# Supplementary material for: Atomistic simulations on the carbidisation processes in Pd nanoparticles
Source: RSC Adv. 2023 Feb 14;13(9):5619–26. doi: 10.1039/d2ra07462a (PMC9926891; doi:10.1039/d2ra07462a)
Supplement: RA-013-D2RA07462A-s001 [file RA-013-D2RA07462A-s001.zip]

Archive with 81 entries (64 files):
- Supporting Information/1.Pd_38_Truncated_Octahedron/
- Supporting Information/1.Pd_38_Truncated_Octahedron/100_Facet_Transition_State/
- Supporting Information/1.Pd_38_Truncated_Octahedron/100_Facet_Transition_State/1.Reactant.xyz
- Supporting Information/1.Pd_38_Truncated_Octahedron/100_Facet_Transition_State/2.Product.xyz
- Supporting Information/1.Pd_38_Truncated_Octahedron/100_Facet_Transition_State/C_NCP19_PBE_OTF.usp
- Supporting Information/1.Pd_38_Truncated_Octahedron/100_Facet_Transition_State/Pd_38.dat
- Supporting Information/1.Pd_38_Truncated_Octahedron/100_Facet_Transition_State/Pd_38.out
- Supporting Information/1.Pd_38_Truncated_Octahedron/100_Facet_Transition_State/Pd_NCP19_PBE_OTF.usp
- Supporting Information/1.Pd_38_Truncated_Octahedron/111_Facet_Transition_State/
- Supporting Information/1.Pd_38_Truncated_Octahedron/111_Facet_Transition_State/1.Reactant.xyz
- Supporting Information/1.Pd_38_Truncated_Octahedron/111_Facet_Transition_State/2.Product.xyz
- Supporting Information/1.Pd_38_Truncated_Octahedron/111_Facet_Transition_State/C_NCP19_PBE_OTF.usp
- Supporting Information/1.Pd_38_Truncated_Octahedron/111_Facet_Transition_State/Pd_38.dat
- Supporting Information/1.Pd_38_Truncated_Octahedron/111_Facet_Transition_State/Pd_38.out
- Supporting Information/1.Pd_38_Truncated_Octahedron/111_Facet_Transition_State/Pd_NCP19_PBE_OTF.usp
- Supporting Information/1.Pd_38_Truncated_Octahedron/Interstitial_Transition_State/
- Supporting Information/1.Pd_38_Truncated_Octahedron/Interstitial_Transition_State/1/
- Supporting Information/1.Pd_38_Truncated_Octahedron/Interstitial_Transition_State/1/1.Reactant.xyz
- Supporting Information/1.Pd_38_Truncated_Octahedron/Interstitial_Transition_State/1/2.Product.xyz
- Supporting Information/1.Pd_38_Truncated_Octahedron/Interstitial_Transition_State/1/C_NCP19_PBE_OTF.usp
- Supporting Information/1.Pd_38_Truncated_Octahedron/Interstitial_Transition_State/1/Pd_38.dat
- Supporting Information/1.Pd_38_Truncated_Octahedron/Interstitial_Transition_State/1/Pd_38.out
- Supporting Information/1.Pd_38_Truncated_Octahedron/Interstitial_Transition_State/1/Pd_NCP19_PBE_OTF.usp
- Supporting Information/1.Pd_38_Truncated_Octahedron/Interstitial_Transition_State/2/
- Supporting Information/1.Pd_38_Truncated_Octahedron/Interstitial_Transition_State/2/1.Reactant.xyz
- Supporting Information/1.Pd_38_Truncated_Octahedron/Interstitial_Transition_State/2/2.Product.xyz
- Supporting Information/1.Pd_38_Truncated_Octahedron/Interstitial_Transition_State/2/C_NCP19_PBE_OTF.usp
- Supporting Information/1.Pd_38_Truncated_Octahedron/Interstitial_Transition_State/2/Pd_38.dat
- Supporting Information/1.Pd_38_Truncated_Octahedron/Interstitial_Transition_State/2/Pd_38.out
- Supporting Information/1.Pd_38_Truncated_Octahedron/Interstitial_Transition_State/2/Pd_NCP19_PBE_OTF.usp
- Supporting Information/1.Pd_38_Truncated_Octahedron/Interstitial_Transition_State/3/
- Supporting Information/1.Pd_38_Truncated_Octahedron/Interstitial_Transition_State/3/1.Reactant.xyz
- Supporting Information/1.Pd_38_Truncated_Octahedron/Interstitial_Transition_State/3/2.Product.xyz
- Supporting Information/1.Pd_38_Truncated_Octahedron/Interstitial_Transition_State/3/Pd_38.dat
- Supporting Information/1.Pd_38_Truncated_Octahedron/Interstitial_Transition_State/3/Pd_38.out
- Supporting Information/2.Pd_44_Octahedron/
- Supporting Information/2.Pd_44_Octahedron/111_Facet_Transition_State/
- Supporting Information/2.Pd_44_Octahedron/111_Facet_Transition_State/1.Reactant.xyz
- Supporting Information/2.Pd_44_Octahedron/111_Facet_Transition_State/2.Product.xyz
- Supporting Information/2.Pd_44_Octahedron/111_Facet_Transition_State/C_NCP19_PBE_OTF.usp
- Supporting Information/2.Pd_44_Octahedron/111_Facet_Transition_State/Pd_44.dat
- Supporting Information/2.Pd_44_Octahedron/111_Facet_Transition_State/Pd_44.out
- Supporting Information/2.Pd_44_Octahedron/111_Facet_Transition_State/Pd_NCP19_PBE_OTF.usp
- Supporting Information/2.Pd_44_Octahedron/Interstitial/
- Supporting Information/2.Pd_44_Octahedron/Interstitial/1/
- Supporting Information/2.Pd_44_Octahedron/Interstitial/1/1.Reactant.xyz
- Supporting Information/2.Pd_44_Octahedron/Interstitial/1/2.Product.xyz
- Supporting Information/2.Pd_44_Octahedron/Interstitial/1/C_NCP19_PBE_OTF.usp
- Supporting Information/2.Pd_44_Octahedron/Interstitial/1/Pd_44.dat
- Supporting Information/2.Pd_44_Octahedron/Interstitial/1/Pd_44.out
- Supporting Information/2.Pd_44_Octahedron/Interstitial/1/Pd_NCP19_PBE_OTF.usp
- Supporting Information/2.Pd_44_Octahedron/Interstitial/2/
- Supporting Information/2.Pd_44_Octahedron/Interstitial/2/1.Reactant.xyz
- Supporting Information/2.Pd_44_Octahedron/Interstitial/2/2.Product.xyz
- Supporting Information/2.Pd_44_Octahedron/Interstitial/2/C_NCP19_PBE_OTF.usp
- Supporting Information/2.Pd_44_Octahedron/Interstitial/2/Pd_44.dat
- Supporting Information/2.Pd_44_Octahedron/Interstitial/2/Pd_44.out
- Supporting Information/2.Pd_44_Octahedron/Interstitial/2/Pd_NCP19_PBE_OTF.usp
- Supporting Information/3.Pd_55_Cuboctahedron/
- Supporting Information/3.Pd_55_Cuboctahedron/100_Facet_Transition_State/
- Supporting Information/3.Pd_55_Cuboctahedron/100_Facet_Transition_State/1.Reactant.xyz
- Supporting Information/3.Pd_55_Cuboctahedron/100_Facet_Transition_State/2.Product.xyz
- Supporting Information/3.Pd_55_Cuboctahedron/100_Facet_Transition_State/C_NCP19_PBE_OTF.usp
- Supporting Information/3.Pd_55_Cuboctahedron/100_Facet_Transition_State/Pd_55.dat
- Supporting Information/3.Pd_55_Cuboctahedron/100_Facet_Transition_State/Pd_55.out
- Supporting Information/3.Pd_55_Cuboctahedron/100_Facet_Transition_State/Pd_NCP19_PBE_OTF.usp
- Supporting Information/3.Pd_55_Cuboctahedron/111_Facet_Transition_State/
- Supporting Information/3.Pd_55_Cuboctahedron/111_Facet_Transition_State/1.Reactant.xyz
- Supporting Information/3.Pd_55_Cuboctahedron/111_Facet_Transition_State/2.Product.xyz
- Supporting Information/3.Pd_55_Cuboctahedron/111_Facet_Transition_State/C_NCP19_PBE_OTF.usp
- Supporting Information/3.Pd_55_Cuboctahedron/111_Facet_Transition_State/Pd_55.dat
- Supporting Information/3.Pd_55_Cuboctahedron/111_Facet_Transition_State/Pd_55.out
- Supporting Information/3.Pd_55_Cuboctahedron/111_Facet_Transition_State/Pd_NCP19_PBE_OTF.usp
- Supporting Information/3.Pd_55_Cuboctahedron/Interstitial/
- Supporting Information/3.Pd_55_Cuboctahedron/Interstitial/1/
- Supporting Information/3.Pd_55_Cuboctahedron/Interstitial/1/1.Reactant.xyz
- Supporting Information/3.Pd_55_Cuboctahedron/Interstitial/1/2.Product.xyz
- Supporting Information/3.Pd_55_Cuboctahedron/Interstitial/1/C_NCP19_PBE_OTF.usp
- Supporting Information/3.Pd_55_Cuboctahedron/Interstitial/1/Pd_55.dat
- Supporting Information/3.Pd_55_Cuboctahedron/Interstitial/1/Pd_55.out
- Supporting Information/3.Pd_55_Cuboctahedron/Interstitial/1/Pd_NCP19_PBE_OTF.usp
