# Supplementary material for: Atomistic simulations on the carbidisation processes in Pd nanoparticles
Source: RSC Adv. 2023 Feb 14;13(9):5619–26. doi: 10.1039/d2ra07462a (PMC9926891; doi:10.1039/d2ra07462a)
Supplement: RA-013-D2RA07462A-s001 [file RA-013-D2RA07462A-s001.zip › Supporting Information/1.Pd_38_Truncated_Octahedron/100_Facet_Transition_State/1.Reactant.xyz]

39        
Initial atomic coordinates
C    10.000432    9.999580   14.029111
Pd    6.167698    8.087021   10.062714
Pd    6.160618   10.002031    8.070108
Pd    6.215964   10.001184   11.995214
Pd    6.167326   11.915560   10.062772
Pd    8.080591    6.170674   10.063071
Pd    9.998029    6.163257    8.071365
Pd   10.000253    6.221160   11.992933
Pd    8.055831   10.002103    6.169633
Pd    9.996958    8.062196    6.170045
Pd    8.003034    8.004650    8.026268
Pd    8.070549   10.001374   10.005313
Pd    9.999578    8.072770   10.004389
Pd    9.999646   10.000616    8.046968
Pd    8.014651    8.015948   12.028280
Pd    8.024838   10.000623   14.041887
Pd   10.000555    8.024195   14.041127
Pd    9.999460   10.000159   11.977305
Pd    9.999755   11.938171    6.169715
Pd    8.002949   11.996434    8.025501
Pd    8.081209   13.830480   10.062632
Pd   10.000076   11.926686   10.004465
Pd    9.999987   13.837590    8.070902
Pd    8.014508   11.984011   12.029368
Pd   10.002489   11.974928   14.041351
Pd   10.001017   13.777102   11.993571
Pd   11.918010    6.169668   10.061769
Pd   11.942569    9.998783    6.169060
Pd   11.996048    8.003066    8.024976
Pd   11.929499    9.999912   10.005423
Pd   13.832025    8.085593   10.061877
Pd   13.839062    9.998760    8.069519
Pd   11.985985    8.014667   12.028558
Pd   11.976481    9.997920   14.039730
Pd   13.786735    9.998460   11.995278
Pd   11.997170   11.996199    8.024891
Pd   11.919362   13.830577   10.062232
Pd   13.832699   11.912545   10.062017
Pd   11.986810   11.983803   12.029124
