# Supplementary material for: Atomistic simulations on the carbidisation processes in Pd nanoparticles
Source: RSC Adv. 2023 Feb 14;13(9):5619–26. doi: 10.1039/d2ra07462a (PMC9926891; doi:10.1039/d2ra07462a)
Supplement: RA-013-D2RA07462A-s001 [file RA-013-D2RA07462A-s001.zip › Supporting Information/1.Pd_38_Truncated_Octahedron/100_Facet_Transition_State/2.Product.xyz]

39        
Initial atomic coordinates
C     8.003906    9.999936   11.995588
Pd    6.139805    8.025828    9.961423
Pd    6.142047    9.999975    8.039516
Pd    6.047497    9.999919   11.949866
Pd    6.139965   11.973990    9.961344
Pd    8.050416    6.144883    9.978270
Pd   10.002394    6.155096    8.055727
Pd   10.021613    6.145102   11.949068
Pd    8.055766   10.000046    6.165549
Pd    9.995826    8.058689    6.164313
Pd    8.009047    8.000641    7.998427
Pd    8.032394   10.000525    9.945730
Pd   10.023746    8.019921    9.975443
Pd   10.016513   10.000632    8.029115
Pd    7.994325    7.947048   12.005509
Pd    8.049806    9.999912   13.952122
Pd   10.038279    8.025890   13.860344
Pd   10.054316   10.000402   11.967455
Pd    9.996300   11.941213    6.164278
Pd    8.009225   11.999498    7.998239
Pd    8.050826   13.854737    9.978035
Pd   10.023926   11.979899    9.975452
Pd   10.002637   13.844471    8.055940
Pd    7.994595   12.052835   12.005546
Pd   10.038664   11.973952   13.860344
Pd   10.022005   13.854636   11.948749
Pd   11.944888    6.155099    9.997271
Pd   11.942490   10.000095    6.157156
Pd   11.989790    8.011912    8.010319
Pd   11.971277   10.000638    9.982995
Pd   13.836250    8.058494   10.004040
Pd   13.843197   10.000125    8.057925
Pd   12.001719    8.000837   11.990530
Pd   11.960963   10.000033   13.857758
Pd   13.835516   10.000096   11.943881
Pd   11.990025   11.988181    8.010311
Pd   11.944789   13.844460    9.997201
Pd   13.836552   11.941394   10.004008
Pd   12.002009   11.999267   11.990520
