# Supplementary material for: Atomistic simulations on the carbidisation processes in Pd nanoparticles
Source: RSC Adv. 2023 Feb 14;13(9):5619–26. doi: 10.1039/d2ra07462a (PMC9926891; doi:10.1039/d2ra07462a)
Supplement: RA-013-D2RA07462A-s001 [file RA-013-D2RA07462A-s001.zip › Supporting Information/1.Pd_38_Truncated_Octahedron/100_Facet_Transition_State/C_NCP19_PBE_OTF.usp]

START COMMENT
 463 COARSE
 544 MEDIUM
 626 FINE
1001 EXTREME
 
   ============================================================                
   | Pseudopotential Report - Date of generation 17-11-2021   |                
   ------------------------------------------------------------                
   | Element: C Ionic charge:  4.00 Level of theory: PBE      |                
   | Atomic Solver: Koelling-Harmon                           |                
   |                                                          |                
   |               Reference Electronic Structure             |                
   |         Orbital         Occupation         Energy        |                
   |            2s              2.000           -0.505        |                
   |            2p              2.000           -0.194        |                
   |                                                          |                
   |                 Pseudopotential Definition               |                
   |        Beta     l      e      Rc     scheme   norm       |                
   |          1      0   -0.505   1.201     qc      1         |                
   |         loc     1   -0.194   1.201     qc      1         |                
   |                                                          |                
   | No charge augmentation                                   |                
   | Partial core correction Rc = 0.839                       |                
   ------------------------------------------------------------                
   | "1|1.2|17|20|23|20N:21L(qc=8)"                           |                
   ------------------------------------------------------------                
   |      Author: Chris J. Pickard, Cambridge University      |                
   ============================================================                
 
END COMMENT
    0    0
    4
     99.99999963    2
        3.0758229301        3.0757313940        3.0754533018
        3.0749786742        3.0742923785        3.0733761130
        3.0722107072        3.0707783773        3.0690646057
        3.0670594042        3.0647578474        3.0621599002
        3.0592696789        3.0560943638        3.0526430058
        3.0489254427        3.0449514801        3.0407304045
        3.0362708180        3.0315807189        3.0266677207
        3.0215393015        3.0162030004        3.0106665187
        3.0049377234        2.9990245843        2.9929350895
        2.9866771844        2.9802587589        2.9736876927
        2.9669719396        2.9601196261        2.9531391330
        2.9460391390        2.9388286175        2.9315167946
        2.9241130857        2.9166270337        2.9090682673
        2.9014464891        2.8937714934        2.8860532009
        2.8783016963        2.8705272530        2.8627403346
        2.8549515730        2.8471717292        2.8394116475
        2.8316822181        2.8239943541        2.8163589883
        2.8087870858        2.8012896634        2.7938778059
        2.7865626717        2.7793554825        2.7722674995
        2.7653099909        2.7584941998        2.7518313204
        2.7453324851        2.7390087651        2.7328711783
        2.7269307000        2.7211982678        2.7156847776
        2.7104010695        2.7053579040        2.7005659371
        2.6960356968        2.6917775679        2.6878017847
        2.6841184332        2.6807374558        2.6776686562
        2.6749216982        2.6725060971        2.6704312044
        2.6687061879        2.6673400113        2.6663414189
        2.6657189253        2.6654808133        2.6656351360
        2.6661897198        2.6671521659        2.6685298466
        2.6703298950        2.6725591910        2.6752243456
        2.6783316859        2.6818872455        2.6858967596
        2.6903656655        2.6952991051        2.7007019280
        2.7065786909        2.7129336530        2.7197707669
        2.7270936674        2.7349056595        2.7432097099
        2.7520084416        2.7613041341        2.7710987252
        2.7813938159        2.7921906723        2.8034902254
        2.8152930672        2.8275994437        2.8404092469
        2.8537220082        2.8675368944        2.8818527072
        2.8966678866        2.9119805158        2.9277883264
        2.9440887012        2.9608786751        2.9781549325
        2.9959138036        3.0141512601        3.0328629131
        3.0520440137        3.0716894572        3.0917937888
        3.1123512106        3.1333555884        3.1548004554
        3.1766790144        3.1989841380        3.2217083669
        3.2448439111        3.2683826509        3.2923161422
        3.3166356234        3.3413320243        3.3663959744
        3.3918178107        3.4175875830        3.4436950577
        3.4701297200        3.4968807762        3.5239371575
        3.5512875255        3.5789202802        3.6068235700
        3.6349853017        3.6633931508        3.6920345697
        3.7208967942        3.7499668490        3.7792315522
        3.8086775202        3.8382911747        3.8680587506
        3.8979663073        3.9279997390        3.9581447870
        3.9883870498        4.0187119924        4.0491049532
        4.0795511512        4.1100356916        4.1405435736
        4.1710596991        4.2015688827        4.2320558638
        4.2625053185        4.2929018714        4.3232301059
        4.3534745736        4.3836198015        4.4136502998
        4.4435505690        4.4733051088        4.5028984275
        4.5323150538        4.5615395484        4.5905565159
        4.6193506162        4.6479065737        4.6762091864
        4.7042433330        4.7319939804        4.7594461915
        4.7865851343        4.8133960918        4.8398644730
        4.8659758244        4.8917158404        4.9170703732
        4.9420254414        4.9665672369        4.9906821319
        5.0143566855        5.0375776512        5.0603319853
        5.0826068565        5.1043896552        5.1256680035
        5.1464297640        5.1666630475        5.1863562191
        5.2054979043        5.2240769942        5.2420826507
        5.2595043133        5.2763317057        5.2925548440
        5.3081640442        5.3231499296        5.3375034369
        5.3512158217        5.3642786625        5.3766838639
        5.3884236603        5.3994906198        5.4098776483
        5.4195779953        5.4285852586        5.4368933902
        5.4444967002        5.4513898604        5.4575679067
        5.4630262404        5.4677606294        5.4717672095
        5.4750424858        5.4775833355        5.4793870103
        5.4804511393        5.4807737310        5.4803531749
        5.4791882417        5.4772780828        5.4746222289
        5.4712205887        5.4670734479        5.4621814685
        5.4565456888        5.4501675237        5.4430487640
        5.4351915763        5.4265985006        5.4172724483
        5.4072166980        5.3964348925        5.3849310347
        5.3727094841        5.3597749546        5.3461325115
        5.3317875691        5.3167458877        5.3010135704
        5.2845970579        5.2675031236        5.2497388675
        5.2313117105        5.2122293883        5.1924999467
        5.1721317361        5.1511334074        5.1295139065
        5.1072824699        5.0844486175        5.0610221465
        5.0370131237        5.0124318776        4.9872889909
        4.9615952931        4.9353618540        4.9085999768
        4.8813211921        4.8535372509        4.8252601174
        4.7965019613        4.7672751486        4.7375922336
        4.7074659489        4.6769091976        4.6459350445
        4.6145567084        4.5827875550        4.5506410887
        4.5181309452        4.4852708824        4.4520747720
        4.4185565896        4.3847304053        4.3506103739
        4.3162107263        4.2815457606        4.2466298346
        4.2114773569        4.1761027797        4.1405205898
        4.1047452998        4.0687914390        4.0326735430
        3.9964061454        3.9600037673        3.9234809099
        3.8868520454        3.8501316100        3.8133339954
        3.7764735415        3.7395645279        3.7026211653
        3.6656575864        3.6286878375        3.5917258692
        3.5547855288        3.5178805524        3.4810245578
        3.4442310378        3.4075133534        3.3708847265
        3.3343582324        3.2979467927        3.2616631672
        3.2255199464        3.1895295447        3.1537041932
        3.1180559346        3.0825966168        3.0473378881
        3.0122911915        2.9774677588        2.9428786052
        2.9085345230        2.8744460757        2.8406235924
        2.8070771627        2.7738166323        2.7408515991
        2.7081914092        2.6758451538        2.6438216651
        2.6121295130        2.5807770004        2.5497721601
        2.5191227501        2.4888362512        2.4589198635
        2.4293805047        2.4002248084        2.3714591221
        2.3430895063        2.3151217324        2.2875612813
        2.2604133412        2.2336828062        2.2073742749
        2.1814920493        2.1560401347        2.1310222399
        2.1064417777        2.0823018655        2.0586053260
        2.0353546873        2.0125521838        1.9901997562
        1.9682990522        1.9468514275        1.9258579471
        1.9053193877        1.8852362399        1.8656087109
        1.8464367268        1.8277199359        1.8094577102
        1.7916491486        1.7742930783        1.7573880587
        1.7409323833        1.7249240845        1.7093609368
        1.6942404613        1.6795599303        1.6653163717
        1.6515065727        1.6381270843        1.6251742250
        1.6126440849        1.6005325307        1.5888352100
        1.5775475567        1.5666647969        1.5561819544
        1.5460938564        1.5363951392        1.5270802533
        1.5181434688        1.5095788807        1.5013804142
        1.4935418304        1.4860567326        1.4789185725
        1.4721206569        1.4656561546        1.4595181020
        1.4536994102        1.4481928707        1.4429911612
        1.4380868514        1.4334724098        1.4291402095
        1.4250825352        1.4212915900        1.4177595026
        1.4144783338        1.4114400834        1.4086366963
        1.4060600686        1.4037020540        1.4015544694
        1.3996091017        1.3978577138        1.3962920519
        1.3949038517        1.3936848458        1.3926267693
        1.3917213667        1.3909603975        1.3903356417
        1.3898389060        1.3894620287        1.3891968863
        1.3890353992        1.3889695380        1.3889913293
        1.3890928618        1.3892662920        1.3895038489
        1.3897978395        1.3901406534        1.3905247675
        1.3909427507        1.3913872693        1.3918510915
        1.3923270930        1.3928082616        1.3932877015
        1.3937586381        1.3942144214        1.3946485302
        1.3950545749        1.3954263015        1.3957575951
        1.3960424836        1.3962751413        1.3964498923
        1.3965612143        1.3966037411        1.3965722656
        1.3964617417        1.3962672869        1.3959841837
        1.3956078822        1.3951340018        1.3945583335
        1.3938768421        1.3930856678        1.3921811281
        1.3911597186        1.3900181144        1.3887531704
        1.3873619216        1.3858415838        1.3841895542
        1.3824034115        1.3804809167        1.3784200133
        1.3762188277        1.3738756689        1.3713890280
        1.3687575771        1.3659801688        1.3630558347
        1.3599837845        1.3567634046        1.3533942576
        1.3498760812        1.3462087866        1.3423924573
        1.3384273474        1.3343138793        1.3300526413
        1.3256443856        1.3210900253        1.3163906322
        1.3115474346        1.3065618148        1.3014353067
        1.2961695935        1.2907665046        1.2852280125
        1.2795562295        1.2737534040        1.2678219173
        1.2617642798        1.2555831276        1.2492812193
        1.2428614327        1.2363267613        1.2296803107
        1.2229252948        1.2160650317        1.2091029395
        1.2020425319        1.1948874141        1.1876412784
        1.1803079005        1.1728911354        1.1653949135
        1.1578232366        1.1501801737        1.1424698564
        1.1346964745        1.1268642716        1.1189775397
        1.1110406155        1.1030578758        1.0950337332
        1.0869726319        1.0788790440        1.0707574650
        1.0626124093        1.0544484060        1.0462699938
        1.0380817171        1.0298881210        1.0216937469
        1.0135031291        1.0053207900        0.9971512371
        0.9889989581        0.9808684179        0.9727640538
        0.9646902715        0.9566514411        0.9486518929
        0.9406959132        0.9327877411        0.9249315647
        0.9171315178        0.9093916770        0.9017160575
        0.8941086109        0.8865732207        0.8791136995
        0.8717337851        0.8644371378        0.8572273370
        0.8501078786        0.8430821725        0.8361535399
        0.8293252113        0.8226003239        0.8159819188
        0.8094729391        0.8030762270        0.7967945214
        0.7906304563        0.7845865584        0.7786652459
        0.7728688268        0.7671994976        0.7616593422
        0.7562503301        0.7509743155        0.7458330356
        0.7408281093        0.7359610363        0.7312331963
        0.7266458482        0.7222001296        0.7178970571
        0.7137375257        0.7097223084        0.7058520566
        0.7021272995        0.6985484438        0.6951157739
        0.6918294519        0.6886895182        0.6856958920
        0.6828483722        0.6801466383        0.6775902514
        0.6751786547        0.6729111751        0.6707870234
        0.6688052956        0.6669649737        0.6652649277
        0.6637039164        0.6622805897        0.6609934901
        0.6598410550        0.6588216181        0.6579334118
        0.6571745686        0.6565431229        0.6560370132
        0.6556540840        0.6553920883        0.6552486898
        0.6552214658        0.6553079097        0.6555054340
        0.6558113722        0.6562229821        0.6567374480
        0.6573518830        0.6580633319        0.6588687742
        0.6597651265        0.6607492463        0.6618179348
        0.6629679400        0.6641959602        0.6654986466
        0.6668726064        0.6683144059        0.6698205729
        0.6713876006        0.6730119500        0.6746900536
        0.6764183188        0.6781931313        0.6800108583
        0.6818678519        0.6837604521        0.6856849897
        0.6876377897        0.6896151737        0.6916134637
        0.6936289849        0.6956580690        0.6976970581
        0.6997423071        0.7017901878        0.7038370909
        0.7058794298        0.7079136425        0.7099361953
        0.7119435847        0.7139323411        0.7158990310
        0.7178402608        0.7197526789        0.7216329792
        0.7234779032        0.7252842430        0.7270488433
        0.7287686037        0.7304404811        0.7320614920
        0.7336287146        0.7351392918        0.7365904330
        0.7379794165        0.7393035916        0.7405603808
        0.7417472812        0.7428618659        0.7439017864
        0.7448647733        0.7457486384        0.7465512761
        0.7472706654        0.7479048708        0.7484520442
        0.7489104261        0.7492783463        0.7495542250
        0.7497365735        0.7498239949        0.7498151849
        0.7497089327        0.7495041212        0.7491997287
        0.7487948286        0.7482885901        0.7476802789
        0.7469692566        0.7461549810        0.7452370058
        0.7442149807        0.7430886510        0.7418578576
        0.7405225372        0.7390827214        0.7375385370
        0.7358902052        0.7341380408        0.7322824518
        0.7303239379        0.7282630897        0.7261005880
        0.7238372025        0.7214737913        0.7190112994
        0.7164507581        0.7137932837        0.7110400759
        0.7081924166        0.7052516681        0.7022192711
        0.6990967437        0.6958856791        0.6925877444
        0.6892046788        0.6857382921        0.6821904629
        0.6785631365        0.6748583230        0.6710780954
        0.6672245868        0.6632999886        0.6593065481
        0.6552465667        0.6511223973        0.6469364426
        0.6426911528        0.6383890234        0.6340325930
        0.6296244403        0.6251671823        0.6206634708
        0.6161159907        0.6115274572        0.6069006134
        0.6022382279        0.5975430928        0.5928180209
        0.5880658436        0.5832894081        0.5784915746
        0.5736752139        0.5688432048        0.5639984310
        0.5591437793        0.5542821370        0.5494163895
        0.5445494179        0.5396840971        0.5348232925
        0.5299698583        0.5251266345        0.5202964443
        0.5154820921        0.5106863606        0.5059120090
        0.5011617710        0.4964383521        0.4917444283
        0.4870826432        0.4824556066        0.4778658914
        0.4733160322        0.4688085226        0.4643458135
        0.4599303110        0.4555643750        0.4512503172
        0.4469903997        0.4427868332        0.4386417752
        0.4345573286        0.4305355399        0.4265783972
        0.4226878293        0.4188657036        0.4151138253
        0.4114339362        0.4078277136        0.4042967693
        0.4008426484        0.3974668284        0.3941707179
        0.3909556556        0.3878229096        0.3847736761
        0.3818090792        0.3789301701        0.3761379266
        0.3734332532        0.3708169800        0.3682898630
        0.3658525831        0.3635057461        0.3612498823
        0.3590854461        0.3570128161        0.3550322953
        0.3531441109        0.3513484152        0.3496452854
        0.3480347239        0.3465166591        0.3450909451
        0.3437573622        0.3425156174        0.3413653446
        0.3403061060        0.3393373918        0.3384586222
        0.3376691476        0.3369682499        0.3363551433
        0.3358289751        0.3353888267        0.3350337145
        0.3347625909        0.3345743457        0.3344678071
        0.3344417431        0.3344948634        0.3346258202
        0.3348332103        0.3351155760        0.3354714069
        0.3358991407        0.3363971654        0.3369638202
        0.3375973973        0.3382961441        0.3390582646
        0.3398819212        0.3407652370        0.3417062972
        0.3427031506        0.3437538121        0.3448562635
        0.3460084559        0.3472083112        0.3484537244
        0.3497425652        0.3510726808        0.3524418970
        0.3538480210        0.3552888429        0.3567621374
        0.3582656662        0.3597971793        0.3613544171
        0.3629351125        0.3645369928        0.3661577818
        0.3677952022        0.3694469772        0.3711108325
        0.3727844985        0.3744657115        0.3761522161
        0.3778417665        0.3795321286        0.3812210816
        0.3829064206        0.3845859577        0.3862575246
        0.3879189739        0.3895681812        0.3912030461
        0.3928214946        0.3944214796        0.3960009833
        0.3975580184        0.3990906297        0.4005968961
        0.4020749318        0.4035228878        0.4049389537
        0.4063213587        0.4076683726        0.4089783073
        0.4102495178        0.4114804033        0.4126694086
        0.4138150249        0.4149157915        0.4159702965
        0.4169771782        0.4179351255        0.4188428791
        0.4196992318        0.4205030294        0.4212531714
        0.4219486113        0.4225883578        0.4231714751
        0.4236970840        0.4241643618        0.4245725433
        0.4249209208        0.4252088441        0.4254357213
        0.4256010180        0.4257042582        0.4257450241
        0.4257229563        0.4256377539        0.4254891748
        0.4252770352        0.4250012100        0.4246616319
        0.4242582913        0.4237912361        0.4232605708
        0.4226664566        0.4220091107        0.4212888062
        0.4205058714        0.4196606897        0.4187536984
        0.4177853886        0.4167563041        0.4156670403
        0.4145182436        0.4133106105        0.4120448866
        0.4107218661        0.4093423906        0.4079073485
        0.4064176741        0.4048743461        0.4032783868
        0.4016308608        0.3999328736        0.3981855702
        0.3963901344        0.3945477871        0.3926597856
        0.3907274220        0.3887520223        0.3867349450
        0.3846775797        0.3825813454        0.3804476891
        0.3782780845        0.3760740302        0.3738370484
        0.3715686835        0.3692705012        0.3669440864
        0.3645910422        0.3622129885        0.3598115599
        0.3573884045        0.3549451821        0.3524835627
        0.3500052247        0.3475118538        0.3450051414
        0.3424867834        0.3399584785        0.3374219270
        0.3348788288        0.3323308823        0.3297797826
        0.3272272198        0.3246748775        0.3221244316
        0.3195775488        0.3170358853        0.3145010857
        0.3119747814        0.3094585894        0.3069541107
        0.3044629291        0.3019866094        0.2995266965
        0.2970847137        0.2946621618        0.2922605179
        0.2898812346        0.2875257385        0.2851954294
        0.2828916791        0.2806158303        0.2783691950
        0.2761530541        0.2739686558        0.2718172151
        0.2696999125        0.2676178939        0.2655722694
        0.2635641127        0.2615944606        0.2596643116
        0.2577746256        0.2559263230        0.2541202838
        0.2523573473        0.2506383116        0.2489639329
        0.2473349257        0.2457519620        0.2442156713
        0.2427266400        0.2412854110        0.2398924835
        0.2385483124        0.2372533083        0.2360078374
        0.2348122212        0.2336667369        0.2325716175
        0.2315270517        0.2305331840        0.2295901147
        0.2286979001        0.2278565524        0.2270660397
        0.2263262864        0.2256371737        0.2249985399
        0.2244101805        0.2238718496        0.2233832596
        0.2229440817        0.2225539468        0.2222124453
        0.2219191279        0.2216735063        0.2214750532
        0.2213232039        0.2212173564        0.2211568729
        0.2211410799        0.2211692697        0.2212407006
        0.2213545979        0.2215101545        0.2217065317
        0.2219428602        0.2222182408        0.2225317458
        0.2228824201        0.2232692819        0.2236913242
        0.2241475155        0.2246368010        0.2251581032
        0.2257103231        0.2262923411        0.2269030181
        0.2275411970        0.2282057036        0.2288953478
        0.2296089252        0.2303452182        0.2311029965
        0.2318810190        0.2326780342        0.2334927813
        0.2343239919        0.2351703904        0.2360306961
        0.2369036237        0.2377878854        0.2386821915
        0.2395852518        0.2404957765        0.2414124774
        0.2423340687        0.2432592683        0.2441867987
        0.2451153884        0.2460437728        0.2469706960
        0.2478949115        0.2488151832        0.2497302869
        0.2506390108        0.2515401564        0.2524325395
        0.2533149910        0.2541863583        0.2550455057
        0.2558913162        0.2567226918        0.2575385551
        0.2583378499        0.2591195415        0.2598826181
        0.2606260910        0.2613489952        0.2620503904
        0.2627293619        0.2633850209        0.2640165059
        0.2646229830        0.2652036467        0.2657577205
        0.2662844571        0.2667831389        0.2672530784
        0.2676936185        0.2681041329        0.2684840268
        0.2688327376        0.2691497347        0.2694345206
        0.2696866307        0.2699056337        0.2700911315
        0.2702427594        0.2703601858        0.2704431129
        0.2704912762        0.2705044451        0.2704824233
        0.2704250483        0.2703321918        0.2702037597
        0.2700396914        0.2698399601        0.2696045719
        0.2693335661        0.2690270146        0.2686850220
        0.2683077256        0.2678952949        0.2674479316
        0.2669658694        0.2664493732        0.2658987386
        0.2653142916        0.2646963875        0.2640454110
        0.2633617752        0.2626459217        0.2618983201
        0.2611194671        0.2603098868        0.2594701292
        0.2586007702        0.2577024099        0.2567756727
        0.2558212057        0.2548396786        0.2538317827
        0.2527982307        0.2517397557        0.2506571109
        0.2495510685        0.2484224193        0.2472719709
        0.2461005477        0.2449089891        0.2436981490
        0.2424688948        0.2412221071        0.2399586784
        0.2386795131        0.2373855261        0.2360776420
        0.2347567946        0.2334239250        0.2320799810
        0.2307259161        0.2293626883        0.2279912596
        0.2266125953        0.2252276630        0.2238374323
        0.2224428735        0.2210449569        0.2196446517
        0.2182429247        0.2168407397        0.2154390559
        0.2140388278        0.2126410040        0.2112465269
        0.2098563319        0.2084713467        0.2070924906
        0.2057206734        0.2043567946        0.2030017421
        0.2016563917        0.2003216060        0.1989982338
        0.1976871100        0.1963890546        0.1951048725
        0.1938353530        0.1925812689        0.1913433757
        0.1901224109        0.1889190930        0.1877341210
        0.1865681737        0.1854219095        0.1842959661
        0.1831909603        0.1821074877        0.1810461220
        0.1800074152        0.1789918959        0.1780000697
        0.1770324179        0.1760893975        0.1751714408
        0.1742789556        0.1734123247        0.1725719068
        0.1717580355        0.1709710197        0.1702111429
        0.1694786631        0.1687738120        0.1680967951
        0.1674477914        0.1668269537        0.1662344087
        0.1656702574        0.1651345754        0.1646274131
        0.1641487954        0.1636987220        0.1632771667
        0.1628840776        0.1625193770        0.1621829616
        0.1618747032        0.1615944488        0.1613420218
        0.1611172220        0.1609198261        0.1607495881
        0.1606062388        0.1604894861        0.1603990152
        0.1603344887        0.1602955470        0.1602818096
        0.1602928752        0.1603283231        0.1603877138
        0.1604705890        0.1605764726        0.1607048699
        0.1608552688        0.1610271392        0.1612199338
        0.1614330893        0.1616660266        0.1619181528
        0.1621888611        0.1624775326        0.1627835362
        0.1631062288        0.1634449560        0.1637990520
        0.1641678399        0.1645506328        0.1649467344
        0.1653554402        0.1657760389        0.1662078133
        0.1666500410        0.1671019950        0.1675629440
        0.1680321525        0.1685088809        0.1689923863
        0.1694819229        0.1699767435        0.1704761003
        0.1709792465        0.1714854373        0.1719939304
        0.1725039864        0.1730148691        0.1735258457
        0.1740361864        0.1745451654        0.1750520616
        0.1755561597        0.1760567512        0.1765531361
        0.1770446236        0.1775305324        0.1780101915
        0.1784829397        0.1789481253        0.1794051069
        0.1798532529        0.1802919430        0.1807205689
        0.1811385356        0.1815452625        0.1819401845
        0.1823227519        0.1826924307        0.1830487021
        0.1833910623        0.1837190221        0.1840321075
        0.1843298602        0.1846118384        0.1848776185
        0.1851267957        0.1853589847        0.1855738198
        0.1857709548        0.1859500619        0.1861108317
        0.1862529723        0.1863762096        0.1864802880
        0.1865649711        0.1866300425        0.1866753075
        0.1867005928        0.1867057464        0.1866906375
        0.1866551552        0.1865992075        0.1865227208
        0.1864256401        0.1863079287        0.1861695697
        0.1860105664        0.1858309434        0.1856307468
        0.1854100437        0.1851689216        0.1849074870
        0.1846258640        0.1843241939        0.1840026346
        0.1836613605        0.1833005637        0.1829204548
        0.1825212630        0.1821032370        0.1816666441
        0.1812117692        0.1807389132        0.1802483918
        0.1797405344        0.1792156831        0.1786741929
        0.1781164327        0.1775427856        0.1769536495
        0.1763494376        0.1757305775        0.1750975104
        0.1744506890        0.1737905762        0.1731176435
        0.1724323704        0.1717352441        0.1710267600
        0.1703074224        0.1695777453        0.1688382523
        0.1680894763        0.1673319583        0.1665662458
        0.1657928907        0.1650124483        0.1642254756
        0.1634325317        0.1626341775        0.1618309766
        0.1610234963        0.1602123072        0.1593979837
        0.1585811023        0.1577622405        0.1569419748
        0.1561208790        0.1552995231        0.1544784730
        0.1536582901        0.1528395322        0.1520227544
        0.1512085094        0.1503973474        0.1495898156
        0.1487864567        0.1479878076        0.1471943971
        0.1464067453        0.1456253623        0.1448507487
        0.1440833954        0.1433237848        0.1425723915
        0.1418296824        0.1410961164        0.1403721438
        0.1396582049        0.1389547282        0.1382621294
        0.1375808103        0.1369111585        0.1362535478
        0.1356083386        0.1349758790        0.1343565051
        0.1337505417        0.1331583015        0.1325800847
        0.1320161775        0.1314668511        0.1309323605
        0.1304129440        0.1299088230        0.1294202029
        0.1289472732        0.1284902091        0.1280491717
        0.1276243086        0.1272157537        0.1268236264
        0.1264480307        0.1260890544        0.1257467679
        0.1254212244        0.1251124593        0.1248204913
        0.1245453235        0.1242869437        0.1240453263
        0.1238204319        0.1236122080        0.1234205880
        0.1232454910        0.1230868205        0.1229444639
        0.1228182923        0.1227081605        0.1226139080
        0.1225353598        0.1224723283        0.1224246135
        0.1223920048        0.1223742803        0.1223712072
        0.1223825407        0.1224080234        0.1224473846
        0.1225003401        0.1225665924        0.1226458317
        0.1227377373        0.1228419791        0.1229582186
        0.1230861103        0.1232253019        0.1233754338
        0.1235361389        0.1237070419        0.1238877578
        0.1240778928        0.1242770440        0.1244848006
        0.1247007451        0.1249244556        0.1251555064
        0.1253934697        0.1256379156        0.1258884123
        0.1261445255        0.1264058172        0.1266718455
        0.1269421642        0.1272163234        0.1274938701
        0.1277743498        0.1280573082        0.1283422925
        0.1286288527        0.1289165418        0.1292049163
        0.1294935349        0.1297819587        0.1300697497
        0.1303564712        0.1306416876        0.1309249654
        0.1312058740        0.1314839877        0.1317588868
        0.1320301587        0.1322973984        0.1325602091
        0.1328182015        0.1330709934        0.1333182086
        0.1335594769        0.1337944338        0.1340227207
        0.1342439863        0.1344578868        0.1346640882
        0.1348622668        0.1350521103        0.1352333179
        0.1354056008        0.1355686808        0.1357222903
        0.1358661711        0.1360000738        0.1361237584
        0.1362369935        0.1363395583        0.1364312429
        0.1365118497        0.1365811946        0.1366391073
        0.1366854319        0.1367200258        0.1367427592
        0.1367535143        0.1367521840        0.1367386715
        0.1367128899        0.1366747631        0.1366242259
        0.1365612261        0.1364857247        0.1363976972
        0.1362971337        0.1361840387        0.1360584303
        0.1359203389        0.1357698062        0.1356068840
        0.1354316337        0.1352441261        0.1350444422
        0.1348326736        0.1346089242        0.1343733101
        0.1341259609        0.1338670194        0.1335966409
        0.1333149920        0.1330222497        0.1327185999
        0.1324042366        0.1320793609        0.1317441815
        0.1313989149        0.1310437861        0.1306790293
        0.1303048886        0.1299216182        0.1295294822
        0.1291287542        0.1287197155        0.1283026547
        0.1278778657        0.1274456473        0.1270063020
        0.1265601364        0.1261074607        0.1256485900
        0.1251838444        0.1247135498        0.1242380380
        0.1237576469        0.1232727194        0.1227836026
        0.1222906467        0.1217942032        0.1212946242
        0.1207922613        0.1202874652        0.1197805861
        0.1192719741        0.1187619797        0.1182509551
        0.1177392537        0.1172272308        0.1167152428
        0.1162036458        0.1156927949        0.1151830420
        0.1146747352        0.1141682176        0.1136638271
        0.1131618965        0.1126627542        0.1121667247
        0.1116741299        0.1111852890        0.1107005188
        0.1102201333        0.1097444424        0.1092737510
        0.1088083572        0.1083485517        0.1078946166
        0.1074468254        0.1070054426        0.1065707251
        0.1061429220        0.1057222762        0.1053090244
        0.1049033975        0.1045056205        0.1041159115
        0.1037344812        0.1033615313        0.1029972541
        0.1026418308        0.1022954320        0.1019582167
        0.1016303337        0.1013119214        0.1010031094
        0.1007040186        0.1004147625        0.1001354467
        0.0998661694        0.0996070201        0.0993580790
        0.0991194161        0.0988910900        0.0986731472
        0.0984656222        0.0982685377        0.0980819052
        0.0979057261        0.0977399928        0.0975846895
        0.0974397931        0.0973052730        0.0971810909
        0.0970672001        0.0969635442        0.0968700568
        0.0967866600        0.0967132649        0.0966497713
        0.0965960684        0.0965520361        0.0965175462
        0.0964924630        0.0964766448        0.0964699438
        0.0964722065        0.0964832729        0.0965029763
        0.0965311421        0.0965675875        0.0966121208
        0.0966645415        0.0967246408        0.0967922023
        0.0968670030        0.0969488145        0.0970374039
        0.0971325350        0.0972339684        0.0973414620
        0.0974547705        0.0975736448        0.0976978315
        0.0978270722        0.0979611030        0.0980996549
        0.0982424537        0.0983892209        0.0985396752
        0.0986935335        0.0988505119        0.0990103272
        0.0991726970        0.0993373397        0.0995039748
        0.0996723216        0.0998420986        0.1000130232
        0.1001848108        0.1003571752        0.1005298292
        0.1007024850        0.1008748561        0.1010466582
        0.1012176102        0.1013874353        0.1015558614
        0.1017226208        0.1018874501        0.1020500897
        0.1022102827        0.1023677745        0.1025223128
        0.1026736470        0.1028215293        0.1029657148
        0.1031059630        0.1032420387        0.1033737130
        0.1035007640        0.1036229774        0.1037401467
        0.1038520726        0.1039585629        0.1040594314
        0.1041544971        0.1042435843        0.1043265215
        0.1044031422        0.1044732850        0.1045367948
        0.1045935235        0.1046433315        0.1046860880
        0.1047216723        0.1047499730        0.1047708885
        0.1047843258        0.1047901997        0.1047884321
        0.1047789509        0.1047616899        0.1047365886
        0.1047035928        0.1046626551        0.1046137362
        0.1045568052        0.1044918410        0.1044188326
        0.1043377788        0.1042486881        0.1041515782
        0.1040464748        0.1039334112        0.1038124268
        0.1036835672        0.1035468834        0.1034024321
        0.1032502762        0.1030904849        0.1029231351
        0.1027483116        0.1025661080        0.1023766265
        0.1021799783        0.1019762829        0.1017656671
        0.1015482644        0.1013242137        0.1010936583
        0.1008567455        0.1006136259        0.1003644540
        0.1001093883        0.0998485922        0.0995822344
        0.0993104902        0.0990335414        0.0987515763
        0.0984647895        0.0981733810        0.0978775553
        0.0975775199        0.0972734848        0.0969656611
        0.0966542611        0.0963394977        0.0960215849
        0.0957007383        0.0953771755        0.0950511168
        0.0947227856        0.0943924087        0.0940602159
        0.0937264397        0.0933913146        0.0930550762
        0.0927179597        0.0923801998        0.0920420288
        0.0917036771        0.0913653724        0.0910273401
        0.0906898034        0.0903529846        0.0900171050
        0.0896823860        0.0893490490        0.0890173156
        0.0886874068        0.0883595425        0.0880339403
        0.0877108142        0.0873903741        0.0870728245
        0.0867583644        0.0864471874        0.0861394814
        0.0858354302        0.0855352133        0.0852390069
        0.0849469845        0.0846593169        0.0843761720
        0.0840977147        0.0838241057        0.0835555008
        0.0832920503        0.0830338978        0.0827811796
        0.0825340247        0.0822925546        0.0820568833
        0.0818271180        0.0816033601        0.0813857053
        0.0811742446        0.0809690646        0.0807702476
        0.0805778716        0.0803920095        0.0802127282
        0.0800400882        0.0798741423        0.0797149352
        0.0795625029        0.0794168728        0.0792780643
        0.0791460888        0.0790209516        0.0789026517
        0.0787911834        0.0786865361        0.0785886951
        0.0784976409        0.0784133492        0.0783357898
        0.0782649263        0.0782007152        0.0781431054
        0.0780920379        0.0780474463        0.0780092561
        0.0779773866        0.0779517504        0.0779322550
        0.0779188035        0.0779112949        0.0779096250
        0.0779136864        0.0779233682        0.0779385560
        0.0779591308        0.0779849689        0.0780159408
        0.0780519110        0.0780927378        0.0781382736
        0.0781883654        0.0782428556        0.0783015830
        0.0783643837        0.0784310922        0.0785015419
        0.0785755654        0.0786529942        0.0787336588
        0.0788173880        0.0789040079        0.0789933422
        0.0790852111        0.0791794315        0.0792758169
        0.0793741782        0.0794743240        0.0795760617
        0.0796791980        0.0797835400        0.0798888961
        0.0799950760        0.0801018916        0.0802091565
        0.0803166860        0.0804242966        0.0805318053
        0.0806390293        0.0807457851        0.0808518887
        0.0809571559        0.0810614021        0.0811644435
        0.0812660980        0.0813661860        0.0814645314
        0.0815609624        0.0816553118        0.0817474168
        0.0818371193        0.0819242652        0.0820087036
        0.0820902866        0.0821688685        0.0822443056
        0.0823164563        0.0823851810        0.0824503427
        0.0825118079        0.0825694467        0.0826231342
        0.0826727508        0.0827181829        0.0827593233
        0.0827960714        0.0828283326        0.0828560184
        0.0828790455        0.0828973353        0.0829108129
        0.0829194073        0.0829230504        0.0829216774
        0.0829152273        0.0829036434        0.0828868739
        0.0828648728        0.0828376009        0.0828050259
        0.0827671228        0.0827238738        0.0826752679
        0.0826213002        0.0825619715        0.0824972874
        0.0824272577        0.0823518959        0.0822712193
        0.0821852484        0.0820940079        0.0819975262
        0.0818958370        0.0817889787        0.0816769958
        0.0815599392        0.0814378660        0.0813108403
        0.0811789320        0.0810422171        0.0809007766
        0.0807546957        0.0806040629        0.0804489697
        0.0802895098        0.0801257788        0.0799578747
        0.0797858982        0.0796099531        0.0794301468
        0.0792465913        0.0790594033        0.0788687044
        0.0786746211        0.0784772841        0.0782768283
        0.0780733915        0.0778671142        0.0776581383
        0.0774466069        0.0772326638        0.0770164527
        0.0767981179        0.0765778037        0.0763556553
        0.0761318189        0.0759064422        0.0756796750
        0.0754516695        0.0752225803        0.0749925645
        0.0747617810        0.0745303902        0.0742985529
        0.0740664293        0.0738341786        0.0736019579
        0.0733699223        0.0731382240        0.0729070134
        0.0726764384        0.0724466460        0.0722177820
        0.0719899915        0.0717634198        0.0715382120
   0
      165.3857875498
       -0.1413969547       -0.1413927267       -0.1413800429
       -0.1413589038       -0.1413293104       -0.1412912641
       -0.1412447665       -0.1411898197       -0.1411264264
       -0.1410545894       -0.1409743119       -0.1408855978
       -0.1407884510       -0.1406828763       -0.1405688784
       -0.1404464629       -0.1403156355       -0.1401764025
       -0.1400287707       -0.1398727473       -0.1397083400
       -0.1395355569       -0.1393544067       -0.1391648987
       -0.1389670424       -0.1387608481       -0.1385463266
       -0.1383234894       -0.1380923482       -0.1378529156
       -0.1376052047       -0.1373492292       -0.1370850036
       -0.1368125428       -0.1365318625       -0.1362429790
       -0.1359459095       -0.1356406717       -0.1353272840
       -0.1350057659       -0.1346761372       -0.1343384188
       -0.1339926322       -0.1336388000       -0.1332769454
       -0.1329070924       -0.1325292661       -0.1321434924
       -0.1317497981       -0.1313482108       -0.1309387593
       -0.1305214732       -0.1300963831       -0.1296635206
       -0.1292229184       -0.1287746102       -0.1283186306
       -0.1278550156       -0.1273838019       -0.1269050277
       -0.1264187320       -0.1259249551       -0.1254237385
       -0.1249151248       -0.1243991577       -0.1238758823
       -0.1233453448       -0.1228075927       -0.1222626747
       -0.1217106407       -0.1211515421       -0.1205854314
       -0.1200123625       -0.1194323905       -0.1188455719
       -0.1182519646       -0.1176516277       -0.1170446219
       -0.1164310091       -0.1158108525       -0.1151842169
       -0.1145511683       -0.1139117742       -0.1132661035
       -0.1126142265       -0.1119562150       -0.1112921420
       -0.1106220821       -0.1099461114       -0.1092643072
       -0.1085767483       -0.1078835152       -0.1071846893
       -0.1064803540       -0.1057705937       -0.1050554945
       -0.1043351436       -0.1036096300       -0.1028790438
       -0.1021434767       -0.1014030216       -0.1006577729
       -0.0999078265       -0.0991532793       -0.0983942300
       -0.0976307783       -0.0968630254       -0.0960910737
       -0.0953150270       -0.0945349904       -0.0937510702
       -0.0929633739       -0.0921720103       -0.0913770895
       -0.0905787227       -0.0897770222       -0.0889721016
       -0.0881640755       -0.0873530596       -0.0865391709
       -0.0857225271       -0.0849032473       -0.0840814513
       -0.0832572601       -0.0824307953       -0.0816021799
       -0.0807715374       -0.0799389923       -0.0791046698
       -0.0782686962       -0.0774311982       -0.0765923033
       -0.0757521399       -0.0749108368       -0.0740685235
       -0.0732253301       -0.0723813872       -0.0715368259
       -0.0706917779       -0.0698463750       -0.0690007496
       -0.0681550345       -0.0673093627       -0.0664638675
       -0.0656186823       -0.0647739407       -0.0639297766
       -0.0630863238       -0.0622437162       -0.0614020878
       -0.0605615723       -0.0597223035       -0.0588844150
       -0.0580480403       -0.0572133125       -0.0563803645
       -0.0555493291       -0.0547203383       -0.0538935239
       -0.0530690174       -0.0522469495       -0.0514274505
       -0.0506106500       -0.0497966771       -0.0489856601
       -0.0481777265       -0.0473730031       -0.0465716158
       -0.0457736896       -0.0449793487       -0.0441887161
       -0.0434019140       -0.0426190633       -0.0418402840
       -0.0410656948       -0.0402954133       -0.0395295556
       -0.0387682368       -0.0380115704       -0.0372596688
       -0.0365126427       -0.0357706015       -0.0350336530
       -0.0343019035       -0.0335754576       -0.0328544184
       -0.0321388872       -0.0314289638       -0.0307247459
       -0.0300263297       -0.0293338095       -0.0286472776
       -0.0279668246       -0.0272925390       -0.0266245075
       -0.0259628146       -0.0253075430       -0.0246587730
       -0.0240165832       -0.0233810498       -0.0227522469
       -0.0221302465       -0.0215151183       -0.0209069298
       -0.0203057464       -0.0197116308       -0.0191246438
       -0.0185448438       -0.0179722867       -0.0174070261
       -0.0168491134       -0.0162985972       -0.0157555241
       -0.0152199381       -0.0146918806       -0.0141713908
       -0.0136585053       -0.0131532583       -0.0126556813
       -0.0121658035       -0.0116836517       -0.0112092499
       -0.0107426198       -0.0102837804       -0.0098327484
       -0.0093895379       -0.0089541604       -0.0085266249
       -0.0081069381       -0.0076951039       -0.0072911238
       -0.0068949969       -0.0065067197       -0.0061262862
       -0.0057536881       -0.0053889145       -0.0050319520
       -0.0046827849       -0.0043413951       -0.0040077619
       -0.0036818625       -0.0033636715       -0.0030531613
       -0.0027503018       -0.0024550608       -0.0021674037
       -0.0018872937       -0.0016146918       -0.0013495567
       -0.0010918449       -0.0008415109       -0.0005985070
       -0.0003627833       -0.0001342881        0.0000870326
        0.0003012346        0.0005083758        0.0007085159
        0.0009017166        0.0010880413        0.0012675555
        0.0014403261        0.0016064221        0.0017659139
        0.0019188737        0.0020653754        0.0022054943
        0.0023393074        0.0024668930        0.0025883311
        0.0027037028        0.0028130907        0.0029165789
        0.0030142524        0.0031061978        0.0031925025
        0.0032732552        0.0033485458        0.0034184651
        0.0034831048        0.0035425578        0.0035969175
        0.0036462784        0.0036907358        0.0037303856
        0.0037653245        0.0037956498        0.0038214593
        0.0038428515        0.0038599252        0.0038727797
        0.0038815149        0.0038862307        0.0038870275
        0.0038840058        0.0038772665        0.0038669104
        0.0038530385        0.0038357519        0.0038151515
        0.0037913383        0.0037644132        0.0037344768
        0.0037016297        0.0036659721        0.0036276040
        0.0035866249        0.0035431341        0.0034972304
        0.0034490121        0.0033985769        0.0033460221
        0.0032914442        0.0032349394        0.0031766027
        0.0031165288        0.0030548113        0.0029915432
        0.0029268167        0.0028607228        0.0027933519
        0.0027247932        0.0026551351        0.0025844647
        0.0025128682        0.0024404307        0.0023672362
        0.0022933673        0.0022189057        0.0021439317
        0.0020685242        0.0019927612        0.0019167190
        0.0018404727        0.0017640961        0.0016876616
        0.0016112401        0.0015349011        0.0014587125
        0.0013827411        0.0013070518        0.0012317082
        0.0011567724        0.0010823047        0.0010083641
        0.0009350078        0.0008622918        0.0007902699
        0.0007189949        0.0006485175        0.0005788871
        0.0005101512        0.0004423558        0.0003755453
        0.0003097623        0.0002450479        0.0001814413
        0.0001189803        0.0000577009       -0.0000023626
       -0.0000611774       -0.0001187125       -0.0001749386
       -0.0002298278       -0.0002833541       -0.0003354931
       -0.0003862218       -0.0004355191       -0.0004833654
       -0.0005297426       -0.0005746344       -0.0006180260
       -0.0006599039       -0.0007002566       -0.0007390739
       -0.0007763469       -0.0008120687       -0.0008462334
       -0.0008788369       -0.0009098764       -0.0009393505
       -0.0009672593       -0.0009936042       -0.0010183881
       -0.0010416149       -0.0010632903       -0.0010834210
       -0.0011020150       -0.0011190814       -0.0011346310
       -0.0011486752       -0.0011612269       -0.0011723002
       -0.0011819100       -0.0011900726       -0.0011968052
       -0.0012021259       -0.0012060541       -0.0012086100
       -0.0012098145       -0.0012096899       -0.0012082590
       -0.0012055456       -0.0012015741       -0.0011963701
       -0.0011899594       -0.0011823689       -0.0011736262
       -0.0011637593       -0.0011527970       -0.0011407685
       -0.0011277039       -0.0011136335       -0.0010985881
       -0.0010825992       -0.0010656985       -0.0010479181
       -0.0010292906       -0.0010098487       -0.0009896258
       -0.0009686550       -0.0009469701       -0.0009246048
       -0.0009015932       -0.0008779693       -0.0008537674
       -0.0008290217       -0.0008037666       -0.0007780365
       -0.0007518655       -0.0007252881       -0.0006983384
       -0.0006710505       -0.0006434583       -0.0006155957
       -0.0005874962       -0.0005591932       -0.0005307198
       -0.0005021090       -0.0004733933       -0.0004446050
       -0.0004157758       -0.0003869375       -0.0003581211
       -0.0003293573       -0.0003006765       -0.0002721085
       -0.0002436826       -0.0002154276       -0.0001873720
       -0.0001595434       -0.0001319691       -0.0001046757
       -0.0000776893       -0.0000510354       -0.0000247387
        0.0000011766        0.0000266870        0.0000517696
        0.0000764023        0.0001005636        0.0001242327
        0.0001473897        0.0001700152        0.0001920907
        0.0002135984        0.0002345211        0.0002548426
        0.0002745474        0.0002936208        0.0003120486
        0.0003298179        0.0003469162        0.0003633319
        0.0003790541        0.0003940730        0.0004083793
        0.0004219646        0.0004348213        0.0004469426
        0.0004583225        0.0004689558        0.0004788381
        0.0004879657        0.0004963358        0.0005039463
        0.0005107960        0.0005168842        0.0005222113
        0.0005267781        0.0005305865        0.0005336389
        0.0005359386        0.0005374893        0.0005382957
        0.0005383632        0.0005376978        0.0005363061
        0.0005341954        0.0005313738        0.0005278499
        0.0005236329        0.0005187326        0.0005131596
        0.0005069249        0.0005000401        0.0004925172
        0.0004843690        0.0004756087        0.0004662500
        0.0004563071        0.0004457945        0.0004347275
        0.0004231214        0.0004109924        0.0003983566
        0.0003852309        0.0003716323        0.0003575782
        0.0003430863        0.0003281747        0.0003128617
        0.0002971659        0.0002811062        0.0002647015
        0.0002479712        0.0002309347        0.0002136116
        0.0001960217        0.0001781849        0.0001601212
        0.0001418507        0.0001233936        0.0001047700
        0.0000860003        0.0000671047        0.0000481035
        0.0000290169        0.0000098651       -0.0000093318
       -0.0000285536       -0.0000477805       -0.0000669926
       -0.0000861701       -0.0001052936       -0.0001243435
       -0.0001433007       -0.0001621462       -0.0001808611
       -0.0001994269       -0.0002178253       -0.0002360382
       -0.0002540478       -0.0002718366       -0.0002893875
       -0.0003066835       -0.0003237082       -0.0003404454
       -0.0003568791       -0.0003729941       -0.0003887751
       -0.0004042076       -0.0004192772       -0.0004339702
       -0.0004482729       -0.0004621726       -0.0004756567
       -0.0004887129       -0.0005013298       -0.0005134962
       -0.0005252013       -0.0005364351       -0.0005471877
       -0.0005574500       -0.0005672134       -0.0005764695
       -0.0005852107       -0.0005934300       -0.0006011205
       -0.0006082763       -0.0006148917       -0.0006209616
       -0.0006264816       -0.0006314476       -0.0006358563
       -0.0006397045       -0.0006429900       -0.0006457108
       -0.0006478657       -0.0006494539       -0.0006504749
       -0.0006509292       -0.0006508174       -0.0006501409
       -0.0006489013       -0.0006471012       -0.0006447431
       -0.0006418306       -0.0006383673       -0.0006343576
       -0.0006298062       -0.0006247184       -0.0006190999
       -0.0006129570       -0.0006062961       -0.0005991245
       -0.0005914497       -0.0005832795       -0.0005746223
       -0.0005654869       -0.0005558825       -0.0005458187
       -0.0005353053       -0.0005243527       -0.0005129715
       -0.0005011728       -0.0004889679       -0.0004763683
       -0.0004633862       -0.0004500338       -0.0004363236
       -0.0004222685       -0.0004078815       -0.0003931760
       -0.0003781656       -0.0003628640       -0.0003472852
       -0.0003314435       -0.0003153532       -0.0002990288
       -0.0002824852       -0.0002657370       -0.0002487993
       -0.0002316871       -0.0002144156       -0.0001970001
       -0.0001794559       -0.0001617984       -0.0001440430
       -0.0001262052       -0.0001083005       -0.0000903443
       -0.0000723521       -0.0000543394       -0.0000363216
       -0.0000183140       -0.0000003319        0.0000176095
        0.0000354951        0.0000533098        0.0000710387
        0.0000886671        0.0001061804        0.0001235641
        0.0001408038        0.0001578855        0.0001747951
        0.0001915191        0.0002080437        0.0002243558
        0.0002404423        0.0002562902        0.0002718871
        0.0002872207        0.0003022789        0.0003170499
        0.0003315223        0.0003456849        0.0003595268
        0.0003730376        0.0003862070        0.0003990251
        0.0004114824        0.0004235697        0.0004352781
        0.0004465991        0.0004575247        0.0004680471
        0.0004781588        0.0004878530        0.0004971229
        0.0005059623        0.0005143655        0.0005223270
        0.0005298417        0.0005369049        0.0005435126
        0.0005496607        0.0005553460        0.0005605653
        0.0005653160        0.0005695961        0.0005734036
        0.0005767371        0.0005795958        0.0005819790
        0.0005838866        0.0005853188        0.0005862763
        0.0005867600        0.0005867715        0.0005863125
        0.0005853854        0.0005839927        0.0005821374
        0.0005798229        0.0005770529        0.0005738316
        0.0005701634        0.0005660533        0.0005615063
        0.0005565281        0.0005511245        0.0005453018
        0.0005390665        0.0005324254        0.0005253858
        0.0005179552        0.0005101413        0.0005019523
        0.0004933964        0.0004844824        0.0004752191
        0.0004656157        0.0004556815        0.0004454263
        0.0004348599        0.0004239924        0.0004128341
        0.0004013955        0.0003896872        0.0003777203
        0.0003655056        0.0003530544        0.0003403781
        0.0003274882        0.0003143962        0.0003011139
        0.0002876532        0.0002740260        0.0002602443
        0.0002463202        0.0002322659        0.0002180937
        0.0002038158        0.0001894444        0.0001749920
        0.0001604709        0.0001458934        0.0001312719
        0.0001166186        0.0001019458        0.0000872658
        0.0000725908        0.0000579329        0.0000433042
        0.0000287166        0.0000141821       -0.0000002877
       -0.0000146809       -0.0000289860       -0.0000431917
       -0.0000572865       -0.0000712595       -0.0000850994
       -0.0000987956       -0.0001123374       -0.0001257143
       -0.0001389160       -0.0001519324       -0.0001647536
       -0.0001773700       -0.0001897721       -0.0002019506
       -0.0002138966       -0.0002256014       -0.0002370563
       -0.0002482531       -0.0002591839       -0.0002698408
       -0.0002802165       -0.0002903037       -0.0003000955
       -0.0003095852       -0.0003187665       -0.0003276334
       -0.0003361800       -0.0003444010       -0.0003522911
       -0.0003598455       -0.0003670596       -0.0003739292
       -0.0003804503       -0.0003866194       -0.0003924332
       -0.0003978885       -0.0004029829       -0.0004077139
       -0.0004120795       -0.0004160779       -0.0004197079
       -0.0004229682       -0.0004258582       -0.0004283775
       -0.0004305258       -0.0004323034       -0.0004337108
       -0.0004347487       -0.0004354184       -0.0004357212
       -0.0004356588       -0.0004352334       -0.0004344472
       -0.0004333028       -0.0004318031       -0.0004299514
       -0.0004277511       -0.0004252060       -0.0004223201
       -0.0004190977       -0.0004155433       -0.0004116618
       -0.0004074583       -0.0004029380       -0.0003981065
       -0.0003929695       -0.0003875333       -0.0003818038
       -0.0003757877       -0.0003694916       -0.0003629224
       -0.0003560871       -0.0003489929       -0.0003416474
       -0.0003340582       -0.0003262329       -0.0003181796
       -0.0003099063       -0.0003014214       -0.0002927330
       -0.0002838499       -0.0002747805       -0.0002655336
       -0.0002561181       -0.0002465428       -0.0002368169
       -0.0002269494       -0.0002169495       -0.0002068264
       -0.0001965894       -0.0001862479       -0.0001758112
       -0.0001652889       -0.0001546902       -0.0001440246
       -0.0001333017       -0.0001225308       -0.0001117214
       -0.0001008830       -0.0000900249       -0.0000791564
       -0.0000682870       -0.0000574259       -0.0000465823
       -0.0000357654       -0.0000249842       -0.0000142477
       -0.0000035649        0.0000070555        0.0000176046
        0.0000280740        0.0000384551        0.0000487396
        0.0000589191        0.0000689857        0.0000789312
        0.0000887480        0.0000984284        0.0001079648
        0.0001173499        0.0001265766        0.0001356378
        0.0001445268        0.0001532368        0.0001617616
        0.0001700947        0.0001782303        0.0001861624
        0.0001938854        0.0002013939        0.0002086827
        0.0002157468        0.0002225814        0.0002291820
        0.0002355443        0.0002416642        0.0002475379
        0.0002531616        0.0002585321        0.0002636462
        0.0002685009        0.0002730937        0.0002774220
        0.0002814838        0.0002852770        0.0002888000
        0.0002920512        0.0002950296        0.0002977340
        0.0003001639        0.0003023187        0.0003041981
        0.0003058022        0.0003071312        0.0003081855
        0.0003089660        0.0003094734        0.0003097090
        0.0003096742        0.0003093706        0.0003088000
        0.0003079646        0.0003068666        0.0003055085
        0.0003038931        0.0003020232        0.0002999021
        0.0002975330        0.0002949194        0.0002920652
        0.0002889741        0.0002856503        0.0002820981
        0.0002783219        0.0002743263        0.0002701161
        0.0002656963        0.0002610720        0.0002562483
        0.0002512307        0.0002460248        0.0002406361
        0.0002350705        0.0002293339        0.0002234324
        0.0002173719        0.0002111589        0.0002047996
        0.0001983005        0.0001916680        0.0001849089
        0.0001780297        0.0001710372        0.0001639381
        0.0001567394        0.0001494480        0.0001420708
        0.0001346147        0.0001270868        0.0001194941
        0.0001118437        0.0001041426        0.0000963979
        0.0000886166        0.0000808058        0.0000729726
        0.0000651239        0.0000572668        0.0000494082
        0.0000415551        0.0000337142        0.0000258925
        0.0000180967        0.0000103336        0.0000026097
       -0.0000050683       -0.0000126940       -0.0000202610
       -0.0000277628       -0.0000351934       -0.0000425465
       -0.0000498162       -0.0000569964       -0.0000640815
       -0.0000710657       -0.0000779434       -0.0000847093
       -0.0000913579       -0.0000978841       -0.0001042829
       -0.0001105493       -0.0001166786       -0.0001226662
       -0.0001285077       -0.0001341987       -0.0001397351
       -0.0001451128       -0.0001503282       -0.0001553774
       -0.0001602571       -0.0001649639       -0.0001694947
       -0.0001738465       -0.0001780164       -0.0001820019
       -0.0001858006       -0.0001894101       -0.0001928284
       -0.0001960535       -0.0001990839       -0.0002019178
       -0.0002045540       -0.0002069913       -0.0002092288
       -0.0002112655       -0.0002131009       -0.0002147346
       -0.0002161662       -0.0002173958       -0.0002184233
       -0.0002192492       -0.0002198738       -0.0002202978
       -0.0002205220       -0.0002205474       -0.0002203752
       -0.0002200066       -0.0002194432       -0.0002186865
       -0.0002177385       -0.0002166012       -0.0002152766
       -0.0002137670       -0.0002120749       -0.0002102029
       -0.0002081537       -0.0002059302       -0.0002035355
       -0.0002009726       -0.0001982448       -0.0001953557
       -0.0001923087       -0.0001891074       -0.0001857557
       -0.0001822575       -0.0001786167       -0.0001748375
       -0.0001709240       -0.0001668807       -0.0001627117
       -0.0001584217       -0.0001540152       -0.0001494969
       -0.0001448714       -0.0001401436       -0.0001353183
       -0.0001304003       -0.0001253948       -0.0001203066
       -0.0001151409       -0.0001099027       -0.0001045973
       -0.0000992296       -0.0000938051       -0.0000883288
       -0.0000828060       -0.0000772419       -0.0000716419
       -0.0000660111       -0.0000603548       -0.0000546783
       -0.0000489868       -0.0000432855       -0.0000375796
       -0.0000318743       -0.0000261747       -0.0000204860
       -0.0000148132       -0.0000091613       -0.0000035353
        0.0000020598        0.0000076192        0.0000131380
        0.0000186116        0.0000240352        0.0000294042
        0.0000347141        0.0000399605        0.0000451388
        0.0000502450        0.0000552747        0.0000602238
        0.0000650884        0.0000698646        0.0000745484
        0.0000791363        0.0000836246        0.0000880098
        0.0000922886        0.0000964576        0.0001005139
        0.0001044542        0.0001082758        0.0001119758
        0.0001155516        0.0001190007        0.0001223206
        0.0001255092        0.0001285643        0.0001314838
        0.0001342659        0.0001369089        0.0001394112
        0.0001417713        0.0001439878        0.0001460597
        0.0001479859        0.0001497654        0.0001513974
        0.0001528814        0.0001542169        0.0001554034
        0.0001564408        0.0001573290        0.0001580680
        0.0001586580        0.0001590993        0.0001593925
        0.0001595380        0.0001595366        0.0001593891
        0.0001590966        0.0001586600        0.0001580807
        0.0001573600        0.0001564993        0.0001555002
        0.0001543645        0.0001530940        0.0001516905
        0.0001501562        0.0001484932        0.0001467038
        0.0001447902        0.0001427550        0.0001406007
        0.0001383300        0.0001359456        0.0001334504
        0.0001308472        0.0001281390        0.0001253290
        0.0001224203        0.0001194161        0.0001163196
        0.0001131344        0.0001098637        0.0001065111
        0.0001030801        0.0000995743        0.0000959974
        0.0000923529        0.0000886447        0.0000848765
        0.0000810521        0.0000771754        0.0000732501
        0.0000692802        0.0000652695        0.0000612220
        0.0000571416        0.0000530322        0.0000488978
        0.0000447422        0.0000405695        0.0000363836
        0.0000321884        0.0000279878        0.0000237856
        0.0000195859        0.0000153923        0.0000112088
        0.0000070391        0.0000028869       -0.0000012439
       -0.0000053497       -0.0000094269       -0.0000134719
       -0.0000174811       -0.0000214510       -0.0000253783
       -0.0000292595       -0.0000330913       -0.0000368705
       -0.0000405938       -0.0000442582       -0.0000478606
       -0.0000513981       -0.0000548676       -0.0000582665
       -0.0000615919       -0.0000648412       -0.0000680119
       -0.0000711014       -0.0000741074       -0.0000770275
       -0.0000798595       -0.0000826014       -0.0000852510
       -0.0000878064       -0.0000902658       -0.0000926275
       -0.0000948898       -0.0000970511       -0.0000991101
       -0.0001010654       -0.0001029158       -0.0001046601
       -0.0001062973       -0.0001078266       -0.0001092469
       -0.0001105578       -0.0001117585       -0.0001128486
       -0.0001138276       -0.0001146952       -0.0001154514
       -0.0001160959       -0.0001166289       -0.0001170503
       -0.0001173605       -0.0001175598       -0.0001176486
       -0.0001176274       -0.0001174968       -0.0001172577
       -0.0001169107       -0.0001164568       -0.0001158970
       -0.0001152325       -0.0001144643       -0.0001135938
       -0.0001126224       -0.0001115514       -0.0001103826
       -0.0001091173       -0.0001077575       -0.0001063048
       -0.0001047610       -0.0001031283       -0.0001014084
       -0.0000996036       -0.0000977159       -0.0000957475
       -0.0000937008       -0.0000915780       -0.0000893816
       -0.0000871139       -0.0000847776       -0.0000823750
       -0.0000799089       -0.0000773818       -0.0000747965
       -0.0000721556       -0.0000694619       -0.0000667183
       -0.0000639275       -0.0000610924       -0.0000582158
       -0.0000553007       -0.0000523501       -0.0000493667
       -0.0000463537       -0.0000433139       -0.0000402503
       -0.0000371660       -0.0000340639       -0.0000309470
       -0.0000278183       -0.0000246807       -0.0000215372
       -0.0000183909       -0.0000152446       -0.0000121013
       -0.0000089639       -0.0000058353       -0.0000027184
        0.0000003840        0.0000034691        0.0000065340
        0.0000095761        0.0000125926        0.0000155808
        0.0000185381        0.0000214618        0.0000243495
        0.0000271987        0.0000300067        0.0000327714
        0.0000354903        0.0000381611        0.0000407815
        0.0000433495        0.0000458628        0.0000483194
        0.0000507174        0.0000530547        0.0000553295
        0.0000575401        0.0000596846        0.0000617615
        0.0000637691        0.0000657060        0.0000675706
        0.0000693617        0.0000710779        0.0000727181
        0.0000742811        0.0000757657        0.0000771712
        0.0000784965        0.0000797409        0.0000809035
        0.0000819838        0.0000829812        0.0000838951
        0.0000847252        0.0000854711        0.0000861326
        0.0000867094        0.0000872015        0.0000876089
        0.0000879315        0.0000881697        0.0000883235
        0.0000883933        0.0000883795        0.0000882825
        0.0000881028        0.0000878410        0.0000874979
        0.0000870741        0.0000865704        0.0000859878
        0.0000853273        0.0000845898        0.0000837764
        0.0000828884        0.0000819268        0.0000808931
        0.0000797885        0.0000786145        0.0000773725
        0.0000760641        0.0000746907        0.0000732542
        0.0000717560        0.0000701980        0.0000685820
        0.0000669097        0.0000651830        0.0000634038
        0.0000615742        0.0000596959        0.0000577712
        0.0000558019        0.0000537903        0.0000517384
        0.0000496483        0.0000475223        0.0000453625
        0.0000431711        0.0000409504        0.0000387025
        0.0000364298        0.0000341346        0.0000318190
        0.0000294854        0.0000271361        0.0000247733
        0.0000223995        0.0000200168        0.0000176275
        0.0000152340        0.0000128385        0.0000104433
        0.0000080507        0.0000056629        0.0000032821
        0.0000009105       -0.0000014496       -0.0000037962
       -0.0000061270       -0.0000084399       -0.0000107328
       -0.0000130038       -0.0000152507       -0.0000174715
       -0.0000196643       -0.0000218272       -0.0000239582
       -0.0000260555       -0.0000281173       -0.0000301419
       -0.0000321274       -0.0000340723       -0.0000359748
       -0.0000378335       -0.0000396467       -0.0000414130
       -0.0000431309       -0.0000447991       -0.0000464163
       -0.0000479811       -0.0000494924       -0.0000509489
       -0.0000523497       -0.0000536935       -0.0000549796
       -0.0000562068       -0.0000573744       -0.0000584816
       -0.0000595276       -0.0000605117       -0.0000614333
       -0.0000622919       -0.0000630869       -0.0000638179
       -0.0000644845       -0.0000650865       -0.0000656236
       -0.0000660955       -0.0000665023       -0.0000668437
       -0.0000671199       -0.0000673308       -0.0000674766
       -0.0000675575       -0.0000675738       -0.0000675257
       -0.0000674136       -0.0000672379       -0.0000669991
       -0.0000666978       -0.0000663345       -0.0000659100
       -0.0000654248       -0.0000648798       -0.0000642758
       -0.0000636136       -0.0000628942       -0.0000621184
       -0.0000612875       -0.0000604023       -0.0000594640
       -0.0000584738       -0.0000574329       -0.0000563424
       -0.0000552038       -0.0000540182       -0.0000527870
       -0.0000515117       -0.0000501937       -0.0000488344
       -0.0000474353       -0.0000459980       -0.0000445240
       -0.0000430149       -0.0000414722       -0.0000398977
       -0.0000382929       -0.0000366596       -0.0000349995
       -0.0000333142       -0.0000316054       -0.0000298750
       -0.0000281247       -0.0000263561       -0.0000245712
       -0.0000227717       -0.0000209593       -0.0000191358
       -0.0000173031       -0.0000154629       -0.0000136170
       -0.0000117673       -0.0000099154       -0.0000080631
       -0.0000062123       -0.0000043646       -0.0000025219
       -0.0000006857        0.0000011420        0.0000029597
        0.0000047656        0.0000065582        0.0000083357
        0.0000100965        0.0000118390        0.0000135617
        0.0000152631        0.0000169415        0.0000185955
        0.0000202237        0.0000218246        0.0000233968
        0.0000249390        0.0000264498        0.0000279280
        0.0000293722        0.0000307814        0.0000321542
        0.0000334896        0.0000347865        0.0000360438
        0.0000372606        0.0000384357        0.0000395684
        0.0000406578        0.0000417029        0.0000427031
        0.0000436575        0.0000445656        0.0000454266
        0.0000462399        0.0000470051        0.0000477215
        0.0000483888        0.0000490065        0.0000495743
        0.0000500919        0.0000505590        0.0000509755
        0.0000513411        0.0000516557        0.0000519194
        0.0000521320        0.0000522937        0.0000524044
        0.0000524644        0.0000524738        0.0000524329
        0.0000523419        0.0000522012        0.0000520111
        0.0000517720        0.0000514844        0.0000511488
        0.0000507658        0.0000503359        0.0000498597
        0.0000493381        0.0000487715        0.0000481609
        0.0000475069        0.0000468105        0.0000460725
        0.0000452938        0.0000444753        0.0000436179
        0.0000427228        0.0000417910        0.0000408234
        0.0000398212        0.0000387855        0.0000377174
        0.0000366182        0.0000354891        0.0000343311
        0.0000331457        0.0000319340        0.0000306974
        0.0000294371        0.0000281544        0.0000268508
        0.0000255274        0.0000241858        0.0000228272
        0.0000214531        0.0000200648        0.0000186637
        0.0000172513        0.0000158289        0.0000143979
        0.0000129598        0.0000115160        0.0000100678
        0.0000086167        0.0000071642        0.0000057115
        0.0000042601        0.0000028114        0.0000013667
       -0.0000000726       -0.0000015051       -0.0000029294
       -0.0000043444       -0.0000057485       -0.0000071407
       -0.0000085195       -0.0000098836       -0.0000112320
       -0.0000125633       -0.0000138763       -0.0000151699
       -0.0000164429       -0.0000176941       -0.0000189226
       -0.0000201272       -0.0000213068       -0.0000224604
       -0.0000235871       -0.0000246859       -0.0000257559
       -0.0000267961       -0.0000278057       -0.0000287839
       -0.0000297299       -0.0000306429       -0.0000315221
       -0.0000323670       -0.0000331768       -0.0000339509
       -0.0000346887       -0.0000353898       -0.0000360535
       -0.0000366794       -0.0000372671       -0.0000378163
       -0.0000383264       -0.0000387973       -0.0000392286
       -0.0000396201       -0.0000399717       -0.0000402831
       -0.0000405543       -0.0000407851       -0.0000409755
       -0.0000411255       -0.0000412352       -0.0000413047
       -0.0000413339       -0.0000413232       -0.0000412727
       -0.0000411826       -0.0000410531       -0.0000408846
       -0.0000406775       -0.0000404320       -0.0000401487
       -0.0000398278       -0.0000394700       -0.0000390757
       -0.0000386455       -0.0000381799       -0.0000376796
       -0.0000371451       -0.0000365772       -0.0000359766
       -0.0000353439       -0.0000346799       -0.0000339855
       -0.0000332613       -0.0000325083       -0.0000317273
       -0.0000309191       -0.0000300847       -0.0000292250
       -0.0000283409       -0.0000274334       -0.0000265035
       -0.0000255521       -0.0000245803       -0.0000235891
       -0.0000225795       -0.0000215526       -0.0000205095
       -0.0000194512       -0.0000183788       -0.0000172934
       -0.0000161962       -0.0000150882       -0.0000139706
       -0.0000128444       -0.0000117108       -0.0000105709
       -0.0000094259       -0.0000082768       -0.0000071249
       -0.0000059711       -0.0000048167       -0.0000036628
       -0.0000025104       -0.0000013607       -0.0000002148
        0.0000009263        0.0000020614        0.0000031895
        0.0000043095        0.0000054205        0.0000065213
        0.0000076109        0.0000086883        0.0000097526
        0.0000108028        0.0000118379        0.0000128570
        0.0000138591        0.0000148435        0.0000158091
        0.0000167552        0.0000176810        0.0000185855
        0.0000194681        0.0000203280        0.0000211644
        0.0000219767        0.0000227641        0.0000235261
        0.0000242619        0.0000249710        0.0000256529
        0.0000263069        0.0000269326        0.0000275294
        0.0000280970        0.0000286350        0.0000291428
        0.0000296201        0.0000300667        0.0000304823
        0.0000308664        0.0000312190        0.0000315399
        0.0000318287        0.0000320855        0.0000323100
        0.0000325023        0.0000326622        0.0000327897
        0.0000328850        0.0000329479        0.0000329786
        0.0000329772        0.0000329438        0.0000328787
        0.0000327819        0.0000326538        0.0000324945
        0.0000323044        0.0000320838        0.0000318331
        0.0000315525        0.0000312426        0.0000309036
        0.0000305361        0.0000301406        0.0000297176
        0.0000292675        0.0000287910        0.0000282885
        0.0000277608        0.0000272083        0.0000266319
        0.0000260320        0.0000254095        0.0000247649
        0.0000240991        0.0000234127        0.0000227065
        0.0000219813        0.0000212378        0.0000204769
        0.0000196993        0.0000189059        0.0000180976
        0.0000172751        0.0000164393        0.0000155911
        0.0000147313        0.0000138609        0.0000129807
        0.0000120917        0.0000111946        0.0000102905
        0.0000093802        0.0000084647        0.0000075448
        0.0000066214        0.0000056956        0.0000047681
        0.0000038398        0.0000029118        0.0000019848
        0.0000010599        0.0000001377       -0.0000007806
       -0.0000016944       -0.0000026027       -0.0000035046
       -0.0000043993       -0.0000052860       -0.0000061638
       -0.0000070320       -0.0000078896       -0.0000087361
       -0.0000095704       -0.0000103920       -0.0000112000
       -0.0000119938       -0.0000127726       -0.0000135357
       -0.0000142825       -0.0000150122       -0.0000157243
       -0.0000164182       -0.0000170932       -0.0000177487
       -0.0000183843       -0.0000189993       -0.0000195933
       -0.0000201657       -0.0000207162       -0.0000212442
       -0.0000217493       -0.0000222312       -0.0000226895
       -0.0000231237       -0.0000235337       -0.0000239191
       -0.0000242796       -0.0000246150       -0.0000249250
       -0.0000252095       -0.0000254683       -0.0000257012
       -0.0000259081       -0.0000260890       -0.0000262437
       -0.0000263722       -0.0000264746       -0.0000265507
       -0.0000266007       -0.0000266245       -0.0000266223
       -0.0000265943       -0.0000265404       -0.0000264609
       -0.0000263560       -0.0000262258       -0.0000260706
       -0.0000258907       -0.0000256862       -0.0000254576
       -0.0000252052       -0.0000249292       -0.0000246300
       -0.0000243081       -0.0000239638       -0.0000235976
       -0.0000232099       -0.0000228011       -0.0000223718
       -0.0000219224       -0.0000214535       -0.0000209656
       -0.0000204593       -0.0000199350       -0.0000193935
       -0.0000188353       -0.0000182610       -0.0000176712
       -0.0000170666       -0.0000164478       -0.0000158154
       -0.0000151703       -0.0000145129       -0.0000138440
       -0.0000131644       -0.0000124747       -0.0000117756
       -0.0000110678       -0.0000103521       -0.0000096292
       -0.0000088998       -0.0000081647       -0.0000074246
       -0.0000066802       -0.0000059323       -0.0000051817
       -0.0000044290       -0.0000036750       -0.0000029204
       -0.0000021661       -0.0000014126       -0.0000006608
        0.0000000886        0.0000008349        0.0000015775
        0.0000023155        0.0000030483        0.0000037752
        0.0000044955        0.0000052085        0.0000059136
        0.0000066101        0.0000072974        0.0000079748
        0.0000086418        0.0000092976        0.0000099417
        0.0000105736        0.0000111926        0.0000117983
        0.0000123900        0.0000129673        0.0000135296
        0.0000140764        0.0000146074        0.0000151220
        0.0000156197        0.0000161003        0.0000165632
        0.0000170081        0.0000174346        0.0000178424
        0.0000182312        0.0000186007        0.0000189505
        0.0000192804        0.0000195902        0.0000198796
        0.0000201484        0.0000203965        0.0000206238
        0.0000208299        0.0000210149        0.0000211787
        0.0000213211        0.0000214421        0.0000215417
        0.0000216198        0.0000216765        0.0000217118
        0.0000217258        0.0000217184        0.0000216899
        0.0000216403        0.0000215697        0.0000214783
        0.0000213663        0.0000212338        0.0000210811
        0.0000209084        0.0000207159        0.0000205039
        0.0000202727        0.0000200226        0.0000197539
        0.0000194669        0.0000191620        0.0000188395
        0.0000184999        0.0000181435        0.0000177707
        0.0000173821        0.0000169779        0.0000165587
        0.0000161249        0.0000156770        0.0000152156
        0.0000147410        0.0000142539        0.0000137547
        0.0000132440        0.0000127223        0.0000121902
        0.0000116482        0.0000110969        0.0000105369
        0.0000099687        0.0000093930        0.0000088103
        0.0000082212        0.0000076263        0.0000070263
        0.0000064217        0.0000058132        0.0000052013
        0.0000045866        0.0000039699        0.0000033516
        0.0000027324        0.0000021129        0.0000014937
        0.0000008755        0.0000002587       -0.0000003559
       -0.0000009679       -0.0000015765       -0.0000021813
  1000
        0.0000000000
  2081  3309
  0.000000000000000000E+00  0.172494682187066104E-05  0.345709591648078259E-05
  0.519647735590664485E-05  0.694312133778635772E-05  0.869705818584420424E-05
  0.104583183504165396E-04  0.122269324089810874E-04  0.140029310666875181E-04
  0.157863451568904153E-04  0.175772056416847190E-04  0.193755436124433562E-04
  0.211813902903567376E-04  0.229947770269750577E-04  0.248157353047525638E-04
  0.266442967375938043E-04  0.284804930714032007E-04  0.303243561846351782E-04
  0.321759180888485797E-04  0.340352109292618246E-04  0.359022669853112288E-04
  0.377771186712112458E-04  0.396597985365173948E-04  0.415503392666914821E-04
  0.434487736836685040E-04  0.453551347464269632E-04  0.472694555515610845E-04
  0.491917693338551570E-04  0.511221094668605125E-04  0.530605094634752149E-04
  0.550070029765257001E-04  0.569616237993510400E-04  0.589244058663895490E-04
  0.608953832537681097E-04  0.628745901798936251E-04  0.648620610060471683E-04
  0.668578302369805648E-04  0.688619325215152647E-04  0.708744026531441163E-04
  0.728952755706350358E-04  0.749245863586382689E-04  0.769623702482946556E-04
  0.790086626178480687E-04  0.810634989932590590E-04  0.831269150488218606E-04
  0.851989466077836337E-04  0.872796296429666874E-04  0.893690002773925068E-04
  0.914670947849093968E-04  0.935739495908218482E-04  0.956896012725232510E-04
  0.978140865601306408E-04  0.999474423371224125E-04  0.102089705640978976E-03
  0.104240913663825280E-03  0.106401103753076863E-03  0.108570313412088287E-03
  0.110748580300803725E-03  0.112935942236411590E-03  0.115132437194000344E-03
  0.117338103307218066E-03  0.119552978868934839E-03  0.121777102331906779E-03
  0.124010512309444515E-03  0.126253247576082870E-03  0.128505347068254240E-03
  0.130766849884964801E-03  0.133037795288472901E-03  0.135318222704971294E-03
  0.137608171725270778E-03  0.139907682105488453E-03  0.142216793767737190E-03
  0.144535546800819085E-03  0.146863981460921411E-03  0.149202138172315683E-03
  0.151550057528058866E-03  0.153907780290698945E-03  0.156275347392981776E-03
  0.158652799938562559E-03  0.161040179202718653E-03  0.163437526633066827E-03
  0.165844883850282303E-03  0.168262292648821757E-03  0.170689794997648623E-03
  0.173127433040961838E-03  0.175575249098927654E-03  0.178033285668413994E-03
  0.180501585423728658E-03  0.182980191217359939E-03  0.185469146080720690E-03
  0.187968493224895307E-03  0.190478276041390160E-03  0.192998538102886493E-03
  0.195529323163997357E-03  0.198070675162026960E-03  0.200622638217733536E-03
  0.203185256636095418E-03  0.205758574907079900E-03  0.208342637706416189E-03
  0.210937489896370476E-03  0.213543176526525234E-03  0.216159742834560900E-03
  0.218787234247041704E-03  0.221425696380203829E-03  0.224075175040748103E-03
  0.226735716226634170E-03  0.229407366127880124E-03  0.232090171127363862E-03
  0.234784177801628571E-03  0.237489432921690890E-03  0.240205983453853572E-03
  0.242933876560520620E-03  0.245673159601015744E-03  0.248423880132404948E-03
  0.251186085910322235E-03  0.253959824889798285E-03  0.256745145226093421E-03
  0.259542095275533424E-03  0.262350723596349188E-03  0.265171078949519583E-03
  0.268003210299618108E-03  0.270847166815662850E-03  0.273702997871970509E-03
  0.276570753049012921E-03  0.279450482134278400E-03  0.282342235123136118E-03
  0.285246062219703361E-03  0.288162013837718037E-03  0.291090140601413467E-03
  0.294030493346397184E-03  0.296983123120533963E-03  0.299948081184831341E-03
  0.302925419014330344E-03  0.305915188298998546E-03  0.308917440944627732E-03
  0.311932229073735086E-03  0.314959605026468071E-03  0.317999621361513040E-03
  0.321052330857007754E-03  0.324117786511457430E-03  0.327196041544655604E-03
  0.330287149398606947E-03  0.333391163738456218E-03  0.336508138453419042E-03
  0.339638127657718235E-03  0.342781185691522715E-03  0.345937367121891038E-03
  0.349106726743719309E-03  0.352289319580691379E-03  0.355485200886235058E-03
  0.358694426144481253E-03  0.361917051071226740E-03  0.365153131614901871E-03
  0.368402723957541906E-03  0.371665884515762039E-03  0.374942669941737518E-03
  0.378233137124186255E-03  0.381537343189357293E-03  0.384855345502022311E-03
  0.388187201666471515E-03  0.391532969527513548E-03  0.394892707171480160E-03
  0.398266472927234414E-03  0.401654325367182727E-03  0.405056323308293270E-03
  0.408472525813115544E-03  0.411902992190806689E-03  0.415347781998160772E-03
  0.418806955040643006E-03  0.422280571373427713E-03  0.425768691302441269E-03
  0.429271375385409013E-03  0.432788684432906324E-03  0.436320679509414851E-03
  0.439867421934382326E-03  0.443428973283287186E-03  0.447005395388707391E-03
  0.450596750341394426E-03  0.454203100491350892E-03  0.457824508448913031E-03
  0.461461037085837689E-03  0.465112749536393782E-03  0.468779709198458971E-03
  0.472461979734619254E-03  0.476159625073275129E-03  0.479872709409751214E-03
  0.483601297207410111E-03  0.487345453198772757E-03  0.491105242386641284E-03
  0.494880730045227997E-03  0.498671981721288582E-03  0.502479063235259705E-03
  0.506302040682402466E-03  0.510140980433948510E-03  0.513995949138254483E-03
  0.517867013721956819E-03  0.521754241391135412E-03  0.525657699632478916E-03
  0.529577456214458072E-03  0.533513579188500762E-03  0.537466136890174116E-03
  0.541435197940370850E-03  0.545420831246500363E-03  0.549423106003685702E-03
  0.553442091695964099E-03  0.557477858097493685E-03  0.561530475273764543E-03
  0.565600013582815732E-03  0.569686543676456198E-03  0.573790136501491663E-03
  0.577910863300956060E-03  0.582048795615348609E-03  0.586204005283876201E-03
  0.590376564445699694E-03  0.594566545541187568E-03  0.598774021313171873E-03
  0.602999064808213054E-03  0.607241749377866302E-03  0.611502148679956897E-03
  0.615780336679857512E-03  0.620076387651772557E-03  0.624390376180028266E-03
  0.628722377160367244E-03  0.633072465801248741E-03  0.637440717625153931E-03
  0.641827208469898007E-03  0.646232014489946192E-03  0.650655212157735590E-03
  0.655096878265003777E-03  0.659557089924121061E-03  0.664035924569429691E-03
  0.668533459958587728E-03  0.673049774173920174E-03  0.677584945623773143E-03
  0.682139053043876050E-03  0.686712175498708252E-03  0.691304392382871644E-03
  0.695915783422469225E-03  0.700546428676489079E-03  0.705196408538194108E-03
  0.709865803736518049E-03  0.714554695337467458E-03  0.719263164745527700E-03
  0.723991293705077946E-03  0.728739164301808978E-03  0.733506858964149246E-03
  0.738294460464695144E-03  0.743102051921648338E-03  0.747929716800259273E-03
  0.752777538914275882E-03  0.757645602427397505E-03  0.762533991854738558E-03
  0.767442792064293618E-03  0.772372088278411935E-03  0.777321966075276505E-03
  0.782292511390390182E-03  0.787283810518067109E-03  0.792295950112931625E-03
  0.797329017191421730E-03  0.802383099133301115E-03  0.807458283683174546E-03
  0.812554658952012367E-03  0.817672313418680088E-03  0.822811335931473617E-03
  0.827971815709663815E-03  0.833153842345042131E-03  0.838357505803479256E-03
  0.843582896426485506E-03  0.848830104932779116E-03  0.854099222419862024E-03
  0.859390340365600420E-03  0.864703550629814291E-03  0.870038945455870231E-03
  0.875396617472285182E-03  0.880776659694332471E-03  0.886179165525658136E-03
  0.891604228759902023E-03  0.897051943582326044E-03  0.902522404571449045E-03
  0.908015706700690019E-03  0.913531945340015014E-03  0.919071216257594660E-03
  0.924633615621466140E-03  0.930219240001202430E-03  0.935828186369589343E-03
  0.941460552104308752E-03  0.947116434989629837E-03  0.952795933218105427E-03
  0.958499145392278321E-03  0.964226170526391937E-03  0.969977108048109427E-03
  0.975752057800241134E-03  0.981551120042475954E-03  0.987374395453123870E-03
  0.993221985130862597E-03  0.999093990596492581E-03  0.100499051379470089E-02
  0.101091165709583041E-02  0.101685752329765621E-02  0.102282821562717165E-02
  0.102882383774237926E-02  0.103484449373409185E-02  0.104089028812773808E-02
  0.104696132588517790E-02  0.105305771240652487E-02  0.105917955353197627E-02
  0.106532695554364953E-02  0.107150002516742844E-02  0.107769886957481535E-02
  0.108392359638479364E-02  0.109017431366569234E-02  0.109645112993706569E-02
  0.110275415417157661E-02  0.110908349579688713E-02  0.111543926469755941E-02
  0.112182157121696333E-02  0.112823052615919220E-02  0.113466624079098513E-02
  0.114112882684366096E-02  0.114761839651505645E-02  0.115413506247147475E-02
  0.116067893784964132E-02  0.116725013625866808E-02  0.117384877178202578E-02
  0.118047495897952485E-02  0.118712881288930358E-02  0.119381044902982614E-02
  0.120051998340188785E-02  0.120725753249062906E-02  0.121402321326755732E-02
  0.122081714319257836E-02  0.122763944021603484E-02  0.123449022278075519E-02
  0.124136960982410851E-02  0.124827772078007051E-02  0.125521467558129657E-02
  0.126218059466120386E-02  0.126917559895606269E-02  0.127619980990709516E-02
  0.128325334946258565E-02  0.129033634007999390E-02  0.129744890472808551E-02
  0.130459116688906389E-02  0.131176325056071635E-02  0.131896528025856339E-02
  0.132619738101802430E-02  0.133345967839658582E-02  0.134075229847598130E-02
  0.134807536786438220E-02  0.135542901369859370E-02  0.136281336364626224E-02
  0.137022854590809393E-02  0.137767468922007767E-02  0.138515192285572223E-02
  0.139266037662829972E-02  0.140020018089309791E-02  0.140777146654968641E-02
  0.141537436504418699E-02  0.142300900837155587E-02  0.143067552907787609E-02
  0.143837406026265779E-02  0.144610473558114995E-02  0.145386768924666036E-02
  0.146166305603288404E-02  0.146949097127624623E-02  0.147735157087824985E-02
  0.148524499130783566E-02  0.149317136960375077E-02  0.150113084337692867E-02
  0.150912355081287797E-02  0.151714963067408107E-02  0.152520922230240394E-02
  0.153330246562151471E-02  0.154142950113931275E-02  0.154959046995036985E-02
  0.155778551373837639E-02  0.156601477477860446E-02  0.157427839594037589E-02
  0.158257652068954338E-02  0.159090929309098133E-02  0.159927685781108622E-02
  0.160767936012028937E-02  0.161611694589557770E-02  0.162458976162302730E-02
  0.163309795440034719E-02  0.164164167193942999E-02  0.165022106256892042E-02
  0.165883627523678791E-02  0.166748745951291280E-02  0.167617476559168434E-02
  0.168489834429460671E-02  0.169365834707291794E-02  0.170245492601022006E-02
  0.171128823382511773E-02  0.172015842387387204E-02  0.172906565015306019E-02
  0.173801006730225156E-02  0.174699183060669002E-02  0.175601109599999292E-02
  0.176506802006685427E-02  0.177416276004576756E-02  0.178329547383175189E-02
  0.179246631997909546E-02  0.180167545770410788E-02  0.181092304688788386E-02
  0.182020924807907826E-02  0.182953422249669583E-02  0.183889813203288728E-02
  0.184830113925576220E-02  0.185774340741220946E-02  0.186722510043073266E-02
  0.187674638292429632E-02  0.188630742019318303E-02  0.189590837822786328E-02
  0.190554942371187709E-02  0.191523072402472925E-02  0.192495244724479216E-02
  0.193471476215222775E-02  0.194451783823191508E-02  0.195436184567639301E-02
  0.196424695538881602E-02  0.197417333898592057E-02  0.198414116880100489E-02
  0.199415061788691967E-02  0.200420186001907391E-02  0.201429506969845245E-02
  0.202443042215464265E-02  0.203460809334888009E-02  0.204482825997709958E-02
  0.205509109947300730E-02  0.206539679001115821E-02  0.207574551051004823E-02
  0.208613744063522498E-02  0.209657276080240165E-02  0.210705165218059510E-02
  0.211757429669526438E-02  0.212814087703147537E-02  0.213875157663706876E-02
  0.214940657972584543E-02  0.216010607128076532E-02  0.217085023705716014E-02
  0.218163926358595425E-02  0.219247333817690739E-02  0.220335264892186416E-02
  0.221427738469802187E-02  0.222524773517120524E-02  0.223626389079916365E-02
  0.224732604283487541E-02  0.225843438332986928E-02  0.226958910513755819E-02
  0.228079040191658594E-02  0.229203846813419302E-02  0.230333349906958890E-02
  0.231467569081734428E-02  0.232606524029079550E-02  0.233750234522546192E-02
  0.234898720418248112E-02  0.236052001655205363E-02  0.237210098255690631E-02
  0.238373030325576742E-02  0.239540818054685819E-02  0.240713481717139653E-02
  0.241891041671711896E-02  0.243073518362181247E-02  0.244260932317686731E-02
  0.245453304153083742E-02  0.246650654569302097E-02  0.247853004353705596E-02
  0.249060374380452500E-02  0.250272785610858479E-02  0.251490259093759948E-02
  0.252712815965879965E-02  0.253940477452194863E-02  0.255173264866303054E-02
  0.256411199610794656E-02  0.257654303177623631E-02  0.258902597148480016E-02
  0.260156103195165710E-02  0.261414843079969903E-02  0.262678838656047213E-02
  0.263948111867797017E-02  0.265222684751244405E-02  0.266502579434423070E-02
  0.267787818137758772E-02  0.269078423174455615E-02  0.270374416950883720E-02
  0.271675821966967362E-02  0.272982660816576544E-02  0.274294956187918311E-02
  0.275612730863931564E-02  0.276936007722681848E-02  0.278264809737759165E-02
  0.279599159978676046E-02  0.280939081611269060E-02  0.282284597898100004E-02
  0.283635732198860620E-02  0.284992507970777305E-02  0.286354948769019417E-02
  0.287723078247107029E-02  0.289096920157322313E-02  0.290476498351122060E-02
  0.291861836779551019E-02  0.293252959493658580E-02  0.294649890644915454E-02
  0.296052654485633908E-02  0.297461275369387788E-02  0.298875777751436440E-02
  0.300296186189148153E-02  0.301722525342427604E-02  0.303154819974142849E-02
  0.304593094950556410E-02  0.306037375241755743E-02  0.307487685922088047E-02
  0.308944052170594553E-02  0.310406499271447846E-02  0.311875052614391576E-02
  0.313349737695180122E-02  0.314830580116022421E-02  0.316317605586025064E-02
  0.317810839921640192E-02  0.319310309047112157E-02  0.320816038994929100E-02
  0.322328055906273428E-02  0.323846386031476953E-02  0.325371055730475697E-02
  0.326902091473268118E-02  0.328439519840374033E-02  0.329983367523297225E-02
  0.331533661324987308E-02  0.333090428160306117E-02  0.334653695056495075E-02
  0.336223489153643319E-02  0.337799837705160489E-02  0.339382768078248017E-02
  0.340972307754376170E-02  0.342568484329759540E-02  0.344171325515837305E-02
  0.345780859139753483E-02  0.347397113144840746E-02  0.349020115591104759E-02
  0.350649894655712504E-02  0.352286478633479947E-02  0.353929895937364842E-02
  0.355580175098958642E-02  0.357237344768982640E-02  0.358901433717785439E-02
  0.360572470835841775E-02  0.362250485134254932E-02  0.363935505745259383E-02
  0.365627561922727932E-02  0.367326683042677998E-02  0.369032898603783091E-02
  0.370746238227883784E-02  0.372466731660502960E-02  0.374194408771361163E-02
  0.375929299554896490E-02  0.377671434130783662E-02  0.379420842744458827E-02
  0.381177555767643096E-02  0.382941603698870332E-02  0.384713017164017412E-02
  0.386491826916834360E-02  0.388278063839480117E-02  0.390071758943056832E-02
  0.391872943368149797E-02  0.393681648385366990E-02  0.395497905395882782E-02
  0.397321745931982374E-02  0.399153201657610063E-02  0.400992304368917845E-02
  0.402839085994818793E-02  0.404693578597539912E-02  0.406555814373180373E-02
  0.408425825652268797E-02  0.410303644900325733E-02  0.412189304718427185E-02
  0.414082837843770049E-02  0.415984277150240837E-02  0.417893655648986315E-02
  0.419811006488986921E-02  0.421736362957631557E-02  0.423669758481296389E-02
  0.425611226625924148E-02  0.427560801097608221E-02  0.429518515743176205E-02
  0.431484404550779022E-02  0.433458501650479857E-02  0.435440841314847695E-02
  0.437431457959551288E-02  0.439430386143957203E-02  0.441437660571730294E-02
  0.443453316091435047E-02  0.445477387697141951E-02  0.447509910529033349E-02
  0.449550919874015537E-02  0.451600451166329388E-02  0.453658539988167128E-02
  0.455725222070288948E-02  0.457800533292644380E-02  0.459884509684993763E-02
  0.461977187427535692E-02  0.464078602851532990E-02  0.466188792439945713E-02
  0.468307792828062328E-02  0.470435640804137047E-02  0.472572373310029079E-02
  0.474718027441842043E-02  0.476872640450569981E-02  0.479036249742742417E-02
  0.481208892881075569E-02  0.483390607585122353E-02  0.485581431731929494E-02
  0.487781403356692990E-02  0.489990560653420434E-02  0.492208941975591941E-02
  0.494436585836828535E-02  0.496673530911558199E-02  0.498919816035689554E-02
  0.501175480207284498E-02  0.503440562587235789E-02  0.505715102499947489E-02
  0.507999139434016540E-02  0.510292713042919798E-02  0.512595863145700551E-02
  0.514908629727662062E-02  0.517231052941059463E-02  0.519563173105799109E-02
  0.521905030710136369E-02  0.524256666411380707E-02  0.526618121036599197E-02
  0.528989435583327935E-02  0.531370651220281192E-02  0.533761809288068722E-02
  0.536162951299911164E-02  0.538574118942361599E-02  0.540995354076030839E-02
  0.543426698736311064E-02  0.545868195134108745E-02  0.548319885656575051E-02
  0.550781812867843449E-02  0.553254019509767225E-02  0.555736548502663245E-02
  0.558229442946054852E-02  0.560732746119422826E-02  0.563246501482953833E-02
  0.565770752678297888E-02  0.568305543529323311E-02  0.570850918042879827E-02
  0.573406920409560896E-02  0.575973595004471497E-02  0.578550986387999563E-02
  0.581139139306587407E-02  0.583738098693511055E-02  0.586347909669657739E-02
  0.588968617544312085E-02  0.591600267815939850E-02  0.594242906172980610E-02
  0.596896578494638102E-02  0.599561330851679751E-02  0.602237209507233608E-02
  0.604924260917594128E-02  0.607622531733026383E-02  0.610332068798578008E-02
  0.613052919154891043E-02  0.615785130039018559E-02  0.618528748885246830E-02
  0.621283823325915769E-02  0.624050401192248472E-02  0.626828530515179637E-02
  0.629618259526191614E-02  0.632419636658149067E-02  0.635232710546142654E-02
  0.638057530028330894E-02  0.640894144146789916E-02  0.643742602148363648E-02
  0.646602953485519820E-02  0.649475247817207259E-02  0.652359535009719525E-02
  0.655255865137559321E-02  0.658164288484308201E-02  0.661084855543500865E-02
  0.664017617019499028E-02  0.666962623828375005E-02  0.669919927098792424E-02
  0.672889578172897011E-02  0.675871628607205028E-02  0.678866130173500729E-02
  0.681873134859733304E-02  0.684892694870921186E-02  0.687924862630056623E-02
  0.690969690779017712E-02  0.694027232179479907E-02  0.697097539913837157E-02
  0.700180667286119489E-02  0.703276667822920996E-02  0.706385595274329568E-02
  0.709507503614857388E-02  0.712642447044381164E-02  0.715790479989080342E-02
  0.718951657102384189E-02  0.722126033265918597E-02  0.725313663590461226E-02
  0.728514603416895688E-02  0.731728908317175273E-02  0.734956634095284157E-02
  0.738197836788210410E-02  0.741452572666914580E-02  0.744720898237310330E-02
  0.748002870241242825E-02  0.751298545657474830E-02  0.754607981702676896E-02
  0.757931235832418233E-02  0.761268365742167209E-02  0.764619429368290377E-02
  0.767984484889060268E-02  0.771363590725663521E-02  0.774756805543217689E-02
  0.778164188251786668E-02  0.781585798007406775E-02  0.785021694213110070E-02
  0.788471936519959810E-02  0.791936584828081477E-02  0.795415699287707265E-02
  0.798909340300217076E-02  0.802417568519187691E-02  0.805940444851448341E-02
  0.809478030458133865E-02  0.813030386755750865E-02  0.816597575417240054E-02
  0.820179658373050569E-02  0.823776697812211682E-02  0.827388756183416139E-02
  0.831015896196100369E-02  0.834658180821537185E-02  0.838315673293925367E-02
  0.841988437111490691E-02  0.845676536037585393E-02  0.849380034101798222E-02
  0.853098995601062927E-02  0.856833485100776636E-02  0.860583567435920828E-02
  0.864349307712185266E-02  0.868130771307100424E-02  0.871928023871170257E-02
  0.875741131329014523E-02  0.879570159880510745E-02  0.883415176001945725E-02
  0.887276246447167398E-02  0.891153438248746578E-02  0.895046818719137487E-02
  0.898956455451849906E-02  0.902882416322618557E-02  0.906824769490586005E-02
  0.910783583399482101E-02  0.914758926778814346E-02  0.918750868645061211E-02
  0.922759478302868225E-02  0.926784825346255170E-02  0.930826979659819115E-02
  0.934886011419952881E-02  0.938961991096058657E-02  0.943054989451776182E-02
  0.947165077546206075E-02  0.951292326735148942E-02  0.955436808672339120E-02
  0.959598595310693150E-02  0.963777758903554618E-02  0.967974372005953217E-02
  0.972188507475860164E-02  0.976420238475455074E-02  0.980669638472396986E-02
  0.984936781241097480E-02  0.989221740864004023E-02  0.993524591732883842E-02
  0.997845408550117850E-02  0.100218426632999440E-01  0.100654124040001538E-01
  0.101091640640220033E-01  0.101530984029440316E-01  0.101972161835162736E-01
  0.102415181716735363E-01  0.102860051365486604E-01  0.103306778504859142E-01
  0.103755370890543618E-01  0.104205836310613618E-01  0.104658182585660644E-01
  0.105112417568929955E-01  0.105568549146457039E-01  0.106026585237204291E-01
  0.106486533793198734E-01  0.106948402799669860E-01  0.107412200275188493E-01
  0.107877934271805656E-01  0.108345612875192857E-01  0.108815244204781888E-01
  0.109286836413906383E-01  0.109760397689942831E-01  0.110235936254453118E-01
  0.110713460363326983E-01  0.111192978306925618E-01  0.111674498410225306E-01
  0.112158029032962125E-01  0.112643578569777188E-01  0.113131155450362023E-01
  0.113620768139605401E-01  0.114112425137739785E-01  0.114606134980489455E-01
  0.115101906239218101E-01  0.115599747521078211E-01  0.116099667469159971E-01
  0.116601674762641851E-01  0.117105778116940694E-01  0.117611986283863660E-01
  0.118120308051759566E-01  0.118630752245671989E-01  0.119143327727492081E-01
  0.119658043396112523E-01  0.120174908187582283E-01  0.120693931075261298E-01
  0.121215121069976738E-01  0.121738487220178996E-01  0.122264038612099214E-01
  0.122791784369906606E-01  0.123321733655867259E-01  0.123853895670502801E-01
  0.124388279652750591E-01  0.124924894880123621E-01  0.125463750668872078E-01
  0.126004856374144613E-01  0.126548221390151202E-01  0.127093855150325827E-01
  0.127641767127490476E-01  0.128191966834019771E-01  0.128744463822005623E-01
  0.129299267683423650E-01  0.129856388050299150E-01  0.130415834594874765E-01
  0.130977617029778125E-01  0.131541745108190739E-01  0.132108228624016836E-01
  0.132677077412054045E-01  0.133248301348163622E-01  0.133821910349442175E-01
  0.134397914374393603E-01  0.134976323423102434E-01  0.135557147537406827E-01
  0.136140396801073330E-01  0.136726081339971980E-01  0.137314211322251741E-01
  0.137904796958517456E-01  0.138497848502006707E-01  0.139093376248768212E-01
  0.139691390537840226E-01  0.140291901751430394E-01  0.140894920315095592E-01
  0.141500456697923362E-01  0.142108521412713240E-01  0.142719125016159652E-01
  0.143332278109034872E-01  0.143947991336373354E-01  0.144566275387656255E-01
  0.145187140996997175E-01  0.145810598943328668E-01  0.146436660050588939E-01
  0.147065335187910248E-01  0.147696635269807218E-01  0.148330571256366679E-01
  0.148967154153437555E-01  0.149606395012822357E-01  0.150248304932468543E-01
  0.150892895056661900E-01  0.151540176576219158E-01  0.152190160728683157E-01
  0.152842858798517157E-01  0.153498282117301398E-01  0.154156442063929366E-01
  0.154817350064805435E-01  0.155481017594043588E-01  0.156147456173666120E-01
  0.156816677373804100E-01  0.157488692812897818E-01  0.158163514157899018E-01
  0.158841153124472806E-01  0.159521621477201787E-01  0.160204931029789589E-01
  0.160891093645266561E-01  0.161580121236195202E-01  0.162272025764877564E-01
  0.162966819243562239E-01  0.163664513734653634E-01  0.164365121350920733E-01
  0.165068654255707790E-01  0.165775124663145555E-01  0.166484544838362801E-01
  0.167196927097700079E-01  0.167912283808922570E-01  0.168630627391435847E-01
  0.169351970316500462E-01  0.170076325107449446E-01  0.170803704339904799E-01
  0.171534120641996628E-01  0.172267586694581712E-01  0.173004115231464237E-01
  0.173743719039616343E-01  0.174486410959400623E-01  0.175232203884792652E-01
  0.175981110763604835E-01  0.176733144597711750E-01  0.177488318443275069E-01
  0.178246645410970947E-01  0.179008138666217030E-01  0.179772811429401574E-01
  0.180540676976112500E-01  0.181311748637368320E-01  0.182086039799848921E-01
  0.182863563906128963E-01  0.183644334454910151E-01  0.184428365001256464E-01
  0.185215669156828903E-01  0.186006260590122346E-01  0.186800153026702304E-01
  0.187597360249443373E-01  0.188397896098768912E-01  0.189201774472890771E-01
  0.190009009328051016E-01  0.190819614678763780E-01  0.191633604598059164E-01
  0.192450993217726865E-01  0.193271794728562263E-01  0.194096023380611951E-01
  0.194923693483422082E-01  0.195754819406285911E-01  0.196589415578493909E-01
  0.197427496489583805E-01  0.198269076689592608E-01  0.199114170789308730E-01
  0.199962793460525881E-01  0.200814959436298075E-01  0.201670683511194666E-01
  0.202529980541558130E-01  0.203392865445761011E-01  0.204259353204465921E-01
  0.205129458860884746E-01  0.206003197521040411E-01  0.206880584354028653E-01
  0.207761634592282009E-01  0.208646363531833530E-01  0.209534786532583027E-01
  0.210426919018563037E-01  0.211322776478207394E-01  0.212222374464619418E-01
  0.213125728595842112E-01  0.214032854555129930E-01  0.214943768091219976E-01
  0.215858485018606445E-01  0.216777021217814288E-01  0.217699392635675830E-01
  0.218625615285606735E-01  0.219555705247884737E-01  0.220489678669928239E-01
  0.221427551766577198E-01  0.222369340820374080E-01  0.223315062181847004E-01
  0.224264732269793508E-01  0.225218367571565041E-01  0.226175984643354200E-01
  0.227137600110481584E-01  0.228103230667683864E-01  0.229072893079405038E-01
  0.230046604180086135E-01  0.231024380874458625E-01  0.232006240137836335E-01
  0.232992199016411987E-01  0.233982274627551959E-01  0.234976484160094000E-01
  0.235974844874644873E-01  0.236977374103881124E-01  0.237984089252849251E-01
  0.238995007799268425E-01  0.240010147293832667E-01  0.241029525360517347E-01
  0.242053159696884145E-01  0.243081068074387785E-01  0.244113268338685858E-01
  0.245149778409947741E-01  0.246190616283166221E-01  0.247235800028468983E-01
  0.248285347791433603E-01  0.249339277793401808E-01  0.250397608331796168E-01
  0.251460357780436822E-01  0.252527544589862020E-01  0.253599187287647278E-01
  0.254675304478727757E-01  0.255755914845720092E-01  0.256841037149248344E-01
  0.257930690228268845E-01  0.259024893000396710E-01  0.260123664462235567E-01
  0.261227023689706399E-01  0.262334989838379287E-01  0.263447582143805127E-01
  0.264564819921850602E-01  0.265686722569033092E-01  0.266813309562857377E-01
  0.267944600462153362E-01  0.269080614907416735E-01  0.270221372621148974E-01
  0.271366893408200339E-01  0.272517197156112861E-01  0.273672303835466903E-01
  0.274832233500227029E-01  0.275997006288089645E-01  0.277166642420834178E-01
  0.278341162204672789E-01  0.279520586030603674E-01  0.280704934374764146E-01
  0.281894227798787263E-01  0.283088486950158202E-01  0.284287732562573184E-01
  0.285491985456297927E-01  0.286701266538531424E-01  0.287915596803767181E-01
  0.289134997334158615E-01  0.290359489299883942E-01  0.291589093959515253E-01
  0.292823832660386897E-01  0.294063726838965020E-01  0.295308798021221668E-01
  0.296559067823007269E-01  0.297814557950426412E-01  0.299075290200213721E-01
  0.300341286460113766E-01  0.301612568709260162E-01  0.302889159018557390E-01
  0.304171079551063192E-01  0.305458352562374934E-01  0.306751000401014676E-01
  0.308049045508817856E-01  0.309352510421321870E-01  0.310661417768159018E-01
  0.311975790273448308E-01  0.313295650756189176E-01  0.314621022130659733E-01
  0.315951927406812813E-01  0.317288389690676548E-01  0.318630432184754189E-01
  0.319978078188428577E-01  0.321331351098365497E-01  0.322690274408920647E-01
  0.324054871712546114E-01  0.325425166700201995E-01  0.326801183161766137E-01
  0.328182944986448039E-01  0.329570476163202480E-01  0.330963800781147524E-01
  0.332362943029981817E-01  0.333767927200404255E-01  0.335178777684536425E-01
  0.336595518976345945E-01  0.338018175672071611E-01  0.339446772470649583E-01
  0.340881334174143666E-01  0.342321885688175245E-01  0.343768452022355508E-01
  0.345221058290719127E-01  0.346679729712161683E-01  0.348144491610876405E-01
  0.349615369416794580E-01  0.351092388666025476E-01  0.352575575001301683E-01
  0.354064954172423826E-01  0.355560552036705765E-01  0.357062394559426038E-01
  0.358570507814277364E-01  0.360084917983819752E-01  0.361605651359933750E-01
  0.363132734344279035E-01  0.364666193448751341E-01  0.366206055295943342E-01
  0.367752346619605736E-01  0.369305094265113196E-01  0.370864325189929067E-01
  0.372430066464074158E-01  0.374002345270595463E-01  0.375581188906039809E-01
  0.377166624780926885E-01  0.378758680420224411E-01  0.380357383463827414E-01
  0.381962761667037215E-01  0.383574842901043961E-01  0.385193655153408809E-01
  0.386819226528552079E-01  0.388451585248239945E-01  0.390090759652074875E-01
  0.391736778197986288E-01  0.393389669462726674E-01  0.395049462142366553E-01
  0.396716185052793033E-01  0.398389867130208922E-01  0.400070537431637119E-01
  0.401758225135424030E-01  0.403452959541745135E-01  0.405154770073115691E-01
  0.406863686274900049E-01  0.408579737815825683E-01  0.410302954488496324E-01
  0.412033366209911892E-01  0.413771003021985856E-01  0.415515895092068155E-01
  0.417268072713466859E-01  0.419027566305976776E-01  0.420794406416405767E-01
  0.422568623719106265E-01  0.424350249016505546E-01  0.426139313239643699E-01
  0.427935847448708689E-01  0.429739882833575018E-01  0.431551450714346974E-01
  0.433370582541901320E-01  0.435197309898434151E-01  0.437031664498006983E-01
  0.438873678187100338E-01  0.440723382945164763E-01  0.442580810885177048E-01
  0.444445994254195897E-01  0.446318965433924117E-01  0.448199756941269692E-01
  0.450088401428910476E-01  0.451984931685859986E-01  0.453889380638038686E-01
  0.455801781348844776E-01  0.457722167019726650E-01  0.459650570990761953E-01
  0.461587026741234752E-01  0.463531567890217572E-01  0.465484228197153294E-01
  0.467445041562444055E-01  0.469414042028037728E-01  0.471391263778019945E-01
  0.473376741139206261E-01  0.475370508581739806E-01  0.477372600719688928E-01
  0.479383052311648308E-01  0.481401898261341124E-01  0.483429173618227237E-01
  0.485464913578110974E-01  0.487509153483749944E-01  0.489561928825472253E-01
  0.491623275241790184E-01  0.493693228520020108E-01  0.495771824596902069E-01
  0.497859099559226081E-01  0.499955089644457257E-01  0.502059831241365301E-01
  0.504173360890654912E-01  0.506295715285602702E-01  0.508426931272692520E-01
  0.510567045852255916E-01  0.512716096179112665E-01  0.514874119563218657E-01
  0.517041153470312528E-01  0.519217235522564033E-01  0.521402403499230602E-01
  0.523596695337311194E-01  0.525800149132205907E-01  0.528012803138375106E-01
  0.530234695770007078E-01  0.532465865601682298E-01  0.534706351369044833E-01
  0.536956191969472293E-01  0.539215426462754249E-01  0.541484094071768493E-01
  0.543762234183162996E-01  0.546049886348037652E-01  0.548347090282633662E-01
  0.550653885869022142E-01  0.552970313155794480E-01  0.555296412358760802E-01
  0.557632223861646362E-01  0.559977788216793268E-01  0.562333146145862842E-01
  0.564698338540545464E-01  0.567073406463268481E-01  0.569458391147910151E-01
  0.571853334000513580E-01  0.574258276600008374E-01  0.576673260698930476E-01
  0.579098328224148390E-01  0.581533521277588852E-01  0.583978882136970759E-01
  0.586434453256537494E-01  0.588900277267792663E-01  0.591376396980243663E-01
  0.593862855382141855E-01  0.596359695641230925E-01  0.598866961105493714E-01
  0.601384695303908076E-01  0.603912941947200299E-01  0.606451744928605402E-01
  0.609001148324626596E-01  0.611561196395804252E-01  0.614131933587481540E-01
  0.616713404530577769E-01  0.619305654042360473E-01  0.621908727127227015E-01
  0.624522668977484513E-01  0.627147524974132342E-01  0.629783340687653515E-01
  0.632430161878804048E-01  0.635088034499407400E-01  0.637757004693151192E-01
  0.640437118796391286E-01  0.643128423338953509E-01  0.645830965044943417E-01
  0.648544790833554402E-01  0.651269947819886341E-01  0.654006483315760917E-01
  0.656754444830544293E-01  0.659513880071969372E-01  0.662284836946968047E-01
  0.665067363562500818E-01  0.667861508226389594E-01  0.670667319448161742E-01
  0.673484845939887750E-01  0.676314136617029577E-01  0.679155240599286641E-01
  0.682008207211453332E-01  0.684873085984271379E-01  0.687749926655291943E-01
  0.690638779169736733E-01  0.693539693681368419E-01  0.696452720553358967E-01
  0.699377910359165328E-01  0.702315313883405123E-01  0.705264982122741496E-01
  0.708226966286767401E-01  0.711201317798892119E-01  0.714188088297238038E-01
  0.717187329635534526E-01  0.720199093884019981E-01  0.723223433330342363E-01
  0.726260400480471385E-01  0.729310048059607363E-01  0.732372429013098541E-01
  0.735447596507355777E-01  0.738535603930782075E-01  0.741636504894694903E-01
  0.744750353234258922E-01  0.747877203009417874E-01  0.751017108505837444E-01
  0.754170124235845479E-01  0.757336304939376231E-01  0.760515705584924595E-01
  0.763708381370498818E-01  0.766914387724578483E-01  0.770133780307075133E-01
  0.773366615010303154E-01  0.776612947959945815E-01  0.779872835516032537E-01
  0.783146334273913947E-01  0.786433501065248453E-01  0.789734392958986592E-01
  0.793049067262363017E-01  0.796377581521888339E-01  0.799719993524352774E-01
  0.803076361297827140E-01  0.806446743112668174E-01  0.809831197482534515E-01
  0.813229783165399372E-01  0.816642559164572485E-01  0.820069584729721524E-01
  0.823510919357905158E-01  0.826966622794602230E-01  0.830436755034751894E-01
  0.833921376323790986E-01  0.837420547158705397E-01  0.840934328289076466E-01
  0.844462780718138045E-01  0.848005965703831910E-01  0.851563944759875791E-01
  0.855136779656829743E-01  0.858724532423165710E-01  0.862327265346348598E-01
  0.865945040973915836E-01  0.869577922114563584E-01  0.873225971839234616E-01
  0.876889253482218134E-01  0.880567830642245558E-01  0.884261767183597003E-01
  0.887971127237206365E-01  0.891695975201779872E-01  0.895436375744910057E-01
  0.899192393804201379E-01  0.902964094588393357E-01  0.906751543578497854E-01
  0.910554806528933725E-01  0.914373949468665487E-01  0.918209038702354763E-01
  0.922060140811507972E-01  0.925927322655634849E-01  0.929810651373404046E-01
  0.933710194383815389E-01  0.937626019387366449E-01  0.941558194367229234E-01
  0.945506787590427722E-01  0.949471867609027603E-01  0.953453503261323110E-01
  0.957451763673033973E-01  0.961466718258502523E-01  0.965498436721902997E-01
  0.969546989058449465E-01  0.973612445555609163E-01  0.977694876794326789E-01
  0.981794353650247420E-01  0.985910947294948159E-01  0.990044729197170070E-01
  0.994195771124064820E-01  0.998364145142437015E-01  0.100254992361999640E+00
  0.100675317922661170E+00  0.101097398493557727E+00  0.101521241402487555E+00
  0.101946854007845256E+00  0.102374243698749062E+00  0.102803417895169710E+00
  0.103234384048058986E+00  0.103667149639478789E+00  0.104101722182731615E+00
  0.104538109222490572E+00  0.104976318334930596E+00  0.105416357127859614E+00
  0.105858233240851141E+00  0.106301954345376551E+00  0.106747528144938528E+00
  0.107194962375204275E+00  0.107644264804140535E+00  0.108095443232147967E+00
  0.108548505492196842E+00  0.109003459449962550E+00  0.109460313003962847E+00
  0.109919074085694637E+00  0.110379750659771333E+00  0.110842350724061803E+00
  0.111306882309828784E+00  0.111773353481868509E+00  0.112241772338650347E+00
  0.112712147012457978E+00  0.113184485669530210E+00  0.113658796510202900E+00
  0.114135087769050972E+00  0.114613367715031958E+00  0.115093644651629134E+00
  0.115575926916995947E+00  0.116060222884100311E+00  0.116546540960870568E+00
  0.117034889590341210E+00  0.117525277250799129E+00  0.118017712455931373E+00
  0.118512203754972650E+00  0.119008759732853853E+00  0.119507389010350754E+00
  0.120008100244234278E+00  0.120510902127420369E+00  0.121015803389121115E+00
  0.121522812794995910E+00  0.122031939147304189E+00  0.122543191285057945E+00
  0.123056578084175278E+00  0.123572108457634139E+00  0.124089791355627643E+00
  0.124609635765719290E+00  0.125131650712998421E+00  0.125655845260237792E+00
  0.126182228508050304E+00  0.126710809595047408E+00  0.127241597697997061E+00
  0.127774602031984014E+00  0.128309831850569073E+00  0.128847296445950138E+00
  0.129387005149123074E+00  0.129928967330044304E+00  0.130473192397793092E+00
  0.131019689800735056E+00  0.131568469026685869E+00  0.132119539603076541E+00
  0.132672911097118484E+00  0.133228593115969435E+00  0.133786595306900680E+00
  0.134346927357464285E+00  0.134909598995661489E+00  0.135474619990110928E+00
  0.136042000150219222E+00  0.136611749326350645E+00  0.137183877409998323E+00
  0.137758394333955675E+00  0.138335310072489365E+00  0.138914634641512130E+00
  0.139496378098756868E+00  0.140080550543950744E+00  0.140667162118991246E+00
  0.141256223008122017E+00  0.141847743438109131E+00  0.142441733678419474E+00
  0.143038204041398526E+00  0.143637164882449653E+00  0.144238626600213360E+00
  0.144842599636748559E+00  0.145449094477713453E+00  0.146058121652547696E+00
  0.146669691734654828E+00  0.147283815341586438E+00  0.147900503135226152E+00
  0.148519765821974903E+00  0.149141614152936280E+00  0.149766058924103995E+00
  0.150393110976548922E+00  0.151022781196606920E+00  0.151655080516068547E+00
  0.152290019912368485E+00  0.152927610408776199E+00  0.153567863074586863E+00
  0.154210789025314404E+00  0.154856399422883789E+00  0.155504705475825261E+00
  0.156155718439468238E+00  0.156809449616137603E+00  0.157465910355349348E+00
  0.158125112054007977E+00  0.158787066156603651E+00  0.159451784155411919E+00
  0.160119277590692610E+00  0.160789558050889930E+00  0.161462637172834406E+00
  0.162138526641944308E+00  0.162817238192429020E+00  0.163498783607491871E+00
  0.164183174719535835E+00  0.164870423410368200E+00  0.165560541611407319E+00
  0.166253541303888919E+00  0.166949434519075318E+00  0.167648233338463376E+00
  0.168349949893994683E+00  0.169054596368265753E+00  0.169762184994740106E+00
  0.170472728057960488E+00  0.171186237893761417E+00  0.171902726889484603E+00
  0.172622207484193047E+00  0.173344692168887565E+00  0.174070193486722841E+00
  0.174798724033226244E+00  0.175530296456515883E+00  0.176264923457520373E+00
  0.177002617790198852E+00  0.177743392261763278E+00  0.178487259732900194E+00
  0.179234233117994218E+00  0.179984325385351779E+00  0.180737549557427046E+00
  0.181493918711047614E+00  0.182253445977641121E+00  0.183016144543464071E+00
  0.183782027649830149E+00  0.184551108593340452E+00  0.185323400726113696E+00
  0.186098917456018975E+00  0.186877672246907905E+00  0.187659678618848635E+00
  0.188444950148359991E+00  0.189233500468648147E+00  0.190025343269842634E+00
  0.190820492299234340E+00  0.191618961361513573E+00  0.192420764319010701E+00
  0.193225915091936207E+00  0.194034427658622027E+00  0.194846316055765134E+00
  0.195661594378670617E+00  0.196480276781496654E+00  0.197302377477499652E+00
  0.198127910739281932E+00  0.198956890899038924E+00  0.199789332348808274E+00
  0.200625249540719058E+00  0.201464656987243695E+00  0.202307569261449216E+00
  0.203154000997250617E+00  0.204003966889664212E+00  0.204857481695063820E+00
  0.205714560231436472E+00  0.206575217378638959E+00  0.207439468078657513E+00
  0.208307327335866238E+00  0.209178810217288125E+00  0.210053931852855841E+00
  0.210932707435675437E+00  0.211815152222289638E+00  0.212701281532942627E+00
  0.213591110751845836E+00  0.214484655327445733E+00  0.215381930772691327E+00
  0.216282952665304146E+00  0.217187736648047580E+00  0.218096298428999857E+00
  0.219008653781825963E+00  0.219924818546051060E+00  0.220844808627336714E+00
  0.221768639997755979E+00  0.222696328696071338E+00  0.223627890828012266E+00
  0.224563342566556107E+00  0.225502700152207802E+00  0.226445979893282662E+00
  0.227393198166188359E+00  0.228344371415710484E+00  0.229299516155297534E+00
  0.230258648967347546E+00  0.231221786503495563E+00  0.232188945484903791E+00
  0.233160142702551254E+00  0.234135395017524672E+00  0.235114719361312591E+00
  0.236098132736098393E+00  0.237085652215055842E+00  0.238077294942644679E+00
  0.239073078134909606E+00  0.240073019079778321E+00  0.241077135137362009E+00
  0.242085443740255812E+00  0.243097962393843070E+00  0.244114708676598013E+00
  0.245135700240391552E+00  0.246160954810796945E+00  0.247190490187398609E+00
  0.248224324244100736E+00  0.249262474929436789E+00  0.250304960266882426E+00
  0.251351798355167633E+00  0.252403007368591226E+00  0.253458605557335737E+00
  0.254518611247785354E+00  0.255583042842843167E+00  0.256651918822251413E+00
  0.257725257742911107E+00  0.258803078239205675E+00  0.259885399023323693E+00
  0.260972238885583796E+00  0.262063616694760526E+00  0.263159551398412905E+00
  0.264260062023212672E+00  0.265365167675274904E+00  0.266474887540488869E+00
  0.267589240884852642E+00  0.268708247054806615E+00  0.269831925477568901E+00
  0.270960295661473838E+00  0.272093377196309993E+00  0.273231189753660508E+00
  0.274373753087243599E+00  0.275521087033257284E+00  0.276673211510722494E+00
  0.277830146521829469E+00  0.278991912152283972E+00  0.280158528571657739E+00
  0.281330016033737362E+00  0.282506394876876399E+00  0.283687685524347755E+00
  0.284873908484699567E+00  0.286065084352110477E+00  0.287261233806746452E+00
  0.288462377615121446E+00  0.289668536630456663E+00  0.290879731793043383E+00
  0.292095984130605335E+00  0.293317314758665293E+00  0.294543744880910618E+00
  0.295775295789562076E+00  0.297011988865742094E+00  0.298253845579848076E+00
  0.299500887491923551E+00  0.300753136252033260E+00  0.302010613600638023E+00
  0.303273341368973659E+00  0.304541341479429239E+00  0.305814635945926838E+00
  0.307093246874305503E+00  0.308377196462703673E+00  0.309666507001945424E+00
  0.310961200875926047E+00  0.312261300562002464E+00  0.313566828631382577E+00
  0.314877807749517291E+00  0.316194260676493033E+00  0.317516210267428822E+00
  0.318843679472871400E+00  0.320176691339194963E+00  0.321515269008999516E+00
  0.322859435721514487E+00  0.324209214813001689E+00  0.325564629717159160E+00
  0.326925703965530112E+00  0.328292461187909834E+00  0.329664925112756968E+00
  0.331043119567604238E+00  0.332427068479473509E+00  0.333816795875290340E+00
  0.335212325882301765E+00  0.336613682728493624E+00  0.338020890743013502E+00
  0.339433974356591284E+00  0.340852958101964476E+00  0.342277866614302539E+00
  0.343708724631636597E+00  0.345145556995287872E+00  0.346588388650298174E+00
  0.348037244645864829E+00  0.349492150135774005E+00  0.350953130378838518E+00
  0.352420210739334716E+00  0.353893416687444895E+00  0.355372773799698338E+00
  0.356858307759415572E+00  0.358350044357153452E+00  0.359848009491154641E+00
  0.361352229167795802E+00  0.362862729502040071E+00  0.364379536717888808E+00
  0.365902677148839062E+00  0.367432177238339763E+00  0.368968063540249525E+00
  0.370510362719300157E+00  0.372059101551557636E+00  0.373614306924888229E+00
  0.375176005839423676E+00  0.376744225408031874E+00  0.378318992856786274E+00
  0.379900335525439614E+00  0.381488280867896601E+00  0.383082856452692966E+00
  0.384684089963472753E+00  0.386292009199469322E+00  0.387906642075986963E+00
  0.389528016624887286E+00  0.391156160995075108E+00  0.392791103452985957E+00
  0.394432872383078781E+00  0.396081496288327894E+00  0.397737003790717580E+00
  0.399399423631738582E+00  0.401068784672888534E+00  0.402745115896171846E+00
  0.404428446404603681E+00  0.406118805422713558E+00  0.407816222297055053E+00
  0.409520726496713672E+00  0.411232347613819493E+00  0.412951115364059096E+00
  0.414677059587193975E+00  0.416410210247577184E+00  0.418150597434672755E+00
  0.419898251363580222E+00  0.421653202375557312E+00  0.423415480938548083E+00
  0.425185117647710054E+00  0.426962143225947555E+00  0.428746588524443695E+00
  0.430538484523196652E+00  0.432337862331556522E+00  0.434144753188766608E+00
  0.435959188464505487E+00  0.437781199659431464E+00  0.439610818405728243E+00
  0.441448076467656492E+00  0.443293005742104396E+00  0.445145638259139220E+00
  0.447006006182567250E+00  0.448874141810489125E+00  0.450750077575862607E+00
  0.452633846047063082E+00  0.454525479928452214E+00  0.456425012060943325E+00
  0.458332475422573049E+00  0.460247903129071878E+00  0.462171328434441420E+00
  0.464102784731530438E+00  0.466042305552615443E+00  0.467989924569980620E+00
  0.469945675596505519E+00  0.471909592586250481E+00  0.473881709635045223E+00
  0.475862060981082802E+00  0.477850681005512756E+00  0.479847604233038572E+00
  0.481852865332515756E+00  0.483866499117555748E+00  0.485888540547128989E+00
  0.487919024726172601E+00  0.489957986906198295E+00  0.492005462485906597E+00
  0.494061487011799916E+00  0.496126096178800713E+00  0.498199325830869011E+00
  0.500281211961627670E+00  0.502371790714985833E+00  0.504471098385765204E+00
  0.506579171420332819E+00  0.508696046417231540E+00  0.510821760127817215E+00
  0.512956349456894167E+00  0.515099851463359015E+00  0.517252303360842047E+00
  0.519413742518354482E+00  0.521584206460934841E+00  0.523763732870303866E+00
  0.525952359585516560E+00  0.528150124603619986E+00  0.530357066080310746E+00
  0.532573222330601337E+00  0.534798631829482507E+00  0.537033333212590946E+00
  0.539277365276882303E+00  0.541530766981302758E+00  0.543793577447466925E+00
  0.546065835960334534E+00  0.548347581968895659E+00  0.550638855086853618E+00
  0.552939695093313643E+00  0.555250141933471442E+00  0.557570235719309970E+00
  0.559900016730293548E+00  0.562239525414068075E+00  0.564588802387161470E+00
  0.566947888435691882E+00  0.569316824516074127E+00  0.571695651755729228E+00
  0.574084411453801291E+00  0.576483145081872927E+00  0.578891894284686015E+00
  0.581310700880862452E+00  0.583739606863633798E+00  0.586178654401567467E+00
  0.588627885839300591E+00  0.591087343698272871E+00  0.593557070677467880E+00
  0.596037109654151798E+00  0.598527503684620044E+00  0.601028296004941232E+00
  0.603539530031712346E+00  0.606061249362809917E+00  0.608593497778145531E+00
  0.611136319240429549E+00  0.613689757895931720E+00  0.616253858075249128E+00
  0.618828664294073016E+00  0.621414221253965393E+00  0.624010573843133076E+00
  0.626617767137207515E+00  0.629235846400025389E+00  0.631864857084418308E+00
  0.634504844832998849E+00  0.637155855478954258E+00  0.639817935046840591E+00
  0.642491129753384405E+00  0.645175486008283672E+00  0.647871050415012140E+00
  0.650577869771630790E+00  0.653295991071599635E+00  0.656025461504593177E+00
  0.658766328457318528E+00  0.661518639514340534E+00  0.664282442458906441E+00
  0.667057785273776460E+00  0.669844716142053986E+00  0.672643283448026152E+00
  0.675453535778001046E+00  0.678275521921152924E+00  0.681109290870366313E+00
  0.683954891823090771E+00  0.686812374182192542E+00  0.689681787556811088E+00
  0.692563181763223401E+00  0.695456606825706758E+00  0.698362112977408578E+00
  0.701279750661215617E+00  0.704209570530633933E+00  0.707151623450665401E+00
  0.710105960498692013E+00  0.713072632965360498E+00  0.716051692355476499E+00
  0.719043190388895748E+00  0.722047179001423900E+00  0.725063710345715151E+00
  0.728092836792181730E+00  0.731134610929901063E+00  0.734189085567527266E+00
  0.737256313734211188E+00  0.740336348680518785E+00  0.743429243879357160E+00
  0.746535053026899709E+00  0.749653830043522929E+00  0.752785629074739449E+00
  0.755930504492139499E+00  0.759088510894332491E+00  0.762259703107898146E+00
  0.765444136188336621E+00  0.768641865421025194E+00  0.771852946322175160E+00
  0.775077434639800389E+00  0.778315386354682337E+00  0.781566857681340488E+00
  0.784831905069012348E+00  0.788110585202630221E+00  0.791402955003807196E+00
  0.794709071631822694E+00  0.798028992484618560E+00  0.801362775199792821E+00
  0.804710477655602108E+00  0.808072157971963634E+00  0.811447874511467715E+00
  0.814837685880389295E+00  0.818241650929705910E+00  0.821659828756116983E+00
  0.825092278703074444E+00  0.828539060361809909E+00  0.832000233572367853E+00
  0.835475858424648665E+00  0.838965995259448927E+00  0.842470704669510351E+00
  0.845990047500569164E+00  0.849524084852416039E+00  0.853072878079955244E+00
  0.856636488794270012E+00  0.860214978863690027E+00  0.863808410414869554E+00
  0.867416845833863359E+00  0.871040347767210843E+00  0.874678979123021394E+00
  0.878332803072070512E+00  0.882001883048894153E+00  0.885686282752887855E+00
  0.889386066149418175E+00  0.893101297470928035E+00  0.896832041218055820E+00
  0.900578362160750157E+00  0.904340325339400009E+00  0.908117996065960775E+00
  0.911911439925089051E+00  0.915720722775279272E+00  0.919545910750010465E+00
  0.923387070258892106E+00  0.927244267988818760E+00  0.931117570905123926E+00
  0.935007046252747998E+00  0.938912761557403219E+00  0.942834784626743305E+00
  0.946773183551546049E+00  0.950728026706891494E+00  0.954699382753351422E+00
  0.958687320638177409E+00  0.962691909596503081E+00  0.966713219152543157E+00
  0.970751319120801370E+00  0.974806279607279613E+00  0.978878171010700182E+00
  0.982967064023724468E+00  0.987073029634181975E+00  0.991196139126299225E+00
  0.995336464081942540E+00  0.999494076381858720E+00  0.100366904820691927E+01
  0.100786145203937960E+01  0.101207136066413428E+01  0.101629884716998076E+01
  0.102054398495088661E+01  0.102480684770726804E+01  0.102908750944726601E+01
  0.103338604448803317E+01  0.103770252745702019E+01  0.104203703329327668E+01
  0.104638963724874912E+01  0.105076041488958838E+01  0.105514944209745876E+01
  0.105955679507086065E+01  0.106398255032644995E+01  0.106842678470036501E+01
  0.107288957534956531E+01  0.107737099975316708E+01  0.108187113571379045E+01
  0.108639006135890770E+01  0.109092785514220303E+01  0.109548459584493263E+01
  0.110006036257729356E+01  0.110465523477979355E+01  0.110926929222463566E+01
  0.111390261501710008E+01  0.111855528359693546E+01  0.112322737873975309E+01
  0.112791898155843451E+01  0.113263017350453610E+01  0.113736103636970109E+01
  0.114211165228708489E+01  0.114688210373277832E+01  0.115167247352723923E+01
  0.115648284483672814E+01  0.116131330117475806E+01  0.116616392640353905E+01
  0.117103480473543797E+01  0.117592602073443486E+01  0.118083765931759799E+01
  0.118576980575655400E+01  0.119072254567897029E+01  0.119569596507003673E+01
  0.120069015027396642E+01  0.120570518799548987E+01  0.121074116530135822E+01
  0.121579816962186049E+01  0.122087628875233767E+01  0.122597561085470885E+01
  0.123109622445899736E+01  0.123623821846487458E+01  0.124140168214319946E+01
  0.124658670513756786E+01  0.125179337746587027E+01  0.125702178952185695E+01
  0.126227203207669691E+01  0.126754419628056914E+01  0.127283837366423414E+01
  0.127815465614062695E+01  0.128349313600645143E+01  0.128885390594378446E+01
  0.129423705902168518E+01  0.129964268869780275E+01  0.130507088882001310E+01
  0.131052175362803758E+01  0.131599537775508280E+01  0.132149185622948329E+01
  0.132701128447634997E+01  0.133255375831922884E+01  0.133811937398176606E+01
  0.134370822808936796E+01  0.134932041767089506E+01  0.135495604016033444E+01
  0.136061519339849690E+01  0.136629797563471178E+01  0.137200448552853604E+01
  0.137773482215146803E+01  0.138348908498865719E+01  0.138926737394064714E+01
  0.139506978932509962E+01  0.140089643187853863E+01  0.140674740275809906E+01
  0.141262280354328351E+01  0.141852273623772529E+01  0.142444730327096236E+01
  0.143039660750020503E+01  0.143637075221213695E+01  0.144236984112469835E+01
  0.144839397838888906E+01  0.145444326859057682E+01  0.146051781675231274E+01
  0.146661772833515780E+01  0.147274310924050278E+01  0.147889406581192229E+01
  0.148507070483701176E+01  0.149127313354924240E+01  0.149750145962982417E+01
  0.150375579120957470E+01  0.151003623687079647E+01  0.151634290564916485E+01
  0.152267590703561018E+01  0.152903535097823506E+01  0.153542134788421225E+01
  0.154183400862170372E+01  0.154827344452178650E+01  0.155473976738038422E+01
  0.156123308946021155E+01  0.156775352349271246E+01  0.157430118268003305E+01
  0.158087618069697666E+01  0.158747863169297898E+01  0.159410865029409199E+01
  0.160076635160497149E+01  0.160745185121087664E+01  0.161416526517967984E+01
  0.162090671006387033E+01  0.162767630290259335E+01  0.163447416122367262E+01
  0.164130040304565239E+01  0.164815514687984721E+01  0.165503851173239824E+01
  0.166195061710634362E+01  0.166889158300368012E+01  0.167586152992746551E+01
  0.168286057888389773E+01  0.168988885138441924E+01  0.169694646944782623E+01
  0.170403355560238756E+01  0.171115023288797130E+01  0.171829662485818413E+01
  0.172547285558250474E+01  0.173267904964845565E+01  0.173991533216375305E+01
  0.174718182875848393E+01  0.175447866558728571E+01  0.176180596933153621E+01
  0.176916386720155727E+01  0.177655248693880985E+01  0.178397195681813114E+01
  0.179142240564994815E+01  0.179890396278251785E+01  0.180641675810417324E+01
  0.181396092204557746E+01  0.182153658558198761E+01  0.182914388023553443E+01
  0.183678293807748982E+01  0.184445389173058127E+01  0.185215687437127952E+01
  0.185989201973211604E+01  0.186765946210400324E+01  0.187545933633856610E+01
  0.188329177785048718E+01  0.189115692261984392E+01  0.189905490719448888E+01
  0.190698586869240905E+01  0.191494994480410741E+01  0.192294727379499308E+01
  0.193097799450778584E+01  0.193904224636492062E+01  0.194714016937097667E+01
  0.195527190411509122E+01  0.196343759177342281E+01  0.197163737411158646E+01
  0.197987139348712127E+01  0.198813979285195885E+01  0.199644271575490717E+01
  0.200478030634414539E+01  0.201315270936971213E+01  0.202156007018604100E+01
  0.203000253475446790E+01  0.203848024964577057E+01  0.204699336204271187E+01
  0.205554201974259598E+01  0.206412637115983433E+01  0.207274656532852442E+01
  0.208140275190502466E+01  0.209009508117057230E+01  0.209882370403387997E+01
  0.210758877203375938E+01  0.211639043734174859E+01  0.212522885276475959E+01
  0.213410417174772915E+01  0.214301654837627220E+01  0.215196613737937703E+01
  0.216095309413207826E+01  0.216997757465815511E+01  0.217903973563284437E+01
  0.218813973438555642E+01  0.219727772890260997E+01  0.220645387782997693E+01
  0.221566834047601979E+01  0.222492127681428542E+01  0.223421284748626059E+01
  0.224354321380416977E+01  0.225291253775377420E+01  0.226232098199718346E+01
  0.227176870987568291E+01  0.228125588541255642E+01  0.229078267331595331E+01
  0.230034923898173815E+01  0.230995574849635910E+01  0.231960236863973757E+01
  0.232928926688815929E+01  0.233901661141718487E+01  0.234878457110457139E+01
  0.235859331553319018E+01  0.236844301499399279E+01  0.237833384048895402E+01
  0.238826596373404287E+01  0.239823955716220327E+01  0.240825479392634989E+01
  0.241831184790237641E+01  0.242841089369215890E+01  0.243855210662661115E+01
  0.244873566276871246E+01  0.245896173891656833E+01  0.246923051260647997E+01
  0.247954216211602629E+01  0.248989686646715880E+01  0.250029480542931504E+01
  0.251073615952252105E+01  0.252122111002055194E+01  0.253174983895406180E+01
  0.254232252911374745E+01  0.255293936405352406E+01  0.256360052809370842E+01
  0.257430620632422658E+01  0.258505658460780774E+01  0.259585184958323811E+01
  0.260669218866858410E+01  0.261757779006444879E+01  0.262850884275724095E+01
  0.263948553652245632E+01  0.265050806192796928E+01  0.266157661033735105E+01
  0.267269137391316791E+01  0.268385254562035014E+01  0.269506031922951905E+01
  0.270631488932036035E+01  0.271761645128499785E+01  0.272896520133138809E+01
  0.274036133648673230E+01  0.275180505460087543E+01  0.276329655434977139E+01
  0.277483603523891276E+01  0.278642369760679909E+01  0.279805974262841595E+01
  0.280974437231872542E+01  0.282147778953617534E+01  0.283326019798622619E+01
  0.284509180222486568E+01  0.285697280766219164E+01  0.286890342056595804E+01
  0.288088384806516107E+01  0.289291429815363443E+01  0.290499497969366116E+01
  0.291712610241960402E+01  0.292930787694152750E+01  0.294154051474888290E+01
  0.295382422821416224E+01  0.296615923059658870E+01  0.297854573604581807E+01
  0.299098395960565977E+01  0.300347411721780722E+01  0.301601642572559303E+01
  0.302861110287773316E+01  0.304125836733213983E+01  0.305395843865969319E+01
  0.306671153734806223E+01  0.307951788480552979E+01  0.309237770336483919E+01
  0.310529121628705829E+01  0.311825864776543238E+01  0.313128022292931130E+01
  0.314435616784803651E+01  0.315748670953486732E+01  0.317067207595092837E+01
  0.318391249600916115E+01  0.319720819957830260E+01  0.321055941748687879E+01
  0.322396638152719195E+01  0.323742932445937637E+01  0.325094848001541870E+01
  0.326452408290321960E+01  0.327815636881067096E+01  0.329184557440974501E+01
  0.330559193736061108E+01  0.331939569631573761E+01  0.333325709092406930E+01
  0.334717636183516687E+01  0.336115375070338862E+01  0.337518950019208708E+01
  0.338928385397782073E+01  0.340343705675458619E+01  0.341764935423807081E+01
  0.343192099316989463E+01  0.344625222132193265E+01  0.346064328750058836E+01
  0.347509444155112179E+01  0.348960593436198785E+01  0.350417801786918925E+01
  0.351881094506065972E+01  0.353350496998062935E+01  0.354826034773407262E+01
  0.356307733449111330E+01  0.357795618749147515E+01  0.359289716504895384E+01
  0.360790052655589566E+01  0.362296653248770273E+01  0.363809544440736410E+01
  0.365328752496996723E+01  0.366854303792729963E+01  0.368386224813239860E+01
  0.369924542154415947E+01  0.371469282523195288E+01  0.373020472738025788E+01
  0.374578139729332671E+01  0.376142310539983526E+01  0.377713012325761488E+01
  0.379290272355834324E+01  0.380874118013228236E+01  0.382464576795303435E+01
  0.384061676314231581E+01  0.385665444297474824E+01  0.387275908588268392E+01
  0.388893097146100963E+01  0.390517038047203879E+01  0.392147759485036396E+01
  0.393785289770775693E+01  0.395429657333807949E+01  0.397080890722222613E+01
  0.398739018603308049E+01  0.400404069764046966E+01  0.402076073111619969E+01
  0.403755057673905160E+01  0.405441052599982132E+01  0.407134087160638458E+01
  0.408834190748877724E+01  0.410541392880430056E+01  0.412255723194264956E+01
  0.413977211453102978E+01  0.415705887543937180E+01  0.417441781478548535E+01
  0.419184923394028086E+01  0.420935343553300267E+01  0.422693072345647813E+01
  0.424458140287240404E+01  0.426230578021661799E+01  0.428010416320445408E+01
  0.429797686083606578E+01  0.431592418340179140E+01  0.433394644248754179E+01
  0.435204395098021291E+01  0.437021702307311521E+01  0.438846597427143603E+01
  0.440679112139768936E+01  0.442519278259725635E+01  0.444367127734388578E+01
  0.446222692644524077E+01  0.448086005204847382E+01  0.449957097764581704E+01
  0.451836002808020609E+01  0.453722752955089081E+01  0.455617380961914087E+01
  0.457519919721390522E+01  0.459430402263753113E+01  0.461348861757149464E+01
  0.463275331508216315E+01  0.465209844962657115E+01  0.467152435705824765E+01
  0.469103137463299813E+01  0.471061984101482079E+01  0.473029009628175068E+01
  0.475004248193176704E+01  0.476987734088872894E+01  0.478979501750832526E+01
  0.480979585758406092E+01  0.482988020835322907E+01  0.485004841850298618E+01
  0.487030083817637838E+01  0.489063781897842187E+01  0.491105971398221008E+01
  0.493156687773504387E+01  0.495215966626458837E+01  0.497283843708505735E+01
  0.499360354920339233E+01  0.501445536312554285E+01  0.503539424086268816E+01
  0.505642054593753976E+01  0.507753464339064386E+01  0.509873689978672129E+01
  0.512002768322104451E+01  0.514140736332578641E+01  0.516287631127649504E+01
  0.518443489979849925E+01  0.520608350317339230E+01  0.522782249724552717E+01
  0.524965225942854019E+01  0.527157316871190762E+01  0.529358560566752967E+01
  0.531568995245630571E+01  0.533788659283481959E+01  0.536017591216197076E+01
  0.538255829740566583E+01  0.540503413714954739E+01  0.542760382159972821E+01
  0.545026774259158486E+01  0.547302629359651860E+01  0.549587986972884313E+01
  0.551882886775260850E+01  0.554187368608849251E+01  0.556501472482072757E+01
  0.558825238570404004E+01  0.561158707217062513E+01  0.563501918933716439E+01
  0.565854914401181475E+01  0.568217734470133529E+01  0.570590420161813849E+01
  0.572973012668741699E+01  0.575365553355430315E+01  0.577768083759104556E+01
  0.580180645590422994E+01  0.582603280734198137E+01  0.585036031250129884E+01
  0.587478939373531261E+01  0.589932047516063029E+01  0.592395398266469897E+01
  0.594869034391319662E+01  0.597352998835746263E+01  0.599847334724195758E+01
  0.602352085361171063E+01  0.604867294231990549E+01  0.607393005003537834E+01
  0.609929261525021804E+01  0.612476107828737337E+01  0.615033588130830289E+01
  0.617601746832065412E+01  0.620180628518593835E+01  0.622770277962732699E+01
  0.625370740123738855E+01  0.627982060148590282E+01  0.630604283372769459E+01
  0.633237455321051090E+01  0.635881621708292144E+01  0.638536828440226500E+01
  0.641203121614257832E+01  0.643880547520266155E+01  0.646569152641407463E+01
  0.649268983654921339E+01  0.651980087432942046E+01  0.654702511043311564E+01
  0.657436301750398133E+01  0.660181507015912228E+01  0.662938174499737798E+01
  0.665706352060754458E+01  0.668486087757669978E+01  0.671277429849854457E+01
  0.674080426798178234E+01  0.676895127265853258E+01  0.679721580119278812E+01
  0.682559834428885548E+01  0.685409939469994622E+01  0.688271944723667684E+01
  0.691145899877567782E+01  0.694031854826822237E+01  0.696929859674887542E+01
  0.699839964734422271E+01  0.702762220528154291E+01  0.705696677789765658E+01
  0.708643387464768537E+01  0.711602400711391336E+01  0.714573768901465911E+01
  0.717557543621320271E+01  0.720553776672673774E+01  0.723562520073537918E+01
  0.726583826059114113E+01  0.729617747082708323E+01  0.732664335816637191E+01
  0.735723645153142414E+01  0.738795728205310098E+01  0.741880638307992868E+01
  0.744978429018736499E+01  0.748089154118704691E+01  0.751212867613621249E+01
  0.754349623734701691E+01  0.757499476939596050E+01  0.760662481913335231E+01
  0.763838693569279403E+01  0.767028167050071730E+01  0.770230957728597332E+01
  0.773447121208938526E+01  0.776676713327349066E+01  0.779919790153217907E+01
  0.783176407990043355E+01  0.786446623376411402E+01  0.789730493086976804E+01
  0.793028074133450556E+01  0.796339423765583554E+01  0.799664599472169169E+01
  0.803003658982035873E+01  0.806356660265050529E+01  0.809723661533125671E+01
  0.813104721241228567E+01  0.816499898088397380E+01  0.819909251018761509E+01
  0.823332839222558732E+01  0.826770722137171532E+01  0.830222959448153830E+01
  0.833689611090267668E+01  0.837170737248524333E+01  0.840666398359229561E+01
  0.844176655111033369E+01  0.847701568445978459E+01  0.851241199560567097E+01
  0.854795609906817155E+01  0.858364861193330952E+01  0.861949015386366213E+01
  0.865548134710912187E+01  0.869162281651769675E+01  0.872791518954637802E+01
  0.876435909627196352E+01  0.880095516940210310E+01  0.883770404428620182E+01
  0.887460635892648853E+01  0.891166275398907182E+01  0.894887387281507429E+01
  0.898624036143181648E+01  0.902376286856396526E+01  0.906144204564489364E+01
  0.909927854682792869E+01  0.913727302899772198E+01  0.917542615178165377E+01
  0.921373857756128700E+01  0.925221097148386562E+01  0.929084400147387512E+01
  0.932963833824458000E+01  0.936859465530976721E+01  0.940771362899535646E+01
  0.944699593845118457E+01  0.948644226566277560E+01  0.952605329546318913E+01
  0.956582971554492900E+01  0.960577221647180757E+01  0.964588149169103914E+01
  0.968615823754521976E+01  0.972660315328441705E+01  0.976721694107832583E+01
  0.980800030602844863E+01  0.984895395618033653E+01  0.989007860253590998E+01
  0.993137495906572099E+01  0.997284374272145691E+01  0.100144856734483216E+02
  0.100563014741975483E+02  0.100982918709389455E+02  0.101404575926735170E+02
  0.101827993714461176E+02  0.102253179423580995E+02  0.102680140435801857E+02
  0.103108884163652039E+02  0.103539418050609786E+02  0.103971749571232603E+02
  0.104405886231286900E+02  0.104841835567878352E+02  0.105279605149583002E+02
  0.105719202576577800E+02  0.106160635480773742E+02  0.106603911525947641E+02
  0.107049038407875265E+02  0.107496023854465097E+02  0.107944875625892323E+02
  0.108395601514733908E+02  0.108848209346103033E+02  0.109302706977786102E+02
  0.109759102300378402E+02  0.110217403237421312E+02  0.110677617745539809E+02
  0.111139753814580704E+02  0.111603819467751233E+02  0.112069822761758626E+02
  0.112537771786949126E+02  0.113007674667449738E+02  0.113479539561308371E+02
  0.113953374660635713E+02  0.114429188191747500E+02  0.114906988415307261E+02
  0.115386783626469960E+02  0.115868582155025219E+02  0.116352392365543125E+02
  0.116838222657518642E+02  0.117326081465517689E+02  0.117815977259323468E+02
  0.118307918544083588E+02  0.118801913860457695E+02  0.119297971784766030E+02
  0.119796100929137346E+02  0.120296309941659771E+02  0.120798607506530136E+02
  0.121303002344204902E+02  0.121809503211551551E+02  0.122318118902000617E+02
  0.122828858245698633E+02  0.123341730109660492E+02  0.123856743397924678E+02
  0.124373907051707082E+02  0.124893230049556330E+02  0.125414721407509742E+02
  0.125938390179249815E+02  0.126464245456261448E+02  0.126992296367989947E+02
  0.127522552081998715E+02  0.128055021804129616E+02  0.128589714778662056E+02
  0.129126640288473613E+02  0.129665807655201188E+02  0.130207226239402907E+02
  0.130750905440720793E+02  0.131296854698043077E+02  0.131845083489669364E+02
  0.132395601333474442E+02  0.132948417787073581E+02  0.133503542447988526E+02
  0.134060984953814160E+02  0.134620754982385744E+02  0.135182862251947284E+02
  0.135747316521319146E+02  0.136314127590069010E+02  0.136883305298681108E+02
  0.137454859528727162E+02  0.138028800203038013E+02  0.138605137285875912E+02
  0.139183880783107661E+02  0.139765040742377558E+02  0.140348627253282974E+02
  0.140934650447548862E+02  0.141523120499203774E+02  0.142114047624756417E+02
  0.142707442083373088E+02  0.143303314177055849E+02  0.143901674250821507E+02
  0.144502532692880372E+02  0.145105899934817959E+02  0.145711786451775076E+02
  0.146320202762630185E+02  0.146931159430181637E+02  0.147544667061331474E+02
  0.148160736307269438E+02  0.148779377863657114E+02  0.149400602470815169E+02
  0.150024420913908578E+02  0.150650844023134312E+02  0.151279882673909345E+02
  0.151911547787059344E+02  0.152545850329008452E+02  0.153182801311969694E+02
  0.153822411794135370E+02  0.154464692879870444E+02  0.155109655719904396E+02
  0.155757311511524854E+02  0.156407671498772345E+02  0.157060746972635137E+02
  0.157716549271245796E+02  0.158375089780076834E+02  0.159036379932139997E+02
  0.159700431208183673E+02  0.160367255136892588E+02  0.161036863295087791E+02
  0.161709267307927682E+02  0.162384478849109968E+02  0.163062509641074520E+02
  0.163743371455205668E+02  0.164427076112038399E+02  0.165113635481462460E+02
  0.165803061482928520E+02  0.166495366085655334E+02  0.167190561308837431E+02
  0.167888659221854084E+02  0.168589671944477644E+02  0.169293611647085847E+02
  0.170000490550871675E+02  0.170710320928056163E+02  0.171423115102101136E+02
  0.172138885447923329E+02  0.172857644392109293E+02  0.173579404413131257E+02
  0.174304178041562601E+02  0.175031977860297410E+02  0.175762816504767407E+02
  0.176496706663161937E+02  0.177233661076647984E+02  0.177973692539591504E+02
  0.178716813899779829E+02  0.179463038058643534E+02  0.180212377971482240E+02
  0.180964846647688198E+02  0.181720457150972656E+02  0.182479222599592461E+02
  0.183241156166577923E+02  0.184006271079961508E+02  0.184774580623007836E+02
  0.185546098134442801E+02  0.186320837008687406E+02  0.187098810696088798E+02
  0.187880032703154072E+02  0.188664516592785034E+02  0.189452275984513285E+02
  0.190243324554737292E+02  0.191037676036958359E+02  0.191835344222021149E+02
  0.192636342958351641E+02  0.193440686152198076E+02  0.194248387767872153E+02
  0.195059461827991711E+02  0.195873922413723989E+02  0.196691783665030471E+02
  0.197513059780911107E+02  0.198337765019652750E+02  0.199165913699075432E+02
  0.199997520196781160E+02  0.200832598950403600E+02  0.201671164457858829E+02
  0.202513231277597150E+02  0.203358814028854695E+02  0.204207927391909081E+02
  0.205060586108333105E+02  0.205916804981250934E+02  0.206776598875594999E+02
  0.207639982718364280E+02  0.208506971498883260E+02  0.209377580269062662E+02
  0.210251824143659185E+02  0.211129718300540183E+02  0.212011277980945749E+02
  0.212896518489753568E+02  0.213785455195744696E+02  0.214678103531870441E+02
  0.215574478995520522E+02  0.216474597148790657E+02  0.217378473618755166E+02
  0.218286124097736547E+02  0.219197564343578470E+02  0.220112810179919123E+02
  0.221031877496466223E+02  0.221954782249272675E+02  0.222881540461013898E+02
  0.223812168221264756E+02  0.224746681686781002E+02  0.225685097081778103E+02
  0.226627430698213672E+02  0.227573698896069949E+02  0.228523918103638017E+02
  0.229478104817803406E+02  0.230436275604330874E+02  0.231398447098154350E+02
  0.232364636003664167E+02  0.233334859094997604E+02  0.234309133216329926E+02
  0.235287475282166803E+02  0.236269902277638160E+02  0.237256431258793370E+02
  0.238247079352895561E+02  0.239241863758721678E+02  0.240240801746859347E+02
  0.241243910660007010E+02  0.242251207913275195E+02  0.243262710994488742E+02
  0.244278437464490885E+02  0.245298404957446294E+02  0.246322631181150093E+02
  0.247351133917333215E+02  0.248383931021971840E+02  0.249421040425597127E+02
  0.250462480133606746E+02  0.251508268226577343E+02  0.252558422860578915E+02
  0.253612962267488236E+02  0.254671904755308063E+02  0.255735268708483154E+02
  0.256803072588219976E+02  0.257875334932807121E+02  0.258952074357937256E+02
  0.260033309557030741E+02  0.261119059301558138E+02  0.262209342441369166E+02
  0.263304177905017980E+02  0.264403584700092189E+02  0.265507581913542943E+02
  0.266616188712016218E+02  0.267729424342185673E+02  0.268847308131087281E+02
  0.269969859486452783E+02  0.271097097897049650E+02  0.272229042933017489E+02
  0.273365714246208356E+02  0.274507131570527676E+02  0.275653314722277116E+02
  0.276804283600499055E+02  0.277960058187319987E+02  0.279120658548300362E+02
  0.280286104832781291E+02  0.281456417274234418E+02  0.282631616190613499E+02
  0.283811721984706971E+02  0.284996755144492298E+02  0.286186736243492170E+02
  0.287381685941129454E+02  0.288581624983089249E+02  0.289786574201676608E+02
  0.290996554516179096E+02  0.292211586933229874E+02  0.293431692547172176E+02
  0.294656892540426298E+02  0.295887208183855250E+02  0.297122660837136969E+02
  0.298363271949133342E+02  0.299609063058262812E+02  0.300860055792874626E+02
  0.302116271871623958E+02  0.303377733103849394E+02  0.304644461389951715E+02
  0.305916478721772194E+02  0.307193807182977565E+02  0.308476468949441198E+02
  0.309764486289628849E+02  0.311057881564984982E+02  0.312356677230321154E+02
  0.313660895834206350E+02  0.314970560019356398E+02  0.316285692523030200E+02
  0.317606316177422201E+02  0.318932453910059692E+02  0.320264128744200463E+02
  0.321601363799232658E+02  0.322944182291076274E+02  0.324292607532586743E+02
  0.325646662933957103E+02  0.327006372003128334E+02  0.328371758346194653E+02
  0.329742845667814493E+02  0.331119657771621618E+02  0.332502218560638525E+02
  0.333890552037691890E+02  0.335284682305827317E+02  0.336684633568730831E+02
  0.338090430131147031E+02  0.339502096399301507E+02  0.340919656881324684E+02
  0.342343136187677217E+02  0.343772559031577174E+02  0.345207950229430054E+02
  0.346649334701256606E+02  0.348096737471129742E+02  0.349550183667605978E+02
  0.351009698524162843E+02  0.352475307379636504E+02  0.353947035678662161E+02
  0.355424908972115645E+02  0.356908952917555453E+02  0.358399193279671238E+02
  0.359895655930729035E+02  0.361398366851020825E+02  0.362907352129315370E+02
  0.364422637963311828E+02  0.365944250660094070E+02  0.367472216636587916E+02
  0.369006562420017445E+02  0.370547314648369763E+02  0.372094500070853940E+02
  0.373648145548367054E+02  0.375208278053959745E+02  0.376774924673305094E+02
  0.378348112605169007E+02  0.379927869161880380E+02  0.381514221769808373E+02
  0.383107197969836903E+02  0.384706825417842779E+02  0.386313131885176020E+02
  0.387926145259142032E+02  0.389545893543485704E+02  0.391172404858878409E+02
  0.392805707443403236E+02  0.394445829653049529E+02  0.396092799962202520E+02
  0.397746646964137938E+02  0.399407399371519034E+02  0.401075086016894460E+02
  0.402749735853200121E+02  0.404431377954258480E+02  0.406120041515287795E+02
  0.407815755853406188E+02  0.409518550408141380E+02  0.411228454741941505E+02
  0.412945498540688689E+02  0.414669711614214265E+02  0.416401123896816969E+02
  0.418139765447779865E+02  0.419885666451896498E+02  0.421638857219992005E+02
  0.423399368189450271E+02  0.425167229924741932E+02  0.426942473117955430E+02
  0.428725128589330495E+02  0.430515227287790054E+02  0.432312800291482233E+02
  0.434117878808316888E+02  0.435930494176507963E+02  0.437750677865117837E+02
  0.439578461474603515E+02  0.441413876737365243E+02  0.443256955518298170E+02
  0.445107729815342452E+02  0.446966231760043726E+02  0.448832493618107335E+02
  0.450706547789959799E+02  0.452588426811310640E+02  0.454478163353718116E+02
  0.456375790225156450E+02  0.458281340370582697E+02  0.460194846872513352E+02
  0.462116342951595485E+02  0.464045861967184265E+02  0.465983437417922133E+02
  0.467929102942320583E+02  0.469882892319343668E+02  0.471844839468995829E+02
  0.473814978452907098E+02  0.475793343474929671E+02  0.477779968881728223E+02
  0.479774889163376983E+02  0.481778138953958717E+02  0.483789753032166061E+02
  0.485809766321905840E+02  0.487838213892902175E+02  0.489875130961310674E+02
  0.491920552890326022E+02  0.493974515190796879E+02  0.496037053521842708E+02
  0.498108203691472227E+02  0.500188001657205916E+02  0.502276483526700304E+02
  0.504373685558371960E+02  0.506479644162031946E+02  0.508594395899514353E+02
  0.510717977485312318E+02  0.512850425787214945E+02  0.514991777826947796E+02
  0.517142070780816212E+02  0.519301341980347289E+02  0.521469628912943293E+02
  0.523646969222529179E+02  0.525833400710206647E+02  0.528028961334910605E+02
  0.530233689214068065E+02  0.532447622624260148E+02  0.534670800001887372E+02
  0.536903259943833149E+02  0.539145041208139517E+02  0.541396182714676542E+02
  0.543656723545818394E+02  0.545926702947122564E+02  0.548206160328010625E+02
  0.550495135262453772E+02  0.552793667489655363E+02  0.555101796914747894E+02
  0.557419563609480662E+02  0.559747007812916735E+02  0.562084169932132340E+02
  0.564431090542917104E+02  0.566787810390479763E+02  0.569154370390155435E+02
  0.571530811628112758E+02  0.573917175362072953E+02  0.576313503022021507E+02
  0.578719836210929657E+02  0.581136216705475590E+02  0.583562686456770408E+02
  0.585999287591086926E+02  0.588446062410587203E+02  0.590903053394063491E+02
  0.593370303197670736E+02  0.595847854655669096E+02  0.598335750781166666E+02
  0.600834034766867333E+02  0.603342749985819538E+02  0.605861939992170875E+02
  0.608391648521920345E+02  0.610931919493683395E+02  0.613482797009450351E+02
  0.616044325355353166E+02  0.618616549002434581E+02  0.621199512607419564E+02
  0.623793261013492568E+02  0.626397839251070394E+02  0.629013292538591884E+02
  0.631639666283298098E+02  0.634277006082021089E+02  0.636925357721976653E+02
  0.639584767181558149E+02  0.642255280631135577E+02  0.644936944433858059E+02
  0.647629805146453634E+02  0.650333909520045097E+02  0.653049304500957106E+02
  0.655776037231531745E+02  0.658514155050947352E+02  0.661263705496040615E+02
  0.664024736302132084E+02  0.666797295403851820E+02  0.669581430935976982E+02
  0.672377191234264018E+02  0.675184624836288236E+02  0.678003780482286942E+02
  0.680834707116005262E+02  0.683677453885545958E+02  0.686532070144224491E+02
  0.689398605451420110E+02  0.692277109573443994E+02  0.695167632484398155E+02
  0.698070224367044858E+02  0.700984935613677038E+02  0.703911816826993686E+02
  0.706850918820979786E+02  0.709802292621782698E+02  0.712765989468606307E+02
  0.715742060814595362E+02  0.718730558327730051E+02  0.721731533891722563E+02
  0.724745039606918624E+02  0.727771127791201451E+02  0.730809850980901672E+02
  0.733861261931703694E+02  0.736925413619570406E+02  0.740002359241656222E+02
  0.743092152217233490E+02  0.746194846188619039E+02  0.749310495022105414E+02
  0.752439152808897944E+02  0.755580873866048108E+02  0.758735712737404100E+02
  0.761903724194553718E+02  0.765084963237775355E+02  0.768279485096993255E+02
  0.771487345232736885E+02  0.774708599337102726E+02  0.777943303334723737E+02
  0.781191513383733849E+02  0.784453285876751636E+02  0.787728677441853620E+02
  0.791017744943559080E+02  0.794320545483816858E+02  0.797637136402996987E+02
  0.800967575280887871E+02  0.804311919937689623E+02  0.807670228435026871E+02
  0.811042559076950909E+02  0.814428970410953497E+02  0.817829521228982941E+02
  0.821244270568465424E+02  0.824673277713329327E+02  0.828116602195036364E+02
  0.831574303793608891E+02  0.835046442538676956E+02  0.838533078710514275E+02
  0.842034272841086562E+02  0.845550085715101858E+02  0.849080578371066395E+02
  0.852625812102346003E+02  0.856185848458222978E+02  0.859760749244975244E+02
  0.863350576526942319E+02  0.866955392627604624E+02  0.870575260130665498E+02
  0.874210241881138046E+02  0.877860400986435394E+02  0.881525800817468763E+02
  0.885206505009740710E+02  0.888902577464459824E+02  0.892614082349643212E+02
  0.896341084101233037E+02  0.900083647424214348E+02  0.903841837293738877E+02
  0.907615718956254653E+02  0.911405357930631794E+02  0.915210820009310595E+02
  0.919032171259436694E+02  0.922869478024009737E+02  0.926722806923035023E+02
  0.930592224854680552E+02  0.934477798996438196E+02  0.938379596806291545E+02
  0.942297686023880772E+02  0.946232134671688101E+02  0.950183011056212337E+02
  0.954150383769156889E+02  0.958134321688619792E+02  0.962134893980289974E+02
  0.966152170098649634E+02  0.970186219788173219E+02  0.974237113084548980E+02
  0.978304920315887045E+02  0.982389712103942969E+02  0.986491559365343420E+02
  0.990610533312817410E+02  0.994746705456432920E+02  0.998900147604839788E+02
  0.100307093186650931E+03  0.100725913065099704E+03  0.101146481667019259E+03
  0.101568806293958403E+03  0.101992894277952502E+03  0.102418752981650812E+03
  0.102846389798444505E+03  0.103275812152594241E+03  0.103707027499360180E+03
  0.104140043325130719E+03  0.104574867147552581E+03  0.105011506515661395E+03
  0.105449969010012722E+03  0.105890262242813634E+03  0.106332393858055127E+03
  0.106776371531644017E+03  0.107222202971537385E+03  0.107669895917875593E+03
  0.108119458143116859E+03  0.108570897452172233E+03  0.109024221682541025E+03
  0.109479438704447162E+03  0.109936556420975037E+03  0.110395582768207703E+03
  0.110856525715364199E+03  0.111319393264937759E+03  0.111784193452834998E+03
  0.112250934348515273E+03  0.112719624055130865E+03  0.113190270709667857E+03
  0.113662882483086477E+03  0.114137467580464332E+03  0.114614034241137972E+03
  0.115092590738846084E+03  0.115573145381873218E+03  0.116055706513193996E+03
  0.116540282510618198E+03  0.117026881786935277E+03  0.117515512790061763E+03
  0.118006184003187116E+03  0.118498903944921068E+03  0.118993681169441643E+03
  0.119490524266643661E+03  0.119989441862287805E+03  0.120490442618150652E+03
  0.120993535232174111E+03  0.121498728438617832E+03  0.122006031008209916E+03
  0.122515451748299313E+03  0.123026999503008980E+03  0.123540683153389082E+03
  0.124056511617571715E+03  0.124574493850924711E+03  0.125094638846208341E+03
  0.125616955633730768E+03  0.126141453281504880E+03  0.126668140895405799E+03
  0.127197027619328921E+03  0.127728122635348740E+03  0.128261435163878389E+03
  0.128796974463828889E+03  0.129334749832771166E+03  0.129874770607096735E+03
  0.130417046162179730E+03  0.130961585912540016E+03  0.131508399312006361E+03
  0.132057495853880880E+03  0.132608885071103032E+03  0.133162576536416310E+03
  0.133718579862533716E+03  0.134276904702304705E+03  0.134837560748882908E+03
  0.135400557735894324E+03  0.135965905437606295E+03  0.136533613669097605E+03
  0.137103692286427616E+03  0.137676151186809193E+03  0.138251000308779282E+03
  0.138828249632371751E+03  0.139407909179290783E+03  0.139989989013084738E+03
  0.140574499239321142E+03  0.141161450005761168E+03  0.141750851502537273E+03
  0.142342713962329157E+03  0.142937047660541566E+03  0.143533862915482842E+03
  0.144133170088543920E+03  0.144734979584378294E+03  0.145339301851082837E+03
  0.145946147380378193E+03  0.146555526707792609E+03  0.147167450412843550E+03
  0.147781929119221815E+03  0.148398973494975991E+03  0.149018594252697483E+03
  0.149640802149706957E+03  0.150265607988239935E+03  0.150893022615635999E+03
  0.151523056924525918E+03  0.152155721853021220E+03  0.152791028384903882E+03
  0.153428987549817123E+03  0.154069610423456936E+03  0.154712908127764592E+03
  0.155358891831118598E+03  0.156007572748530350E+03  0.156658962141837549E+03
  0.157313071319900246E+03  0.157969911638796958E+03  0.158629494502021942E+03
  0.159291831360683204E+03  0.159956933713701403E+03  0.160624813108008510E+03
  0.161295481138750006E+03  0.161968949449484882E+03  0.162645229732388287E+03
  0.163324333728454292E+03  0.164006273227699950E+03  0.164691060069369996E+03
  0.165378706142141596E+03  0.166069223384332133E+03  0.166762623784105529E+03
  0.167458919379680566E+03  0.168158122259539965E+03  0.168860244562640162E+03
  0.169565298478622111E+03  0.170273296248023200E+03  0.170984250162488536E+03
  0.171698172564986208E+03  0.172415075850020287E+03  0.173134972463846339E+03
  0.173857874904687606E+03  0.174583795722951777E+03  0.175312747521449467E+03
  0.176044742955611412E+03  0.176779794733710474E+03  0.177517915617080689E+03
  0.178259118420339263E+03  0.179003416011609005E+03  0.179750821312741806E+03
  0.180501347299542942E+03  0.181255007001996574E+03  0.182011813504490902E+03
  0.182771779946046991E+03  0.183534919520545742E+03  0.184301245476957348E+03
  0.185070771119571049E+03  0.185843509808226401E+03  0.186619474958545368E+03
  0.187398680042163960E+03  0.188181138586968132E+03  0.188966864177327267E+03
  0.189755870454330420E+03  0.190548171116022928E+03  0.191343779917644667E+03
  0.192142710671868315E+03  0.192944977249039908E+03  0.193750593577418130E+03
  0.194559573643418105E+03  0.195371931491852990E+03  0.196187681226178029E+03
  0.197006837008735516E+03  0.197829413061000594E+03  0.198655423663828515E+03
  0.199484883157701120E+03  0.200317805942978111E+03  0.201154206480145376E+03
  0.201994099290066600E+03  0.202837498954235286E+03  0.203684420115027848E+03
  0.204534877475957984E+03  0.205388885801932162E+03  0.206246459919504531E+03
  0.207107614717136499E+03  0.207972365145453892E+03  0.208840726217506614E+03
  0.209712713009029585E+03  0.210588340658704283E+03  0.211467624368422008E+03
  0.212350579403546220E+03  0.213237221093180011E+03  0.214127564830430458E+03
  0.215021626072676554E+03  0.215919420341837281E+03  0.216820963224641275E+03
  0.217726270372897346E+03  0.218635357503766556E+03  0.219548240400033677E+03
  0.220464934910383477E+03  0.221385456949674165E+03  0.222309822499214249E+03
  0.223238047607040016E+03  0.224170148388194008E+03  0.225106141025005229E+03
  0.226046041767368621E+03  0.226989866933029361E+03  0.227937632907864668E+03
  0.228889356146168893E+03  0.229845053170938655E+03  0.230804740574160348E+03
  0.231768435017097630E+03  0.232736153230581465E+03  0.233707912015298746E+03
  0.234683728242086460E+03  0.235663618852223209E+03  0.236647600857723177E+03
  0.237635691341632196E+03  0.238627907458323591E+03  0.239624266433797061E+03
  0.240624785565975657E+03  0.241629482225008672E+03  0.242638373853571835E+03
  0.243651477967169967E+03  0.244668812154441753E+03  0.245690394077464475E+03
  0.246716241472061142E+03  0.247746372148108577E+03  0.248780803989844856E+03
  0.249819554956182515E+03  0.250862643081018689E+03  0.251910086473548347E+03
  0.252961903318578919E+03  0.254018111876845950E+03  0.255078730485330539E+03
  0.256143777557575902E+03  0.257213271584009874E+03  0.258287231132263969E+03
  0.259365674847496109E+03  0.260448621452714576E+03  0.261536089749102928E+03
  0.262628098616346449E+03  0.263724667012960253E+03  0.264825813976616701E+03
  0.265931558624478726E+03  0.267041920153529873E+03  0.268156917840907738E+03
  0.269276571044239233E+03  0.270400899201976131E+03  0.271529921833733169E+03
  0.272663658540625079E+03  0.273802129005609800E+03  0.274945352993828180E+03
  0.276093350352947596E+03  0.277246141013506531E+03  0.278403744989260815E+03
  0.279566182377530652E+03  0.280733473359550487E+03  0.281905638200817009E+03
  0.283082697251444245E+03  0.284264670946514684E+03  0.285451579806434779E+03
  0.286643444437290782E+03  0.287840285531206973E+03  0.289042123866705140E+03
  0.290248980309063370E+03  0.291460875810681273E+03  0.292677831411441730E+03
  0.293899868239076682E+03  0.295127007509533939E+03  0.296359270527345643E+03
  0.297596678685997858E+03  0.298839253468302729E+03  0.300087016446769269E+03
  0.301339989283981083E+03  0.302598193732970287E+03  0.303861651637595685E+03
  0.305130384932922027E+03  0.306404415645601091E+03  0.307683765894253952E+03
  0.308968457889853653E+03  0.310258513936113332E+03  0.311553956429871846E+03
  0.312854807861482811E+03  0.314161090815205114E+03  0.315472827969595016E+03
  0.316790042097900084E+03  0.318112756068454701E+03  0.319440992845075186E+03
  0.320774775487461739E+03  0.322114127151596506E+03  0.323459071090146210E+03
  0.324809630652865792E+03  0.326165829287003760E+03  0.327527690537709930E+03
  0.328895238048441911E+03  0.330268495561378870E+03  0.331647486917831543E+03
  0.333032236058656792E+03  0.334422767024673021E+03  0.335819103957077800E+03
  0.337221271097866804E+03  0.338629292790255420E+03  0.340043193479098875E+03
  0.341462997711320156E+03  0.342888730136334004E+03  0.344320415506475342E+03
  0.345758078677428841E+03  0.347201744608660704E+03  0.348651438363852378E+03
  0.350107185111333479E+03  0.351569010124522151E+03  0.353036938782361688E+03
  0.354510996569761403E+03  0.355991209078039390E+03  0.357477602005366634E+03
  0.358970201157213239E+03  0.360469032446797087E+03  0.361974121895531084E+03
  0.363485495633478763E+03  0.365003179899805559E+03  0.366527201043234754E+03
  0.368057585522505065E+03  0.369594359906829823E+03  0.371137550876359228E+03
  0.372687185222640494E+03  0.374243289849087432E+03  0.375805891771444294E+03
  0.377375018118255980E+03  0.378950696131338816E+03  0.380532953166253378E+03
  0.382121816692779589E+03  0.383717314295394317E+03  0.385319473673747325E+03
  0.386928322643146657E+03  0.388543889135038398E+03  0.390166201197492455E+03
  0.391795286995689537E+03  0.393431174812410120E+03  0.395073893048526259E+03
  0.396723470223491518E+03  0.398379934975840683E+03  0.400043316063684017E+03
  0.172135567824052654E-05  0.172854295666498780E-05  0.173576024455919650E-05
  0.174300766722347106E-05  0.175028535048130318E-05  0.175759342068154407E-05
  0.176493200470059565E-05  0.177230122994461439E-05  0.177970122435172458E-05
  0.178713211639423670E-05  0.179459403508087958E-05  0.180208710995904057E-05
  0.180961147111701295E-05  0.181716724918625602E-05  0.182475457534366239E-05
  0.183237358131383419E-05  0.184002439937137339E-05  0.184770716234317312E-05
  0.185542200361072911E-05  0.186316905711245092E-05  0.187094845734599016E-05
  0.187876033937057346E-05  0.188660483880934913E-05  0.189448209185174115E-05
  0.190239223525581209E-05  0.191033540635063909E-05  0.191831174303869781E-05
  0.192632138379825639E-05  0.193436446768577865E-05  0.194244113433833985E-05
  0.195055152397605049E-05  0.195869577740448938E-05  0.196687403601714989E-05
  0.197508644179789381E-05  0.198333313732341662E-05  0.199161426576572296E-05
  0.199992997089461226E-05  0.200828039708017362E-05  0.201666568929529395E-05
  0.202508599311817275E-05  0.203354145473485266E-05  0.204203222094175419E-05
  0.205055843914822697E-05  0.205912025737910612E-05  0.206771782427728427E-05
  0.207635128910629199E-05  0.208502080175288768E-05  0.209372651272966213E-05
  0.210246857317764908E-05  0.211124713486895108E-05  0.212006235020937367E-05
  0.212891437224107077E-05  0.213780335464520340E-05  0.214672945174460583E-05
  0.215569281850646552E-05  0.216469361054501372E-05  0.217373198412422799E-05
  0.218280809616054220E-05  0.219192210422557489E-05  0.220107416654886134E-05
  0.221026444202060176E-05  0.221949309019442182E-05  0.222876027129013815E-05
  0.223806614619654555E-05  0.224741087647420539E-05  0.225679462435825271E-05
  0.226621755276121341E-05  0.227567982527583041E-05  0.228518160617790713E-05
  0.229472306042915478E-05  0.230430435368006171E-05  0.231392565227276480E-05
  0.232358712324393962E-05  0.233328893432769931E-05  0.234303125395850844E-05
  0.235281425127410523E-05  0.236263809611843867E-05  0.237250295904461744E-05
  0.238240901131787073E-05  0.239235642491852090E-05  0.240234537254497180E-05
  0.241237602761670303E-05  0.242244856427728415E-05  0.243256315739739597E-05
  0.244271998257786767E-05  0.245291921615272521E-05  0.246316103519225169E-05
  0.247344561750606247E-05  0.248377314164619310E-05  0.249414378691019639E-05
  0.250455773334425707E-05  0.251501516174631893E-05  0.252551625366922018E-05
  0.253606119142384903E-05  0.254665015808230571E-05  0.255728333748108302E-05
  0.256796091422425759E-05  0.257868307368669288E-05  0.258945000201726089E-05
  0.260026188614207022E-05  0.261111891376771527E-05  0.262202127338453055E-05
  0.263296915426986697E-05  0.264396274649137586E-05  0.265500224091031019E-05
  0.266608782918483570E-05  0.267721970377336053E-05  0.268839805793787597E-05
  0.269962308574731234E-05  0.271089498208090516E-05  0.272221394263158326E-05
  0.273358016390936240E-05  0.274499384324475883E-05  0.275645517879221385E-05
  0.276796436953353614E-05  0.277952161528135256E-05  0.279112711668258229E-05
  0.280278107522191600E-05  0.281448369322531494E-05  0.282623517386352483E-05
  0.283803572115560213E-05  0.284988553997245542E-05  0.286178483604040380E-05
  0.287373381594474716E-05  0.288573268713335332E-05  0.289778165792026051E-05
  0.290988093748929035E-05  0.292203073589768503E-05  0.293423126407974954E-05
  0.294648273385051512E-05  0.295878535790941828E-05  0.297113934984399055E-05
  0.298354492413356970E-05  0.299600229615302037E-05  0.300851168217647540E-05
  0.302107329938108943E-05  0.303368736585081037E-05  0.304635410058016432E-05
  0.305907372347805877E-05  0.307184645537159931E-05  0.308467251800992503E-05
  0.309755213406805571E-05  0.311048552715076109E-05  0.312347292179643942E-05
  0.313651454348101930E-05  0.314961061862187133E-05  0.316276137458173915E-05
  0.317596703967269041E-05  0.318922784316007376E-05  0.320254401526650615E-05
  0.321591578717586498E-05  0.322934339103730471E-05  0.324282705996928448E-05
  0.325636702806361779E-05  0.326996353038953529E-05  0.328361680299776623E-05
  0.329732708292463594E-05  0.331109460819618201E-05  0.332491961783228614E-05
  0.333880235185082455E-05  0.335274305127183330E-05  0.336674195812169390E-05
  0.338079931543733671E-05  0.339491536727045449E-05  0.340909035869174858E-05
  0.342332453579517470E-05  0.343761814570222122E-05  0.345197143656619651E-05
  0.346638465757653901E-05  0.348085805896314221E-05  0.349539189200069864E-05
  0.350998640901306421E-05  0.352464186337763653E-05  0.353935850952975526E-05
  0.355413660296711976E-05  0.356897640025422295E-05  0.358387815902680751E-05
  0.359884213799633693E-05  0.361386859695448865E-05  0.362895779677766445E-05
  0.364410999943151705E-05  0.365932546797550075E-05  0.367460446656743906E-05
  0.368994726046810677E-05  0.370535411604583944E-05  0.372082530078115655E-05
  0.373636108327140195E-05  0.375196173323541314E-05  0.376762752151819859E-05
  0.378335872009564339E-05  0.379915560207922900E-05  0.381501844172077526E-05
  0.383094751441720377E-05  0.384694309671531256E-05  0.386300546631658728E-05
  0.387913490208201357E-05  0.389533168403692381E-05  0.391159609337585570E-05
  0.392792841246743540E-05  0.394432892485928017E-05  0.396079791528291875E-05
  0.397733566965873808E-05  0.399394247510094432E-05  0.401061861992255025E-05
  0.402736439364037690E-05  0.404418008698008334E-05  0.406106599188121236E-05
  0.407802240150225921E-05  0.409504961022576047E-05  0.411214791366340853E-05
  0.412931760866117690E-05  0.414655899330447959E-05  0.416387236692334382E-05
  0.418125803009760922E-05  0.419871628466214124E-05  0.421624743371207601E-05
  0.423385178160808043E-05  0.425152963398163591E-05  0.426928129774034678E-05
  0.428710708107326640E-05  0.430500729345624536E-05  0.432298224565731093E-05
  0.434103224974205678E-05  0.435915761907906313E-05  0.437735866834533470E-05
  0.439563571353176830E-05  0.441398907194863567E-05  0.443241906223109178E-05
  0.445092600434470929E-05  0.446951021959103085E-05  0.448817203061315026E-05
  0.450691176140130874E-05  0.452572973729852693E-05  0.454462628500624774E-05
  0.456360173259000986E-05  0.458265640948514398E-05  0.460179064650249201E-05
  0.462100477583414826E-05  0.464029913105923109E-05  0.465967404714966820E-05
  0.467912986047601824E-05  0.469866690881330773E-05  0.471828553134689168E-05
  0.473798606867835149E-05  0.475776886283139706E-05  0.477763425725781552E-05
  0.479758259684342247E-05  0.481761422791406151E-05  0.483772949824160718E-05
  0.485792875705000938E-05  0.487821235502134965E-05  0.489858064430193726E-05
  0.491903397850841633E-05  0.493957271273390938E-05  0.496019720355417859E-05
  0.498090780903381852E-05  0.500170488873247243E-05  0.502258880371107498E-05
  0.504355991653811765E-05  0.506461859129594734E-05  0.508576519358708692E-05
  0.510700009054057779E-05  0.512832365081835973E-05  0.514973624462166690E-05
  0.517123824369745927E-05  0.519283002134486864E-05  0.521451195242169022E-05
  0.523628441335088282E-05  0.525814778212710619E-05  0.528010243832328475E-05
  0.530214876309719490E-05  0.532428713919808632E-05  0.534651795097331928E-05
  0.536884158437504779E-05  0.539125842696691195E-05  0.541376886793076934E-05
  0.543637329807345181E-05  0.545907210983355190E-05  0.548186569728823129E-05
  0.550475445616006823E-05  0.552773878382392272E-05  0.555081907931383729E-05
  0.557399574332996913E-05  0.559726917824553661E-05  0.562063978811381575E-05
  0.564410797867514606E-05  0.566767415736398374E-05  0.569133873331596599E-05
  0.571510211737501926E-05  0.573896472210049300E-05  0.576292696177431622E-05
  0.578698925240819810E-05  0.581115201175084307E-05  0.583541565929520984E-05
  0.585978061628578742E-05  0.588424730572591263E-05  0.590881615238511392E-05
  0.593348758280648641E-05  0.595826202531409419E-05  0.598313991002040807E-05
  0.600812166883377387E-05  0.603320773546590952E-05  0.605839854543943519E-05
  0.608369453609543389E-05  0.610909614660104683E-05  0.613460381795709416E-05
  0.616021799300573299E-05  0.618593911643814425E-05  0.621176763480225760E-05
  0.623770399651050009E-05  0.626374865184757784E-05  0.628990205297830013E-05
  0.631616465395542879E-05  0.634253691072755652E-05  0.636901928114702405E-05
  0.639561222497787380E-05  0.642231620390382727E-05  0.644913168153629791E-05
  0.647605912342244728E-05  0.650309899705326154E-05  0.653025177187167190E-05
  0.655751791928069888E-05  0.658489791265164393E-05  0.661239222733230063E-05
  0.664000134065521402E-05  0.666772573194595790E-05  0.669556588253146872E-05
  0.672352227574839225E-05  0.675159539695148111E-05  0.677978573352201507E-05
  0.680809377487626972E-05  0.683652001247400542E-05  0.686506493982700624E-05
  0.689372905250764515E-05  0.692251284815748653E-05  0.695141682649592837E-05
  0.698044148932887595E-05  0.700958734055745441E-05  0.703885488618675604E-05
  0.706824463433463335E-05  0.709775709524050139E-05  0.712739278127421644E-05
  0.715715220694495960E-05  0.718703588891017811E-05  0.721704434598454105E-05
  0.724717809914896102E-05  0.727743767155963377E-05  0.730782358855711576E-05
  0.733833637767545270E-05  0.736897656865133340E-05  0.739974469343328603E-05
  0.743064128619091752E-05  0.746166688332418354E-05  0.749282202347270243E-05
  0.752410724752510899E-05  0.755552309862843455E-05  0.758707012219755307E-05
  0.761874886592463823E-05  0.765055987978867567E-05  0.768250371606501069E-05
  0.771458092933493500E-05  0.774679207649531834E-05  0.777913771676827815E-05
  0.781161841171087650E-05  0.784423472522488627E-05  0.787698722356656769E-05
  0.790987647535650914E-05  0.794290305158948830E-05  0.797606752564439599E-05
  0.800937047329418541E-05  0.804281247271586378E-05  0.807639410450054319E-05
  0.811011595166350507E-05  0.814397859965433068E-05  0.817798263636706723E-05
  0.821212865215042783E-05  0.824641723981804568E-05  0.828084899465875874E-05
  0.831542451444695708E-05  0.835014439945294887E-05  0.838500925245338569E-05
  0.842001967874173180E-05  0.845517628613876741E-05  0.849047968500314097E-05
  0.852593048824197236E-05  0.856152931132148481E-05  0.859727677227769452E-05
  0.863317349172714249E-05  0.866922009287766375E-05  0.870541720153921074E-05
  0.874176544613472071E-05  0.877826545771101877E-05  0.881491786994977677E-05
  0.885172331917851800E-05  0.888868244438166073E-05  0.892579588721161102E-05
  0.896306429199990795E-05  0.900048830576840106E-05  0.903806857824049729E-05
  0.907580576185241969E-05  0.911370051176455770E-05  0.915175348587282587E-05
  0.918996534482009027E-05  0.922833675200764249E-05  0.926686837360670905E-05
  0.930556087857001851E-05  0.934441493864342617E-05  0.938343122837755732E-05
  0.942261042513953536E-05  0.946195320912473173E-05  0.950146026336857872E-05
  0.954113227375842788E-05  0.958096992904545593E-05  0.962097392085662319E-05
  0.966114494370668107E-05  0.970148369501023219E-05  0.974199087509382764E-05
  0.978266718720814229E-05  0.982351333754017201E-05  0.986453003522549707E-05
  0.990571799236059455E-05  0.994707792401519660E-05  0.998861054824471301E-05
  0.100303165861026910E-04  0.100721967616533346E-04  0.101142518019840776E-04
  0.101564824372182031E-04  0.101988894005275266E-04  0.102414734281451068E-04
  0.102842352593780577E-04  0.103271756366203527E-04  0.103702953053657275E-04
  0.104135950142206305E-04  0.104570755149172004E-04  0.105007375623263379E-04
  0.105445819144707954E-04  0.105886093325383421E-04  0.106328205808949790E-04
  0.106772164270982156E-04  0.107217976419103832E-04  0.107665649993120268E-04
  0.108115192765153355E-04  0.108566612539776409E-04  0.109019917154149611E-04
  0.109475114478156177E-04  0.109932212414538829E-04  0.110391218899037088E-04
  0.110852141900525078E-04  0.111314989421149820E-04  0.111779769496470176E-04
  0.112246490195596356E-04  0.112715159621329965E-04  0.113185785910304816E-04
  0.113658377233127943E-04  0.114132941794521748E-04  0.114609487833466189E-04
  0.115088023623341974E-04  0.115568557472074171E-04  0.116051097722276371E-04
  0.116535652751395563E-04  0.117022230971857693E-04  0.117510840831213468E-04
  0.118001490812285214E-04  0.118494189433314129E-04  0.118988945248108068E-04
  0.119485766846190150E-04  0.119984662852947801E-04  0.120485641929782594E-04
  0.120988712774260476E-04  0.121493884120262953E-04  0.122001164738138566E-04
  0.122510563434855261E-04  0.123022089054153123E-04  0.123535750476698197E-04
  0.124051556620236379E-04  0.124569516439748438E-04  0.125089638927605279E-04
  0.125611933113724303E-04  0.126136408065726060E-04  0.126663072889091606E-04
  0.127191936727320703E-04  0.127723008762090442E-04  0.128256298213414883E-04
  0.128791814339804747E-04  0.129329566438428427E-04  0.129869563845273497E-04
  0.130411815935308341E-04  0.130956332122645481E-04  0.131503121860704546E-04
  0.132052194642376746E-04  0.132603560000189369E-04  0.133157227506471594E-04
  0.133713206773520291E-04  0.134271507453767377E-04  0.134832139239946934E-04
  0.135395111865263855E-04  0.135960435103562472E-04  0.136528118769496690E-04
  0.137098172718699868E-04  0.137670606847956240E-04  0.138245431095372780E-04
  0.138822655440551524E-04  0.139402289904763005E-04  0.139984344551120030E-04
  0.140568829484752715E-04  0.141155754852983495E-04  0.141745130845503783E-04
  0.142336967694550323E-04  0.142931275675083436E-04  0.143528065104964783E-04
  0.144127346345137104E-04  0.144729129799803480E-04  0.145333425916608622E-04
  0.145940245186819654E-04  0.146549598145508539E-04  0.147161495371735097E-04
  0.147775947488730324E-04  0.148392965164081268E-04  0.149012559109915710E-04
  0.149634740083088686E-04  0.150259518885368662E-04  0.150886906363625712E-04
  0.151516913410019185E-04  0.152149550962187325E-04  0.152784830003436816E-04
  0.153422761562933656E-04  0.154063356715894431E-04  0.154706626583779103E-04
  0.155352582334483334E-04  0.156001235182532831E-04  0.156652596389278230E-04
  0.157306677263089985E-04  0.157963489159555450E-04  0.158623043481675260E-04
  0.159285351680062008E-04  0.159950425253138420E-04  0.160618275747337486E-04
  0.161288914757302537E-04  0.161962353926088902E-04  0.162638604945365567E-04
  0.163317679555618810E-04  0.163999589546355242E-04  0.164684346756307273E-04
  0.165371963073638016E-04  0.166062450436148040E-04  0.166755820831482515E-04
  0.167452086297339312E-04  0.168151258921678155E-04  0.168853350842930003E-04
  0.169558374250208574E-04  0.170266341383521088E-04  0.170977264533981545E-04
  0.171691156044023507E-04  0.172408028307614831E-04  0.173127893770472411E-04
  0.173850764930278784E-04  0.174576654336898457E-04  0.175305574592596447E-04
  0.176037538352256541E-04  0.176772558323601254E-04  0.177510647267412533E-04
  0.178251817997752899E-04  0.178996083382188658E-04  0.179743456342012264E-04
  0.180493949852467698E-04  0.181247576942974828E-04  0.182004350697356417E-04
  0.182764284254064582E-04  0.183527390806409464E-04  0.184293683602787684E-04
  0.185063175946913079E-04  0.185835881198046890E-04  0.186611812771230391E-04
  0.187390984137517247E-04  0.188173408824207671E-04  0.188959100415083283E-04
  0.189748072550642760E-04  0.190540338928338969E-04  0.191335913302816204E-04
  0.192134809486149830E-04  0.192937041348085078E-04  0.193742622816278751E-04
  0.194551567876540328E-04  0.195363890573075368E-04  0.196179605008728669E-04
  0.196998725345229884E-04  0.197821265803438540E-04  0.198647240663591788E-04
  0.199476664265551628E-04  0.200309551009054074E-04  0.201145915353959574E-04
  0.201985771820503185E-04  0.202829134989547737E-04  0.203676019502835842E-04
  0.204526440063245087E-04  0.205380411435042518E-04  0.206237948444141561E-04
  0.207099065978359010E-04  0.207963778987673751E-04  0.208832102484486015E-04
  0.209704051543878469E-04  0.210579641303877343E-04  0.211458886965715955E-04
  0.212341803794097903E-04  0.213228407117462388E-04  0.214118712328250725E-04
  0.215012734883172789E-04  0.215910490303476094E-04  0.216811994175214580E-04
  0.217717262149520065E-04  0.218626309942872891E-04  0.219539153337375891E-04
  0.220455808181027332E-04  0.221376290387997085E-04  0.222300615938901909E-04
  0.223228800881083820E-04  0.224160861328887854E-04  0.225096813463942597E-04
  0.226036673535440490E-04  0.226980457860420163E-04  0.227928182824050052E-04
  0.228879864879912156E-04  0.229835520550288507E-04  0.230795166426447156E-04
  0.231758819168931119E-04  0.232726495507846703E-04  0.233698212243154920E-04
  0.234673986244962089E-04  0.235653834453813890E-04  0.236637773880988268E-04
  0.237625821608791895E-04  0.238617994790855786E-04  0.239614310652433892E-04
  0.240614786490701562E-04  0.241619439675055938E-04  0.242628287647418100E-04
  0.243641347922534858E-04  0.244658638088283913E-04  0.245680175805978180E-04
  0.246705978810673366E-04  0.247736064911474932E-04  0.248770451991848278E-04
  0.249809158009928146E-04  0.250852200998831446E-04  0.251899599066969373E-04
  0.252951370398362702E-04  0.254007533252956619E-04  0.255068105966938523E-04
  0.256133106953055633E-04  0.257202554700935062E-04  0.258276467777405080E-04
  0.259354864826816684E-04  0.260437764571368213E-04  0.261525185811429320E-04
  0.262617147425868642E-04  0.263713668372380208E-04  0.264814767687813854E-04
  0.265920464488504478E-04  0.267030777970605163E-04  0.268145727410419281E-04
  0.269265332164736158E-04  0.270389611671166255E-04  0.271518585448479448E-04
  0.272652273096943190E-04  0.273790694298663022E-04  0.274933868817924775E-04
  0.276081816501536835E-04  0.277234557279175465E-04  0.278392111163730124E-04
  0.279554498251651763E-04  0.280721738723300722E-04  0.281893852843298044E-04
  0.283070860960876450E-04  0.284252783510234403E-04  0.285439641010890095E-04
  0.286631454068038527E-04  0.287828243372908275E-04  0.289030029703121719E-04
  0.290236833923054963E-04  0.291448676984200332E-04  0.292665579925530629E-04
  0.293887563873863191E-04  0.295114650044228176E-04  0.296346859740235470E-04
  0.297584214354445681E-04  0.298826735368740702E-04  0.300074444354697217E-04
  0.301327362973960787E-04  0.302585512978622407E-04  0.303848916211595499E-04
  0.305117594606995964E-04  0.306391570190521888E-04  0.307670865079837382E-04
  0.308955501484955069E-04  0.310245501708622369E-04  0.311540888146709228E-04
  0.312841683288595865E-04  0.314147909717564096E-04  0.315459590111188731E-04
  0.316776747241732023E-04  0.318099403976537977E-04  0.319427583278430793E-04
  0.320761308206111824E-04  0.322100601914561605E-04  0.323445487655440339E-04
  0.324795988777492971E-04  0.326152128726952997E-04  0.327513931047951199E-04
  0.328881419382923108E-04  0.330254617473019777E-04  0.331633549158520660E-04
  0.333018238379246154E-04  0.334408709174974944E-04  0.335804985685859593E-04
  0.337207092152847011E-04  0.338615052918098380E-04  0.340028892425412666E-04
  0.341448635220649736E-04  0.342874305952158069E-04  0.344305929371201122E-04
  0.345743530332388505E-04  0.347187133794105862E-04  0.348636764818949913E-04
  0.350092448574162334E-04  0.351554210332066829E-04  0.353022075470508704E-04
  0.354496069473294375E-04  0.355976217930634810E-04  0.357462546539588625E-04
  0.358955081104509659E-04  0.360453847537493461E-04  0.361958871858828656E-04
  0.363470180197447094E-04  0.364987798791379146E-04  0.366511753988207510E-04
  0.368042072245526372E-04  0.369578780131399210E-04  0.371121904324821136E-04
  0.372671471616181448E-04  0.374227508907728817E-04  0.375790043214038988E-04
  0.377359101662482472E-04  0.378934711493697062E-04  0.380516900062059525E-04
  0.382105694836161361E-04  0.383701123399284705E-04  0.385303213449882627E-04
  0.386911992802058347E-04  0.388527489386049672E-04  0.390149731248712550E-04
  0.391778746554009369E-04  0.393414563583496303E-04  0.395057210736816082E-04
  0.396706716532189478E-04  0.398363109606911188E-04  0.400026418717847418E-04
  0.401696672741933732E-04  0.403373900676678261E-04  0.405058131640663211E-04
  0.406749394874052271E-04  0.408447719739096394E-04  0.410153135720645336E-04
  0.411865672426657773E-04  0.413585359588717315E-04  0.415312227062546551E-04
  0.417046304828527401E-04  0.418787622992219702E-04  0.420536211784885825E-04
  0.422292101564013671E-04  0.424055322813844874E-04  0.425825906145904036E-04
  0.427603882299529232E-04  0.429389282142406936E-04  0.431182136671106865E-04
  0.432982477011621035E-04  0.434790334419902878E-04  0.436605740282411717E-04
  0.438428726116655407E-04  0.440259323571739959E-04  0.442097564428916656E-04
  0.443943480602135943E-04  0.445797104138599424E-04  0.447658467219318358E-04
  0.449527602159670333E-04  0.451404541409961964E-04  0.453289317555991326E-04
  0.455181963319613428E-04  0.457082511559309628E-04  0.458990995270756430E-04
  0.460907447587400042E-04  0.462831901781029720E-04  0.464764391262357268E-04
  0.466704949581595466E-04  0.468653610429042112E-04  0.470610407635663121E-04
  0.472575375173681856E-04  0.474548547157167038E-04  0.476529957842626616E-04
  0.478519641629601030E-04  0.480517633061261962E-04  0.482523966825010745E-04
  0.484538677753080778E-04  0.486561800823143522E-04  0.488593371158913624E-04
  0.490633424030761082E-04  0.492681994856321043E-04  0.494739119201111324E-04
  0.496804832779147354E-04  0.498879171453564445E-04  0.500962171237238492E-04
  0.503053868293412915E-04  0.505154298936324854E-04  0.507263499631837190E-04
  0.509381506998070094E-04  0.511508357806038605E-04  0.513644088980288920E-04
  0.515788737599540787E-04  0.517942340897331450E-04  0.520104936262660614E-04
  0.522276561240641714E-04  0.524457253533151081E-04  0.526647050999485370E-04
  0.528845991657016088E-04  0.531054113681852168E-04  0.533271455409500256E-04
  0.535498055335532707E-04  0.537733952116253700E-04  0.539979184569372252E-04
  0.542233791674674490E-04  0.544497812574701889E-04  0.546771286575429511E-04
  0.549054253146948911E-04  0.551346751924154305E-04  0.553648822707428667E-04
  0.555960505463337144E-04  0.558281840325318366E-04  0.560612867594383494E-04
  0.562953627739814098E-04  0.565304161399866623E-04  0.567664509382475427E-04
  0.570034712665963810E-04  0.572414812399753696E-04  0.574804849905080932E-04
  0.577204866675711949E-04  0.579614904378665364E-04  0.582035004854933723E-04
  0.584465210120210790E-04  0.586905562365621904E-04  0.589356103958454177E-04
  0.591816877442894709E-04  0.594287925540766556E-04  0.596769291152272828E-04
  0.599261017356739507E-04  0.601763147413365238E-04  0.604275724761970244E-04
  0.606798793023752622E-04  0.609332396002043765E-04  0.611876577683070482E-04
  0.614431382236717267E-04  0.616996854017294247E-04  0.619573037564306292E-04
  0.622159977603226863E-04  0.624757719046274706E-04  0.627366306993192447E-04
  0.629985786732031281E-04  0.632616203739935258E-04  0.635257603683933158E-04
  0.637910032421728330E-04  0.640573536002498429E-04  0.643248160667690813E-04
  0.645933952851829866E-04  0.648630959183318494E-04  0.651339226485251824E-04
  0.654058801776226823E-04  0.656789732271161015E-04  0.659532065382110913E-04
  0.662285848719094521E-04  0.665051130090920213E-04  0.667827957506014107E-04
  0.670616379173255718E-04  0.673416443502812794E-04  0.676228199106984417E-04
  0.679051694801041937E-04  0.681886979604079396E-04  0.684734102739861913E-04
  0.687593113637682612E-04  0.690464061933218599E-04  0.693346997469395071E-04
  0.696241970297247935E-04  0.699149030676795370E-04  0.702068229077908309E-04
  0.704999616181187688E-04  0.707943242878844960E-04  0.710899160275583683E-04
  0.713867419689488838E-04  0.716848072652916010E-04  0.719841170913387889E-04
  0.722846766434490496E-04  0.725864911396777954E-04  0.728895658198675217E-04
  0.731939059457391240E-04  0.734995168009829037E-04  0.738064036913506160E-04
  0.741145719447473296E-04  0.744240269113241257E-04  0.747347739635707972E-04
  0.750468184964091987E-04  0.753601659272870979E-04  0.756748216962717959E-04
  0.759907912661450904E-04  0.763080801224976142E-04  0.766266937738245167E-04
  0.769466377516207377E-04  0.772679176104773254E-04  0.775905389281775779E-04
  0.779145073057942557E-04  0.782398283677864144E-04  0.785665077620973756E-04
  0.788945511602525768E-04  0.792239642574581789E-04  0.795547527726998241E-04
  0.798869224488419212E-04  0.802204790527275821E-04  0.805554283752783550E-04
  0.808917762315951094E-04  0.812295284610587581E-04  0.815686909274318474E-04
  0.819092695189600517E-04  0.822512701484747936E-04  0.825946987534954970E-04
  0.829395612963330616E-04  0.832858637641929831E-04  0.836336121692796543E-04
  0.839828125489004479E-04  0.843334709655707760E-04  0.846855935071191628E-04
  0.850391862867929814E-04  0.853942554433647190E-04  0.857508071412383104E-04
  0.861088475705564058E-04  0.864683829473076259E-04  0.868294195134346701E-04
  0.871919635369424931E-04  0.875560213120073617E-04  0.879215991590857903E-04
  0.882887034250246958E-04  0.886573404831711594E-04  0.890275167334834489E-04
  0.893992386026417973E-04  0.897725125441602785E-04  0.901473450384986027E-04
  0.905237425931747371E-04  0.909017117428780026E-04  0.912812590495821823E-04
  0.916623911026598787E-04  0.920451145189964896E-04  0.924294359431054592E-04
  0.928153620472433255E-04  0.932028995315258382E-04  0.935920551240439550E-04
  0.939828355809810300E-04  0.943752476867297182E-04  0.947692982540101125E-04
  0.951649941239878270E-04  0.955623421663926359E-04  0.959613492796381151E-04
  0.963620223909411892E-04  0.967643684564421390E-04  0.971683944613259507E-04
  0.975741074199430828E-04  0.979815143759316147E-04  0.983906224023390030E-04
  0.988014386017455173E-04  0.992139701063871759E-04  0.996282240782796967E-04
  0.100044207709342557E-03  0.100461928221524328E-03  0.100881392866927723E-03
  0.101302608927935703E-03  0.101725583717337465E-03  0.102150324578456088E-03
  0.102576838885275591E-03  0.103005134042568773E-03  0.103435217486026301E-03
  0.103867096682385419E-03  0.104300779129559793E-03  0.104736272356769267E-03
  0.105173583924671193E-03  0.105612721425491277E-03  0.106053692483155598E-03
  0.106496504753422535E-03  0.106941165924016366E-03  0.107387683714760230E-03
  0.107836065877710421E-03  0.108286320197290557E-03  0.108738454490427336E-03
  0.109192476606685874E-03  0.109648394428405821E-03  0.110106215870838680E-03
  0.110565948882284862E-03  0.111027601444231908E-03  0.111491181571492657E-03
  0.111956697312344948E-03  0.112424156748670975E-03  0.112893567996097765E-03
  0.113364939204137769E-03  0.113838278556330837E-03  0.114313594270385927E-03
  0.114790894598323999E-03  0.115270187826620887E-03  0.115751482276351731E-03
  0.116234786303335118E-03  0.116720108298277878E-03  0.117207456686921425E-03
  0.117696839930187515E-03  0.118188266524325383E-03  0.118681745001058915E-03
  0.119177283927735219E-03  0.119674891907473109E-03  0.120174577579312684E-03
  0.120676349618364663E-03  0.121180216735961957E-03  0.121686187679810183E-03
  0.122194271234139941E-03  0.122704476219858831E-03  0.123216811494705221E-03
  0.123731285953401744E-03  0.124247908527809291E-03  0.124766688187082873E-03
  0.125287633937826870E-03  0.125810754824251541E-03  0.126336059928329583E-03
  0.126863558369954611E-03  0.127393259307098910E-03  0.127925171935972762E-03
  0.128459305491183522E-03  0.128995669245896759E-03  0.129534272511996635E-03
  0.130075124640247969E-03  0.130618235020457972E-03  0.131163613081640120E-03
  0.131711268292177306E-03  0.132261210159986039E-03  0.132813448232682081E-03
  0.133367992097745846E-03  0.133924851382689094E-03  0.134484035755221438E-03
  0.135045554923419098E-03  0.135609418635892820E-03  0.136175636681957471E-03
  0.136744218891801417E-03  0.137315175136658020E-03  0.137888515328976396E-03
  0.138464249422593888E-03  0.139042387412908233E-03  0.139622939337051988E-03
  0.140205915274066299E-03  0.140791325345075615E-03  0.141379179713464043E-03
  0.141969488585051332E-03  0.142562262208270363E-03  0.143157510874344495E-03
  0.143755244917467053E-03  0.144355474714980198E-03  0.144958210687555310E-03
  0.145563463299373504E-03  0.146171243058307890E-03  0.146781560516105714E-03
  0.147394426268571593E-03  0.148009850955751121E-03  0.148627845262116239E-03
  0.149248419916750451E-03  0.149871585693534567E-03  0.150497353411334708E-03
  0.151125733934189438E-03  0.151756738171498768E-03  0.152390377078212943E-03
  0.153026661655023476E-03  0.153665602948553593E-03  0.154307212051550268E-03
  0.154951500103076261E-03  0.155598478288704361E-03  0.156248157840710986E-03
  0.156900550038271432E-03  0.157555666207655291E-03  0.158213517722423754E-03
  0.158874116003626746E-03  0.159537472520000681E-03  0.160203598788168609E-03
  0.160872506372839358E-03  0.161544206887008837E-03  0.162218711992160865E-03
  0.162896033398470560E-03  0.163576182865007174E-03  0.164259172199938405E-03
  0.164945013260734796E-03  0.165633717954376632E-03  0.166325298237559910E-03
  0.167019766116904286E-03  0.167717133649160892E-03  0.168417412941422644E-03
  0.169120616151333873E-03  0.169826755487301011E-03  0.170535843208705393E-03
  0.171247891626115546E-03  0.171962913101501207E-03  0.172680920048447347E-03
  0.173401924932370497E-03  0.174125940270734636E-03  0.174852978633268931E-03
  0.175583052642185061E-03  0.176316174972397503E-03  0.177052358351742945E-03
  0.177791615561201464E-03  0.178533959435117840E-03  0.179279402861425388E-03
  0.180027958781869141E-03  0.180779640192230118E-03  0.181534460142551761E-03
  0.182292431737366095E-03  0.183053568135921416E-03  0.183817882552410078E-03
  0.184585388256198996E-03  0.185356098572059198E-03  0.186130026880397629E-03
  0.186907186617488814E-03  0.187687591275708917E-03  0.188471254403769540E-03
  0.189258189606953222E-03  0.190048410547348837E-03  0.190841930944089989E-03
  0.191638764573592532E-03  0.192438925269793309E-03  0.193242426924391337E-03
  0.194049283487088362E-03  0.194859508965831177E-03  0.195673117427054403E-03
  0.196490122995925549E-03  0.197310539856589574E-03  0.198134382252415495E-03
  0.198961664486243124E-03  0.199792400920632102E-03  0.200626605978110898E-03
  0.201464294141427328E-03  0.202305479953799315E-03  0.203150178019168557E-03
  0.203998403002453424E-03  0.204850169629803007E-03  0.205705492688853945E-03
  0.206564387028986425E-03  0.207426867561582255E-03  0.208292949260283040E-03
  0.209162647161251415E-03  0.210035976363431040E-03  0.210912952028809386E-03
  0.211793589382680054E-03  0.212677903713908323E-03  0.213565910375195753E-03
  0.214457624783347166E-03  0.215353062419537471E-03  0.216252238829581629E-03
  0.217155169624204077E-03  0.218061870479308858E-03  0.218972357136253273E-03
  0.219886645402120204E-03  0.220804751149992991E-03  0.221726690319230162E-03
  0.222652478915743484E-03  0.223582133012274807E-03  0.224515668748675876E-03
  0.225453102332187291E-03  0.226394450037721459E-03  0.227339728208144081E-03
  0.228288953254558426E-03  0.229242141656589560E-03  0.230199309962671222E-03
  0.231160474790333083E-03  0.232125652826488225E-03  0.233094860827724195E-03
  0.234068115620593160E-03  0.235045434101904403E-03  0.236026833239016704E-03
  0.237012330070134460E-03  0.238001941704602373E-03  0.238995685323203065E-03
  0.239993578178454499E-03  0.240995637594910658E-03  0.242001880969461541E-03
  0.243012325771635684E-03  0.244026989543902546E-03  0.245045889901978329E-03
  0.246069044535131135E-03  0.247096471206487492E-03  0.248128187753342028E-03
  0.249164212087466311E-03  0.250204562195420065E-03  0.251249256138862879E-03
  0.252298312054868900E-03  0.253351748156240648E-03  0.254409582731826101E-03
  0.255471834146834946E-03  0.256538520843158969E-03  0.257609661339691187E-03
  0.258685274232647909E-03  0.259765378195890692E-03  0.260849991981251762E-03
  0.261939134418859060E-03  0.263032824417462315E-03  0.264131080964762858E-03
  0.265233923127742243E-03  0.266341370052993582E-03  0.267453440967053524E-03
  0.268570155176736896E-03  0.269691532069471181E-03  0.270817591113633592E-03
  0.271948351858888155E-03  0.273083833936526525E-03  0.274224057059807558E-03
  0.275369041024300628E-03  0.276518805708227794E-03  0.277673371072810590E-03
  0.278832757162615825E-03  0.279996984105902855E-03  0.281166072114974539E-03
  0.282340041486527061E-03  0.283518912602002829E-03  0.284702705927943284E-03
  0.285891442016346082E-03  0.287085141505020233E-03  0.288283825117945504E-03
  0.289487513665630811E-03  0.290696228045477368E-03  0.291909989242140108E-03
  0.293128818327892729E-03  0.294352736462992644E-03  0.295581764896049495E-03
  0.296815924964393622E-03  0.298055238094445613E-03  0.299299725802089703E-03
  0.300549409693046576E-03  0.301804311463248882E-03  0.303064452899216472E-03
  0.304329855878436909E-03  0.305600542369743628E-03  0.306876534433698231E-03
  0.308157854222972127E-03  0.309444523982733044E-03  0.310736566051030038E-03
  0.312034002859181737E-03  0.313336856932164602E-03  0.314645150889006104E-03
  0.315958907443176129E-03  0.317278149402980595E-03  0.318602899671959134E-03
  0.319933181249281698E-03  0.321269017230148193E-03  0.322610430806188496E-03
  0.323957445265866863E-03  0.325310083994884657E-03  0.326668370476587461E-03
  0.328032328292371281E-03  0.329401981122093995E-03  0.330777352744484915E-03
  0.332158467037558408E-03  0.333545347979027299E-03  0.334938019646720839E-03
  0.336336506219001843E-03  0.337740831975185578E-03  0.339151021295963195E-03
  0.340567098663823592E-03  0.341989088663479073E-03  0.343417015982291169E-03
  0.344850905410701010E-03  0.346290781842658072E-03  0.347736670276053809E-03
  0.349188595813153431E-03  0.350646583661034465E-03  0.352110659132022388E-03
  0.353580847644131412E-03  0.355057174721503798E-03  0.356539665994855465E-03
  0.358028347201919594E-03  0.359523244187892881E-03  0.361024382905885809E-03
  0.362531789417372104E-03  0.364045489892641985E-03  0.365565510611254925E-03
  0.367091877962498058E-03  0.368624618445842836E-03  0.370163758671405985E-03
  0.371709325360409853E-03  0.373261345345648782E-03  0.374819845571953037E-03
  0.376384853096657721E-03  0.377956395090071049E-03  0.379534498835947974E-03
  0.381119191731962902E-03  0.382710501290184466E-03  0.384308455137555012E-03
  0.385913081016368842E-03  0.387524406784755008E-03  0.389142460417158862E-03
  0.390767270004830269E-03  0.392398863756309878E-03  0.394037269997919389E-03
  0.395682517174252111E-03  0.397334633848668648E-03  0.398993648703791794E-03
  0.400659590542004715E-03  0.402332488285949905E-03  0.404012370979033389E-03
  0.405699267785927797E-03  0.407393207993077657E-03  0.409094221009210048E-03
  0.410802336365843641E-03  0.412517583717802224E-03  0.414239992843728078E-03
  0.415969593646600873E-03  0.417706416154255914E-03  0.419450490519905704E-03
  0.421201847022662087E-03  0.422960516068064370E-03  0.424726528188605320E-03
  0.426499914044262422E-03  0.428280704423028276E-03  0.430068930241447650E-03
  0.431864622545152972E-03  0.433667812509402147E-03  0.435478531439622229E-03
  0.437296810771951199E-03  0.439122682073784674E-03  0.440956177044322234E-03
  0.442797327515120258E-03  0.444646165450642808E-03  0.446502722948817715E-03
  0.448367032241591692E-03  0.450239125695492707E-03  0.452119035812190411E-03
  0.454006795229060678E-03  0.455902436719751128E-03  0.457805993194752392E-03
  0.459717497701968183E-03  0.461636983427287707E-03  0.463564483695164673E-03
  0.465500031969193770E-03  0.467443661852692610E-03  0.469395407089283616E-03
  0.471355301563482101E-03  0.473323379301283031E-03  0.475299674470752622E-03
  0.477284221382619559E-03  0.479277054490873686E-03  0.481278208393361889E-03
  0.483287717832390313E-03  0.485305617695325122E-03  0.487331943015201219E-03
  0.489366728971328915E-03  0.491410010889903521E-03  0.493461824244621284E-03
  0.495522204657293259E-03  0.497591187898464935E-03  0.499668809888035312E-03
  0.501755106695883353E-03  0.503850114542492050E-03  0.505953869799578458E-03
  0.508066408990723501E-03  0.510187768792007973E-03  0.512317986032648632E-03
  0.514457097695637453E-03  0.516605140918382816E-03  0.518762152993355700E-03
  0.520928171368737598E-03  0.523103233649067348E-03  0.525287377595897950E-03
  0.527480641128450119E-03  0.529683062324271372E-03  0.531894679419895005E-03
  0.534115530811507208E-03  0.536345655055611671E-03  0.538585090869699414E-03
  0.540833877132920011E-03  0.543092052886758460E-03  0.545359657335711830E-03
  0.547636729847969929E-03  0.549923309956098345E-03  0.552219437357726051E-03
  0.554525151916234198E-03  0.556840493661446534E-03  0.559165502790326657E-03
  0.561500219667675042E-03  0.563844684826829987E-03  0.566198938970369410E-03
  0.568563022970820678E-03  0.570936977871368159E-03  0.573320844886566843E-03
  0.575714665403055745E-03  0.578118480980279446E-03  0.580532333351207672E-03
  0.582956264423060738E-03  0.585390316278035206E-03  0.587834531174037341E-03
  0.590288951545415606E-03  0.592753620003695202E-03  0.595228579338321620E-03
  0.597713872517401036E-03  0.600209542688447443E-03  0.602715633179129440E-03
  0.605232187498026147E-03  0.607759249335379959E-03  0.610296862563855925E-03
  0.612845071239302317E-03  0.615403919601517375E-03  0.617973452075016162E-03
  0.620553713269802630E-03  0.623144747982141674E-03  0.625746601195340413E-03
  0.628359318080527621E-03  0.630982943997435977E-03  0.633617524495192776E-03
  0.636263105313109229E-03  0.638919732381474639E-03  0.641587451822352422E-03
  0.644266309950383828E-03  0.646956353273589599E-03  0.649657628494179108E-03
  0.652370182509358202E-03  0.655094062412147119E-03  0.657829315492196136E-03
  0.660575989236607069E-03  0.663334131330755748E-03  0.666103789659123493E-03
  0.668885012306126418E-03  0.671677847556948534E-03  0.674482343898383848E-03
  0.677298550019675210E-03  0.680126514813361401E-03  0.682966287376123352E-03
  0.685817917009639796E-03  0.688681453221441403E-03  0.691556945725770988E-03
  0.694444444444444363E-03  0.697343999507720955E-03  0.700255661255171167E-03
  0.703179480236551763E-03  0.706115507212681142E-03  0.709063793156324376E-03
  0.712024389253075856E-03  0.714997346902246497E-03  0.717982717717759720E-03
  0.720980553529044837E-03  0.723990906381938673E-03  0.727013828539585668E-03
  0.730049372483349912E-03  0.733097590913723380E-03  0.736158536751242080E-03
  0.739232263137402316E-03  0.742318823435587460E-03  0.745418271231991264E-03
  0.748530660336549835E-03  0.751656044783872968E-03  0.754794478834186532E-03
  0.757946016974272259E-03  0.761110713918411864E-03  0.764288624609340823E-03
  0.767479804219199429E-03  0.770684308150492315E-03  0.773902192037047645E-03
  0.777133511744986286E-03  0.780378323373690105E-03  0.783636683256776450E-03
  0.786908647963073830E-03  0.790194274297607770E-03  0.793493619302584842E-03
  0.796806740258383618E-03  0.800133694684547047E-03  0.803474540340785013E-03
  0.806829335227974729E-03  0.810198137589165576E-03  0.813581005910595217E-03
  0.816977998922701373E-03  0.820389175601143254E-03  0.823814595167822331E-03
  0.827254317091915257E-03  0.830708401090902667E-03  0.834176907131608278E-03
  0.837659895431236575E-03  0.841157426458422649E-03  0.844669560934278884E-03
  0.848196359833451401E-03  0.851737884385174665E-03  0.855294196074339857E-03
  0.858865356642559124E-03  0.862451428089236233E-03  0.866052472672646867E-03
  0.869668552911016541E-03  0.873299731583607728E-03  0.876946071731806560E-03
  0.880607636660221552E-03  0.884284489937780605E-03  0.887976695398834826E-03
  0.891684317144264852E-03  0.895407419542597685E-03  0.899146067231121034E-03
  0.902900325117007851E-03  0.906670258378438807E-03  0.910455932465739940E-03
  0.914257413102515328E-03  0.918074766286786580E-03  0.921908058292143394E-03
  0.925757355668890424E-03  0.929622725245204452E-03  0.933504234128291555E-03
  0.937401949705557610E-03  0.941315939645773051E-03  0.945246271900251618E-03
  0.949193014704025301E-03  0.953156236577034147E-03  0.957136006325313570E-03
  0.961132393042188598E-03  0.965145466109472027E-03  0.969175295198672869E-03
  0.973221950272204050E-03  0.977285501584593350E-03  0.981366019683709533E-03
  0.985463575411983910E-03  0.989578239907639833E-03  0.993710084605926728E-03
  0.997859181240363892E-03  0.100202560184398342E-02  0.100620941875058227E-02
  0.101041070459597293E-02  0.101462953231925331E-02  0.101886597516406569E-02
  0.102312010667987194E-02  0.102739200072322770E-02  0.103168173145906802E-02
  0.103598937336199363E-02  0.104031500121756055E-02  0.104465869012358389E-02
  0.104902051549143893E-02  0.105340055304737061E-02  0.105779887883380628E-02
  0.106221556921067949E-02  0.106665070085675364E-02  0.107110435077095462E-02
  0.107557659627370334E-02  0.108006751500826421E-02  0.108457718494208918E-02
  0.108910568436817296E-02  0.109365309190640934E-02  0.109821948650496099E-02
  0.110280494744162665E-02  0.110740955432521936E-02  0.111203338709694424E-02
  0.111667652603179325E-02  0.112133905173993488E-02  0.112602104516811106E-02
  0.113072258760104813E-02  0.113544376066286568E-02  0.114018464631849268E-02
  0.114494532687508892E-02  0.114972588498347917E-02  0.115452640363958433E-02
  0.115934696618586320E-02  0.116418765631275708E-02  0.116904855806014779E-02
  0.117392975581881291E-02  0.117883133433189201E-02  0.118375337869635624E-02
  0.118869597436448864E-02  0.119365920714536761E-02  0.119864316320635067E-02
  0.120364792907457982E-02  0.120867359163847666E-02  0.121372023814925460E-02
  0.121878795622242962E-02  0.122387683383934592E-02  0.122898695934870144E-02
  0.123411842146808242E-02  0.123927130928549924E-02  0.124444571226094082E-02
  0.124964172022792191E-02  0.125485942339504590E-02  0.126009891234756563E-02
  0.126536027804896416E-02  0.127064361184252902E-02  0.127594900545293559E-02
  0.128127655098784674E-02  0.128662634093950593E-02  0.129199846818634639E-02
  0.129739302599459904E-02  0.130281010801991740E-02  0.130824980830900116E-02
  0.131371222130122916E-02  0.131919744183029482E-02  0.132470556512586063E-02
  0.133023668681520480E-02  0.133579090292488623E-02  0.134136830988240501E-02
  0.134696900451788406E-02  0.135259308406574744E-02  0.135824064616640373E-02
  0.136391178886794925E-02  0.136960661062786467E-02  0.137532521031472803E-02
  0.138106768720992474E-02  0.138683414100938015E-02  0.139262467182528363E-02
  0.139843938018783111E-02  0.140427836704696391E-02  0.141014173377413017E-02
  0.141602958216403754E-02  0.142194201443642584E-02  0.142787913323783435E-02
  0.143384104164339288E-02  0.143982784315860660E-02  0.144583964172114972E-02
  0.145187654170267724E-02  0.145793864791063225E-02  0.146402606559006766E-02
  0.147013890042546852E-02  0.147627725854259425E-02  0.148244124651031686E-02
  0.148863097134247207E-02  0.149484654049971311E-02  0.150108806189138484E-02
  0.150735564387738971E-02  0.151364939527007421E-02  0.151996942533611044E-02
  0.152631584379840342E-02  0.153268876083798955E-02  0.153908828709594693E-02
  0.154551453367532442E-02  0.155196761214306390E-02  0.155844763453194144E-02
  0.156495471334250585E-02  0.157148896154504000E-02  0.157805049258151670E-02
  0.158463942036757223E-02  0.159125585929447647E-02  0.159789992423112789E-02
  0.160457173052604369E-02  0.161127139400936274E-02  0.161799903099485291E-02
  0.162475475828193763E-02  0.163153869315772011E-02  0.163835095339901534E-02
  0.164519165727440228E-02  0.165206092354627343E-02  0.165895887147289719E-02
  0.166588562081048460E-02  0.167284129181527615E-02  0.167982600524562331E-02
  0.168683988236408922E-02  0.169388304493954707E-02  0.170095561524930320E-02
  0.170805771608121409E-02  0.171518947073582163E-02  0.172235100302848675E-02
  0.172954243729154860E-02  0.173676389837647879E-02  0.174401551165604372E-02
  0.175129740302649127E-02  0.175860969890972931E-02  0.176595252625552429E-02
  0.177332601254369913E-02  0.178073028578635542E-02  0.178816547453008925E-02
  0.179563170785822668E-02  0.180312911539305936E-02  0.181065782729810136E-02
  0.181821797428034673E-02  0.182580968759253810E-02  0.183343309903544150E-02
  0.184108834096014255E-02  0.184877554627034210E-02  0.185649484842465408E-02
  0.186424638143893747E-02  0.187203027988861186E-02  0.187984667891100132E-02
  0.188769571420767000E-02  0.189557752204679150E-02  0.190349223926550445E-02
  0.191144000327229491E-02  0.191942095204937317E-02  0.192743522415507983E-02
  0.193548295872628400E-02  0.194356429548080481E-02  0.195167937471982657E-02
  0.195982833733034665E-02  0.196801132478761735E-02  0.197622847915759556E-02
  0.198447994309941880E-02  0.199276585986787706E-02  0.200108637331590121E-02
  0.200944162789705623E-02  0.201783176866805617E-02  0.202625694129127815E-02
  0.203471729203729291E-02  0.204321296778740011E-02  0.205174411603618488E-02
  0.206031088489407347E-02  0.206891342308991024E-02  0.207755187997352804E-02
  0.208622640551835549E-02  0.209493715032401480E-02  0.210368426561892896E-02
  0.211246790326296034E-02  0.212128821575003875E-02  0.213014535621081210E-02
  0.213903947841529970E-02  0.214797073677556972E-02  0.215693928634841554E-02
  0.216594528283805057E-02  0.217498888259880230E-02  0.218407024263784014E-02
  0.219318952061789288E-02  0.220234687485999043E-02  0.221154246434620205E-02
  0.222077644872241279E-02  0.223004898830108430E-02  0.223936024406403604E-02
  0.224871037766524989E-02  0.225809955143366908E-02  0.226752792837601937E-02
  0.227699567217963441E-02  0.228650294721530591E-02  0.229604991854013034E-02
  0.230563675190038030E-02  0.231526361373437161E-02  0.232493067117536551E-02
  0.233463809205446344E-02  0.234438604490352399E-02  0.235417469895807989E-02
  0.236400422416029000E-02  0.237387479116188274E-02  0.238378657132711207E-02
  0.239373973673574596E-02  0.240373446018604447E-02  0.241377091519776564E-02
  0.242384927601516737E-02  0.243396971761004801E-02  0.244413241568477123E-02
  0.245433754667532655E-02  0.246458528775437766E-02  0.247487581683435631E-02
  0.248520931257053971E-02  0.249558595436415740E-02  0.250600592236549600E-02
  0.251646939747704208E-02  0.252697656135661506E-02  0.253752759642051360E-02
  0.254812268584669703E-02  0.255876201357795605E-02  0.256944576432511151E-02
  0.258017412357021110E-02  0.259094727756976331E-02  0.260176541335796138E-02
  0.261262871874993856E-02  0.262353738234501329E-02  0.263449159352998350E-02
  0.264549154248240213E-02  0.265653742017388315E-02  0.266762941837340962E-02
  0.267876772965067568E-02  0.268995254737942283E-02  0.270118406574079099E-02
  0.271246247972670249E-02  0.272378798514323877E-02  0.273516077861404557E-02
  0.274658105758373433E-02  0.275804902032132605E-02  0.276956486592368429E-02
  0.278112879431897551E-02  0.279274100627013204E-02  0.280440170337834926E-02
  0.281611108808657801E-02  0.282786936368304440E-02  0.283967673430476691E-02
  0.285153340494111868E-02  0.286343958143737629E-02  0.287539547049828681E-02
  0.288740127969167124E-02  0.289945721745201845E-02  0.291156349308410939E-02
  0.292372031676663927E-02  0.293592789955588211E-02  0.294818645338934624E-02
  0.296049619108945715E-02  0.297285732636724245E-02  0.298527007382605892E-02
  0.299773464896530614E-02  0.301025126818417347E-02  0.302282014878538664E-02
  0.303544150897899767E-02  0.304811556788616182E-02  0.306084254554293746E-02
  0.307362266290412030E-02  0.308645614184706882E-02  0.309934320517556193E-02
  0.311228407662365609E-02  0.312527898085958582E-02  0.313832814348965474E-02
  0.315143179106215513E-02  0.316459015107129231E-02  0.317780345196114937E-02
  0.319107192312964322E-02  0.320439579493251182E-02  0.321777529868730360E-02
  0.323121066667740858E-02  0.324470213215608330E-02  0.325824992935049278E-02
  0.327185429346579229E-02  0.328551546068919960E-02  0.329923366819410372E-02
  0.331300915414416879E-02  0.332684215769748440E-02  0.334073291901071032E-02
  0.335468167924324930E-02  0.336868868056142221E-02  0.338275416614268942E-02
  0.339687838017986229E-02  0.341106156788534851E-02  0.342530397549539473E-02
  0.343960585027438398E-02  0.345396744051911517E-02  0.346838899556310655E-02
  0.348287076578094332E-02  0.349741300259261102E-02  0.351201595846786698E-02
  0.352667988693061187E-02  0.354140504256330755E-02  0.355619168101138725E-02
  0.357104005898769856E-02  0.358595043427694911E-02  0.360092306574019694E-02
  0.361595821331933773E-02  0.363105613804161906E-02  0.364621710202416320E-02
  0.366144136847853423E-02  0.367672920171529952E-02  0.369208086714860675E-02
  0.370749663130081611E-02  0.372297676180710722E-02  0.373852152742013954E-02
  0.375413119801469922E-02  0.376980604459240714E-02  0.378554633928641004E-02
  0.380135235536611157E-02  0.381722436724190413E-02  0.383316265046995067E-02
  0.384916748175695780E-02  0.386523913896498527E-02  0.388137790111625679E-02
  0.389758404839802381E-02  0.391385786216742054E-02  0.393019962495633722E-02
  0.394660962047634935E-02  0.396308813362362174E-02  0.397963545048387116E-02
  0.399625185833731283E-02  0.401293764566367037E-02  0.402969310214717005E-02
  0.404651851868157927E-02  0.406341418737523902E-02  0.408038040155615789E-02
  0.409741745577709218E-02  0.411452564582066513E-02  0.413170526870448689E-02
  0.414895662268633444E-02  0.416628000726931846E-02  0.418367572320707103E-02
  0.420114407250898880E-02  0.421868535844546668E-02  0.423629988555316011E-02
  0.425398795964026816E-02  0.427174988779185742E-02  0.428958597837518236E-02
  0.430749654104504564E-02  0.432548188674915842E-02  0.434354232773356049E-02
  0.436167817754802827E-02  0.437988975105152532E-02  0.439817736441765195E-02
  0.441654133514015907E-02  0.443498198203844899E-02  0.445349962526309442E-02
  0.447209458630142952E-02  0.449076718798310272E-02  0.450951775448570069E-02
  0.452834661134035588E-02  0.454725408543741987E-02  0.456624050503212642E-02
  0.458530619975029696E-02  0.460445150059404697E-02  0.462367673994755566E-02
  0.464298225158282351E-02  0.466236837066547147E-02  0.468183543376054535E-02
  0.470138377883838436E-02  0.472101374528047409E-02  0.474072567388532807E-02
  0.476051990687442750E-02  0.478039678789814963E-02  0.480035666204173695E-02
  0.482039987583127421E-02  0.484052677723973215E-02  0.486073771569298617E-02
  0.488103304207589822E-02  0.490141310873838578E-02  0.492187826950156535E-02
  0.494242887966388211E-02  0.496306529600728293E-02  0.498378787680339285E-02
  0.500459698181976703E-02  0.502549297232611492E-02  0.504647621110056697E-02
  0.506754706243599251E-02  0.508870589214631408E-02  0.510995306757286091E-02
  0.513128895759072928E-02  0.515271393261521830E-02  0.517422836460823803E-02
  0.519583262708477305E-02  0.521752709511936683E-02  0.523931214535264429E-02
  0.526118815599781100E-02  0.528315550684727801E-02  0.530521457927921568E-02
  0.532736575626418553E-02  0.534960942237178855E-02  0.537194596377734302E-02
  0.539437576826859531E-02  0.541689922525241847E-02  0.543951672576162802E-02
  0.546222866246172997E-02  0.548503542965775217E-02  0.550793742330108697E-02
  0.553093504099636500E-02  0.555402868200836116E-02  0.557721874726893260E-02
  0.560050563938394030E-02  0.562388976264030331E-02  0.564737152301296799E-02
  0.567095132817197704E-02  0.569462958748953932E-02  0.571840671204714140E-02
  0.574228311464269024E-02  0.576625920979764554E-02  0.579033541376427000E-02
  0.581451214453282232E-02  0.583878982183881796E-02  0.586316886717031926E-02
  0.588764970377525509E-02  0.591223275666876227E-02  0.593691845264058410E-02
  0.596170722026242821E-02  0.598659948989547792E-02  0.601159569369781686E-02
  0.603669626563194464E-02  0.606190164147231078E-02  0.608721225881287721E-02
  0.611262855707473199E-02  0.613815097751366830E-02  0.616377996322791701E-02
  0.618951595916578980E-02  0.621535941213341697E-02  0.624131077080250767E-02
  0.626737048571813452E-02  0.629353900930655890E-02  0.631981679588309361E-02
  0.634620430165994901E-02  0.637270198475422059E-02  0.639931030519579145E-02
  0.642602972493533982E-02  0.645286070785235089E-02  0.647980371976317453E-02
  0.650685922842912223E-02  0.653402770356454211E-02  0.656130961684504507E-02
  0.658870544191564322E-02  0.661621565439898633E-02  0.664384073190362346E-02
  0.667158115403228801E-02  0.669943740239022610E-02  0.672740996059357360E-02
  0.675549931427770010E-02  0.678370595110571253E-02  0.681203036077687642E-02
  0.684047303503512553E-02  0.686903446767760453E-02  0.689771515456323332E-02
  0.692651559362133899E-02  0.695543628486024103E-02  0.698447773037601336E-02
  0.701364043436114755E-02  0.704292490311332099E-02  0.707233164504418241E-02
  0.710186117068818852E-02  0.713151399271145375E-02  0.716129062592067451E-02
  0.719119158727201009E-02  0.722121739588013883E-02  0.725136857302721184E-02
  0.728164564217192306E-02  0.731204912895859743E-02  0.734257956122630773E-02
  0.737323746901806173E-02  0.740402338458994846E-02  0.743493784242045281E-02
  0.746598137921969125E-02  0.749715453393873157E-02  0.752845784777896217E-02
  0.755989186420147948E-02  0.759145712893652142E-02  0.762315418999296671E-02
  0.765498359766778134E-02  0.768694590455566186E-02  0.771904166555857120E-02
  0.775127143789539064E-02  0.778363578111158742E-02  0.781613525708893184E-02
  0.784877043005527061E-02  0.788154186659425701E-02  0.791445013565527690E-02
  0.794749580856327770E-02  0.798067945902868753E-02  0.801400166315737947E-02
  0.804746299946068090E-02  0.808106404886540890E-02  0.811480539472397670E-02
  0.814868762282445341E-02  0.818271132140083526E-02  0.821687708114318335E-02
  0.825118549520791229E-02  0.828563715922806844E-02  0.832023267132368793E-02
  0.835497263211217901E-02  0.838985764471870780E-02  0.842488831478674371E-02
  0.846006525048852327E-02  0.849538906253561633E-02  0.853086036418954086E-02
  0.856647977127239155E-02  0.860224790217755005E-02  0.863816537788042633E-02
  0.867423282194917586E-02  0.871045086055562481E-02  0.874682012248607400E-02
  0.878334123915223627E-02  0.882001484460219302E-02  0.885684157553140450E-02
  0.889382207129377905E-02  0.893095697391270774E-02  0.896824692809231050E-02
  0.900569258122856618E-02  0.904329458342055352E-02  0.908105358748175807E-02
  0.911897024895139130E-02  0.915704522610578248E-02  0.919527917996981053E-02
  0.923367277432832374E-02  0.927222667573776235E-02  0.931094155353765981E-02
  0.934981807986228104E-02  0.938885692965229883E-02  0.942805878066650498E-02
  0.946742431349358558E-02  0.950695421156389116E-02  0.954664916116138018E-02
  0.958650985143548115E-02  0.962653697441307084E-02  0.966673122501048032E-02
  0.970709330104557039E-02  0.974762390324984337E-02  0.978832373528062093E-02
  0.982919350373319921E-02  0.987023391815321054E-02  0.991144569104888268E-02
  0.995282953790341957E-02  0.999438617718742019E-02  0.100361163303713651E-01
  0.100780207219381412E-01  0.101201000793955682E-01  0.101623551332891207E-01
  0.102047866172145438E-01  0.102473952678306095E-01  0.102901818248719058E-01
  0.103331470311616835E-01  0.103762916326247349E-01  0.104196163783003854E-01
  0.104631220203554118E-01  0.105068093140972055E-01  0.105506790179868311E-01
  0.105947318936521883E-01  0.106389687059012562E-01  0.106833902227353571E-01
  0.107279972153625173E-01  0.107727904582107722E-01  0.108177707289417325E-01
  0.108629388084640083E-01  0.109082954809467773E-01  0.109538415338334121E-01
  0.109995777578551415E-01  0.110455049470447805E-01  0.110916238987505359E-01
  0.111379354136497723E-01  0.111844402957630325E-01  0.112311393524679032E-01
  0.112780333945130748E-01  0.113251232360323979E-01  0.113724096945590249E-01
  0.114198935910396256E-01  0.114675757498485555E-01  0.115154569988022877E-01
  0.115635381691737114E-01  0.116118200957065695E-01  0.116603036166299731E-01
  0.117089895736729298E-01  0.117578788120789712E-01  0.118069721806208505E-01
  0.118562705316151810E-01  0.119057747209373715E-01  0.119554856080363991E-01
  0.120054040559497456E-01  0.120555309313183836E-01  0.121058671044018285E-01
  0.121564134490932570E-01  0.122071708429346039E-01  0.122581401671319184E-01
  0.123093223065705824E-01  0.123607181498306927E-01  0.124123285892024839E-01
  0.124641545207018235E-01  0.125161968440857703E-01  0.125684564628682112E-01
  0.126209342843354635E-01  0.126736312195621578E-01  0.127265481834269618E-01
  0.127796860946284997E-01  0.128330458757012801E-01  0.128866284530317378E-01
  0.129404347568743156E-01  0.129944657213675423E-01  0.130487222845503716E-01
  0.131032053883783917E-01  0.131579159787401870E-01  0.132128550054737750E-01
  0.132680234223830785E-01  0.133234221872545015E-01  0.133790522618735686E-01
  0.134349146120415399E-01  0.134910102075923091E-01  0.135473400224091524E-01
  0.136039050344416556E-01  0.136607062257227026E-01  0.137177445823855101E-01
  0.137750210946807877E-01  0.138325367569938126E-01  0.138902925678618620E-01
  0.139482895299914353E-01  0.140065286502756934E-01  0.140650109398119359E-01
  0.141237374139191602E-01  0.141827090921556841E-01  0.142419269983368683E-01
  0.143013921605528015E-01  0.143611056111862933E-01  0.144210683869306910E-01
  0.144812815288079145E-01  0.145417460821865227E-01  0.146024630967998628E-01
  0.146634336267643228E-01  0.147246587305975302E-01  0.147861394712368761E-01
  0.148478769160578783E-01  0.149098721368927205E-01  0.149721262100488816E-01
  0.150346402163278048E-01  0.150974152410436688E-01  0.151604523740422568E-01
  0.152237527097197709E-01  0.152873173470419888E-01  0.153511473895632349E-01
  0.154152439454455711E-01  0.154796081274780443E-01  0.155442410530959810E-01
  0.156091438444004339E-01  0.156743176281775552E-01  0.157397635359183032E-01
  0.158054827038380044E-01  0.158714762728960831E-01  0.159377453888158854E-01
  0.160042912021045557E-01  0.160711148680730241E-01  0.161382175468560915E-01
  0.162056004034324477E-01  0.162732646076450688E-01  0.163412113342214227E-01
  0.164094417627938943E-01  0.164779570779202376E-01  0.165467584691041843E-01
  0.166158471308160763E-01  0.166852242625135302E-01  0.167548910686624065E-01
  0.168248487587576226E-01  0.168950985473441638E-01  0.169656416540381744E-01
  0.170364793035481452E-01  0.171076127256961606E-01  0.171790431554392810E-01
  0.172507718328908655E-01  0.173228000033422910E-01  0.173951289172844283E-01
  0.174677598304294121E-01  0.175406940037324197E-01  0.176139327034135658E-01
  0.176874772009799237E-01  0.177613287732474832E-01  0.178354887023634660E-01
  0.179099582758285129E-01  0.179847387865190375E-01  0.180598315327096630E-01
  0.181352378180957945E-01  0.182109589518162224E-01  0.182869962484758924E-01
  0.183633510281686098E-01  0.184400246165001419E-01  0.185170183446110963E-01
  0.185943335492000754E-01  0.186719715725468804E-01  0.187499337625358121E-01
  0.188282214726790999E-01  0.189068360621402858E-01  0.189857788957579939E-01
  0.190650513440695120E-01  0.191446547833346234E-01  0.192245905955594695E-01
  0.193048601685205864E-01  0.193854648957889550E-01  0.194664061767542730E-01
  0.195476854166490646E-01  0.196293040265733271E-01  0.197112634235188655E-01
  0.197935650303939364E-01  0.198762102760479467E-01  0.199592005952962635E-01
  0.200425374289451598E-01  0.201262222238166935E-01  0.202102564327740174E-01
  0.202946415147464837E-01  0.203793789347549992E-01  0.204644701639374454E-01
  0.205499166795742559E-01  0.206357199651140237E-01  0.207218815101993144E-01
  0.208084028106923745E-01  0.208952853687013329E-01  0.209825306926061071E-01
  0.210701402970846566E-01  0.211581157031392568E-01  0.212464584381229123E-01
  0.213351700357659289E-01  0.214242520362023514E-01  0.215137059859969691E-01
  0.216035334381719894E-01  0.216937359522340438E-01  0.217843150942012703E-01
  0.218752724366304933E-01  0.219666095586445211E-01  0.220583280459596132E-01
  0.221504294909128478E-01  0.222429154924899918E-01  0.223357876563531170E-01
  0.224290475948685161E-01  0.225226969271346868E-01  0.226167372790104411E-01
  0.227111702831431748E-01  0.228059975789970670E-01  0.229012208128817549E-01
  0.229968416379807729E-01  0.230928617143802903E-01  0.231892827090979387E-01
  0.232861062961117402E-01  0.233833341563891781E-01  0.234809679779164233E-01
  0.235790094557274676E-01  0.236774602919338044E-01  0.237763221957538184E-01
  0.238755968835424777E-01  0.239752860788211702E-01  0.240753915123075972E-01
  0.241759149219458631E-01  0.242768580529364973E-01  0.243782226577669847E-01
  0.244800104962420439E-01  0.245822233355142000E-01  0.246848629501144855E-01
  0.247879311219832282E-01  0.248914296405009991E-01  0.249953603025197292E-01
  0.250997249123937026E-01  0.252045252820111802E-01  0.253097632308256493E-01
  0.254154405858874818E-01  0.255215591818756318E-01  0.256281208611295018E-01
  0.257351274736809660E-01  0.258425808772863169E-01  0.259504829374587673E-01
  0.260588355275006914E-01  0.261676405285361686E-01  0.262768998295436346E-01
  0.263866153273887051E-01  0.264967889268570810E-01  0.266074225406876808E-01
  0.267185180896056529E-01  0.268300775023559979E-01  0.269421027157368820E-01
  0.270545956746332979E-01  0.271675583320508257E-01  0.272809926491495575E-01
  0.273949005952781599E-01  0.275092841480079169E-01  0.276241452931673161E-01
  0.277394860248763413E-01  0.278553083455811562E-01  0.279716142660888442E-01
  0.280884058056023352E-01  0.282056849917554572E-01  0.283234538606481900E-01
  0.284417144568818031E-01  0.285604688335946849E-01  0.286797190524977277E-01
  0.287994671839102330E-01  0.289197153067958339E-01  0.290404655087985568E-01
  0.291617198862791673E-01  0.292834805443513355E-01  0.294057495969184748E-01
  0.295285291667102615E-01  0.296518213853195454E-01  0.297756283932393215E-01
  0.298999523398999177E-01  0.300247953837063132E-01  0.301501596920756530E-01
  0.302760474414746628E-01  0.304024608174577535E-01  0.305294020147047901E-01
  0.306568732370591755E-01  0.307848766975661603E-01  0.309134146185112771E-01
  0.310424892314589244E-01  0.311721027772909366E-01  0.313022575062457953E-01
  0.314329556779574804E-01  0.315641995614947407E-01  0.316959914354005418E-01
  0.318283335877315512E-01  0.319612283160978922E-01  0.320946779277031247E-01
  0.322286847393840128E-01  0.323632510776511173E-01  0.324983792787289852E-01
  0.326340716885967150E-01  0.327703306630287156E-01  0.329071585676356040E-01
  0.330445577779053465E-01  0.331825306792442182E-01  0.333210796670186243E-01
  0.334602071465964004E-01  0.335999155333886815E-01  0.337402072528918059E-01
  0.338810847407294280E-01  0.340225504426947961E-01  0.341646068147933024E-01
  0.343072563232848515E-01  0.344505014447270552E-01  0.345943446660179829E-01
  0.347387884844393910E-01  0.348838354077000840E-01  0.350294879539794698E-01
  0.351757486519712961E-01  0.353226200409273439E-01  0.354701046707018713E-01
  0.356182051017956275E-01  0.357669239054003649E-01  0.359162636634434984E-01
  0.360662269686329098E-01  0.362168164245019741E-01  0.363680346454548151E-01
  0.365198842568114218E-01  0.366723678948536677E-01  0.368254882068707462E-01
  0.369792478512052727E-01  0.371336494972993730E-01  0.372886958257410486E-01
  0.374443895283108064E-01  0.376007333080280934E-01  0.377577298791986274E-01
  0.379153819674612758E-01  0.380736923098354135E-01  0.382326636547684687E-01
  0.383922987621836062E-01  0.385526004035276759E-01  0.387135713618193891E-01
  0.388752144316973289E-01  0.390375324194689316E-01  0.392005281431588928E-01
  0.393642044325581766E-01  0.395285641292731360E-01  0.396936100867748623E-01
  0.398593451704487775E-01  0.400257722576441016E-01  0.401928942377242360E-01
  0.403607140121166538E-01  0.405292344943633115E-01  0.406984586101712675E-01
  0.408683892974634408E-01  0.410390295064296390E-01  0.412103821995778649E-01
  0.413824503517854075E-01  0.415552369503509739E-01  0.417287449950462450E-01
  0.419029774981680217E-01  0.420779374845905163E-01  0.422536279918179006E-01
  0.424300520700370623E-01  0.426072127821703200E-01  0.427851132039290122E-01
  0.429637564238665864E-01  0.431431455434323208E-01  0.433232836770251553E-01
  0.435041739520477810E-01  0.436858195089608881E-01  0.438682235013378233E-01
  0.440513890959189913E-01  0.442353194726673032E-01  0.444200178248230840E-01
  0.446054873589596043E-01  0.447917312950386962E-01  0.449787528664667077E-01
  0.451665553201507017E-01  0.453551419165545006E-01  0.455445159297557800E-01
  0.457346806475025722E-01  0.459256393712704492E-01  0.461173954163198244E-01
  0.463099521117535315E-01  0.465033128005745908E-01  0.466974808397443292E-01
  0.468924596002403757E-01  0.470882524671156280E-01  0.472848628395567266E-01
  0.474822941309431187E-01  0.476805497689063648E-01  0.478796331953895982E-01
  0.480795478667073867E-01  0.482802972536054142E-01  0.484818848413212100E-01
  0.486843141296443432E-01  0.488875886329772774E-01  0.490917118803963493E-01
  0.492966874157130669E-01  0.495025187975356162E-01  0.497092095993307490E-01
  0.499167634094854623E-01  0.501251838313698100E-01  0.503344744833991303E-01
  0.505446389990969469E-01  0.507556810271580505E-01  0.509676042315118302E-01
  0.511804122913860071E-01  0.513941089013701113E-01  0.516086977714801942E-01
  0.518241826272228534E-01  0.520405672096600422E-01  0.522578552754739620E-01
  0.524760505970323227E-01  0.526951569624538388E-01  0.529151781756740519E-01
  0.531361180565110350E-01  0.533579804407322417E-01  0.535807691801207589E-01
  0.538044881425422464E-01  0.540291412120120704E-01  0.542547322887627845E-01
  0.544812652893119087E-01  0.547087441465295213E-01  0.549371728097071410E-01
  0.551665552446259227E-01  0.553968954336255606E-01  0.556281973756734549E-01
  0.558604650864341357E-01  0.560937025983389709E-01  0.563279139606562770E-01
  0.565631032395612146E-01  0.567992745182069950E-01  0.570364318967953657E-01
  0.572745794926478868E-01  0.575137214402774155E-01  0.577538618914598678E-01
  0.579950050153064320E-01  0.582371549983355524E-01  0.584803160445461420E-01
  0.587244923754902670E-01  0.589696882303464773E-01  0.592159078659934140E-01
  0.594631555570836953E-01  0.597114355961181759E-01  0.599607522935205403E-01
  0.602111099777117298E-01  0.604625129951857215E-01  0.607149657105845245E-01
  0.609684725067741462E-01  0.612230377849205878E-01  0.614786659645663522E-01
  0.617353614837071671E-01  0.619931287988687088E-01  0.622519723851845605E-01
  0.625118967364734768E-01  0.627729063653175295E-01  0.630350058031404620E-01
  0.632981996002863062E-01  0.635624923260984243E-01  0.638278885689989445E-01
  0.640943929365679760E-01  0.643620100556242525E-01  0.646307445723050683E-01
  0.649006011521469223E-01  0.651715844801667166E-01  0.654436992609428864E-01
  0.657169502186973203E-01  0.659913420973769205E-01  0.662668796607365634E-01
  0.665435676924214375E-01  0.668214109960501429E-01  0.671004143952981524E-01
  0.673805827339814395E-01  0.676619208761407298E-01  0.679444337061259479E-01
  0.682281261286805940E-01  0.685130030690275782E-01  0.687990694729542634E-01
  0.690863303068984524E-01  0.693747905580346241E-01  0.696644552343605034E-01
  0.699553293647841162E-01  0.702474179992105957E-01  0.705407262086306663E-01
  0.708352590852081021E-01  0.711310217423683083E-01  0.714280193148870424E-01
  0.717262569589796339E-01  0.720257398523904552E-01  0.723264731944829320E-01
  0.726284622063293195E-01  0.729317121308021565E-01  0.732362282326646657E-01
  0.735420157986623885E-01  0.738490801376148892E-01  0.741574265805080290E-01
  0.744670604805865027E-01  0.747779872134463897E-01  0.750902121771291758E-01
  0.754037407922149988E-01  0.757185785019168500E-01  0.760347307721750965E-01
  0.763522030917523770E-01  0.766710009723288732E-01  0.769911299485981637E-01
  0.773125955783627444E-01  0.776354034426313261E-01  0.779595591457152293E-01
  0.782850683153257787E-01  0.786119366026720029E-01  0.789401696825587779E-01
  0.792697732534854427E-01  0.796007530377442207E-01  0.799331147815203896E-01
  0.802668642549914241E-01  0.806020072524274434E-01  0.809385495922916448E-01
  0.812764971173414452E-01  0.816158556947298996E-01  0.819566312161075922E-01
  0.822988295977245266E-01  0.826424567805335575E-01  0.829875187302929890E-01
  0.833340214376703803E-01  0.836819709183464072E-01  0.840313732131194174E-01
  0.843822343880103881E-01  0.847345605343677033E-01  0.850883577689736936E-01
  0.854436322341503712E-01  0.858003900978661221E-01  0.861586375538428290E-01
  0.865183808216633543E-01  0.868796261468795933E-01  0.872423798011210117E-01
  0.876066480822028926E-01  0.879724373142366511E-01  0.883397538477389693E-01
  0.887086040597422354E-01  0.890789943539052054E-01  0.894509311606242613E-01
  0.898244209371451136E-01  0.901994701676743504E-01  0.905760853634928892E-01
  0.909542730630684693E-01  0.913340398321692698E-01  0.917153922639778740E-01
  0.920983369792058304E-01  0.924828806262085190E-01  0.928690298811006981E-01
  0.932567914478718979E-01  0.936461720585036600E-01  0.940371784730857779E-01
  0.944298174799339252E-01  0.948240958957073804E-01  0.952200205655274051E-01
  0.956175983630963289E-01  0.960168361908160933E-01  0.964177409799092111E-01
  0.968203196905383090E-01  0.972245793119272395E-01  0.976305268624823724E-01
  0.980381693899144147E-01  0.984475139713608116E-01  0.988585677135088159E-01
  0.992713377527180557E-01  0.996858312551456016E-01  0.100102055416869631E+00
  0.100520017464014497E+00  0.100939724652876248E+00  0.101361184270048546E+00
  0.101784403632549439E+00  0.102209390087947535E+00  0.102636151014490778E+00
  0.103064693821233747E+00  0.103495025948166508E+00  0.103927154866343713E+00
  0.104361088078014391E+00  0.104796833116752142E+00  0.105234397547586123E+00
  0.105673788967131671E+00  0.106115015003723265E+00  0.106558083317546223E+00
  0.107003001600769893E+00  0.107449777577681205E+00  0.107898419004818766E+00
  0.108348933671107706E+00  0.108801329397994126E+00  0.109255614039582061E+00
  0.109711795482769062E+00  0.110169881647383325E+00  0.110629880486321122E+00
  0.111091799985684997E+00  0.111555648164922264E+00  0.112021433076964605E+00
  0.112489162808366905E+00  0.112958845479448927E+00  0.113430489244435537E+00
  0.113904102291598378E+00  0.114379692843398093E+00  0.114857269156627043E+00
  0.115336839522552845E+00  0.115818412267061563E+00  0.116301995750803383E+00
  0.116787598369337109E+00  0.117275228553275906E+00  0.117764894768433867E+00
  0.118256605515972807E+00  0.118750369332550038E+00  0.119246194790466636E+00
  0.119744090497815522E+00  0.120244065098632086E+00  0.120746127273043485E+00
  0.121250285737419528E+00  0.121756549244524032E+00  0.122264926583666653E+00
  0.122775426580855870E+00  0.123288058098951270E+00  0.123802830037818640E+00
  0.124319751334483794E+00  0.124838830963287753E+00  0.125360077936042674E+00
  0.125883501302188228E+00  0.126409110148948817E+00  0.126936913601491452E+00
  0.127466920823083307E+00  0.127999141015252227E+00  0.128533583417945407E+00
  0.129070257309690267E+00  0.129609172007755319E+00  0.130150336868312039E+00
  0.130693761286597543E+00  0.131239454697076735E+00  0.131787426573607480E+00
  0.132337686429604168E+00  0.132890243818203108E+00  0.133445108332428425E+00
  0.134002289605358510E+00  0.134561797310293357E+00  0.135123641160922736E+00
  0.135687830911493695E+00  0.136254376356981705E+00  0.136823287333259352E+00
  0.137394573717267626E+00  0.137968245427187247E+00  0.138544312422610949E+00
  0.139122784704716534E+00  0.139703672316439625E+00  0.140286985342649412E+00
  0.140872733910322817E+00  0.141460928188720525E+00  0.142051578389563532E+00
  0.142644694767210423E+00  0.143240287618835394E+00  0.143838367284607416E+00
  0.144438944147868509E+00  0.145042028635315623E+00  0.145647631217180745E+00
  0.146255762407412754E+00  0.146866432763860133E+00  0.147479652888454132E+00
  0.148095433427393092E+00  0.148713785071326321E+00  0.149334718555541257E+00
  0.149958244660148676E+00  0.150584374210270239E+00  0.151213118076226311E+00
  0.151844487173724840E+00  0.152478492464050763E+00  0.153115144954256516E+00
  0.153754455697352188E+00  0.154396435792498954E+00  0.155041096385200722E+00
  0.155688448667497842E+00  0.156338503878161478E+00  0.156991273302888673E+00
  0.157646768274498666E+00  0.158305000173128402E+00  0.158965980426431730E+00
  0.159629720509776973E+00  0.160296231946446072E+00  0.160965526307834922E+00
  0.161637615213654107E+00  0.162312510332130622E+00  0.162990223380210908E+00
  0.163670766123762912E+00  0.164354150377782199E+00  0.165040388006595956E+00
  0.165729490924069051E+00  0.166421471093811169E+00  0.167116340529384289E+00
  0.167814111294511625E+00  0.168514795503285936E+00  0.169218405320381488E+00
  0.169924952961264142E+00  0.170634450692403822E+00  0.171346910831487204E+00
  0.172062345747631851E+00  0.172780767861600848E+00  0.173502189646018656E+00
  0.174226623625586496E+00  0.174954082377301784E+00  0.175684578530674929E+00
  0.176418124767949186E+00  0.177154733824320704E+00  0.177894418488159678E+00
  0.178637191601232620E+00  0.179383066058924096E+00  0.180132054810462489E+00
  0.180884170859143600E+00  0.181639427262556552E+00  0.182397837132810686E+00
  0.183159413636763024E+00  0.183924169996247083E+00  0.184692119488302470E+00
  0.185463275445404252E+00  0.186237651255696468E+00  0.187015260363222968E+00
  0.187796116268161478E+00  0.188580232527057662E+00  0.189367622753060766E+00
  0.190158300616160097E+00  0.190952279843421030E+00  0.191749574219225477E+00
  0.192550197585509703E+00  0.193354163842005017E+00  0.194161486946479139E+00
  0.194972180914978477E+00  0.195786259822071429E+00  0.196603737801093165E+00
  0.197424629044389538E+00  0.198248947803565612E+00  0.199076708389731655E+00
  0.199907925173751971E+00  0.200742612586494368E+00  0.201580785119080758E+00
  0.202422457323138988E+00  0.203267643811054166E+00  0.204116359256224372E+00
  0.204968618393314095E+00  0.205824436018510276E+00  0.206683826989779357E+00
  0.207546806227125014E+00  0.208413388712847369E+00  0.209283589491803368E+00
  0.210157423671666566E+00  0.211034906423191532E+00  0.211916052980475889E+00
  0.212800878641225044E+00  0.213689398767017813E+00  0.214581628783573147E+00
  0.215477584181018339E+00  0.216377280514156278E+00  0.217280733402737958E+00
  0.218187958531732062E+00  0.219098971651597696E+00  0.220013788578557634E+00
  0.220932425194873244E+00  0.221854897449119959E+00  0.222781221356464637E+00
  0.223711412998942039E+00  0.224645488525736375E+00  0.225583464153460117E+00
  0.226525356166435876E+00  0.227471180916979293E+00  0.228420954825682671E+00
  0.229374694381700633E+00  0.230332416143034652E+00  0.231294136736823197E+00
  0.232259872859628513E+00  0.233229641277726885E+00  0.234203458827400041E+00
  0.235181342415227035E+00  0.236163309018378120E+00  0.237149375684909680E+00
  0.238139559534058548E+00  0.239133877756541963E+00  0.240132347614853886E+00
  0.241134986443565597E+00  0.242141811649626393E+00  0.243152840712665907E+00
  0.244168091185297781E+00  0.245187580693422918E+00  0.246211326936538022E+00
  0.247239347688041067E+00  0.248271660795540361E+00  0.249308284181164352E+00
  0.250349235841872964E+00  0.251394533849769730E+00  0.252444196352416106E+00
  0.253498241573145044E+00  0.254556687811379634E+00  0.255619553442949232E+00
  0.256686856920408712E+00  0.257758616773359317E+00  0.258834851608769734E+00
  0.259915580111300115E+00  0.261000821043624209E+00  0.262090593246758208E+00
  0.263184915640385764E+00  0.264283807223187062E+00  0.265387287073168499E+00
  0.266495374347994141E+00  0.267608088285318069E+00  0.268725448203119055E+00
  0.269847473500033908E+00  0.270974183655697032E+00  0.272105598231077050E+00
  0.273241736868816476E+00  0.274382619293572994E+00  0.275528265312361798E+00
  0.276678694814899928E+00  0.277833927773949829E+00  0.278993984245668680E+00
  0.280158884369954952E+00  0.281328648370798351E+00  0.282503296556631145E+00
  0.283682849320680441E+00  0.284867327141322402E+00  0.286056750582438457E+00
  0.287251140293769969E+00  0.288450517011279883E+00  0.289654901557510835E+00
  0.290864314841946914E+00  0.292078777861376981E+00  0.293298311700258940E+00
  0.294522937531086493E+00  0.295752676614754351E+00  0.296987550300930880E+00
  0.298227580028426309E+00  0.299472787325565759E+00  0.300723193810562617E+00
  0.301978821191894342E+00  0.303239691268678890E+00  0.304505825931053908E+00
  0.305777247160554766E+00  0.307053977030499192E+00  0.308336037706368304E+00
  0.309623451446192188E+00  0.310916240600936200E+00  0.312214427614888823E+00
  0.313518035026052411E+00  0.314827085466531598E+00  0.316141601662929983E+00
  0.317461606436742261E+00  0.318787122704751291E+00  0.320118173479425450E+00
  0.321454781869318584E+00  0.322796971079471029E+00  0.324144764411813113E+00
  0.325498185265567341E+00  0.326857257137658064E+00  0.328222003623117209E+00
  0.329592448415494510E+00  0.330968615307268565E+00  0.332350528190260286E+00
  0.333738211056048173E+00  0.335131687996382266E+00  0.336530983203606082E+00
  0.337936120971074450E+00  0.339347125693575502E+00  0.340764021867754452E+00
  0.342186834092538805E+00  0.343615587069565465E+00  0.345050305603610052E+00
  0.346491014603015290E+00  0.347937739080126984E+00  0.349390504151725845E+00
  0.350849335039464305E+00  0.352314257070304004E+00  0.353785295676955935E+00
  0.355262476398322369E+00  0.356745824879937834E+00  0.358235366874417926E+00
  0.359731128241904174E+00  0.361233134950513457E+00  0.362741413076788866E+00
  0.364255988806152453E+00  0.365776888433359648E+00  0.367304138362956889E+00
  0.368837765109736870E+00  0.370377795299203116E+00  0.371924255668029557E+00
  0.373477173064525325E+00  0.375036574449100879E+00  0.376602486894736077E+00
  0.378174937587450966E+00  0.379753953826774793E+00  0.381339563026224349E+00
  0.382931792713776864E+00  0.384530670532348906E+00  0.386136224240276160E+00
  0.387748481711795101E+00  0.389367470937527493E+00  0.390993220024966393E+00
  0.392625757198961867E+00  0.394265110802214935E+00  0.395911309295766733E+00
  0.397564381259493616E+00  0.399224355392603147E+00  0.400891260514132375E+00
  0.402565125563448867E+00  0.404245979600750427E+00  0.405933851807573631E+00
  0.407628771487297814E+00  0.409330768065654438E+00  0.411039871091238018E+00
  0.412756110236018825E+00  0.414479515295858636E+00  0.416210116191028157E+00
  0.417947942966723829E+00  0.419693025793593688E+00  0.421445394968258502E+00
  0.423205080913838239E+00  0.424972114180480309E+00  0.426746525445889979E+00
  0.428528345515863662E+00  0.430317605324820884E+00  0.432114335936345628E+00
  0.433918568543722849E+00  0.435730334470480651E+00  0.437549665170934077E+00
  0.439376592230731222E+00  0.441211147367401690E+00  0.443053362430907927E+00
  0.444903269404195001E+00  0.446760900403750716E+00  0.448626287680159885E+00
  0.450499463618665164E+00  0.452380460739729207E+00  0.454269311699599165E+00
  0.456166049290874731E+00  0.458070706443074238E+00  0.459983316223210370E+00
  0.461903911836362424E+00  0.463832526626252239E+00  0.465769194075824067E+00
  0.467713947807825214E+00  0.469666821585390193E+00  0.471627849312627634E+00
  0.473597065035205211E+00  0.475574502940946275E+00  0.477560197360419769E+00
  0.479554182767536863E+00  0.481556493780149975E+00  0.483567165160653234E+00
  0.485586231816587388E+00  0.487613728801241875E+00  0.489649691314268942E+00
  0.491694154702291220E+00  0.493747154459516002E+00  0.495808726228351759E+00
  0.497878905800026805E+00  0.499957729115210747E+00  0.502045232264639263E+00
  0.504141451489737102E+00  0.506246423183252525E+00  0.508360183889886241E+00
  0.510482770306925349E+00  0.512614219284882267E+00  0.514754567828132781E+00
  0.516903853095560417E+00  0.519062112401197817E+00  0.521229383214879660E+00
  0.523405703162889813E+00  0.525591110028615249E+00  0.527785641753202417E+00
  0.529989336436215375E+00  0.532202232336297931E+00  0.534424367871838224E+00
  0.536655781621631967E+00  0.538896512325558130E+00  0.541146598885247965E+00
  0.543406080364760458E+00  0.545674995991261680E+00  0.547953385155704686E+00
  0.550241287413515301E+00  0.552538742485274126E+00  0.554845790257412874E+00
  0.557162470782902042E+00  0.559488824281947905E+00  0.561824891142690297E+00
  0.564170711921904600E+00  0.566526327345704517E+00  0.568891778310251506E+00
  0.571267105882459991E+00  0.573652351300716568E+00  0.576047555975591874E+00
  0.578452761490560574E+00  0.580868009602723223E+00  0.583293342243531354E+00
  0.585728801519516340E+00  0.588174429713016478E+00  0.590630269282916842E+00
  0.593096362865383031E+00  0.595572753274601463E+00  0.598059483503523448E+00
  0.600556596724611258E+00  0.603064136290587749E+00  0.605582145735189981E+00
  0.608110668773920726E+00  0.610649749304814082E+00  0.613199431409193085E+00
  0.615759759352435876E+00  0.618330777584744862E+00  0.620912530741917656E+00
  0.623505063646123903E+00  0.626108421306677987E+00  0.628722648920828298E+00
  0.631347791874536268E+00  0.633983895743266745E+00  0.636631006292777690E+00
  0.639289169479916208E+00  0.641958431453415468E+00  0.644638838554697280E+00
  0.647330437318672458E+00  0.650033274474554612E+00  0.652747396946668057E+00
  0.655472851855262606E+00  0.658209686517332138E+00  0.660957948447436383E+00
  0.663717685358524934E+00  0.666488945162767354E+00  0.669271775972380301E+00
  0.672066226100469843E+00  0.674872344061865248E+00  0.677690178573962743E+00
  0.680519778557571176E+00  0.683361193137761336E+00  0.686214471644719937E+00
  0.689079663614601490E+00  0.691956818790395389E+00  0.694845987122784559E+00
  0.697747218771013977E+00  0.700660564103761430E+00  0.703586073700012249E+00
  0.706523798349937060E+00  0.709473789055774851E+00  0.712436097032713822E+00
  0.715410773709787451E+00  0.718397870730762667E+00  0.721397439955038022E+00
  0.724409533458543198E+00  0.727434203534643942E+00  0.730471502695051012E+00
  0.733521483670725782E+00  0.736584199412805285E+00  0.739659703093514476E+00
  0.742748048107091829E+00  0.745849288070715710E+00  0.748963476825435737E+00
  0.752090668437107146E+00  0.755230917197330709E+00  0.758384277624390313E+00
  0.761550804464207309E+00  0.764730552691285537E+00  0.767923577509667221E+00
  0.771129934353890989E+00  0.774349678889954873E+00  0.777582867016283874E+00
  0.780829554864694741E+00  0.784089798801378746E+00  0.787363655427875231E+00
  0.790651181582054940E+00  0.793952434339107116E+00  0.797267471012530926E+00
  0.800596349155129450E+00  0.803939126560011097E+00  0.807295861261587033E+00
  0.810666611536587034E+00  0.814051435905065679E+00  0.817450393131420094E+00
  0.820863542225409581E+00  0.824290942443180685E+00  0.827732653288297038E+00
  0.831188734512766314E+00  0.834659246118086950E+00  0.838144248356283983E+00
  0.841643801730955765E+00  0.845157966998325239E+00  0.848686805168294311E+00
  0.852230377505503234E+00  0.855788745530395634E+00  0.859361971020280446E+00
  0.862950116010413715E+00  0.866553242795069401E+00  0.870171413928622517E+00
  0.873804692226634816E+00  0.877453140766946138E+00  0.881116822890769869E+00
  0.884795802203787507E+00  0.888490142577261555E+00  0.892199908149138521E+00
  0.895925163325163920E+00  0.899665972780000267E+00  0.903422401458350177E+00
  0.907194514576083799E+00  0.910982377621372241E+00  0.914786056355818555E+00
  0.918605616815609372E+00  0.922441125312653876E+00  0.926292648435737664E+00
  0.930160253051678376E+00  0.934044006306486541E+00  0.937943975626533422E+00
  0.941860228719714088E+00  0.945792833576633796E+00  0.949741858471780942E+00
  0.953707371964715223E+00  0.957689442901256016E+00  0.961688140414679649E+00
  0.965703533926918323E+00  0.969735693149767708E+00  0.973784688086089645E+00
  0.977850589031038497E+00  0.981933466573274849E+00  0.986033391596191522E+00
  0.990150435279145702E+00  0.994284669098693286E+00  0.998436164829832662E+00
  0.100260499454724350E+01  0.100679123062654763E+01  0.101099494574556092E+01
  0.101521621288555308E+01  0.101945510533251893E+01  0.102371169667844675E+01
  0.102798606082259969E+01  0.103227827197279720E+01  0.103658840464669844E+01
  0.104091653367310544E+01  0.104526273419325610E+01  0.104962708166212959E+01
  0.105400965184975703E+01  0.105841052084253628E+01  0.106282976504455551E+01
  0.106726746117891125E+01  0.107172368628905290E+01  0.107619851774011144E+01
  0.108069203322024521E+01  0.108520431074198909E+01  0.108973542864360717E+01
  0.109428546559045503E+01  0.109885450057634593E+01  0.110344261292491441E+01
  0.110804988229100632E+01  0.111267638866205254E+01  0.111732221235946061E+01
  0.112198743404000845E+01  0.112667213469724525E+01  0.113137639566289971E+01
  0.113610029860828265E+01  0.114084392554571901E+01  0.114560735882996223E+01
  0.115039068115962650E+01  0.115519397557862202E+01  0.116001732547759828E+01
  0.116486081459538937E+01  0.116972452702047192E+01  0.117460854719241570E+01
  0.117951295990336269E+01  0.118443785029948945E+01  0.118938330388248970E+01
  0.119434940651105648E+01  0.119933624440237385E+01  0.120434390413361636E+01
  0.120937247264344228E+01  0.121442203723351705E+01  0.121949268557001855E+01
  0.122458450568516430E+01  0.122969758597873624E+01  0.123483201521961838E+01
  0.123998788254733605E+01  0.124516527747360617E+01  0.125036428988388360E+01
  0.125558501003893275E+01  0.126082752857638769E+01  0.126609193651232688E+01
  0.127137832524285344E+01  0.127668678654568279E+01  0.128201741258173629E+01
  0.128737029589673502E+01  0.129274552942281717E+01  0.129814320648014414E+01
  0.130356342077852339E+01  0.130900626641903273E+01  0.131447183789565747E+01
  0.131996023009692842E+01  0.132547153830757281E+01  0.133100585821015827E+01
  0.133656328588676887E+01  0.134214391782066356E+01  0.134774785089795412E+01
  0.135337518240928567E+01  0.135902601005152701E+01  0.136470043192946955E+01
  0.137039854655751947E+01  0.137612045286142348E+01  0.138186625017997633E+01
  0.138763603826674808E+01  0.139342991729181565E+01  0.139924798784350246E+01
  0.140509035093012336E+01  0.141095710798174245E+01  0.141684836085192356E+01
  0.142276421181951207E+01  0.142870476359040333E+01  0.143467011929932542E+01
  0.144066038251163175E+01  0.144667565722509783E+01  0.145271604787172981E+01
  0.145878165931956771E+01  0.146487259687452065E+01  0.147098896628218512E+01
  0.147713087372968399E+01  0.148329842584750904E+01  0.148949172971137234E+01
  0.149571089284406677E+01  0.150195602321733279E+01  0.150822722925372421E+01
  0.151452461982850650E+01  0.152084830427153461E+01  0.152719839236915633E+01
  0.153357499436611588E+01  0.153997822096746906E+01  0.154640818334050834E+01
  0.155286499311668025E+01  0.155934876239354248E+01  0.156585960373669608E+01
  0.157239763018174483E+01  0.157896295523625674E+01  0.158555569288173404E+01
  0.159217595757559316E+01  0.159882386425315448E+01  0.160549952832962561E+01
  0.161220306570212268E+01  0.161893459275167140E+01  0.162569422634523009E+01
  0.163248208383771787E+01  0.163929828307405390E+01  0.164614294239120440E+01
  0.165301618062022615E+01  0.165991811708834769E+01  0.166684887162102813E+01
        0.0000000000        0.0000000000        0.0000000000
        0.0000000000        0.0000000000        0.0000000000
        0.0000000000        0.0000000000        0.0000000000
        0.0000000000        0.0000000000        0.0000000000
        0.0000000000        0.0000000000        0.0000000000
        0.0000000000        0.0000000000        0.0000000000
        0.0000000000        0.0000000000        0.0000000000
        0.0000000000        0.0000000000        0.0000000000
        0.0000000000        0.0000000000        0.0000000000
        0.0000000000        0.0000000000        0.0000000000
        0.0000000000        0.0000000000        0.0000000000
        0.0000000000        0.0000000000        0.0000000000
        0.0000000000        0.0000000000        0.0000000000
        0.0000000000        0.0000000000        0.0000000000
        0.0000000000        0.0000000000        0.0000000000
        0.0000000000        0.0000000000        0.0000000000
        0.0000000000        0.0000000000        0.0000000000
        0.0000000000        0.0000000000        0.0000000000
        0.0000000000        0.0000000000        0.0000000000
        0.0000000000        0.0000000000        0.0000000000
        0.0000000000        0.0000000000        0.0000000000
        0.0000000000        0.0000000000        0.0000000000
        0.0000000000        0.0000000000        0.0000000000
        0.0000000000        0.0000000000        0.0000000000
        0.0000000000        0.0000000000        0.0000000000
        0.0000000000        0.0000000000        0.0000000000
        0.0000000000        0.0000000000        0.0000000000
        0.0000000000        0.0000000000        0.0000000000
        0.0000000000        0.0000000000        0.0000000000
        0.0000000000        0.0000000000        0.0000000000
        0.0000000000        0.0000000000        0.0000000000
        0.0000000000        0.0000000000        0.0000000000
        0.0000000000        0.0000000000        0.0000000000
        0.0000000000        0.0000000000        0.0000000000
        0.0000000000        0.0000000000        0.0000000000
        0.0000000000        0.0000000000        0.0000000000
        0.0000000000        0.0000000000        0.0000000000
        0.0000000000        0.0000000000        0.0000000000
        0.0000000000        0.0000000000        0.0000000000
        0.0000000000        0.0000000000        0.0000000000
        0.0000000000        0.0000000000        0.0000000000
        0.0000000000        0.0000000000        0.0000000000
        0.0000000000        0.0000000000        0.0000000000
        0.0000000000        0.0000000000        0.0000000000
        0.0000000000        0.0000000000        0.0000000000
        0.0000000000        0.0000000000        0.0000000000
        0.0000000000        0.0000000000        0.0000000000
        0.0000000000        0.0000000000        0.0000000000
        0.0000000000        0.0000000000        0.0000000000
        0.0000000000        0.0000000000        0.0000000000
        0.0000000000        0.0000000000        0.0000000000
        0.0000000000        0.0000000000        0.0000000000
        0.0000000000        0.0000000000        0.0000000000
        0.0000000000        0.0000000000        0.0000000000
        0.0000000000        0.0000000000        0.0000000000
        0.0000000000        0.0000000000        0.0000000000
        0.0000000000        0.0000000000        0.0000000000
        0.0000000000        0.0000000000        0.0000000000
        0.0000000000        0.0000000000        0.0000000000
        0.0000000000        0.0000000000        0.0000000000
        0.0000000000        0.0000000000        0.0000000000
        0.0000000000        0.0000000000        0.0000000000
        0.0000000000        0.0000000000        0.0000000000
        0.0000000000        0.0000000000        0.0000000000
        0.0000000000        0.0000000000        0.0000000000
        0.0000000000        0.0000000000        0.0000000000
        0.0000000000        0.0000000000        0.0000000000
        0.0000000000        0.0000000000        0.0000000000
        0.0000000000        0.0000000000        0.0000000000
        0.0000000000        0.0000000000        0.0000000000
        0.0000000000        0.0000000000        0.0000000000
        0.0000000000        0.0000000000        0.0000000000
        0.0000000000        0.0000000000        0.0000000000
        0.0000000000        0.0000000000        0.0000000000
        0.0000000000        0.0000000000        0.0000000000
        0.0000000000        0.0000000000        0.0000000000
        0.0000000000        0.0000000000        0.0000000000
        0.0000000000        0.0000000000        0.0000000000
        0.0000000000        0.0000000000        0.0000000000
        0.0000000000        0.0000000000        0.0000000000
        0.0000000000        0.0000000000        0.0000000000
        0.0000000000        0.0000000000        0.0000000000
        0.0000000000        0.0000000000        0.0000000000
        0.0000000000        0.0000000000        0.0000000000
        0.0000000000        0.0000000000        0.0000000000
        0.0000000000        0.0000000000        0.0000000000
        0.0000000000        0.0000000000        0.0000000000
        0.0000000000        0.0000000000        0.0000000000
        0.0000000000        0.0000000000        0.0000000000
        0.0000000000        0.0000000000        0.0000000000
        0.0000000000        0.0000000000        0.0000000000
        0.0000000000        0.0000000000        0.0000000000
        0.0000000000        0.0000000000        0.0000000000
        0.0000000000        0.0000000000        0.0000000000
        0.0000000000        0.0000000000        0.0000000000
        0.0000000000        0.0000000000        0.0000000000
        0.0000000000        0.0000000000        0.0000000000
        0.0000000000        0.0000000000        0.0000000000
        0.0000000000        0.0000000000        0.0000000000
        0.0000000000        0.0000000000        0.0000000000
        0.0000000000        0.0000000000        0.0000000000
        0.0000000000        0.0000000000        0.0000000000
        0.0000000000        0.0000000000        0.0000000000
        0.0000000000        0.0000000000        0.0000000000
        0.0000000000        0.0000000000        0.0000000000
        0.0000000000        0.0000000000        0.0000000000
        0.0000000000        0.0000000000        0.0000000000
        0.0000000000        0.0000000000        0.0000000000
        0.0000000000        0.0000000000        0.0000000000
        0.0000000000        0.0000000000        0.0000000000
        0.0000000000        0.0000000000        0.0000000000
        0.0000000000        0.0000000000        0.0000000000
        0.0000000000        0.0000000000        0.0000000000
        0.0000000000        0.0000000000        0.0000000000
        0.0000000000        0.0000000000        0.0000000000
        0.0000000000        0.0000000000        0.0000000000
        0.0000000000        0.0000000000        0.0000000000
        0.0000000000        0.0000000000        0.0000000000
        0.0000000000        0.0000000000        0.0000000000
        0.0000000000        0.0000000000        0.0000000000
        0.0000000000        0.0000000000        0.0000000000
        0.0000000000        0.0000000000        0.0000000000
        0.0000000000        0.0000000000        0.0000000000
        0.0000000000        0.0000000000        0.0000000000
        0.0000000000        0.0000000000        0.0000000000
        0.0000000000        0.0000000000        0.0000000000
        0.0000000000        0.0000000000        0.0000000000
        0.0000000000        0.0000000000        0.0000000000
        0.0000000000        0.0000000000        0.0000000000
        0.0000000000        0.0000000000        0.0000000000
        0.0000000000        0.0000000000        0.0000000000
        0.0000000000        0.0000000000        0.0000000000
        0.0000000000        0.0000000000        0.0000000000
        0.0000000000        0.0000000000        0.0000000000
        0.0000000000        0.0000000000        0.0000000000
        0.0000000000        0.0000000000        0.0000000000
        0.0000000000        0.0000000000        0.0000000000
        0.0000000000        0.0000000000        0.0000000000
        0.0000000000        0.0000000000        0.0000000000
        0.0000000000        0.0000000000        0.0000000000
        0.0000000000        0.0000000000        0.0000000000
        0.0000000000        0.0000000000        0.0000000000
        0.0000000000        0.0000000000        0.0000000000
        0.0000000000        0.0000000000        0.0000000000
        0.0000000000        0.0000000000        0.0000000000
        0.0000000000        0.0000000000        0.0000000000
        0.0000000000        0.0000000000        0.0000000000
        0.0000000000        0.0000000000        0.0000000000
        0.0000000000        0.0000000000        0.0000000000
        0.0000000000        0.0000000000        0.0000000000
        0.0000000000        0.0000000000        0.0000000000
        0.0000000000        0.0000000000        0.0000000000
        0.0000000000        0.0000000000        0.0000000000
        0.0000000000        0.0000000000        0.0000000000
        0.0000000000        0.0000000000        0.0000000000
        0.0000000000        0.0000000000        0.0000000000
        0.0000000000        0.0000000000        0.0000000000
        0.0000000000        0.0000000000        0.0000000000
        0.0000000000        0.0000000000        0.0000000000
        0.0000000000        0.0000000000        0.0000000000
        0.0000000000        0.0000000000        0.0000000000
        0.0000000000        0.0000000000        0.0000000000
        0.0000000000        0.0000000000        0.0000000000
        0.0000000000        0.0000000000        0.0000000000
        0.0000000000        0.0000000000        0.0000000000
        0.0000000000        0.0000000000        0.0000000000
        0.0000000000        0.0000000000        0.0000000000
        0.0000000000        0.0000000000        0.0000000000
        0.0000000000        0.0000000000        0.0000000000
        0.0000000000        0.0000000000        0.0000000000
        0.0000000000        0.0000000000        0.0000000000
        0.0000000000        0.0000000000        0.0000000000
        0.0000000000        0.0000000000        0.0000000000
        0.0000000000        0.0000000000        0.0000000000
        0.0000000000        0.0000000000        0.0000000000
        0.0000000000        0.0000000000        0.0000000000
        0.0000000000        0.0000000000        0.0000000000
        0.0000000000        0.0000000000        0.0000000000
        0.0000000000        0.0000000000        0.0000000000
        0.0000000000        0.0000000000        0.0000000000
        0.0000000000        0.0000000000        0.0000000000
        0.0000000000        0.0000000000        0.0000000000
        0.0000000000        0.0000000000        0.0000000000
        0.0000000000        0.0000000000        0.0000000000
        0.0000000000        0.0000000000        0.0000000000
        0.0000000000        0.0000000000        0.0000000000
        0.0000000000        0.0000000000        0.0000000000
        0.0000000000        0.0000000000        0.0000000000
        0.0000000000        0.0000000000        0.0000000000
        0.0000000000        0.0000000000        0.0000000000
        0.0000000000        0.0000000000        0.0000000000
        0.0000000000        0.0000000000        0.0000000000
        0.0000000000        0.0000000000        0.0000000000
        0.0000000000        0.0000000000        0.0000000000
        0.0000000000        0.0000000000        0.0000000000
        0.0000000000        0.0000000000        0.0000000000
        0.0000000000        0.0000000000        0.0000000000
        0.0000000000        0.0000000000        0.0000000000
        0.0000000000        0.0000000000        0.0000000000
        0.0000000000        0.0000000000        0.0000000000
        0.0000000000        0.0000000000        0.0000000000
        0.0000000000        0.0000000000        0.0000000000
        0.0000000000        0.0000000000        0.0000000000
        0.0000000000        0.0000000000        0.0000000000
        0.0000000000        0.0000000000        0.0000000000
        0.0000000000        0.0000000000        0.0000000000
        0.0000000000        0.0000000000        0.0000000000
        0.0000000000        0.0000000000        0.0000000000
        0.0000000000        0.0000000000        0.0000000000
        0.0000000000        0.0000000000        0.0000000000
        0.0000000000        0.0000000000        0.0000000000
        0.0000000000        0.0000000000        0.0000000000
        0.0000000000        0.0000000000        0.0000000000
        0.0000000000        0.0000000000        0.0000000000
        0.0000000000        0.0000000000        0.0000000000
        0.0000000000        0.0000000000        0.0000000000
        0.0000000000        0.0000000000        0.0000000000
        0.0000000000        0.0000000000        0.0000000000
        0.0000000000        0.0000000000        0.0000000000
        0.0000000000        0.0000000000        0.0000000000
        0.0000000000        0.0000000000        0.0000000000
        0.0000000000        0.0000000000        0.0000000000
        0.0000000000        0.0000000000        0.0000000000
        0.0000000000        0.0000000000        0.0000000000
        0.0000000000        0.0000000000        0.0000000000
        0.0000000000        0.0000000000        0.0000000000
        0.0000000000        0.0000000000        0.0000000000
        0.0000000000        0.0000000000        0.0000000000
        0.0000000000        0.0000000000        0.0000000000
        0.0000000000        0.0000000000        0.0000000000
        0.0000000000        0.0000000000        0.0000000000
        0.0000000000        0.0000000000        0.0000000000
        0.0000000000        0.0000000000        0.0000000000
        0.0000000000        0.0000000000        0.0000000000
        0.0000000000        0.0000000000        0.0000000000
        0.0000000000        0.0000000000        0.0000000000
        0.0000000000        0.0000000000        0.0000000000
        0.0000000000        0.0000000000        0.0000000000
        0.0000000000        0.0000000000        0.0000000000
        0.0000000000        0.0000000000        0.0000000000
        0.0000000000        0.0000000000        0.0000000000
        0.0000000000        0.0000000000        0.0000000000
        0.0000000000        0.0000000000        0.0000000000
        0.0000000000        0.0000000000        0.0000000000
        0.0000000000        0.0000000000        0.0000000000
        0.0000000000        0.0000000000        0.0000000000
        0.0000000000        0.0000000000        0.0000000000
        0.0000000000        0.0000000000        0.0000000000
        0.0000000000        0.0000000000        0.0000000000
        0.0000000000        0.0000000000        0.0000000000
        0.0000000000        0.0000000000        0.0000000000
        0.0000000000        0.0000000000        0.0000000000
        0.0000000000        0.0000000000        0.0000000000
        0.0000000000        0.0000000000        0.0000000000
        0.0000000000        0.0000000000        0.0000000000
        0.0000000000        0.0000000000        0.0000000000
        0.0000000000        0.0000000000        0.0000000000
        0.0000000000        0.0000000000        0.0000000000
        0.0000000000        0.0000000000        0.0000000000
        0.0000000000        0.0000000000        0.0000000000
        0.0000000000        0.0000000000        0.0000000000
        0.0000000000        0.0000000000        0.0000000000
        0.0000000000        0.0000000000        0.0000000000
        0.0000000000        0.0000000000        0.0000000000
        0.0000000000        0.0000000000        0.0000000000
        0.0000000000        0.0000000000        0.0000000000
        0.0000000000        0.0000000000        0.0000000000
        0.0000000000        0.0000000000        0.0000000000
        0.0000000000        0.0000000000        0.0000000000
        0.0000000000        0.0000000000        0.0000000000
        0.0000000000        0.0000000000        0.0000000000
        0.0000000000        0.0000000000        0.0000000000
        0.0000000000        0.0000000000        0.0000000000
        0.0000000000        0.0000000000        0.0000000000
        0.0000000000        0.0000000000        0.0000000000
        0.0000000000        0.0000000000        0.0000000000
        0.0000000000        0.0000000000        0.0000000000
        0.0000000000        0.0000000000        0.0000000000
        0.0000000000        0.0000000000        0.0000000000
        0.0000000000        0.0000000000        0.0000000000
        0.0000000000        0.0000000000        0.0000000000
        0.0000000000        0.0000000000        0.0000000000
        0.0000000000        0.0000000000        0.0000000000
        0.0000000000        0.0000000000        0.0000000000
        0.0000000000        0.0000000000        0.0000000000
        0.0000000000        0.0000000000        0.0000000000
        0.0000000000        0.0000000000        0.0000000000
        0.0000000000        0.0000000000        0.0000000000
        0.0000000000        0.0000000000        0.0000000000
        0.0000000000        0.0000000000        0.0000000000
        0.0000000000        0.0000000000        0.0000000000
        0.0000000000        0.0000000000        0.0000000000
        0.0000000000        0.0000000000        0.0000000000
        0.0000000000        0.0000000000        0.0000000000
        0.0000000000        0.0000000000        0.0000000000
        0.0000000000        0.0000000000        0.0000000000
        0.0000000000        0.0000000000        0.0000000000
        0.0000000000        0.0000000000        0.0000000000
        0.0000000000        0.0000000000        0.0000000000
        0.0000000000        0.0000000000        0.0000000000
        0.0000000000        0.0000000000        0.0000000000
        0.0000000000        0.0000000000        0.0000000000
        0.0000000000        0.0000000000        0.0000000000
        0.0000000000        0.0000000000        0.0000000000
        0.0000000000        0.0000000000        0.0000000000
        0.0000000000        0.0000000000        0.0000000000
        0.0000000000        0.0000000000        0.0000000000
        0.0000000000        0.0000000000        0.0000000000
        0.0000000000        0.0000000000        0.0000000000
        0.0000000000        0.0000000000        0.0000000000
        0.0000000000        0.0000000000        0.0000000000
        0.0000000000        0.0000000000        0.0000000000
        0.0000000000        0.0000000000        0.0000000000
        0.0000000000        0.0000000000        0.0000000000
        0.0000000000        0.0000000000        0.0000000000
        0.0000000000        0.0000000000        0.0000000000
        0.0000000000        0.0000000000        0.0000000000
        0.0000000000        0.0000000000        0.0000000000
        0.0000000000        0.0000000000        0.0000000000
        0.0000000000        0.0000000000        0.0000000000
        0.0000000000        0.0000000000        0.0000000000
        0.0000000000        0.0000000000        0.0000000000
        0.0000000000        0.0000000000        0.0000000000
        0.0000000000        0.0000000000        0.0000000000
        0.0000000000        0.0000000000        0.0000000000
        0.0000000000        0.0000000000        0.0000000000
        0.0000000000        0.0000000000        0.0000000000
        0.0000000000        0.0000000000        0.0000000000
        0.0000000000        0.0000000000        0.0000000000
        0.0000000000        0.0000000000        0.0000000000
        0.0000000000        0.0000000000        0.0000000000
        0.0000000000        0.0000000000        0.0000000000
        0.0000000000        0.0000000000        0.0000000000
        0.0000000000        0.0000000000        0.0000000000
        0.0000000000        0.0000000000        0.0000000000
        0.0000000000        0.0000000000        0.0000000000
        0.0000000000        0.0000000000        0.0000000000
        0.0000000000        0.0000000000        0.0000000000
        0.0000000000        0.0000000000        0.0000000000
        0.0000000000        0.0000000000        0.0000000000
        0.0000000000        0.0000000000        0.0000000000
        0.0000000000        0.0000000000        0.0000000000
        0.0000000000        0.0000000000        0.0000000000
        0.0000000000        0.0000000000        0.0000000000
        0.0000000000        0.0000000000        0.0000000000
        0.0000000000        0.0000000000        0.0000000000
        0.0000000000        0.0000000000        0.0000000000
        0.0000000000        0.0000000000        0.0000000000
        0.0000000000        0.0000000000        0.0000000000
        0.0000000000        0.0000000000        0.0000000000
        0.0000000000        0.0000000000        0.0000000000
        0.0000000000        0.0000000000        0.0000000000
        0.0000000000        0.0000000000        0.0000000000
        0.0000000000        0.0000000000        0.0000000000
        0.0000000000        0.0000000000        0.0000000000
        0.0000000000        0.0000000000        0.0000000000
        0.0000000000        0.0000000000        0.0000000000
        0.0000000000        0.0000000000        0.0000000000
        0.0000000000        0.0000000000        0.0000000000
        0.0000000000        0.0000000000        0.0000000000
        0.0000000000        0.0000000000        0.0000000000
        0.0000000000        0.0000000000        0.0000000000
        0.0000000000        0.0000000000        0.0000000000
        0.0000000000        0.0000000000        0.0000000000
        0.0000000000        0.0000000000        0.0000000000
        0.0000000000        0.0000000000        0.0000000000
        0.0000000000        0.0000000000        0.0000000000
        0.0000000000        0.0000000000        0.0000000000
        0.0000000000        0.0000000000        0.0000000000
        0.0000000000        0.0000000000        0.0000000000
        0.0000000000        0.0000000000        0.0000000000
        0.0000000000        0.0000000000        0.0000000000
        0.0000000000        0.0000000000        0.0000000000
        0.0000000000        0.0000000000        0.0000000000
        0.0000000000        0.0000000000        0.0000000000
        0.0000000000        0.0000000000        0.0000000000
        0.0000000000        0.0000000000        0.0000000000
        0.0000000000        0.0000000000        0.0000000000
        0.0000000000        0.0000000000        0.0000000000
        0.0000000000        0.0000000000        0.0000000000
        0.0000000000        0.0000000000        0.0000000000
        0.0000000000        0.0000000000        0.0000000000
        0.0000000000        0.0000000000        0.0000000000
        0.0000000000        0.0000000000        0.0000000000
        0.0000000000        0.0000000000        0.0000000000
        0.0000000000        0.0000000000        0.0000000000
        0.0000000000        0.0000000000        0.0000000000
        0.0000000000        0.0000000000        0.0000000000
        0.0000000000        0.0000000000        0.0000000000
        0.0000000000        0.0000000000        0.0000000000
        0.0000000000        0.0000000000        0.0000000000
        0.0000000000        0.0000000000        0.0000000000
        0.0000000000        0.0000000000        0.0000000000
        0.0000000000        0.0000000000        0.0000000000
        0.0000000000        0.0000000000        0.0000000000
        0.0000000000        0.0000000000        0.0000000000
        0.0000000000        0.0000000000        0.0000000000
        0.0000000000        0.0000000000        0.0000000000
        0.0000000000        0.0000000000        0.0000000000
        0.0000000000        0.0000000000        0.0000000000
        0.0000000000        0.0000000000        0.0000000000
        0.0000000000        0.0000000000        0.0000000000
        0.0000000000        0.0000000000        0.0000000000
        0.0000000000        0.0000000000        0.0000000000
        0.0000000000        0.0000000000        0.0000000000
        0.0000000000        0.0000000000        0.0000000000
        0.0000000000        0.0000000000        0.0000000000
        0.0000000000        0.0000000000        0.0000000000
        0.0000000000        0.0000000000        0.0000000000
        0.0000000000        0.0000000000        0.0000000000
        0.0000000000        0.0000000000        0.0000000000
        0.0000000000        0.0000000000        0.0000000000
        0.0000000000        0.0000000000        0.0000000000
        0.0000000000        0.0000000000        0.0000000000
        0.0000000000        0.0000000000        0.0000000000
        0.0000000000        0.0000000000        0.0000000000
        0.0000000000        0.0000000000        0.0000000000
        0.0000000000        0.0000000000        0.0000000000
        0.0000000000        0.0000000000        0.0000000000
        0.0000000000        0.0000000000        0.0000000000
        0.0000000000        0.0000000000        0.0000000000
        0.0000000000        0.0000000000        0.0000000000
        0.0000000000        0.0000000000        0.0000000000
        0.0000000000        0.0000000000        0.0000000000
        0.0000000000        0.0000000000        0.0000000000
        0.0000000000        0.0000000000        0.0000000000
        0.0000000000        0.0000000000        0.0000000000
        0.0000000000        0.0000000000        0.0000000000
        0.0000000000        0.0000000000        0.0000000000
        0.0000000000        0.0000000000        0.0000000000
        0.0000000000        0.0000000000        0.0000000000
        0.0000000000        0.0000000000        0.0000000000
        0.0000000000        0.0000000000        0.0000000000
        0.0000000000        0.0000000000        0.0000000000
        0.0000000000        0.0000000000        0.0000000000
        0.0000000000        0.0000000000        0.0000000000
        0.0000000000        0.0000000000        0.0000000000
        0.0000000000        0.0000000000        0.0000000000
        0.0000000000        0.0000000000        0.0000000000
        0.0000000000        0.0000000000        0.0000000000
        0.0000000000        0.0000000000        0.0000000000
        0.0000000000        0.0000000000        0.0000000000
        0.0000000000        0.0000000000        0.0000000000
        0.0000000000        0.0000000000        0.0000000000
        0.0000000000        0.0000000000        0.0000000000
        0.0000000000        0.0000000000        0.0000000000
        0.0000000000        0.0000000000        0.0000000000
        0.0000000000        0.0000000000        0.0000000000
        0.0000000000        0.0000000000        0.0000000000
        0.0000000000        0.0000000000        0.0000000000
        0.0000000000        0.0000000000        0.0000000000
        0.0000000000        0.0000000000        0.0000000000
        0.0000000000        0.0000000000        0.0000000000
        0.0000000000        0.0000000000        0.0000000000
        0.0000000000        0.0000000000        0.0000000000
        0.0000000000        0.0000000000        0.0000000000
        0.0000000000        0.0000000000        0.0000000000
        0.0000000000        0.0000000000        0.0000000000
        0.0000000000        0.0000000000        0.0000000000
        0.0000000000        0.0000000000        0.0000000000
        0.0000000000        0.0000000000        0.0000000000
        0.0000000000        0.0000000000        0.0000000000
        0.0000000000        0.0000000000        0.0000000000
        0.0000000000        0.0000000000        0.0000000000
        0.0000000000        0.0000000000        0.0000000000
        0.0000000000        0.0000000000        0.0000000000
        0.0000000000        0.0000000000        0.0000000000
        0.0000000000        0.0000000000        0.0000000000
        0.0000000000        0.0000000000        0.0000000000
        0.0000000000        0.0000000000        0.0000000000
        0.0000000000        0.0000000000        0.0000000000
        0.0000000000        0.0000000000        0.0000000000
        0.0000000000        0.0000000000        0.0000000000
        0.0000000000        0.0000000000        0.0000000000
        0.0000000000        0.0000000000        0.0000000000
        0.0000000000        0.0000000000        0.0000000000
        0.0000000000        0.0000000000        0.0000000000
        0.0000000000        0.0000000000        0.0000000000
        0.0000000000        0.0000000000        0.0000000000
        0.0000000000        0.0000000000        0.0000000000
        0.0000000000        0.0000000000        0.0000000000
        0.0000000000        0.0000000000        0.0000000000
        0.0000000000        0.0000000000        0.0000000000
        0.0000000000        0.0000000000        0.0000000000
        0.0000000000        0.0000000000        0.0000000000
        0.0000000000        0.0000000000        0.0000000000
        0.0000000000        0.0000000000        0.0000000000
        0.0000000000        0.0000000000        0.0000000000
        0.0000000000        0.0000000000        0.0000000000
        0.0000000000        0.0000000000        0.0000000000
        0.0000000000        0.0000000000        0.0000000000
        0.0000000000        0.0000000000        0.0000000000
        0.0000000000        0.0000000000        0.0000000000
        0.0000000000        0.0000000000        0.0000000000
        0.0000000000        0.0000000000        0.0000000000
        0.0000000000        0.0000000000        0.0000000000
        0.0000000000        0.0000000000        0.0000000000
        0.0000000000        0.0000000000        0.0000000000
        0.0000000000        0.0000000000        0.0000000000
        0.0000000000        0.0000000000        0.0000000000
        0.0000000000        0.0000000000        0.0000000000
        0.0000000000        0.0000000000        0.0000000000
        0.0000000000        0.0000000000        0.0000000000
        0.0000000000        0.0000000000        0.0000000000
        0.0000000000        0.0000000000        0.0000000000
        0.0000000000        0.0000000000        0.0000000000
        0.0000000000        0.0000000000        0.0000000000
        0.0000000000        0.0000000000        0.0000000000
        0.0000000000        0.0000000000        0.0000000000
        0.0000000000        0.0000000000        0.0000000000
        0.0000000000        0.0000000000        0.0000000000
        0.0000000000        0.0000000000        0.0000000000
        0.0000000000        0.0000000000        0.0000000000
        0.0000000000        0.0000000000        0.0000000000
        0.0000000000        0.0000000000        0.0000000000
        0.0000000000        0.0000000000        0.0000000000
        0.0000000000        0.0000000000        0.0000000000
        0.0000000000        0.0000000000        0.0000000000
        0.0000000000        0.0000000000        0.0000000000
        0.0000000000        0.0000000000        0.0000000000
        0.0000000000        0.0000000000        0.0000000000
        0.0000000000        0.0000000000        0.0000000000
        0.0000000000        0.0000000000        0.0000000000
        0.0000000000        0.0000000000        0.0000000000
        0.0000000000        0.0000000000        0.0000000000
        0.0000000000        0.0000000000        0.0000000000
        0.0000000000        0.0000000000        0.0000000000
        0.0000000000        0.0000000000        0.0000000000
        0.0000000000        0.0000000000        0.0000000000
        0.0000000000        0.0000000000        0.0000000000
        0.0000000000        0.0000000000        0.0000000000
        0.0000000000        0.0000000000        0.0000000000
        0.0000000000        0.0000000000        0.0000000000
        0.0000000000        0.0000000000        0.0000000000
        0.0000000000        0.0000000000        0.0000000000
        0.0000000000        0.0000000000        0.0000000000
        0.0000000000        0.0000000000        0.0000000000
        0.0000000000        0.0000000000        0.0000000000
        0.0000000000        0.0000000000        0.0000000000
        0.0000000000        0.0000000000        0.0000000000
        0.0000000000        0.0000000000        0.0000000000
        0.0000000000        0.0000000000        0.0000000000
        0.0000000000        0.0000000000        0.0000000000
        0.0000000000        0.0000000000        0.0000000000
        0.0000000000        0.0000000000        0.0000000000
        0.0000000000        0.0000000000        0.0000000000
        0.0000000000        0.0000000000        0.0000000000
        0.0000000000        0.0000000000        0.0000000000
        0.0000000000        0.0000000000        0.0000000000
        0.0000000000        0.0000000000        0.0000000000
        0.0000000000        0.0000000000        0.0000000000
        0.0000000000        0.0000000000        0.0000000000
        0.0000000000        0.0000000000        0.0000000000
        0.0000000000        0.0000000000        0.0000000000
        0.0000000000        0.0000000000        0.0000000000
        0.0000000000        0.0000000000        0.0000000000
        0.0000000000        0.0000000000        0.0000000000
        0.0000000000        0.0000000000        0.0000000000
        0.0000000000        0.0000000000        0.0000000000
        0.0000000000        0.0000000000        0.0000000000
        0.0000000000        0.0000000000        0.0000000000
        0.0000000000        0.0000000000        0.0000000000
        0.0000000000        0.0000000000        0.0000000000
        0.0000000000        0.0000000000        0.0000000000
        0.0000000000        0.0000000000        0.0000000000
        0.0000000000        0.0000000000        0.0000000000
        0.0000000000        0.0000000000        0.0000000000
        0.0000000000        0.0000000000        0.0000000000
        0.0000000000        0.0000000000        0.0000000000
        0.0000000000        0.0000000000        0.0000000000
        0.0000000000        0.0000000000        0.0000000000
        0.0000000000        0.0000000000        0.0000000000
        0.0000000000        0.0000000000        0.0000000000
        0.0000000000        0.0000000000        0.0000000000
        0.0000000000        0.0000000000        0.0000000000
        0.0000000000        0.0000000000        0.0000000000
        0.0000000000        0.0000000000        0.0000000000
        0.0000000000        0.0000000000        0.0000000000
        0.0000000000        0.0000000000        0.0000000000
        0.0000000000        0.0000000000        0.0000000000
        0.0000000000        0.0000000000        0.0000000000
        0.0000000000        0.0000000000        0.0000000000
        0.0000000000        0.0000000000        0.0000000000
        0.0000000000        0.0000000000        0.0000000000
        0.0000000000        0.0000000000        0.0000000000
        0.0000000000        0.0000000000        0.0000000000
        0.0000000000        0.0000000000        0.0000000000
        0.0000000000        0.0000000000        0.0000000000
        0.0000000000        0.0000000000        0.0000000000
        0.0000000000        0.0000000000        0.0000000000
        0.0000000000        0.0000000000        0.0000000000
        0.0000000000        0.0000000000        0.0000000000
        0.0000000000        0.0000000000        0.0000000000
        0.0000000000        0.0000000000        0.0000000000
        0.0000000000        0.0000000000        0.0000000000
        0.0000000000        0.0000000000        0.0000000000
        0.0000000000        0.0000000000        0.0000000000
        0.0000000000        0.0000000000        0.0000000000
        0.0000000000        0.0000000000        0.0000000000
        0.0000000000        0.0000000000        0.0000000000
        0.0000000000        0.0000000000        0.0000000000
        0.0000000000        0.0000000000        0.0000000000
        0.0000000000        0.0000000000        0.0000000000
        0.0000000000        0.0000000000        0.0000000000
        0.0000000000        0.0000000000        0.0000000000
        0.0000000000        0.0000000000        0.0000000000
        0.0000000000        0.0000000000        0.0000000000
        0.0000000000        0.0000000000        0.0000000000
        0.0000000000        0.0000000000        0.0000000000
        0.0000000000        0.0000000000        0.0000000000
        0.0000000000        0.0000000000        0.0000000000
        0.0000000000        0.0000000000        0.0000000000
        0.0000000000        0.0000000000        0.0000000000
        0.0000000000        0.0000000000        0.0000000000
        0.0000000000        0.0000000000        0.0000000000
        0.0000000000        0.0000000000        0.0000000000
        0.0000000000        0.0000000000        0.0000000000
        0.0000000000        0.0000000000        0.0000000000
        0.0000000000        0.0000000000        0.0000000000
        0.0000000000        0.0000000000        0.0000000000
        0.0000000000        0.0000000000        0.0000000000
        0.0000000000        0.0000000000        0.0000000000
        0.0000000000        0.0000000000        0.0000000000
        0.0000000000        0.0000000000        0.0000000000
        0.0000000000        0.0000000000        0.0000000000
        0.0000000000        0.0000000000        0.0000000000
        0.0000000000        0.0000000000        0.0000000000
        0.0000000000        0.0000000000        0.0000000000
        0.0000000000        0.0000000000        0.0000000000
        0.0000000000        0.0000000000        0.0000000000
        0.0000000000        0.0000000000        0.0000000000
        0.0000000000        0.0000000000        0.0000000000
        0.0000000000        0.0000000000        0.0000000000
        0.0000000000        0.0000000000        0.0000000000
        0.0000000000        0.0000000000        0.0000000000
        0.0000000000        0.0000000000        0.0000000000
        0.0000000000        0.0000000000        0.0000000000
        0.0000000000        0.0000000000        0.0000000000
        0.0000000000        0.0000000000        0.0000000000
        0.0000000000        0.0000000000        0.0000000000
        0.0000000000        0.0000000000        0.0000000000
        0.0000000000        0.0000000000        0.0000000000
        0.0000000000        0.0000000000        0.0000000000
        0.0000000000        0.0000000000        0.0000000000
        0.0000000000        0.0000000000        0.0000000000
        0.0000000000        0.0000000000        0.0000000000
        0.0000000000        0.0000000000        0.0000000000
        0.0000000000        0.0000000000        0.0000000000
        0.0000000000        0.0000000000        0.0000000000
        0.0000000000        0.0000000000        0.0000000000
        0.0000000000        0.0000000000        0.0000000000
        0.0000000000        0.0000000000        0.0000000000
        0.0000000000        0.0000000000        0.0000000000
        0.0000000000        0.0000000000        0.0000000000
        0.0000000000        0.0000000000        0.0000000000
        0.0000000000        0.0000000000        0.0000000000
        0.0000000000        0.0000000000        0.0000000000
        0.0000000000        0.0000000000        0.0000000000
        0.0000000000        0.0000000000        0.0000000000
        0.0000000000        0.0000000000        0.0000000000
        0.0000000000        0.0000000000        0.0000000000
        0.0000000000        0.0000000000        0.0000000000
        0.0000000000        0.0000000000        0.0000000000
        0.0000000000        0.0000000000        0.0000000000
        0.0000000000        0.0000000000        0.0000000000
        0.0000000000        0.0000000000        0.0000000000
        0.0000000000        0.0000000000        0.0000000000
        0.0000000000        0.0000000000        0.0000000000
        0.0000000000        0.0000000000        0.0000000000
        0.0000000000        0.0000000000        0.0000000000
        0.0000000000        0.0000000000        0.0000000000
        0.0000000000        0.0000000000        0.0000000000
        0.0000000000        0.0000000000        0.0000000000
        0.0000000000        0.0000000000        0.0000000000
        0.0000000000        0.0000000000        0.0000000000
        0.0000000000        0.0000000000        0.0000000000
        0.0000000000        0.0000000000        0.0000000000
        0.0000000000        0.0000000000        0.0000000000
        0.0000000000        0.0000000000        0.0000000000
        0.0000000000        0.0000000000        0.0000000000
        0.0000000000        0.0000000000        0.0000000000
        0.0000000000        0.0000000000        0.0000000000
        0.0000000000        0.0000000000        0.0000000000
        0.0000000000        0.0000000000        0.0000000000
        0.0000000000        0.0000000000        0.0000000000
        0.0000000000        0.0000000000        0.0000000000
        0.0000000000        0.0000000000        0.0000000000
        0.0000000000        0.0000000000        0.0000000000
        0.0000000000        0.0000000000        0.0000000000
        0.0000000000        0.0000000000        0.0000000000
        0.0000000000        0.0000000000        0.0000000000
        0.0000000000        0.0000000000        0.0000000000
        0.0000000000        0.0000000000        0.0000000000
        0.0000000000        0.0000000000
           8
             0.8389659953
                  0.0000000000                  0.0000000000                  0.0000000000
                  0.0000000000                  0.0000000000                  0.0000000000
                  0.0000000000                  0.0000000000
        0.0000000000        0.0000000000        0.0000000001
        0.0000000003        0.0000000006        0.0000000009
        0.0000000013        0.0000000018        0.0000000023
        0.0000000030        0.0000000037        0.0000000045
        0.0000000054        0.0000000063        0.0000000074
        0.0000000085        0.0000000097        0.0000000110
        0.0000000124        0.0000000139        0.0000000154
        0.0000000171        0.0000000188        0.0000000207
        0.0000000226        0.0000000246        0.0000000267
        0.0000000290        0.0000000313        0.0000000337
        0.0000000362        0.0000000388        0.0000000415
        0.0000000444        0.0000000473        0.0000000503
        0.0000000535        0.0000000567        0.0000000601
        0.0000000636        0.0000000672        0.0000000709
        0.0000000747        0.0000000786        0.0000000827
        0.0000000869        0.0000000912        0.0000000956
        0.0000001001        0.0000001048        0.0000001096
        0.0000001145        0.0000001195        0.0000001247
        0.0000001300        0.0000001355        0.0000001411
        0.0000001468        0.0000001526        0.0000001586
        0.0000001648        0.0000001710        0.0000001775
        0.0000001840        0.0000001907        0.0000001976
        0.0000002046        0.0000002118        0.0000002191
        0.0000002266        0.0000002342        0.0000002420
        0.0000002500        0.0000002581        0.0000002664
        0.0000002748        0.0000002835        0.0000002922
        0.0000003012        0.0000003103        0.0000003197
        0.0000003291        0.0000003388        0.0000003486
        0.0000003587        0.0000003689        0.0000003793
        0.0000003899        0.0000004007        0.0000004116
        0.0000004228        0.0000004342        0.0000004457
        0.0000004575        0.0000004695        0.0000004817
        0.0000004940        0.0000005066        0.0000005194
        0.0000005325        0.0000005457        0.0000005591
        0.0000005728        0.0000005867        0.0000006008
        0.0000006152        0.0000006298        0.0000006446
        0.0000006596        0.0000006749        0.0000006905
        0.0000007062        0.0000007222        0.0000007385
        0.0000007550        0.0000007718        0.0000007888
        0.0000008061        0.0000008236        0.0000008414
        0.0000008595        0.0000008778        0.0000008965
        0.0000009153        0.0000009345        0.0000009539
        0.0000009737        0.0000009937        0.0000010140
        0.0000010346        0.0000010554        0.0000010766
        0.0000010981        0.0000011199        0.0000011420
        0.0000011644        0.0000011871        0.0000012101
        0.0000012335        0.0000012571        0.0000012811
        0.0000013054        0.0000013301        0.0000013551
        0.0000013804        0.0000014061        0.0000014321
        0.0000014584        0.0000014852        0.0000015122
        0.0000015396        0.0000015674        0.0000015956
        0.0000016241        0.0000016530        0.0000016823
        0.0000017119        0.0000017420        0.0000017724
        0.0000018032        0.0000018345        0.0000018661
        0.0000018981        0.0000019305        0.0000019634
        0.0000019966        0.0000020303        0.0000020644
        0.0000020989        0.0000021339        0.0000021693
        0.0000022051        0.0000022414        0.0000022782
        0.0000023153        0.0000023530        0.0000023911
        0.0000024297        0.0000024687        0.0000025082
        0.0000025482        0.0000025887        0.0000026297
        0.0000026712        0.0000027132        0.0000027556
        0.0000027986        0.0000028421        0.0000028862
        0.0000029307        0.0000029758        0.0000030214
        0.0000030675        0.0000031142        0.0000031615
        0.0000032093        0.0000032576        0.0000033066
        0.0000033561        0.0000034061        0.0000034568
        0.0000035080        0.0000035599        0.0000036123
        0.0000036654        0.0000037190        0.0000037733
        0.0000038282        0.0000038837        0.0000039398
        0.0000039966        0.0000040541        0.0000041121
        0.0000041709        0.0000042303        0.0000042904
        0.0000043512        0.0000044126        0.0000044747
        0.0000045376        0.0000046011        0.0000046653
        0.0000047303        0.0000047960        0.0000048624
        0.0000049295        0.0000049974        0.0000050661
        0.0000051355        0.0000052057        0.0000052766
        0.0000053483        0.0000054208        0.0000054941
        0.0000055682        0.0000056431        0.0000057189
        0.0000057954        0.0000058728        0.0000059510
        0.0000060301        0.0000061100        0.0000061908
        0.0000062725        0.0000063550        0.0000064384
        0.0000065227        0.0000066080        0.0000066941
        0.0000067812        0.0000068691        0.0000069581
        0.0000070479        0.0000071388        0.0000072306
        0.0000073233        0.0000074171        0.0000075118
        0.0000076076        0.0000077043        0.0000078021
        0.0000079009        0.0000080007        0.0000081016
        0.0000082035        0.0000083065        0.0000084106
        0.0000085158        0.0000086221        0.0000087294
        0.0000088379        0.0000089476        0.0000090583
        0.0000091702        0.0000092833        0.0000093975
        0.0000095129        0.0000096295        0.0000097473
        0.0000098664        0.0000099866        0.0000101081
        0.0000102308        0.0000103548        0.0000104800
        0.0000106065        0.0000107344        0.0000108635
        0.0000109939        0.0000111257        0.0000112588
        0.0000113933        0.0000115291        0.0000116663
        0.0000118049        0.0000119449        0.0000120863
        0.0000122291        0.0000123734        0.0000125191
        0.0000126663        0.0000128150        0.0000129652
        0.0000131169        0.0000132701        0.0000134248
        0.0000135811        0.0000137390        0.0000138984
        0.0000140594        0.0000142220        0.0000143863
        0.0000145521        0.0000147196        0.0000148888
        0.0000150597        0.0000152323        0.0000154065
        0.0000155825        0.0000157603        0.0000159398
        0.0000161210        0.0000163041        0.0000164889
        0.0000166756        0.0000168641        0.0000170545
        0.0000172468        0.0000174409        0.0000176369
        0.0000178349        0.0000180347        0.0000182366
        0.0000184404        0.0000186462        0.0000188540
        0.0000190639        0.0000192758        0.0000194897
        0.0000197057        0.0000199239        0.0000201441
        0.0000203665        0.0000205911        0.0000208178
        0.0000210467        0.0000212778        0.0000215112
        0.0000217468        0.0000219847        0.0000222249
        0.0000224674        0.0000227123        0.0000229595
        0.0000232091        0.0000234611        0.0000237155
        0.0000239723        0.0000242316        0.0000244934
        0.0000247577        0.0000250246        0.0000252940
        0.0000255659        0.0000258405        0.0000261177
        0.0000263975        0.0000266800        0.0000269652
        0.0000272531        0.0000275438        0.0000278372
        0.0000281334        0.0000284324        0.0000287343
        0.0000290390        0.0000293466        0.0000296571
        0.0000299706        0.0000302870        0.0000306065
        0.0000309289        0.0000312544        0.0000315830
        0.0000319147        0.0000322494        0.0000325874
        0.0000329285        0.0000332729        0.0000336205
        0.0000339713        0.0000343255        0.0000346830
        0.0000350438        0.0000354080        0.0000357757
        0.0000361468        0.0000365213        0.0000368994
        0.0000372810        0.0000376662        0.0000380549
        0.0000384473        0.0000388434        0.0000392432
        0.0000396467        0.0000400539        0.0000404650
        0.0000408799        0.0000412986        0.0000417212
        0.0000421478        0.0000425783        0.0000430128
        0.0000434514        0.0000438940        0.0000443408
        0.0000447916        0.0000452467        0.0000457060
        0.0000461695        0.0000466373        0.0000471094
        0.0000475859        0.0000480668        0.0000485522
        0.0000490420        0.0000495363        0.0000500352
        0.0000505387        0.0000510468        0.0000515597
        0.0000520772        0.0000525995        0.0000531266
        0.0000536585        0.0000541954        0.0000547371
        0.0000552838        0.0000558356        0.0000563924
        0.0000569543        0.0000575214        0.0000580936
        0.0000586711        0.0000592539        0.0000598420
        0.0000604355        0.0000610344        0.0000616388
        0.0000622487        0.0000628642        0.0000634853
        0.0000641120        0.0000647445        0.0000653828
        0.0000660268        0.0000666767        0.0000673325
        0.0000679943        0.0000686622        0.0000693361
        0.0000700161        0.0000707023        0.0000713947
        0.0000720934        0.0000727985        0.0000735099
        0.0000742278        0.0000749522        0.0000756832
        0.0000764208        0.0000771651        0.0000779161
        0.0000786739        0.0000794385        0.0000802101
        0.0000809886        0.0000817742        0.0000825669
        0.0000833667        0.0000841738        0.0000849881
        0.0000858098        0.0000866389        0.0000874754
        0.0000883195        0.0000891712        0.0000900306
        0.0000908977        0.0000917725        0.0000926553
        0.0000935460        0.0000944447        0.0000953515
        0.0000962664        0.0000971896        0.0000981210
        0.0000990608        0.0001000090        0.0001009658
        0.0001019311        0.0001029050        0.0001038877
        0.0001048792        0.0001058795        0.0001068889
        0.0001079072        0.0001089347        0.0001099713
        0.0001110172        0.0001120725        0.0001131371
        0.0001142113        0.0001152951        0.0001163886
        0.0001174918        0.0001186049        0.0001197279
        0.0001208609        0.0001220040        0.0001231572
        0.0001243208        0.0001254947        0.0001266791
        0.0001278740        0.0001290796        0.0001302958
        0.0001315229        0.0001327609        0.0001340099
        0.0001352700        0.0001365413        0.0001378239
        0.0001391179        0.0001404233        0.0001417404
        0.0001430691        0.0001444096        0.0001457620
        0.0001471264        0.0001485029        0.0001498915
        0.0001512925        0.0001527059        0.0001541318
        0.0001555703        0.0001570215        0.0001584856
        0.0001599626        0.0001614527        0.0001629559
        0.0001644725        0.0001660024        0.0001675459
        0.0001691030        0.0001706738        0.0001722585
        0.0001738571        0.0001754699        0.0001770969
        0.0001787383        0.0001803941        0.0001820645
        0.0001837497        0.0001854496        0.0001871646
        0.0001888946        0.0001906399        0.0001924006
        0.0001941767        0.0001959685        0.0001977760
        0.0001995994        0.0002014389        0.0002032945
        0.0002051664        0.0002070548        0.0002089597
        0.0002108814        0.0002128200        0.0002147756
        0.0002167483        0.0002187383        0.0002207458
        0.0002227709        0.0002248138        0.0002268746
        0.0002289534        0.0002310505        0.0002331659
        0.0002352999        0.0002374525        0.0002396240
        0.0002418145        0.0002440242        0.0002462532
        0.0002485017        0.0002507699        0.0002530580
        0.0002553660        0.0002576942        0.0002600427
        0.0002624118        0.0002648016        0.0002672122
        0.0002696439        0.0002720969        0.0002745712
        0.0002770671        0.0002795849        0.0002821246
        0.0002846864        0.0002872706        0.0002898773
        0.0002925068        0.0002951591        0.0002978346
        0.0003005334        0.0003032557        0.0003060018
        0.0003087717        0.0003115658        0.0003143841
        0.0003172271        0.0003200947        0.0003229873
        0.0003259051        0.0003288483        0.0003318170
        0.0003348116        0.0003378322        0.0003408790
        0.0003439523        0.0003470524        0.0003501793
        0.0003533335        0.0003565150        0.0003597241
        0.0003629611        0.0003662263        0.0003695197
        0.0003728417        0.0003761926        0.0003795725
        0.0003829817        0.0003864205        0.0003898891
        0.0003933878        0.0003969168        0.0004004764
        0.0004040668        0.0004076883        0.0004113413
        0.0004150258        0.0004187422        0.0004224909
        0.0004262720        0.0004300858        0.0004339326
        0.0004378127        0.0004417263        0.0004456739
        0.0004496555        0.0004536716        0.0004577225
        0.0004618083        0.0004659295        0.0004700862
        0.0004742789        0.0004785079        0.0004827733
        0.0004870756        0.0004914151        0.0004957920
        0.0005002067        0.0005046595        0.0005091508
        0.0005136808        0.0005182499        0.0005228584
        0.0005275067        0.0005321951        0.0005369239
        0.0005416935        0.0005465042        0.0005513564
        0.0005562504        0.0005611866        0.0005661653
        0.0005711869        0.0005762518        0.0005813603
        0.0005865128        0.0005917097        0.0005969513
        0.0006022380        0.0006075703        0.0006129484
        0.0006183729        0.0006238440        0.0006293621
        0.0006349278        0.0006405413        0.0006462031
        0.0006519136        0.0006576732        0.0006634822
        0.0006693413        0.0006752507        0.0006812108
        0.0006872222        0.0006932853        0.0006994004
        0.0007055680        0.0007117886        0.0007180627
        0.0007243906        0.0007307728        0.0007372099
        0.0007437021        0.0007502501        0.0007568543
        0.0007635152        0.0007702332        0.0007770088
        0.0007838425        0.0007907349        0.0007976864
        0.0008046974        0.0008117686        0.0008189004
        0.0008260933        0.0008333479        0.0008406646
        0.0008480440        0.0008554867        0.0008629931
        0.0008705638        0.0008781994        0.0008859003
        0.0008936672        0.0009015006        0.0009094010
        0.0009173691        0.0009254053        0.0009335104
        0.0009416848        0.0009499291        0.0009582440
        0.0009666300        0.0009750877        0.0009836178
        0.0009922208        0.0010008974        0.0010096482
        0.0010184738        0.0010273748        0.0010363519
        0.0010454057        0.0010545369        0.0010637462
        0.0010730341        0.0010824013        0.0010918486
        0.0011013765        0.0011109859        0.0011206773
        0.0011304514        0.0011403090        0.0011502507
        0.0011602773        0.0011703895        0.0011805880
        0.0011908735        0.0012012468        0.0012117086
        0.0012222596        0.0012329007        0.0012436325
        0.0012544558        0.0012653714        0.0012763801
        0.0012874827        0.0012986799        0.0013099726
        0.0013213615        0.0013328475        0.0013444314
        0.0013561139        0.0013678961        0.0013797786
        0.0013917623        0.0014038481        0.0014160369
        0.0014283294        0.0014407267        0.0014532295
        0.0014658387        0.0014785553        0.0014913802
        0.0015043142        0.0015173583        0.0015305134
        0.0015437804        0.0015571604        0.0015706542
        0.0015842627        0.0015979871        0.0016118281
        0.0016257869        0.0016398644        0.0016540616
        0.0016683795        0.0016828192        0.0016973816
        0.0017120678        0.0017268788        0.0017418157
        0.0017568796        0.0017720714        0.0017873924
        0.0018028435        0.0018184259        0.0018341406
        0.0018499888        0.0018659716        0.0018820902
        0.0018983456        0.0019147391        0.0019312717
        0.0019479447        0.0019647593        0.0019817165
        0.0019988177        0.0020160640        0.0020334567
        0.0020509969        0.0020686860        0.0020865252
        0.0021045157        0.0021226587        0.0021409557
        0.0021594079        0.0021780165        0.0021967830
        0.0022157085        0.0022347945        0.0022540424
        0.0022734533        0.0022930289        0.0023127703
        0.0023326790        0.0023527565        0.0023730041
        0.0023934232        0.0024140153        0.0024347819
        0.0024557244        0.0024768442        0.0024981430
        0.0025196221        0.0025412831        0.0025631275
        0.0025851569        0.0026073728        0.0026297767
        0.0026523703        0.0026751551        0.0026981327
        0.0027213048        0.0027446730        0.0027682389
        0.0027920042        0.0028159705        0.0028401396
        0.0028645131        0.0028890928        0.0029138804
        0.0029388775        0.0029640861        0.0029895078
        0.0030151444        0.0030409978        0.0030670697
        0.0030933619        0.0031198764        0.0031466150
        0.0031735796        0.0032007720        0.0032281941
        0.0032558480        0.0032837354        0.0033118584
        0.0033402190        0.0033688191        0.0033976608
        0.0034267460        0.0034560768        0.0034856553
        0.0035154834        0.0035455634        0.0035758973
        0.0036064873        0.0036373354        0.0036684439
        0.0036998149        0.0037314506        0.0037633532
        0.0037955250        0.0038279681        0.0038606850
        0.0038936778        0.0039269489        0.0039605005
        0.0039943351        0.0040284550        0.0040628626
        0.0040975603        0.0041325504        0.0041678355
        0.0042034181        0.0042393005        0.0042754853
        0.0043119750        0.0043487722        0.0043858794
        0.0044232993        0.0044610344        0.0044990873
        0.0045374607        0.0045761574        0.0046151799
        0.0046545310        0.0046942134        0.0047342299
        0.0047745834        0.0048152765        0.0048563121
        0.0048976932        0.0049394224        0.0049815029
        0.0050239374        0.0050667290        0.0051098806
        0.0051533952        0.0051972758        0.0052415256
        0.0052861475        0.0053311446        0.0053765201
        0.0054222772        0.0054684190        0.0055149486
        0.0055618695        0.0056091847        0.0056568976
        0.0057050114        0.0057535296        0.0058024555
        0.0058517925        0.0059015439        0.0059517133
        0.0060023041        0.0060533198        0.0061047640
        0.0061566402        0.0062089520        0.0062617030
        0.0063148969        0.0063685373        0.0064226280
        0.0064771727        0.0065321752        0.0065876392
        0.0066435687        0.0066999674        0.0067568392
        0.0068141882        0.0068720182        0.0069303333
        0.0069891374        0.0070484346        0.0071082291
        0.0071685249        0.0072293261        0.0072906371
        0.0073524620        0.0074148050        0.0074776705
        0.0075410628        0.0076049863        0.0076694453
        0.0077344443        0.0077999878        0.0078660802
        0.0079327262        0.0079999303        0.0080676971
        0.0081360313        0.0082049375        0.0082744206
        0.0083444852        0.0084151363        0.0084863786
        0.0085582170        0.0086306564        0.0087037019
        0.0087773585        0.0088516311        0.0089265249
        0.0090020450        0.0090781966        0.0091549849
        0.0092324151        0.0093104926        0.0093892227
        0.0094686107        0.0095486622        0.0096293826
        0.0097107773        0.0097928521        0.0098756124
        0.0099590639        0.0100432124        0.0101280635
        0.0102136231        0.0102998970        0.0103868911
        0.0104746112        0.0105630635        0.0106522539
        0.0107421885        0.0108328734        0.0109243148
        0.0110165189        0.0111094920        0.0112032404
        0.0112977705        0.0113930887        0.0114892016
        0.0115861155        0.0116838372        0.0117823732
        0.0118817302        0.0119819150        0.0120829343
        0.0121847951        0.0122875042        0.0123910686
        0.0124954953        0.0126007913        0.0127069638
        0.0128140200        0.0129219672        0.0130308125
        0.0131405635        0.0132512274        0.0133628118
        0.0134753242        0.0135887722        0.0137031635
        0.0138185057        0.0139348067        0.0140520743
        0.0141703164        0.0142895409        0.0144097559
        0.0145309695        0.0146531898        0.0147764251
        0.0149006836        0.0150259737        0.0151523038
        0.0152796823        0.0154081179        0.0155376192
        0.0156681948        0.0157998535        0.0159326040
        0.0160664554        0.0162014166        0.0163374966
        0.0164747044        0.0166130493        0.0167525406
        0.0168931875        0.0170349994        0.0171779859
        0.0173221563        0.0174675205        0.0176140879
        0.0177618685        0.0179108721        0.0180611085
        0.0182125878        0.0183653200        0.0185193153
        0.0186745840        0.0188311363        0.0189889826
        0.0191481334        0.0193085993        0.0194703909
        0.0196335189        0.0197979941        0.0199638274
        0.0201310298        0.0202996123        0.0204695861
        0.0206409623        0.0208137524        0.0209879676
        0.0211636195        0.0213407197        0.0215192798
        0.0216993116        0.0218808269        0.0220638376
        0.0222483559        0.0224343937        0.0226219634
        0.0228110772        0.0230017474        0.0231939867
        0.0233878076        0.0235832228        0.0237802451
        0.0239788873        0.0241791624        0.0243810835
        0.0245846637        0.0247899164        0.0249968550
        0.0252054928        0.0254158435        0.0256279207
        0.0258417383        0.0260573100        0.0262746500
        0.0264937723        0.0267146911        0.0269374207
        0.0271619756        0.0273883702        0.0276166192
        0.0278467373        0.0280787395        0.0283126405
        0.0285484556        0.0287861999        0.0290258887
        0.0292675374        0.0295111616        0.0297567769
        0.0300043990        0.0302540438        0.0305057274
        0.0307594657        0.0310152751        0.0312731719
        0.0315331726        0.0317952937        0.0320595520
        0.0323259643        0.0325945475        0.0328653187
        0.0331382952        0.0334134942        0.0336909332
        0.0339706298        0.0342526017        0.0345368668
        0.0348234429        0.0351123482        0.0354036009
        0.0356972193        0.0359932220        0.0362916276
        0.0365924548        0.0368957225        0.0372014497
        0.0375096556        0.0378203595        0.0381335808
        0.0384493390        0.0387676540        0.0390885454
        0.0394120334        0.0397381380        0.0400668795
        0.0403982782        0.0407323549        0.0410691301
        0.0414086247        0.0417508596        0.0420958561
        0.0424436354        0.0427942189        0.0431476281
        0.0435038849        0.0438630110        0.0442250285
        0.0445899596        0.0449578266        0.0453286519
        0.0457024582        0.0460792683        0.0464591051
        0.0468419918        0.0472279514        0.0476170076
        0.0480091837        0.0484045036        0.0488029911
        0.0492046702        0.0496095652        0.0500177004
        0.0504291003        0.0508437896        0.0512617932
        0.0516831360        0.0521078433        0.0525359403
        0.0529674526        0.0534024058        0.0538408258
        0.0542827385        0.0547281702        0.0551771471
        0.0556296958        0.0560858429        0.0565456154
        0.0570090401        0.0574761442        0.0579469553
        0.0584215006        0.0588998081        0.0593819055
        0.0598678208        0.0603575824        0.0608512186
        0.0613487579        0.0618502292        0.0623556613
        0.0628650833        0.0633785245        0.0638960144
        0.0644175826        0.0649432589        0.0654730733
        0.0660070560        0.0665452372        0.0670876475
        0.0676343177        0.0681852786        0.0687405612
        0.0693001969        0.0698642170        0.0704326531
        0.0710055370        0.0715829007        0.0721647764
        0.0727511963        0.0733421930        0.0739377991
        0.0745380476        0.0751429715        0.0757526041
        0.0763669787        0.0769861289        0.0776100886
        0.0782388917        0.0788725724        0.0795111649
        0.0801547038        0.0808032238        0.0814567598
        0.0821153468        0.0827790201        0.0834478150
        0.0841217671        0.0848009123        0.0854852865
        0.0861749258        0.0868698666        0.0875701452
        0.0882757985        0.0889868632        0.0897033763
        0.0904253752        0.0911528970        0.0918859794
        0.0926246601        0.0933689770        0.0941189682
        0.0948746719        0.0956361265        0.0964033705
        0.0971764428        0.0979553823        0.0987402279
        0.0995310191        0.1003277952        0.1011305957
        0.1019394605        0.1027544293        0.1035755423
        0.1044028398        0.1052363619        0.1060761494
        0.1069222429        0.1077746831        0.1086335112
        0.1094987682        0.1103704954        0.1112487343
        0.1121335264        0.1130249134        0.1139229372
        0.1148276397        0.1157390632        0.1166572498
        0.1175822420        0.1185140822        0.1194528132
        0.1203984776        0.1213511184        0.1223107785
        0.1232775012        0.1242513296        0.1252323071
        0.1262204771        0.1272158832        0.1282185691
        0.1292285785        0.1302459552        0.1312707433
        0.1323029867        0.1333427296        0.1343900162
        0.1354448907        0.1365073976        0.1375775811
        0.1386554858        0.1397411564        0.1408346372
        0.1419359731        0.1430452088        0.1441623889
        0.1452875584        0.1464207619        0.1475620445
        0.1487114509        0.1498690261        0.1510348150
        0.1522088625        0.1533912136        0.1545819133
        0.1557810064        0.1569885379        0.1582045528
        0.1594290958        0.1606622118        0.1619039457
        0.1631543422        0.1644134462        0.1656813021
        0.1669579548        0.1682434486        0.1695378281
        0.1708411378        0.1721534218        0.1734747243
        0.1748050896        0.1761445616        0.1774931841
        0.1788510008        0.1802180555        0.1815943915
        0.1829800522        0.1843750807        0.1857795199
        0.1871934127        0.1886168017        0.1900497293
        0.1914922376        0.1929443687        0.1944061644
        0.1958776661        0.1973589150        0.1988499524
        0.2003508187        0.2018615547        0.2033822003
        0.2049127955        0.2064533798        0.2080039926
        0.2095646726        0.2111354584        0.2127163883
        0.2143075000        0.2159088310        0.2175204183
        0.2191422985        0.2207745079        0.2224170821
        0.2240700565        0.2257334660        0.2274073449
        0.2290917271        0.2307866458        0.2324921341
        0.2342082241        0.2359349476        0.2376723358
        0.2394204192        0.2411792279        0.2429487912
        0.2447291378        0.2465202958        0.2483222926
        0.2501351550        0.2519589089        0.2537935797
        0.2556391919        0.2574957693        0.2593633349
        0.2612419110        0.2631315189        0.2650321792
        0.2669439117        0.2688667352        0.2708006676
        0.2727457259        0.2747019263        0.2766692839
        0.2786478127        0.2806375261        0.2826384361
        0.2846505537        0.2866738890        0.2887084510
        0.2907542473        0.2928112847        0.2948795686
        0.2969591034        0.2990498921        0.3011519366
        0.3032652375        0.3053897941        0.3075256044
        0.3096726649        0.3118309711        0.3140005167
        0.3161812943        0.3183732948        0.3205765078
        0.3227909213        0.3250165217        0.3272532941
        0.3295012217        0.3317602862        0.3340304678
        0.3363117448        0.3386040938        0.3409074898
        0.3432219059        0.3455473135        0.3478836820
        0.3502309792        0.3525891706        0.3549582202
        0.3573380897        0.3597287390        0.3621301258
        0.3645422058        0.3669649327        0.3693982579
        0.3718421308        0.3742964983        0.3767613054
        0.3792364946        0.3817220061        0.3842177778
        0.3867237452        0.3892398413        0.3917659968
        0.3943021396        0.3968481955        0.3994040873
        0.4019697353        0.4045450574        0.4071299683
        0.4097243804        0.4123282032        0.4149413433
        0.4175637045        0.4201951876        0.4228356907
        0.4254851088        0.4281433337        0.4308102544
        0.4334857566        0.4361697231        0.4388620332
        0.4415625632        0.4442711860        0.4469877714
        0.4497121855        0.4524442912        0.4551839481
        0.4579310121        0.4606853355        0.4634467673
        0.4662151527        0.4689903333        0.4717721470
        0.4745604279        0.4773550064        0.4801557091
        0.4829623585        0.4857747735        0.4885927688
        0.4914161553        0.4942447395        0.4970783243
        0.4999167080        0.5027596852        0.5056070458
        0.5084585759        0.5113140569        0.5141732660
        0.5170359763        0.5199019560        0.5227709692
        0.5256427753        0.5285171293        0.5313937815
        0.5342724775        0.5371529586        0.5400349609
        0.5429182162        0.5458024513        0.5486873881
        0.5515727440        0.5544582311        0.5573435570
        0.5602284239        0.5631125293        0.5659955657
        0.5688772205        0.5717571759        0.5746351091
        0.5775106921        0.5803835919        0.5832534701
        0.5861199831        0.5889827822        0.5918415134
        0.5946958171        0.5975453288        0.6003896785
        0.6032284908        0.6060613850        0.6088879749
        0.6117078690        0.6145206704        0.6173259767
        0.6201233801        0.6229124673        0.6256928196
        0.6284640129        0.6312256175        0.6339771983
        0.6367183147        0.6394485208        0.6421673651
        0.6448743906        0.6475691349        0.6502511304
        0.6529199038        0.6555749765        0.6582158644
        0.6608420783        0.6634531236        0.6660485001
        0.6686277026        0.6711902207        0.6737355385
        0.6762631352        0.6787724847        0.6812630559
        0.6837343125        0.6861857135        0.6886167126
        0.6910267588        0.6934152963        0.6957817644
        0.6981255978        0.7004462266        0.7027430762
        0.7050155677        0.7072631176        0.7094851382
        0.7116810377        0.7138502200        0.7159920849
        0.7181060284        0.7201914428        0.7222477165
        0.7242742342        0.7262703774        0.7282355241
        0.7301690491        0.7320703240        0.7339387177
        0.7357735959        0.7375743220        0.7393402568
        0.7410707587        0.7427651838        0.7444228863
        0.7460432187        0.7476255315        0.7491691740
        0.7506734942        0.7521378387        0.7535615536
        0.7549439840        0.7562844748        0.7575823703
        0.7588370152        0.7600477540        0.7612139318
        0.7623348945        0.7634099887        0.7644385622
        0.7654199644        0.7663535462        0.7672386608
        0.7680746631        0.7688609111        0.7695967653
        0.7702815895        0.7709147506        0.7714956195
        0.7720235713        0.7724979850        0.7729182446
        0.7732837391        0.7735938628        0.7738480157
        0.7740456038        0.7741860396        0.7742687424
        0.7742931384        0.7742586616        0.7741647537
        0.7740108647        0.7737964532        0.7735209870
        0.7731839431        0.7727848086        0.7723230806
        0.7717982671        0.7712098871        0.7705574710
        0.7698405612        0.7690587124        0.7682114923
        0.7672984815        0.7663192745        0.7652734798
        0.7641607205        0.7629806346        0.7617328757
        0.7604171130        0.7590330324        0.7575803365
        0.7560587449        0.7544679952        0.7528078431
        0.7510780629        0.7492784479        0.7474088110
        0.7454689851        0.7434588236        0.7413782006
        0.7392270116        0.7370051739        0.7347126271
        0.7323493334        0.7299152778        0.7274104693
        0.7248349404        0.7221887481        0.7194719743
        0.7166847258        0.7138271350        0.7108993604
        0.7079015865        0.7048340247        0.7016969133
        0.6984905181        0.6952151323        0.6918710775
        0.6884587034        0.6849783882        0.6814305392
        0.6778155928        0.6741340147        0.6703863004
        0.6665729750        0.6626945940        0.6587517427
        0.6547450370        0.6506751234        0.6465426788
        0.6423484110        0.6380930585        0.6337773906
        0.6294022076        0.6249683405        0.6204766513
        0.6159280326        0.6113234081        0.6066637315
        0.6019499876        0.5971831911        0.5923643869
        0.5874946500        0.5825750847        0.5776068251
        0.5725910341        0.5675289033        0.5624216527
        0.5572705303        0.5520768116        0.5468417990
        0.5415668214        0.5362532340        0.5309024169
        0.5255157754        0.5200947389        0.5146407601
        0.5091553146        0.5036399000        0.4980960353
        0.4925252598        0.4869291324        0.4813092310
        0.4756671512        0.4700045055        0.4643229224
        0.4586240454        0.4529095321        0.4471810529
        0.4414402901        0.4356889368        0.4299286958
        0.4241612785        0.4183884037        0.4126117962
        0.4068331863        0.4010543078        0.3952768973
        0.3895026928        0.3837334326        0.3779708539
        0.3722166918        0.3664726777        0.3607405386
        0.3550219953        0.3493187617        0.3436325432
        0.3379650358        0.3323179247        0.3266928833
        0.3210915719        0.3155156368        0.3099667091
        0.3044464036        0.2989563176        0.2934980305
        0.2880731022        0.2826830723        0.2773294595
        0.2720137605        0.2667374492        0.2615019759
        0.2563087666        0.2511592223        0.2460547183
        0.2409966034        0.2359861996        0.2310248012
        0.2261136741        0.2212540557        0.2164471539
        0.2116941465        0.2069961808        0.2023543728
        0.1977698065        0.1932435332        0.1887765705
        0.1843699014        0.1800244731        0.1757411959
        0.1715209415        0.1673645413        0.1632727848
        0.1592464167        0.1552861347        0.1513925862
        0.1475663649        0.1438080067        0.1401179847
        0.1364967045        0.1329444975        0.1294616140
        0.1260482156        0.1227043659        0.1194300202
        0.1162250145        0.1130890523        0.1100216900
        0.1070223207        0.1040901562        0.1012242159
        0.0984234180        0.0956866776        0.0930129184
        0.0904010720        0.0878500784        0.0853588861
        0.0829264521        0.0805517426        0.0782337322
        0.0759714050        0.0737637543        0.0716097826
        0.0695085021        0.0674589345        0.0654601113
        0.0635110738        0.0616108733        0.0597585712
        0.0579532391        0.0561939587        0.0544798221
        0.0528099320        0.0511834011        0.0495993533
        0.0480569225        0.0465552538        0.0450935025
        0.0436708352        0.0422864289        0.0409394716
        0.0396291622        0.0383547103        0.0371153368
        0.0359102731        0.0347387617        0.0336000562
        0.0324934210        0.0314181314        0.0303734736
        0.0293587450        0.0283732534        0.0274163180
        0.0264872684        0.0255854454        0.0247102002
        0.0238608951        0.0230369028        0.0222376068
        0.0214624012        0.0207106906        0.0199818901
        0.0192754252        0.0185907319        0.0179272562
        0.0172844546        0.0166617936        0.0160587500
        0.0154748102        0.0149094708        0.0143622382
        0.0138326286        0.0133201675        0.0128243904
        0.0123448421        0.0118810767        0.0114326576
        0.0109991575        0.0105801580        0.0101752498
        0.0097840324        0.0094061140        0.0090411117
        0.0086886509        0.0083483655        0.0080198978
        0.0077028982        0.0073970254        0.0071019457
        0.0068173338        0.0065428717        0.0062782493
        0.0060231639        0.0057773204        0.0055404308
        0.0053122143        0.0050923972        0.0048807128
        0.0046769013        0.0044807093        0.0042918902
        0.0041102040        0.0039354169        0.0037673013
        0.0036056359        0.0034502052        0.0033007998
        0.0031572159        0.0030192557        0.0028867265
        0.0027594414        0.0026372187        0.0025198819
        0.0024072598        0.0022991858        0.0021954987
        0.0020960418        0.0020006630        0.0019092151
        0.0018215551        0.0017375445        0.0016570490
        0.0015799385        0.0015060870        0.0014353726
        0.0013676769        0.0013028856        0.0012408881
        0.0011815773        0.0011248495        0.0010706046
        0.0010187457        0.0009691793        0.0009218149
        0.0008765650        0.0008333453        0.0007920744
        0.0007526734        0.0007150666        0.0006791806
        0.0006449448        0.0006122910        0.0005811536
        0.0005514691        0.0005231767        0.0004962174
        0.0004705348        0.0004460742        0.0004227831
        0.0004006112        0.0003795097        0.0003594319
        0.0003403329        0.0003221696        0.0003049002
        0.0002884850        0.0002728857        0.0002580653
        0.0002439886        0.0002306216        0.0002179318
        0.0002058880        0.0001944602        0.0001836196
        0.0001733389        0.0001635916        0.0001543524
        0.0001455971        0.0001373027        0.0001294468
        0.0001220083        0.0001149669        0.0001083031
        0.0001019984        0.0000960351        0.0000903961
        0.0000850653        0.0000800273        0.0000752672
        0.0000707709        0.0000665250        0.0000625166
        0.0000587336        0.0000551642        0.0000517973
        0.0000486224        0.0000456292        0.0000428083
        0.0000401504        0.0000376468        0.0000352894
        0.0000330700        0.0000309814        0.0000290163
        0.0000271680        0.0000254300        0.0000237963
        0.0000222610        0.0000208187        0.0000194640
        0.0000181921        0.0000169983        0.0000158780
        0.0000148272        0.0000138417        0.0000129178
        0.0000120519        0.0000112407        0.0000104808
        0.0000097693        0.0000091033        0.0000084801
        0.0000078971        0.0000073518        0.0000068421
        0.0000063657        0.0000059206        0.0000055049
        0.0000051168        0.0000047545        0.0000044164
        0.0000041010        0.0000038070        0.0000035328
        0.0000032774        0.0000030394        0.0000028178
        0.0000026114        0.0000024194        0.0000022408
        0.0000020746        0.0000019202        0.0000017766
        0.0000016432        0.0000015193        0.0000014043
        0.0000012975        0.0000011984        0.0000011066
        0.0000010214        0.0000009424        0.0000008693
        0.0000008015        0.0000007388        0.0000006807
        0.0000006270        0.0000005773        0.0000005313
        0.0000004889        0.0000004496        0.0000004134
        0.0000003800        0.0000003491        0.0000003206
        0.0000002943        0.0000002701        0.0000002478
        0.0000002273        0.0000002083        0.0000001909
        0.0000001749        0.0000001601        0.0000001466
        0.0000001341        0.0000001227        0.0000001122
        0.0000001025        0.0000000936        0.0000000855
        0.0000000781        0.0000000712        0.0000000650
        0.0000000592        0.0000000540        0.0000000492
        0.0000000448        0.0000000408        0.0000000371
        0.0000000338        0.0000000307        0.0000000279
        0.0000000253        0.0000000230        0.0000000209
        0.0000000190        0.0000000172        0.0000000156
        0.0000000141        0.0000000128        0.0000000116
        0.0000000105        0.0000000095        0.0000000086
        0.0000000078        0.0000000070        0.0000000063
        0.0000000057        0.0000000052        0.0000000046
        0.0000000042        0.0000000038        0.0000000034
        0.0000000031        0.0000000028        0.0000000025
        0.0000000022        0.0000000020        0.0000000018
        0.0000000016        0.0000000015        0.0000000013
        0.0000000012        0.0000000010        0.0000000009
        0.0000000008        0.0000000008        0.0000000007
        0.0000000006        0.0000000005        0.0000000005
        0.0000000004        0.0000000004        0.0000000003
        0.0000000003        0.0000000003        0.0000000002
        0.0000000002        0.0000000002        0.0000000002
        0.0000000002        0.0000000001        0.0000000001
        0.0000000001        0.0000000001        0.0000000001
        0.0000000001        0.0000000001        0.0000000001
        0.0000000001        0.0000000000        0.0000000000
        0.0000000000        0.0000000000        0.0000000000
        0.0000000000        0.0000000000        0.0000000000
        0.0000000000        0.0000000000        0.0000000000
        0.0000000000        0.0000000000        0.0000000000
        0.0000000000        0.0000000000        0.0000000000
        0.0000000000        0.0000000000        0.0000000000
        0.0000000000        0.0000000000        0.0000000000
        0.0000000000        0.0000000000        0.0000000000
        0.0000000000        0.0000000000        0.0000000000
        0.0000000000        0.0000000000        0.0000000000
        0.0000000000        0.0000000000        0.0000000000
        0.0000000000        0.0000000000        0.0000000000
        0.0000000000        0.0000000000        0.0000000000
        0.0000000000        0.0000000000        0.0000000000
        0.0000000000        0.0000000000        0.0000000000
        0.0000000000        0.0000000000        0.0000000000
        0.0000000000        0.0000000000        0.0000000000
        0.0000000000        0.0000000000        0.0000000000
        0.0000000000        0.0000000000        0.0000000000
        0.0000000000        0.0000000000        0.0000000000
        0.0000000000        0.0000000000        0.0000000000
        0.0000000000        0.0000000000        0.0000000000
        0.0000000000        0.0000000000        0.0000000000
        0.0000000000        0.0000000000        0.0000000000
        0.0000000000        0.0000000000        0.0000000000
        0.0000000000        0.0000000000        0.0000000000
        0.0000000000        0.0000000000        0.0000000000
        0.0000000000        0.0000000000        0.0000000000
        0.0000000000        0.0000000000        0.0000000000
        0.0000000000        0.0000000000        0.0000000000
        0.0000000000        0.0000000000        0.0000000000
        0.0000000000        0.0000000000        0.0000000000
        0.0000000000        0.0000000000        0.0000000000
        0.0000000000        0.0000000000        0.0000000000
        0.0000000000        0.0000000000        0.0000000000
        0.0000000000        0.0000000000        0.0000000000
        0.0000000000        0.0000000000        0.0000000000
        0.0000000000        0.0000000000        0.0000000000
        0.0000000000        0.0000000000        0.0000000000
        0.0000000000        0.0000000000        0.0000000000
        0.0000000000        0.0000000000        0.0000000000
        0.0000000000        0.0000000000        0.0000000000
        0.0000000000        0.0000000000        0.0000000000
        0.0000000000        0.0000000000        0.0000000000
        0.0000000000        0.0000000000        0.0000000000
        0.0000000000        0.0000000000        0.0000000000
        0.0000000000        0.0000000000        0.0000000000
        0.0000000000        0.0000000000        0.0000000000
        0.0000000000        0.0000000000        0.0000000000
        0.0000000000        0.0000000000        0.0000000000
        0.0000000000        0.0000000000        0.0000000000
        0.0000000000        0.0000000000        0.0000000000
        0.0000000000        0.0000000000        0.0000000000
        0.0000000000        0.0000000000        0.0000000000
        0.0000000000        0.0000000000        0.0000000000
        0.0000000000        0.0000000000        0.0000000000
        0.0000000000        0.0000000000        0.0000000000
        0.0000000000        0.0000000000        0.0000000000
        0.0000000000        0.0000000000        0.0000000000
        0.0000000000        0.0000000000        0.0000000000
        0.0000000000        0.0000000000        0.0000000000
        0.0000000000        0.0000000000        0.0000000000
        0.0000000000        0.0000000000        0.0000000000
        0.0000000000        0.0000000000        0.0000000000
        0.0000000000        0.0000000000        0.0000000000
        0.0000000000        0.0000000000        0.0000000000
        0.0000000000        0.0000000000        0.0000000000
        0.0000000000        0.0000000000        0.0000000000
        0.0000000000        0.0000000000        0.0000000000
        0.0000000000        0.0000000000        0.0000000000
        0.0000000000        0.0000000000        0.0000000000
        0.0000000000        0.0000000000        0.0000000000
        0.0000000000        0.0000000000        0.0000000000
        0.0000000000        0.0000000000        0.0000000000
        0.0000000000        0.0000000000        0.0000000000
        0.0000000000        0.0000000000        0.0000000000
        0.0000000000        0.0000000000        0.0000000000
        0.0000000000        0.0000000000        0.0000000000
        0.0000000000        0.0000000000        0.0000000000
        0.0000000000        0.0000000000        0.0000000000
        0.0000000000        0.0000000000        0.0000000000
        0.0000000000        0.0000000000        0.0000000000
        0.0000000000        0.0000000000        0.0000000000
        0.0000000000        0.0000000000        0.0000000000
        0.0000000000        0.0000000000        0.0000000000
        0.0000000000        0.0000000000        0.0000000000
        0.0000000000        0.0000000000        0.0000000000
        0.0000000000        0.0000000000        0.0000000000
        0.0000000000        0.0000000000        0.0000000000
        0.0000000000        0.0000000000        0.0000000000
        0.0000000000        0.0000000000        0.0000000000
        0.0000000000        0.0000000000        0.0000000000
        0.0000000000        0.0000000000        0.0000000000
        0.0000000000        0.0000000000        0.0000000000
        0.0000000000        0.0000000000        0.0000000000
        0.0000000000        0.0000000000        0.0000000000
        0.0000000000        0.0000000000        0.0000000000
        0.0000000000        0.0000000000        0.0000000000
        0.0000000000        0.0000000000        0.0000000000
        0.0000000000        0.0000000000        0.0000000000
        0.0000000000        0.0000000000        0.0000000000
        0.0000000000        0.0000000000        0.0000000000
        0.0000000000        0.0000000000        0.0000000000
        0.0000000000        0.0000000000        0.0000000000
        0.0000000000        0.0000000000        0.0000000000
        0.0000000000        0.0000000000        0.0000000000
        0.0000000000        0.0000000000        0.0000000000
        0.0000000000        0.0000000000        0.0000000000
        0.0000000000        0.0000000000        0.0000000000
        0.0000000000        0.0000000000        0.0000000000
        0.0000000000        0.0000000000        0.0000000000
        0.0000000000        0.0000000000        0.0000000000
        0.0000000000        0.0000000000        0.0000000000
        0.0000000000        0.0000000000        0.0000000000
        0.0000000000        0.0000000000        0.0000000000
        0.0000000000        0.0000000000        0.0000000000
        0.0000000000        0.0000000000        0.0000000000
        0.0000000000        0.0000000000        0.0000000000
        0.0000000000        0.0000000000        0.0000000000
        0.0000000000        0.0000000000        0.0000000000
        0.0000000000        0.0000000000        0.0000000000
        0.0000000000        0.0000000000        0.0000000000
        0.0000000000        0.0000000000        0.0000000000
        0.0000000000        0.0000000000        0.0000000000
        0.0000000000        0.0000000000        0.0000000000
        0.0000000000        0.0000000000        0.0000000000
        0.0000000000        0.0000000000        0.0000000000
        0.0000000000        0.0000000000        0.0000000000
        0.0000000000        0.0000000000        0.0000000000
        0.0000000000        0.0000000000        0.0000000000
        0.0000000000        0.0000000000        0.0000000000
        0.0000000000        0.0000000000        0.0000000000
        0.0000000000        0.0000000000        0.0000000000
        0.0000000000        0.0000000000        0.0000000000
        0.0000000000        0.0000000000        0.0000000000
        0.0000000000        0.0000000000        0.0000000000
        0.0000000000        0.0000000000        0.0000000000
        0.0000000000        0.0000000000        0.0000000000
        0.0000000000        0.0000000000        0.0000000000
        0.0000000000        0.0000000000        0.0000000000
        0.0000000000        0.0000000000        0.0000000000
        0.0000000000        0.0000000000        0.0000000000
        0.0000000000        0.0000000000        0.0000000000
        0.0000000000        0.0000000000        0.0000000000
        0.0000000000        0.0000000000        0.0000000000
        0.0000000000        0.0000000000        0.0000000000
        0.0000000000        0.0000000000        0.0000000000
        0.0000000000        0.0000000000        0.0000000000
        0.0000000000        0.0000000000        0.0000000000
        0.0000000000        0.0000000000        0.0000000000
        0.0000000000        0.0000000000        0.0000000000
        0.0000000000        0.0000000000        0.0000000000
        0.0000000000        0.0000000000        0.0000000000
        0.0000000000        0.0000000000        0.0000000000
        0.0000000000        0.0000000000        0.0000000000
        0.0000000000        0.0000000000        0.0000000000
        0.0000000000        0.0000000000        0.0000000000
        0.0000000000        0.0000000000        0.0000000000
        0.0000000000        0.0000000000        0.0000000000
        0.0000000000        0.0000000000        0.0000000000
        0.0000000000        0.0000000000        0.0000000000
        0.0000000000        0.0000000000        0.0000000000
        0.0000000000        0.0000000000        0.0000000000
        0.0000000000        0.0000000000        0.0000000000
        0.0000000000        0.0000000000        0.0000000000
        0.0000000000        0.0000000000        0.0000000000
        0.0000000000        0.0000000000        0.0000000000
        0.0000000000        0.0000000000        0.0000000000
        0.0000000000        0.0000000000        0.0000000000
        0.0000000000        0.0000000000        0.0000000000
        0.0000000000        0.0000000000        0.0000000000
        0.0000000000        0.0000000000        0.0000000000
        0.0000000000        0.0000000000        0.0000000000
        0.0000000000        0.0000000000        0.0000000000
        0.0000000000        0.0000000000        0.0000000000
        0.0000000000        0.0000000000        0.0000000000
        0.0000000000        0.0000000000        0.0000000000
        0.0000000000        0.0000000000        0.0000000000
        0.0000000000        0.0000000000        0.0000000000
        0.0000000000        0.0000000000        0.0000000000
        0.0000000000        0.0000000000        0.0000000000
        0.0000000000        0.0000000000        0.0000000000
        0.0000000000        0.0000000000        0.0000000000
        0.0000000000        0.0000000000        0.0000000000
        0.0000000000        0.0000000000        0.0000000000
        0.0000000000        0.0000000000        0.0000000000
        0.0000000000        0.0000000000        0.0000000000
        0.0000000000        0.0000000000        0.0000000000
        0.0000000000        0.0000000000        0.0000000000
        0.0000000000        0.0000000000        0.0000000000
        0.0000000000        0.0000000000        0.0000000000
        0.0000000000        0.0000000000        0.0000000000
        0.0000000000        0.0000000000        0.0000000000
        0.0000000000        0.0000000000        0.0000000000
        0.0000000000        0.0000000000        0.0000000000
        0.0000000000        0.0000000000        0.0000000000
        0.0000000000        0.0000000000        0.0000000000
        0.0000000000        0.0000000000        0.0000000000
        0.0000000000        0.0000000000        0.0000000000
        0.0000000000        0.0000000000        0.0000000000
        0.0000000000        0.0000000000        0.0000000000
        0.0000000000        0.0000000000        0.0000000000
        0.0000000000        0.0000000000        0.0000000000
        0.0000000000        0.0000000000        0.0000000000
        0.0000000000        0.0000000000        0.0000000000
        0.0000000000        0.0000000000        0.0000000000
        0.0000000000        0.0000000000        0.0000000000
        0.0000000000        0.0000000000        0.0000000000
        0.0000000000        0.0000000000        0.0000000000
        0.0000000000        0.0000000000        0.0000000000
        0.0000000000        0.0000000000        0.0000000000
        0.0000000000        0.0000000000        0.0000000000
        0.0000000000        0.0000000000        0.0000000000
        0.0000000000        0.0000000000        0.0000000000
        0.0000000000        0.0000000000        0.0000000000
        0.0000000000        0.0000000000        0.0000000000
        0.0000000000        0.0000000000        0.0000000000
        0.0000000000        0.0000000000        0.0000000000
        0.0000000000        0.0000000000        0.0000000000
        0.0000000000        0.0000000000        0.0000000000
        0.0000000000        0.0000000000        0.0000000000
        0.0000000000        0.0000000000        0.0000000000
        0.0000000000        0.0000000000        0.0000000000
        0.0000000000        0.0000000000        0.0000000000
        0.0000000000        0.0000000000        0.0000000000
        0.0000000000        0.0000000000        0.0000000000
        0.0000000000        0.0000000000        0.0000000000
        0.0000000000        0.0000000000        0.0000000000
        0.0000000000        0.0000000000        0.0000000000
        0.0000000000        0.0000000000        0.0000000000
        0.0000000000        0.0000000000        0.0000000000
        0.0000000000        0.0000000000        0.0000000000
        0.0000000000        0.0000000000        0.0000000000
        0.0000000000        0.0000000000        0.0000000000
        0.0000000000        0.0000000000        0.0000000000
        0.0000000000        0.0000000000        0.0000000000
        0.0000000000        0.0000000000        0.0000000000
        0.0000000000        0.0000000000        0.0000000000
        0.0000000000        0.0000000000        0.0000000000
        0.0000000000        0.0000000000        0.0000000000
        0.0000000000        0.0000000000        0.0000000000
        0.0000000000        0.0000000000        0.0000000000
        0.0000000000        0.0000000000        0.0000000000
        0.0000000000        0.0000000000        0.0000000000
        0.0000000000        0.0000000000        0.0000000000
        0.0000000000        0.0000000000        0.0000000000
        0.0000000000        0.0000000000        0.0000000000
        0.0000000000        0.0000000000        0.0000000000
        0.0000000000        0.0000000000        0.0000000000
        0.0000000000        0.0000000000        0.0000000000
        0.0000000000        0.0000000000        0.0000000000
        0.0000000000        0.0000000000        0.0000000000
        0.0000000000        0.0000000000        0.0000000000
        0.0000000000        0.0000000000        0.0000000000
        0.0000000000        0.0000000000        0.0000000000
        0.0000000000        0.0000000000        0.0000000000
        0.0000000000        0.0000000000        0.0000000000
        0.0000000000        0.0000000000        0.0000000000
        0.0000000000        0.0000000000        0.0000000000
        0.0000000000        0.0000000000        0.0000000000
        0.0000000000        0.0000000000        0.0000000000
        0.0000000000        0.0000000000        0.0000000000
        0.0000000000        0.0000000000        0.0000000000
        0.0000000000        0.0000000000        0.0000000000
        0.0000000000        0.0000000000        0.0000000000
        0.0000000000        0.0000000000        0.0000000000
        0.0000000000        0.0000000000        0.0000000000
        0.0000000000        0.0000000000        0.0000000000
        0.0000000000        0.0000000000        0.0000000000
        0.0000000000        0.0000000000        0.0000000000
        0.0000000000        0.0000000000        0.0000000000
        0.0000000000        0.0000000000        0.0000000000
        0.0000000000        0.0000000000        0.0000000000
        0.0000000000        0.0000000000        0.0000000000
        0.0000000000        0.0000000000        0.0000000000
        0.0000000000        0.0000000000        0.0000000000
        0.0000000000        0.0000000000        0.0000000000
        0.0000000000        0.0000000000        0.0000000000
        0.0000000000        0.0000000000        0.0000000000
        0.0000000000        0.0000000000        0.0000000000
        0.0000000000        0.0000000000        0.0000000000
        0.0000000000        0.0000000000        0.0000000000
        0.0000000000        0.0000000000        0.0000000000
        0.0000000000        0.0000000000        0.0000000000
        0.0000000000        0.0000000000        0.0000000000
        0.0000000000        0.0000000000        0.0000000000
        0.0000000000        0.0000000000        0.0000000000
        0.0000000000        0.0000000000        0.0000000000
        0.0000000000        0.0000000000        0.0000000000
        0.0000000000        0.0000000000        0.0000000000
        0.0000000000        0.0000000000        0.0000000000
        0.0000000000        0.0000000000        0.0000000000
        0.0000000000        0.0000000000        0.0000000000
        0.0000000000        0.0000000000        0.0000000000
        0.0000000000        0.0000000000        0.0000000000
        0.0000000000        0.0000000000        0.0000000000
        0.0000000000        0.0000000000        0.0000000000
        0.0000000000        0.0000000000        0.0000000000
        0.0000000000        0.0000000000        0.0000000000
        0.0000000000        0.0000000000        0.0000000000
        0.0000000000        0.0000000000        0.0000000000
        0.0000000000        0.0000000000        0.0000000000
        0.0000000000        0.0000000000        0.0000000000
        0.0000000000        0.0000000000        0.0000000000
        0.0000000000        0.0000000000        0.0000000000
        0.0000000000        0.0000000000        0.0000000000
        0.0000000000        0.0000000000        0.0000000000
        0.0000000000        0.0000000000        0.0000000000
        0.0000000000        0.0000000000        0.0000000000
        0.0000000000        0.0000000000        0.0000000000
        0.0000000000        0.0000000000        0.0000000000
        0.0000000000        0.0000000000        0.0000000000
        0.0000000000        0.0000000000        0.0000000000
        0.0000000000        0.0000000000        0.0000000000
        0.0000000000        0.0000000000        0.0000000000
        0.0000000000        0.0000000000        0.0000000000
        0.0000000000        0.0000000000        0.0000000000
        0.0000000000        0.0000000000        0.0000000000
        0.0000000000        0.0000000000        0.0000000000
        0.0000000000        0.0000000000        0.0000000000
        0.0000000000        0.0000000000        0.0000000000
        0.0000000000        0.0000000000        0.0000000000
        0.0000000000        0.0000000000        0.0000000000
        0.0000000000        0.0000000000        0.0000000000
        0.0000000000        0.0000000000        0.0000000000
        0.0000000000        0.0000000000        0.0000000000
        0.0000000000        0.0000000000        0.0000000000
        0.0000000000        0.0000000000        0.0000000000
        0.0000000000        0.0000000000        0.0000000000
        0.0000000000        0.0000000000        0.0000000000
        0.0000000000        0.0000000000        0.0000000000
        0.0000000000        0.0000000000        0.0000000000
        0.0000000000        0.0000000000        0.0000000000
        0.0000000000        0.0000000000        0.0000000000
        0.0000000000        0.0000000000        0.0000000000
        0.0000000000        0.0000000000        0.0000000000
        0.0000000000        0.0000000000        0.0000000000
        0.0000000000        0.0000000000        0.0000000000
        0.0000000000        0.0000000000        0.0000000000
        0.0000000000        0.0000000000        0.0000000000
        0.0000000000        0.0000000000        0.0000000000
        0.0000000000        0.0000000000        0.0000000000
        0.0000000000        0.0000000000        0.0000000000
        0.0000000000        0.0000000000        0.0000000000
        0.0000000000        0.0000000000        0.0000000000
        0.0000000000        0.0000000000        0.0000000000
        0.0000000000        0.0000000000        0.0000000000
        0.0000000000        0.0000000000        0.0000000000
        0.0000000000        0.0000000000        0.0000000000
        0.0000000000        0.0000000000        0.0000000000
        0.0000000000        0.0000000000        0.0000000000
        0.0000000000        0.0000000000        0.0000000000
        0.0000000000        0.0000000000        0.0000000000
        0.0000000000        0.0000000000        0.0000000000
        0.0000000000        0.0000000000        0.0000000000
        0.0000000000        0.0000000000        0.0000000000
        0.0000000000        0.0000000000        0.0000000000
        0.0000000000        0.0000000000        0.0000000000
        0.0000000000        0.0000000000        0.0000000000
        0.0000000000        0.0000000000        0.0000000000
        0.0000000000        0.0000000000        0.0000000000
        0.0000000000        0.0000000000        0.0000000000
        0.0000000000        0.0000000000        0.0000000000
        0.0000000000        0.0000000000        0.0000000000
        0.0000000000        0.0000000000        0.0000000000
        0.0000000000        0.0000000000        0.0000000000
        0.0000000000        0.0000000000        0.0000000000
        0.0000000000        0.0000000000        0.0000000000
        0.0000000000        0.0000000000        0.0000000000
        0.0000000000        0.0000000000        0.0000000000
        0.0000000000        0.0000000000        0.0000000000
        0.0000000000        0.0000000000        0.0000000000
        0.0000000000        0.0000000000        0.0000000000
        0.0000000000        0.0000000000        0.0000000000
        0.0000000000        0.0000000000        0.0000000000
        0.0000000000        0.0000000000        0.0000000000
        0.0000000000        0.0000000000        0.0000000000
        0.0000000000        0.0000000000        0.0000000000
        0.0000000000        0.0000000000        0.0000000000
        0.0000000000        0.0000000000        0.0000000000
        0.0000000000        0.0000000000        0.0000000000
        0.0000000000        0.0000000000        0.0000000000
        0.0000000000        0.0000000000        0.0000000000
