# Supplementary material for: Atomistic simulations on the carbidisation processes in Pd nanoparticles
Source: RSC Adv. 2023 Feb 14;13(9):5619–26. doi: 10.1039/d2ra07462a (PMC9926891; doi:10.1039/d2ra07462a)
Supplement: RA-013-D2RA07462A-s001 [file RA-013-D2RA07462A-s001.zip › Supporting Information/1.Pd_38_Truncated_Octahedron/100_Facet_Transition_State/Pd_38.dat]

TASK transitionstatesearch
tssearch_method : LSTQST
tssearch_lstqst_protocol : CompleteLSTQST 
CUTOFF_ENERGY 800.0000000000   eV                 
MAXIT_NGWF_CG 100            
XC_FUNCTIONAL PBE
SPINPOLARIZED FALSE
CONSTANT_EFIELD 0.0000000000     0.0000000000     0.0000000000     
OUTPUT_DETAIL VERBOSE      
DO_PROPERTIES TRUE
WRITE_DENSITY_PLOT TRUE                     
EDFT TRUE 
write_xyz               : T 
PAW                     : F
edft_spin_fix           : 0
edft_update_scheme      : pulay_mix
edft_maxit              : 10
write_hamiltonian       : T
edft_smearing_width     : 0.1 eV
geom_continuation       : F  
geom_maxiter            : 40  
write_denskern          : T
write_tightbox_ngwfs    : T
write_converged_dkngwfs : F
geom_disp_tol           : 1e-2 bohr
geom_force_tol          : 7e-3 "ha/bohr"

%block lattice_cart
Ang
 20.00000000000       0.000000000000       0.000000000000       
 0.000000000000       20.00000000000       0.000000000000       
 0.000000000000       0.000000000000       20.00000000000      
%endblock lattice_cart

%block positions_abs
Ang
C    10.000432    9.999580   14.029111
Pd    6.167698    8.087021   10.062714
Pd    6.160618   10.002031    8.070108
Pd    6.215964   10.001184   11.995214
Pd    6.167326   11.915560   10.062772
Pd    8.080591    6.170674   10.063071
Pd    9.998029    6.163257    8.071365
Pd   10.000253    6.221160   11.992933
Pd    8.055831   10.002103    6.169633
Pd    9.996958    8.062196    6.170045
Pd    8.003034    8.004650    8.026268
Pd    8.070549   10.001374   10.005313
Pd    9.999578    8.072770   10.004389
Pd    9.999646   10.000616    8.046968
Pd    8.014651    8.015948   12.028280
Pd    8.024838   10.000623   14.041887
Pd   10.000555    8.024195   14.041127
Pd    9.999460   10.000159   11.977305
Pd    9.999755   11.938171    6.169715
Pd    8.002949   11.996434    8.025501
Pd    8.081209   13.830480   10.062632
Pd   10.000076   11.926686   10.004465
Pd    9.999987   13.837590    8.070902
Pd    8.014508   11.984011   12.029368
Pd   10.002489   11.974928   14.041351
Pd   10.001017   13.777102   11.993571
Pd   11.918010    6.169668   10.061769
Pd   11.942569    9.998783    6.169060
Pd   11.996048    8.003066    8.024976
Pd   11.929499    9.999912   10.005423
Pd   13.832025    8.085593   10.061877
Pd   13.839062    9.998760    8.069519
Pd   11.985985    8.014667   12.028558
Pd   11.976481    9.997920   14.039730
Pd   13.786735    9.998460   11.995278
Pd   11.997170   11.996199    8.024891
Pd   11.919362   13.830577   10.062232
Pd   13.832699   11.912545   10.062017
Pd   11.986810   11.983803   12.029124  
%endblock positions_abs
%block positions_abs_product
Ang
C     8.003906    9.999936   11.995588
Pd    6.139805    8.025828    9.961423
Pd    6.142047    9.999975    8.039516
Pd    6.047497    9.999919   11.949866
Pd    6.139965   11.973990    9.961344
Pd    8.050416    6.144883    9.978270
Pd   10.002394    6.155096    8.055727
Pd   10.021613    6.145102   11.949068
Pd    8.055766   10.000046    6.165549
Pd    9.995826    8.058689    6.164313
Pd    8.009047    8.000641    7.998427
Pd    8.032394   10.000525    9.945730
Pd   10.023746    8.019921    9.975443
Pd   10.016513   10.000632    8.029115
Pd    7.994325    7.947048   12.005509
Pd    8.049806    9.999912   13.952122
Pd   10.038279    8.025890   13.860344
Pd   10.054316   10.000402   11.967455
Pd    9.996300   11.941213    6.164278
Pd    8.009225   11.999498    7.998239
Pd    8.050826   13.854737    9.978035
Pd   10.023926   11.979899    9.975452
Pd   10.002637   13.844471    8.055940
Pd    7.994595   12.052835   12.005546
Pd   10.038664   11.973952   13.860344
Pd   10.022005   13.854636   11.948749
Pd   11.944888    6.155099    9.997271
Pd   11.942490   10.000095    6.157156
Pd   11.989790    8.011912    8.010319
Pd   11.971277   10.000638    9.982995
Pd   13.836250    8.058494   10.004040
Pd   13.843197   10.000125    8.057925
Pd   12.001719    8.000837   11.990530
Pd   11.960963   10.000033   13.857758
Pd   13.835516   10.000096   11.943881
Pd   11.990025   11.988181    8.010311
Pd   11.944789   13.844460    9.997201
Pd   13.836552   11.941394   10.004008
Pd   12.002009   11.999267   11.990520
%endblock positions_abs_product

%block species
Pd Pd 46 13 9.0
C  C  6  4  9.0 
%endblock species

%block species_atomic_set
Pd SOLVE
C  SOLVE
%endblock species_atomic_set

%block species_pot
Pd    "Pd_NCP19_PBE_OTF.usp"
C     "C_NCP19_PBE_OTF.usp"
%endblock species_pot

%block species_constraints
Pd NONE
C  NONE
%endblock species_constraints
