# Supplementary material for: Atomistic simulations on the carbidisation processes in Pd nanoparticles
Source: RSC Adv. 2023 Feb 14;13(9):5619–26. doi: 10.1039/d2ra07462a (PMC9926891; doi:10.1039/d2ra07462a)
Supplement: RA-013-D2RA07462A-s001 [file RA-013-D2RA07462A-s001.zip › Supporting Information/1.Pd_38_Truncated_Octahedron/100_Facet_Transition_State/Pd_38.out]

==================================================================================
It's Wed 23 Feb 09:50:32 GMT 2022.
*** Starting onetep_launcher (node node-c12s-030, PIDs 21763 21764 21765 21766 21767 21768 21769 21770 21771 21772)...
    - ONETEP arguments: Pd_38.dat
    - Current directory: /lustre/scratch/mmm1045/2.ONETEP_Calculations/2.Octahedron/2.Truncated/1.Pd_38/2.Carbon/Barrier_Test/100_Facet/3.Transition_States/1/CompleteLSTQST
    - Launcher executable directory: /lustre/home/mmm1045/onetep/utils
    - (-e) ONETEP executable has NOT been specified through command-line
      ... ARCH environment variable has not been set either
      ... resolving onetep.* -> no matches
      ... resolving /lustre/home/mmm1045/onetep/utils/onetep.* -> no matches
      ... resolving /lustre/home/mmm1045/onetep/utils/../bin/onetep.young -> /lustre/home/mmm1045/onetep/utils/../bin/onetep.young
      ... resolving /lustre/scratch/mmm1045/2.ONETEP_Calculations/2.Octahedron/2.Truncated/1.Pd_38/2.Carbon/Barrier_Test/100_Facet/3.Transition_States/1/CompleteLSTQST/onetep.* -> no matches
      ... resolving /lustre/scratch/mmm1045/2.ONETEP_Calculations/2.Octahedron/2.Truncated/1.Pd_38/2.Carbon/Barrier_Test/100_Facet/3.Transition_States/1/CompleteLSTQST/../bin/onetep.* -> no matches
      ... trying /lustre/home/mmm1045/onetep/utils/../bin/onetep.young
          -> looks OK
*** Setting up environment...
    - (-s) Process stack size: unlimited
    - (-t) OMP_NUM_THREADS: 4
    - (-o) OMP_STACKSIZE: 64M
    - (-c) Maximum core file size: 2048000
    - (-d) decfort_dump_flag: n
    - (-m) I_MPI_OFA_TRANSLATION_CACHE: 0
    - (-m) I_MPI_DAPL_TRANSLATION_CACHE: 0
    - (-m) I_MPI_DAPL_UD_TRANSLATION_CACHE: 0
*** Starting ONETEP...
    - /lustre/home/mmm1045/onetep/utils/../bin/onetep.young Pd_38.dat
=================================================================================
_________________________________________________________________________________
[0] MPI startup(): I_MPI_DAPL_UD_TRANSLATION_CACHE variable has been removed from the product, its value is ignored

[0] MPI startup(): I_MPI_OFA_TRANSLATION_CACHE variable has been removed from the product, its value is ignored

[0] MPI startup(): I_MPI_DAPL_TRANSLATION_CACHE variable has been removed from the product, its value is ignored

 +---------------------------------------------------------------+
 |                                                               |
 |        ####### #     # ####### ####### ####### ######         |
 |        #     # ##    # #          #    #       #     #        |
 |        #     # # #   # #          #    #       #     #        |
 |        #     # #  #  # #####      #    #####   ######         |
 |        #     # #   # # #          #    #       #              |
 |        #     # #    ## #          #    #       #              |
 |        ####### #     # #######    #    ####### #              |
 |                                                               |
 |        Linear-Scaling Ab Initio Total Energy Program          |
 |                                                               |
 |          Release for academic collaborators of ODG            |
 |                                             Version 6.1.3.14  |
 |                                                               |
 +---------------------------------------------------------------+
 |                                                               |
 |  Authors:                                                     |
 |  Jacek Dziedzic, Peter D. Haynes, Nicholas D. M. Hine,        |
 |  Arash A. Mostofi, Mike C. Payne and Chris-Kriton Skylaris    |
 |                                                               |
 |  Contributors:                                                |
 |  J. Aarons, L. Andrinopoulos, P. W. Avraam, R. A. Bell,       |
 |  A. Bhandari, G. A. Bramley, R. J. Charlton, S. J. Clark,     |
 |  R. J. Clements, G. C. Constantinescu, F. Corsetti,           |
 |  N. Corsini, O. Dieguez, S. M. M. Dubois, K. K. B. Duff,      |
 |  J. M. Escartin, A. Greco, H. Helal, Q. O. Hill, L. P. Lee,   |
 |  J.-H. Li, E. B. Linscott, G. Moynihan, D. D. O`Regan,        |
 |  O. K. Okan, M. J. S. Phipps, C. J. Pickard,                  |
 |  J. C. A. Prentice, M. I. J. Probert, L. E. Ratcliff,         |
 |  M. Robinson, A. Ruiz Serrano, J. S. Spencer, E. W. Tait,     |
 |  G. Teobaldi, D. Turban, V. Vitale, K. A. Wilkinson,          |
 |  C. Weber, J. C. Womack, N. Yeung and T. J. Zuehlsdorff       |
 |                                                               |
 |                                   Copyright (c) 2004-2021     |
 |                                                               |
 |  Please cite:                                                 |
 |  "The ONETEP linear-scaling density functional theory program"|
 |   J. Chem. Phys. 152(17) 174111 (2020)                        |
 |                                                               |
 |          in all publications arising from your use of ONETEP. |
 |                                                               |
 +---------------------------------------------------------------+
 |                                                               |
 |   ONETEP is based on developments described in the following  |
 |   publications:                                               |
 |                                                               |
 |  "Nonorthogonal generalized Wannier function pseudopotential  |
 |   plane-wave method".                                         |
 |   C.-K. Skylaris, A. A. Mostofi, P. D. Haynes, O. Dieguez,    |
 |   M. C. Payne.                                                |
 |   Phys. Rev. B 66 035119 (2002).                              |
 |                                                               |
 |  "Preconditioned iterative minimization for linear-scaling    |
 |   electronic structure calculations".                         |
 |   A. A. Mostofi, P. D. Haynes, C.-K. Skylaris, M. C. Payne.   |
 |   J. Chem. Phys. 119(17), pp.8842-8848 (2003).                |
 |                                                               |
 |  "Total-energy calculations on a real space grid with         |
 |   localized functions and a plane-wave basis".                |
 |   A. A. Mostofi, C.-K. Skylaris, P. D. Haynes, M. C. Payne.   |
 |   Comput. Phys. Commun. 147, pp.788-802 (2002).               |
 |                                                               |
 |  "Accurate kinetic energy evaluation in electronic structure  |
 |   calculations with localized functions on real space grids"  |
 |   C.-K. Skylaris, A. A. Mostofi, P. D. Haynes, C. J. Pickard, |
 |   M. C. Payne.                                                |
 |   Comput. Phys. Commun. 140, pp.315-322 (2001).               |
 |                                                               |
 |  "Accurate ionic forces and geometry optimization in linear-  |
 |   scaling density-functional theory with local orbitals"      |
 |   N. D. M. Hine, M. Robinson, P. D. Haynes, C.-K. Skylaris,   |
 |   M. C. Payne, and A. A. Mostofi.                             |
 |   Phys. Rev. B 83 195102 (2011).                              |
 |                                                               |
 +---------------------------------------------------------------+

Job started: 23-02-2022 09:50 (-0000)
 
Reading parameters from file "Pd_38.dat" ...... done

If your calculation crashes here, before "Checking processes and threads..."
is displayed, then your stack size is insufficient.
If so, use "ulimit -s unlimited" at runtime.
You can disable this check with "check_stack_size F".

Checking processes and threads...
   Determining the default number of threads...
      No default threads set at compilation time: defaulting to 1.
      OpenMP library call suggests 4 threads.
      Hybrid MPI-OpenMP compilation detected.
      Number of MPI processes > 1.
      OMP_NUM_THREADS environment variable present and
      its value matches the one obtained from the OpenMP library call.
      Using this value as default.
      Default threads: 4
      Default applies to threads_max and threads_num_fftboxes.
      Settings in the input file override this default.
   ... done

   Running with 20 MPI processes.
   There are 10 MPI processes running on the same node as the root process.
   Each MPI process is using: 
               1 threads for simulation cell FFTs.
               1 threads for parallel FFT box operations.
               4 threads for loops over batched FFT box operations.
               4 threads in other parallel regions.
... done

Basic input checks...
Resetting ngwf_cg_rotate to TRUE for EDFT calculations
... done

Reading geometry and species blocks from file "Pd_38.dat" ...    
  Number of PPD points along a3 set to 1.  This is 
  the default value, it may have been provided also in the input file.
... done
 Writing xyz coordinates to file "Pd_38.xyz" ... done


--------------------------------------------------------------------------------
---------------------------------- INPUT FILE ----------------------------------
--------------------------------------------------------------------------------

TASK transitionstatesearch                                                      
tssearch_method : LSTQST                                                        
tssearch_lstqst_protocol : CompleteLSTQST                                       
CUTOFF_ENERGY 800.0000000000   eV                                               
MAXIT_NGWF_CG 100                                                               
XC_FUNCTIONAL PBE                                                               
SPINPOLARIZED FALSE                                                             
CONSTANT_EFIELD 0.0000000000     0.0000000000     0.0000000000                  
OUTPUT_DETAIL VERBOSE                                                           
DO_PROPERTIES TRUE                                                              
WRITE_DENSITY_PLOT TRUE                                                         
EDFT TRUE                                                                       
write_xyz               : T                                                     
PAW                     : F                                                     
edft_spin_fix           : 0                                                     
edft_update_scheme      : pulay_mix                                             
edft_maxit              : 10                                                    
write_hamiltonian       : T                                                     
edft_smearing_width     : 0.1 eV                                                
geom_continuation       : F                                                     
geom_maxiter            : 40                                                    
write_denskern          : T                                                     
write_tightbox_ngwfs    : T                                                     
write_converged_dkngwfs : F                                                     
geom_disp_tol           : 1e-2 bohr                                             
geom_force_tol          : 7e-3 "ha/bohr"                                        
%block lattice_cart                                                             
Ang                                                                             
20.00000000000       0.000000000000       0.000000000000                        
0.000000000000       20.00000000000       0.000000000000                        
0.000000000000       0.000000000000       20.00000000000                        
%endblock lattice_cart                                                          
%block positions_abs                                                            
     Hash =  -000003405376705250573751
%endblock positions_abs                                                         
%block positions_abs_product                                                    
     Hash =  -000000127745697430388379
%endblock positions_abs_product                                                 
%block species                                                                  
Pd Pd 46 13 9.0                                                                 
C  C  6  4  9.0                                                                 
%endblock species                                                               
%block species_atomic_set                                                       
Pd SOLVE                                                                        
C  SOLVE                                                                        
%endblock species_atomic_set                                                    
%block species_pot                                                              
Pd    "Pd_NCP19_PBE_OTF.usp"                                                    
C     "C_NCP19_PBE_OTF.usp"                                                     
%endblock species_pot                                                           
%block species_constraints                                                      
Pd NONE                                                                         
C  NONE                                                                         
%endblock species_constraints                                                   

--------------------------------------------------------------------------------
-------------------------------- END INPUT FILE --------------------------------
--------------------------------------------------------------------------------


 
<<<<<<<<<<<<<<<<<<<<<<<<<<<<<<<<< Full system >>>>>>>>>>>>>>>>>>>>>>>>>>>>>>>>>>
<<<<<<<<<<<<<<<<<<<<<<<<< Pseudopotential information >>>>>>>>>>>>>>>>>>>>>>>>>>
File: C_NCP19_PBE_OTF.usp [ 2001 points up to Gmax=  52.9 (1/bohr)]
  Atomic number:  6;  ionic charge:  4.000000
    Shell 1: l = 0; rc = 1.19 bohr
  Core charge supplied for Nonlinear Core Corrections
File: Pd_NCP19_PBE_OTF.usp [ 2001 points up to Gmax=  52.9 (1/bohr)]
  Atomic number: 46;  ionic charge: 18.000000
    Shell 1: l = 0; rc = 1.48 bohr
    Shell 2: l = 0; rc = 1.48 bohr
    Shell 3: l = 1; rc = 1.48 bohr
  Core charge supplied for Nonlinear Core Corrections
<<<<<<<<<<<<<<<<<<<<<<<<<<<<<<<<<<<<<<<<>>>>>>>>>>>>>>>>>>>>>>>>>>>>>>>>>>>>>>>>

-------------------------- Atom counting information ---------------------------
Symbol    Natoms    Nngwfs    Nprojs
  C          1         4         1
  Pd        38       494       190
.......   ......    ......    ......
Totals:     39       498       191
--------------------------------------------------------------------------------

=============================== PSINC grid sizes ===============================
                      Simulation cell:   75 x  75 x  75
                              FFT-box:   75 x  75 x  75
                                  PPD:    5 x   5 x   1
Grid space d1=  0.503927167406a0 (KE cutoff=  29.91358Eh = 813.99005eV)
Grid space d2=  0.503927167406a0 (KE cutoff=  29.91358Eh = 813.99005eV)
Grid space d3=  0.503927167406a0 (KE cutoff=  29.91358Eh = 813.99005eV)
================================================================================

********************* Fourier parallelisation information **********************
       Coarse grid (whole simulation cell) dimensions:     75    75    75
          Real-space ('12') slabs/proc (min max mean):      3     4     3
         Recip-space ('23') slabs/proc (min max mean):      1     2     1
********************************************************************************

********************* Fourier parallelisation information **********************
       Double grid (whole simulation cell) dimensions:    150   150   150
          Real-space ('12') slabs/proc (min max mean):      7     8     7
         Recip-space ('23') slabs/proc (min max mean):      3     4     3
********************************************************************************

Atom SCF Calculation for Pd : Z (AE atom) =  46 : Z (PS atom) =  18
Config String:
Orbitals (num,occ):  5     2.00 6.0010.00 0.00 0.00
Orbitals   (num,l):  5        0    1    2    0    1
Real-space Grid (nr,dr,rmax): 1353    0.0066568047    9.0000000000
Spherical Bessel Basis (nsws,lmax,cutoff):   37    2  176.3951722778
Confining potential (l,width,scale):  0    3.0000000000  100.0000000000
Confining potential (l,width,scale):  1    3.0000000000  100.0000000000
Confining potential (l,width,scale):  2    3.0000000000  100.0000000000
  1        -74.2420228089  -48.1733484465   91.3988812918  -12.1176941279
  2       -148.1839904279  -13.1536968006  119.6792955845  -15.4720506838
  3       -113.3321013079  -30.1572690813  102.4838595968  -13.6016635895
  4       -141.6865266490  -15.4890614439  116.9174365992  -15.2276585379
  5       -122.6125846797  -23.6822485375  108.3634949498  -14.2569457079
  6       -133.2221173236  -18.0028392484  114.0588794146  -14.8772371140
  7       -128.9911987195  -19.6138444432  112.3739820189  -14.6732703913
  8       -130.0704215890  -18.9522415067  113.0529379327  -14.7404473352
  9       -129.7881825862  -19.0098902111  112.9930197116  -14.7296263512
 10       -129.7646781606  -18.9768113592  113.0268927867  -14.7308028985
 11       -129.7513126316  -18.9610783575  113.0429750804  -14.7312559347
 12       -129.7423237065  -18.9498891476  113.0544004056  -14.7315682275
 13       -129.7362712553  -18.9419172009  113.0625306473  -14.7317827711
 14       -129.7321979001  -18.9362238077  113.0683295404  -14.7319301071
 15       -129.7294588055  -18.9321476216  113.0724757032  -14.7320313429
 16       -129.7276187227  -18.9292221623  113.0754473803  -14.7321009660
 17       -129.7263828337  -18.9271176003  113.0775823181  -14.7321489009
 18       -129.7255562501  -18.9255996058  113.0791202533  -14.7321820037
 19       -129.7250018023  -18.9245030593  113.0802297881  -14.7322048183
 20       -129.7246313634  -18.9237088665  113.0810324179  -14.7322206104
 21       -129.7243840294  -18.9231325210  113.0816142104  -14.7322315583
 22       -129.7242183177  -18.9227133164  113.0820368867  -14.7322391747
 23       -129.7241106782  -18.9224072655  113.0823452073  -14.7322445481
 24       -129.7240380854  -18.9221844696  113.0825694186  -14.7322482409
 25       -129.7239907354  -18.9220215542  113.0827332360  -14.7322508325
 26       -129.7239586698  -18.9219024886  113.0828528406  -14.7322526289
 27       -129.7239378223  -18.9218148950  113.0829407627  -14.7322539222
 28       -129.7239245913  -18.9217503097  113.0830055510  -14.7322548612
 29       -129.7239161808  -18.9217027059  113.0830532776  -14.7322555364
 30       -129.7239108377  -18.9216676113  113.0830884441  -14.7322560199
 31       -129.7239074725  -18.9216417167  113.0831143793  -14.7322563664
 32       -129.7239053870  -18.9216225891  113.0831335286  -14.7322566158
 33       -129.7239041253  -18.9216084439  113.0831476845  -14.7322567960
 34       -129.7239033882  -18.9215979717  113.0831581612  -14.7322569268
 35       -129.7239029803  -18.9215902109  113.0831659233  -14.7322570222
 36       -129.7239027747  -18.9215844540  113.0831716798  -14.7322570921
 37       -129.7239026900  -18.9215801798  113.0831759529  -14.7322571436
Atom SCF converged after  37 iterations to a total energy of   -129.72390269

Atom SCF Calculation for C  : Z (AE atom) =   6 : Z (PS atom) =   4
Config String:
Orbitals (num,occ):  2     2.00 2.00
Orbitals   (num,l):  2        0    1
Real-space Grid (nr,dr,rmax): 1353    0.0066568047    9.0000000000
Spherical Bessel Basis (nsws,lmax,cutoff):   37    1  176.3951722778
Confining potential (l,width,scale):  0    3.0000000000  100.0000000000
Confining potential (l,width,scale):  1    3.0000000000  100.0000000000
  1         -5.8591838188   -1.2582654164    4.5135250021   -1.7471920502
  2         -5.6035860817   -1.3649252440    4.4047711452   -1.7030708134
  3         -5.5947807249   -1.3789195009    4.3922085012   -1.6970186380
  4         -5.5979557309   -1.3818514012    4.3898615689   -1.6958530449
  5         -5.5994249070   -1.3835267232    4.3884743930   -1.6952428187
  6         -5.6001601102   -1.3844622988    4.3876834118   -1.6949182005
  7         -5.6005461345   -1.3849784926    4.3872405919   -1.6947440681
  8         -5.6007546064   -1.3852612413    4.3869953419   -1.6946503218
  9         -5.6008688182   -1.3854154297    4.3868604043   -1.6945997821
 10         -5.6009317523   -1.3854992773    4.3867864676   -1.6945725236
 11         -5.6009664670   -1.3855447914    4.3867460653   -1.6945578211
 12         -5.6009855902   -1.3855694670    4.3867240295   -1.6945498919
 13         -5.6009960992   -1.3855828331    4.3867120277   -1.6945456163
 14         -5.6010018582   -1.3855900681    4.3867054982   -1.6945433113
 15         -5.6010050052   -1.3855939823    4.3867019490   -1.6945420689
 16         -5.6010067202   -1.3855960990    4.3867000214   -1.6945413993
 17         -5.6010076523   -1.3855972431    4.3866989751   -1.6945410385
 18         -5.6010081578   -1.3855978614    4.3866984075   -1.6945408441
 19         -5.6010084313   -1.3855981953    4.3866980998   -1.6945407394
 20         -5.6010085789   -1.3855983757    4.3866979331   -1.6945406830
 21         -5.6010086585   -1.3855984731    4.3866978428   -1.6945406526
Atom SCF converged after  21 iterations to a total energy of     -5.60100866
================================================================================
<<<<<<<<<<<<<<<<<<< Starting ONETEP Transition State Search >>>>>>>>>>>>>>>>>>>>
================================================================================

 Transition State Search: output file is "Pd_38.ts"
    
  Number of PPD points along a3 set to 1.  This is 
  the default value, it may have been provided also in the input file.
++++++++++++++++++++++++++++++++++++++++++++++++++++++++++++++++++++++++++++++++
+++++++++++++++++++++++ Linear synchronous transit method ++++++++++++++++++++++
++++++++++++++++++++++++++++++++++++++++++++++++++++++++++++++++++++++++++++++++
 
 +++++++++++++++++++++++++++++++++++++++++++++++++++++++
 Difference vector: Fractional components 
 +++++++++++++++++++++++++++++++++++++++++++++++++++++++
   -0.099826300    0.000017800   -0.101676150
   -0.001394650   -0.003059650   -0.005064550
   -0.000928550   -0.000102800   -0.001529600
   -0.008423350   -0.000063250   -0.002267400
   -0.001368050    0.002921500   -0.005071400
   -0.001508750   -0.001289550   -0.004240050
    0.000218250   -0.000408050   -0.000781900
    0.001068000   -0.003802900   -0.002193250
   -0.000003250   -0.000102850   -0.000204200
   -0.000056600   -0.000175350   -0.000286600
    0.000300650   -0.000200450   -0.001392050
   -0.001907750   -0.000042450   -0.002979150
    0.001208400   -0.002642450   -0.001447300
    0.000843350    0.000000800   -0.000892650
   -0.001016300   -0.003445000   -0.001138550
    0.001248400   -0.000035550   -0.004488250
    0.001886200    0.000084750   -0.009039150
    0.002742800    0.000012150   -0.000492500
   -0.000172750    0.000152100   -0.000271850
    0.000313800    0.000153200   -0.001363100
   -0.001519150    0.001212850   -0.004229850
    0.001192500    0.002660650   -0.001450650
    0.000132500    0.000344050   -0.000748100
   -0.000995650    0.003441200   -0.001191100
    0.001808750   -0.000048800   -0.009050350
    0.001049400    0.003876700   -0.002241100
    0.001343900   -0.000728450   -0.003224900
   -0.000003950    0.000065600   -0.000595200
   -0.000312900    0.000442300   -0.000732850
    0.002088900    0.000036300   -0.001121400
    0.000211250   -0.001354950   -0.002891850
    0.000206750    0.000068250   -0.000579700
    0.000786700   -0.000691500   -0.001901400
   -0.000775900    0.000105650   -0.009098600
    0.002439050    0.000081800   -0.002569850
   -0.000357250   -0.000400900   -0.000729000
    0.001271350    0.000694150   -0.003251550
    0.000192650    0.001442450   -0.002900450
    0.000759950    0.000773200   -0.001930200
 +++++++++++++++++++++++++++++++++++++++++++++++++++++++
 
 +++++++++++++++++++++++++++++++++++++++++++++++++++++++
 Periodic cell setup complete
 +++++++++++++++++++++++++++++++++++++++++++++++++++++++
 

Determining parallel strategy ...
... using space-filling curve
... NGWF load balancing: max     26;  min     13;  average     25
... Projector load balancing: max     10;  min      5;  average     10
... done
Calculating Ewald energy ...
              Ewald: real-space energy =    8487.785664
        Ewald: reciprocal-space energy =    3558.355870
         Ewald: (sum_charge)**2 Energy =    1846.558097
         Ewald: (sum_charge**2) Energy =     600.677030
                          Ewald Energy =    9598.906408
Basis initialisation ...... NGWF spheres initialised
... Projector spheres initialised
... NGWF tight boxes initialised
... Tight-boxes gathered
... NGWF basis size (local,global):     313042   6055806
... Nonlocal pseudopotential projector initialisation
... done

========================== Sparse matrix information ===========================
                        Overlap matrix filling: 100.00%
                        Density kernel filling: 100.00%
              NGWF-Proj overlap matrix filling:  58.82%
                    Hamiltonian matrix filling: 100.00%
                  NGWF diagonal matrix filling:   2.60%
                             KS matrix filling: 100.00% 
                           KSKS matrix filling: 100.00% 
================================================================================

Sparse matrix initialisation ... done
NGWF initialisation ...... done
============ Calculation of NGWF S^-1 using Hotelling algorithm ================ 
         Iteration  |  Frobenius norm and Maximum abs value    (of I-S*S_n^-1)   
               1       0.22237246E+02     0.99792241E+00
               2       0.22162808E+02     0.99585040E+00
               3       0.22024526E+02     0.99172297E+00
               4       0.21779659E+02     0.98354992E+00
               5       0.21366785E+02     0.96751664E+00
               6       0.20687165E+02     0.93648082E+00
               7       0.19573235E+02     0.87786601E+00
               8       0.17795954E+02     0.84387131E+00
               9       0.15214686E+02     0.82282077E+00
              10       0.12239541E+02     0.79487302E+00
              11       0.10106597E+02     0.76489574E+00
              12       0.92695790E+01     0.74077629E+00
              13       0.88714139E+01     0.72281718E+00
              14       0.84918548E+01     0.70113823E+00
              15       0.80131467E+01     0.66626663E+00
              16       0.74178823E+01     0.61414636E+00
              17       0.67578549E+01     0.55478134E+00
              18       0.60474306E+01     0.50635906E+00
              19       0.52379803E+01     0.44412323E+00
              20       0.43201563E+01     0.36627129E+00
              21       0.33555892E+01     0.28330070E+00
              22       0.23593339E+01     0.20933860E+00
              23       0.14007373E+01     0.14014246E+00
              24       0.62837007E+00     0.69407083E-01
              25       0.16774039E+00     0.19473031E-01
              26       0.16683004E-01     0.19912952E-02
              27       0.20164520E-03     0.24689687E-04
              28       0.32825885E-07     0.41036010E-08
              29       0.22538945E-12     0.21316282E-13
================================================================================
Calculating core density ... ... done
Up spin density kernel initialisation ...... done
Down spin density kernel initialisation ...... done

Writing density kernel to file "Pd_38.dkn" ... done

>>> Optimising kernel for current NGWFs:

--------------------------- Ensemble-DFT optimisation --------------------------
Running ScaLAPACK on   20 processor(s).

--------------------------------------------------------------------------------
  Iter                              Commutator    Free_energy(A=E-TS)     DeltaA
#    0                          0.008819992134   -4931.18534833340527  -4.93E+03

Step                       =       0.381966011250
Energy (E)                 =   -4931.087874212126
Entropy (-TS)              =      -0.097474121280
Free energy (A=E-TS)       =   -4931.185348333405
Est. 0K Energy 0.5*(E+A)   =   -4931.136611272766
Residual Non-orthogonality =       0.000000000000
Residual N_electrons       =       0.000000000000

Spin          Integrated_Ne            Fermi_level     Delta_Fermi_level
   1       344.000000000000        -0.026765271273             -2.68E-02
   2       344.000000000000        -0.026765271273             -2.68E-02

                           Spin 1           |                 Spin 2           |
     Orb |    H-eigenvalues     Occupancies |    H-eigenvalues     Occupancies |
       1 |    -3.0816500080    1.0000000000 |    -3.0816500080    1.0000000000 | 
                          ------                             ------
     340 |    -0.0312297617    0.7711578424 |    -0.0312297617    0.7711578426 | 
     341 |    -0.0307654130    0.7480998573 |    -0.0307654130    0.7480998575 | 
     342 |    -0.0303121215    0.7241528815 |    -0.0303121215    0.7241528817 | 
     343 |    -0.0281532729    0.5933177332 |    -0.0281532729    0.5933177335 | 
     344 |    -0.0278030977    0.5701368429 |    -0.0278030977    0.5701368432 | 
                 - Gap at zero temperature - |     - Gap at zero temperature -
                  Finite temp. Fermi level   |      Finite temp. Fermi level  
     345 |    -0.0263051435    0.4687387624 |    -0.0263051435    0.4687387627 | 
     346 |    -0.0255539882    0.4183355535 |    -0.0255539882    0.4183355537 | 
     347 |    -0.0254917927    0.4142231054 |    -0.0254917927    0.4142231057 | 
     348 |    -0.0248183289    0.3705647647 |    -0.0248183289    0.3705647650 | 
     349 |    -0.0245214740    0.3519283187 |    -0.0245214740    0.3519283189 | 
                          ------                             ------
     498 |     0.8128550752    0.0000000000 |     0.8128550752    0.0000000000 | 

                            |  Abs_value |  Threshold | Converged
     Delta_Free_energy/atom |   1.26E+02 |   1.00E-06 |        No
     Delta_Energy/atom      |   1.26E+02 |   1.00E-04 |        No
     Delta_Entropy/atom     |   2.50E-03 |   1.00E-04 |        No
     Commutator             |   8.82E-03 |   1.00E-05 |        No
     Delta_Fermi_level      |   2.68E-02 |   1.00E-03 |        No

  Line search of the free energy minimum:
  Step_type        Step             Free_energy   Predicted_free_energy
.   Initial    0.000000    -4931.18534833340527

Performing  Pulay mixing of Hamiltonian with coefficients:
                        Spin 1               Spin 2
                1.000000000000       1.000000000000
Lambda-->     202.600967531102     202.600967530790     ... done

.    Trial1    0.381966    -4907.99938788515010

Performing  Pulay mixing of Hamiltonian with coefficients:
                        Spin 1               Spin 2
                1.000000000000       1.000000000000
Lambda-->     202.600967531102     202.600967530790     ... done

.    Trial2    0.145898    -4930.52735274618681

Performing  Pulay mixing of Hamiltonian with coefficients:
                        Spin 1               Spin 2
                1.000000000000       1.000000000000
Lambda-->     202.600967531102     202.600967530790     ... done

. Quadratic    0.063476    -4934.55134333519527    -4932.14441283793894

--------------------------------------------------------------------------------
  Iter                              Commutator    Free_energy(A=E-TS)     DeltaA
#    1                          0.005046602653   -4934.55134333519527  -3.37E+00

Step                       =       0.063475554487
Energy (E)                 =   -4934.455683956859
Entropy (-TS)              =      -0.095659378377
Free energy (A=E-TS)       =   -4934.551343335195
Est. 0K Energy 0.5*(E+A)   =   -4934.503513646026
Residual Non-orthogonality =       0.000000000000
Residual N_electrons       =      -0.000000000041

Spin          Integrated_Ne            Fermi_level     Delta_Fermi_level
   1       344.000000000569        -0.062137409129             -3.54E-02
   2       344.000000000090        -0.062137409129             -3.54E-02

                           Spin 1           |                 Spin 2           |
     Orb |    H-eigenvalues     Occupancies |    H-eigenvalues     Occupancies |
       1 |    -3.1684480365    1.0000000000 |    -3.1684480365    1.0000000000 | 
                          ------                             ------
     341 |    -0.0679470139    0.8293302574 |    -0.0679470139    0.8293302574 | 
     342 |    -0.0678847582    0.8269190353 |    -0.0678847582    0.8269190352 | 
     343 |    -0.0668865531    0.7845395202 |    -0.0668865531    0.7845395202 | 
     344 |    -0.0667493288    0.7781604706 |    -0.0667493288    0.7781604706 | 
                 - Gap at zero temperature - |     - Gap at zero temperature -
     345 |    -0.0651703220    0.6953612809 |    -0.0651703220    0.6953612809 | 
                  Finite temp. Fermi level   |      Finite temp. Fermi level  
     346 |    -0.0606616919    0.4009359843 |    -0.0606616919    0.4009359843 | 
     347 |    -0.0585323246    0.2726929634 |    -0.0585323246    0.2726929634 | 
     348 |    -0.0572675357    0.2099591121 |    -0.0572675357    0.2099591120 | 
     349 |    -0.0572619478    0.2097069989 |    -0.0572619478    0.2097069988 | 
     350 |    -0.0563394965    0.1711205464 |    -0.0563394965    0.1711205464 | 
                          ------                             ------
     498 |     0.7647494233    0.0000000000 |     0.7647494233    0.0000000000 | 

                            |  Abs_value |  Threshold | Converged
     Delta_Free_energy/atom |   8.63E-02 |   1.00E-06 |        No
     Delta_Energy/atom      |   8.64E-02 |   1.00E-04 |        No
     Delta_Entropy/atom     |   4.65E-05 |   1.00E-04 |       Yes
     Commutator             |   5.05E-03 |   1.00E-05 |        No
     Delta_Fermi_level      |   3.54E-02 |   1.00E-03 |        No

  Line search of the free energy minimum:
  Step_type        Step             Free_energy   Predicted_free_energy
.   Initial    0.000000    -4934.55134333519527

Performing  Pulay mixing of Hamiltonian with coefficients:
                        Spin 1               Spin 2
                1.000000000000       1.000000000000
Lambda-->      31.963599458293      31.963599458247     ... done

.    Trial1    0.063476    -4935.62033315841472

Performing  Pulay mixing of Hamiltonian with coefficients:
                        Spin 1               Spin 2
                1.000000000000       1.000000000000
Lambda-->      31.963599458293      31.963599458247     ... done

.    Trial2    0.421196    -4858.68782623915286

Performing  Pulay mixing of Hamiltonian with coefficients:
                        Spin 1               Spin 2
                1.000000000000       1.000000000000
Lambda-->      31.963599458293      31.963599458247     ... done

. Quadratic    0.047031    -4935.86209894624335    -4935.76921531602693

--------------------------------------------------------------------------------
  Iter                              Commutator    Free_energy(A=E-TS)     DeltaA
#    2                          0.003421810845   -4935.86209894624335  -1.31E+00

Step                       =       0.047031487921
Energy (E)                 =   -4935.764655758562
Entropy (-TS)              =      -0.097443187705
Free energy (A=E-TS)       =   -4935.862098946243
Est. 0K Energy 0.5*(E+A)   =   -4935.813377352402
Residual Non-orthogonality =       0.000000000000
Residual N_electrons       =      -0.000000000023

Spin          Integrated_Ne            Fermi_level     Delta_Fermi_level
   1       343.999999999485        -0.068489643890             -6.35E-03
   2       344.000000000856        -0.068489643890             -6.35E-03

                           Spin 1           |                 Spin 2           |
     Orb |    H-eigenvalues     Occupancies |    H-eigenvalues     Occupancies |
       1 |    -3.1619039896    1.0000000000 |    -3.1619039896    1.0000000000 | 
                          ------                             ------
     342 |    -0.0716478133    0.7025330557 |    -0.0716478133    0.7025330558 | 
     343 |    -0.0706053912    0.6400841318 |    -0.0706053912    0.6400841319 | 
     344 |    -0.0690285533    0.5365959501 |    -0.0690285533    0.5365959502 | 
                 - Gap at zero temperature - |     - Gap at zero temperature -
     345 |    -0.0686930757    0.5138357419 |    -0.0686930757    0.5138357420 | 
     346 |    -0.0685263886    0.5024996905 |    -0.0685263886    0.5024996906 | 
                  Finite temp. Fermi level   |      Finite temp. Fermi level  
     347 |    -0.0683393707    0.4897784772 |    -0.0683393707    0.4897784773 | 
     348 |    -0.0652856508    0.2948676869 |    -0.0652856508    0.2948676870 | 
     349 |    -0.0641584175    0.2353045077 |    -0.0641584175    0.2353045078 | 
     350 |    -0.0639701518    0.2262116320 |    -0.0639701518    0.2262116320 | 
     351 |    -0.0629164620    0.1799695830 |    -0.0629164620    0.1799695831 | 
                          ------                             ------
     498 |     0.7726880184    0.0000000000 |     0.7726880184    0.0000000000 | 

                            |  Abs_value |  Threshold | Converged
     Delta_Free_energy/atom |   3.36E-02 |   1.00E-06 |        No
     Delta_Energy/atom      |   3.36E-02 |   1.00E-04 |        No
     Delta_Entropy/atom     |   4.57E-05 |   1.00E-04 |       Yes
     Commutator             |   3.42E-03 |   1.00E-05 |        No
     Delta_Fermi_level      |   6.35E-03 |   1.00E-03 |        No

  Line search of the free energy minimum:
  Step_type        Step             Free_energy   Predicted_free_energy
.   Initial    0.000000    -4935.86209894624335

Performing  Pulay mixing of Hamiltonian with coefficients:
                        Spin 1               Spin 2
                0.410467729026       0.410467729029
                0.589532270974       0.589532270971
Lambda-->      19.460526345423      19.460526345482     ... done

.    Trial1    0.047031    -4936.27033867779028

Performing  Pulay mixing of Hamiltonian with coefficients:
                        Spin 1               Spin 2
                0.410467729026       0.410467729029
                0.589532270974       0.589532270971
Lambda-->      19.460526345423      19.460526345482     ... done

.    Trial2    0.411033    -4919.62973651718585

Performing  Pulay mixing of Hamiltonian with coefficients:
                        Spin 1               Spin 2
                0.410467729026       0.410467729029
                0.589532270974       0.589532270971
Lambda-->      19.460526345423      19.460526345482     ... done

. Quadratic    0.056311    -4936.29113914418213    -4936.28173365298517

--------------------------------------------------------------------------------
  Iter                              Commutator    Free_energy(A=E-TS)     DeltaA
#    3                          0.002789861430   -4936.29113914418213  -4.29E-01

Step                       =       0.056310720908
Energy (E)                 =   -4936.196240774689
Entropy (-TS)              =      -0.094898369469
Free energy (A=E-TS)       =   -4936.291139144182
Est. 0K Energy 0.5*(E+A)   =   -4936.243689959436
Residual Non-orthogonality =       0.000000000000
Residual N_electrons       =       0.000000000025

Spin          Integrated_Ne            Fermi_level     Delta_Fermi_level
   1       344.000000004735        -0.075774700685             -7.29E-03
   2       343.999999994935        -0.075774700685             -7.29E-03

                           Spin 1           |                 Spin 2           |
     Orb |    H-eigenvalues     Occupancies |    H-eigenvalues     Occupancies |
       1 |    -3.1638378178    1.0000000000 |    -3.1638378178    1.0000000000 | 
                          ------                             ------
     341 |    -0.0804440622    0.7808470388 |    -0.0804440622    0.7808470382 | 
     342 |    -0.0798990924    0.7544177201 |    -0.0798990924    0.7544177195 | 
     343 |    -0.0772665682    0.6001191170 |    -0.0772665682    0.6001191163 | 
     344 |    -0.0771667319    0.5935822880 |    -0.0771667319    0.5935822872 | 
                 - Gap at zero temperature - |     - Gap at zero temperature -
     345 |    -0.0762259243    0.5306578167 |    -0.0762259243    0.5306578160 | 
                  Finite temp. Fermi level   |      Finite temp. Fermi level  
     346 |    -0.0754869754    0.4804363088 |    -0.0754869754    0.4804363080 | 
     347 |    -0.0753543340    0.4714339844 |    -0.0753543340    0.4714339837 | 
     348 |    -0.0720816751    0.2679727537 |    -0.0720816751    0.2679727531 | 
     349 |    -0.0709205002    0.2106674287 |    -0.0709205002    0.2106674282 | 
     350 |    -0.0707599724    0.2034954392 |    -0.0707599724    0.2034954387 | 
                          ------                             ------
     498 |     0.7712011322    0.0000000000 |     0.7712011322    0.0000000000 | 

                            |  Abs_value |  Threshold | Converged
     Delta_Free_energy/atom |   1.10E-02 |   1.00E-06 |        No
     Delta_Energy/atom      |   1.11E-02 |   1.00E-04 |        No
     Delta_Entropy/atom     |   6.53E-05 |   1.00E-04 |       Yes
     Commutator             |   2.79E-03 |   1.00E-05 |        No
     Delta_Fermi_level      |   7.29E-03 |   1.00E-03 |        No

  Line search of the free energy minimum:
  Step_type        Step             Free_energy   Predicted_free_energy
.   Initial    0.000000    -4936.29113914418213

Performing  Pulay mixing of Hamiltonian with coefficients:
                        Spin 1               Spin 2
                0.131441702182       0.131441702159
                0.292800251621       0.292800251596
                0.575758046197       0.575758046245
Lambda-->      15.856198267971      15.856198267470     ... done

.    Trial1    0.056311    -4936.54559111515482

Performing  Pulay mixing of Hamiltonian with coefficients:
                        Spin 1               Spin 2
                0.131441702182       0.131441702159
                0.292800251621       0.292800251596
                0.575758046197       0.575758046245
Lambda-->      15.856198267971      15.856198267470     ... done

.    Trial2    0.416768    -4934.24806157761486

Performing  Pulay mixing of Hamiltonian with coefficients:
                        Spin 1               Spin 2
                0.131441702182       0.131441702159
                0.292800251621       0.292800251596
                0.575758046197       0.575758046245
Lambda-->      15.856198267971      15.856198267470     ... done

. Quadratic    0.114602    -4936.67094269367408    -4936.63439646677580

--------------------------------------------------------------------------------
  Iter                              Commutator    Free_energy(A=E-TS)     DeltaA
#    4                          0.002207860326   -4936.67094269367408  -3.80E-01

Step                       =       0.114601528917
Energy (E)                 =   -4936.578371449586
Entropy (-TS)              =      -0.092571244082
Free energy (A=E-TS)       =   -4936.670942693674
Est. 0K Energy 0.5*(E+A)   =   -4936.624657071630
Residual Non-orthogonality =       0.000000000000
Residual N_electrons       =       0.000000000006

Spin          Integrated_Ne            Fermi_level     Delta_Fermi_level
   1       344.000000010217        -0.091350184135             -1.56E-02
   2       343.999999989712        -0.091350184135             -1.56E-02

                           Spin 1           |                 Spin 2           |
     Orb |    H-eigenvalues     Occupancies |    H-eigenvalues     Occupancies |
       1 |    -3.1871741165    1.0000000000 |    -3.1871741166    1.0000000000 | 
                          ------                             ------
     342 |    -0.0942120275    0.6854115561 |    -0.0942120276    0.6854115582 | 
     343 |    -0.0926246027    0.5858389586 |    -0.0926246027    0.5858389609 | 
     344 |    -0.0919019338    0.5374646656 |    -0.0919019338    0.5374646680 | 
                 - Gap at zero temperature - |     - Gap at zero temperature -
     345 |    -0.0917343142    0.5261082467 |    -0.0917343137    0.5261082120 | 
     346 |    -0.0916626505    0.5212439999 |    -0.0916626505    0.5212440023 | 
                  Finite temp. Fermi level   |      Finite temp. Fermi level  
     347 |    -0.0903753914    0.4340718638 |    -0.0903753914    0.4340718662 | 
     348 |    -0.0886720546    0.3254663086 |    -0.0886720546    0.3254663108 | 
     349 |    -0.0878869721    0.2804165348 |    -0.0878869722    0.2804165367 | 
     350 |    -0.0863041888    0.2021198529 |    -0.0863041888    0.2021198545 | 
     351 |    -0.0861932211    0.1972939805 |    -0.0861932212    0.1972939821 | 
                          ------                             ------
     498 |     0.7637284792    0.0000000000 |     0.7637284792    0.0000000000 | 

                            |  Abs_value |  Threshold | Converged
     Delta_Free_energy/atom |   9.74E-03 |   1.00E-06 |        No
     Delta_Energy/atom      |   9.80E-03 |   1.00E-04 |        No
     Delta_Entropy/atom     |   5.97E-05 |   1.00E-04 |       Yes
     Commutator             |   2.21E-03 |   1.00E-05 |        No
     Delta_Fermi_level      |   1.56E-02 |   1.00E-03 |        No

  Line search of the free energy minimum:
  Step_type        Step             Free_energy   Predicted_free_energy
.   Initial    0.000000    -4936.67094269367408

Performing  Pulay mixing of Hamiltonian with coefficients:
                        Spin 1               Spin 2
                0.434640447912       0.434640447835
               -1.291805986516      -1.291805986290
               -0.369185832123      -0.369185832122
                2.226351370726       2.226351370578
Lambda-->       2.279232277615       2.279232276570     ... done

.    Trial1    0.114602    -4936.83943589512728

Performing  Pulay mixing of Hamiltonian with coefficients:
                        Spin 1               Spin 2
                0.434640447912       0.434640447835
               -1.291805986516      -1.291805986290
               -0.369185832123      -0.369185832122
                2.226351370726       2.226351370578
Lambda-->       2.279232277615       2.279232276570     ... done

.    Trial2    0.452794    -4930.91045733668034

Performing  Pulay mixing of Hamiltonian with coefficients:
                        Spin 1               Spin 2
                0.434640447912       0.434640447835
               -1.291805986516      -1.291805986290
               -0.369185832123      -0.369185832122
                2.226351370726       2.226351370578
Lambda-->       2.279232277615       2.279232276570     ... done

. Quadratic    0.074818    -4937.02827935720961    -4936.90585493236449

--------------------------------------------------------------------------------
  Iter                              Commutator    Free_energy(A=E-TS)     DeltaA
#    5                          0.001331832772   -4937.02827935720961  -3.57E-01

Step                       =       0.074818223839
Energy (E)                 =   -4936.932086014403
Entropy (-TS)              =      -0.096193342734
Free energy (A=E-TS)       =   -4937.028279357210
Est. 0K Energy 0.5*(E+A)   =   -4936.980182685807
Residual Non-orthogonality =       0.000000000000
Residual N_electrons       =       0.000000000072

Spin          Integrated_Ne            Fermi_level     Delta_Fermi_level
   1       343.999999973237        -0.115923877311             -2.46E-02
   2       344.000000026140        -0.115923877311             -2.46E-02

                           Spin 1           |                 Spin 2           |
     Orb |    H-eigenvalues     Occupancies |    H-eigenvalues     Occupancies |
       1 |    -3.2268605661    1.0000000000 |    -3.2268605661    1.0000000000 | 
                          ------                             ------
     342 |    -0.1195140476    0.7265013813 |    -0.1195140473    0.7265013686 | 
     343 |    -0.1182414972    0.6526395836 |    -0.1182414970    0.6526395691 | 
     344 |    -0.1181471297    0.6467955544 |    -0.1181471295    0.6467955398 | 
                 - Gap at zero temperature - |     - Gap at zero temperature -
     345 |    -0.1171764296    0.5843945265 |    -0.1171764294    0.5843945110 | 
     346 |    -0.1165321007    0.5412826822 |    -0.1165321014    0.5412827286 | 
                  Finite temp. Fermi level   |      Finite temp. Fermi level  
     347 |    -0.1151573962    0.4480452104 |    -0.1151573960    0.4480451945 | 
     348 |    -0.1138928765    0.3652455413 |    -0.1138928763    0.3652455265 | 
     349 |    -0.1122397850    0.2684498719 |    -0.1122397847    0.2684498593 | 
     350 |    -0.1120922004    0.2606367395 |    -0.1120922010    0.2606367755 | 
     351 |    -0.1113013742    0.2213427747 |    -0.1113013748    0.2213428069 | 
                          ------                             ------
     498 |     0.7504074582    0.0000000000 |     0.7504074585    0.0000000000 | 

                            |  Abs_value |  Threshold | Converged
     Delta_Free_energy/atom |   9.16E-03 |   1.00E-06 |        No
     Delta_Energy/atom      |   9.07E-03 |   1.00E-04 |        No
     Delta_Entropy/atom     |   9.29E-05 |   1.00E-04 |       Yes
     Commutator             |   1.33E-03 |   1.00E-05 |        No
     Delta_Fermi_level      |   2.46E-02 |   1.00E-03 |        No

  Line search of the free energy minimum:
  Step_type        Step             Free_energy   Predicted_free_energy
.   Initial    0.000000    -4937.02827935720961

Performing  Pulay mixing of Hamiltonian with coefficients:
                        Spin 1               Spin 2
                0.165055550321       0.165055550435
               -0.682777369712      -0.682777369990
               -0.258214921968      -0.258214922124
                1.197868664097       1.197868664599
                0.578068077262       0.578068077080
Lambda-->       0.602290471652       0.602290471766     ... done

.    Trial1    0.074818    -4937.06267728604689

Performing  Pulay mixing of Hamiltonian with coefficients:
                        Spin 1               Spin 2
                0.165055550321       0.165055550435
               -0.682777369712      -0.682777369990
               -0.258214921968      -0.258214922124
                1.197868664097       1.197868664599
                0.578068077262       0.578068077080
Lambda-->       0.602290471652       0.602290471766     ... done

.    Trial2    0.428206    -4933.17607298777966

Performing  Pulay mixing of Hamiltonian with coefficients:
                        Spin 1               Spin 2
                0.165055550321       0.165055550435
               -0.682777369712      -0.682777369990
               -0.258214921968      -0.258214922124
                1.197868664097       1.197868664599
                0.578068077262       0.578068077080
Lambda-->       0.602290471652       0.602290471766     ... done

. Quadratic    0.046000    -4937.11989902687037    -4937.08489923491106

--------------------------------------------------------------------------------
  Iter                              Commutator    Free_energy(A=E-TS)     DeltaA
#    6                          0.000941949365   -4937.11989902687037  -9.16E-02

Step                       =       0.046000113016
Energy (E)                 =   -4937.022770191997
Entropy (-TS)              =      -0.097128834878
Free energy (A=E-TS)       =   -4937.119899026870
Est. 0K Energy 0.5*(E+A)   =   -4937.071334609434
Residual Non-orthogonality =       0.000000000000
Residual N_electrons       =      -0.000000000005

Spin          Integrated_Ne            Fermi_level     Delta_Fermi_level
   1       344.000000103851        -0.121015285539             -5.09E-03
   2       343.999999896190        -0.121015285539             -5.09E-03

                           Spin 1           |                 Spin 2           |
     Orb |    H-eigenvalues     Occupancies |    H-eigenvalues     Occupancies |
       1 |    -3.2319339121    1.0000000000 |    -3.2319339121    1.0000000000 | 
                          ------                             ------
     343 |    -0.1230787212    0.6367982602 |    -0.1230787206    0.6367982231 | 
     344 |    -0.1229879471    0.6310661518 |    -0.1229879474    0.6310661734 | 
                 - Gap at zero temperature - |     - Gap at zero temperature -
     345 |    -0.1224493178    0.5963365096 |    -0.1224493172    0.5963364710 | 
     346 |    -0.1222414189    0.5826474233 |    -0.1222414183    0.5826473843 | 
     347 |    -0.1211047888    0.5060885257 |    -0.1211047883    0.5060884856 | 
                  Finite temp. Fermi level   |      Finite temp. Fermi level  
     348 |    -0.1193403429    0.3879875986 |    -0.1193403433    0.3879876206 | 
     349 |    -0.1175487159    0.2802322104 |    -0.1175487153    0.2802321780 | 
     350 |    -0.1174100389    0.2726842145 |    -0.1174100392    0.2726842328 | 
     351 |    -0.1163341602    0.2186056593 |    -0.1163341605    0.2186056752 | 
     352 |    -0.1104907113    0.0539668266 |    -0.1104907117    0.0539668313 | 
                          ------                             ------
     498 |     0.7488879149    0.0000000000 |     0.7488879146    0.0000000000 | 

                            |  Abs_value |  Threshold | Converged
     Delta_Free_energy/atom |   2.35E-03 |   1.00E-06 |        No
     Delta_Energy/atom      |   2.33E-03 |   1.00E-04 |        No
     Delta_Entropy/atom     |   2.40E-05 |   1.00E-04 |       Yes
     Commutator             |   9.42E-04 |   1.00E-05 |        No
     Delta_Fermi_level      |   5.09E-03 |   1.00E-03 |        No

  Line search of the free energy minimum:
  Step_type        Step             Free_energy   Predicted_free_energy
.   Initial    0.000000    -4937.11989902687037

Performing  Pulay mixing of Hamiltonian with coefficients:
                        Spin 1               Spin 2
                0.026228351369       0.026228351226
               -0.269817318266      -0.269817317746
               -0.111485434304      -0.111485434032
                0.463074019392       0.463074018739
                0.411092272719       0.411092272432
                0.480908109090       0.480908109381
Lambda-->       0.266276454945       0.266276454781     ... done

.    Trial1    0.046000    -4937.15971680335588

Performing  Pulay mixing of Hamiltonian with coefficients:
                        Spin 1               Spin 2
                0.026228351369       0.026228351226
               -0.269817318266      -0.269817317746
               -0.111485434304      -0.111485434032
                0.463074019392       0.463074018739
                0.411092272719       0.411092272432
                0.480908109090       0.480908109381
Lambda-->       0.266276454945       0.266276454781     ... done

.    Trial2    0.410396    -4937.04418649473337

Performing  Pulay mixing of Hamiltonian with coefficients:
                        Spin 1               Spin 2
                0.026228351369       0.026228351226
               -0.269817318266      -0.269817317746
               -0.111485434304      -0.111485434032
                0.463074019392       0.463074018739
                0.411092272719       0.411092272432
                0.480908109090       0.480908109381
Lambda-->       0.266276454945       0.266276454781     ... done

. Quadratic    0.173188    -4937.17063398688151    -4937.20633385987276

--------------------------------------------------------------------------------
  Iter                              Commutator    Free_energy(A=E-TS)     DeltaA
#    7                          0.000683473536   -4937.17063398688151  -5.07E-02

Step                       =       0.173188077175
Energy (E)                 =   -4937.071567709182
Entropy (-TS)              =      -0.099066277671
Free energy (A=E-TS)       =   -4937.170633986882
Est. 0K Energy 0.5*(E+A)   =   -4937.121100848031
Residual Non-orthogonality =       0.000000000000
Residual N_electrons       =       0.000000000028

Spin          Integrated_Ne            Fermi_level     Delta_Fermi_level
   1       343.999999989207        -0.123240472951             -2.23E-03
   2       344.000000010567        -0.123240472951             -2.23E-03

                           Spin 1           |                 Spin 2           |
     Orb |    H-eigenvalues     Occupancies |    H-eigenvalues     Occupancies |
       1 |    -3.2384984383    1.0000000000 |    -3.2384984383    1.0000000000 | 
                          ------                             ------
     343 |    -0.1257644983    0.6652610193 |    -0.1257644983    0.6652610205 | 
     344 |    -0.1255254998    0.6506262328 |    -0.1255254998    0.6506262341 | 
                 - Gap at zero temperature - |     - Gap at zero temperature -
     345 |    -0.1254516518    0.6460446360 |    -0.1254516518    0.6460446372 | 
     346 |    -0.1251744154    0.6286097493 |    -0.1251744154    0.6286097506 | 
     347 |    -0.1234982019    0.5175258796 |    -0.1234982019    0.5175258810 | 
                  Finite temp. Fermi level   |      Finite temp. Fermi level  
     348 |    -0.1210144000    0.3530291242 |    -0.1210144000    0.3530291255 | 
     349 |    -0.1200546289    0.2958955753 |    -0.1200546289    0.2958955764 | 
     350 |    -0.1199475785    0.2898628517 |    -0.1199475785    0.2898628528 | 
     351 |    -0.1192277398    0.2512550075 |    -0.1192277398    0.2512550085 | 
     352 |    -0.1117164914    0.0416519390 |    -0.1117164914    0.0416519392 | 
                          ------                             ------
     498 |     0.7507648441    0.0000000000 |     0.7507648441    0.0000000000 | 

                            |  Abs_value |  Threshold | Converged
     Delta_Free_energy/atom |   1.30E-03 |   1.00E-06 |        No
     Delta_Energy/atom      |   1.25E-03 |   1.00E-04 |        No
     Delta_Entropy/atom     |   4.97E-05 |   1.00E-04 |       Yes
     Commutator             |   6.83E-04 |   1.00E-05 |        No
     Delta_Fermi_level      |   2.23E-03 |   1.00E-03 |        No

  Line search of the free energy minimum:
  Step_type        Step             Free_energy   Predicted_free_energy
.   Initial    0.000000    -4937.17063398688151

Performing  Pulay mixing of Hamiltonian with coefficients:
                        Spin 1               Spin 2
               -0.066541976051      -0.066541976104
                0.042094985828       0.042094985992
                0.000154507912       0.000154508033
               -0.065844392953      -0.065844393107
                0.154029780839       0.154029780869
                0.399721705611       0.399721705823
                0.536385388815       0.536385388495
Lambda-->       0.147078336071       0.147078336070     ... done

.    Trial1    0.173188    -4937.20214283567748

Performing  Pulay mixing of Hamiltonian with coefficients:
                        Spin 1               Spin 2
               -0.066541976051      -0.066541976104
                0.042094985828       0.042094985992
                0.000154507912       0.000154508033
               -0.065844392953      -0.065844393107
                0.154029780839       0.154029780869
                0.399721705611       0.399721705823
                0.536385388815       0.536385388495
Lambda-->       0.147078336071       0.147078336070     ... done

.    Trial2    0.489002    -4937.17274814621396

Performing  Pulay mixing of Hamiltonian with coefficients:
                        Spin 1               Spin 2
               -0.066541976051      -0.066541976104
                0.042094985828       0.042094985992
                0.000154507912       0.000154508033
               -0.065844392953      -0.065844393107
                0.154029780839       0.154029780869
                0.399721705611       0.399721705823
                0.536385388815       0.536385388495
Lambda-->       0.147078336071       0.147078336070     ... done

. Quadratic    0.248345    -4937.20331908817298    -4937.20531952183228

--------------------------------------------------------------------------------
  Iter                              Commutator    Free_energy(A=E-TS)     DeltaA
#    8                          0.000448399486   -4937.20331908817298  -3.27E-02

Step                       =       0.248344847865
Energy (E)                 =   -4937.103388693003
Entropy (-TS)              =      -0.099930395250
Free energy (A=E-TS)       =   -4937.203319088173
Est. 0K Energy 0.5*(E+A)   =   -4937.153353890588
Residual Non-orthogonality =       0.000000000000
Residual N_electrons       =      -0.000000000079

Spin          Integrated_Ne            Fermi_level     Delta_Fermi_level
   1       344.000000070063        -0.125207373109             -1.97E-03
   2       343.999999930571        -0.125207373109             -1.97E-03

                           Spin 1           |                 Spin 2           |
     Orb |    H-eigenvalues     Occupancies |    H-eigenvalues     Occupancies |
       1 |    -3.2468137015    1.0000000000 |    -3.2468137014    1.0000000000 | 
                          ------                             ------
     343 |    -0.1275773345    0.6558614222 |    -0.1275773342    0.6558614026 | 
     344 |    -0.1273154223    0.6396014003 |    -0.1273154220    0.6396013803 | 
                 - Gap at zero temperature - |     - Gap at zero temperature -
     345 |    -0.1269397988    0.6157200939 |    -0.1269397985    0.6157200734 | 
     346 |    -0.1264468172    0.5835279352 |    -0.1264468169    0.5835279141 | 
     347 |    -0.1255722783    0.5248037856 |    -0.1255722780    0.5248037640 | 
                  Finite temp. Fermi level   |      Finite temp. Fermi level  
     348 |    -0.1239785931    0.4171774592 |    -0.1239785928    0.4171774380 | 
     349 |    -0.1222270786    0.3076802760 |    -0.1222270782    0.3076802575 | 
     350 |    -0.1221428460    0.3028194291 |    -0.1221428456    0.3028194108 | 
     351 |    -0.1215655811    0.2707163950 |    -0.1215655808    0.2707163778 | 
     352 |    -0.1125873213    0.0312459290 |    -0.1125873210    0.0312459264 | 
                          ------                             ------
     498 |     0.7530897133    0.0000000000 |     0.7530897137    0.0000000000 | 

                            |  Abs_value |  Threshold | Converged
     Delta_Free_energy/atom |   8.38E-04 |   1.00E-06 |        No
     Delta_Energy/atom      |   8.16E-04 |   1.00E-04 |        No
     Delta_Entropy/atom     |   2.22E-05 |   1.00E-04 |       Yes
     Commutator             |   4.48E-04 |   1.00E-05 |        No
     Delta_Fermi_level      |   1.97E-03 |   1.00E-03 |        No

  Line search of the free energy minimum:
  Step_type        Step             Free_energy   Predicted_free_energy
.   Initial    0.000000    -4937.20331908817298

Performing  Pulay mixing of Hamiltonian with coefficients:
                        Spin 1               Spin 2
               -0.079344330737      -0.079344330918
                0.243610714676       0.243610715232
                0.104963990491       0.104963990859
               -0.444308947859      -0.444308948731
               -0.242156769678      -0.242156769586
               -0.060621587563      -0.060621587508
                0.568857703893       0.568857703738
                0.908999226778       0.908999226914
Lambda-->       0.033284393553       0.033284393529     ... done

.    Trial1    0.248345    -4937.21379303451795

Performing  Pulay mixing of Hamiltonian with coefficients:
                        Spin 1               Spin 2
               -0.079344330737      -0.079344330918
                0.243610714676       0.243610715232
                0.104963990491       0.104963990859
               -0.444308947859      -0.444308948731
               -0.242156769678      -0.242156769586
               -0.060621587563      -0.060621587508
                0.568857703893       0.568857703738
                0.908999226778       0.908999226914
Lambda-->       0.033284393553       0.033284393529     ... done

.    Trial2    0.535452    -4937.14060649656221

Performing  Pulay mixing of Hamiltonian with coefficients:
                        Spin 1               Spin 2
               -0.079344330737      -0.079344330918
                0.243610714676       0.243610715232
                0.104963990491       0.104963990859
               -0.444308947859      -0.444308948731
               -0.242156769678      -0.242156769586
               -0.060621587563      -0.060621587508
                0.568857703893       0.568857703738
                0.908999226778       0.908999226914
Lambda-->       0.033284393553       0.033284393529     ... done

. Quadratic    0.162179    -4937.22226278110156    -4937.21791237071011

--------------------------------------------------------------------------------
  Iter                              Commutator    Free_energy(A=E-TS)     DeltaA
#    9                          0.000228762407   -4937.22226278110156  -1.89E-02

Step                       =       0.162179443661
Energy (E)                 =   -4937.120991405847
Entropy (-TS)              =      -0.101271375227
Free energy (A=E-TS)       =   -4937.222262781102
Est. 0K Energy 0.5*(E+A)   =   -4937.171627093474
Residual Non-orthogonality =       0.000000000000
Residual N_electrons       =       0.000000000027

Spin          Integrated_Ne            Fermi_level     Delta_Fermi_level
   1       344.000000042921        -0.127398816493             -2.19E-03
   2       343.999999956864        -0.127398816493             -2.19E-03

                           Spin 1           |                 Spin 2           |
     Orb |    H-eigenvalues     Occupancies |    H-eigenvalues     Occupancies |
       1 |    -3.2502798022    1.0000000000 |    -3.2502798023    1.0000000000 | 
                          ------                             ------
     343 |    -0.1298866611    0.6630650141 |    -0.1298866615    0.6630650393 | 
     344 |    -0.1296824379    0.6505392947 |    -0.1296824374    0.6505392685 | 
                 - Gap at zero temperature - |     - Gap at zero temperature -
     345 |    -0.1286211789    0.5823978771 |    -0.1286211785    0.5823978491 | 
     346 |    -0.1285933949    0.5805579526 |    -0.1285933945    0.5805579245 | 
     347 |    -0.1281467217    0.5507044058 |    -0.1281467221    0.5507044337 | 
                  Finite temp. Fermi level   |      Finite temp. Fermi level  
     348 |    -0.1264840169    0.4380864161 |    -0.1264840173    0.4380864439 | 
     349 |    -0.1248368681    0.3324448775 |    -0.1248368685    0.3324449026 | 
     350 |    -0.1247475882    0.3270754353 |    -0.1247475878    0.3270754100 | 
     351 |    -0.1238663716    0.2766308341 |    -0.1238663715    0.2766308293 | 
     352 |    -0.1141222288    0.0262682266 |    -0.1141222288    0.0262682260 | 
                          ------                             ------
     498 |     0.7547588760    0.0000000000 |     0.7547588755    0.0000000000 | 

                            |  Abs_value |  Threshold | Converged
     Delta_Free_energy/atom |   4.86E-04 |   1.00E-06 |        No
     Delta_Energy/atom      |   4.51E-04 |   1.00E-04 |        No
     Delta_Entropy/atom     |   3.44E-05 |   1.00E-04 |       Yes
     Commutator             |   2.29E-04 |   1.00E-05 |        No
     Delta_Fermi_level      |   2.19E-03 |   1.00E-03 |        No

  Line search of the free energy minimum:
  Step_type        Step             Free_energy   Predicted_free_energy
.   Initial    0.000000    -4937.22226278110156

Performing  Pulay mixing of Hamiltonian with coefficients:
                        Spin 1               Spin 2
               -0.062460335727      -0.062460335879
                0.231266688300       0.231266688657
                0.093761137529       0.093761137774
               -0.399311417763      -0.399311418264
               -0.225978972966      -0.225978972645
               -0.103239617951      -0.103239617786
                0.340243407779       0.340243407419
                0.669890048172       0.669890047961
                0.455829062627       0.455829062764
Lambda-->       0.010040745631       0.010040745650     ... done

.    Trial1    0.162179    -4937.22106197840185

Performing  Pulay mixing of Hamiltonian with coefficients:
                        Spin 1               Spin 2
               -0.062460335727      -0.062460335879
                0.231266688300       0.231266688657
                0.093761137529       0.093761137774
               -0.399311417763      -0.399311418264
               -0.225978972966      -0.225978972645
               -0.103239617951      -0.103239617786
                0.340243407779       0.340243407419
                0.669890048172       0.669890047961
                0.455829062627       0.455829062764
Lambda-->       0.010040745631       0.010040745650     ... done

.    Trial2    0.061947    -4937.22678702596022

Performing  Pulay mixing of Hamiltonian with coefficients:
                        Spin 1               Spin 2
               -0.062460335727      -0.062460335879
                0.231266688300       0.231266688657
                0.093761137529       0.093761137774
               -0.399311417763      -0.399311418264
               -0.225978972966      -0.225978972645
               -0.103239617951      -0.103239617786
                0.340243407779       0.340243407419
                0.669890048172       0.669890047961
                0.455829062627       0.455829062764
Lambda-->       0.010040745631       0.010040745650     ... done

. Quadratic    0.076477    -4937.22643384736057    -4937.22695644485066

Performing  Pulay mixing of Hamiltonian with coefficients:
                        Spin 1               Spin 2
               -0.062460335727      -0.062460335879
                0.231266688300       0.231266688657
                0.093761137529       0.093761137774
               -0.399311417763      -0.399311418264
               -0.225978972966      -0.225978972645
               -0.103239617951      -0.103239617786
                0.340243407779       0.340243407419
                0.669890048172       0.669890047961
                0.455829062627       0.455829062764
Lambda-->       0.010040745631       0.010040745650     ... done

.     Cubic    0.056849    -4937.22687173521535    -4937.22681480080155

--------------------------------------------------------------------------------
  Iter                              Commutator    Free_energy(A=E-TS)     DeltaA
#   10                          0.000125506073   -4937.22687173521535  -4.61E-03

Step                       =       0.056848751007
Energy (E)                 =   -4937.125308926749
Entropy (-TS)              =      -0.101562808507
Free energy (A=E-TS)       =   -4937.226871735215
Est. 0K Energy 0.5*(E+A)   =   -4937.176090330982
Residual Non-orthogonality =       0.000000000000
Residual N_electrons       =      -0.000000000041

Spin          Integrated_Ne            Fermi_level     Delta_Fermi_level
   1       344.000000024483        -0.127563629821             -1.65E-04
   2       343.999999975840        -0.127563629821             -1.65E-04

                           Spin 1           |                 Spin 2           |
     Orb |    H-eigenvalues     Occupancies |    H-eigenvalues     Occupancies |
       1 |    -3.2526312016    1.0000000000 |    -3.2526312014    1.0000000000 | 
                          ------                             ------
     343 |    -0.1302092272    0.6725872299 |    -0.1302092272    0.6725872274 | 
     344 |    -0.1301088151    0.6665420316 |    -0.1301088150    0.6665420290 | 
                 - Gap at zero temperature - |     - Gap at zero temperature -
     345 |    -0.1290589789    0.6003464435 |    -0.1290589788    0.6003464407 | 
     346 |    -0.1284282342    0.5585484134 |    -0.1284282342    0.5585484106 | 
     347 |    -0.1282612544    0.5473167439 |    -0.1282612544    0.5473167410 | 
                  Finite temp. Fermi level   |      Finite temp. Fermi level  
     348 |    -0.1264204511    0.4228517409 |    -0.1264204510    0.4228517381 | 
     349 |    -0.1249512235    0.3294047955 |    -0.1249512235    0.3294047929 | 
     350 |    -0.1248682898    0.3244389950 |    -0.1248682897    0.3244389924 | 
     351 |    -0.1243832552    0.2962057486 |    -0.1243832551    0.2962057461 | 
     352 |    -0.1140109043    0.0244131465 |    -0.1140109042    0.0244131463 | 
                          ------                             ------
     498 |     0.7555068339    0.0000000000 |     0.7555068341    0.0000000000 | 

                            |  Abs_value |  Threshold | Converged
     Delta_Free_energy/atom |   1.18E-04 |   1.00E-06 |        No
     Delta_Energy/atom      |   1.11E-04 |   1.00E-04 |        No
     Delta_Entropy/atom     |   7.47E-06 |   1.00E-04 |       Yes
     Commutator             |   1.26E-04 |   1.00E-05 |        No
     Delta_Fermi_level      |   1.65E-04 |   1.00E-03 |       Yes
Finished EDFT density kernel iterations (  10)


Writing density kernel to file "Pd_38.dkn" ... done

Writing Hamiltonian to file "Pd_38.ham" ... done


>>> Density kernel optimised for the current NGWF basis:
     ~~~~~~~~~~~~~~~~~~~~~~~~~~~~~~~~~~~~~~~~~~~~~~~~~~~~~~~~~~~
     Total free energy           =  -4.93722687173522E+03  Eh
     [H,K] commutator            =   1.2551E-04
     ~~~~~~~~~~~~~~~~~~~~~~~~~~~~~~~~~~~~~~~~~~~~~~~~~~~~~~~~~~~


################################################################################
########################### NGWF CG iteration  001 #############################
################################################################################
****** Reciprocal space K.E. preconditioning with k_zero =  3.0000 a0^-1 *******

>>> Checking for convergence of NGWFs:   NOT CONVERGED
  ========================================================================
         NGWF RMS gradient =  4.8695E-04 >  2.0000E-06  | above tolerance
  ========================================================================

>>> Improving NGWFs using line search:
============ Calculation of NGWF S^-1 using Hotelling algorithm ================ 
         Iteration  |  Frobenius norm and Maximum abs value    (of I-S*S_n^-1)   
               1       0.71070701E-01     0.43217082E-02
               2       0.13692882E-03     0.91757789E-05
               3       0.15915929E-08     0.13239060E-09
               4       0.22292661E-12     0.18651747E-13
================================================================================
    Initial Ne1:     343.99786392
    Initial Ne2:     343.99786387
      Final Ne1:     344.00000002
      Final Ne2:     343.99999998
============ Calculation of NGWF S^-1 using Hotelling algorithm ================ 
         Iteration  |  Frobenius norm and Maximum abs value    (of I-S*S_n^-1)   
               1       0.41245825E+00     0.24608614E-01
               2       0.42129691E-02     0.27978392E-03
               3       0.15775635E-05     0.12459350E-06
               4       0.37950038E-12     0.31974423E-13
================================================================================
------------------------------- NGWF line search -------------------------------
RMS gradient                =       0.00048694940023
Trial step length           =               0.122474
Gradient along search dir.  =         -2.81779794622
Functional at step 0        =   -4937.22687173521535
Functional at step 1        =   -4937.54692096212329
Functional predicted        =   -4938.41505915683410
Selected quadratic step     =               0.843345
Conjugate gradients coeff.  =               0.000000
--------------------------- NGWF line search finished --------------------------
                                               
Writing NGWFs to file "Pd_38.tightbox_ngwfs"....  done

>>> Optimising kernel for current NGWFs:

--------------------------- Ensemble-DFT optimisation --------------------------
Running ScaLAPACK on   20 processor(s).

--------------------------------------------------------------------------------
  Iter                              Commutator    Free_energy(A=E-TS)     DeltaA
#    0                          0.000707332631   -4938.41393769481419  -1.19E+00

Step                       =       0.381966011250
Energy (E)                 =   -4938.312374886348
Entropy (-TS)              =      -0.101562808507
Free energy (A=E-TS)       =   -4938.413937694814
Est. 0K Energy 0.5*(E+A)   =   -4938.363156290581
Residual Non-orthogonality =       0.000000000000
Residual N_electrons       =      -0.000000000041

Spin          Integrated_Ne            Fermi_level     Delta_Fermi_level
   1       344.000000024483        -0.127563629821              9.00E+99
   2       343.999999975840        -0.127563629821              9.00E+99

                           Spin 1           |                 Spin 2           |
     Orb |    H-eigenvalues     Occupancies |    H-eigenvalues     Occupancies |
       1 |    -3.2526312016    1.0000000000 |    -3.2526312014    1.0000000000 | 
                          ------                             ------
     343 |    -0.1302092272    0.6725872299 |    -0.1302092272    0.6725872274 | 
     344 |    -0.1301088151    0.6665420316 |    -0.1301088150    0.6665420290 | 
                                                   - Gap at zero temperature -
     345 |    -0.1290589789    0.6003464435 |    -0.1290589788    0.6003464407 | 
                - Gap at zero temperature -
     346 |    -0.1284282342    0.5585484134 |    -0.1284282342    0.5585484106 | 
     347 |    -0.1282612544    0.5473167439 |    -0.1282612544    0.5473167410 | 
                  Finite temp. Fermi level   |      Finite temp. Fermi level  
     348 |    -0.1264204511    0.4228517409 |    -0.1264204510    0.4228517381 | 
     349 |    -0.1249512235    0.3294047955 |    -0.1249512235    0.3294047929 | 
     350 |    -0.1248682898    0.3244389950 |    -0.1248682897    0.3244389924 | 
     351 |    -0.1243832552    0.2962057486 |    -0.1243832551    0.2962057461 | 
     352 |    -0.1140109043    0.0244131465 |    -0.1140109042    0.0244131463 | 
                          ------                             ------
     498 |     0.7555068339    0.0000000000 |     0.7555068341    0.0000000000 | 

                            |  Abs_value |  Threshold | Converged
     Delta_Free_energy/atom |   3.04E-02 |   1.00E-06 |        No
     Delta_Energy/atom      |   3.04E-02 |   1.00E-04 |        No
     Delta_Entropy/atom     |     n.a.   |   1.00E-03 |      n.a.
     Commutator             |   7.07E-04 |   1.00E-05 |        No
     Delta_Fermi_level      |     n.a.   |   1.00E-03 |      n.a.

  Line search of the free energy minimum:
  Step_type        Step             Free_energy   Predicted_free_energy
.   Initial    0.000000    -4938.41393769481419

Performing  Pulay mixing of Hamiltonian with coefficients:
                        Spin 1               Spin 2
                1.000000000000       1.000000000000
Lambda-->       1.187170248401       1.187170248339     ... done

.    Trial1    0.381966    -4938.17167957619313

Performing  Pulay mixing of Hamiltonian with coefficients:
                        Spin 1               Spin 2
                1.000000000000       1.000000000000
Lambda-->       1.187170248401       1.187170248339     ... done

.    Trial2    0.145898    -4938.30624135875314

Performing  Pulay mixing of Hamiltonian with coefficients:
                        Spin 1               Spin 2
                1.000000000000       1.000000000000
Lambda-->       1.187170248401       1.187170248339     ... done

.    Trial3    0.055728    -4938.30611893754849

Performing  Pulay mixing of Hamiltonian with coefficients:
                        Spin 1               Spin 2
                1.000000000000       1.000000000000
Lambda-->       1.187170248401       1.187170248339     ... done

.     Cubic    0.262812    -4938.26349479073997    -4938.37744878259673

Performing  Pulay mixing of Hamiltonian with coefficients:
                        Spin 1               Spin 2
                1.000000000000       1.000000000000
Lambda-->       1.187170248401       1.187170248339     ... done

.   Quartic    0.173837    -4938.30038522259019    -4938.30956495876671

Performing  Pulay mixing of Hamiltonian with coefficients:
                        Spin 1               Spin 2
                1.000000000000       1.000000000000
Lambda-->       1.187170248401       1.187170248339     ... done

.    Trial6    0.000557    -4938.29161244492752

Performing  Pulay mixing of Hamiltonian with coefficients:
                        Spin 1               Spin 2
                1.000000000000       1.000000000000
Lambda-->       1.187170248401       1.187170248339     ... done

.  NoMinFnd    0.145898    -4938.30624135875314

--------------------------------------------------------------------------------
  Iter                              Commutator    Free_energy(A=E-TS)     DeltaA
#    1                          0.000665940442   -4938.30624135875314   1.08E-01

Step                       =       0.145898033750
Energy (E)                 =   -4938.206360548003
Entropy (-TS)              =      -0.099880810809
Free energy (A=E-TS)       =   -4938.306241358753
Est. 0K Energy 0.5*(E+A)   =   -4938.256300953379
Residual Non-orthogonality =       0.000000000000
Residual N_electrons       =      -0.000000000059

Spin          Integrated_Ne            Fermi_level     Delta_Fermi_level
   1       343.999999950394        -0.120922332603              6.64E-03
   2       344.000000050092        -0.120922332603              6.64E-03

                           Spin 1           |                 Spin 2           |
     Orb |    H-eigenvalues     Occupancies |    H-eigenvalues     Occupancies |
       1 |    -3.2406525935    1.0000000000 |    -3.2406525935    1.0000000000 | 
                          ------                             ------
     343 |    -0.1234285127    0.6641787834 |    -0.1234285134    0.6641788213 | 
     344 |    -0.1232569231    0.6536857454 |    -0.1232569229    0.6536857324 | 
                                                   - Gap at zero temperature -
     345 |    -0.1230490672    0.6407726266 |    -0.1230490670    0.6407726134 | 
                - Gap at zero temperature -
     346 |    -0.1223223700    0.5941077513 |    -0.1223223706    0.5941077925 | 
     347 |    -0.1210885144    0.5113032704 |    -0.1210885151    0.5113033134 | 
                  Finite temp. Fermi level   |      Finite temp. Fermi level  
     348 |    -0.1193331895    0.3935458091 |    -0.1193331893    0.3935457961 | 
     349 |    -0.1178908968    0.3047238672 |    -0.1178908966    0.3047238559 | 
     350 |    -0.1178478840    0.3022497521 |    -0.1178478846    0.3022497888 | 
     351 |    -0.1169780453    0.2547751070 |    -0.1169780460    0.2547751390 | 
     352 |    -0.1092589576    0.0401638850 |    -0.1092589572    0.0401638814 | 
                          ------                             ------
     498 |     0.7521712083    0.0000000000 |     0.7521712078    0.0000000000 | 

                            |  Abs_value |  Threshold | Converged
     Delta_Free_energy/atom |   2.76E-03 |   1.00E-06 |        No
     Delta_Energy/atom      |   2.72E-03 |   1.00E-04 |        No
     Delta_Entropy/atom     |   4.31E-05 |   1.00E-04 |       Yes
     Commutator             |   6.66E-04 |   1.00E-05 |        No
     Delta_Fermi_level      |   6.64E-03 |   1.00E-03 |        No

  Line search of the free energy minimum:
  Step_type        Step             Free_energy   Predicted_free_energy
.   Initial    0.000000    -4938.30624135875314

Performing  Pulay mixing of Hamiltonian with coefficients:
                        Spin 1               Spin 2
                1.000000000000       1.000000000000
Lambda-->       0.886611624688       0.886611623830     ... done

.    Trial1    0.145898    -4937.22845396030243

Performing  Pulay mixing of Hamiltonian with coefficients:
                        Spin 1               Spin 2
                1.000000000000       1.000000000000
Lambda-->       0.886611624688       0.886611623830     ... done

.    Trial2    0.055728    -4938.22920258988324

Performing  Pulay mixing of Hamiltonian with coefficients:
                        Spin 1               Spin 2
                1.000000000000       1.000000000000
Lambda-->       0.886611624688       0.886611623830     ... done

. Quadratic    0.017485    -4938.32877102456223    -4938.32660073310217

--------------------------------------------------------------------------------
  Iter                              Commutator    Free_energy(A=E-TS)     DeltaA
#    2                          0.000471173448   -4938.32877102456223  -2.25E-02

Step                       =       0.017484840141
Energy (E)                 =   -4938.228931983482
Entropy (-TS)              =      -0.099839041113
Free energy (A=E-TS)       =   -4938.328771024562
Est. 0K Energy 0.5*(E+A)   =   -4938.278851504022
Residual Non-orthogonality =       0.000000000000
Residual N_electrons       =      -0.000000000033

Spin          Integrated_Ne            Fermi_level     Delta_Fermi_level
   1       344.000000105766        -0.120708186288              2.14E-04
   2       343.999999894506        -0.120708186288              2.14E-04

                           Spin 1           |                 Spin 2           |
     Orb |    H-eigenvalues     Occupancies |    H-eigenvalues     Occupancies |
       1 |    -3.2399955981    1.0000000000 |    -3.2399955979    1.0000000000 | 
                          ------                             ------
     342 |    -0.1232255634    0.6648580363 |    -0.1232255630    0.6648580103 | 
     343 |    -0.1232046248    0.6635872668 |    -0.1232046244    0.6635872407 | 
     344 |    -0.1231329884    0.6592217833 |    -0.1231329879    0.6592217571 | 
                - Gap at zero temperature -
     345 |    -0.1228646709    0.6426339350 |    -0.1228646714    0.6426339606 | 
                                                   - Gap at zero temperature -
     346 |    -0.1221350028    0.5958637627 |    -0.1221350032    0.5958637900 | 
                  Finite temp. Fermi level   |      Finite temp. Fermi level  
     347 |    -0.1206846410    0.4983982406 |    -0.1206846406    0.4983982130 | 
     348 |    -0.1189031694    0.3796169239 |    -0.1189031690    0.3796168989 | 
     349 |    -0.1177249107    0.3075075078 |    -0.1177249103    0.3075074858 | 
     350 |    -0.1176397004    0.3025920513 |    -0.1176397000    0.3025920295 | 
     351 |    -0.1168570137    0.2596157222 |    -0.1168570143    0.2596157513 | 
                          ------                             ------
     498 |     0.7515877756    0.0000000000 |     0.7515877756    0.0000000000 | 

                            |  Abs_value |  Threshold | Converged
     Delta_Free_energy/atom |   5.78E-04 |   1.00E-06 |        No
     Delta_Energy/atom      |   5.79E-04 |   1.00E-04 |        No
     Delta_Entropy/atom     |   1.07E-06 |   1.00E-04 |       Yes
     Commutator             |   4.71E-04 |   1.00E-05 |        No
     Delta_Fermi_level      |   2.14E-04 |   1.00E-03 |       Yes

  Line search of the free energy minimum:
  Step_type        Step             Free_energy   Predicted_free_energy
.   Initial    0.000000    -4938.32877102456223

Performing  Pulay mixing of Hamiltonian with coefficients:
                        Spin 1               Spin 2
                0.005266088896       0.005266091273
                0.994733911104       0.994733908727
Lambda-->       0.274949200808       0.274949202262     ... done

.    Trial1    0.017485    -4938.33103713895525

Performing  Pulay mixing of Hamiltonian with coefficients:
                        Spin 1               Spin 2
                0.005266088896       0.005266091273
                0.994733911104       0.994733908727
Lambda-->       0.274949200808       0.274949202262     ... done

.    Trial2    0.392772    -4938.26486075231514

Performing  Pulay mixing of Hamiltonian with coefficients:
                        Spin 1               Spin 2
                0.005266088896       0.005266091273
                0.994733911104       0.994733908727
Lambda-->       0.274949200808       0.274949202262     ... done

. Quadratic    0.091937    -4938.33538308931747    -4938.33535481199942

--------------------------------------------------------------------------------
  Iter                              Commutator    Free_energy(A=E-TS)     DeltaA
#    3                          0.000414762300   -4938.33538308931747  -6.61E-03

Step                       =       0.091937002437
Energy (E)                 =   -4938.236029484367
Entropy (-TS)              =      -0.099353604957
Free energy (A=E-TS)       =   -4938.335383089317
Est. 0K Energy 0.5*(E+A)   =   -4938.285706286842
Residual Non-orthogonality =       0.000000000000
Residual N_electrons       =      -0.000000000007

Spin          Integrated_Ne            Fermi_level     Delta_Fermi_level
   1       344.000000058428        -0.119261906649              1.45E-03
   2       343.999999941632        -0.119261906649              1.45E-03

                           Spin 1           |                 Spin 2           |
     Orb |    H-eigenvalues     Occupancies |    H-eigenvalues     Occupancies |
       1 |    -3.2374163765    1.0000000000 |    -3.2374163764    1.0000000000 | 
                          ------                             ------
     342 |    -0.1221401753    0.6863745000 |    -0.1221401755    0.6863745113 | 
     343 |    -0.1217584788    0.6635953813 |    -0.1217584781    0.6635953423 | 
     344 |    -0.1216782596    0.6587050978 |    -0.1216782598    0.6587051095 | 
                - Gap at zero temperature -
     345 |    -0.1212204000    0.6301680786 |    -0.1212204002    0.6301680908 | 
                                                   - Gap at zero temperature -
     346 |    -0.1207499901    0.5998719876 |    -0.1207499903    0.5998720002 | 
                  Finite temp. Fermi level   |      Finite temp. Fermi level  
     347 |    -0.1188816877    0.4741571052 |    -0.1188816879    0.4741571185 | 
     348 |    -0.1171736115    0.3616386194 |    -0.1171736109    0.3616385794 | 
     349 |    -0.1162028686    0.3031348646 |    -0.1162028679    0.3031348281 | 
     350 |    -0.1161215431    0.2984804999 |    -0.1161215433    0.2984805113 | 
     351 |    -0.1154445267    0.2613871449 |    -0.1154445264    0.2613871331 | 
                          ------                             ------
     498 |     0.7487345603    0.0000000000 |     0.7487345606    0.0000000000 | 

                            |  Abs_value |  Threshold | Converged
     Delta_Free_energy/atom |   1.70E-04 |   1.00E-06 |        No
     Delta_Energy/atom      |   1.82E-04 |   1.00E-04 |        No
     Delta_Entropy/atom     |   1.24E-05 |   1.00E-04 |       Yes
     Commutator             |   4.15E-04 |   1.00E-05 |        No
     Delta_Fermi_level      |   1.45E-03 |   1.00E-03 |        No

  Line search of the free energy minimum:
  Step_type        Step             Free_energy   Predicted_free_energy
.   Initial    0.000000    -4938.33538308931747

Performing  Pulay mixing of Hamiltonian with coefficients:
                        Spin 1               Spin 2
               -0.085018625524      -0.085018623220
                0.487840684815       0.487840681338
                0.597177940709       0.597177941882
Lambda-->       0.230447853646       0.230447854912     ... done

.    Trial1    0.091937    -4938.33597622929028

Performing  Pulay mixing of Hamiltonian with coefficients:
                        Spin 1               Spin 2
               -0.085018625524      -0.085018623220
                0.487840684815       0.487840681338
                0.597177940709       0.597177941882
Lambda-->       0.230447853646       0.230447854912     ... done

.    Trial2    0.438786    -4938.16918360773434

Performing  Pulay mixing of Hamiltonian with coefficients:
                        Spin 1               Spin 2
               -0.085018625524      -0.085018623220
                0.487840684815       0.487840681338
                0.597177940709       0.597177941882
Lambda-->       0.230447853646       0.230447854912     ... done

. Quadratic    0.048873    -4938.33768165449328    -4938.33803591301785

--------------------------------------------------------------------------------
  Iter                              Commutator    Free_energy(A=E-TS)     DeltaA
#    4                          0.000386238592   -4938.33768165449328  -2.30E-03

Step                       =       0.048872964076
Energy (E)                 =   -4938.238491107447
Entropy (-TS)              =      -0.099190547019
Free energy (A=E-TS)       =   -4938.337681654493
Est. 0K Energy 0.5*(E+A)   =   -4938.288086380970
Residual Non-orthogonality =       0.000000000000
Residual N_electrons       =       0.000000000027

Spin          Integrated_Ne            Fermi_level     Delta_Fermi_level
   1       344.000000036360        -0.119012294580              2.50E-04
   2       343.999999963411        -0.119012294580              2.50E-04

                           Spin 1           |                 Spin 2           |
     Orb |    H-eigenvalues     Occupancies |    H-eigenvalues     Occupancies |
       1 |    -3.2368886569    1.0000000000 |    -3.2368886573    1.0000000000 | 
                          ------                             ------
     342 |    -0.1220338482    0.6947060990 |    -0.1220338486    0.6947061213 | 
     343 |    -0.1213725785    0.6552668043 |    -0.1213725781    0.6552667748 | 
     344 |    -0.1212956407    0.6505222666 |    -0.1212956411    0.6505222906 | 
                                                   - Gap at zero temperature -
     345 |    -0.1210239363    0.6335322733 |    -0.1210239358    0.6335322431 | 
                - Gap at zero temperature -
     346 |    -0.1204511436    0.5966519874 |    -0.1204511431    0.5966519560 | 
                  Finite temp. Fermi level   |      Finite temp. Fermi level  
     347 |    -0.1187658128    0.4832383553 |    -0.1187658123    0.4832383230 | 
     348 |    -0.1170256291    0.3680470775 |    -0.1170256295    0.3680471024 | 
     349 |    -0.1159303614    0.3018204051 |    -0.1159303618    0.3018204278 | 
     350 |    -0.1158448695    0.2969408696 |    -0.1158448699    0.2969408921 | 
     351 |    -0.1150280999    0.2527187760 |    -0.1150281006    0.2527188114 | 
                          ------                             ------
     498 |     0.7487052942    0.0000000000 |     0.7487052944    0.0000000000 | 

                            |  Abs_value |  Threshold | Converged
     Delta_Free_energy/atom |   5.89E-05 |   1.00E-06 |        No
     Delta_Energy/atom      |   6.31E-05 |   1.00E-04 |       Yes
     Delta_Entropy/atom     |   4.18E-06 |   1.00E-04 |       Yes
     Commutator             |   3.86E-04 |   1.00E-05 |        No
     Delta_Fermi_level      |   2.50E-04 |   1.00E-03 |       Yes

  Line search of the free energy minimum:
  Step_type        Step             Free_energy   Predicted_free_energy
.   Initial    0.000000    -4938.33768165449328

Performing  Pulay mixing of Hamiltonian with coefficients:
                        Spin 1               Spin 2
               -0.108728258704      -0.108728257873
               -1.301046294065      -1.301046300904
                0.565265126704       0.565265128328
                1.844509426066       1.844509430448
Lambda-->       0.125405539074       0.125405538369     ... done

.    Trial1    0.048873    -4938.34715472235348

Performing  Pulay mixing of Hamiltonian with coefficients:
                        Spin 1               Spin 2
               -0.108728258704      -0.108728257873
               -1.301046294065      -1.301046300904
                0.565265126704       0.565265128328
                1.844509426066       1.844509430448
Lambda-->       0.125405539074       0.125405538369     ... done

.    Trial2    0.412171    -4938.04418190515935

Performing  Pulay mixing of Hamiltonian with coefficients:
                        Spin 1               Spin 2
               -0.108728258704      -0.108728257873
               -1.301046294065      -1.301046300904
                0.565265126704       0.565265128328
                1.844509426066       1.844509430448
Lambda-->       0.125405539074       0.125405538369     ... done

. Quadratic    0.063302    -4938.34600080455675    -4938.34767390675461

Performing  Pulay mixing of Hamiltonian with coefficients:
                        Spin 1               Spin 2
               -0.108728258704      -0.108728257873
               -1.301046294065      -1.301046300904
                0.565265126704       0.565265128328
                1.844509426066       1.844509430448
Lambda-->       0.125405539074       0.125405538369     ... done

.     Cubic    0.046320    -4938.34726638869870    -4938.34718190196327

--------------------------------------------------------------------------------
  Iter                              Commutator    Free_energy(A=E-TS)     DeltaA
#    5                          0.000256572669   -4938.34726638869870  -9.58E-03

Step                       =       0.046320326096
Energy (E)                 =   -4938.249440624212
Entropy (-TS)              =      -0.097825764459
Free energy (A=E-TS)       =   -4938.347266388699
Est. 0K Energy 0.5*(E+A)   =   -4938.298353506456
Residual Non-orthogonality =       0.000000000000
Residual N_electrons       =       0.000000000028

Spin          Integrated_Ne            Fermi_level     Delta_Fermi_level
   1       344.000000052249        -0.116306728238              2.71E-03
   2       343.999999947515        -0.116306728238              2.71E-03

                           Spin 1           |                 Spin 2           |
     Orb |    H-eigenvalues     Occupancies |    H-eigenvalues     Occupancies |
       1 |    -3.2305783229    1.0000000000 |    -3.2305783224    1.0000000000 | 
                          ------                             ------
     342 |    -0.1200442574    0.7343961297 |    -0.1200442577    0.7343961431 | 
     343 |    -0.1186170218    0.6521874886 |    -0.1186170220    0.6521875043 | 
     344 |    -0.1185445840    0.6477028473 |    -0.1185445834    0.6477028103 | 
                                                   - Gap at zero temperature -
     345 |    -0.1180225684    0.6146516783 |    -0.1180225679    0.6146516399 | 
                - Gap at zero temperature -
     346 |    -0.1176585683    0.5909412244 |    -0.1176585677    0.5909411853 | 
                  Finite temp. Fermi level   |      Finite temp. Fermi level  
     347 |    -0.1155640543    0.4496478367 |    -0.1155640546    0.4496478541 | 
     348 |    -0.1139029417    0.3420640734 |    -0.1139029419    0.3420640894 | 
     349 |    -0.1130543489    0.2921374778 |    -0.1130543483    0.2921374446 | 
     350 |    -0.1129654828    0.2871620722 |    -0.1129654831    0.2871620868 | 
     351 |    -0.1121624338    0.2445802577 |    -0.1121624335    0.2445802435 | 
                          ------                             ------
     498 |     0.7441443539    0.0000000000 |     0.7441443543    0.0000000000 | 

                            |  Abs_value |  Threshold | Converged
     Delta_Free_energy/atom |   2.46E-04 |   1.00E-06 |        No
     Delta_Energy/atom      |   2.81E-04 |   1.00E-04 |        No
     Delta_Entropy/atom     |   3.50E-05 |   1.00E-04 |       Yes
     Commutator             |   2.57E-04 |   1.00E-05 |        No
     Delta_Fermi_level      |   2.71E-03 |   1.00E-03 |        No

  Line search of the free energy minimum:
  Step_type        Step             Free_energy   Predicted_free_energy
.   Initial    0.000000    -4938.34726638869870

Performing  Pulay mixing of Hamiltonian with coefficients:
                        Spin 1               Spin 2
                0.035208040429       0.035208040212
               -0.798380667337      -0.798380661249
               -0.268013143832      -0.268013141855
                0.943975428507       0.943975423930
                1.087210342232       1.087210338963
Lambda-->       0.026635546792       0.026635546788     ... done

.    Trial1    0.046320    -4938.35117297111356

Performing  Pulay mixing of Hamiltonian with coefficients:
                        Spin 1               Spin 2
                0.035208040429       0.035208040212
               -0.798380667337      -0.798380661249
               -0.268013143832      -0.268013141855
                0.943975428507       0.943975423930
                1.087210342232       1.087210338963
Lambda-->       0.026635546792       0.026635546788     ... done

.    Trial2    0.410594    -4938.34066364934824

Performing  Pulay mixing of Hamiltonian with coefficients:
                        Spin 1               Spin 2
                0.035208040429       0.035208040212
               -0.798380667337      -0.798380661249
               -0.268013143832      -0.268013141855
                0.943975428507       0.943975423930
                1.087210342232       1.087210338963
Lambda-->       0.026635546792       0.026635546788     ... done

. Quadratic    0.176130    -4938.35061502458029    -4938.35581815400565

Performing  Pulay mixing of Hamiltonian with coefficients:
                        Spin 1               Spin 2
                0.035208040429       0.035208040212
               -0.798380667337      -0.798380661249
               -0.268013143832      -0.268013141855
                0.943975428507       0.943975423930
                1.087210342232       1.087210338963
Lambda-->       0.026635546792       0.026635546788     ... done

.     Cubic    0.101001    -4938.35136384773796    -4938.35260259204279

--------------------------------------------------------------------------------
  Iter                              Commutator    Free_energy(A=E-TS)     DeltaA
#    6                          0.000163500980   -4938.35136384773796  -4.10E-03

Step                       =       0.101001260785
Energy (E)                 =   -4938.254551005646
Entropy (-TS)              =      -0.096812842148
Free energy (A=E-TS)       =   -4938.351363847738
Est. 0K Energy 0.5*(E+A)   =   -4938.302957426692
Residual Non-orthogonality =       0.000000000000
Residual N_electrons       =      -0.000000000056

Spin          Integrated_Ne            Fermi_level     Delta_Fermi_level
   1       344.000000012737        -0.114852233886              1.45E-03
   2       343.999999987750        -0.114852233886              1.45E-03

                           Spin 1           |                 Spin 2           |
     Orb |    H-eigenvalues     Occupancies |    H-eigenvalues     Occupancies |
       1 |    -3.2260217120    1.0000000000 |    -3.2260217118    1.0000000000 | 
                          ------                             ------
     342 |    -0.1190467473    0.7579357493 |    -0.1190467469    0.7579357294 | 
     343 |    -0.1170842624    0.6473409308 |    -0.1170842629    0.6473409605 | 
     344 |    -0.1170116725    0.6428185162 |    -0.1170116730    0.6428185461 | 
                                                   - Gap at zero temperature -
     345 |    -0.1164358981    0.6060983099 |    -0.1164358977    0.6060982840 | 
                - Gap at zero temperature -
     346 |    -0.1161678026    0.5885532205 |    -0.1161678022    0.5885531942 | 
                  Finite temp. Fermi level   |      Finite temp. Fermi level  
     347 |    -0.1138738962    0.4338349169 |    -0.1138738967    0.4338349489 | 
     348 |    -0.1122229631    0.3283918678 |    -0.1122229636    0.3283918965 | 
     349 |    -0.1114795897    0.2854162806 |    -0.1114795893    0.2854162585 | 
     350 |    -0.1113868004    0.2802945721 |    -0.1113868009    0.2802945984 | 
     351 |    -0.1104401566    0.2313688318 |    -0.1104401562    0.2313688156 | 
                          ------                             ------
     498 |     0.7393736262    0.0000000000 |     0.7393736265    0.0000000000 | 

                            |  Abs_value |  Threshold | Converged
     Delta_Free_energy/atom |   1.05E-04 |   1.00E-06 |        No
     Delta_Energy/atom      |   1.31E-04 |   1.00E-04 |        No
     Delta_Entropy/atom     |   2.60E-05 |   1.00E-04 |       Yes
     Commutator             |   1.64E-04 |   1.00E-05 |        No
     Delta_Fermi_level      |   1.45E-03 |   1.00E-03 |        No

  Line search of the free energy minimum:
  Step_type        Step             Free_energy   Predicted_free_energy
.   Initial    0.000000    -4938.35136384773796

Performing  Pulay mixing of Hamiltonian with coefficients:
                        Spin 1               Spin 2
                0.005833341783       0.005833341539
               -0.535701378229      -0.535701373246
               -0.063544532126      -0.063544530586
                0.627802846249       0.627802842528
                0.467717111154       0.467717109435
                0.497892611168       0.497892610330
Lambda-->       0.022618841660       0.022618841675     ... done

.    Trial1    0.101001    -4938.35114312420592

Performing  Pulay mixing of Hamiltonian with coefficients:
                        Spin 1               Spin 2
                0.005833341783       0.005833341539
               -0.535701378229      -0.535701373246
               -0.063544532126      -0.063544530586
                0.627802846249       0.627802842528
                0.467717111154       0.467717109435
                0.497892611168       0.497892610330
Lambda-->       0.022618841660       0.022618841675     ... done

.    Trial2    0.038579    -4938.35152553426906

Performing  Pulay mixing of Hamiltonian with coefficients:
                        Spin 1               Spin 2
                0.005833341783       0.005833341539
               -0.535701378229      -0.535701373246
               -0.063544532126      -0.063544530586
                0.627802846249       0.627802842528
                0.467717111154       0.467717109435
                0.497892611168       0.497892610330
Lambda-->       0.022618841660       0.022618841675     ... done

. Quadratic    0.039804    -4938.35152906588701    -4938.35152568749254

--------------------------------------------------------------------------------
  Iter                              Commutator    Free_energy(A=E-TS)     DeltaA
#    7                          0.000156695531   -4938.35152906588701  -1.65E-04

Step                       =       0.039803790448
Energy (E)                 =   -4938.254638300373
Entropy (-TS)              =      -0.096890765513
Free energy (A=E-TS)       =   -4938.351529065887
Est. 0K Energy 0.5*(E+A)   =   -4938.303083683129
Residual Non-orthogonality =       0.000000000000
Residual N_electrons       =       0.000000000002

Spin          Integrated_Ne            Fermi_level     Delta_Fermi_level
   1       344.000000014620        -0.114830886911              2.13E-05
   2       343.999999985365        -0.114830886911              2.13E-05

                           Spin 1           |                 Spin 2           |
     Orb |    H-eigenvalues     Occupancies |    H-eigenvalues     Occupancies |
       1 |    -3.2264203677    1.0000000000 |    -3.2264203680    1.0000000000 | 
                          ------                             ------
     342 |    -0.1190307070    0.7582005856 |    -0.1190307066    0.7582005687 | 
     343 |    -0.1170359052    0.6456612031 |    -0.1170359049    0.6456611833 | 
     344 |    -0.1169608405    0.6409742253 |    -0.1169608402    0.6409742054 | 
                - Gap at zero temperature -
     345 |    -0.1164140463    0.6060655110 |    -0.1164140469    0.6060655491 | 
                                                   - Gap at zero temperature -
     346 |    -0.1161678218    0.5899604232 |    -0.1161678215    0.5899604028 | 
                  Finite temp. Fermi level   |      Finite temp. Fermi level  
     347 |    -0.1138679393    0.4348638396 |    -0.1138679390    0.4348638205 | 
     348 |    -0.1122211266    0.3295638617 |    -0.1122211263    0.3295638456 | 
     349 |    -0.1114680822    0.2859626722 |    -0.1114680819    0.2859626578 | 
     350 |    -0.1113787111    0.2810229126 |    -0.1113787117    0.2810229478 | 
     351 |    -0.1104539828    0.2330753239 |    -0.1104539825    0.2330753089 | 
                          ------                             ------
     498 |     0.7395518018    0.0000000000 |     0.7395518023    0.0000000000 | 

                            |  Abs_value |  Threshold | Converged
     Delta_Free_energy/atom |   4.24E-06 |   1.00E-06 |        No
     Delta_Energy/atom      |   2.24E-06 |   1.00E-04 |       Yes
     Delta_Entropy/atom     |   2.00E-06 |   1.00E-04 |       Yes
     Commutator             |   1.57E-04 |   1.00E-05 |        No
     Delta_Fermi_level      |   2.13E-05 |   1.00E-03 |       Yes

  Line search of the free energy minimum:
  Step_type        Step             Free_energy   Predicted_free_energy
.   Initial    0.000000    -4938.35152906588701

Performing  Pulay mixing of Hamiltonian with coefficients:
                        Spin 1               Spin 2
               -0.050008328262      -0.050008328101
                0.238725459890       0.238725458939
                0.339518094723       0.339518093643
               -0.298425488246      -0.298425486887
               -0.881274791759      -0.881274787833
                0.362836644902       0.362836645799
                1.288628408752       1.288628404441
Lambda-->       0.018066648280       0.018066648352     ... done

.    Trial1    0.039804    -4938.35227535042577

Performing  Pulay mixing of Hamiltonian with coefficients:
                        Spin 1               Spin 2
               -0.050008328262      -0.050008328101
                0.238725459890       0.238725458939
                0.339518094723       0.339518093643
               -0.298425488246      -0.298425486887
               -0.881274791759      -0.881274787833
                0.362836644902       0.362836645799
                1.288628408752       1.288628404441
Lambda-->       0.018066648280       0.018066648352     ... done

.    Trial2    0.406566    -4938.33665852219929

Performing  Pulay mixing of Hamiltonian with coefficients:
                        Spin 1               Spin 2
               -0.050008328262      -0.050008328101
                0.238725459890       0.238725458939
                0.339518094723       0.339518093643
               -0.298425488246      -0.298425486887
               -0.881274791759      -0.881274787833
                0.362836644902       0.362836645799
                1.288628408752       1.288628404441
Lambda-->       0.018066648280       0.018066648352     ... done

. Quadratic    0.082048    -4938.35217226403529    -4938.35254454650112

Performing  Pulay mixing of Hamiltonian with coefficients:
                        Spin 1               Spin 2
               -0.050008328262      -0.050008328101
                0.238725459890       0.238725458939
                0.339518094723       0.339518093643
               -0.298425488246      -0.298425486887
               -0.881274791759      -0.881274787833
                0.362836644902       0.362836645799
                1.288628408752       1.288628404441
Lambda-->       0.018066648280       0.018066648352     ... done

.     Cubic    0.055551    -4938.35229100318975    -4938.35233700920890

--------------------------------------------------------------------------------
  Iter                              Commutator    Free_energy(A=E-TS)     DeltaA
#    8                          0.000129700928   -4938.35229100318975  -7.62E-04

Step                       =       0.055551326175
Energy (E)                 =   -4938.255661163797
Entropy (-TS)              =      -0.096629839420
Free energy (A=E-TS)       =   -4938.352291003190
Est. 0K Energy 0.5*(E+A)   =   -4938.303976083494
Residual Non-orthogonality =       0.000000000000
Residual N_electrons       =      -0.000000000028

Spin          Integrated_Ne            Fermi_level     Delta_Fermi_level
   1       344.000000023501        -0.115027228178             -1.96E-04
   2       343.999999976739        -0.115027228178             -1.96E-04

                           Spin 1           |                 Spin 2           |
     Orb |    H-eigenvalues     Occupancies |    H-eigenvalues     Occupancies |
       1 |    -3.2253994988    1.0000000000 |    -3.2253994988    1.0000000000 | 
                          ------                             ------
     342 |    -0.1192643821    0.7600581968 |    -0.1192643816    0.7600581753 | 
     343 |    -0.1172341186    0.6457777464 |    -0.1172341191    0.6457777751 | 
     344 |    -0.1171589966    0.6410878668 |    -0.1171589962    0.6410878396 | 
                - Gap at zero temperature -
     345 |    -0.1165852114    0.6044286877 |    -0.1165852119    0.6044287176 | 
                                                   - Gap at zero temperature -
     346 |    -0.1163726736    0.5905205281 |    -0.1163726732    0.5905204994 | 
                  Finite temp. Fermi level   |      Finite temp. Fermi level  
     347 |    -0.1140005539    0.4306070601 |    -0.1140005544    0.4306070907 | 
     348 |    -0.1123341955    0.3245766286 |    -0.1123341951    0.3245766025 | 
     349 |    -0.1116510391    0.2852195819 |    -0.1116510387    0.2852195576 | 
     350 |    -0.1115582126    0.2800979775 |    -0.1115582130    0.2800980026 | 
     351 |    -0.1105868936    0.2300042185 |    -0.1105868934    0.2300042094 | 
                          ------                             ------
     498 |     0.7370040409    0.0000000000 |     0.7370040410    0.0000000000 | 

                            |  Abs_value |  Threshold | Converged
     Delta_Free_energy/atom |   1.95E-05 |   1.00E-06 |        No
     Delta_Energy/atom      |   2.62E-05 |   1.00E-04 |       Yes
     Delta_Entropy/atom     |   6.69E-06 |   1.00E-04 |       Yes
     Commutator             |   1.30E-04 |   1.00E-05 |        No
     Delta_Fermi_level      |   1.96E-04 |   1.00E-03 |       Yes

  Line search of the free energy minimum:
  Step_type        Step             Free_energy   Predicted_free_energy
.   Initial    0.000000    -4938.35229100318975

Performing  Pulay mixing of Hamiltonian with coefficients:
                        Spin 1               Spin 2
               -0.108341175730      -0.108341176173
                0.847742959715       0.847742972559
                0.663614587683       0.663614592163
               -1.079217791283      -1.079217810775
               -1.744305197476      -1.744305221780
               -0.735456212587      -0.735456225572
                1.121426212030       1.121426226362
                2.034536617646       2.034536643217
Lambda-->       0.009241330518       0.009241330529     ... done

.    Trial1    0.055551    -4938.35343907306378

Performing  Pulay mixing of Hamiltonian with coefficients:
                        Spin 1               Spin 2
               -0.108341175730      -0.108341176173
                0.847742959715       0.847742972559
                0.663614587683       0.663614592163
               -1.079217791283      -1.079217810775
               -1.744305197476      -1.744305221780
               -0.735456212587      -0.735456225572
                1.121426212030       1.121426226362
                2.034536617646       2.034536643217
Lambda-->       0.009241330518       0.009241330529     ... done

.    Trial2    0.416299    -4938.33964163499968

Performing  Pulay mixing of Hamiltonian with coefficients:
                        Spin 1               Spin 2
               -0.108341175730      -0.108341176173
                0.847742959715       0.847742972559
                0.663614587683       0.663614592163
               -1.079217791283      -1.079217810775
               -1.744305197476      -1.744305221780
               -0.735456212587      -0.735456225572
                1.121426212030       1.121426226362
                2.034536617646       2.034536643217
Lambda-->       0.009241330518       0.009241330529     ... done

. Quadratic    0.100794    -4938.35324750511154    -4938.35372874780569

Performing  Pulay mixing of Hamiltonian with coefficients:
                        Spin 1               Spin 2
               -0.108341175730      -0.108341176173
                0.847742959715       0.847742972559
                0.663614587683       0.663614592163
               -1.079217791283      -1.079217810775
               -1.744305197476      -1.744305221780
               -0.735456212587      -0.735456225572
                1.121426212030       1.121426226362
                2.034536617646       2.034536643217
Lambda-->       0.009241330518       0.009241330529     ... done

.     Cubic    0.068418    -4938.35342778520226    -4938.35347797352006

Performing  Pulay mixing of Hamiltonian with coefficients:
                        Spin 1               Spin 2
               -0.108341175730      -0.108341176173
                0.847742959715       0.847742972559
                0.663614587683       0.663614592163
               -1.079217791283      -1.079217810775
               -1.744305197476      -1.744305221780
               -0.735456212587      -0.735456225572
                1.121426212030       1.121426226362
                2.034536617646       2.034536643217
Lambda-->       0.009241330518       0.009241330529     ... done

.   Quartic    0.273339    -4938.34853129595831    -4938.35410210823193

Performing  Pulay mixing of Hamiltonian with coefficients:
                        Spin 1               Spin 2
               -0.108341175730      -0.108341176173
                0.847742959715       0.847742972559
                0.663614587683       0.663614592163
               -1.079217791283      -1.079217810775
               -1.744305197476      -1.744305221780
               -0.735456212587      -0.735456225572
                1.121426212030       1.121426226362
                2.034536617646       2.034536643217
Lambda-->       0.009241330518       0.009241330529     ... done

.  NoMinFnd    0.055551    -4938.35343907305287

--------------------------------------------------------------------------------
  Iter                              Commutator    Free_energy(A=E-TS)     DeltaA
#    9                          0.000068162694   -4938.35343907305287  -1.15E-03

Step                       =       0.055551326175
Energy (E)                 =   -4938.257402143598
Entropy (-TS)              =      -0.096036929451
Free energy (A=E-TS)       =   -4938.353439073053
Est. 0K Energy 0.5*(E+A)   =   -4938.305420608325
Residual Non-orthogonality =       0.000000000000
Residual N_electrons       =       0.000000000006

Spin          Integrated_Ne            Fermi_level     Delta_Fermi_level
   1       343.999999999555        -0.115504282218             -4.77E-04
   2       344.000000000396        -0.115504282218             -4.77E-04

                           Spin 1           |                 Spin 2           |
     Orb |    H-eigenvalues     Occupancies |    H-eigenvalues     Occupancies |
       1 |    -3.2233091808    1.0000000000 |    -3.2233091807    1.0000000000 | 
                          ------                             ------
     342 |    -0.1198276796    0.7643119408 |    -0.1198276795    0.7643119365 | 
     343 |    -0.1176925360    0.6446168272 |    -0.1176925359    0.6446168216 | 
     344 |    -0.1176177950    0.6399440385 |    -0.1176177949    0.6399440328 | 
                                                   - Gap at zero temperature -
     345 |    -0.1170029539    0.6005633591 |    -0.1170029538    0.6005633531 | 
                - Gap at zero temperature -
     346 |    -0.1168614935    0.5912944855 |    -0.1168614934    0.5912944795 | 
                  Finite temp. Fermi level   |      Finite temp. Fermi level  
     347 |    -0.1143374360    0.4212807805 |    -0.1143374359    0.4212807741 | 
     348 |    -0.1126409749    0.3145025539 |    -0.1126409757    0.3145026010 | 
     349 |    -0.1120956804    0.2834248544 |    -0.1120956803    0.2834248489 | 
     350 |    -0.1120010084    0.2782220744 |    -0.1120010083    0.2782220690 | 
     351 |    -0.1109459160    0.2243653726 |    -0.1109459162    0.2243653821 | 
                          ------                             ------
     498 |     0.7309247298    0.0000000000 |     0.7309247298    0.0000000000 | 

                            |  Abs_value |  Threshold | Converged
     Delta_Free_energy/atom |   2.94E-05 |   1.00E-06 |        No
     Delta_Energy/atom      |   4.46E-05 |   1.00E-04 |       Yes
     Delta_Entropy/atom     |   1.52E-05 |   1.00E-04 |       Yes
     Commutator             |   6.82E-05 |   1.00E-05 |        No
     Delta_Fermi_level      |   4.77E-04 |   1.00E-03 |       Yes

  Line search of the free energy minimum:
  Step_type        Step             Free_energy   Predicted_free_energy
.   Initial    0.000000    -4938.35343907305287

Performing  Pulay mixing of Hamiltonian with coefficients:
                        Spin 1               Spin 2
                0.006480868980       0.006480867940
               -0.675313633988      -0.675313624145
               -0.241019200107      -0.241019192350
                0.754955731254       0.754955717420
                1.303536188669       1.303536161394
               -0.341452964259      -0.341452965823
               -1.667144321818      -1.667144291112
               -0.343023472107      -0.343023454183
                2.202980803376       2.202980780858
Lambda-->       0.001759199349       0.001759199417     ... done

.    Trial1    0.055551    -4938.35376019446721

Performing  Pulay mixing of Hamiltonian with coefficients:
                        Spin 1               Spin 2
                0.006480868980       0.006480867940
               -0.675313633988      -0.675313624145
               -0.241019200107      -0.241019192350
                0.754955731254       0.754955717420
                1.303536188670       1.303536161394
               -0.341452964259      -0.341452965823
               -1.667144321818      -1.667144291112
               -0.343023472107      -0.343023454183
                2.202980803376       2.202980780858
Lambda-->       0.001759199349       0.001759199417     ... done

.    Trial2    0.416299    -4938.35156100981658

Performing  Pulay mixing of Hamiltonian with coefficients:
                        Spin 1               Spin 2
                0.006480868980       0.006480867940
               -0.675313633988      -0.675313624145
               -0.241019200107      -0.241019192350
                0.754955731254       0.754955717420
                1.303536188669       1.303536161394
               -0.341452964259      -0.341452965823
               -1.667144321818      -1.667144291112
               -0.343023472107      -0.343023454183
                2.202980803376       2.202980780858
Lambda-->       0.001759199349       0.001759199417     ... done

. Quadratic    0.129085    -4938.35371584401400    -4938.35391445980804

Performing  Pulay mixing of Hamiltonian with coefficients:
                        Spin 1               Spin 2
                0.006480868980       0.006480867940
               -0.675313633988      -0.675313624145
               -0.241019200107      -0.241019192350
                0.754955731254       0.754955717420
                1.303536188669       1.303536161394
               -0.341452964259      -0.341452965823
               -1.667144321818      -1.667144291112
               -0.343023472107      -0.343023454183
                2.202980803376       2.202980780858
Lambda-->       0.001759199349       0.001759199417     ... done

.     Cubic    0.084274    -4938.35376755133893    -4938.35379862046466

--------------------------------------------------------------------------------
  Iter                              Commutator    Free_energy(A=E-TS)     DeltaA
#   10                          0.000027959756   -4938.35376755133893  -3.28E-04

Step                       =       0.084273525972
Energy (E)                 =   -4938.258321496718
Entropy (-TS)              =      -0.095446054649
Free energy (A=E-TS)       =   -4938.353767551339
Est. 0K Energy 0.5*(E+A)   =   -4938.306044524028
Residual Non-orthogonality =       0.000000000000
Residual N_electrons       =      -0.000000000028

Spin          Integrated_Ne            Fermi_level     Delta_Fermi_level
   1       344.000000005848        -0.116361166102             -8.57E-04
   2       343.999999994392        -0.116361166102             -8.57E-04

                           Spin 1           |                 Spin 2           |
     Orb |    H-eigenvalues     Occupancies |    H-eigenvalues     Occupancies |
       1 |    -3.2216216438    1.0000000000 |    -3.2216216441    1.0000000000 | 
                          ------                             ------
     342 |    -0.1207177891    0.7659367294 |    -0.1207177887    0.7659367088 | 
     343 |    -0.1185400416    0.6440319882 |    -0.1185400421    0.6440320158 | 
     344 |    -0.1184672845    0.6394802791 |    -0.1184672841    0.6394802525 | 
                - Gap at zero temperature -
     345 |    -0.1178084063    0.5972013804 |    -0.1178084068    0.5972014094 | 
                                                   - Gap at zero temperature -
     346 |    -0.1177152773    0.5910906070 |    -0.1177152778    0.5910906363 | 
                  Finite temp. Fermi level   |      Finite temp. Fermi level  
     347 |    -0.1150487795    0.4116564795 |    -0.1150487799    0.4116565089 | 
     348 |    -0.1133442745    0.3055630237 |    -0.1133442749    0.3055630494 | 
     349 |    -0.1129278739    0.2820623160 |    -0.1129278734    0.2820622928 | 
     350 |    -0.1128302552    0.2767143731 |    -0.1128302548    0.2767143502 | 
     351 |    -0.1117344131    0.2211435254 |    -0.1117344126    0.2211434993 | 
                          ------                             ------
     498 |     0.7237699577    0.0000000000 |     0.7237699578    0.0000000000 | 

                            |  Abs_value |  Threshold | Converged
     Delta_Free_energy/atom |   8.42E-06 |   1.00E-06 |        No
     Delta_Energy/atom      |   2.36E-05 |   1.00E-04 |       Yes
     Delta_Entropy/atom     |   1.52E-05 |   1.00E-04 |       Yes
     Commutator             |   2.80E-05 |   1.00E-05 |        No
     Delta_Fermi_level      |   8.57E-04 |   1.00E-03 |       Yes
Finished EDFT density kernel iterations (  10)


Writing density kernel to file "Pd_38.dkn" ... done

Writing Hamiltonian to file "Pd_38.ham" ... done


>>> Density kernel optimised for the current NGWF basis:
     ~~~~~~~~~~~~~~~~~~~~~~~~~~~~~~~~~~~~~~~~~~~~~~~~~~~~~~~~~~~
     Total free energy           =  -4.93835376755134E+03  Eh
     [H,K] commutator            =   2.7960E-05
     ~~~~~~~~~~~~~~~~~~~~~~~~~~~~~~~~~~~~~~~~~~~~~~~~~~~~~~~~~~~


################################################################################
########################### NGWF CG iteration  002 #############################
################################################################################
****** Reciprocal space K.E. preconditioning with k_zero =  3.0000 a0^-1 *******

>>> Checking for convergence of NGWFs:   NOT CONVERGED
  ========================================================================
         NGWF RMS gradient =  1.6380E-04 >  2.0000E-06  | above tolerance
  ========================================================================

>>> Improving NGWFs using line search:
============ Calculation of NGWF S^-1 using Hotelling algorithm ================ 
         Iteration  |  Frobenius norm and Maximum abs value    (of I-S*S_n^-1)   
               1       0.18052714E+00     0.79674644E-02
               2       0.78896345E-03     0.31120666E-04
               3       0.55092720E-07     0.23656721E-08
               4       0.23714442E-12     0.19539925E-13
================================================================================
    Initial Ne1:     343.99688981
    Initial Ne2:     343.99688980
      Final Ne1:     344.00000001
      Final Ne2:     343.99999999
============ Calculation of NGWF S^-1 using Hotelling algorithm ================ 
         Iteration  |  Frobenius norm and Maximum abs value    (of I-S*S_n^-1)   
               1       0.24752724E+00     0.10861826E-01
               2       0.13129347E-02     0.51371320E-04
               3       0.15001052E-06     0.61429040E-08
               4       0.23300128E-12     0.21316282E-13
================================================================================
------------------------------- NGWF line search -------------------------------
RMS gradient                =       0.00016380169563
Trial step length           =               0.321385
Gradient along search dir.  =         -0.30258320904
Functional at step 0        =   -4938.35376755133893
Functional at step 1        =   -4938.43043546469107
Functional predicted        =   -4938.46865769120814
Selected quadratic step     =               0.759395
Conjugate gradients coeff.  =               0.113154
--------------------------- NGWF line search finished --------------------------
                                               
Writing NGWFs to file "Pd_38.tightbox_ngwfs"....  done

>>> Optimising kernel for current NGWFs:

--------------------------- Ensemble-DFT optimisation --------------------------
Running ScaLAPACK on   20 processor(s).

--------------------------------------------------------------------------------
  Iter                              Commutator    Free_energy(A=E-TS)     DeltaA
#    0                          0.000155150167   -4938.46872291442560  -1.15E-01

Step                       =       0.381966011250
Energy (E)                 =   -4938.373276859805
Entropy (-TS)              =      -0.095446054649
Free energy (A=E-TS)       =   -4938.468722914426
Est. 0K Energy 0.5*(E+A)   =   -4938.420999887116
Residual Non-orthogonality =       0.000000000000
Residual N_electrons       =      -0.000000000028

Spin          Integrated_Ne            Fermi_level     Delta_Fermi_level
   1       344.000000005848        -0.116361166102              9.00E+99
   2       343.999999994392        -0.116361166102              9.00E+99

                           Spin 1           |                 Spin 2           |
     Orb |    H-eigenvalues     Occupancies |    H-eigenvalues     Occupancies |
       1 |    -3.2216216438    1.0000000000 |    -3.2216216441    1.0000000000 | 
                          ------                             ------
     342 |    -0.1207177891    0.7659367294 |    -0.1207177887    0.7659367088 | 
     343 |    -0.1185400416    0.6440319882 |    -0.1185400421    0.6440320158 | 
     344 |    -0.1184672845    0.6394802791 |    -0.1184672841    0.6394802525 | 
                - Gap at zero temperature -
     345 |    -0.1178084063    0.5972013804 |    -0.1178084068    0.5972014094 | 
                                                   - Gap at zero temperature -
     346 |    -0.1177152773    0.5910906070 |    -0.1177152778    0.5910906363 | 
                  Finite temp. Fermi level   |      Finite temp. Fermi level  
     347 |    -0.1150487795    0.4116564795 |    -0.1150487799    0.4116565089 | 
     348 |    -0.1133442745    0.3055630237 |    -0.1133442749    0.3055630494 | 
     349 |    -0.1129278739    0.2820623160 |    -0.1129278734    0.2820622928 | 
     350 |    -0.1128302552    0.2767143731 |    -0.1128302548    0.2767143502 | 
     351 |    -0.1117344131    0.2211435254 |    -0.1117344126    0.2211434993 | 
                          ------                             ------
     498 |     0.7237699577    0.0000000000 |     0.7237699578    0.0000000000 | 

                            |  Abs_value |  Threshold | Converged
     Delta_Free_energy/atom |   2.95E-03 |   1.00E-06 |        No
     Delta_Energy/atom      |   2.95E-03 |   1.00E-04 |        No
     Delta_Entropy/atom     |     n.a.   |   1.00E-03 |      n.a.
     Commutator             |   1.55E-04 |   1.00E-05 |        No
     Delta_Fermi_level      |     n.a.   |   1.00E-03 |      n.a.

  Line search of the free energy minimum:
  Step_type        Step             Free_energy   Predicted_free_energy
.   Initial    0.000000    -4938.46872291442560

Performing  Pulay mixing of Hamiltonian with coefficients:
                        Spin 1               Spin 2
                1.000000000000       1.000000000000
Lambda-->       0.053604893298       0.053604893629     ... done

.    Trial1    0.381966    -4938.45250076268894

Performing  Pulay mixing of Hamiltonian with coefficients:
                        Spin 1               Spin 2
                1.000000000000       1.000000000000
Lambda-->       0.053604893298       0.053604893629     ... done

.    Trial2    0.145898    -4938.46880276700540

Performing  Pulay mixing of Hamiltonian with coefficients:
                        Spin 1               Spin 2
                1.000000000000       1.000000000000
Lambda-->       0.053604893298       0.053604893629     ... done

. Quadratic    0.074451    -4938.46989053356083    -4938.46973297222667

--------------------------------------------------------------------------------
  Iter                              Commutator    Free_energy(A=E-TS)     DeltaA
#    1                          0.000129095945   -4938.46989053356083  -1.17E-03

Step                       =       0.074450781289
Energy (E)                 =   -4938.374634495974
Entropy (-TS)              =      -0.095256037587
Free energy (A=E-TS)       =   -4938.469890533561
Est. 0K Energy 0.5*(E+A)   =   -4938.422262514767
Residual Non-orthogonality =       0.000000000000
Residual N_electrons       =       0.000000000000

Spin          Integrated_Ne            Fermi_level     Delta_Fermi_level
   1       344.000000002022        -0.115691164687              6.70E-04
   2       343.999999997976        -0.115691164687              6.70E-04

                           Spin 1           |                 Spin 2           |
     Orb |    H-eigenvalues     Occupancies |    H-eigenvalues     Occupancies |
       1 |    -3.2203649852    1.0000000000 |    -3.2203649852    1.0000000000 | 
                          ------                             ------
     342 |    -0.1201898513    0.7727958437 |    -0.1201898509    0.7727958248 | 
     343 |    -0.1178595471    0.6433771169 |    -0.1178595476    0.6433771468 | 
     344 |    -0.1177869335    0.6388307423 |    -0.1177869331    0.6388307169 | 
                - Gap at zero temperature -
     345 |    -0.1171538819    0.5982140584 |    -0.1171538824    0.5982140896 | 
                                                   - Gap at zero temperature -
     346 |    -0.1170106267    0.5888097478 |    -0.1170106272    0.5888097792 | 
                  Finite temp. Fermi level   |      Finite temp. Fermi level  
     347 |    -0.1143667604    0.4108646822 |    -0.1143667609    0.4108647129 | 
     348 |    -0.1126358574    0.3033493642 |    -0.1126358579    0.3033493905 | 
     349 |    -0.1122240803    0.2802039579 |    -0.1122240799    0.2802039345 | 
     350 |    -0.1121250261    0.2747999029 |    -0.1121250257    0.2747998797 | 
     351 |    -0.1109886319    0.2176122297 |    -0.1109886309    0.2176121818 | 
                          ------                             ------
     498 |     0.7204609704    0.0000000000 |     0.7204609704    0.0000000000 | 

                            |  Abs_value |  Threshold | Converged
     Delta_Free_energy/atom |   2.99E-05 |   1.00E-06 |        No
     Delta_Energy/atom      |   3.48E-05 |   1.00E-04 |       Yes
     Delta_Entropy/atom     |   4.87E-06 |   1.00E-04 |       Yes
     Commutator             |   1.29E-04 |   1.00E-05 |        No
     Delta_Fermi_level      |   6.70E-04 |   1.00E-03 |       Yes

  Line search of the free energy minimum:
  Step_type        Step             Free_energy   Predicted_free_energy
.   Initial    0.000000    -4938.46989053356083

Performing  Pulay mixing of Hamiltonian with coefficients:
                        Spin 1               Spin 2
                1.000000000000       1.000000000000
Lambda-->       0.031424766186       0.031424766271     ... done

.    Trial1    0.074451    -4938.46911161621665

Performing  Pulay mixing of Hamiltonian with coefficients:
                        Spin 1               Spin 2
                1.000000000000       1.000000000000
Lambda-->       0.031424766186       0.031424766271     ... done

.    Trial2    0.028438    -4938.47022584414026

Performing  Pulay mixing of Hamiltonian with coefficients:
                        Spin 1               Spin 2
                1.000000000000       1.000000000000
Lambda-->       0.031424766186       0.031424766271     ... done

. Quadratic    0.026409    -4938.47022777381517    -4938.47022783440934

--------------------------------------------------------------------------------
  Iter                              Commutator    Free_energy(A=E-TS)     DeltaA
#    2                          0.000116752579   -4938.47022777381517  -3.37E-04

Step                       =       0.026409051542
Energy (E)                 =   -4938.374944396383
Entropy (-TS)              =      -0.095283377392
Free energy (A=E-TS)       =   -4938.470227773815
Est. 0K Energy 0.5*(E+A)   =   -4938.422586085099
Residual Non-orthogonality =       0.000000000000
Residual N_electrons       =       0.000000000040

Spin          Integrated_Ne            Fermi_level     Delta_Fermi_level
   1       344.000000061017        -0.115578753626              1.12E-04
   2       343.999999938639        -0.115578753626              1.12E-04

                           Spin 1           |                 Spin 2           |
     Orb |    H-eigenvalues     Occupancies |    H-eigenvalues     Occupancies |
       1 |    -3.2204909921    1.0000000000 |    -3.2204909929    1.0000000000 | 
                          ------                             ------
     342 |    -0.1200771819    0.7727834982 |    -0.1200771812    0.7727834652 | 
     343 |    -0.1177492210    0.6435072844 |    -0.1177492212    0.6435072974 | 
     344 |    -0.1176760304    0.6389254153 |    -0.1176760297    0.6389253714 | 
                - Gap at zero temperature -
     345 |    -0.1170269479    0.5972638297 |    -0.1170269481    0.5972638431 | 
                                                   - Gap at zero temperature -
     346 |    -0.1169141135    0.5898567405 |    -0.1169141137    0.5898567540 | 
                  Finite temp. Fermi level   |      Finite temp. Fermi level  
     347 |    -0.1142387669    0.4098386993 |    -0.1142387671    0.4098387122 | 
     348 |    -0.1125171772    0.3029889751 |    -0.1125171774    0.3029889860 | 
     349 |    -0.1121150195    0.2803878646 |    -0.1121150188    0.2803878251 | 
     350 |    -0.1120169979    0.2750376448 |    -0.1120169981    0.2750376549 | 
     351 |    -0.1108880305    0.2181598628 |    -0.1108880299    0.2181598367 | 
                          ------                             ------
     498 |     0.7196202711    0.0000000000 |     0.7196202713    0.0000000000 | 

                            |  Abs_value |  Threshold | Converged
     Delta_Free_energy/atom |   8.65E-06 |   1.00E-06 |        No
     Delta_Energy/atom      |   7.95E-06 |   1.00E-04 |       Yes
     Delta_Entropy/atom     |   7.01E-07 |   1.00E-04 |       Yes
     Commutator             |   1.17E-04 |   1.00E-05 |        No
     Delta_Fermi_level      |   1.12E-04 |   1.00E-03 |       Yes

  Line search of the free energy minimum:
  Step_type        Step             Free_energy   Predicted_free_energy
.   Initial    0.000000    -4938.47022777381517

Performing  Pulay mixing of Hamiltonian with coefficients:
                        Spin 1               Spin 2
                0.242197786207       0.242197797768
                0.757802213793       0.757802202232
Lambda-->       0.026107471255       0.026107471496     ... done

.    Trial1    0.026409    -4938.47038772250835

Performing  Pulay mixing of Hamiltonian with coefficients:
                        Spin 1               Spin 2
                0.242197786207       0.242197797768
                0.757802213793       0.757802202232
Lambda-->       0.026107471255       0.026107471496     ... done

.    Trial2    0.398288    -4938.46682652751952

Performing  Pulay mixing of Hamiltonian with coefficients:
                        Spin 1               Spin 2
                0.242197786207       0.242197797768
                0.757802213793       0.757802202232
Lambda-->       0.026107471255       0.026107471496     ... done

. Quadratic    0.090358    -4938.47058548244604    -4938.47054823625422

--------------------------------------------------------------------------------
  Iter                              Commutator    Free_energy(A=E-TS)     DeltaA
#    3                          0.000104970324   -4938.47058548244604  -3.58E-04

Step                       =       0.090358377864
Energy (E)                 =   -4938.375275222187
Entropy (-TS)              =      -0.095310260280
Free energy (A=E-TS)       =   -4938.470585482446
Est. 0K Energy 0.5*(E+A)   =   -4938.422930352317
Residual Non-orthogonality =       0.000000000000
Residual N_electrons       =      -0.000000000021

Spin          Integrated_Ne            Fermi_level     Delta_Fermi_level
   1       344.000000080593        -0.115208635275              3.70E-04
   2       343.999999919590        -0.115208635275              3.70E-04

                           Spin 1           |                 Spin 2           |
     Orb |    H-eigenvalues     Occupancies |    H-eigenvalues     Occupancies |
       1 |    -3.2206624232    1.0000000000 |    -3.2206624230    1.0000000000 | 
                          ------                             ------
     342 |    -0.1197285832    0.7738100801 |    -0.1197285829    0.7738100663 | 
     343 |    -0.1173883763    0.6440859775 |    -0.1173883768    0.6440860142 | 
     344 |    -0.1173146482    0.6394736658 |    -0.1173146479    0.6394736471 | 
                - Gap at zero temperature -
     345 |    -0.1166230548    0.5950511486 |    -0.1166230554    0.5950511870 | 
                                                   - Gap at zero temperature -
     346 |    -0.1165689153    0.5914962747 |    -0.1165689150    0.5914962550 | 
                  Finite temp. Fermi level   |      Finite temp. Fermi level  
     347 |    -0.1138224097    0.4067988845 |    -0.1138224094    0.4067988644 | 
     348 |    -0.1121164128    0.3012307250 |    -0.1121164125    0.3012307071 | 
     349 |    -0.1117503140    0.2806851544 |    -0.1117503137    0.2806851372 | 
     350 |    -0.1116534192    0.2753926136 |    -0.1116534189    0.2753925966 | 
     351 |    -0.1105413156    0.2192480553 |    -0.1105413147    0.2192480165 | 
                          ------                             ------
     498 |     0.7171148481    0.0000000000 |     0.7171148487    0.0000000000 | 

                            |  Abs_value |  Threshold | Converged
     Delta_Free_energy/atom |   9.17E-06 |   1.00E-06 |        No
     Delta_Energy/atom      |   8.48E-06 |   1.00E-04 |       Yes
     Delta_Entropy/atom     |   6.89E-07 |   1.00E-04 |       Yes
     Commutator             |   1.05E-04 |   1.00E-05 |        No
     Delta_Fermi_level      |   3.70E-04 |   1.00E-03 |       Yes

  Line search of the free energy minimum:
  Step_type        Step             Free_energy   Predicted_free_energy
.   Initial    0.000000    -4938.47058548244604

Performing  Pulay mixing of Hamiltonian with coefficients:
                        Spin 1               Spin 2
               -0.495923237539      -0.495923206069
                0.473812236794       0.473812231713
                1.022111000745       1.022110974356
Lambda-->       0.021345213306       0.021345213786     ... done

.    Trial1    0.090358    -4938.47088249360513

Performing  Pulay mixing of Hamiltonian with coefficients:
                        Spin 1               Spin 2
               -0.495923237539      -0.495923206069
                0.473812236794       0.473812231713
                1.022111000745       1.022110974356
Lambda-->       0.021345213306       0.021345213786     ... done

.    Trial2    0.437811    -4938.46169783157256

Performing  Pulay mixing of Hamiltonian with coefficients:
                        Spin 1               Spin 2
               -0.495923237539      -0.495923206069
                0.473812236794       0.473812231713
                1.022111000745       1.022110974356
Lambda-->       0.021345213306       0.021345213786     ... done

. Quadratic    0.069389    -4938.47093042123561    -4938.47091234414074

--------------------------------------------------------------------------------
  Iter                              Commutator    Free_energy(A=E-TS)     DeltaA
#    4                          0.000088383447   -4938.47093042123561  -3.45E-04

Step                       =       0.069389032142
Energy (E)                 =   -4938.375705699244
Entropy (-TS)              =      -0.095224722007
Free energy (A=E-TS)       =   -4938.470930421236
Est. 0K Energy 0.5*(E+A)   =   -4938.423318060240
Residual Non-orthogonality =       0.000000000000
Residual N_electrons       =      -0.000000000016

Spin          Integrated_Ne            Fermi_level     Delta_Fermi_level
   1       344.000000017204        -0.114846266939              3.62E-04
   2       343.999999982934        -0.114846266939              3.62E-04

                           Spin 1           |                 Spin 2           |
     Orb |    H-eigenvalues     Occupancies |    H-eigenvalues     Occupancies |
       1 |    -3.2204307838    1.0000000000 |    -3.2204307845    1.0000000000 | 
                          ------                             ------
     342 |    -0.1194411037    0.7773569673 |    -0.1194411034    0.7773569562 | 
     343 |    -0.1170100951    0.6430927223 |    -0.1170100949    0.6430927090 | 
     344 |    -0.1169362225    0.6384656836 |    -0.1169362223    0.6384656702 | 
                - Gap at zero temperature -
     345 |    -0.1162624006    0.5951635419 |    -0.1162624014    0.5951635892 | 
                                                   - Gap at zero temperature -
     346 |    -0.1161827993    0.5899339265 |    -0.1161827991    0.5899339129 | 
                  Finite temp. Fermi level   |      Finite temp. Fermi level  
     347 |    -0.1134502077    0.4061533198 |    -0.1134502085    0.4061533687 | 
     348 |    -0.1117441589    0.3006648046 |    -0.1117441597    0.3006648481 | 
     349 |    -0.1113737699    0.2799069912 |    -0.1113737698    0.2799069822 | 
     350 |    -0.1112760613    0.2745794045 |    -0.1112760611    0.2745793957 | 
     351 |    -0.1101543863    0.2181061416 |    -0.1101543854    0.2181061017 | 
                          ------                             ------
     498 |     0.7150106249    0.0000000000 |     0.7150106256    0.0000000000 | 

                            |  Abs_value |  Threshold | Converged
     Delta_Free_energy/atom |   8.84E-06 |   1.00E-06 |        No
     Delta_Energy/atom      |   1.10E-05 |   1.00E-04 |       Yes
     Delta_Entropy/atom     |   2.19E-06 |   1.00E-04 |       Yes
     Commutator             |   8.84E-05 |   1.00E-05 |        No
     Delta_Fermi_level      |   3.62E-04 |   1.00E-03 |       Yes

  Line search of the free energy minimum:
  Step_type        Step             Free_energy   Predicted_free_energy
.   Initial    0.000000    -4938.47093042123561

Performing  Pulay mixing of Hamiltonian with coefficients:
                        Spin 1               Spin 2
               -0.682553436564      -0.682553437848
               -1.142147039177      -1.142147037164
                0.948508604471       0.948508605599
                1.876191871270       1.876191869413
Lambda-->       0.009124075318       0.009124075496     ... done

.    Trial1    0.069389    -4938.47140903400759

Performing  Pulay mixing of Hamiltonian with coefficients:
                        Spin 1               Spin 2
               -0.682553436564      -0.682553437848
               -1.142147039177      -1.142147037164
                0.948508604471       0.948508605599
                1.876191871270       1.876191869413
Lambda-->       0.009124075318       0.009124075496     ... done

.    Trial2    0.424851    -4938.46223266655943

Performing  Pulay mixing of Hamiltonian with coefficients:
                        Spin 1               Spin 2
               -0.682553436564      -0.682553437848
               -1.142147039177      -1.142147037164
                0.948508604471       0.948508605599
                1.876191871270       1.876191869413
Lambda-->       0.009124075318       0.009124075496     ... done

. Quadratic    0.079485    -4938.47136255683290    -4938.47141688162719

Performing  Pulay mixing of Hamiltonian with coefficients:
                        Spin 1               Spin 2
               -0.682553436564      -0.682553437848
               -1.142147039177      -1.142147037164
                0.948508604471       0.948508605599
                1.876191871270       1.876191869413
Lambda-->       0.009124075318       0.009124075496     ... done

.     Cubic    0.057383    -4938.47144828210730    -4938.47142889562838

--------------------------------------------------------------------------------
  Iter                              Commutator    Free_energy(A=E-TS)     DeltaA
#    5                          0.000055855808   -4938.47144828210730  -5.18E-04

Step                       =       0.057382699324
Energy (E)                 =   -4938.376252743871
Entropy (-TS)              =      -0.095195538313
Free energy (A=E-TS)       =   -4938.471448282107
Est. 0K Energy 0.5*(E+A)   =   -4938.423850512989
Residual Non-orthogonality =       0.000000000000
Residual N_electrons       =      -0.000000000077

Spin          Integrated_Ne            Fermi_level     Delta_Fermi_level
   1       344.000000126098        -0.113788993295              1.06E-03
   2       343.999999874583        -0.113788993295              1.06E-03

                           Spin 1           |                 Spin 2           |
     Orb |    H-eigenvalues     Occupancies |    H-eigenvalues     Occupancies |
       1 |    -3.2206766707    1.0000000000 |    -3.2206766709    1.0000000000 | 
                          ------                             ------
     342 |    -0.1183776170    0.7770642222 |    -0.1183776165    0.7770641968 | 
     343 |    -0.1159226576    0.6412065620 |    -0.1159226571    0.6412065287 | 
     344 |    -0.1158487276    0.6365652758 |    -0.1158487271    0.6365652424 | 
                                                   - Gap at zero temperature -
     345 |    -0.1151622831    0.5923514020 |    -0.1151622825    0.5923513672 | 
                - Gap at zero temperature -
     346 |    -0.1151391019    0.5908273227 |    -0.1151391023    0.5908273489 | 
                  Finite temp. Fermi level   |      Finite temp. Fermi level  
     347 |    -0.1123248310    0.4016914299 |    -0.1123248314    0.4016914565 | 
     348 |    -0.1106476088    0.2984223341 |    -0.1106476092    0.2984223575 | 
     349 |    -0.1103118598    0.2796527607 |    -0.1103118592    0.2796527324 | 
     350 |    -0.1102153404    0.2743925974 |    -0.1102153398    0.2743925694 | 
     351 |    -0.1090893924    0.2177480944 |    -0.1090893920    0.2177480732 | 
                          ------                             ------
     498 |     0.7069594603    0.0000000000 |     0.7069594604    0.0000000000 | 

                            |  Abs_value |  Threshold | Converged
     Delta_Free_energy/atom |   1.33E-05 |   1.00E-06 |        No
     Delta_Energy/atom      |   1.40E-05 |   1.00E-04 |       Yes
     Delta_Entropy/atom     |   7.48E-07 |   1.00E-04 |       Yes
     Commutator             |   5.59E-05 |   1.00E-05 |        No
     Delta_Fermi_level      |   1.06E-03 |   1.00E-03 |        No

  Line search of the free energy minimum:
  Step_type        Step             Free_energy   Predicted_free_energy
.   Initial    0.000000    -4938.47144828210730

Performing  Pulay mixing of Hamiltonian with coefficients:
                        Spin 1               Spin 2
               -0.528061134358      -0.528061127779
               -0.576414691781      -0.576414644221
                0.681020639309       0.681020617199
                0.929081907071       0.929081820447
                0.494373279758       0.494373334355
Lambda-->       0.008186356244       0.008186356226     ... done

.    Trial1    0.057383    -4938.47151009071695

Performing  Pulay mixing of Hamiltonian with coefficients:
                        Spin 1               Spin 2
               -0.528061134358      -0.528061127779
               -0.576414691781      -0.576414644221
                0.681020639309       0.681020617199
                0.929081907071       0.929081820447
                0.494373279758       0.494373334355
Lambda-->       0.008186356244       0.008186356226     ... done

.    Trial2    0.417430    -4938.46784613817181

Performing  Pulay mixing of Hamiltonian with coefficients:
                        Spin 1               Spin 2
               -0.528061134358      -0.528061127779
               -0.576414691781      -0.576414644221
                0.681020639309       0.681020617199
                0.929081907071       0.929081820447
                0.494373279758       0.494373334355
Lambda-->       0.008186356244       0.008186356226     ... done

. Quadratic    0.048669    -4938.47151197625954    -4938.47151213781126

--------------------------------------------------------------------------------
  Iter                              Commutator    Free_energy(A=E-TS)     DeltaA
#    6                          0.000049266024   -4938.47151197625954  -6.37E-05

Step                       =       0.048668678520
Energy (E)                 =   -4938.376311106485
Entropy (-TS)              =      -0.095200869747
Free energy (A=E-TS)       =   -4938.471511976260
Est. 0K Energy 0.5*(E+A)   =   -4938.423911541373
Residual Non-orthogonality =       0.000000000000
Residual N_electrons       =       0.000000000027

Spin          Integrated_Ne            Fermi_level     Delta_Fermi_level
   1       344.000000026148        -0.113738118769              5.09E-05
   2       343.999999973612        -0.113738118769              5.09E-05

                           Spin 1           |                 Spin 2           |
     Orb |    H-eigenvalues     Occupancies |    H-eigenvalues     Occupancies |
       1 |    -3.2206966489    1.0000000000 |    -3.2206966491    1.0000000000 | 
                          ------                             ------
     342 |    -0.1183445864    0.7779042576 |    -0.1183445861    0.7779042426 | 
     343 |    -0.1158937235    0.6425789416 |    -0.1158937241    0.6425789785 | 
     344 |    -0.1158195094    0.6379275293 |    -0.1158195091    0.6379275096 | 
                                                   - Gap at zero temperature -
     345 |    -0.1150980118    0.5914708309 |    -0.1150980115    0.5914708104 | 
                - Gap at zero temperature -
     346 |    -0.1150911528    0.5910197591 |    -0.1150911534    0.5910197981 | 
                  Finite temp. Fermi level   |      Finite temp. Fermi level  
     347 |    -0.1122454974    0.3998316551 |    -0.1122454980    0.3998316942 | 
     348 |    -0.1105759410    0.2972390515 |    -0.1105759416    0.2972390856 | 
     349 |    -0.1102633959    0.2797849276 |    -0.1102633956    0.2797849110 | 
     350 |    -0.1101669758    0.2745286052 |    -0.1101669755    0.2745285889 | 
     351 |    -0.1090597192    0.2187323855 |    -0.1090597186    0.2187323604 | 
                          ------                             ------
     498 |     0.7060655973    0.0000000000 |     0.7060655969    0.0000000000 | 

                            |  Abs_value |  Threshold | Converged
     Delta_Free_energy/atom |   1.63E-06 |   1.00E-06 |        No
     Delta_Energy/atom      |   1.50E-06 |   1.00E-04 |       Yes
     Delta_Entropy/atom     |   1.37E-07 |   1.00E-04 |       Yes
     Commutator             |   4.93E-05 |   1.00E-05 |        No
     Delta_Fermi_level      |   5.09E-05 |   1.00E-03 |       Yes

  Line search of the free energy minimum:
  Step_type        Step             Free_energy   Predicted_free_energy
.   Initial    0.000000    -4938.47151197625954

Performing  Pulay mixing of Hamiltonian with coefficients:
                        Spin 1               Spin 2
                2.439252908928       2.439252435180
               10.470039297399      10.470037728675
               -3.791479569815      -3.791478850218
              -16.455658574876     -16.455656073617
               -1.505848869393      -1.505848745053
                9.843694807756       9.843693505033
Lambda-->       0.001655958421       0.001655958336     ... done

.    Trial1    0.048669    -4938.47164244122087

Performing  Pulay mixing of Hamiltonian with coefficients:
                        Spin 1               Spin 2
                2.439252908928       2.439252435181
               10.470039297398      10.470037728677
               -3.791479569814      -3.791478850219
              -16.455658574875     -16.455656073620
               -1.505848869393      -1.505848745053
                9.843694807755       9.843693505034
Lambda-->       0.001655958421       0.001655958336     ... done

.    Trial2    0.412045    -4938.46312714254600

Performing  Pulay mixing of Hamiltonian with coefficients:
                        Spin 1               Spin 2
                2.439252908928       2.439252435181
               10.470039297399      10.470037728676
               -3.791479569815      -3.791478850218
              -16.455658574877     -16.455656073618
               -1.505848869393      -1.505848745053
                9.843694807756       9.843693505033
Lambda-->       0.001655958421       0.001655958336     ... done

. Quadratic    0.045483    -4938.47164883687219    -4938.47164308452921

--------------------------------------------------------------------------------
  Iter                              Commutator    Free_energy(A=E-TS)     DeltaA
#    7                          0.000026078752   -4938.47164883687219  -1.37E-04

Step                       =       0.045482713693
Energy (E)                 =   -4938.376252034600
Entropy (-TS)              =      -0.095396802252
Free energy (A=E-TS)       =   -4938.471648836872
Est. 0K Energy 0.5*(E+A)   =   -4938.423950435736
Residual Non-orthogonality =       0.000000000000
Residual N_electrons       =       0.000000000021

Spin          Integrated_Ne            Fermi_level     Delta_Fermi_level
   1       344.000000133619        -0.113895252447             -1.57E-04
   2       343.999999866200        -0.113895252447             -1.57E-04

                           Spin 1           |                 Spin 2           |
     Orb |    H-eigenvalues     Occupancies |    H-eigenvalues     Occupancies |
       1 |    -3.2220747100    1.0000000000 |    -3.2220747098    1.0000000000 | 
                          ------                             ------
     342 |    -0.1184725510    0.7765298975 |    -0.1184725504    0.7765298684 | 
     343 |    -0.1160452545    0.6422287180 |    -0.1160452539    0.6422286805 | 
     344 |    -0.1159706030    0.6375478107 |    -0.1159706033    0.6375478296 | 
                                                   - Gap at zero temperature -
     345 |    -0.1152645207    0.5920871264 |    -0.1152645201    0.5920870874 | 
                - Gap at zero temperature -
     346 |    -0.1152566650    0.5915707400 |    -0.1152566653    0.5915707601 | 
                  Finite temp. Fermi level   |      Finite temp. Fermi level  
     347 |    -0.1123846245    0.3986564255 |    -0.1123846239    0.3986563882 | 
     348 |    -0.1107405562    0.2976644893 |    -0.1107405556    0.2976644575 | 
     349 |    -0.1104635686    0.2821509532 |    -0.1104635680    0.2821509225 | 
     350 |    -0.1103687343    0.2769536741 |    -0.1103687346    0.2769536927 | 
     351 |    -0.1092418244    0.2198958209 |    -0.1092418238    0.2198957950 | 
                          ------                             ------
     498 |     0.6924068451    0.0000000000 |     0.6924068447    0.0000000000 | 

                            |  Abs_value |  Threshold | Converged
     Delta_Free_energy/atom |   3.51E-06 |   1.00E-06 |        No
     Delta_Energy/atom      |   1.51E-06 |   1.00E-04 |       Yes
     Delta_Entropy/atom     |   5.02E-06 |   1.00E-04 |       Yes
     Commutator             |   2.61E-05 |   1.00E-05 |        No
     Delta_Fermi_level      |   1.57E-04 |   1.00E-03 |       Yes

  Line search of the free energy minimum:
  Step_type        Step             Free_energy   Predicted_free_energy
.   Initial    0.000000    -4938.47164883687219

Performing  Pulay mixing of Hamiltonian with coefficients:
                        Spin 1               Spin 2
                1.359988232778       1.359988016083
                5.725945475946       5.725944806526
               -2.111284987599      -2.111284653489
               -9.015707788283      -9.015706704779
               -0.876761069251      -0.876761028952
                5.336810783112       5.336810230717
                0.581009353297       0.581009333894
Lambda-->       0.000731160026       0.000731160046     ... done

.    Trial1    0.045483    -4938.47167002535207

Performing  Pulay mixing of Hamiltonian with coefficients:
                        Spin 1               Spin 2
                1.359988232778       1.359988016082
                5.725945475948       5.725944806524
               -2.111284987599      -2.111284653488
               -9.015707788286      -9.015706704776
               -0.876761069251      -0.876761028951
                5.336810783113       5.336810230715
                0.581009353297       0.581009333894
Lambda-->       0.000731160026       0.000731160046     ... done

.    Trial2    0.410076    -4938.46963398337175

Performing  Pulay mixing of Hamiltonian with coefficients:
                        Spin 1               Spin 2
                1.359988232778       1.359988016082
                5.725945475947       5.725944806525
               -2.111284987599      -2.111284653489
               -9.015707788285      -9.015706704777
               -0.876761069251      -0.876761028951
                5.336810783113       5.336810230716
                0.581009353297       0.581009333894
Lambda-->       0.000731160026       0.000731160046     ... done

. Quadratic    0.038529    -4938.47166908660165    -4938.47167073880973

Performing  Pulay mixing of Hamiltonian with coefficients:
                        Spin 1               Spin 2
                1.359988232778       1.359988016083
                5.725945475947       5.725944806527
               -2.111284987599      -2.111284653489
               -9.015707788284      -9.015706704780
               -0.876761069251      -0.876761028952
                5.336810783112       5.336810230717
                0.581009353297       0.581009333894
Lambda-->       0.000731160026       0.000731160046     ... done

.     Cubic    0.049150    -4938.47166991603990    -4938.47167015416107

Performing  Pulay mixing of Hamiltonian with coefficients:
                        Spin 1               Spin 2
                1.359988232778       1.359988016083
                5.725945475946       5.725944806527
               -2.111284987599      -2.111284653489
               -9.015707788283      -9.015706704780
               -0.876761069251      -0.876761028952
                5.336810783112       5.336810230717
                0.581009353297       0.581009333894
Lambda-->       0.000731160026       0.000731160046     ... done

.   Quartic    0.046423    -4938.47167003704089    -4938.47167003963568

--------------------------------------------------------------------------------
  Iter                              Commutator    Free_energy(A=E-TS)     DeltaA
#    8                          0.000021579060   -4938.47167003704089  -2.12E-05

Step                       =       0.046422556441
Energy (E)                 =   -4938.376252879671
Entropy (-TS)              =      -0.095417157437
Free energy (A=E-TS)       =   -4938.471670037041
Est. 0K Energy 0.5*(E+A)   =   -4938.423961458357
Residual Non-orthogonality =       0.000000000000
Residual N_electrons       =      -0.000000000067

Spin          Integrated_Ne            Fermi_level     Delta_Fermi_level
   1       344.000000166002        -0.113884363563              1.09E-05
   2       343.999999834585        -0.113884363563              1.09E-05

                           Spin 1           |                 Spin 2           |
     Orb |    H-eigenvalues     Occupancies |    H-eigenvalues     Occupancies |
       1 |    -3.2221871368    1.0000000000 |    -3.2221871361    1.0000000000 | 
                          ------                             ------
     342 |    -0.1184603754    0.7764691289 |    -0.1184603748    0.7764691036 | 
     343 |    -0.1160341913    0.6422178146 |    -0.1160341907    0.6422177811 | 
     344 |    -0.1159602347    0.6375805445 |    -0.1159602342    0.6375805109 | 
                - Gap at zero temperature -
     345 |    -0.1152595950    0.5924789811 |    -0.1152595954    0.5924790037 | 
                                                   - Gap at zero temperature -
     346 |    -0.1152449999    0.5915197026 |    -0.1152449994    0.5915196674 | 
                  Finite temp. Fermi level   |      Finite temp. Fermi level  
     347 |    -0.1123691262    0.3983557767 |    -0.1123691257    0.3983557419 | 
     348 |    -0.1107237400    0.2973274008 |    -0.1107237403    0.2973274204 | 
     349 |    -0.1104578590    0.2824364957 |    -0.1104578584    0.2824364664 | 
     350 |    -0.1103616045    0.2771585610 |    -0.1103616040    0.2771585320 | 
     351 |    -0.1092316916    0.2199311173 |    -0.1092316910    0.2199310902 | 
                          ------                             ------
     498 |     0.6904200946    0.0000000000 |     0.6904200948    0.0000000000 | 

                            |  Abs_value |  Threshold | Converged
     Delta_Free_energy/atom |   5.44E-07 |   1.00E-06 |       Yes
     Delta_Energy/atom      |   2.17E-08 |   1.00E-04 |       Yes
     Delta_Entropy/atom     |   5.22E-07 |   1.00E-04 |       Yes
     Commutator             |   2.16E-05 |   1.00E-05 |        No
     Delta_Fermi_level      |   1.09E-05 |   1.00E-03 |       Yes

  Line search of the free energy minimum:
  Step_type        Step             Free_energy   Predicted_free_energy
.   Initial    0.000000    -4938.47167003704089

Performing  Pulay mixing of Hamiltonian with coefficients:
                        Spin 1               Spin 2
               -0.491982785034      -0.491982653780
               -2.093557499034      -2.093557020741
                0.753036637611       0.753036445275
                3.273430238710       3.273429496871
                0.295961865233       0.295961824898
               -1.988701072773      -1.988700711465
                0.300032529273       0.300032536799
                0.951780086015       0.951780082144
Lambda-->       0.000296593457       0.000296593501     ... done

.    Trial1    0.046423    -4938.47168511042400

Performing  Pulay mixing of Hamiltonian with coefficients:
                        Spin 1               Spin 2
               -0.491982785034      -0.491982653781
               -2.093557499035      -2.093557020744
                0.753036637611       0.753036445276
                3.273430238711       3.273429496875
                0.295961865233       0.295961824898
               -1.988701072774      -1.988700711468
                0.300032529273       0.300032536799
                0.951780086015       0.951780082144
Lambda-->       0.000296593457       0.000296593501     ... done

.    Trial2    0.410657    -4938.47134127259505

Performing  Pulay mixing of Hamiltonian with coefficients:
                        Spin 1               Spin 2
               -0.491982785034      -0.491982653780
               -2.093557499036      -2.093557020741
                0.753036637612       0.753036445275
                3.273430238712       3.273429496871
                0.295961865233       0.295961824898
               -1.988701072775      -1.988700711465
                0.300032529273       0.300032536799
                0.951780086015       0.951780082144
Lambda-->       0.000296593457       0.000296593501     ... done

. Quadratic    0.075761    -4938.47168811264601    -4938.47168776966191

--------------------------------------------------------------------------------
  Iter                              Commutator    Free_energy(A=E-TS)     DeltaA
#    9                          0.000017304455   -4938.47168811264601  -1.81E-05

Step                       =       0.075761084989
Energy (E)                 =   -4938.376275630697
Entropy (-TS)              =      -0.095412481936
Free energy (A=E-TS)       =   -4938.471688112646
Est. 0K Energy 0.5*(E+A)   =   -4938.423981871671
Residual Non-orthogonality =       0.000000000000
Residual N_electrons       =       0.000000000013

Spin          Integrated_Ne            Fermi_level     Delta_Fermi_level
   1       344.000000182095        -0.113848962541              3.54E-05
   2       343.999999817793        -0.113848962541              3.54E-05

                           Spin 1           |                 Spin 2           |
     Orb |    H-eigenvalues     Occupancies |    H-eigenvalues     Occupancies |
       1 |    -3.2220707887    1.0000000000 |    -3.2220707884    1.0000000000 | 
                          ------                             ------
     342 |    -0.1184358721    0.7769834088 |    -0.1184358717    0.7769833875 | 
     343 |    -0.1160049814    0.6426048277 |    -0.1160049810    0.6426047994 | 
     344 |    -0.1159332597    0.6381101907 |    -0.1159332592    0.6381101623 | 
                                                   - Gap at zero temperature -
     345 |    -0.1152364957    0.5932869725 |    -0.1152364952    0.5932869427 | 
                - Gap at zero temperature -
     346 |    -0.1152020891    0.5910258444 |    -0.1152020887    0.5910258146 | 
                  Finite temp. Fermi level   |      Finite temp. Fermi level  
     347 |    -0.1123246542    0.3977643337 |    -0.1123246537    0.3977643040 | 
     348 |    -0.1106692756    0.2962447636 |    -0.1106692752    0.2962447377 | 
     349 |    -0.1104207958    0.2823448414 |    -0.1104207954    0.2823448162 | 
     350 |    -0.1103248222    0.2770832658 |    -0.1103248218    0.2770832409 | 
     351 |    -0.1091957014    0.2199036141 |    -0.1091957010    0.2199035928 | 
                          ------                             ------
     498 |     0.6893878645    0.0000000000 |     0.6893878644    0.0000000000 | 

                            |  Abs_value |  Threshold | Converged
     Delta_Free_energy/atom |   4.63E-07 |   1.00E-06 |       Yes
     Delta_Energy/atom      |   5.83E-07 |   1.00E-04 |       Yes
     Delta_Entropy/atom     |   1.20E-07 |   1.00E-04 |       Yes
     Commutator             |   1.73E-05 |   1.00E-05 |        No
     Delta_Fermi_level      |   3.54E-05 |   1.00E-03 |       Yes

  Line search of the free energy minimum:
  Step_type        Step             Free_energy   Predicted_free_energy
.   Initial    0.000000    -4938.47168811264601

Performing  Pulay mixing of Hamiltonian with coefficients:
                        Spin 1               Spin 2
               -0.735232391445      -0.735232186041
               -3.001546745424      -3.001546003813
                1.130865565747       1.130865256936
                4.742057135410       4.742055966624
                0.500493477502       0.500493413604
               -2.916058127811      -2.916057526480
               -0.124965109063      -0.124965102812
                0.408576423752       0.408576395921
                0.995809771333       0.995809786061
Lambda-->       0.000116244618       0.000116244653     ... done

.    Trial1    0.075761    -4938.47170126679885

Performing  Pulay mixing of Hamiltonian with coefficients:
                        Spin 1               Spin 2
               -0.735232391446      -0.735232186041
               -3.001546745425      -3.001546003811
                1.130865565747       1.130865256936
                4.742057135412       4.742055966623
                0.500493477502       0.500493413604
               -2.916058127812      -2.916057526479
               -0.124965109063      -0.124965102812
                0.408576423752       0.408576395920
                0.995809771333       0.995809786061
Lambda-->       0.000116244618       0.000116244653     ... done

.    Trial2    0.428789    -4938.47167005180927

Performing  Pulay mixing of Hamiltonian with coefficients:
                        Spin 1               Spin 2
               -0.735232391446      -0.735232186041
               -3.001546745426      -3.001546003815
                1.130865565747       1.130865256937
                4.742057135413       4.742055966628
                0.500493477502       0.500493413604
               -2.916058127813      -2.916057526482
               -0.124965109063      -0.124965102812
                0.408576423752       0.408576395921
                0.995809771333       0.995809786061
Lambda-->       0.000116244618       0.000116244653     ... done

. Quadratic    0.179933    -4938.47170502978497    -4938.47170789875690

--------------------------------------------------------------------------------
  Iter                              Commutator    Free_energy(A=E-TS)     DeltaA
#   10                          0.000013025904   -4938.47170502978497  -1.69E-05

Step                       =       0.179933474474
Energy (E)                 =   -4938.376307725223
Entropy (-TS)              =      -0.095397304571
Free energy (A=E-TS)       =   -4938.471705029785
Est. 0K Energy 0.5*(E+A)   =   -4938.424006377504
Residual Non-orthogonality =       0.000000000000
Residual N_electrons       =      -0.000000000009

Spin          Integrated_Ne            Fermi_level     Delta_Fermi_level
   1       344.000000206249        -0.113853165831             -4.20E-06
   2       343.999999793831        -0.113853165831             -4.20E-06

                           Spin 1           |                 Spin 2           |
     Orb |    H-eigenvalues     Occupancies |    H-eigenvalues     Occupancies |
       1 |    -3.2219944559    1.0000000000 |    -3.2219944551    1.0000000000 | 
                          ------                             ------
     342 |    -0.1184386719    0.7769172208 |    -0.1184386715    0.7769172008 | 
     343 |    -0.1160059246    0.6424010615 |    -0.1160059242    0.6424010349 | 
     344 |    -0.1159303888    0.6376655421 |    -0.1159303884    0.6376655154 | 
                                                   - Gap at zero temperature -
     345 |    -0.1152362516    0.5929949189 |    -0.1152362511    0.5929948909 | 
                - Gap at zero temperature -
     346 |    -0.1152062595    0.5910236782 |    -0.1152062590    0.5910236502 | 
                  Finite temp. Fermi level   |      Finite temp. Fermi level  
     347 |    -0.1123297922    0.3978252633 |    -0.1123297917    0.3978252353 | 
     348 |    -0.1106698688    0.2960399931 |    -0.1106698683    0.2960399687 | 
     349 |    -0.1104196946    0.2820524504 |    -0.1104196941    0.2820524267 | 
     350 |    -0.1103236551    0.2767906369 |    -0.1103236547    0.2767906135 | 
     351 |    -0.1091995581    0.2198874323 |    -0.1091995577    0.2198874131 | 
                          ------                             ------
     498 |     0.6887430386    0.0000000000 |     0.6887430387    0.0000000000 | 

                            |  Abs_value |  Threshold | Converged
     Delta_Free_energy/atom |   4.34E-07 |   1.00E-06 |       Yes
     Delta_Energy/atom      |   8.23E-07 |   1.00E-04 |       Yes
     Delta_Entropy/atom     |   3.89E-07 |   1.00E-04 |       Yes
     Commutator             |   1.30E-05 |   1.00E-05 |        No
     Delta_Fermi_level      |   4.20E-06 |   1.00E-03 |       Yes
Finished EDFT density kernel iterations (  10)


Writing density kernel to file "Pd_38.dkn" ... done

Writing Hamiltonian to file "Pd_38.ham" ... done


>>> Density kernel optimised for the current NGWF basis:
     ~~~~~~~~~~~~~~~~~~~~~~~~~~~~~~~~~~~~~~~~~~~~~~~~~~~~~~~~~~~
     Total free energy           =  -4.93847170502978E+03  Eh
     [H,K] commutator            =   1.3026E-05
     ~~~~~~~~~~~~~~~~~~~~~~~~~~~~~~~~~~~~~~~~~~~~~~~~~~~~~~~~~~~


################################################################################
########################### NGWF CG iteration  003 #############################
################################################################################
****** Reciprocal space K.E. preconditioning with k_zero =  3.0000 a0^-1 *******

>>> Checking for convergence of NGWFs:   NOT CONVERGED
  ========================================================================
         NGWF RMS gradient =  9.7015E-05 >  2.0000E-06  | above tolerance
  ========================================================================

>>> Improving NGWFs using line search:
============ Calculation of NGWF S^-1 using Hotelling algorithm ================ 
         Iteration  |  Frobenius norm and Maximum abs value    (of I-S*S_n^-1)   
               1       0.28333549E+00     0.11506745E-01
               2       0.16368329E-02     0.69928032E-04
               3       0.23700233E-06     0.10171080E-07
               4       0.23323614E-12     0.23869795E-13
================================================================================
    Initial Ne1:     343.99653030
    Initial Ne2:     343.99652989
      Final Ne1:     344.00000021
      Final Ne2:     343.99999979
============ Calculation of NGWF S^-1 using Hotelling algorithm ================ 
         Iteration  |  Frobenius norm and Maximum abs value    (of I-S*S_n^-1)   
               1       0.30655409E+00     0.12465854E-01
               2       0.15824270E-02     0.71829711E-04
               3       0.21343313E-06     0.86218179E-08
               4       0.23836493E-12     0.35527137E-13
================================================================================
------------------------------- NGWF line search -------------------------------
RMS gradient                =       0.00009701537902
Trial step length           =               0.494022
Gradient along search dir.  =         -0.11448092624
Functional at step 0        =   -4938.47170502978497
Functional at step 1        =   -4938.51462309380258
Functional predicted        =   -4938.53033860566393
Selected quadratic step     =               1.024338
Conjugate gradients coeff.  =               0.350788
--------------------------- NGWF line search finished --------------------------
                                               
Writing NGWFs to file "Pd_38.tightbox_ngwfs"....  done

>>> Optimising kernel for current NGWFs:

--------------------------- Ensemble-DFT optimisation --------------------------
Running ScaLAPACK on   20 processor(s).

--------------------------------------------------------------------------------
  Iter                              Commutator    Free_energy(A=E-TS)     DeltaA
#    0                          0.000171222237   -4938.53038681323869  -5.87E-02

Step                       =       0.381966011250
Energy (E)                 =   -4938.434989508677
Entropy (-TS)              =      -0.095397304571
Free energy (A=E-TS)       =   -4938.530386813239
Est. 0K Energy 0.5*(E+A)   =   -4938.482688160958
Residual Non-orthogonality =       0.000000000000
Residual N_electrons       =      -0.000000000009

Spin          Integrated_Ne            Fermi_level     Delta_Fermi_level
   1       344.000000206249        -0.113853165831              9.00E+99
   2       343.999999793831        -0.113853165831              9.00E+99

                           Spin 1           |                 Spin 2           |
     Orb |    H-eigenvalues     Occupancies |    H-eigenvalues     Occupancies |
       1 |    -3.2219944559    1.0000000000 |    -3.2219944551    1.0000000000 | 
                          ------                             ------
     342 |    -0.1184386719    0.7769172208 |    -0.1184386715    0.7769172008 | 
     343 |    -0.1160059246    0.6424010615 |    -0.1160059242    0.6424010349 | 
     344 |    -0.1159303888    0.6376655421 |    -0.1159303884    0.6376655154 | 
                 - Gap at zero temperature - |     - Gap at zero temperature -
     345 |    -0.1152362516    0.5929949189 |    -0.1152362511    0.5929948909 | 
     346 |    -0.1152062595    0.5910236782 |    -0.1152062590    0.5910236502 | 
                  Finite temp. Fermi level   |      Finite temp. Fermi level  
     347 |    -0.1123297922    0.3978252633 |    -0.1123297917    0.3978252353 | 
     348 |    -0.1106698688    0.2960399931 |    -0.1106698683    0.2960399687 | 
     349 |    -0.1104196946    0.2820524504 |    -0.1104196941    0.2820524267 | 
     350 |    -0.1103236551    0.2767906369 |    -0.1103236547    0.2767906135 | 
     351 |    -0.1091995581    0.2198874323 |    -0.1091995577    0.2198874131 | 
                          ------                             ------
     498 |     0.6887430386    0.0000000000 |     0.6887430387    0.0000000000 | 

                            |  Abs_value |  Threshold | Converged
     Delta_Free_energy/atom |   1.50E-03 |   1.00E-06 |        No
     Delta_Energy/atom      |   1.50E-03 |   1.00E-04 |        No
     Delta_Entropy/atom     |     n.a.   |   1.00E-03 |      n.a.
     Commutator             |   1.71E-04 |   1.00E-05 |        No
     Delta_Fermi_level      |     n.a.   |   1.00E-03 |      n.a.

  Line search of the free energy minimum:
  Step_type        Step             Free_energy   Predicted_free_energy
.   Initial    0.000000    -4938.53038681323869

Performing  Pulay mixing of Hamiltonian with coefficients:
                        Spin 1               Spin 2
                1.000000000000       1.000000000000
Lambda-->       0.138621848486       0.138621848502     ... done

.    Trial1    0.381966    -4938.48202935990321

Performing  Pulay mixing of Hamiltonian with coefficients:
                        Spin 1               Spin 2
                1.000000000000       1.000000000000
Lambda-->       0.138621848486       0.138621848502     ... done

.    Trial2    0.145898    -4938.51513558807892

Performing  Pulay mixing of Hamiltonian with coefficients:
                        Spin 1               Spin 2
                1.000000000000       1.000000000000
Lambda-->       0.138621848486       0.138621848502     ... done

.    Trial3    0.055728    -4938.51720796460359

Performing  Pulay mixing of Hamiltonian with coefficients:
                        Spin 1               Spin 2
                1.000000000000       1.000000000000
Lambda-->       0.138621848486       0.138621848502     ... done

.     Cubic    0.230905    -4938.50794553925880    -4938.51856443815177

Performing  Pulay mixing of Hamiltonian with coefficients:
                        Spin 1               Spin 2
                1.000000000000       1.000000000000
Lambda-->       0.138621848486       0.138621848502     ... done

.    Trial5    0.000557    -4938.51574976989104

Performing  Pulay mixing of Hamiltonian with coefficients:
                        Spin 1               Spin 2
                1.000000000000       1.000000000000
Lambda-->       0.138621848486       0.138621848502     ... done

.  NoMinFnd    0.055728    -4938.51720796460359

--------------------------------------------------------------------------------
  Iter                              Commutator    Free_energy(A=E-TS)     DeltaA
#    1                          0.000118794449   -4938.51720796460359   1.32E-02

Step                       =       0.055728090001
Energy (E)                 =   -4938.422059277037
Entropy (-TS)              =      -0.095148687609
Free energy (A=E-TS)       =   -4938.517207964604
Est. 0K Energy 0.5*(E+A)   =   -4938.469633620820
Residual Non-orthogonality =       0.000000000000
Residual N_electrons       =      -0.000000000043

Spin          Integrated_Ne            Fermi_level     Delta_Fermi_level
   1       344.000000253949        -0.112959858929              8.93E-04
   2       343.999999746430        -0.112959858929              8.93E-04

                           Spin 1           |                 Spin 2           |
     Orb |    H-eigenvalues     Occupancies |    H-eigenvalues     Occupancies |
       1 |    -3.2202502348    1.0000000000 |    -3.2202502338    1.0000000000 | 
                          ------                             ------
     342 |    -0.1175061683    0.7750631563 |    -0.1175061681    0.7750631453 | 
     343 |    -0.1150857445    0.6407194450 |    -0.1150857434    0.6407193722 | 
     344 |    -0.1150123661    0.6361101737 |    -0.1150123659    0.6361101598 | 
                 - Gap at zero temperature - |     - Gap at zero temperature -
     345 |    -0.1143290716    0.5920834735 |    -0.1143290714    0.5920834592 | 
     346 |    -0.1142987468    0.5900889751 |    -0.1142987457    0.5900888988 | 
                  Finite temp. Fermi level   |      Finite temp. Fermi level  
     347 |    -0.1114220257    0.3968830496 |    -0.1114220246    0.3968829750 | 
     348 |    -0.1097338615    0.2936242468 |    -0.1097338613    0.2936242357 | 
     349 |    -0.1094705415    0.2789853652 |    -0.1094705413    0.2789853545 | 
     350 |    -0.1093730672    0.2736813271 |    -0.1093730670    0.2736813166 | 
     351 |    -0.1082039996    0.2151517496 |    -0.1082039995    0.2151517427 | 
                          ------                             ------
     498 |     0.6848336434    0.0000000000 |     0.6848336441    0.0000000000 | 

                            |  Abs_value |  Threshold | Converged
     Delta_Free_energy/atom |   3.38E-04 |   1.00E-06 |        No
     Delta_Energy/atom      |   3.32E-04 |   1.00E-04 |        No
     Delta_Entropy/atom     |   6.37E-06 |   1.00E-04 |       Yes
     Commutator             |   1.19E-04 |   1.00E-05 |        No
     Delta_Fermi_level      |   8.93E-04 |   1.00E-03 |       Yes

  Line search of the free energy minimum:
  Step_type        Step             Free_energy   Predicted_free_energy
.   Initial    0.000000    -4938.51720796460359

Performing  Pulay mixing of Hamiltonian with coefficients:
                        Spin 1               Spin 2
                1.000000000000       1.000000000000
Lambda-->       0.066072614196       0.066072614599     ... done

.    Trial1    0.055728    -4938.51778845360059

Performing  Pulay mixing of Hamiltonian with coefficients:
                        Spin 1               Spin 2
                1.000000000000       1.000000000000
Lambda-->       0.066072614196       0.066072614599     ... done

.    Trial2    0.416408    -4938.49813249976069

Performing  Pulay mixing of Hamiltonian with coefficients:
                        Spin 1               Spin 2
                1.000000000000       1.000000000000
Lambda-->       0.066072614196       0.066072614599     ... done

. Quadratic    0.061274    -4938.51779413431450    -4938.51779324808285

--------------------------------------------------------------------------------
  Iter                              Commutator    Free_energy(A=E-TS)     DeltaA
#    2                          0.000107665192   -4938.51779413431450  -5.86E-04

Step                       =       0.061273875646
Energy (E)                 =   -4938.422657766422
Entropy (-TS)              =      -0.095136367874
Free energy (A=E-TS)       =   -4938.517794134314
Est. 0K Energy 0.5*(E+A)   =   -4938.470225950368
Residual Non-orthogonality =       0.000000000000
Residual N_electrons       =       0.000000000018

Spin          Integrated_Ne            Fermi_level     Delta_Fermi_level
   1       344.000000151336        -0.112361957348              5.98E-04
   2       343.999999848505        -0.112361957348              5.98E-04

                           Spin 1           |                 Spin 2           |
     Orb |    H-eigenvalues     Occupancies |    H-eigenvalues     Occupancies |
       1 |    -3.2196673605    1.0000000000 |    -3.2196673594    1.0000000000 | 
                          ------                             ------
     342 |    -0.1169271947    0.7759598407 |    -0.1169271942    0.7759598181 | 
     343 |    -0.1144980551    0.6413588918 |    -0.1144980547    0.6413588626 | 
     344 |    -0.1144221667    0.6365951781 |    -0.1144221662    0.6365951488 | 
                 - Gap at zero temperature - |     - Gap at zero temperature -
     345 |    -0.1137252499    0.5916943379 |    -0.1137252504    0.5916943673 | 
     346 |    -0.1136892507    0.5893256007 |    -0.1136892503    0.5893255703 | 
                  Finite temp. Fermi level   |      Finite temp. Fermi level  
     347 |    -0.1107631277    0.3929168910 |    -0.1107631273    0.3929168621 | 
     348 |    -0.1090955311    0.2913476565 |    -0.1090955306    0.2913476320 | 
     349 |    -0.1088574264    0.2781533842 |    -0.1088574259    0.2781533604 | 
     350 |    -0.1087636237    0.2730574570 |    -0.1087636233    0.2730574335 | 
     351 |    -0.1076092971    0.2152987851 |    -0.1076092969    0.2152987729 | 
                          ------                             ------
     498 |     0.6830783216    0.0000000000 |     0.6830783216    0.0000000000 | 

                            |  Abs_value |  Threshold | Converged
     Delta_Free_energy/atom |   1.50E-05 |   1.00E-06 |        No
     Delta_Energy/atom      |   1.53E-05 |   1.00E-04 |       Yes
     Delta_Entropy/atom     |   3.16E-07 |   1.00E-04 |       Yes
     Commutator             |   1.08E-04 |   1.00E-05 |        No
     Delta_Fermi_level      |   5.98E-04 |   1.00E-03 |       Yes

  Line search of the free energy minimum:
  Step_type        Step             Free_energy   Predicted_free_energy
.   Initial    0.000000    -4938.51779413431450

Performing  Pulay mixing of Hamiltonian with coefficients:
                        Spin 1               Spin 2
                0.162949922983       0.162949895727
                0.837050077017       0.837050104273
Lambda-->       0.056189365754       0.056189365426     ... done

.    Trial1    0.061274    -4938.51749491866576

Performing  Pulay mixing of Hamiltonian with coefficients:
                        Spin 1               Spin 2
                0.162949922983       0.162949895727
                0.837050077017       0.837050104273
Lambda-->       0.056189365754       0.056189365426     ... done

.    Trial2    0.023405    -4938.51808684949719

Performing  Pulay mixing of Hamiltonian with coefficients:
                        Spin 1               Spin 2
                0.162949922983       0.162949895727
                0.837050077017       0.837050104273
Lambda-->       0.056189365754       0.056189365426     ... done

. Quadratic    0.025320    -4938.51808934935252    -4938.51808853423336

--------------------------------------------------------------------------------
  Iter                              Commutator    Free_energy(A=E-TS)     DeltaA
#    3                          0.000093626638   -4938.51808934935252  -2.95E-04

Step                       =       0.025319938852
Energy (E)                 =   -4938.422976668632
Entropy (-TS)              =      -0.095112680757
Free energy (A=E-TS)       =   -4938.518089349353
Est. 0K Energy 0.5*(E+A)   =   -4938.470533008993
Residual Non-orthogonality =       0.000000000000
Residual N_electrons       =      -0.000000000037

Spin          Integrated_Ne            Fermi_level     Delta_Fermi_level
   1       344.000000259762        -0.112237012579              1.25E-04
   2       343.999999740569        -0.112237012579              1.25E-04

                           Spin 1           |                 Spin 2           |
     Orb |    H-eigenvalues     Occupancies |    H-eigenvalues     Occupancies |
       1 |    -3.2194954984    1.0000000000 |    -3.2194954977    1.0000000000 | 
                          ------                             ------
     342 |    -0.1167903661    0.7753971611 |    -0.1167903656    0.7753971337 | 
     343 |    -0.1143629083    0.6407200813 |    -0.1143629079    0.6407200547 | 
     344 |    -0.1142877868    0.6360010160 |    -0.1142877864    0.6360009878 | 
                 - Gap at zero temperature - |     - Gap at zero temperature -
     345 |    -0.1135934213    0.5912417087 |    -0.1135934206    0.5912416650 | 
     346 |    -0.1135639899    0.5893047840 |    -0.1135639892    0.5893047396 | 
                  Finite temp. Fermi level   |      Finite temp. Fermi level  
     347 |    -0.1106383362    0.3929268368 |    -0.1106383355    0.3929267930 | 
     348 |    -0.1089647785    0.2910214718 |    -0.1089647782    0.2910214557 | 
     349 |    -0.1087307938    0.2780611794 |    -0.1087307935    0.2780611598 | 
     350 |    -0.1086346562    0.2728402270 |    -0.1086346558    0.2728402060 | 
     351 |    -0.1074720254    0.2147326216 |    -0.1074720250    0.2147326047 | 
                          ------                             ------
     498 |     0.6827081870    0.0000000000 |     0.6827081872    0.0000000000 | 

                            |  Abs_value |  Threshold | Converged
     Delta_Free_energy/atom |   7.57E-06 |   1.00E-06 |        No
     Delta_Energy/atom      |   8.18E-06 |   1.00E-04 |       Yes
     Delta_Entropy/atom     |   6.07E-07 |   1.00E-04 |       Yes
     Commutator             |   9.36E-05 |   1.00E-05 |        No
     Delta_Fermi_level      |   1.25E-04 |   1.00E-03 |       Yes

  Line search of the free energy minimum:
  Step_type        Step             Free_energy   Predicted_free_energy
.   Initial    0.000000    -4938.51808934935252

Performing  Pulay mixing of Hamiltonian with coefficients:
                        Spin 1               Spin 2
               -2.893272821047      -2.893272841636
                0.242977186350       0.242977188577
                3.650295634697       3.650295653060
Lambda-->       0.022159791634       0.022159791306     ... done

.    Trial1    0.025320    -4938.51919573732084

Performing  Pulay mixing of Hamiltonian with coefficients:
                        Spin 1               Spin 2
               -2.893272821047      -2.893272841636
                0.242977186350       0.242977188577
                3.650295634697       3.650295653060
Lambda-->       0.022159791634       0.022159791306     ... done

.    Trial2    0.397615    -4938.47511697085883

Performing  Pulay mixing of Hamiltonian with coefficients:
                        Spin 1               Spin 2
               -2.893272821047      -2.893272841636
                0.242977186350       0.242977188577
                3.650295634697       3.650295653060
Lambda-->       0.022159791634       0.022159791306     ... done

. Quadratic    0.066253    -4938.51908644971991    -4938.51987879696662

Performing  Pulay mixing of Hamiltonian with coefficients:
                        Spin 1               Spin 2
               -2.893272821047      -2.893272841636
                0.242977186350       0.242977188577
                3.650295634697       3.650295653060
Lambda-->       0.022159791634       0.022159791306     ... done

.     Cubic    0.043493    -4938.51928142434190    -4938.51942082289406

--------------------------------------------------------------------------------
  Iter                              Commutator    Free_energy(A=E-TS)     DeltaA
#    4                          0.000038897475   -4938.51928142434190  -1.19E-03

Step                       =       0.043492836538
Energy (E)                 =   -4938.424373226546
Entropy (-TS)              =      -0.094908197870
Free energy (A=E-TS)       =   -4938.519281424342
Est. 0K Energy 0.5*(E+A)   =   -4938.471827325444
Residual Non-orthogonality =       0.000000000000
Residual N_electrons       =      -0.000000000073

Spin          Integrated_Ne            Fermi_level     Delta_Fermi_level
   1       344.000000253547        -0.110063443685              2.17E-03
   2       343.999999747119        -0.110063443685              2.17E-03

                           Spin 1           |                 Spin 2           |
     Orb |    H-eigenvalues     Occupancies |    H-eigenvalues     Occupancies |
       1 |    -3.2169073141    1.0000000000 |    -3.2169073139    1.0000000000 | 
                          ------                             ------
     342 |    -0.1145718038    0.7732576981 |    -0.1145718033    0.7732576750 | 
     343 |    -0.1121433601    0.6378348671 |    -0.1121433596    0.6378348371 | 
     344 |    -0.1120665703    0.6329941465 |    -0.1120665698    0.6329941164 | 
                 - Gap at zero temperature - |     - Gap at zero temperature -
     345 |    -0.1114021071    0.5900742007 |    -0.1114021066    0.5900741695 | 
     346 |    -0.1113004741    0.5833683062 |    -0.1113004736    0.5833682748 | 
                  Finite temp. Fermi level   |      Finite temp. Fermi level  
     347 |    -0.1083311589    0.3842889782 |    -0.1083311584    0.3842889482 | 
     348 |    -0.1066963720    0.2857256463 |    -0.1066963715    0.2857256207 | 
     349 |    -0.1064884693    0.2743210110 |    -0.1064884689    0.2743209861 | 
     350 |    -0.1063925340    0.2691549297 |    -0.1063925335    0.2691549051 | 
     351 |    -0.1052176768    0.2110492935 |    -0.1052176761    0.2110492646 | 
                          ------                             ------
     498 |     0.6758905667    0.0000000000 |     0.6758905669    0.0000000000 | 

                            |  Abs_value |  Threshold | Converged
     Delta_Free_energy/atom |   3.06E-05 |   1.00E-06 |        No
     Delta_Energy/atom      |   3.58E-05 |   1.00E-04 |       Yes
     Delta_Entropy/atom     |   5.24E-06 |   1.00E-04 |       Yes
     Commutator             |   3.89E-05 |   1.00E-05 |        No
     Delta_Fermi_level      |   2.17E-03 |   1.00E-03 |        No

  Line search of the free energy minimum:
  Step_type        Step             Free_energy   Predicted_free_energy
.   Initial    0.000000    -4938.51928142434190

Performing  Pulay mixing of Hamiltonian with coefficients:
                        Spin 1               Spin 2
               -0.639657771256      -0.639657764914
               -0.126529951059      -0.126529960724
                0.900767003867       0.900767003889
                0.865420718448       0.865420721749
Lambda-->       0.012542597380       0.012542597098     ... done

.    Trial1    0.043493    -4938.51933747086878

Performing  Pulay mixing of Hamiltonian with coefficients:
                        Spin 1               Spin 2
               -0.639657771256      -0.639657764914
               -0.126529951059      -0.126529960724
                0.900767003867       0.900767003889
                0.865420718448       0.865420721749
Lambda-->       0.012542597380       0.012542597098     ... done

.    Trial2    0.408846    -4938.51723454843977

Performing  Pulay mixing of Hamiltonian with coefficients:
                        Spin 1               Spin 2
               -0.639657771256      -0.639657764914
               -0.126529951059      -0.126529960724
                0.900767003867       0.900767003889
                0.865420718448       0.865420721749
Lambda-->       0.012542597380       0.012542597098     ... done

. Quadratic    0.059141    -4938.51933969052061    -4938.51934169003471

--------------------------------------------------------------------------------
  Iter                              Commutator    Free_energy(A=E-TS)     DeltaA
#    5                          0.000033083821   -4938.51933969052061  -5.83E-05

Step                       =       0.059141171359
Energy (E)                 =   -4938.424441818536
Entropy (-TS)              =      -0.094897871919
Free energy (A=E-TS)       =   -4938.519339690521
Est. 0K Energy 0.5*(E+A)   =   -4938.471890754528
Residual Non-orthogonality =       0.000000000000
Residual N_electrons       =       0.000000000066

Spin          Integrated_Ne            Fermi_level     Delta_Fermi_level
   1       344.000000173335        -0.109898853947              1.65E-04
   2       343.999999826068        -0.109898853947              1.65E-04

                           Spin 1           |                 Spin 2           |
     Orb |    H-eigenvalues     Occupancies |    H-eigenvalues     Occupancies |
       1 |    -3.2166437526    1.0000000000 |    -3.2166437524    1.0000000000 | 
                          ------                             ------
     342 |    -0.1143962542    0.7727343740 |    -0.1143962536    0.7727343457 | 
     343 |    -0.1119727517    0.6374564492 |    -0.1119727510    0.6374564049 | 
     344 |    -0.1118964641    0.6326453501 |    -0.1118964634    0.6326453053 | 
                 - Gap at zero temperature - |     - Gap at zero temperature -
     345 |    -0.1112217448    0.5890356310 |    -0.1112217450    0.5890356434 | 
     346 |    -0.1111213136    0.5824043142 |    -0.1111213129    0.5824042649 | 
                  Finite temp. Fermi level   |      Finite temp. Fermi level  
     347 |    -0.1081529332    0.3834113947 |    -0.1081529332    0.3834113976 | 
     348 |    -0.1065311020    0.2856878712 |    -0.1065311020    0.2856878695 | 
     349 |    -0.1063190249    0.2740581095 |    -0.1063190248    0.2740581073 | 
     350 |    -0.1062230551    0.2688933048 |    -0.1062230551    0.2688933024 | 
     351 |    -0.1050534042    0.2110636644 |    -0.1050534036    0.2110636381 | 
                          ------                             ------
     498 |     0.6741024906    0.0000000000 |     0.6741024909    0.0000000000 | 

                            |  Abs_value |  Threshold | Converged
     Delta_Free_energy/atom |   1.49E-06 |   1.00E-06 |        No
     Delta_Energy/atom      |   1.76E-06 |   1.00E-04 |       Yes
     Delta_Entropy/atom     |   2.65E-07 |   1.00E-04 |       Yes
     Commutator             |   3.31E-05 |   1.00E-05 |        No
     Delta_Fermi_level      |   1.65E-04 |   1.00E-03 |       Yes

  Line search of the free energy minimum:
  Step_type        Step             Free_energy   Predicted_free_energy
.   Initial    0.000000    -4938.51933969052061

Performing  Pulay mixing of Hamiltonian with coefficients:
                        Spin 1               Spin 2
               -0.550692379010      -0.550692373909
                0.232950646941       0.232950614484
                0.522153061512       0.522153098546
               -0.678210516240      -0.678210389893
                1.473799186797       1.473799050772
Lambda-->       0.011068054912       0.011068054908     ... done

.    Trial1    0.059141    -4938.51926346786695

Performing  Pulay mixing of Hamiltonian with coefficients:
                        Spin 1               Spin 2
               -0.550692379010      -0.550692373908
                0.232950646941       0.232950614484
                0.522153061512       0.522153098546
               -0.678210516240      -0.678210389893
                1.473799186797       1.473799050772
Lambda-->       0.011068054912       0.011068054908     ... done

.    Trial2    0.022590    -4938.51936143927651

Performing  Pulay mixing of Hamiltonian with coefficients:
                        Spin 1               Spin 2
               -0.550692379010      -0.550692373908
                0.232950646941       0.232950614484
                0.522153061512       0.522153098546
               -0.678210516240      -0.678210389893
                1.473799186797       1.473799050772
Lambda-->       0.011068054912       0.011068054908     ... done

. Quadratic    0.019109    -4938.51936022836708    -4938.51936218547144

Performing  Pulay mixing of Hamiltonian with coefficients:
                        Spin 1               Spin 2
               -0.550692379010      -0.550692373908
                0.232950646941       0.232950614484
                0.522153061512       0.522153098546
               -0.678210516240      -0.678210389893
                1.473799186797       1.473799050772
Lambda-->       0.011068054912       0.011068054908     ... done

.     Cubic    0.024265    -4938.51936136990662    -4938.51936159017805

Performing  Pulay mixing of Hamiltonian with coefficients:
                        Spin 1               Spin 2
               -0.550692379010      -0.550692373908
                0.232950646941       0.232950614484
                0.522153061512       0.522153098546
               -0.678210516240      -0.678210389893
                1.473799186797       1.473799050772
Lambda-->       0.011068054912       0.011068054908     ... done

.   Quartic    0.023172    -4938.51936146320259    -4938.51936146601292

--------------------------------------------------------------------------------
  Iter                              Commutator    Free_energy(A=E-TS)     DeltaA
#    6                          0.000029768696   -4938.51936146320259  -2.18E-05

Step                       =       0.023172078559
Energy (E)                 =   -4938.424437897517
Entropy (-TS)              =      -0.094923565689
Free energy (A=E-TS)       =   -4938.519361463203
Est. 0K Energy 0.5*(E+A)   =   -4938.471899680360
Residual Non-orthogonality =       0.000000000000
Residual N_electrons       =      -0.000000000003

Spin          Integrated_Ne            Fermi_level     Delta_Fermi_level
   1       344.000000215791        -0.109899428276             -5.74E-07
   2       343.999999784235        -0.109899428276             -5.74E-07

                           Spin 1           |                 Spin 2           |
     Orb |    H-eigenvalues     Occupancies |    H-eigenvalues     Occupancies |
       1 |    -3.2166622569    1.0000000000 |    -3.2166622563    1.0000000000 | 
                          ------                             ------
     342 |    -0.1143924571    0.7725254082 |    -0.1143924570    0.7725254012 | 
     343 |    -0.1119666396    0.6370358528 |    -0.1119666394    0.6370358380 | 
     344 |    -0.1118900959    0.6322061852 |    -0.1118900957    0.6322061702 | 
                 - Gap at zero temperature - |     - Gap at zero temperature -
     345 |    -0.1112241268    0.5891547012 |    -0.1112241256    0.5891546199 | 
     346 |    -0.1111195330    0.5822484490 |    -0.1111195327    0.5822484314 | 
                  Finite temp. Fermi level   |      Finite temp. Fermi level  
     347 |    -0.1081564282    0.3835992995 |    -0.1081564278    0.3835992754 | 
     348 |    -0.1065390646    0.2860983253 |    -0.1065390642    0.2860983012 | 
     349 |    -0.1063216737    0.2741704321 |    -0.1063216733    0.2741704082 | 
     350 |    -0.1062259047    0.2690150378 |    -0.1062259043    0.2690150139 | 
     351 |    -0.1050532276    0.2110296407 |    -0.1050532273    0.2110296274 | 
                          ------                             ------
     498 |     0.6730852645    0.0000000000 |     0.6730852645    0.0000000000 | 

                            |  Abs_value |  Threshold | Converged
     Delta_Free_energy/atom |   5.58E-07 |   1.00E-06 |       Yes
     Delta_Energy/atom      |   1.01E-07 |   1.00E-04 |       Yes
     Delta_Entropy/atom     |   6.59E-07 |   1.00E-04 |       Yes
     Commutator             |   2.98E-05 |   1.00E-05 |        No
     Delta_Fermi_level      |   5.74E-07 |   1.00E-03 |       Yes

  Line search of the free energy minimum:
  Step_type        Step             Free_energy   Predicted_free_energy
.   Initial    0.000000    -4938.51936146320259

Performing  Pulay mixing of Hamiltonian with coefficients:
                        Spin 1               Spin 2
                1.352176458270       1.352176416776
                0.730204022162       0.730204069473
               -2.246668077886      -2.246668060639
               -3.961985561023      -3.961985754024
               -0.880260767436      -0.880260595070
                6.006533925913       6.006533923484
Lambda-->       0.004530898357       0.004530899112     ... done

.    Trial1    0.023172    -4938.51934078253362

Performing  Pulay mixing of Hamiltonian with coefficients:
                        Spin 1               Spin 2
                1.352176458270       1.352176416776
                0.730204022162       0.730204069473
               -2.246668077886      -2.246668060639
               -3.961985561023      -3.961985754024
               -0.880260767436      -0.880260595070
                6.006533925913       6.006533923484
Lambda-->       0.004530898357       0.004530899112     ... done

.    Trial2    0.008851    -4938.51928255230814

Performing  Pulay mixing of Hamiltonian with coefficients:
                        Spin 1               Spin 2
                1.352176458270       1.352176416776
                0.730204022162       0.730204069473
               -2.246668077886      -2.246668060639
               -3.961985561023      -3.961985754024
               -0.880260767436      -0.880260595070
                6.006533925913       6.006533923484
Lambda-->       0.004530898357       0.004530899112     ... done

.    Trial3    0.003381    -4938.51925591725194

Performing  Pulay mixing of Hamiltonian with coefficients:
                        Spin 1               Spin 2
                1.352176458270       1.352176416776
                0.730204022162       0.730204069473
               -2.246668077886      -2.246668060639
               -3.961985561023      -3.961985754024
               -0.880260767436      -0.880260595070
                6.006533925913       6.006533923484
Lambda-->       0.004530898357       0.004530899112     ... done

.     Cubic    0.018290    -4938.51932280248093    -4938.51944489910602

Performing  Pulay mixing of Hamiltonian with coefficients:
                        Spin 1               Spin 2
                1.352176458270       1.352176416776
                0.730204022162       0.730204069473
               -2.246668077886      -2.246668060639
               -3.961985561023      -3.961985754024
               -0.880260767436      -0.880260595070
                6.006533925913       6.006533923484
Lambda-->       0.004530898357       0.004530899112     ... done

.   Quartic    0.015407    -4938.51931127676016    -4938.51932842481801

Performing  Pulay mixing of Hamiltonian with coefficients:
                        Spin 1               Spin 2
                1.352176458270       1.352176416776
                0.730204022162       0.730204069473
               -2.246668077886      -2.246668060639
               -3.961985561023      -3.961985754024
               -0.880260767436      -0.880260595070
                6.006533925912       6.006533923484
Lambda-->       0.004530898357       0.004530899112     ... done

.    Trial6    0.000034    -4938.51923842567157

Performing  Pulay mixing of Hamiltonian with coefficients:
                        Spin 1               Spin 2
                1.352176458270       1.352176416776
                0.730204022162       0.730204069473
               -2.246668077886      -2.246668060639
               -3.961985561023      -3.961985754024
               -0.880260767436      -0.880260595070
                6.006533925913       6.006533923484
Lambda-->       0.004530898357       0.004530899112     ... done

.  NoMinFnd    0.023172    -4938.51934078253635

--------------------------------------------------------------------------------
  Iter                              Commutator    Free_energy(A=E-TS)     DeltaA
#    7                          0.000036712667   -4938.51934078253635   2.07E-05

Step                       =       0.023172078559
Energy (E)                 =   -4938.424313647231
Entropy (-TS)              =      -0.095027135294
Free energy (A=E-TS)       =   -4938.519340782536
Est. 0K Energy 0.5*(E+A)   =   -4938.471827214884
Residual Non-orthogonality =       0.000000000000
Residual N_electrons       =       0.000000000012

Spin          Integrated_Ne            Fermi_level     Delta_Fermi_level
   1       344.000000051287        -0.109937367595             -3.79E-05
   2       343.999999948608        -0.109937367595             -3.79E-05

                           Spin 1           |                 Spin 2           |
     Orb |    H-eigenvalues     Occupancies |    H-eigenvalues     Occupancies |
       1 |    -3.2162577248    1.0000000000 |    -3.2162577246    1.0000000000 | 
                          ------                             ------
     342 |    -0.1143660396    0.7694332498 |    -0.1143660402    0.7694332807 | 
     343 |    -0.1119576730    0.6340794461 |    -0.1119576727    0.6340794279 | 
     344 |    -0.1118831648    0.6293625523 |    -0.1118831655    0.6293625930 | 
                 - Gap at zero temperature - |     - Gap at zero temperature -
     345 |    -0.1112053218    0.5854120902 |    -0.1112053215    0.5854120712 | 
     346 |    -0.1111308136    0.5804829126 |    -0.1111308133    0.5804828935 | 
                  Finite temp. Fermi level   |      Finite temp. Fermi level  
     347 |    -0.1082088107    0.3845290314 |    -0.1082088104    0.3845290129 | 
     348 |    -0.1066382629    0.2895151203 |    -0.1066382626    0.2895151043 | 
     349 |    -0.1063622075    0.2743109507 |    -0.1063622082    0.2743109854 | 
     350 |    -0.1062666917    0.2691674437 |    -0.1062666914    0.2691674283 | 
     351 |    -0.1050909944    0.2110218265 |    -0.1050909944    0.2110218253 | 
                          ------                             ------
     498 |     0.6624228242    0.0000000000 |     0.6624228260    0.0000000000 | 

                            |  Abs_value |  Threshold | Converged
     Delta_Free_energy/atom |   5.30E-07 |   1.00E-06 |       Yes
     Delta_Energy/atom      |   3.19E-06 |   1.00E-04 |       Yes
     Delta_Entropy/atom     |   2.66E-06 |   1.00E-04 |       Yes
     Commutator             |   3.67E-05 |   1.00E-05 |        No
     Delta_Fermi_level      |   3.79E-05 |   1.00E-03 |       Yes

  Line search of the free energy minimum:
  Step_type        Step             Free_energy   Predicted_free_energy
.   Initial    0.000000    -4938.51934078253635

Performing  Pulay mixing of Hamiltonian with coefficients:
                        Spin 1               Spin 2
               -3.081904093143      -3.081904744172
               -1.794844736653      -1.794845105342
                5.266397273941       5.266398334339
                9.530115108223       9.530116962420
                0.592297669316       0.592297681747
              -13.239134436452     -13.239136885136
                3.727073214769       3.727073756144
Lambda-->       0.001912595618       0.001912595805     ... done

.    Trial1    0.023172    -4938.51944000337789

Performing  Pulay mixing of Hamiltonian with coefficients:
                        Spin 1               Spin 2
               -3.081904093143      -3.081904744171
               -1.794844736653      -1.794845105342
                5.266397273941       5.266398334337
                9.530115108224       9.530116962416
                0.592297669316       0.592297681746
              -13.239134436454     -13.239136885130
                3.727073214769       3.727073756143
Lambda-->       0.001912595618       0.001912595805     ... done

.    Trial2    0.396287    -4938.50616568721034

Performing  Pulay mixing of Hamiltonian with coefficients:
                        Spin 1               Spin 2
               -3.081904093143      -3.081904744171
               -1.794844736653      -1.794845105342
                5.266397273941       5.266398334337
                9.530115108223       9.530116962416
                0.592297669316       0.592297681746
              -13.239134436452     -13.239136885130
                3.727073214769       3.727073756143
Lambda-->       0.001912595618       0.001912595805     ... done

. Quadratic    0.032872    -4938.51943059488804    -4938.51944946679941

Performing  Pulay mixing of Hamiltonian with coefficients:
                        Spin 1               Spin 2
               -3.081904093143      -3.081904744170
               -1.794844736653      -1.794845105342
                5.266397273941       5.266398334337
                9.530115108223       9.530116962416
                0.592297669316       0.592297681746
              -13.239134436452     -13.239136885130
                3.727073214769       3.727073756143
Lambda-->       0.001912595618       0.001912595805     ... done

.     Cubic    0.024900    -4938.51943964797556    -4938.51944047228790

Performing  Pulay mixing of Hamiltonian with coefficients:
                        Spin 1               Spin 2
               -3.081904093143      -3.081904744171
               -1.794844736653      -1.794845105342
                5.266397273941       5.266398334338
                9.530115108223       9.530116962419
                0.592297669316       0.592297681746
              -13.239134436452     -13.239136885134
                3.727073214769       3.727073756144
Lambda-->       0.001912595618       0.001912595805     ... done

.   Quartic    0.273652    -4938.51344005325154    -4938.52534518917491

Performing  Pulay mixing of Hamiltonian with coefficients:
                        Spin 1               Spin 2
               -3.081904093143      -3.081904744171
               -1.794844736653      -1.794845105342
                5.266397273941       5.266398334338
                9.530115108223       9.530116962418
                0.592297669316       0.592297681746
              -13.239134436452     -13.239136885132
                3.727073214769       3.727073756144
Lambda-->       0.001912595618       0.001912595805     ... done

.  NoMinFnd    0.023172    -4938.51944000335425

--------------------------------------------------------------------------------
  Iter                              Commutator    Free_energy(A=E-TS)     DeltaA
#    8                          0.000020863908   -4938.51944000335425  -9.92E-05

Step                       =       0.023172078559
Energy (E)                 =   -4938.424353058279
Entropy (-TS)              =      -0.095086945014
Free energy (A=E-TS)       =   -4938.519440003354
Est. 0K Energy 0.5*(E+A)   =   -4938.471896530817
Residual Non-orthogonality =       0.000000000000
Residual N_electrons       =       0.000000000061

Spin          Integrated_Ne            Fermi_level     Delta_Fermi_level
   1       344.000000053333        -0.110060581827             -1.23E-04
   2       343.999999946110        -0.110060581827             -1.23E-04

                           Spin 1           |                 Spin 2           |
     Orb |    H-eigenvalues     Occupancies |    H-eigenvalues     Occupancies |
       1 |    -3.2159031000    1.0000000000 |    -3.2159030998    1.0000000000 | 
                          ------                             ------
     342 |    -0.1145045899    0.7701727664 |    -0.1145045898    0.7701727607 | 
     343 |    -0.1120956292    0.6350097103 |    -0.1120956291    0.6350097030 | 
     344 |    -0.1120204654    0.6302562403 |    -0.1120204653    0.6302562329 | 
                 - Gap at zero temperature - |     - Gap at zero temperature -
     345 |    -0.1113556495    0.5872016374 |    -0.1113556494    0.5872016297 | 
     346 |    -0.1112617707    0.5809959149 |    -0.1112617706    0.5809959071 | 
                  Finite temp. Fermi level   |      Finite temp. Fermi level  
     347 |    -0.1083280880    0.3842755183 |    -0.1083280879    0.3842755108 | 
     348 |    -0.1067327885    0.2879119669 |    -0.1067327884    0.2879119604 | 
     349 |    -0.1064865183    0.2743703555 |    -0.1064865182    0.2743703492 | 
     350 |    -0.1063906269    0.2692060421 |    -0.1063906268    0.2692060358 | 
     351 |    -0.1051988513    0.2103269012 |    -0.1051988513    0.2103269007 | 
                          ------                             ------
     498 |     0.6571203858    0.0000000000 |     0.6571203867    0.0000000000 | 

                            |  Abs_value |  Threshold | Converged
     Delta_Free_energy/atom |   2.54E-06 |   1.00E-06 |        No
     Delta_Energy/atom      |   1.01E-06 |   1.00E-04 |       Yes
     Delta_Entropy/atom     |   1.53E-06 |   1.00E-04 |       Yes
     Commutator             |   2.09E-05 |   1.00E-05 |        No
     Delta_Fermi_level      |   1.23E-04 |   1.00E-03 |       Yes

  Line search of the free energy minimum:
  Step_type        Step             Free_energy   Predicted_free_energy
.   Initial    0.000000    -4938.51944000335425

Performing  Pulay mixing of Hamiltonian with coefficients:
                        Spin 1               Spin 2
               -1.628404808935      -1.628404954699
               -0.883408180949      -0.883408285746
                2.755389375001       2.755389615612
                4.802411877083       4.802412351394
                0.452768958173       0.452768921745
               -6.814702296698      -6.814702824542
                0.962052150319       0.962052277418
                1.353892926006       1.353892898817
Lambda-->       0.000351107923       0.000351107845     ... done

.    Trial1    0.023172    -4938.51947455250865

Performing  Pulay mixing of Hamiltonian with coefficients:
                        Spin 1               Spin 2
               -1.628404808935      -1.628404954699
               -0.883408180949      -0.883408285746
                2.755389375001       2.755389615613
                4.802411877083       4.802412351396
                0.452768958173       0.452768921745
               -6.814702296698      -6.814702824544
                0.962052150319       0.962052277419
                1.353892926006       1.353892898817
Lambda-->       0.000351107923       0.000351107845     ... done

.    Trial2    0.396287    -4938.51839043742621

Performing  Pulay mixing of Hamiltonian with coefficients:
                        Spin 1               Spin 2
               -1.628404808935      -1.628404954699
               -0.883408180949      -0.883408285746
                2.755389375001       2.755389615613
                4.802411877083       4.802412351396
                0.452768958173       0.452768921745
               -6.814702296698      -6.814702824544
                0.962052150319       0.962052277419
                1.353892926006       1.353892898817
Lambda-->       0.000351107923       0.000351107845     ... done

. Quadratic    0.078781    -4938.51946500025679    -4938.51950886074883

Performing  Pulay mixing of Hamiltonian with coefficients:
                        Spin 1               Spin 2
               -1.628404808935      -1.628404954699
               -0.883408180949      -0.883408285747
                2.755389375001       2.755389615613
                4.802411877083       4.802412351397
                0.452768958173       0.452768921745
               -6.814702296698      -6.814702824546
                0.962052150319       0.962052277419
                1.353892926006       1.353892898817
Lambda-->       0.000351107923       0.000351107845     ... done

.     Cubic    0.046007    -4938.51947705054226    -4938.51948534007443

--------------------------------------------------------------------------------
  Iter                              Commutator    Free_energy(A=E-TS)     DeltaA
#    9                          0.000009842638   -4938.51947705054226  -3.70E-05

Step                       =       0.046006760943
Energy (E)                 =   -4938.424349079995
Entropy (-TS)              =      -0.095127970491
Free energy (A=E-TS)       =   -4938.519477050542
Est. 0K Energy 0.5*(E+A)   =   -4938.471913065268
Residual Non-orthogonality =       0.000000000000
Residual N_electrons       =       0.000000000055

Spin          Integrated_Ne            Fermi_level     Delta_Fermi_level
   1       343.999999976443        -0.110215765380             -1.55E-04
   2       344.000000023056        -0.110215765380             -1.55E-04

                           Spin 1           |                 Spin 2           |
     Orb |    H-eigenvalues     Occupancies |    H-eigenvalues     Occupancies |
       1 |    -3.2157718065    1.0000000000 |    -3.2157718066    1.0000000000 | 
                          ------                             ------
     342 |    -0.1146790534    0.7711000964 |    -0.1146790537    0.7711001099 | 
     343 |    -0.1122652230    0.6359180680 |    -0.1122652233    0.6359180858 | 
     344 |    -0.1121894080    0.6311283076 |    -0.1121894083    0.6311283254 | 
                 - Gap at zero temperature - |     - Gap at zero temperature -
     345 |    -0.1115350744    0.5887996669 |    -0.1115350747    0.5887996854 | 
     346 |    -0.1114207405    0.5812467121 |    -0.1114207408    0.5812467308 | 
                  Finite temp. Fermi level   |      Finite temp. Fermi level  
     347 |    -0.1084793099    0.3840204807 |    -0.1084793102    0.3840204989 | 
     348 |    -0.1068636900    0.2865592011 |    -0.1068636903    0.2865592167 | 
     349 |    -0.1066436446    0.2744756159 |    -0.1066436440    0.2744755809 | 
     350 |    -0.1065477597    0.2693104067 |    -0.1065477600    0.2693104218 | 
     351 |    -0.1053485580    0.2100794744 |    -0.1053485573    0.2100794463 | 
                          ------                             ------
     498 |     0.6536701117    0.0000000000 |     0.6536701114    0.0000000000 | 

                            |  Abs_value |  Threshold | Converged
     Delta_Free_energy/atom |   9.50E-07 |   1.00E-06 |       Yes
     Delta_Energy/atom      |   1.02E-07 |   1.00E-04 |       Yes
     Delta_Entropy/atom     |   1.05E-06 |   1.00E-04 |       Yes
     Commutator             |   9.84E-06 |   1.00E-05 |       Yes
     Delta_Fermi_level      |   1.55E-04 |   1.00E-03 |       Yes
EDFT occupancies loop converged after    9 iterations.


Writing density kernel to file "Pd_38.dkn" ... done

Writing Hamiltonian to file "Pd_38.ham" ... done


>>> Density kernel optimised for the current NGWF basis:
     ~~~~~~~~~~~~~~~~~~~~~~~~~~~~~~~~~~~~~~~~~~~~~~~~~~~~~~~~~~~
     Total free energy           =  -4.93851947705054E+03  Eh
     [H,K] commutator            =   9.8426E-06
     ~~~~~~~~~~~~~~~~~~~~~~~~~~~~~~~~~~~~~~~~~~~~~~~~~~~~~~~~~~~


################################################################################
########################### NGWF CG iteration  004 #############################
################################################################################
****** Reciprocal space K.E. preconditioning with k_zero =  3.0000 a0^-1 *******

>>> Checking for convergence of NGWFs:   NOT CONVERGED
  ========================================================================
         NGWF RMS gradient =  6.7021E-05 >  2.0000E-06  | above tolerance
  ========================================================================

>>> Improving NGWFs using line search:
============ Calculation of NGWF S^-1 using Hotelling algorithm ================ 
         Iteration  |  Frobenius norm and Maximum abs value    (of I-S*S_n^-1)   
               1       0.42193923E+00     0.18138405E-01
               2       0.27310074E-02     0.14629011E-03
               3       0.61186713E-06     0.32498343E-07
               4       0.24116945E-12     0.24868996E-13
================================================================================
    Initial Ne1:     343.99667408
    Initial Ne2:     343.99667413
      Final Ne1:     343.99999998
      Final Ne2:     344.00000002
============ Calculation of NGWF S^-1 using Hotelling algorithm ================ 
         Iteration  |  Frobenius norm and Maximum abs value    (of I-S*S_n^-1)   
               1       0.13449768E+00     0.57686046E-02
               2       0.26185527E-03     0.14778270E-04
               3       0.51579600E-08     0.25297453E-09
               4       0.22916516E-12     0.26645353E-13
================================================================================
------------------------------- NGWF line search -------------------------------
RMS gradient                =       0.00006702067176
Trial step length           =               0.711369
Gradient along search dir.  =         -0.04325396260
Functional at step 0        =   -4938.51947705054226
Functional at step 1        =   -4938.53857089681514
Functional predicted        =   -4938.53974918241511
Selected quadratic step     =               0.937354
Conjugate gradients coeff.  =               0.477240
--------------------------- NGWF line search finished --------------------------
                                               
Writing NGWFs to file "Pd_38.tightbox_ngwfs"....  done

>>> Optimising kernel for current NGWFs:

--------------------------- Ensemble-DFT optimisation --------------------------
Running ScaLAPACK on   20 processor(s).

--------------------------------------------------------------------------------
  Iter                              Commutator    Free_energy(A=E-TS)     DeltaA
#    0                          0.000077500414   -4938.53975451179485  -2.03E-02

Step                       =       0.381966011250
Energy (E)                 =   -4938.444626541248
Entropy (-TS)              =      -0.095127970491
Free energy (A=E-TS)       =   -4938.539754511795
Est. 0K Energy 0.5*(E+A)   =   -4938.492190526522
Residual Non-orthogonality =       0.000000000000
Residual N_electrons       =       0.000000000055

Spin          Integrated_Ne            Fermi_level     Delta_Fermi_level
   1       343.999999976443        -0.110215765380              9.00E+99
   2       344.000000023056        -0.110215765380              9.00E+99

                           Spin 1           |                 Spin 2           |
     Orb |    H-eigenvalues     Occupancies |    H-eigenvalues     Occupancies |
       1 |    -3.2157718065    1.0000000000 |    -3.2157718066    1.0000000000 | 
                          ------                             ------
     342 |    -0.1146790534    0.7711000964 |    -0.1146790537    0.7711001099 | 
     343 |    -0.1122652230    0.6359180680 |    -0.1122652233    0.6359180858 | 
     344 |    -0.1121894080    0.6311283076 |    -0.1121894083    0.6311283254 | 
                 - Gap at zero temperature - |     - Gap at zero temperature -
     345 |    -0.1115350744    0.5887996669 |    -0.1115350747    0.5887996854 | 
     346 |    -0.1114207405    0.5812467121 |    -0.1114207408    0.5812467308 | 
                  Finite temp. Fermi level   |      Finite temp. Fermi level  
     347 |    -0.1084793099    0.3840204807 |    -0.1084793102    0.3840204989 | 
     348 |    -0.1068636900    0.2865592011 |    -0.1068636903    0.2865592167 | 
     349 |    -0.1066436446    0.2744756159 |    -0.1066436440    0.2744755809 | 
     350 |    -0.1065477597    0.2693104067 |    -0.1065477600    0.2693104218 | 
     351 |    -0.1053485580    0.2100794744 |    -0.1053485573    0.2100794463 | 
                          ------                             ------
     498 |     0.6536701117    0.0000000000 |     0.6536701114    0.0000000000 | 

                            |  Abs_value |  Threshold | Converged
     Delta_Free_energy/atom |   5.20E-04 |   1.00E-06 |        No
     Delta_Energy/atom      |   5.20E-04 |   1.00E-04 |        No
     Delta_Entropy/atom     |     n.a.   |   1.00E-03 |      n.a.
     Commutator             |   7.75E-05 |   1.00E-05 |        No
     Delta_Fermi_level      |     n.a.   |   1.00E-03 |      n.a.

  Line search of the free energy minimum:
  Step_type        Step             Free_energy   Predicted_free_energy
.   Initial    0.000000    -4938.53975451179485

Performing  Pulay mixing of Hamiltonian with coefficients:
                        Spin 1               Spin 2
                1.000000000000       1.000000000000
Lambda-->       0.039381084095       0.039381083627     ... done

.    Trial1    0.381966    -4938.52749705276347

Performing  Pulay mixing of Hamiltonian with coefficients:
                        Spin 1               Spin 2
                1.000000000000       1.000000000000
Lambda-->       0.039381084095       0.039381083627     ... done

.    Trial2    0.145898    -4938.53474881226975

Performing  Pulay mixing of Hamiltonian with coefficients:
                        Spin 1               Spin 2
                1.000000000000       1.000000000000
Lambda-->       0.039381084095       0.039381083627     ... done

.    Trial3    0.055728    -4938.53520451946042

Performing  Pulay mixing of Hamiltonian with coefficients:
                        Spin 1               Spin 2
                1.000000000000       1.000000000000
Lambda-->       0.039381084095       0.039381083627     ... done

.     Cubic    0.252501    -4938.53257473840040    -4938.53685165476509

Performing  Pulay mixing of Hamiltonian with coefficients:
                        Spin 1               Spin 2
                1.000000000000       1.000000000000
Lambda-->       0.039381084095       0.039381083627     ... done

.   Quartic    0.153944    -4938.53464696918581    -4938.53475773576611

Performing  Pulay mixing of Hamiltonian with coefficients:
                        Spin 1               Spin 2
                1.000000000000       1.000000000000
Lambda-->       0.039381084095       0.039381083627     ... done

.    Trial6    0.000557    -4938.53486920348951

Performing  Pulay mixing of Hamiltonian with coefficients:
                        Spin 1               Spin 2
                1.000000000000       1.000000000000
Lambda-->       0.039381084095       0.039381083627     ... done

.  NoMinFnd    0.055728    -4938.53520451946406

--------------------------------------------------------------------------------
  Iter                              Commutator    Free_energy(A=E-TS)     DeltaA
#    1                          0.000050808044   -4938.53520451946406   4.55E-03

Step                       =       0.055728090001
Energy (E)                 =   -4938.440188109530
Entropy (-TS)              =      -0.095016409891
Free energy (A=E-TS)       =   -4938.535204519464
Est. 0K Energy 0.5*(E+A)   =   -4938.487696314497
Residual Non-orthogonality =       0.000000000000
Residual N_electrons       =       0.000000000043

Spin          Integrated_Ne            Fermi_level     Delta_Fermi_level
   1       344.000000001464        -0.109785773821              4.30E-04
   2       343.999999998147        -0.109785773821              4.30E-04

                           Spin 1           |                 Spin 2           |
     Orb |    H-eigenvalues     Occupancies |    H-eigenvalues     Occupancies |
       1 |    -3.2150572495    1.0000000000 |    -3.2150572498    1.0000000000 | 
                          ------                             ------
     342 |    -0.1142324006    0.7702988771 |    -0.1142324006    0.7702988746 | 
     343 |    -0.1118230512    0.6351503446 |    -0.1118230512    0.6351503436 | 
     344 |    -0.1117478347    0.6303943003 |    -0.1117478356    0.6303943580 | 
                 - Gap at zero temperature - |     - Gap at zero temperature -
     345 |    -0.1110905782    0.5878437185 |    -0.1110905791    0.5878437791 | 
     346 |    -0.1110003712    0.5818838856 |    -0.1110003712    0.5818838854 | 
                  Finite temp. Fermi level   |      Finite temp. Fermi level  
     347 |    -0.1080418526    0.3835400361 |    -0.1080418527    0.3835400387 | 
     348 |    -0.1064111507    0.2853064635 |    -0.1064111508    0.2853064671 | 
     349 |    -0.1061862233    0.2729917318 |    -0.1061862224    0.2729916856 | 
     350 |    -0.1060892717    0.2677872195 |    -0.1060892718    0.2677872231 | 
     351 |    -0.1048746013    0.2081010423 |    -0.1048746007    0.2081010170 | 
                          ------                             ------
     498 |     0.6502597900    0.0000000000 |     0.6502597891    0.0000000000 | 

                            |  Abs_value |  Threshold | Converged
     Delta_Free_energy/atom |   1.17E-04 |   1.00E-06 |        No
     Delta_Energy/atom      |   1.14E-04 |   1.00E-04 |        No
     Delta_Entropy/atom     |   2.86E-06 |   1.00E-04 |       Yes
     Commutator             |   5.08E-05 |   1.00E-05 |        No
     Delta_Fermi_level      |   4.30E-04 |   1.00E-03 |       Yes

  Line search of the free energy minimum:
  Step_type        Step             Free_energy   Predicted_free_energy
.   Initial    0.000000    -4938.53520451946406

Performing  Pulay mixing of Hamiltonian with coefficients:
                        Spin 1               Spin 2
                1.000000000000       1.000000000000
Lambda-->       0.023727119638       0.023727119356     ... done

.    Trial1    0.055728    -4938.53534052467330

Performing  Pulay mixing of Hamiltonian with coefficients:
                        Spin 1               Spin 2
                1.000000000000       1.000000000000
Lambda-->       0.023727119638       0.023727119356     ... done

.    Trial2    0.416408    -4938.53187303621144

Performing  Pulay mixing of Hamiltonian with coefficients:
                        Spin 1               Spin 2
                1.000000000000       1.000000000000
Lambda-->       0.023727119638       0.023727119356     ... done

. Quadratic    0.070017    -4938.53534654596297    -4938.53534643522016

--------------------------------------------------------------------------------
  Iter                              Commutator    Free_energy(A=E-TS)     DeltaA
#    2                          0.000045845927   -4938.53534654596297  -1.42E-04

Step                       =       0.070017120879
Energy (E)                 =   -4938.440328887435
Entropy (-TS)              =      -0.095017658524
Free energy (A=E-TS)       =   -4938.535346545963
Est. 0K Energy 0.5*(E+A)   =   -4938.487837716699
Residual Non-orthogonality =       0.000000000000
Residual N_electrons       =       0.000000000004

Spin          Integrated_Ne            Fermi_level     Delta_Fermi_level
   1       344.000000009070        -0.109455546274              3.30E-04
   2       343.999999990889        -0.109455546274              3.30E-04

                           Spin 1           |                 Spin 2           |
     Orb |    H-eigenvalues     Occupancies |    H-eigenvalues     Occupancies |
       1 |    -3.2148552353    1.0000000000 |    -3.2148552351    1.0000000000 | 
                          ------                             ------
     342 |    -0.1139153543    0.7709329079 |    -0.1139153546    0.7709329244 | 
     343 |    -0.1114988327    0.6355291830 |    -0.1114988321    0.6355291464 | 
     344 |    -0.1114228463    0.6307264105 |    -0.1114228457    0.6307263737 | 
                 - Gap at zero temperature - |     - Gap at zero temperature -
     345 |    -0.1107749547    0.5888062127 |    -0.1107749550    0.5888062358 | 
     346 |    -0.1106505285    0.5805847085 |    -0.1106505289    0.5805847318 | 
                  Finite temp. Fermi level   |      Finite temp. Fermi level  
     347 |    -0.1076782747    0.3813966039 |    -0.1076782750    0.3813966270 | 
     348 |    -0.1060577076    0.2840200628 |    -0.1060577079    0.2840200830 | 
     349 |    -0.1058489188    0.2726097029 |    -0.1058489183    0.2726096724 | 
     350 |    -0.1057537042    0.2675023998 |    -0.1057537046    0.2675024193 | 
     351 |    -0.1045480255    0.2082648502 |    -0.1045480253    0.2082648379 | 
                          ------                             ------
     498 |     0.6485857122    0.0000000000 |     0.6485857116    0.0000000000 | 

                            |  Abs_value |  Threshold | Converged
     Delta_Free_energy/atom |   3.64E-06 |   1.00E-06 |        No
     Delta_Energy/atom      |   3.61E-06 |   1.00E-04 |       Yes
     Delta_Entropy/atom     |   3.20E-08 |   1.00E-04 |       Yes
     Commutator             |   4.58E-05 |   1.00E-05 |        No
     Delta_Fermi_level      |   3.30E-04 |   1.00E-03 |       Yes

  Line search of the free energy minimum:
  Step_type        Step             Free_energy   Predicted_free_energy
.   Initial    0.000000    -4938.53534654596297

Performing  Pulay mixing of Hamiltonian with coefficients:
                        Spin 1               Spin 2
               -0.028112378327      -0.028112367298
                1.028112378327       1.028112367298
Lambda-->       0.020192060372       0.020192060134     ... done

.    Trial1    0.070017    -4938.53494083568603

Performing  Pulay mixing of Hamiltonian with coefficients:
                        Spin 1               Spin 2
               -0.028112378327      -0.028112367298
                1.028112378327       1.028112367298
Lambda-->       0.020192060372       0.020192060134     ... done

.    Trial2    0.026744    -4938.53542665593432

Performing  Pulay mixing of Hamiltonian with coefficients:
                        Spin 1               Spin 2
               -0.028112378327      -0.028112367298
                1.028112378327       1.028112367298
Lambda-->       0.020192060372       0.020192060134     ... done

. Quadratic    0.020745    -4938.53543395345696    -4938.53543396548866

--------------------------------------------------------------------------------
  Iter                              Commutator    Free_energy(A=E-TS)     DeltaA
#    3                          0.000036522594   -4938.53543395345696  -8.74E-05

Step                       =       0.020745383706
Energy (E)                 =   -4938.440428030898
Entropy (-TS)              =      -0.095005922496
Free energy (A=E-TS)       =   -4938.535433953457
Est. 0K Energy 0.5*(E+A)   =   -4938.487930992178
Residual Non-orthogonality =       0.000000000000
Residual N_electrons       =       0.000000000063

Spin          Integrated_Ne            Fermi_level     Delta_Fermi_level
   1       344.000000089770        -0.109362849274              9.27E-05
   2       343.999999909657        -0.109362849274              9.27E-05

                           Spin 1           |                 Spin 2           |
     Orb |    H-eigenvalues     Occupancies |    H-eigenvalues     Occupancies |
       1 |    -3.2147673212    1.0000000000 |    -3.2147673209    1.0000000000 | 
                          ------                             ------
     342 |    -0.1138180421    0.7707110518 |    -0.1138180416    0.7707110285 | 
     343 |    -0.1114016092    0.6352438228 |    -0.1114016088    0.6352437978 | 
     344 |    -0.1113255995    0.6304380010 |    -0.1113255991    0.6304379760 | 
                 - Gap at zero temperature - |     - Gap at zero temperature -
     345 |    -0.1106798366    0.5886466969 |    -0.1106798372    0.5886467347 | 
     346 |    -0.1105563472    0.5804863486 |    -0.1105563477    0.5804863869 | 
                  Finite temp. Fermi level   |      Finite temp. Fermi level  
     347 |    -0.1075830573    0.3812348073 |    -0.1075830570    0.3812347906 | 
     348 |    -0.1059626849    0.2838913859 |    -0.1059626847    0.2838913746 | 
     349 |    -0.1057534404    0.2724596444 |    -0.1057534392    0.2724595829 | 
     350 |    -0.1056571037    0.2672943143 |    -0.1056571035    0.2672943040 | 
     351 |    -0.1044495551    0.2080059189 |    -0.1044495548    0.2080059034 | 
                          ------                             ------
     498 |     0.6480949932    0.0000000000 |     0.6480949930    0.0000000000 | 

                            |  Abs_value |  Threshold | Converged
     Delta_Free_energy/atom |   2.24E-06 |   1.00E-06 |        No
     Delta_Energy/atom      |   2.54E-06 |   1.00E-04 |       Yes
     Delta_Entropy/atom     |   3.01E-07 |   1.00E-04 |       Yes
     Commutator             |   3.65E-05 |   1.00E-05 |        No
     Delta_Fermi_level      |   9.27E-05 |   1.00E-03 |       Yes

  Line search of the free energy minimum:
  Step_type        Step             Free_energy   Predicted_free_energy
.   Initial    0.000000    -4938.53543395345696

Performing  Pulay mixing of Hamiltonian with coefficients:
                        Spin 1               Spin 2
               -2.598897974228      -2.598898089624
               -0.023745670243      -0.023745706408
                3.622643644471       3.622643796032
Lambda-->       0.010099903305       0.010099903318     ... done

.    Trial1    0.020745    -4938.53560417171138

Performing  Pulay mixing of Hamiltonian with coefficients:
                        Spin 1               Spin 2
               -2.598897974228      -2.598898089624
               -0.023745670243      -0.023745706408
                3.622643644471       3.622643796032
Lambda-->       0.010099903305       0.010099903318     ... done

.    Trial2    0.394787    -4938.52249873100482

Performing  Pulay mixing of Hamiltonian with coefficients:
                        Spin 1               Spin 2
               -2.598897974228      -2.598898089624
               -0.023745670243      -0.023745706408
                3.622643644471       3.622643796032
Lambda-->       0.010099903305       0.010099903318     ... done

. Quadratic    0.047827    -4938.53564688908045    -4938.53568450805233

--------------------------------------------------------------------------------
  Iter                              Commutator    Free_energy(A=E-TS)     DeltaA
#    4                          0.000019535048   -4938.53564688908045  -2.13E-04

Step                       =       0.047827488400
Energy (E)                 =   -4938.440736076570
Entropy (-TS)              =      -0.094910812508
Free energy (A=E-TS)       =   -4938.535646889080
Est. 0K Energy 0.5*(E+A)   =   -4938.488191482826
Residual Non-orthogonality =       0.000000000000
Residual N_electrons       =       0.000000000003

Spin          Integrated_Ne            Fermi_level     Delta_Fermi_level
   1       343.999999925483        -0.108228884087              1.13E-03
   2       344.000000074493        -0.108228884087              1.13E-03

                           Spin 1           |                 Spin 2           |
     Orb |    H-eigenvalues     Occupancies |    H-eigenvalues     Occupancies |
       1 |    -3.2137908673    1.0000000000 |    -3.2137908674    1.0000000000 | 
                          ------                             ------
     342 |    -0.1126630419    0.7696979721 |    -0.1126630415    0.7696979530 | 
     343 |    -0.1102419687    0.6336234284 |    -0.1102419693    0.6336234628 | 
     344 |    -0.1101653461    0.6287698000 |    -0.1101653457    0.6287697737 | 
                 - Gap at zero temperature - |     - Gap at zero temperature -
     345 |    -0.1095366998    0.5880422365 |    -0.1095367003    0.5880422720 | 
     346 |    -0.1093840623    0.5779449385 |    -0.1093840629    0.5779449743 | 
                  Finite temp. Fermi level   |      Finite temp. Fermi level  
     347 |    -0.1063858318    0.3771824573 |    -0.1063858323    0.3771824902 | 
     348 |    -0.1047885566    0.2816748070 |    -0.1047885571    0.2816748347 | 
     349 |    -0.1045814713    0.2704145313 |    -0.1045814708    0.2704145069 | 
     350 |    -0.1044855611    0.2652964584 |    -0.1044855616    0.2652964850 | 
     351 |    -0.1032766753    0.2062668367 |    -0.1032766753    0.2062668354 | 
                          ------                             ------
     498 |     0.6417625854    0.0000000000 |     0.6417625852    0.0000000000 | 

                            |  Abs_value |  Threshold | Converged
     Delta_Free_energy/atom |   5.46E-06 |   1.00E-06 |        No
     Delta_Energy/atom      |   7.90E-06 |   1.00E-04 |       Yes
     Delta_Entropy/atom     |   2.44E-06 |   1.00E-04 |       Yes
     Commutator             |   1.95E-05 |   1.00E-05 |        No
     Delta_Fermi_level      |   1.13E-03 |   1.00E-03 |        No

  Line search of the free energy minimum:
  Step_type        Step             Free_energy   Predicted_free_energy
.   Initial    0.000000    -4938.53564688908045

Performing  Pulay mixing of Hamiltonian with coefficients:
                        Spin 1               Spin 2
               -1.047502161368      -1.047502252059
               -0.162381266479      -0.162381293063
                1.509720325879       1.509720462971
                0.700163101968       0.700163082150
Lambda-->       0.007888061440       0.007888061133     ... done

.    Trial1    0.047827    -4938.53565798091495

Performing  Pulay mixing of Hamiltonian with coefficients:
                        Spin 1               Spin 2
               -1.047502161368      -1.047502252059
               -0.162381266479      -0.162381293063
                1.509720325879       1.509720462971
                0.700163101968       0.700163082150
Lambda-->       0.007888061440       0.007888061133     ... done

.    Trial2    0.411525    -4938.53438358603671

Performing  Pulay mixing of Hamiltonian with coefficients:
                        Spin 1               Spin 2
               -1.047502161368      -1.047502252059
               -0.162381266479      -0.162381293063
                1.509720325879       1.509720462971
                0.700163101968       0.700163082150
Lambda-->       0.007888061440       0.007888061133     ... done

. Quadratic    0.036687    -4938.53565518373125    -4938.53565910765064

Performing  Pulay mixing of Hamiltonian with coefficients:
                        Spin 1               Spin 2
               -1.047502161368      -1.047502252059
               -0.162381266479      -0.162381293063
                1.509720325879       1.509720462971
                0.700163101968       0.700163082150
Lambda-->       0.007888061440       0.007888061133     ... done

.     Cubic    0.092686    -4938.53564439589445    -4938.53566459281046

Performing  Pulay mixing of Hamiltonian with coefficients:
                        Spin 1               Spin 2
               -1.047502161368      -1.047502252059
               -0.162381266479      -0.162381293063
                1.509720325879       1.509720462971
                0.700163101968       0.700163082150
Lambda-->       0.007888061440       0.007888061133     ... done

.   Quartic    0.059108    -4938.53565831477044    -4938.53565912903014

--------------------------------------------------------------------------------
  Iter                              Commutator    Free_energy(A=E-TS)     DeltaA
#    5                          0.000017166007   -4938.53565831477044  -1.14E-05

Step                       =       0.059108081288
Energy (E)                 =   -4938.440748376544
Entropy (-TS)              =      -0.094909938224
Free energy (A=E-TS)       =   -4938.535658314770
Est. 0K Energy 0.5*(E+A)   =   -4938.488203345658
Residual Non-orthogonality =       0.000000000000
Residual N_electrons       =       0.000000000002

Spin          Integrated_Ne            Fermi_level     Delta_Fermi_level
   1       344.000000038147        -0.108152438945              7.64E-05
   2       343.999999961832        -0.108152438945              7.64E-05

                           Spin 1           |                 Spin 2           |
     Orb |    H-eigenvalues     Occupancies |    H-eigenvalues     Occupancies |
       1 |    -3.2137405247    1.0000000000 |    -3.2137405248    1.0000000000 | 
                          ------                             ------
     342 |    -0.1125837104    0.7695587170 |    -0.1125837109    0.7695587414 | 
     343 |    -0.1101633883    0.6334885288 |    -0.1101633878    0.6334884988 | 
     344 |    -0.1100870140    0.6286499387 |    -0.1100870135    0.6286499085 | 
                 - Gap at zero temperature - |     - Gap at zero temperature -
     345 |    -0.1094542691    0.5876476163 |    -0.1094542686    0.5876475844 | 
     346 |    -0.1093006929    0.5774852670 |    -0.1093006934    0.5774852981 | 
                  Finite temp. Fermi level   |      Finite temp. Fermi level  
     347 |    -0.1063036225    0.3768140591 |    -0.1063036229    0.3768140870 | 
     348 |    -0.1047141591    0.2817875599 |    -0.1047141586    0.2817875304 | 
     349 |    -0.1045031018    0.2703112317 |    -0.1045031012    0.2703112028 | 
     350 |    -0.1044070468    0.2651867267 |    -0.1044070472    0.2651867487 | 
     351 |    -0.1032014252    0.2063200803 |    -0.1032014249    0.2063200704 | 
                          ------                             ------
     498 |     0.6403530804    0.0000000000 |     0.6403530797    0.0000000000 | 

                            |  Abs_value |  Threshold | Converged
     Delta_Free_energy/atom |   2.93E-07 |   1.00E-06 |       Yes
     Delta_Energy/atom      |   3.15E-07 |   1.00E-04 |       Yes
     Delta_Entropy/atom     |   2.24E-08 |   1.00E-04 |       Yes
     Commutator             |   1.72E-05 |   1.00E-05 |        No
     Delta_Fermi_level      |   7.64E-05 |   1.00E-03 |       Yes

  Line search of the free energy minimum:
  Step_type        Step             Free_energy   Predicted_free_energy
.   Initial    0.000000    -4938.53565831477044

Performing  Pulay mixing of Hamiltonian with coefficients:
                        Spin 1               Spin 2
               -0.358119317683      -0.358119307172
                1.089649677942       1.089649652339
               -0.494066193850      -0.494066243346
               -3.149064174743      -3.149064205480
                3.911600008335       3.911600103660
Lambda-->       0.005874512331       0.005874511847     ... done

.    Trial1    0.059108    -4938.53551896283716

Performing  Pulay mixing of Hamiltonian with coefficients:
                        Spin 1               Spin 2
               -0.358119317683      -0.358119307172
                1.089649677942       1.089649652339
               -0.494066193850      -0.494066243346
               -3.149064174743      -3.149064205480
                3.911600008335       3.911600103660
Lambda-->       0.005874512331       0.005874511847     ... done

.    Trial2    0.022577    -4938.53566657252304

Performing  Pulay mixing of Hamiltonian with coefficients:
                        Spin 1               Spin 2
               -0.358119317683      -0.358119307172
                1.089649677942       1.089649652339
               -0.494066193850      -0.494066243346
               -3.149064174743      -3.149064205480
                3.911600008335       3.911600103660
Lambda-->       0.005874512331       0.005874511847     ... done

. Quadratic    0.013742    -4938.53566066188341    -4938.53567239229233

Performing  Pulay mixing of Hamiltonian with coefficients:
                        Spin 1               Spin 2
               -0.358119317683      -0.358119307172
                1.089649677942       1.089649652339
               -0.494066193850      -0.494066243346
               -3.149064174743      -3.149064205480
                3.911600008335       3.911600103660
Lambda-->       0.005874512331       0.005874511847     ... done

.     Cubic    0.026421    -4938.53566409329324    -4938.53566747696550

Performing  Pulay mixing of Hamiltonian with coefficients:
                        Spin 1               Spin 2
               -0.358119317683      -0.358119307172
                1.089649677942       1.089649652339
               -0.494066193850      -0.494066243346
               -3.149064174743      -3.149064205480
                3.911600008335       3.911600103660
Lambda-->       0.005874512331       0.005874511847     ... done

.   Quartic    0.021959    -4938.53566668539861    -4938.53566661755121

--------------------------------------------------------------------------------
  Iter                              Commutator    Free_energy(A=E-TS)     DeltaA
#    6                          0.000015058091   -4938.53566668539861  -8.37E-06

Step                       =       0.021959034660
Energy (E)                 =   -4938.440727782203
Entropy (-TS)              =      -0.094938903198
Free energy (A=E-TS)       =   -4938.535666685399
Est. 0K Energy 0.5*(E+A)   =   -4938.488197233801
Residual Non-orthogonality =       0.000000000000
Residual N_electrons       =      -0.000000000002

Spin          Integrated_Ne            Fermi_level     Delta_Fermi_level
   1       344.000000034598        -0.108156107685             -3.67E-06
   2       343.999999965420        -0.108156107685             -3.67E-06

                           Spin 1           |                 Spin 2           |
     Orb |    H-eigenvalues     Occupancies |    H-eigenvalues     Occupancies |
       1 |    -3.2138360080    1.0000000000 |    -3.2138360081    1.0000000000 | 
                          ------                             ------
     342 |    -0.1125797851    0.7691920464 |    -0.1125797847    0.7691920295 | 
     343 |    -0.1101581910    0.6329281930 |    -0.1101581916    0.6329282312 | 
     344 |    -0.1100821832    0.6281098450 |    -0.1100821829    0.6281098229 | 
                 - Gap at zero temperature - |     - Gap at zero temperature -
     345 |    -0.1094503610    0.5871479174 |    -0.1094503616    0.5871479572 | 
     346 |    -0.1092969859    0.5769954736 |    -0.1092969865    0.5769955137 | 
                  Finite temp. Fermi level   |      Finite temp. Fermi level  
     347 |    -0.1063115656    0.3770872333 |    -0.1063115653    0.3770872113 | 
     348 |    -0.1047353160    0.2827516646 |    -0.1047353167    0.2827516981 | 
     349 |    -0.1045088150    0.2704209771 |    -0.1045088146    0.2704209586 | 
     350 |    -0.1044130915    0.2653127284 |    -0.1044130911    0.2653127101 | 
     351 |    -0.1032080770    0.2064530392 |    -0.1032080768    0.2064530266 | 
                          ------                             ------
     498 |     0.6372239783    0.0000000000 |     0.6372239772    0.0000000000 | 

                            |  Abs_value |  Threshold | Converged
     Delta_Free_energy/atom |   2.15E-07 |   1.00E-06 |       Yes
     Delta_Energy/atom      |   5.28E-07 |   1.00E-04 |       Yes
     Delta_Entropy/atom     |   7.43E-07 |   1.00E-04 |       Yes
     Commutator             |   1.51E-05 |   1.00E-05 |        No
     Delta_Fermi_level      |   3.67E-06 |   1.00E-03 |       Yes

  Line search of the free energy minimum:
  Step_type        Step             Free_energy   Predicted_free_energy
.   Initial    0.000000    -4938.53566668539861

Performing  Pulay mixing of Hamiltonian with coefficients:
                        Spin 1               Spin 2
                1.069802437480       1.069802249935
                0.395530939487       0.395530990919
               -1.728137681514      -1.728137422483
               -1.562307690244      -1.562307779819
               -0.288102965358      -0.288102654388
                3.113214960149       3.113214615835
Lambda-->       0.001739561104       0.001739560910     ... done

.    Trial1    0.021959    -4938.53562876664273

Performing  Pulay mixing of Hamiltonian with coefficients:
                        Spin 1               Spin 2
                1.069802437480       1.069802249935
                0.395530939487       0.395530990919
               -1.728137681514      -1.728137422483
               -1.562307690244      -1.562307779819
               -0.288102965358      -0.288102654388
                3.113214960149       3.113214615835
Lambda-->       0.001739561104       0.001739560910     ... done

.    Trial2    0.008388    -4938.53559976012002

Performing  Pulay mixing of Hamiltonian with coefficients:
                        Spin 1               Spin 2
                1.069802437480       1.069802249935
                0.395530939487       0.395530990919
               -1.728137681514      -1.728137422483
               -1.562307690244      -1.562307779819
               -0.288102965358      -0.288102654388
                3.113214960149       3.113214615835
Lambda-->       0.001739561104       0.001739560910     ... done

.    Trial3    0.003204    -4938.53558644650275

Performing  Pulay mixing of Hamiltonian with coefficients:
                        Spin 1               Spin 2
                1.069802437480       1.069802249935
                0.395530939487       0.395530990919
               -1.728137681514      -1.728137422483
               -1.562307690244      -1.562307779819
               -0.288102965358      -0.288102654388
                3.113214960149       3.113214615835
Lambda-->       0.001739561104       0.001739560910     ... done

.     Cubic    0.017165    -4938.53561948905190    -4938.53570817811305

Performing  Pulay mixing of Hamiltonian with coefficients:
                        Spin 1               Spin 2
                1.069802437480       1.069802249935
                0.395530939487       0.395530990919
               -1.728137681514      -1.728137422483
               -1.562307690244      -1.562307779819
               -0.288102965358      -0.288102654388
                3.113214960149       3.113214615835
Lambda-->       0.001739561104       0.001739560910     ... done

.   Quartic    0.013942    -4938.53561265647841    -4938.53562621179481

Performing  Pulay mixing of Hamiltonian with coefficients:
                        Spin 1               Spin 2
                1.069802437480       1.069802249935
                0.395530939487       0.395530990919
               -1.728137681514      -1.728137422483
               -1.562307690244      -1.562307779819
               -0.288102965358      -0.288102654388
                3.113214960149       3.113214615835
Lambda-->       0.001739561104       0.001739560910     ... done

.    Trial6    0.000032    -4938.53557769241888

Performing  Pulay mixing of Hamiltonian with coefficients:
                        Spin 1               Spin 2
                1.069802437480       1.069802249935
                0.395530939487       0.395530990919
               -1.728137681514      -1.728137422483
               -1.562307690244      -1.562307779819
               -0.288102965358      -0.288102654388
                3.113214960149       3.113214615835
Lambda-->       0.001739561104       0.001739560910     ... done

.  NoMinFnd    0.021959    -4938.53562876661908

--------------------------------------------------------------------------------
  Iter                              Commutator    Free_energy(A=E-TS)     DeltaA
#    7                          0.000025323421   -4938.53562876661908   3.79E-05

Step                       =       0.021959034660
Energy (E)                 =   -4938.440645445506
Entropy (-TS)              =      -0.094983321123
Free energy (A=E-TS)       =   -4938.535628766619
Est. 0K Energy 0.5*(E+A)   =   -4938.488137106062
Residual Non-orthogonality =       0.000000000000
Residual N_electrons       =      -0.000000000009

Spin          Integrated_Ne            Fermi_level     Delta_Fermi_level
   1       344.000000139788        -0.108218884121             -6.28E-05
   2       343.999999860294        -0.108218884121             -6.28E-05

                           Spin 1           |                 Spin 2           |
     Orb |    H-eigenvalues     Occupancies |    H-eigenvalues     Occupancies |
       1 |    -3.2139751411    1.0000000000 |    -3.2139751408    1.0000000000 | 
                          ------                             ------
     342 |    -0.1126179782    0.7680022832 |    -0.1126179780    0.7680022710 | 
     343 |    -0.1102011231    0.6316727187 |    -0.1102011228    0.6316727016 | 
     344 |    -0.1101262887    0.6269222928 |    -0.1101262885    0.6269222756 | 
                 - Gap at zero temperature - |     - Gap at zero temperature -
     345 |    -0.1094843764    0.5852494879 |    -0.1094843761    0.5852494698 | 
     346 |    -0.1093484414    0.5762434081 |    -0.1093484411    0.5762433897 | 
                  Finite temp. Fermi level   |      Finite temp. Fermi level  
     347 |    -0.1063902040    0.3781016317 |    -0.1063902037    0.3781016127 | 
     348 |    -0.1048395643    0.2850459307 |    -0.1048395640    0.2850459136 | 
     349 |    -0.1045731737    0.2705059359 |    -0.1045731734    0.2705059193 | 
     350 |    -0.1044774860    0.2653985628 |    -0.1044774857    0.2653985463 | 
     351 |    -0.1032728126    0.2065403906 |    -0.1032728125    0.2065403870 | 
                          ------                             ------
     498 |     0.6288060540    0.0000000000 |     0.6288060543    0.0000000000 | 

                            |  Abs_value |  Threshold | Converged
     Delta_Free_energy/atom |   9.72E-07 |   1.00E-06 |       Yes
     Delta_Energy/atom      |   2.11E-06 |   1.00E-04 |       Yes
     Delta_Entropy/atom     |   1.14E-06 |   1.00E-04 |       Yes
     Commutator             |   2.53E-05 |   1.00E-05 |        No
     Delta_Fermi_level      |   6.28E-05 |   1.00E-03 |       Yes

  Line search of the free energy minimum:
  Step_type        Step             Free_energy   Predicted_free_energy
.   Initial    0.000000    -4938.53562876661908

Performing  Pulay mixing of Hamiltonian with coefficients:
                        Spin 1               Spin 2
               -2.620909339234      -2.620909218435
               -1.530692493858      -1.530692579820
                4.806785006687       4.806784873732
                5.384362178676       5.384362311145
               -1.962144311138      -1.962144782708
               -6.677809091551      -6.677808789465
                3.600408050419       3.600408185551
Lambda-->       0.000495446800       0.000495446926     ... done

.    Trial1    0.021959    -4938.53568446738154

Performing  Pulay mixing of Hamiltonian with coefficients:
                        Spin 1               Spin 2
               -2.620909339234      -2.620909218435
               -1.530692493858      -1.530692579819
                4.806785006687       4.806784873732
                5.384362178676       5.384362311144
               -1.962144311138      -1.962144782708
               -6.677809091551      -6.677808789465
                3.600408050419       3.600408185551
Lambda-->       0.000495446800       0.000495446926     ... done

.    Trial2    0.395537    -4938.53269557739986

Performing  Pulay mixing of Hamiltonian with coefficients:
                        Spin 1               Spin 2
               -2.620909339234      -2.620909218435
               -1.530692493858      -1.530692579820
                4.806785006687       4.806784873732
                5.384362178676       5.384362311144
               -1.962144311138      -1.962144782708
               -6.677809091551      -6.677808789465
                3.600408050419       3.600408185551
Lambda-->       0.000495446800       0.000495446926     ... done

. Quadratic    0.058587    -4938.53566595803295    -4938.53572020874617

Performing  Pulay mixing of Hamiltonian with coefficients:
                        Spin 1               Spin 2
               -2.620909339234      -2.620909218434
               -1.530692493858      -1.530692579819
                4.806785006686       4.806784873732
                5.384362178676       5.384362311144
               -1.962144311138      -1.962144782708
               -6.677809091551      -6.677808789464
                3.600408050418       3.600408185551
Lambda-->       0.000495446800       0.000495446926     ... done

.     Cubic    0.034915    -4938.53568460288170    -4938.53569304088796

--------------------------------------------------------------------------------
  Iter                              Commutator    Free_energy(A=E-TS)     DeltaA
#    8                          0.000011205394   -4938.53568460288170  -5.58E-05

Step                       =       0.034914837203
Energy (E)                 =   -4938.440682542021
Entropy (-TS)              =      -0.095002060883
Free energy (A=E-TS)       =   -4938.535684602882
Est. 0K Energy 0.5*(E+A)   =   -4938.488183572452
Residual Non-orthogonality =       0.000000000000
Residual N_electrons       =      -0.000000000022

Spin          Integrated_Ne            Fermi_level     Delta_Fermi_level
   1       344.000000083978        -0.108320470415             -1.02E-04
   2       343.999999916226        -0.108320470415             -1.02E-04

                           Spin 1           |                 Spin 2           |
     Orb |    H-eigenvalues     Occupancies |    H-eigenvalues     Occupancies |
       1 |    -3.2139726432    1.0000000000 |    -3.2139726432    1.0000000000 | 
                          ------                             ------
     342 |    -0.1127415365    0.7690658684 |    -0.1127415361    0.7690658505 | 
     343 |    -0.1103196115    0.6327421625 |    -0.1103196111    0.6327421394 | 
     344 |    -0.1102438389    0.6279377588 |    -0.1102438385    0.6279377355 | 
                 - Gap at zero temperature - |     - Gap at zero temperature -
     345 |    -0.1096143057    0.5871203438 |    -0.1096143053    0.5871203197 | 
     346 |    -0.1094612669    0.5769900486 |    -0.1094612675    0.5769900864 | 
                  Finite temp. Fermi level   |      Finite temp. Fermi level  
     347 |    -0.1064869395    0.3777913044 |    -0.1064869392    0.3777912815 | 
     348 |    -0.1049123350    0.2834506335 |    -0.1049123346    0.2834506138 | 
     349 |    -0.1046741564    0.2704735227 |    -0.1046741560    0.2704735036 | 
     350 |    -0.1045784152    0.2653637051 |    -0.1045784149    0.2653636862 | 
     351 |    -0.1033710714    0.2063920408 |    -0.1033710710    0.2063920232 | 
                          ------                             ------
     498 |     0.6258418917    0.0000000000 |     0.6258418925    0.0000000000 | 

                            |  Abs_value |  Threshold | Converged
     Delta_Free_energy/atom |   1.43E-06 |   1.00E-06 |        No
     Delta_Energy/atom      |   9.51E-07 |   1.00E-04 |       Yes
     Delta_Entropy/atom     |   4.81E-07 |   1.00E-04 |       Yes
     Commutator             |   1.12E-05 |   1.00E-05 |        No
     Delta_Fermi_level      |   1.02E-04 |   1.00E-03 |       Yes

  Line search of the free energy minimum:
  Step_type        Step             Free_energy   Predicted_free_energy
.   Initial    0.000000    -4938.53568460288170

Performing  Pulay mixing of Hamiltonian with coefficients:
                        Spin 1               Spin 2
               -1.429819577366      -1.429819422082
               -0.822102409945      -0.822102440045
                2.627728740805       2.627728548056
                2.906566143884       2.906566139173
               -1.060906602922      -1.060906888966
               -3.620047344374      -3.620047031994
                1.528291560801       1.528291517875
                0.870289489116       0.870289577983
Lambda-->       0.000132102242       0.000132102284     ... done

.    Trial1    0.034915    -4938.53569523781152

Performing  Pulay mixing of Hamiltonian with coefficients:
                        Spin 1               Spin 2
               -1.429819577366      -1.429819422082
               -0.822102409945      -0.822102440045
                2.627728740805       2.627728548056
                2.906566143884       2.906566139173
               -1.060906602922      -1.060906888966
               -3.620047344374      -3.620047031994
                1.528291560801       1.528291517875
                0.870289489116       0.870289577983
Lambda-->       0.000132102242       0.000132102284     ... done

.    Trial2    0.403545    -4938.53483259810309

Performing  Pulay mixing of Hamiltonian with coefficients:
                        Spin 1               Spin 2
               -1.429819577365      -1.429819422082
               -0.822102409945      -0.822102440045
                2.627728740805       2.627728548056
                2.906566143884       2.906566139174
               -1.060906602922      -1.060906888966
               -3.620047344374      -3.620047031994
                1.528291560801       1.528291517875
                0.870289489116       0.870289577983
Lambda-->       0.000132102242       0.000132102284     ... done

. Quadratic    0.040696    -4938.53569461120242    -4938.53569545683513

Performing  Pulay mixing of Hamiltonian with coefficients:
                        Spin 1               Spin 2
               -1.429819577365      -1.429819422082
               -0.822102409945      -0.822102440045
                2.627728740805       2.627728548056
                2.906566143884       2.906566139173
               -1.060906602922      -1.060906888966
               -3.620047344374      -3.620047031994
                1.528291560801       1.528291517875
                0.870289489116       0.870289577983
Lambda-->       0.000132102242       0.000132102284     ... done

.     Cubic    0.032302    -4938.53569538771444    -4938.53569530547247

--------------------------------------------------------------------------------
  Iter                              Commutator    Free_energy(A=E-TS)     DeltaA
#    9                          0.000004800336   -4938.53569538771444  -1.08E-05

Step                       =       0.032302053131
Energy (E)                 =   -4938.440684331645
Entropy (-TS)              =      -0.095011056055
Free energy (A=E-TS)       =   -4938.535695387714
Est. 0K Energy 0.5*(E+A)   =   -4938.488189859680
Residual Non-orthogonality =       0.000000000000
Residual N_electrons       =       0.000000000014

Spin          Integrated_Ne            Fermi_level     Delta_Fermi_level
   1       344.000000080910        -0.108381004001             -6.05E-05
   2       343.999999918957        -0.108381004001             -6.05E-05

                           Spin 1           |                 Spin 2           |
     Orb |    H-eigenvalues     Occupancies |    H-eigenvalues     Occupancies |
       1 |    -3.2140079417    1.0000000000 |    -3.2140079419    1.0000000000 | 
                          ------                             ------
     342 |    -0.1128088533    0.7693935299 |    -0.1128088528    0.7693935065 | 
     343 |    -0.1103845025    0.6330176568 |    -0.1103845020    0.6330176267 | 
     344 |    -0.1103084352    0.6281960074 |    -0.1103084347    0.6281959772 | 
                 - Gap at zero temperature - |     - Gap at zero temperature -
     345 |    -0.1096846091    0.5877646484 |    -0.1096846096    0.5877646787 | 
     346 |    -0.1095265983    0.5773086684 |    -0.1095265988    0.5773086990 | 
                  Finite temp. Fermi level   |      Finite temp. Fermi level  
     347 |    -0.1065479811    0.3778237970 |    -0.1065479806    0.3778237675 | 
     348 |    -0.1049650669    0.2830196434 |    -0.1049650674    0.2830196698 | 
     349 |    -0.1047353721    0.2705101483 |    -0.1047353716    0.2705101239 | 
     350 |    -0.1046393458    0.2653847648 |    -0.1046393453    0.2653847407 | 
     351 |    -0.1034310082    0.2063654446 |    -0.1034310085    0.2063654570 | 
                          ------                             ------
     498 |     0.6248857148    0.0000000000 |     0.6248857145    0.0000000000 | 

                            |  Abs_value |  Threshold | Converged
     Delta_Free_energy/atom |   2.77E-07 |   1.00E-06 |       Yes
     Delta_Energy/atom      |   4.59E-08 |   1.00E-04 |       Yes
     Delta_Entropy/atom     |   2.31E-07 |   1.00E-04 |       Yes
     Commutator             |   4.80E-06 |   1.00E-05 |       Yes
     Delta_Fermi_level      |   6.05E-05 |   1.00E-03 |       Yes
EDFT occupancies loop converged after    9 iterations.


Writing density kernel to file "Pd_38.dkn" ... done

Writing Hamiltonian to file "Pd_38.ham" ... done


>>> Density kernel optimised for the current NGWF basis:
     ~~~~~~~~~~~~~~~~~~~~~~~~~~~~~~~~~~~~~~~~~~~~~~~~~~~~~~~~~~~
     Total free energy           =  -4.93853569538771E+03  Eh
     [H,K] commutator            =   4.8003E-06
     ~~~~~~~~~~~~~~~~~~~~~~~~~~~~~~~~~~~~~~~~~~~~~~~~~~~~~~~~~~~


################################################################################
########################### NGWF CG iteration  005 #############################
################################################################################
****** Reciprocal space K.E. preconditioning with k_zero =  3.0000 a0^-1 *******

>>> Checking for convergence of NGWFs:   NOT CONVERGED
  ========================================================================
         NGWF RMS gradient =  4.4162E-05 >  2.0000E-06  | above tolerance
  ========================================================================

>>> Improving NGWFs using line search:
============ Calculation of NGWF S^-1 using Hotelling algorithm ================ 
         Iteration  |  Frobenius norm and Maximum abs value    (of I-S*S_n^-1)   
               1       0.27727066E+00     0.11364766E-01
               2       0.10779505E-02     0.53483136E-04
               3       0.95258357E-07     0.45217649E-08
               4       0.23796200E-12     0.28421709E-13
================================================================================
    Initial Ne1:     343.99883189
    Initial Ne2:     343.99883173
      Final Ne1:     344.00000008
      Final Ne2:     343.99999992
============ Calculation of NGWF S^-1 using Hotelling algorithm ================ 
         Iteration  |  Frobenius norm and Maximum abs value    (of I-S*S_n^-1)   
               1       0.10219512E+00     0.41881371E-02
               2       0.13992286E-03     0.71904659E-05
               3       0.16112891E-08     0.77918338E-10
               4       0.23297148E-12     0.21316282E-13
================================================================================
------------------------------- NGWF line search -------------------------------
RMS gradient                =       0.00004416232730
Trial step length           =               0.816581
Gradient along search dir.  =         -0.02317640556
Functional at step 0        =   -4938.53569538771444
Functional at step 1        =   -4938.53965222813531
Functional predicted        =   -4938.54167744150527
Selected quadratic step     =               0.516219
Conjugate gradients coeff.  =               0.000000
--------------------------- NGWF line search finished --------------------------
                                               
Writing NGWFs to file "Pd_38.tightbox_ngwfs"....  done

>>> Optimising kernel for current NGWFs:

--------------------------- Ensemble-DFT optimisation --------------------------
Running ScaLAPACK on   20 processor(s).

--------------------------------------------------------------------------------
  Iter                              Commutator    Free_energy(A=E-TS)     DeltaA
#    0                          0.000013717891   -4938.54167811813841  -5.98E-03

Step                       =       0.381966011250
Energy (E)                 =   -4938.446667062069
Entropy (-TS)              =      -0.095011056055
Free energy (A=E-TS)       =   -4938.541678118138
Est. 0K Energy 0.5*(E+A)   =   -4938.494172590104
Residual Non-orthogonality =       0.000000000000
Residual N_electrons       =       0.000000000014

Spin          Integrated_Ne            Fermi_level     Delta_Fermi_level
   1       344.000000080910        -0.108381004001              9.00E+99
   2       343.999999918957        -0.108381004001              9.00E+99

                           Spin 1           |                 Spin 2           |
     Orb |    H-eigenvalues     Occupancies |    H-eigenvalues     Occupancies |
       1 |    -3.2140079417    1.0000000000 |    -3.2140079419    1.0000000000 | 
                          ------                             ------
     342 |    -0.1128088533    0.7693935299 |    -0.1128088528    0.7693935065 | 
     343 |    -0.1103845025    0.6330176568 |    -0.1103845020    0.6330176267 | 
     344 |    -0.1103084352    0.6281960074 |    -0.1103084347    0.6281959772 | 
                 - Gap at zero temperature - |     - Gap at zero temperature -
     345 |    -0.1096846091    0.5877646484 |    -0.1096846096    0.5877646787 | 
     346 |    -0.1095265983    0.5773086684 |    -0.1095265988    0.5773086990 | 
                  Finite temp. Fermi level   |      Finite temp. Fermi level  
     347 |    -0.1065479811    0.3778237970 |    -0.1065479806    0.3778237675 | 
     348 |    -0.1049650669    0.2830196434 |    -0.1049650674    0.2830196698 | 
     349 |    -0.1047353721    0.2705101483 |    -0.1047353716    0.2705101239 | 
     350 |    -0.1046393458    0.2653847648 |    -0.1046393453    0.2653847407 | 
     351 |    -0.1034310082    0.2063654446 |    -0.1034310085    0.2063654570 | 
                          ------                             ------
     498 |     0.6248857148    0.0000000000 |     0.6248857145    0.0000000000 | 

                            |  Abs_value |  Threshold | Converged
     Delta_Free_energy/atom |   1.53E-04 |   1.00E-06 |        No
     Delta_Energy/atom      |   1.53E-04 |   1.00E-04 |        No
     Delta_Entropy/atom     |     n.a.   |   1.00E-03 |      n.a.
     Commutator             |   1.37E-05 |   1.00E-05 |        No
     Delta_Fermi_level      |     n.a.   |   1.00E-03 |      n.a.

  Line search of the free energy minimum:
  Step_type        Step             Free_energy   Predicted_free_energy
.   Initial    0.000000    -4938.54167811813841

Performing  Pulay mixing of Hamiltonian with coefficients:
                        Spin 1               Spin 2
                1.000000000000       1.000000000000
Lambda-->       0.003021293603       0.003021293742     ... done

.    Trial1    0.381966    -4938.54219923752953

Performing  Pulay mixing of Hamiltonian with coefficients:
                        Spin 1               Spin 2
                1.000000000000       1.000000000000
Lambda-->       0.003021293603       0.003021293742     ... done

.    Trial2    0.618034    -4938.54160840670284

Performing  Pulay mixing of Hamiltonian with coefficients:
                        Spin 1               Spin 2
                1.000000000000       1.000000000000
Lambda-->       0.003021293603       0.003021293742     ... done

. Quadratic    0.300004    -4938.54233204921184    -4938.54224127177349

--------------------------------------------------------------------------------
  Iter                              Commutator    Free_energy(A=E-TS)     DeltaA
#    1                          0.000047310340   -4938.54233204921184  -6.54E-04

Step                       =       0.300003612959
Energy (E)                 =   -4938.447209911598
Entropy (-TS)              =      -0.095122137684
Free energy (A=E-TS)       =   -4938.542332049212
Est. 0K Energy 0.5*(E+A)   =   -4938.494770980406
Residual Non-orthogonality =       0.000000000000
Residual N_electrons       =      -0.000000000071

Spin          Integrated_Ne            Fermi_level     Delta_Fermi_level
   1       344.000000078572        -0.108663207451             -2.82E-04
   2       343.999999922079        -0.108663207451             -2.82E-04

                           Spin 1           |                 Spin 2           |
     Orb |    H-eigenvalues     Occupancies |    H-eigenvalues     Occupancies |
       1 |    -3.2147343124    1.0000000000 |    -3.2147343121    1.0000000000 | 
                          ------                             ------
     342 |    -0.1131110080    0.7703553832 |    -0.1131110077    0.7703553699 | 
     343 |    -0.1106776547    0.6337094983 |    -0.1106776544    0.6337094787 | 
     344 |    -0.1106025207    0.6289508870 |    -0.1106025204    0.6289508672 | 
                 - Gap at zero temperature - |     - Gap at zero temperature -
     345 |    -0.1100008331    0.5900058881 |    -0.1100008327    0.5900058670 | 
     346 |    -0.1098068183    0.5771769583 |    -0.1098068190    0.5771770003 | 
                  Finite temp. Fermi level   |      Finite temp. Fermi level  
     347 |    -0.1068232618    0.3773810738 |    -0.1068232615    0.3773810504 | 
     348 |    -0.1052438098    0.2828286008 |    -0.1052438104    0.2828286321 | 
     349 |    -0.1050397216    0.2717009900 |    -0.1050397212    0.2717009689 | 
     350 |    -0.1049451600    0.2666392181 |    -0.1049451596    0.2666391972 | 
     351 |    -0.1037579578    0.2083667702 |    -0.1037579578    0.2083667733 | 
                          ------                             ------
     498 |     0.6214550046    0.0000000000 |     0.6214550044    0.0000000000 | 

                            |  Abs_value |  Threshold | Converged
     Delta_Free_energy/atom |   1.68E-05 |   1.00E-06 |        No
     Delta_Energy/atom      |   1.39E-05 |   1.00E-04 |       Yes
     Delta_Entropy/atom     |   2.85E-06 |   1.00E-04 |       Yes
     Commutator             |   4.73E-05 |   1.00E-05 |        No
     Delta_Fermi_level      |   2.82E-04 |   1.00E-03 |       Yes

  Line search of the free energy minimum:
  Step_type        Step             Free_energy   Predicted_free_energy
.   Initial    0.000000    -4938.54233204921184

Performing  Pulay mixing of Hamiltonian with coefficients:
                        Spin 1               Spin 2
                1.000000000000       1.000000000000
Lambda-->       0.005176553893       0.005176553809     ... done

.    Trial1    0.300004    -4938.51586634938030

Performing  Pulay mixing of Hamiltonian with coefficients:
                        Spin 1               Spin 2
                1.000000000000       1.000000000000
Lambda-->       0.005176553893       0.005176553809     ... done

.    Trial2    0.114591    -4938.53946767861817

Performing  Pulay mixing of Hamiltonian with coefficients:
                        Spin 1               Spin 2
                1.000000000000       1.000000000000
Lambda-->       0.005176553893       0.005176553809     ... done

. Quadratic    0.020642    -4938.54248258933239    -4938.54247733063858

--------------------------------------------------------------------------------
  Iter                              Commutator    Free_energy(A=E-TS)     DeltaA
#    2                          0.000021480766   -4938.54248258933239  -1.51E-04

Step                       =       0.020641537888
Energy (E)                 =   -4938.447388642457
Entropy (-TS)              =      -0.095093946858
Free energy (A=E-TS)       =   -4938.542482589332
Est. 0K Energy 0.5*(E+A)   =   -4938.494935615894
Residual Non-orthogonality =       0.000000000000
Residual N_electrons       =       0.000000000017

Spin          Integrated_Ne            Fermi_level     Delta_Fermi_level
   1       344.000000066659        -0.108642698054              2.05E-05
   2       343.999999933186        -0.108642698054              2.05E-05

                           Spin 1           |                 Spin 2           |
     Orb |    H-eigenvalues     Occupancies |    H-eigenvalues     Occupancies |
       1 |    -3.2146114578    1.0000000000 |    -3.2146114576    1.0000000000 | 
                          ------                             ------
     342 |    -0.1130840346    0.7700440643 |    -0.1130840348    0.7700440749 | 
     343 |    -0.1106550938    0.6335799121 |    -0.1106550931    0.6335798639 | 
     344 |    -0.1105793930    0.6287845949 |    -0.1105793932    0.6287846068 | 
                 - Gap at zero temperature - |     - Gap at zero temperature -
     345 |    -0.1099703916    0.5893519528 |    -0.1099703917    0.5893519646 | 
     346 |    -0.1097914019    0.5775151345 |    -0.1097914021    0.5775151463 | 
                  Finite temp. Fermi level   |      Finite temp. Fermi level  
     347 |    -0.1068075853    0.3776901238 |    -0.1068075845    0.3776900718 | 
     348 |    -0.1052238123    0.2828568528 |    -0.1052238124    0.2828568593 | 
     349 |    -0.1050151759    0.2714837026 |    -0.1050151760    0.2714837088 | 
     350 |    -0.1049193810    0.2663589143 |    -0.1049193811    0.2663589203 | 
     351 |    -0.1037273812    0.2079152609 |    -0.1037273809    0.2079152449 | 
                          ------                             ------
     498 |     0.6213767561    0.0000000000 |     0.6213767557    0.0000000000 | 

                            |  Abs_value |  Threshold | Converged
     Delta_Free_energy/atom |   3.86E-06 |   1.00E-06 |        No
     Delta_Energy/atom      |   4.58E-06 |   1.00E-04 |       Yes
     Delta_Entropy/atom     |   7.23E-07 |   1.00E-04 |       Yes
     Commutator             |   2.15E-05 |   1.00E-05 |        No
     Delta_Fermi_level      |   2.05E-05 |   1.00E-03 |       Yes

  Line search of the free energy minimum:
  Step_type        Step             Free_energy   Predicted_free_energy
.   Initial    0.000000    -4938.54248258933239

Performing  Pulay mixing of Hamiltonian with coefficients:
                        Spin 1               Spin 2
                0.059035859371       0.059035865612
                0.940964140629       0.940964134388
Lambda-->       0.001514096347       0.001514096309     ... done

.    Trial1    0.020642    -4938.54250851839879

Performing  Pulay mixing of Hamiltonian with coefficients:
                        Spin 1               Spin 2
                0.059035859371       0.059035865612
                0.940964140629       0.940964134388
Lambda-->       0.001514096347       0.001514096309     ... done

.    Trial2    0.394723    -4938.53896174742476

Performing  Pulay mixing of Hamiltonian with coefficients:
                        Spin 1               Spin 2
                0.059035859371       0.059035865612
                0.940964140629       0.940964134388
Lambda-->       0.001514096347       0.001514096309     ... done

. Quadratic    0.033410    -4938.54251347453192    -4938.54251295321774

--------------------------------------------------------------------------------
  Iter                              Commutator    Free_energy(A=E-TS)     DeltaA
#    3                          0.000008855813   -4938.54251347453192  -3.09E-05

Step                       =       0.033409865121
Energy (E)                 =   -4938.447442254448
Entropy (-TS)              =      -0.095071220064
Free energy (A=E-TS)       =   -4938.542513474532
Est. 0K Energy 0.5*(E+A)   =   -4938.494977864490
Residual Non-orthogonality =       0.000000000000
Residual N_electrons       =       0.000000000019

Spin          Integrated_Ne            Fermi_level     Delta_Fermi_level
   1       344.000000068179        -0.108625806075              1.69E-05
   2       343.999999931645        -0.108625806075              1.69E-05

                           Spin 1           |                 Spin 2           |
     Orb |    H-eigenvalues     Occupancies |    H-eigenvalues     Occupancies |
       1 |    -3.2145118150    1.0000000000 |    -3.2145118151    1.0000000000 | 
                          ------                             ------
     342 |    -0.1130608283    0.7697396655 |    -0.1130608276    0.7697396307 | 
     343 |    -0.1106354546    0.6334063370 |    -0.1106354548    0.6334063501 | 
     344 |    -0.1105595904    0.6285997039 |    -0.1105595896    0.6285996567 | 
                 - Gap at zero temperature - |     - Gap at zero temperature -
     345 |    -0.1099446006    0.5887657693 |    -0.1099446017    0.5887658453 | 
     346 |    -0.1097793262    0.5778348772 |    -0.1097793264    0.5778348905 | 
                  Finite temp. Fermi level   |      Finite temp. Fermi level  
     347 |    -0.1067971824    0.3781052441 |    -0.1067971816    0.3781051943 | 
     348 |    -0.1052096753    0.2830089499 |    -0.1052096755    0.2830089586 | 
     349 |    -0.1049938790    0.2712467009 |    -0.1049938792    0.2712467093 | 
     350 |    -0.1048981261    0.2661269825 |    -0.1048981253    0.2661269402 | 
     351 |    -0.1036999277    0.2074423540 |    -0.1036999274    0.2074423392 | 
                          ------                             ------
     498 |     0.6212114695    0.0000000000 |     0.6212114696    0.0000000000 | 

                            |  Abs_value |  Threshold | Converged
     Delta_Free_energy/atom |   7.92E-07 |   1.00E-06 |       Yes
     Delta_Energy/atom      |   1.37E-06 |   1.00E-04 |       Yes
     Delta_Entropy/atom     |   5.83E-07 |   1.00E-04 |       Yes
     Commutator             |   8.86E-06 |   1.00E-05 |       Yes
     Delta_Fermi_level      |   1.69E-05 |   1.00E-03 |       Yes
EDFT occupancies loop converged after    3 iterations.


Writing density kernel to file "Pd_38.dkn" ... done

Writing Hamiltonian to file "Pd_38.ham" ... done


>>> Density kernel optimised for the current NGWF basis:
     ~~~~~~~~~~~~~~~~~~~~~~~~~~~~~~~~~~~~~~~~~~~~~~~~~~~~~~~~~~~
     Total free energy           =  -4.93854251347453E+03  Eh
     [H,K] commutator            =   8.8558E-06
     ~~~~~~~~~~~~~~~~~~~~~~~~~~~~~~~~~~~~~~~~~~~~~~~~~~~~~~~~~~~


================================================================================
           ---------------- ENERGY COMPONENTS (Eh) ----------------
           | Kinetic                    :     1720.78770442683344 |
           | Pseudopotential (local)    :   -29883.97250943214385 |
           | Pseudo (non-coul chg cor)  :        0.00000000000000
           | Pseudopotential (non-local):      312.76578543209069 |
           | Hartree                    :    13871.95861274292656 |
           | Exchange-correlation       :     -558.89344363784255 |
           | Ewald                      :     9598.90640821369016 |
           | Total                      :    -4938.44744225444447 |
           --------------------------------------------------------
           ------ LOCAL ENERGY COMPONENTS FROM MATRIX TRACES ------
           | Pseudopotential (local)    :   -29883.97250943223480 |
           | Hartree                    :    13871.95861274291565 |
           --------------------------------------------------------
           Integrated density           :      687.99999999982379
           Integrated spin density      :        0.00000013653408
           Integrated |spin density|    :        0.00000019413858
           Local density approx. <S^2>  :        0.00000002880256
           Integrated density tr(KS)    :      687.99999999982424
           Integrated spin tr(KS)       :        0.00000013653352
================================================================================


################################################################################
########################### NGWF CG iteration  006 #############################
################################################################################
****** Reciprocal space K.E. preconditioning with k_zero =  3.0000 a0^-1 *******

>>> Checking for convergence of NGWFs:   NOT CONVERGED
  ========================================================================
         NGWF RMS gradient =  2.2848E-05 >  2.0000E-06  | above tolerance
  ========================================================================

>>> Improving NGWFs using line search:
============ Calculation of NGWF S^-1 using Hotelling algorithm ================ 
         Iteration  |  Frobenius norm and Maximum abs value    (of I-S*S_n^-1)   
               1       0.26893544E+00     0.11134158E-01
               2       0.93840541E-03     0.46179745E-04
               3       0.74033164E-07     0.41687320E-08
               4       0.23471186E-12     0.24868996E-13
================================================================================
    Initial Ne1:     343.99976079
    Initial Ne2:     343.99976066
      Final Ne1:     344.00000007
      Final Ne2:     343.99999993
============ Calculation of NGWF S^-1 using Hotelling algorithm ================ 
         Iteration  |  Frobenius norm and Maximum abs value    (of I-S*S_n^-1)   
               1       0.29580635E+00     0.12210849E-01
               2       0.98793447E-03     0.54085599E-04
               3       0.79816275E-07     0.47234769E-08
               4       0.23655878E-12     0.30198066E-13
================================================================================
------------------------------- NGWF line search -------------------------------
RMS gradient                =       0.00002284768505
Trial step length           =               0.649257
Gradient along search dir.  =         -0.00707279118
Functional at step 0        =   -4938.54251347453192
Functional at step 1        =   -4938.54601031789389
Functional predicted        =   -4938.54732690893889
Selected quadratic step     =               1.361113
Conjugate gradients coeff.  =               0.267658
--------------------------- NGWF line search finished --------------------------
                                               
Writing NGWFs to file "Pd_38.tightbox_ngwfs"....  done

>>> Optimising kernel for current NGWFs:

--------------------------- Ensemble-DFT optimisation --------------------------
Running ScaLAPACK on   20 processor(s).

--------------------------------------------------------------------------------
  Iter                              Commutator    Free_energy(A=E-TS)     DeltaA
#    0                          0.000031581042   -4938.54732581340068  -4.81E-03

Step                       =       0.381966011250
Energy (E)                 =   -4938.452254593317
Entropy (-TS)              =      -0.095071220064
Free energy (A=E-TS)       =   -4938.547325813401
Est. 0K Energy 0.5*(E+A)   =   -4938.499790203359
Residual Non-orthogonality =       0.000000000000
Residual N_electrons       =       0.000000000019

Spin          Integrated_Ne            Fermi_level     Delta_Fermi_level
   1       344.000000068179        -0.108625806075              9.00E+99
   2       343.999999931645        -0.108625806075              9.00E+99

                           Spin 1           |                 Spin 2           |
     Orb |    H-eigenvalues     Occupancies |    H-eigenvalues     Occupancies |
       1 |    -3.2145118150    1.0000000000 |    -3.2145118151    1.0000000000 | 
                          ------                             ------
     342 |    -0.1130608283    0.7697396655 |    -0.1130608276    0.7697396307 | 
     343 |    -0.1106354546    0.6334063370 |    -0.1106354548    0.6334063501 | 
     344 |    -0.1105595904    0.6285997039 |    -0.1105595896    0.6285996567 | 
                 - Gap at zero temperature - |     - Gap at zero temperature -
     345 |    -0.1099446006    0.5887657693 |    -0.1099446017    0.5887658453 | 
     346 |    -0.1097793262    0.5778348772 |    -0.1097793264    0.5778348905 | 
                  Finite temp. Fermi level   |      Finite temp. Fermi level  
     347 |    -0.1067971824    0.3781052441 |    -0.1067971816    0.3781051943 | 
     348 |    -0.1052096753    0.2830089499 |    -0.1052096755    0.2830089586 | 
     349 |    -0.1049938790    0.2712467009 |    -0.1049938792    0.2712467093 | 
     350 |    -0.1048981261    0.2661269825 |    -0.1048981253    0.2661269402 | 
     351 |    -0.1036999277    0.2074423540 |    -0.1036999274    0.2074423392 | 
                          ------                             ------
     498 |     0.6212114695    0.0000000000 |     0.6212114696    0.0000000000 | 

                            |  Abs_value |  Threshold | Converged
     Delta_Free_energy/atom |   1.23E-04 |   1.00E-06 |        No
     Delta_Energy/atom      |   1.23E-04 |   1.00E-04 |        No
     Delta_Entropy/atom     |     n.a.   |   1.00E-03 |      n.a.
     Commutator             |   3.16E-05 |   1.00E-05 |        No
     Delta_Fermi_level      |     n.a.   |   1.00E-03 |      n.a.

  Line search of the free energy minimum:
  Step_type        Step             Free_energy   Predicted_free_energy
.   Initial    0.000000    -4938.54732581340068

Performing  Pulay mixing of Hamiltonian with coefficients:
                        Spin 1               Spin 2
                1.000000000000       1.000000000000
Lambda-->       0.028944233101       0.028944233485     ... done

.    Trial1    0.381966    -4938.54438265268527

Performing  Pulay mixing of Hamiltonian with coefficients:
                        Spin 1               Spin 2
                1.000000000000       1.000000000000
Lambda-->       0.028944233101       0.028944233485     ... done

.    Trial2    0.145898    -4938.54584666357823

Performing  Pulay mixing of Hamiltonian with coefficients:
                        Spin 1               Spin 2
                1.000000000000       1.000000000000
Lambda-->       0.028944233101       0.028944233485     ... done

.    Trial3    0.055728    -4938.54599193560716

Performing  Pulay mixing of Hamiltonian with coefficients:
                        Spin 1               Spin 2
                1.000000000000       1.000000000000
Lambda-->       0.028944233101       0.028944233485     ... done

.     Cubic    0.263420    -4938.54531355142990    -4938.54657959002998

Performing  Pulay mixing of Hamiltonian with coefficients:
                        Spin 1               Spin 2
                1.000000000000       1.000000000000
Lambda-->       0.028944233101       0.028944233485     ... done

.   Quartic    0.165464    -4938.54578487884010    -4938.54586051154729

Performing  Pulay mixing of Hamiltonian with coefficients:
                        Spin 1               Spin 2
                1.000000000000       1.000000000000
Lambda-->       0.028944233101       0.028944233485     ... done

.    Trial6    0.000557    -4938.54596766019858

Performing  Pulay mixing of Hamiltonian with coefficients:
                        Spin 1               Spin 2
                1.000000000000       1.000000000000
Lambda-->       0.028944233101       0.028944233485     ... done

.  NoMinFnd    0.055728    -4938.54599193560716

--------------------------------------------------------------------------------
  Iter                              Commutator    Free_energy(A=E-TS)     DeltaA
#    1                          0.000027470005   -4938.54599193560716   1.33E-03

Step                       =       0.055728090001
Energy (E)                 =   -4938.450874537618
Entropy (-TS)              =      -0.095117398058
Free energy (A=E-TS)       =   -4938.545991935607
Est. 0K Energy 0.5*(E+A)   =   -4938.498433236613
Residual Non-orthogonality =       0.000000000000
Residual N_electrons       =      -0.000000000069

Spin          Integrated_Ne            Fermi_level     Delta_Fermi_level
   1       343.999999994536        -0.108742135101             -1.16E-04
   2       344.000000006103        -0.108742135101             -1.16E-04

                           Spin 1           |                 Spin 2           |
     Orb |    H-eigenvalues     Occupancies |    H-eigenvalues     Occupancies |
       1 |    -3.2147663501    1.0000000000 |    -3.2147663499    1.0000000000 | 
                          ------                             ------
     342 |    -0.1131837814    0.7700589872 |    -0.1131837814    0.7700589869 | 
     343 |    -0.1107573277    0.6337565757 |    -0.1107573276    0.6337565730 | 
     344 |    -0.1106817524    0.6289701923 |    -0.1106817523    0.6289701895 | 
                 - Gap at zero temperature - |     - Gap at zero temperature -
     345 |    -0.1100717318    0.5894772838 |    -0.1100717326    0.5894773400 | 
     346 |    -0.1098972271    0.5779392139 |    -0.1098972280    0.5779392704 | 
                  Finite temp. Fermi level   |      Finite temp. Fermi level  
     347 |    -0.1069159136    0.3782589615 |    -0.1069159126    0.3782588969 | 
     348 |    -0.1053303463    0.2832487618 |    -0.1053303462    0.2832487548 | 
     349 |    -0.1051195710    0.2717506279 |    -0.1051195709    0.2717506209 | 
     350 |    -0.1050237827    0.2666229924 |    -0.1050237826    0.2666229854 | 
     351 |    -0.1038297272    0.2080456531 |    -0.1038297274    0.2080456584 | 
                          ------                             ------
     498 |     0.6174441815    0.0000000000 |     0.6174441815    0.0000000000 | 

                            |  Abs_value |  Threshold | Converged
     Delta_Free_energy/atom |   3.42E-05 |   1.00E-06 |        No
     Delta_Energy/atom      |   3.54E-05 |   1.00E-04 |       Yes
     Delta_Entropy/atom     |   1.18E-06 |   1.00E-04 |       Yes
     Commutator             |   2.75E-05 |   1.00E-05 |        No
     Delta_Fermi_level      |   1.16E-04 |   1.00E-03 |       Yes

  Line search of the free energy minimum:
  Step_type        Step             Free_energy   Predicted_free_energy
.   Initial    0.000000    -4938.54599193560716

Performing  Pulay mixing of Hamiltonian with coefficients:
                        Spin 1               Spin 2
                1.000000000000       1.000000000000
Lambda-->       0.023831648448       0.023831648944     ... done

.    Trial1    0.055728    -4938.54595288885321

Performing  Pulay mixing of Hamiltonian with coefficients:
                        Spin 1               Spin 2
                1.000000000000       1.000000000000
Lambda-->       0.023831648448       0.023831648944     ... done

.    Trial2    0.021286    -4938.54601119392373

Performing  Pulay mixing of Hamiltonian with coefficients:
                        Spin 1               Spin 2
                1.000000000000       1.000000000000
Lambda-->       0.023831648448       0.023831648944     ... done

. Quadratic    0.020348    -4938.54601123469092    -4938.54601123494922

--------------------------------------------------------------------------------
  Iter                              Commutator    Free_energy(A=E-TS)     DeltaA
#    2                          0.000023891109   -4938.54601123469092  -1.93E-05

Step                       =       0.020348075919
Energy (E)                 =   -4938.450889552939
Entropy (-TS)              =      -0.095121681760
Free energy (A=E-TS)       =   -4938.546011234691
Est. 0K Energy 0.5*(E+A)   =   -4938.498450393815
Residual Non-orthogonality =       0.000000000000
Residual N_electrons       =      -0.000000000009

Spin          Integrated_Ne            Fermi_level     Delta_Fermi_level
   1       344.000000080898        -0.108768595371             -2.65E-05
   2       343.999999919180        -0.108768595371             -2.65E-05

                           Spin 1           |                 Spin 2           |
     Orb |    H-eigenvalues     Occupancies |    H-eigenvalues     Occupancies |
       1 |    -3.2148076598    1.0000000000 |    -3.2148076597    1.0000000000 | 
                          ------                             ------
     342 |    -0.1132102378    0.7700588021 |    -0.1132102373    0.7700587788 | 
     343 |    -0.1107846821    0.6338130494 |    -0.1107846821    0.6338130525 | 
     344 |    -0.1107091104    0.6290271999 |    -0.1107091105    0.6290272041 | 
                 - Gap at zero temperature - |     - Gap at zero temperature -
     345 |    -0.1100980815    0.5894700008 |    -0.1100980826    0.5894700768 | 
     346 |    -0.1099250796    0.5780316250 |    -0.1099250799    0.5780316408 | 
                  Finite temp. Fermi level   |      Finite temp. Fermi level  
     347 |    -0.1069442716    0.3783804174 |    -0.1069442706    0.3783803525 | 
     348 |    -0.1053574725    0.2832855495 |    -0.1053574728    0.2832855655 | 
     349 |    -0.1051470499    0.2718054843 |    -0.1051470502    0.2718055024 | 
     350 |    -0.1050515906    0.2666947009 |    -0.1050515900    0.2666946691 | 
     351 |    -0.1038571213    0.2080875238 |    -0.1038571210    0.2080875070 | 
                          ------                             ------
     498 |     0.6167868759    0.0000000000 |     0.6167868767    0.0000000000 | 

                            |  Abs_value |  Threshold | Converged
     Delta_Free_energy/atom |   4.95E-07 |   1.00E-06 |       Yes
     Delta_Energy/atom      |   3.85E-07 |   1.00E-04 |       Yes
     Delta_Entropy/atom     |   1.10E-07 |   1.00E-04 |       Yes
     Commutator             |   2.39E-05 |   1.00E-05 |        No
     Delta_Fermi_level      |   2.65E-05 |   1.00E-03 |       Yes

  Line search of the free energy minimum:
  Step_type        Step             Free_energy   Predicted_free_energy
.   Initial    0.000000    -4938.54601123469092

Performing  Pulay mixing of Hamiltonian with coefficients:
                        Spin 1               Spin 2
               -0.672185226963      -0.672185431763
                1.672185226963       1.672185431763
Lambda-->       0.022241594228       0.022241594312     ... done

.    Trial1    0.020348    -4938.54602170283943

Performing  Pulay mixing of Hamiltonian with coefficients:
                        Spin 1               Spin 2
               -0.672185226963      -0.672185431763
                1.672185226963       1.672185431763
Lambda-->       0.022241594228       0.022241594312     ... done

.    Trial2    0.394542    -4938.53855336474953

Performing  Pulay mixing of Hamiltonian with coefficients:
                        Spin 1               Spin 2
               -0.672185226963      -0.672185431763
                1.672185226963       1.672185431763
Lambda-->       0.022241594228       0.022241594312     ... done

. Quadratic    0.015131    -4938.54602096797771    -4938.54602311510007

Performing  Pulay mixing of Hamiltonian with coefficients:
                        Spin 1               Spin 2
               -0.672185226963      -0.672185431763
                1.672185226963       1.672185431763
Lambda-->       0.022241594228       0.022241594312     ... done

.     Cubic    0.020432    -4938.54602169113605    -4938.54602170302587

Performing  Pulay mixing of Hamiltonian with coefficients:
                        Spin 1               Spin 2
               -0.672185226963      -0.672185431763
                1.672185226963       1.672185431763
Lambda-->       0.022241594228       0.022241594312     ... done

.   Quartic    0.019174    -4938.54602178901314    -4938.54602178088408

--------------------------------------------------------------------------------
  Iter                              Commutator    Free_energy(A=E-TS)     DeltaA
#    3                          0.000022166276   -4938.54602178901314  -1.06E-05

Step                       =       0.019174026295
Energy (E)                 =   -4938.450891688438
Entropy (-TS)              =      -0.095130100539
Free energy (A=E-TS)       =   -4938.546021789013
Est. 0K Energy 0.5*(E+A)   =   -4938.498456738726
Residual Non-orthogonality =       0.000000000000
Residual N_electrons       =       0.000000000037

Spin          Integrated_Ne            Fermi_level     Delta_Fermi_level
   1       344.000000106178        -0.108809251579             -4.07E-05
   2       343.999999893487        -0.108809251579             -4.07E-05

                           Spin 1           |                 Spin 2           |
     Orb |    H-eigenvalues     Occupancies |    H-eigenvalues     Occupancies |
       1 |    -3.2148779752    1.0000000000 |    -3.2148779751    1.0000000000 | 
                          ------                             ------
     342 |    -0.1132509394    0.7700609872 |    -0.1132509384    0.7700609396 | 
     343 |    -0.1108261284    0.6338629485 |    -0.1108261283    0.6338629445 | 
     344 |    -0.1107505285    0.6290755767 |    -0.1107505275    0.6290755125 | 
                 - Gap at zero temperature - |     - Gap at zero temperature -
     345 |    -0.1101391601    0.5894978177 |    -0.1101391610    0.5894978755 | 
     346 |    -0.1099680511    0.5781852879 |    -0.1099680520    0.5781853461 | 
                  Finite temp. Fermi level   |      Finite temp. Fermi level  
     347 |    -0.1069880962    0.3785832270 |    -0.1069880951    0.3785831599 | 
     348 |    -0.1054005700    0.2834204501 |    -0.1054005699    0.2834204436 | 
     349 |    -0.1051893727    0.2718952549 |    -0.1051893726    0.2718952486 | 
     350 |    -0.1050937859    0.2667766181 |    -0.1050937849    0.2667765613 | 
     351 |    -0.1038990832    0.2081460769 |    -0.1038990831    0.2081460742 | 
                          ------                             ------
     498 |     0.6157448884    0.0000000000 |     0.6157448887    0.0000000000 | 

                            |  Abs_value |  Threshold | Converged
     Delta_Free_energy/atom |   2.71E-07 |   1.00E-06 |       Yes
     Delta_Energy/atom      |   5.48E-08 |   1.00E-04 |       Yes
     Delta_Entropy/atom     |   2.16E-07 |   1.00E-04 |       Yes
     Commutator             |   2.22E-05 |   1.00E-05 |        No
     Delta_Fermi_level      |   4.07E-05 |   1.00E-03 |       Yes

  Line search of the free energy minimum:
  Step_type        Step             Free_energy   Predicted_free_energy
.   Initial    0.000000    -4938.54602178901314

Performing  Pulay mixing of Hamiltonian with coefficients:
                        Spin 1               Spin 2
               -6.353431795590      -6.353430404679
              -12.036951142480     -12.036948645271
               19.390382938070      19.390379049950
Lambda-->       0.003562045438       0.003562046099     ... done

.    Trial1    0.019174    -4938.54598111118685

Performing  Pulay mixing of Hamiltonian with coefficients:
                        Spin 1               Spin 2
               -6.353431795590      -6.353430404679
              -12.036951142480     -12.036948645271
               19.390382938069      19.390379049950
Lambda-->       0.003562045438       0.003562046099     ... done

.    Trial2    0.007324    -4938.54593505762750

Performing  Pulay mixing of Hamiltonian with coefficients:
                        Spin 1               Spin 2
               -6.353431795590      -6.353430404679
              -12.036951142480     -12.036948645271
               19.390382938069      19.390379049950
Lambda-->       0.003562045438       0.003562046099     ... done

.    Trial3    0.002797    -4938.54591267841988

Performing  Pulay mixing of Hamiltonian with coefficients:
                        Spin 1               Spin 2
               -6.353431795590      -6.353430404679
              -12.036951142480     -12.036948645271
               19.390382938070      19.390379049950
Lambda-->       0.003562045438       0.003562046099     ... done

.     Cubic    0.015027    -4938.54596705878703    -4938.54609063922908

Performing  Pulay mixing of Hamiltonian with coefficients:
                        Spin 1               Spin 2
               -6.353431795590      -6.353430404679
              -12.036951142480     -12.036948645271
               19.390382938069      19.390379049950
Lambda-->       0.003562045438       0.003562046099     ... done

.   Quartic    0.012352    -4938.54595681386127    -4938.54597527168244

Performing  Pulay mixing of Hamiltonian with coefficients:
                        Spin 1               Spin 2
               -6.353431795590      -6.353430404679
              -12.036951142480     -12.036948645271
               19.390382938070      19.390379049950
Lambda-->       0.003562045438       0.003562046099     ... done

.    Trial6    0.000028    -4938.54589767920152

Performing  Pulay mixing of Hamiltonian with coefficients:
                        Spin 1               Spin 2
               -6.353431795590      -6.353430404679
              -12.036951142479     -12.036948645271
               19.390382938069      19.390379049950
Lambda-->       0.003562045438       0.003562046099     ... done

.  NoMinFnd    0.019174    -4938.54598111116866

--------------------------------------------------------------------------------
  Iter                              Commutator    Free_energy(A=E-TS)     DeltaA
#    4                          0.000028007476   -4938.54598111116866   4.07E-05

Step                       =       0.019174026295
Energy (E)                 =   -4938.450645513230
Entropy (-TS)              =      -0.095335598014
Free energy (A=E-TS)       =   -4938.545981111169
Est. 0K Energy 0.5*(E+A)   =   -4938.498313312199
Residual Non-orthogonality =       0.000000000000
Residual N_electrons       =      -0.000000000074

Spin          Integrated_Ne            Fermi_level     Delta_Fermi_level
   1       344.000000150776        -0.109699075319             -8.90E-04
   2       343.999999849903        -0.109699075319             -8.90E-04

                           Spin 1           |                 Spin 2           |
     Orb |    H-eigenvalues     Occupancies |    H-eigenvalues     Occupancies |
       1 |    -3.2164667856    1.0000000000 |    -3.2164667855    1.0000000000 | 
                          ------                             ------
     342 |    -0.1141485481    0.7704358761 |    -0.1141485478    0.7704358635 | 
     343 |    -0.1117385098    0.6352863564 |    -0.1117385095    0.6352863408 | 
     344 |    -0.1116631364    0.6305211078 |    -0.1116631352    0.6305210341 | 
                 - Gap at zero temperature - |     - Gap at zero temperature -
     345 |    -0.1110435676    0.5904578103 |    -0.1110435683    0.5904578547 | 
     346 |    -0.1109056148    0.5813503199 |    -0.1109056155    0.5813503646 | 
                  Finite temp. Fermi level   |      Finite temp. Fermi level  
     347 |    -0.1079424886    0.3827254830 |    -0.1079424884    0.3827254688 | 
     348 |    -0.1063387236    0.2860989879 |    -0.1063387234    0.2860989762 | 
     349 |    -0.1061179061    0.2739855650 |    -0.1061179059    0.2739855537 | 
     350 |    -0.1060222659    0.2688392463 |    -0.1060222648    0.2688391861 | 
     351 |    -0.1048239645    0.2097228059 |    -0.1048239640    0.2097227856 | 
                          ------                             ------
     498 |     0.5930470370    0.0000000000 |     0.5930470393    0.0000000000 | 

                            |  Abs_value |  Threshold | Converged
     Delta_Free_energy/atom |   1.04E-06 |   1.00E-06 |        No
     Delta_Energy/atom      |   6.31E-06 |   1.00E-04 |       Yes
     Delta_Entropy/atom     |   5.27E-06 |   1.00E-04 |       Yes
     Commutator             |   2.80E-05 |   1.00E-05 |        No
     Delta_Fermi_level      |   8.90E-04 |   1.00E-03 |       Yes

  Line search of the free energy minimum:
  Step_type        Step             Free_energy   Predicted_free_energy
.   Initial    0.000000    -4938.54598111116866

Performing  Pulay mixing of Hamiltonian with coefficients:
                        Spin 1               Spin 2
                3.965849527246       3.965856904556
                7.394080022968       7.394093591720
              -11.993272095799     -11.993294399375
                1.633342545584       1.633343903100
Lambda-->       0.002372881827       0.002372881786     ... done

.    Trial1    0.019174    -4938.54602039215206

Performing  Pulay mixing of Hamiltonian with coefficients:
                        Spin 1               Spin 2
                3.965849527246       3.965856904556
                7.394080022968       7.394093591720
              -11.993272095799     -11.993294399375
                1.633342545584       1.633343903100
Lambda-->       0.002372881827       0.002372881786     ... done

.    Trial2    0.393816    -4938.54527091965247

Performing  Pulay mixing of Hamiltonian with coefficients:
                        Spin 1               Spin 2
                3.965849527246       3.965856904556
                7.394080022968       7.394093591720
              -11.993272095799     -11.993294399375
                1.633342545584       1.633343903100
Lambda-->       0.002372881827       0.002372881786     ... done

. Quadratic    0.109212    -4938.54602078802964    -4938.54610374524418

--------------------------------------------------------------------------------
  Iter                              Commutator    Free_energy(A=E-TS)     DeltaA
#    5                          0.000024823593   -4938.54602078802964  -3.97E-05

Step                       =       0.109211911234
Energy (E)                 =   -4938.450659773790
Entropy (-TS)              =      -0.095361014275
Free energy (A=E-TS)       =   -4938.546020788030
Est. 0K Energy 0.5*(E+A)   =   -4938.498340280910
Residual Non-orthogonality =       0.000000000000
Residual N_electrons       =      -0.000000000035

Spin          Integrated_Ne            Fermi_level     Delta_Fermi_level
   1       344.000000073135        -0.109501400897              1.98E-04
   2       343.999999927187        -0.109501400897              1.98E-04

                           Spin 1           |                 Spin 2           |
     Orb |    H-eigenvalues     Occupancies |    H-eigenvalues     Occupancies |
       1 |    -3.2163295448    1.0000000000 |    -3.2163295451    1.0000000000 | 
                          ------                             ------
     342 |    -0.1139753685    0.7716126318 |    -0.1139753675    0.7716125835 | 
     343 |    -0.1115586869    0.6364111329 |    -0.1115586869    0.6364111294 | 
     344 |    -0.1114835609    0.6316677174 |    -0.1114835608    0.6316677138 | 
                 - Gap at zero temperature - |     - Gap at zero temperature -
     345 |    -0.1108623853    0.5915425865 |    -0.1108623862    0.5915426458 | 
     346 |    -0.1106878448    0.5800188360 |    -0.1106878447    0.5800188320 | 
                  Finite temp. Fermi level   |      Finite temp. Fermi level  
     347 |    -0.1077076432    0.3803387407 |    -0.1077076431    0.3803387361 | 
     348 |    -0.1061141634    0.2846070525 |    -0.1061141624    0.2846069948 | 
     349 |    -0.1059217487    0.2740676845 |    -0.1059217486    0.2740676802 | 
     350 |    -0.1058265700    0.2689450858 |    -0.1058265699    0.2689450815 | 
     351 |    -0.1046466676    0.2106433163 |    -0.1046466671    0.2106432978 | 
                          ------                             ------
     498 |     0.5921045722    0.0000000000 |     0.5921045729    0.0000000000 | 

                            |  Abs_value |  Threshold | Converged
     Delta_Free_energy/atom |   1.02E-06 |   1.00E-06 |        No
     Delta_Energy/atom      |   3.66E-07 |   1.00E-04 |       Yes
     Delta_Entropy/atom     |   6.52E-07 |   1.00E-04 |       Yes
     Commutator             |   2.48E-05 |   1.00E-05 |        No
     Delta_Fermi_level      |   1.98E-04 |   1.00E-03 |       Yes

  Line search of the free energy minimum:
  Step_type        Step             Free_energy   Predicted_free_energy
.   Initial    0.000000    -4938.54602078802964

Performing  Pulay mixing of Hamiltonian with coefficients:
                        Spin 1               Spin 2
               -0.496502566484      -0.496489251444
               -0.869387773579      -0.869363069900
                1.417348049098       1.417307978447
                0.411228197920       0.411230703981
                0.537314093045       0.537313638916
Lambda-->       0.001982222409       0.001982222682     ... done

.    Trial1    0.109212    -4938.54594372753036

Performing  Pulay mixing of Hamiltonian with coefficients:
                        Spin 1               Spin 2
               -0.496502566484      -0.496489251444
               -0.869387773579      -0.869363069899
                1.417348049098       1.417307978445
                0.411228197920       0.411230703981
                0.537314093045       0.537313638916
Lambda-->       0.001982222409       0.001982222682     ... done

.    Trial2    0.041715    -4938.54603887859594

Performing  Pulay mixing of Hamiltonian with coefficients:
                        Spin 1               Spin 2
               -0.496502566485      -0.496489251444
               -0.869387773580      -0.869363069899
                1.417348049100       1.417307978445
                0.411228197920       0.411230703981
                0.537314093045       0.537313638916
Lambda-->       0.001982222409       0.001982222682     ... done

. Quadratic    0.033704    -4938.54604075400493    -4938.54603996187780

--------------------------------------------------------------------------------
  Iter                              Commutator    Free_energy(A=E-TS)     DeltaA
#    6                          0.000017276975   -4938.54604075400493  -2.00E-05

Step                       =       0.033704032042
Energy (E)                 =   -4938.450690188150
Entropy (-TS)              =      -0.095350565886
Free energy (A=E-TS)       =   -4938.546040754005
Est. 0K Energy 0.5*(E+A)   =   -4938.498365471078
Residual Non-orthogonality =       0.000000000000
Residual N_electrons       =      -0.000000000032

Spin          Integrated_Ne            Fermi_level     Delta_Fermi_level
   1       344.000000106859        -0.109555011193             -5.36E-05
   2       343.999999893429        -0.109555011193             -5.36E-05

                           Spin 1           |                 Spin 2           |
     Orb |    H-eigenvalues     Occupancies |    H-eigenvalues     Occupancies |
       1 |    -3.2163892673    1.0000000000 |    -3.2163892675    1.0000000000 | 
                          ------                             ------
     342 |    -0.1140109185    0.7707454074 |    -0.1140109178    0.7707453750 | 
     343 |    -0.1115955628    0.6353567860 |    -0.1115955631    0.6353568041 | 
     344 |    -0.1115203894    0.6306045984 |    -0.1115203887    0.6306045558 | 
                 - Gap at zero temperature - |     - Gap at zero temperature -
     345 |    -0.1109081986    0.5910298475 |    -0.1109081989    0.5910298663 | 
     346 |    -0.1107530017    0.5807840319 |    -0.1107530020    0.5807840509 | 
                  Finite temp. Fermi level   |      Finite temp. Fermi level  
     347 |    -0.1077842633    0.3818155205 |    -0.1077842626    0.3818154773 | 
     348 |    -0.1061847132    0.2855465067 |    -0.1061847135    0.2855465226 | 
     349 |    -0.1059734476    0.2739642165 |    -0.1059734469    0.2739641801 | 
     350 |    -0.1058780728    0.2688323495 |    -0.1058780731    0.2688323649 | 
     351 |    -0.1046833855    0.2098800320 |    -0.1046833850    0.2098800079 | 
                          ------                             ------
     498 |     0.5919283178    0.0000000000 |     0.5919283191    0.0000000000 | 

                            |  Abs_value |  Threshold | Converged
     Delta_Free_energy/atom |   5.12E-07 |   1.00E-06 |       Yes
     Delta_Energy/atom      |   7.80E-07 |   1.00E-04 |       Yes
     Delta_Entropy/atom     |   2.68E-07 |   1.00E-04 |       Yes
     Commutator             |   1.73E-05 |   1.00E-05 |        No
     Delta_Fermi_level      |   5.36E-05 |   1.00E-03 |       Yes

  Line search of the free energy minimum:
  Step_type        Step             Free_energy   Predicted_free_energy
.   Initial    0.000000    -4938.54604075400493

Performing  Pulay mixing of Hamiltonian with coefficients:
                        Spin 1               Spin 2
              -28.783702005140     -28.783724744194
              -53.679871014771     -53.679913420646
               86.923379670966      86.923449650171
               -8.182163413610      -8.182171138007
                0.241495982508       0.241494137837
                4.480860780047       4.480865514838
Lambda-->       0.000215438549       0.000215439375     ... done

.    Trial1    0.033704    -4938.54607825221683

Performing  Pulay mixing of Hamiltonian with coefficients:
                        Spin 1               Spin 2
              -28.783702005140     -28.783724744194
              -53.679871014772     -53.679913420646
               86.923379670967      86.923449650171
               -8.182163413610      -8.182171138007
                0.241495982508       0.241494137837
                4.480860780047       4.480865514838
Lambda-->       0.000215438549       0.000215439375     ... done

.    Trial2    0.402796    -4938.54446787978577

Performing  Pulay mixing of Hamiltonian with coefficients:
                        Spin 1               Spin 2
              -28.783702005156     -28.783724744009
              -53.679871014802     -53.679913420303
               86.923379671016      86.923449649615
               -8.182163413614      -8.182171137956
                0.241495982508       0.241494137837
                4.480860780049       4.480865514816
Lambda-->       0.000215438549       0.000215439375     ... done

. Quadratic    0.057773    -4938.54606860234526    -4938.54608612767697

Performing  Pulay mixing of Hamiltonian with coefficients:
                        Spin 1               Spin 2
              -28.783702005140     -28.783724744194
              -53.679871014772     -53.679913420646
               86.923379670967      86.923449650171
               -8.182163413610      -8.182171138007
                0.241495982508       0.241494137837
                4.480860780047       4.480865514838
Lambda-->       0.000215438549       0.000215439375     ... done

.     Cubic    0.037605    -4938.54607758255497    -4938.54607864125046

Performing  Pulay mixing of Hamiltonian with coefficients:
                        Spin 1               Spin 2
              -28.783702005219     -28.783724744194
              -53.679871014919     -53.679913420646
               86.923379671205      86.923449650171
               -8.182163413632      -8.182171138007
                0.241495982508       0.241494137837
                4.480860780057       4.480865514838
Lambda-->       0.000215438549       0.000215439375     ... done

.   Quartic    0.287530    -4938.54530892316052    -4938.54695495708165

Performing  Pulay mixing of Hamiltonian with coefficients:
                        Spin 1               Spin 2
              -28.783702004967     -28.783724744009
              -53.679871014448     -53.679913420303
               86.923379670443      86.923449649615
               -8.182163413562      -8.182171137956
                0.241495982507       0.241494137837
                4.480860780026       4.480865514816
Lambda-->       0.000215438549       0.000215439375     ... done

.  NoMinFnd    0.033704    -4938.54607825218136

--------------------------------------------------------------------------------
  Iter                              Commutator    Free_energy(A=E-TS)     DeltaA
#    7                          0.000007517042   -4938.54607825218136  -3.75E-05

Step                       =       0.033704032042
Energy (E)                 =   -4938.450756333753
Entropy (-TS)              =      -0.095321918395
Free energy (A=E-TS)       =   -4938.546078252181
Est. 0K Energy 0.5*(E+A)   =   -4938.498417292967
Residual Non-orthogonality =       0.000000000000
Residual N_electrons       =       0.000000000034

Spin          Integrated_Ne            Fermi_level     Delta_Fermi_level
   1       344.000000245474        -0.109142577435              4.12E-04
   2       343.999999754215        -0.109142577435              4.12E-04

                           Spin 1           |                 Spin 2           |
     Orb |    H-eigenvalues     Occupancies |    H-eigenvalues     Occupancies |
       1 |    -3.2160045895    1.0000000000 |    -3.2160045882    1.0000000000 | 
                          ------                             ------
     342 |    -0.1135972202    0.7706846015 |    -0.1135972193    0.7706845577 | 
     343 |    -0.1111814343    0.6352499371 |    -0.1111814343    0.6352499378 | 
     344 |    -0.1111056351    0.6304574975 |    -0.1111056352    0.6304574983 | 
                 - Gap at zero temperature - |     - Gap at zero temperature -
     345 |    -0.1104915859    0.5907549487 |    -0.1104915850    0.5907548900 | 
     346 |    -0.1103246735    0.5797306030 |    -0.1103246726    0.5797305439 | 
                  Finite temp. Fermi level   |      Finite temp. Fermi level  
     347 |    -0.1073432390    0.3799809003 |    -0.1073432391    0.3799809024 | 
     348 |    -0.1057507784    0.2843543881 |    -0.1057507775    0.2843543401 | 
     349 |    -0.1055485989    0.2732927559 |    -0.1055485980    0.2732927092 | 
     350 |    -0.1054531520    0.2681649685 |    -0.1054531511    0.2681649223 | 
     351 |    -0.1042632296    0.2095317815 |    -0.1042632298    0.2095317871 | 
                          ------                             ------
     498 |     0.5878636681    0.0000000000 |     0.5878636706    0.0000000000 | 

                            |  Abs_value |  Threshold | Converged
     Delta_Free_energy/atom |   9.61E-07 |   1.00E-06 |       Yes
     Delta_Energy/atom      |   1.70E-06 |   1.00E-04 |       Yes
     Delta_Entropy/atom     |   7.35E-07 |   1.00E-04 |       Yes
     Commutator             |   7.52E-06 |   1.00E-05 |       Yes
     Delta_Fermi_level      |   4.12E-04 |   1.00E-03 |       Yes
EDFT occupancies loop converged after    7 iterations.


Writing density kernel to file "Pd_38.dkn" ... done

Writing Hamiltonian to file "Pd_38.ham" ... done


>>> Density kernel optimised for the current NGWF basis:
     ~~~~~~~~~~~~~~~~~~~~~~~~~~~~~~~~~~~~~~~~~~~~~~~~~~~~~~~~~~~
     Total free energy           =  -4.93854607825218E+03  Eh
     [H,K] commutator            =   7.5170E-06
     ~~~~~~~~~~~~~~~~~~~~~~~~~~~~~~~~~~~~~~~~~~~~~~~~~~~~~~~~~~~


################################################################################
########################### NGWF CG iteration  007 #############################
################################################################################
****** Reciprocal space K.E. preconditioning with k_zero =  3.0000 a0^-1 *******

>>> Checking for convergence of NGWFs:   NOT CONVERGED
  ========================================================================
         NGWF RMS gradient =  2.2261E-05 >  2.0000E-06  | above tolerance
  ========================================================================

>>> Improving NGWFs using line search:
============ Calculation of NGWF S^-1 using Hotelling algorithm ================ 
         Iteration  |  Frobenius norm and Maximum abs value    (of I-S*S_n^-1)   
               1       0.64750016E+00     0.26671908E-01
               2       0.46848325E-02     0.25625213E-03
               3       0.18571585E-05     0.97368572E-07
               4       0.39386080E-12     0.41744386E-13
================================================================================
    Initial Ne1:     343.99943655
    Initial Ne2:     343.99943605
      Final Ne1:     344.00000025
      Final Ne2:     343.99999975
============ Calculation of NGWF S^-1 using Hotelling algorithm ================ 
         Iteration  |  Frobenius norm and Maximum abs value    (of I-S*S_n^-1)   
               1       0.10275303E+00     0.42184156E-02
               2       0.14515874E-03     0.72917036E-05
               3       0.19221537E-08     0.90370378E-10
               4       0.23432639E-12     0.22648550E-13
================================================================================
------------------------------- NGWF line search -------------------------------
RMS gradient                =       0.00002226111084
Trial step length           =               0.940060
Gradient along search dir.  =         -0.00415455284
Functional at step 0        =   -4938.54607825218136
Functional at step 1        =   -4938.54829766258263
Functional predicted        =   -4938.54833983063145
Selected quadratic step     =               1.088723
Conjugate gradients coeff.  =               0.949313
--------------------------- NGWF line search finished --------------------------
                                               
Writing NGWFs to file "Pd_38.tightbox_ngwfs"....  done

>>> Optimising kernel for current NGWFs:

--------------------------- Ensemble-DFT optimisation --------------------------
Running ScaLAPACK on   20 processor(s).

--------------------------------------------------------------------------------
  Iter                              Commutator    Free_energy(A=E-TS)     DeltaA
#    0                          0.000012093387   -4938.54833919508928  -2.26E-03

Step                       =       0.381966011250
Energy (E)                 =   -4938.453017276661
Entropy (-TS)              =      -0.095321918395
Free energy (A=E-TS)       =   -4938.548339195089
Est. 0K Energy 0.5*(E+A)   =   -4938.500678235875
Residual Non-orthogonality =       0.000000000000
Residual N_electrons       =       0.000000000034

Spin          Integrated_Ne            Fermi_level     Delta_Fermi_level
   1       344.000000245474        -0.109142577435              9.00E+99
   2       343.999999754215        -0.109142577435              9.00E+99

                           Spin 1           |                 Spin 2           |
     Orb |    H-eigenvalues     Occupancies |    H-eigenvalues     Occupancies |
       1 |    -3.2160045895    1.0000000000 |    -3.2160045882    1.0000000000 | 
                          ------                             ------
     342 |    -0.1135972202    0.7706846015 |    -0.1135972193    0.7706845577 | 
     343 |    -0.1111814343    0.6352499371 |    -0.1111814343    0.6352499378 | 
     344 |    -0.1111056351    0.6304574975 |    -0.1111056352    0.6304574983 | 
                 - Gap at zero temperature - |     - Gap at zero temperature -
     345 |    -0.1104915859    0.5907549487 |    -0.1104915850    0.5907548900 | 
     346 |    -0.1103246735    0.5797306030 |    -0.1103246726    0.5797305439 | 
                  Finite temp. Fermi level   |      Finite temp. Fermi level  
     347 |    -0.1073432390    0.3799809003 |    -0.1073432391    0.3799809024 | 
     348 |    -0.1057507784    0.2843543881 |    -0.1057507775    0.2843543401 | 
     349 |    -0.1055485989    0.2732927559 |    -0.1055485980    0.2732927092 | 
     350 |    -0.1054531520    0.2681649685 |    -0.1054531511    0.2681649223 | 
     351 |    -0.1042632296    0.2095317815 |    -0.1042632298    0.2095317871 | 
                          ------                             ------
     498 |     0.5878636681    0.0000000000 |     0.5878636706    0.0000000000 | 

                            |  Abs_value |  Threshold | Converged
     Delta_Free_energy/atom |   5.80E-05 |   1.00E-06 |        No
     Delta_Energy/atom      |   5.80E-05 |   1.00E-04 |       Yes
     Delta_Entropy/atom     |     n.a.   |   1.00E-03 |      n.a.
     Commutator             |   1.21E-05 |   1.00E-05 |        No
     Delta_Fermi_level      |     n.a.   |   1.00E-03 |      n.a.

  Line search of the free energy minimum:
  Step_type        Step             Free_energy   Predicted_free_energy
.   Initial    0.000000    -4938.54833919508928

Performing  Pulay mixing of Hamiltonian with coefficients:
                        Spin 1               Spin 2
                1.000000000000       1.000000000000
Lambda-->       0.020866603560       0.020866607084     ... done

.    Trial1    0.381966    -4938.54689318021519

Performing  Pulay mixing of Hamiltonian with coefficients:
                        Spin 1               Spin 2
                1.000000000000       1.000000000000
Lambda-->       0.020866603560       0.020866607084     ... done

.    Trial2    0.145898    -4938.54743183562641

Performing  Pulay mixing of Hamiltonian with coefficients:
                        Spin 1               Spin 2
                1.000000000000       1.000000000000
Lambda-->       0.020866603560       0.020866607084     ... done

.    Trial3    0.055728    -4938.54749542700665

Performing  Pulay mixing of Hamiltonian with coefficients:
                        Spin 1               Spin 2
                1.000000000000       1.000000000000
Lambda-->       0.020866603560       0.020866607084     ... done

.     Cubic    0.275315    -4938.54720343035842    -4938.54802667477634

Performing  Pulay mixing of Hamiltonian with coefficients:
                        Spin 1               Spin 2
                1.000000000000       1.000000000000
Lambda-->       0.020866603560       0.020866607084     ... done

.   Quartic    0.185088    -4938.54737976323395    -4938.54746860995965

Performing  Pulay mixing of Hamiltonian with coefficients:
                        Spin 1               Spin 2
                1.000000000000       1.000000000000
Lambda-->       0.020866603560       0.020866607084     ... done

.    Trial6    0.000557    -4938.54749578279916

Performing  Pulay mixing of Hamiltonian with coefficients:
                        Spin 1               Spin 2
                1.000000000000       1.000000000000
Lambda-->       0.020866603560       0.020866607084     ... done

.  NoMinFnd    0.000557    -4938.54749578279916

--------------------------------------------------------------------------------
  Iter                              Commutator    Free_energy(A=E-TS)     DeltaA
#    1                          0.000011871275   -4938.54749578279916   8.43E-04

Step                       =       0.000557280900
Energy (E)                 =   -4938.452174951835
Entropy (-TS)              =      -0.095320830982
Free energy (A=E-TS)       =   -4938.547495782799
Est. 0K Energy 0.5*(E+A)   =   -4938.499835367317
Residual Non-orthogonality =       0.000000000000
Residual N_electrons       =      -0.000000000019

Spin          Integrated_Ne            Fermi_level     Delta_Fermi_level
   1       344.000000238705        -0.109142364830              2.13E-07
   2       343.999999761465        -0.109142364830              2.13E-07

                           Spin 1           |                 Spin 2           |
     Orb |    H-eigenvalues     Occupancies |    H-eigenvalues     Occupancies |
       1 |    -3.2160013992    1.0000000000 |    -3.2160013981    1.0000000000 | 
                          ------                             ------
     342 |    -0.1135972759    0.7706975034 |    -0.1135972753    0.7706974749 | 
     343 |    -0.1111814312    0.6352631473 |    -0.1111814316    0.6352631703 | 
     344 |    -0.1111056345    0.6304709357 |    -0.1111056349    0.6304709588 | 
                 - Gap at zero temperature - |     - Gap at zero temperature -
     345 |    -0.1104916171    0.5907709886 |    -0.1104916165    0.5907709508 | 
     346 |    -0.1103247161    0.5797475266 |    -0.1103247146    0.5797474262 | 
                  Finite temp. Fermi level   |      Finite temp. Fermi level  
     347 |    -0.1073433877    0.3800040614 |    -0.1073433881    0.3800040862 | 
     348 |    -0.1057508831    0.2843719632 |    -0.1057508826    0.2843719330 | 
     349 |    -0.1055485866    0.2733035845 |    -0.1055485851    0.2733035042 | 
     350 |    -0.1054531388    0.2681756195 |    -0.1054531373    0.2681755402 | 
     351 |    -0.1042633854    0.2095483838 |    -0.1042633854    0.2095483858 | 
                          ------                             ------
     498 |     0.5852591904    0.0000000000 |     0.5852591933    0.0000000000 | 

                            |  Abs_value |  Threshold | Converged
     Delta_Free_energy/atom |   2.16E-05 |   1.00E-06 |        No
     Delta_Energy/atom      |   2.16E-05 |   1.00E-04 |       Yes
     Delta_Entropy/atom     |   2.79E-08 |   1.00E-04 |       Yes
     Commutator             |   1.19E-05 |   1.00E-05 |        No
     Delta_Fermi_level      |   2.13E-07 |   1.00E-03 |       Yes

  Line search of the free energy minimum:
  Step_type        Step             Free_energy   Predicted_free_energy
.   Initial    0.000000    -4938.54749578279916

Performing  Pulay mixing of Hamiltonian with coefficients:
                        Spin 1               Spin 2
                1.000000000000       1.000000000000
Lambda-->       0.020870791891       0.020870795430     ... done

.    Trial1    0.000557    -4938.54749592323606

Performing  Pulay mixing of Hamiltonian with coefficients:
                        Spin 1               Spin 2
                1.000000000000       1.000000000000
Lambda-->       0.020870791891       0.020870795430     ... done

.    Trial2    0.382310    -4938.54692566715767

Performing  Pulay mixing of Hamiltonian with coefficients:
                        Spin 1               Spin 2
                1.000000000000       1.000000000000
Lambda-->       0.020870791891       0.020870795430     ... done

. Quadratic    0.027872    -4938.54749934625397    -4938.54749933016865

--------------------------------------------------------------------------------
  Iter                              Commutator    Free_energy(A=E-TS)     DeltaA
#    2                          0.000010103146   -4938.54749934625397  -3.56E-06

Step                       =       0.027871848664
Energy (E)                 =   -4938.452170488466
Entropy (-TS)              =      -0.095328857731
Free energy (A=E-TS)       =   -4938.547499346254
Est. 0K Energy 0.5*(E+A)   =   -4938.499834917360
Residual Non-orthogonality =       0.000000000000
Residual N_electrons       =       0.000000000057

Spin          Integrated_Ne            Fermi_level     Delta_Fermi_level
   1       344.000000264382        -0.109157776834             -1.54E-05
   2       343.999999735092        -0.109157776834             -1.54E-05

                           Spin 1           |                 Spin 2           |
     Orb |    H-eigenvalues     Occupancies |    H-eigenvalues     Occupancies |
       1 |    -3.2160339219    1.0000000000 |    -3.2160339204    1.0000000000 | 
                          ------                             ------
     342 |    -0.1136133193    0.7707278655 |    -0.1136133184    0.7707278227 | 
     343 |    -0.1111972163    0.6352866735 |    -0.1111972155    0.6352866185 | 
     344 |    -0.1111216345    0.6305082109 |    -0.1111216346    0.6305082153 | 
                 - Gap at zero temperature - |     - Gap at zero temperature -
     345 |    -0.1105088575    0.5908912701 |    -0.1105088566    0.5908912130 | 
     346 |    -0.1103395081    0.5797064193 |    -0.1103395072    0.5797063618 | 
                  Finite temp. Fermi level   |      Finite temp. Fermi level  
     347 |    -0.1073586007    0.3799913055 |    -0.1073586008    0.3799913115 | 
     348 |    -0.1057666455    0.2843913669 |    -0.1057666447    0.2843913206 | 
     349 |    -0.1055654408    0.2733815359 |    -0.1055654400    0.2733814907 | 
     350 |    -0.1054700877    0.2682577030 |    -0.1054700868    0.2682576584 | 
     351 |    -0.1042806055    0.2096298932 |    -0.1042806052    0.2096298799 | 
                          ------                             ------
     498 |     0.5844736291    0.0000000000 |     0.5844736319    0.0000000000 | 

                            |  Abs_value |  Threshold | Converged
     Delta_Free_energy/atom |   9.14E-08 |   1.00E-06 |       Yes
     Delta_Energy/atom      |   1.14E-07 |   1.00E-04 |       Yes
     Delta_Entropy/atom     |   2.06E-07 |   1.00E-04 |       Yes
     Commutator             |   1.01E-05 |   1.00E-05 |        No
     Delta_Fermi_level      |   1.54E-05 |   1.00E-03 |       Yes

  Line search of the free energy minimum:
  Step_type        Step             Free_energy   Predicted_free_energy
.   Initial    0.000000    -4938.54749934625397

Performing  Pulay mixing of Hamiltonian with coefficients:
                        Spin 1               Spin 2
               -5.339716160438      -5.339716812605
                6.339716160438       6.339716812605
Lambda-->       0.016042658635       0.016042660762     ... done

.    Trial1    0.027872    -4938.54746047693698

Performing  Pulay mixing of Hamiltonian with coefficients:
                        Spin 1               Spin 2
               -5.339716160438      -5.339716812605
                6.339716160438       6.339716812605
Lambda-->       0.016042658635       0.016042660762     ... done

.    Trial2    0.010646    -4938.54748533593011

Performing  Pulay mixing of Hamiltonian with coefficients:
                        Spin 1               Spin 2
               -5.339716160438      -5.339716812605
                6.339716160438       6.339716812605
Lambda-->       0.016042658635       0.016042660762     ... done

.    Trial3    0.004066    -4938.54744092765213

Performing  Pulay mixing of Hamiltonian with coefficients:
                        Spin 1               Spin 2
               -5.339716160438      -5.339716812605
                6.339716160438       6.339716812605
Lambda-->       0.016042658635       0.016042660762     ... done

.     Cubic    0.020594    -4938.54749587456718    -4938.54759582020233

Performing  Pulay mixing of Hamiltonian with coefficients:
                        Spin 1               Spin 2
               -5.339716160438      -5.339716812605
                6.339716160438       6.339716812605
Lambda-->       0.016042658635       0.016042660762     ... done

.   Quartic    0.016174    -4938.54749959826677    -4938.54751363281230

--------------------------------------------------------------------------------
  Iter                              Commutator    Free_energy(A=E-TS)     DeltaA
#    3                          0.000011541422   -4938.54749959826677  -2.52E-07

Step                       =       0.016174230647
Energy (E)                 =   -4938.452135593125
Entropy (-TS)              =      -0.095364005173
Free energy (A=E-TS)       =   -4938.547499598267
Est. 0K Energy 0.5*(E+A)   =   -4938.499817595695
Residual Non-orthogonality =       0.000000000000
Residual N_electrons       =      -0.000000000031

Spin          Integrated_Ne            Fermi_level     Delta_Fermi_level
   1       344.000000204193        -0.109235688640             -7.79E-05
   2       343.999999796088        -0.109235688640             -7.79E-05

                           Spin 1           |                 Spin 2           |
     Orb |    H-eigenvalues     Occupancies |    H-eigenvalues     Occupancies |
       1 |    -3.2161694302    1.0000000000 |    -3.2161694292    1.0000000000 | 
                          ------                             ------
     342 |    -0.1136925711    0.7707922907 |    -0.1136925703    0.7707922535 | 
     343 |    -0.1112757946    0.6353286935 |    -0.1112757948    0.6353287033 | 
     344 |    -0.1112009696    0.6305984351 |    -0.1112009697    0.6305984449 | 
                 - Gap at zero temperature - |     - Gap at zero temperature -
     345 |    -0.1105932741    0.5913190905 |    -0.1105932733    0.5913190387 | 
     346 |    -0.1104155854    0.5795847839 |    -0.1104155846    0.5795847316 | 
                  Finite temp. Fermi level   |      Finite temp. Fermi level  
     347 |    -0.1074376376    0.3800634340 |    -0.1074376377    0.3800634429 | 
     348 |    -0.1058479333    0.2845783601 |    -0.1058479325    0.2845783153 | 
     349 |    -0.1056488831    0.2736805797 |    -0.1056488822    0.2736805359 | 
     350 |    -0.1055539704    0.2685767626 |    -0.1055539696    0.2685767193 | 
     351 |    -0.1043645769    0.2099032217 |    -0.1043645767    0.2099032145 | 
                          ------                             ------
     498 |     0.5799560879    0.0000000000 |     0.5799560897    0.0000000000 | 

                            |  Abs_value |  Threshold | Converged
     Delta_Free_energy/atom |   6.46E-09 |   1.00E-06 |       Yes
     Delta_Energy/atom      |   8.95E-07 |   1.00E-04 |       Yes
     Delta_Entropy/atom     |   9.01E-07 |   1.00E-04 |       Yes
     Commutator             |   1.15E-05 |   1.00E-05 |        No
     Delta_Fermi_level      |   7.79E-05 |   1.00E-03 |       Yes

  Line search of the free energy minimum:
  Step_type        Step             Free_energy   Predicted_free_energy
.   Initial    0.000000    -4938.54749959826677

Performing  Pulay mixing of Hamiltonian with coefficients:
                        Spin 1               Spin 2
                0.067432895285       0.067433471712
               -3.016316533491      -3.016317351448
                3.948883638206       3.948883879736
Lambda-->       0.004892587699       0.004892586732     ... done

.    Trial1    0.016174    -4938.54745232046662

Performing  Pulay mixing of Hamiltonian with coefficients:
                        Spin 1               Spin 2
                0.067432895285       0.067433471712
               -3.016316533491      -3.016317351448
                3.948883638206       3.948883879736
Lambda-->       0.004892587699       0.004892586732     ... done

.    Trial2    0.006178    -4938.54740455670526

Performing  Pulay mixing of Hamiltonian with coefficients:
                        Spin 1               Spin 2
                0.067432895285       0.067433471712
               -3.016316533491      -3.016317351448
                3.948883638206       3.948883879736
Lambda-->       0.004892587699       0.004892586732     ... done

.    Trial3    0.002360    -4938.54738201924192

Performing  Pulay mixing of Hamiltonian with coefficients:
                        Spin 1               Spin 2
                0.067432895285       0.067433471712
               -3.016316533491      -3.016317351448
                3.948883638206       3.948883879736
Lambda-->       0.004892587699       0.004892586732     ... done

.     Cubic    0.012670    -4938.54743742967185    -4938.54756941998858

Performing  Pulay mixing of Hamiltonian with coefficients:
                        Spin 1               Spin 2
                0.067432895285       0.067433471712
               -3.016316533491      -3.016317351448
                3.948883638206       3.948883879736
Lambda-->       0.004892587699       0.004892586732     ... done

.   Quartic    0.010382    -4938.54742662758963    -4938.54744647897223

Performing  Pulay mixing of Hamiltonian with coefficients:
                        Spin 1               Spin 2
                0.067432895285       0.067433471712
               -3.016316533491      -3.016317351448
                3.948883638206       3.948883879736
Lambda-->       0.004892587699       0.004892586732     ... done

.    Trial6    0.000024    -4938.54736706022049

Performing  Pulay mixing of Hamiltonian with coefficients:
                        Spin 1               Spin 2
                0.067432895285       0.067433471712
               -3.016316533491      -3.016317351448
                3.948883638206       3.948883879736
Lambda-->       0.004892587699       0.004892586732     ... done

.  NoMinFnd    0.016174    -4938.54745232046844

--------------------------------------------------------------------------------
  Iter                              Commutator    Free_energy(A=E-TS)     DeltaA
#    4                          0.000028485670   -4938.54745232046844   4.73E-05

Step                       =       0.016174230647
Energy (E)                 =   -4938.452010705290
Entropy (-TS)              =      -0.095441615175
Free energy (A=E-TS)       =   -4938.547452320468
Est. 0K Energy 0.5*(E+A)   =   -4938.499731512879
Residual Non-orthogonality =       0.000000000000
Residual N_electrons       =       0.000000000004

Spin          Integrated_Ne            Fermi_level     Delta_Fermi_level
   1       344.000000186916        -0.109437865324             -2.02E-04
   2       343.999999813047        -0.109437865324             -2.02E-04

                           Spin 1           |                 Spin 2           |
     Orb |    H-eigenvalues     Occupancies |    H-eigenvalues     Occupancies |
       1 |    -3.2164349760    1.0000000000 |    -3.2164349753    1.0000000000 | 
                          ------                             ------
     342 |    -0.1138947380    0.7707918223 |    -0.1138947374    0.7707917930 | 
     343 |    -0.1114772625    0.6352840034 |    -0.1114772628    0.6352840241 | 
     344 |    -0.1114037060    0.6306339138 |    -0.1114037063    0.6306339346 | 
                 - Gap at zero temperature - |     - Gap at zero temperature -
     345 |    -0.1108051896    0.5919593598 |    -0.1108051890    0.5919593199 | 
     346 |    -0.1106165411    0.5795038241 |    -0.1106165405    0.5795037839 | 
                  Finite temp. Fermi level   |      Finite temp. Fermi level  
     347 |    -0.1076469256    0.3805194852 |    -0.1076469250    0.3805194464 | 
     348 |    -0.1060605682    0.2851581153 |    -0.1060605676    0.2851580818 | 
     349 |    -0.1058617598    0.2742597418 |    -0.1058617592    0.2742597092 | 
     350 |    -0.1057677452    0.2691971953 |    -0.1057677446    0.2691971630 | 
     351 |    -0.1045751163    0.2102808733 |    -0.1045751159    0.2102808523 | 
                          ------                             ------
     498 |     0.5668059309    0.0000000000 |     0.5668059291    0.0000000000 | 

                            |  Abs_value |  Threshold | Converged
     Delta_Free_energy/atom |   1.21E-06 |   1.00E-06 |        No
     Delta_Energy/atom      |   3.20E-06 |   1.00E-04 |       Yes
     Delta_Entropy/atom     |   1.99E-06 |   1.00E-04 |       Yes
     Commutator             |   2.85E-05 |   1.00E-05 |        No
     Delta_Fermi_level      |   2.02E-04 |   1.00E-03 |       Yes

  Line search of the free energy minimum:
  Step_type        Step             Free_energy   Predicted_free_energy
.   Initial    0.000000    -4938.54745232046844

Performing  Pulay mixing of Hamiltonian with coefficients:
                        Spin 1               Spin 2
                1.927556887555       1.927556715952
                4.849151521891       4.849150777727
               -9.784834889595      -9.784833257002
                4.008126480149       4.008125763323
Lambda-->       0.000282335238       0.000282335244     ... done

.    Trial1    0.016174    -4938.54750009624331

Performing  Pulay mixing of Hamiltonian with coefficients:
                        Spin 1               Spin 2
                1.927556887555       1.927556715952
                4.849151521890       4.849150777727
               -9.784834889594      -9.784833257002
                4.008126480149       4.008125763323
Lambda-->       0.000282335238       0.000282335244     ... done

.    Trial2    0.391962    -4938.54694786977143

Performing  Pulay mixing of Hamiltonian with coefficients:
                        Spin 1               Spin 2
                1.927556887555       1.927556715952
                4.849151521891       4.849150777727
               -9.784834889595      -9.784833257002
                4.008126480149       4.008125763323
Lambda-->       0.000282335238       0.000282335244     ... done

. Quadratic    0.138960    -4938.54747247449450    -4938.54767023333989

Performing  Pulay mixing of Hamiltonian with coefficients:
                        Spin 1               Spin 2
                1.927556887555       1.927556715952
                4.849151521891       4.849150777727
               -9.784834889595      -9.784833257002
                4.008126480149       4.008125763323
Lambda-->       0.000282335238       0.000282335244     ... done

.     Cubic    0.067629    -4938.54750647908895    -4938.54756110989638

--------------------------------------------------------------------------------
  Iter                              Commutator    Free_energy(A=E-TS)     DeltaA
#    5                          0.000009824119   -4938.54750647908895  -5.42E-05

Step                       =       0.067628754449
Energy (E)                 =   -4938.452085899324
Entropy (-TS)              =      -0.095420579795
Free energy (A=E-TS)       =   -4938.547506479089
Est. 0K Energy 0.5*(E+A)   =   -4938.499796189206
Residual Non-orthogonality =       0.000000000000
Residual N_electrons       =      -0.000000000030

Spin          Integrated_Ne            Fermi_level     Delta_Fermi_level
   1       344.000000212514        -0.109459738075             -2.19E-05
   2       343.999999787760        -0.109459738075             -2.19E-05

                           Spin 1           |                 Spin 2           |
     Orb |    H-eigenvalues     Occupancies |    H-eigenvalues     Occupancies |
       1 |    -3.2161207599    1.0000000000 |    -3.2161207594    1.0000000000 | 
                          ------                             ------
     342 |    -0.1139192485    0.7709186082 |    -0.1139192485    0.7709186087 | 
     343 |    -0.1114993658    0.6352985410 |    -0.1114993656    0.6352985283 | 
     344 |    -0.1114252510    0.6306131418 |    -0.1114252508    0.6306131286 | 
                 - Gap at zero temperature - |     - Gap at zero temperature -
     345 |    -0.1108109278    0.5908984414 |    -0.1108109275    0.5908984241 | 
     346 |    -0.1106467094    0.5800537992 |    -0.1106467083    0.5800537199 | 
                  Finite temp. Fermi level   |      Finite temp. Fermi level  
     347 |    -0.1076728706    0.3807807320 |    -0.1076728701    0.3807806975 | 
     348 |    -0.1060799067    0.2850175651 |    -0.1060799061    0.2850175276 | 
     349 |    -0.1058738132    0.2737282197 |    -0.1058738125    0.2737281820 | 
     350 |    -0.1057785912    0.2686073042 |    -0.1057785905    0.2686072666 | 
     351 |    -0.1045821952    0.2096131421 |    -0.1045821953    0.2096131470 | 
                          ------                             ------
     498 |     0.5590052302    0.0000000000 |     0.5590052309    0.0000000000 | 

                            |  Abs_value |  Threshold | Converged
     Delta_Free_energy/atom |   1.39E-06 |   1.00E-06 |        No
     Delta_Energy/atom      |   1.93E-06 |   1.00E-04 |       Yes
     Delta_Entropy/atom     |   5.39E-07 |   1.00E-04 |       Yes
     Commutator             |   9.82E-06 |   1.00E-05 |       Yes
     Delta_Fermi_level      |   2.19E-05 |   1.00E-03 |       Yes

  Line search of the free energy minimum:
  Step_type        Step             Free_energy   Predicted_free_energy
.   Initial    0.000000    -4938.54750647908895

Performing  Pulay mixing of Hamiltonian with coefficients:
                        Spin 1               Spin 2
                0.446132864896       0.446132775506
                1.284281887658       1.284281419446
               -2.418157875838      -2.418157027535
                0.760327270630       0.760326922058
                0.927415852655       0.927415910525
Lambda-->       0.000082877319       0.000082877333     ... done

.    Trial1    0.067629    -4938.54751022152777

Performing  Pulay mixing of Hamiltonian with coefficients:
                        Spin 1               Spin 2
                0.446132864896       0.446132775506
                1.284281887658       1.284281419446
               -2.418157875838      -2.418157027535
                0.760327270630       0.760326922058
                0.927415852655       0.927415910525
Lambda-->       0.000082877319       0.000082877333     ... done

.    Trial2    0.423763    -4938.54724313110728

Performing  Pulay mixing of Hamiltonian with coefficients:
                        Spin 1               Spin 2
                0.446132864896       0.446132775506
                1.284281887658       1.284281419446
               -2.418157875838      -2.418157027535
                0.760327270630       0.760326922058
                0.927415852655       0.927415910525
Lambda-->       0.000082877319       0.000082877333     ... done

. Quadratic    0.048374    -4938.54751124814265    -4938.54751092607603

--------------------------------------------------------------------------------
  Iter                              Commutator    Free_energy(A=E-TS)     DeltaA
#    6                          0.000006811527   -4938.54751124814265  -4.77E-06

Step                       =       0.048374111872
Energy (E)                 =   -4938.452095710276
Entropy (-TS)              =      -0.095415537888
Free energy (A=E-TS)       =   -4938.547511248143
Est. 0K Energy 0.5*(E+A)   =   -4938.499803479210
Residual Non-orthogonality =       0.000000000000
Residual N_electrons       =      -0.000000000021

Spin          Integrated_Ne            Fermi_level     Delta_Fermi_level
   1       344.000000220463        -0.109443449390              1.63E-05
   2       343.999999779725        -0.109443449390              1.63E-05

                           Spin 1           |                 Spin 2           |
     Orb |    H-eigenvalues     Occupancies |    H-eigenvalues     Occupancies |
       1 |    -3.2160784842    1.0000000000 |    -3.2160784837    1.0000000000 | 
                          ------                             ------
     342 |    -0.1138999542    0.7707741343 |    -0.1138999540    0.7707741287 | 
     343 |    -0.1114801759    0.6351156070 |    -0.1114801748    0.6351155380 | 
     344 |    -0.1114050025    0.6303621028 |    -0.1114050024    0.6303620953 | 
                 - Gap at zero temperature - |     - Gap at zero temperature -
     345 |    -0.1107932910    0.5908097616 |    -0.1107932909    0.5908097538 | 
     346 |    -0.1106322621    0.5801758463 |    -0.1106322610    0.5801757738 | 
                  Finite temp. Fermi level   |      Finite temp. Fermi level  
     347 |    -0.1076588489    0.3809261909 |    -0.1076588488    0.3809261832 | 
     348 |    -0.1060635039    0.2850112333 |    -0.1060635038    0.2850112266 | 
     349 |    -0.1058558348    0.2736368207 |    -0.1058558337    0.2736367614 | 
     350 |    -0.1057605746    0.2685149404 |    -0.1057605735    0.2685148818 | 
     351 |    -0.1045624316    0.2094565259 |    -0.1045624315    0.2094565204 | 
                          ------                             ------
     498 |     0.5585806736    0.0000000000 |     0.5585806740    0.0000000000 | 

                            |  Abs_value |  Threshold | Converged
     Delta_Free_energy/atom |   1.22E-07 |   1.00E-06 |       Yes
     Delta_Energy/atom      |   2.52E-07 |   1.00E-04 |       Yes
     Delta_Entropy/atom     |   1.29E-07 |   1.00E-04 |       Yes
     Commutator             |   6.81E-06 |   1.00E-05 |       Yes
     Delta_Fermi_level      |   1.63E-05 |   1.00E-03 |       Yes
EDFT occupancies loop converged after    6 iterations.


Writing density kernel to file "Pd_38.dkn" ... done

Writing Hamiltonian to file "Pd_38.ham" ... done


>>> Density kernel optimised for the current NGWF basis:
     ~~~~~~~~~~~~~~~~~~~~~~~~~~~~~~~~~~~~~~~~~~~~~~~~~~~~~~~~~~~
     Total free energy           =  -4.93854751124814E+03  Eh
     [H,K] commutator            =   6.8115E-06
     ~~~~~~~~~~~~~~~~~~~~~~~~~~~~~~~~~~~~~~~~~~~~~~~~~~~~~~~~~~~


################################################################################
########################### NGWF CG iteration  008 #############################
################################################################################
****** Reciprocal space K.E. preconditioning with k_zero =  3.0000 a0^-1 *******

>>> Checking for convergence of NGWFs:   NOT CONVERGED
  ========================================================================
         NGWF RMS gradient =  1.9923E-05 >  2.0000E-06  | above tolerance
  ========================================================================

>>> Improving NGWFs using line search:
============ Calculation of NGWF S^-1 using Hotelling algorithm ================ 
         Iteration  |  Frobenius norm and Maximum abs value    (of I-S*S_n^-1)   
               1       0.82150569E+00     0.34309726E-01
               2       0.11185414E-01     0.50537720E-03
               3       0.11864121E-04     0.53348639E-06
               4       0.13680590E-10     0.67501560E-12
================================================================================
    Initial Ne1:     343.99954106
    Initial Ne2:     343.99954062
      Final Ne1:     344.00000022
      Final Ne2:     343.99999978
============ Calculation of NGWF S^-1 using Hotelling algorithm ================ 
         Iteration  |  Frobenius norm and Maximum abs value    (of I-S*S_n^-1)   
               1       0.57886693E-01     0.24034961E-02
               2       0.74087726E-04     0.29854566E-05
               3       0.50373581E-09     0.21579627E-10
               4       0.22318174E-12     0.21316282E-13
================================================================================
------------------------------- NGWF line search -------------------------------
RMS gradient                =       0.00001992316630
Trial step length           =               1.011664
Gradient along search dir.  =         -0.00349693859
Functional at step 0        =   -4938.54751124814265
Functional at step 1        =   -4938.54939662958077
Functional predicted        =   -4938.54940484597319
Selected quadratic step     =               1.083003
Conjugate gradients coeff.  =               0.800983
--------------------------- NGWF line search finished --------------------------
                                               
Writing NGWFs to file "Pd_38.tightbox_ngwfs"....  done

>>> Optimising kernel for current NGWFs:

--------------------------- Ensemble-DFT optimisation --------------------------
Running ScaLAPACK on   20 processor(s).

--------------------------------------------------------------------------------
  Iter                              Commutator    Free_energy(A=E-TS)     DeltaA
#    0                          0.000014432669   -4938.54940470079873  -1.89E-03

Step                       =       0.381966011250
Energy (E)                 =   -4938.453989162932
Entropy (-TS)              =      -0.095415537888
Free energy (A=E-TS)       =   -4938.549404700799
Est. 0K Energy 0.5*(E+A)   =   -4938.501696931866
Residual Non-orthogonality =       0.000000000000
Residual N_electrons       =      -0.000000000021

Spin          Integrated_Ne            Fermi_level     Delta_Fermi_level
   1       344.000000220463        -0.109443449390              9.00E+99
   2       343.999999779725        -0.109443449390              9.00E+99

                           Spin 1           |                 Spin 2           |
     Orb |    H-eigenvalues     Occupancies |    H-eigenvalues     Occupancies |
       1 |    -3.2160784842    1.0000000000 |    -3.2160784837    1.0000000000 | 
                          ------                             ------
     342 |    -0.1138999542    0.7707741343 |    -0.1138999540    0.7707741287 | 
     343 |    -0.1114801759    0.6351156070 |    -0.1114801748    0.6351155380 | 
     344 |    -0.1114050025    0.6303621028 |    -0.1114050024    0.6303620953 | 
                                                   - Gap at zero temperature -
     345 |    -0.1107932910    0.5908097616 |    -0.1107932909    0.5908097538 | 
                - Gap at zero temperature -
     346 |    -0.1106322621    0.5801758463 |    -0.1106322610    0.5801757738 | 
                  Finite temp. Fermi level   |      Finite temp. Fermi level  
     347 |    -0.1076588489    0.3809261909 |    -0.1076588488    0.3809261832 | 
     348 |    -0.1060635039    0.2850112333 |    -0.1060635038    0.2850112266 | 
     349 |    -0.1058558348    0.2736368207 |    -0.1058558337    0.2736367614 | 
     350 |    -0.1057605746    0.2685149404 |    -0.1057605735    0.2685148818 | 
     351 |    -0.1045624316    0.2094565259 |    -0.1045624315    0.2094565204 | 
                          ------                             ------
     498 |     0.5585806736    0.0000000000 |     0.5585806740    0.0000000000 | 

                            |  Abs_value |  Threshold | Converged
     Delta_Free_energy/atom |   4.86E-05 |   1.00E-06 |        No
     Delta_Energy/atom      |   4.86E-05 |   1.00E-04 |       Yes
     Delta_Entropy/atom     |     n.a.   |   1.00E-03 |      n.a.
     Commutator             |   1.44E-05 |   1.00E-05 |        No
     Delta_Fermi_level      |     n.a.   |   1.00E-03 |      n.a.

  Line search of the free energy minimum:
  Step_type        Step             Free_energy   Predicted_free_energy
.   Initial    0.000000    -4938.54940470079873

Performing  Pulay mixing of Hamiltonian with coefficients:
                        Spin 1               Spin 2
                1.000000000000       1.000000000000
Lambda-->       0.017110508927       0.017110509087     ... done

.    Trial1    0.381966    -4938.54849380117139

Performing  Pulay mixing of Hamiltonian with coefficients:
                        Spin 1               Spin 2
                1.000000000000       1.000000000000
Lambda-->       0.017110508927       0.017110509087     ... done

.    Trial2    0.145898    -4938.54866963481709

Performing  Pulay mixing of Hamiltonian with coefficients:
                        Spin 1               Spin 2
                1.000000000000       1.000000000000
Lambda-->       0.017110508927       0.017110509087     ... done

.    Trial3    0.055728    -4938.54868225508471

Performing  Pulay mixing of Hamiltonian with coefficients:
                        Spin 1               Spin 2
                1.000000000000       1.000000000000
Lambda-->       0.017110508927       0.017110509087     ... done

.     Cubic    0.285580    -4938.54859059641967    -4938.54931768456481

Performing  Pulay mixing of Hamiltonian with coefficients:
                        Spin 1               Spin 2
                1.000000000000       1.000000000000
Lambda-->       0.017110508927       0.017110509087     ... done

.   Quartic    0.205912    -4938.54864454470408    -4938.54874855159323

Performing  Pulay mixing of Hamiltonian with coefficients:
                        Spin 1               Spin 2
                1.000000000000       1.000000000000
Lambda-->       0.017110508927       0.017110509087     ... done

.    Trial6    0.000557    -4938.54867514923262

Performing  Pulay mixing of Hamiltonian with coefficients:
                        Spin 1               Spin 2
                1.000000000000       1.000000000000
Lambda-->       0.017110508927       0.017110509087     ... done

.  NoMinFnd    0.055728    -4938.54868225508471

--------------------------------------------------------------------------------
  Iter                              Commutator    Free_energy(A=E-TS)     DeltaA
#    1                          0.000011654328   -4938.54868225508471   7.22E-04

Step                       =       0.055728090001
Energy (E)                 =   -4938.453278608212
Entropy (-TS)              =      -0.095403646898
Free energy (A=E-TS)       =   -4938.548682255085
Est. 0K Energy 0.5*(E+A)   =   -4938.500980431649
Residual Non-orthogonality =       0.000000000000
Residual N_electrons       =      -0.000000000025

Spin          Integrated_Ne            Fermi_level     Delta_Fermi_level
   1       344.000000198936        -0.109395731114              4.77E-05
   2       343.999999801290        -0.109395731114              4.77E-05

                           Spin 1           |                 Spin 2           |
     Orb |    H-eigenvalues     Occupancies |    H-eigenvalues     Occupancies |
       1 |    -3.2159799914    1.0000000000 |    -3.2159799910    1.0000000000 | 
                          ------                             ------
     342 |    -0.1138520336    0.7707644102 |    -0.1138520335    0.7707644042 | 
     343 |    -0.1114337586    0.6351976404 |    -0.1114337575    0.6351975760 | 
     344 |    -0.1113586221    0.6304469246 |    -0.1113586219    0.6304469172 | 
                                                   - Gap at zero temperature -
     345 |    -0.1107419254    0.5905698014 |    -0.1107419253    0.5905697938 | 
                - Gap at zero temperature -
     346 |    -0.1105835137    0.5801075665 |    -0.1105835126    0.5801074990 | 
                  Finite temp. Fermi level   |      Finite temp. Fermi level  
     347 |    -0.1076087903    0.3807760215 |    -0.1076087902    0.3807760148 | 
     348 |    -0.1060126969    0.2848399885 |    -0.1060126968    0.2848399830 | 
     349 |    -0.1058054073    0.2734903178 |    -0.1058054063    0.2734902636 | 
     350 |    -0.1057098480    0.2683541831 |    -0.1057098470    0.2683541296 | 
     351 |    -0.1045119659    0.2093327580 |    -0.1045119661    0.2093327642 | 
                          ------                             ------
     498 |     0.5537329476    0.0000000000 |     0.5537329476    0.0000000000 | 

                            |  Abs_value |  Threshold | Converged
     Delta_Free_energy/atom |   1.85E-05 |   1.00E-06 |        No
     Delta_Energy/atom      |   1.82E-05 |   1.00E-04 |       Yes
     Delta_Entropy/atom     |   3.05E-07 |   1.00E-04 |       Yes
     Commutator             |   1.17E-05 |   1.00E-05 |        No
     Delta_Fermi_level      |   4.77E-05 |   1.00E-03 |       Yes

  Line search of the free energy minimum:
  Step_type        Step             Free_energy   Predicted_free_energy
.   Initial    0.000000    -4938.54868225508471

Performing  Pulay mixing of Hamiltonian with coefficients:
                        Spin 1               Spin 2
                1.000000000000       1.000000000000
Lambda-->       0.015422791309       0.015422791478     ... done

.    Trial1    0.055728    -4938.54868184165025

Performing  Pulay mixing of Hamiltonian with coefficients:
                        Spin 1               Spin 2
                1.000000000000       1.000000000000
Lambda-->       0.015422791309       0.015422791478     ... done

.    Trial2    0.021286    -4938.54868562833781

Performing  Pulay mixing of Hamiltonian with coefficients:
                        Spin 1               Spin 2
                1.000000000000       1.000000000000
Lambda-->       0.015422791309       0.015422791478     ... done

. Quadratic    0.027094    -4938.54868579070717    -4938.54868579079448

--------------------------------------------------------------------------------
  Iter                              Commutator    Free_energy(A=E-TS)     DeltaA
#    2                          0.000010485506   -4938.54868579070717  -3.54E-06

Step                       =       0.027093905909
Energy (E)                 =   -4938.453280651202
Entropy (-TS)              =      -0.095405139455
Free energy (A=E-TS)       =   -4938.548685790707
Est. 0K Energy 0.5*(E+A)   =   -4938.500983220954
Residual Non-orthogonality =       0.000000000000
Residual N_electrons       =       0.000000000049

Spin          Integrated_Ne            Fermi_level     Delta_Fermi_level
   1       344.000000201217        -0.109381041804              1.47E-05
   2       343.999999798333        -0.109381041804              1.47E-05

                           Spin 1           |                 Spin 2           |
     Orb |    H-eigenvalues     Occupancies |    H-eigenvalues     Occupancies |
       1 |    -3.2159726114    1.0000000000 |    -3.2159726102    1.0000000000 | 
                          ------                             ------
     342 |    -0.1138358246    0.7706913364 |    -0.1138358245    0.7706913317 | 
     343 |    -0.1114170770    0.6350720119 |    -0.1114170759    0.6350719424 | 
     344 |    -0.1113418926    0.6303175735 |    -0.1113418925    0.6303175659 | 
                                                   - Gap at zero temperature -
     345 |    -0.1107271114    0.5905615942 |    -0.1107271113    0.5905615859 | 
                - Gap at zero temperature -
     346 |    -0.1105687622    0.5801034475 |    -0.1105687621    0.5801034391 | 
                  Finite temp. Fermi level   |      Finite temp. Fermi level  
     347 |    -0.1075950705    0.3808382312 |    -0.1075950704    0.3808382214 | 
     348 |    -0.1059986258    0.2848742602 |    -0.1059986256    0.2848742510 | 
     349 |    -0.1057902765    0.2734664480 |    -0.1057902754    0.2734663858 | 
     350 |    -0.1056949315    0.2683420451 |    -0.1056949303    0.2683419835 | 
     351 |    -0.1044953996    0.2092482321 |    -0.1044953998    0.2092482425 | 
                          ------                             ------
     498 |     0.5530489575    0.0000000000 |     0.5530489579    0.0000000000 | 

                            |  Abs_value |  Threshold | Converged
     Delta_Free_energy/atom |   9.07E-08 |   1.00E-06 |       Yes
     Delta_Energy/atom      |   5.24E-08 |   1.00E-04 |       Yes
     Delta_Entropy/atom     |   3.83E-08 |   1.00E-04 |       Yes
     Commutator             |   1.05E-05 |   1.00E-05 |        No
     Delta_Fermi_level      |   1.47E-05 |   1.00E-03 |       Yes

  Line search of the free energy minimum:
  Step_type        Step             Free_energy   Predicted_free_energy
.   Initial    0.000000    -4938.54868579070717

Performing  Pulay mixing of Hamiltonian with coefficients:
                        Spin 1               Spin 2
               -3.347923607522      -3.347923763789
                4.347923607522       4.347923763789
Lambda-->       0.013345912259       0.013345912281     ... done

.    Trial1    0.027094    -4938.54867800153443

Performing  Pulay mixing of Hamiltonian with coefficients:
                        Spin 1               Spin 2
               -3.347923607522      -3.347923763789
                4.347923607522       4.347923763789
Lambda-->       0.013345912259       0.013345912281     ... done

.    Trial2    0.010349    -4938.54868587558030

Performing  Pulay mixing of Hamiltonian with coefficients:
                        Spin 1               Spin 2
               -3.347923607522      -3.347923763789
                4.347923607522       4.347923763789
Lambda-->       0.013345912259       0.013345912281     ... done

. Quadratic    0.005407    -4938.54867115289471    -4938.54868630690271

Performing  Pulay mixing of Hamiltonian with coefficients:
                        Spin 1               Spin 2
               -3.347923607522      -3.347923763789
                4.347923607522       4.347923763789
Lambda-->       0.013345912259       0.013345912281     ... done

.     Cubic    0.019948    -4938.54869227294512    -4938.54871835395716

--------------------------------------------------------------------------------
  Iter                              Commutator    Free_energy(A=E-TS)     DeltaA
#    3                          0.000008974575   -4938.54869227294512  -6.48E-06

Step                       =       0.019948425866
Energy (E)                 =   -4938.453285204863
Entropy (-TS)              =      -0.095407068072
Free energy (A=E-TS)       =   -4938.548692272945
Est. 0K Energy 0.5*(E+A)   =   -4938.500988738904
Residual Non-orthogonality =       0.000000000000
Residual N_electrons       =       0.000000000010

Spin          Integrated_Ne            Fermi_level     Delta_Fermi_level
   1       344.000000211406        -0.109328197726              5.28E-05
   2       343.999999788505        -0.109328197726              5.28E-05

                           Spin 1           |                 Spin 2           |
     Orb |    H-eigenvalues     Occupancies |    H-eigenvalues     Occupancies |
       1 |    -3.2159190476    1.0000000000 |    -3.2159190478    1.0000000000 | 
                          ------                             ------
     342 |    -0.1137834898    0.7707158230 |    -0.1137834895    0.7707158112 | 
     343 |    -0.1113648594    0.6351115158 |    -0.1113648582    0.6351114385 | 
     344 |    -0.1112895120    0.6303469608 |    -0.1112895117    0.6303469443 | 
                                                   - Gap at zero temperature -
     345 |    -0.1106729595    0.5904755448 |    -0.1106729593    0.5904755274 | 
                - Gap at zero temperature -
     346 |    -0.1105125000    0.5798768678 |    -0.1105124997    0.5798768502 | 
                  Finite temp. Fermi level   |      Finite temp. Fermi level  
     347 |    -0.1075376071    0.3805418722 |    -0.1075376068    0.3805418539 | 
     348 |    -0.1059425553    0.2846954361 |    -0.1059425560    0.2846954733 | 
     349 |    -0.1057359916    0.2733885551 |    -0.1057359903    0.2733884869 | 
     350 |    -0.1056404919    0.2682568147 |    -0.1056404907    0.2682567472 | 
     351 |    -0.1044423979    0.2092411340 |    -0.1044423977    0.2092411249 | 
                          ------                             ------
     498 |     0.5503293128    0.0000000000 |     0.5503293126    0.0000000000 | 

                            |  Abs_value |  Threshold | Converged
     Delta_Free_energy/atom |   1.66E-07 |   1.00E-06 |       Yes
     Delta_Energy/atom      |   1.17E-07 |   1.00E-04 |       Yes
     Delta_Entropy/atom     |   4.95E-08 |   1.00E-04 |       Yes
     Commutator             |   8.97E-06 |   1.00E-05 |       Yes
     Delta_Fermi_level      |   5.28E-05 |   1.00E-03 |       Yes
EDFT occupancies loop converged after    3 iterations.


Writing density kernel to file "Pd_38.dkn" ... done

Writing Hamiltonian to file "Pd_38.ham" ... done


>>> Density kernel optimised for the current NGWF basis:
     ~~~~~~~~~~~~~~~~~~~~~~~~~~~~~~~~~~~~~~~~~~~~~~~~~~~~~~~~~~~
     Total free energy           =  -4.93854869227295E+03  Eh
     [H,K] commutator            =   8.9746E-06
     ~~~~~~~~~~~~~~~~~~~~~~~~~~~~~~~~~~~~~~~~~~~~~~~~~~~~~~~~~~~


################################################################################
########################### NGWF CG iteration  009 #############################
################################################################################
****** Reciprocal space K.E. preconditioning with k_zero =  3.0000 a0^-1 *******

>>> Checking for convergence of NGWFs:   NOT CONVERGED
  ========================================================================
         NGWF RMS gradient =  1.8446E-05 >  2.0000E-06  | above tolerance
  ========================================================================

>>> Improving NGWFs using line search:
============ Calculation of NGWF S^-1 using Hotelling algorithm ================ 
         Iteration  |  Frobenius norm and Maximum abs value    (of I-S*S_n^-1)   
               1       0.23364213E+00     0.10207577E-01
               2       0.90060820E-03     0.38119278E-04
               3       0.69348665E-07     0.28077913E-08
               4       0.23592928E-12     0.21316282E-13
================================================================================
    Initial Ne1:     343.99971302
    Initial Ne2:     343.99971259
      Final Ne1:     344.00000021
      Final Ne2:     343.99999979
============ Calculation of NGWF S^-1 using Hotelling algorithm ================ 
         Iteration  |  Frobenius norm and Maximum abs value    (of I-S*S_n^-1)   
               1       0.38741452E-01     0.16954479E-02
               2       0.24979502E-04     0.10877825E-05
               3       0.56871973E-10     0.23341329E-11
               4       0.21553597E-12     0.26645353E-13
================================================================================
------------------------------- NGWF line search -------------------------------
RMS gradient                =       0.00001844587187
Trial step length           =               1.046726
Gradient along search dir.  =         -0.00404334271
Functional at step 0        =   -4938.54869227294512
Functional at step 1        =   -4938.55038797004272
Functional predicted        =   -4938.55045765813884
Selected quadratic step     =               0.873231
Conjugate gradients coeff.  =               0.000000
--------------------------- NGWF line search finished --------------------------
                                               
Writing NGWFs to file "Pd_38.tightbox_ngwfs"....  done

>>> Optimising kernel for current NGWFs:

--------------------------- Ensemble-DFT optimisation --------------------------
Running ScaLAPACK on   20 processor(s).

--------------------------------------------------------------------------------
  Iter                              Commutator    Free_energy(A=E-TS)     DeltaA
#    0                          0.000016314677   -4938.55045763752059  -1.77E-03

Step                       =       0.381966011250
Energy (E)                 =   -4938.455050569439
Entropy (-TS)              =      -0.095407068072
Free energy (A=E-TS)       =   -4938.550457637521
Est. 0K Energy 0.5*(E+A)   =   -4938.502754103480
Residual Non-orthogonality =       0.000000000000
Residual N_electrons       =       0.000000000010

Spin          Integrated_Ne            Fermi_level     Delta_Fermi_level
   1       344.000000211406        -0.109328197726              9.00E+99
   2       343.999999788505        -0.109328197726              9.00E+99

                           Spin 1           |                 Spin 2           |
     Orb |    H-eigenvalues     Occupancies |    H-eigenvalues     Occupancies |
       1 |    -3.2159190476    1.0000000000 |    -3.2159190478    1.0000000000 | 
                          ------                             ------
     342 |    -0.1137834898    0.7707158230 |    -0.1137834895    0.7707158112 | 
     343 |    -0.1113648594    0.6351115158 |    -0.1113648582    0.6351114385 | 
     344 |    -0.1112895120    0.6303469608 |    -0.1112895117    0.6303469443 | 
                 - Gap at zero temperature - |     - Gap at zero temperature -
     345 |    -0.1106729595    0.5904755448 |    -0.1106729593    0.5904755274 | 
     346 |    -0.1105125000    0.5798768678 |    -0.1105124997    0.5798768502 | 
                  Finite temp. Fermi level   |      Finite temp. Fermi level  
     347 |    -0.1075376071    0.3805418722 |    -0.1075376068    0.3805418539 | 
     348 |    -0.1059425553    0.2846954361 |    -0.1059425560    0.2846954733 | 
     349 |    -0.1057359916    0.2733885551 |    -0.1057359903    0.2733884869 | 
     350 |    -0.1056404919    0.2682568147 |    -0.1056404907    0.2682567472 | 
     351 |    -0.1044423979    0.2092411340 |    -0.1044423977    0.2092411249 | 
                          ------                             ------
     498 |     0.5503293128    0.0000000000 |     0.5503293126    0.0000000000 | 

                            |  Abs_value |  Threshold | Converged
     Delta_Free_energy/atom |   4.53E-05 |   1.00E-06 |        No
     Delta_Energy/atom      |   4.53E-05 |   1.00E-04 |       Yes
     Delta_Entropy/atom     |     n.a.   |   1.00E-03 |      n.a.
     Commutator             |   1.63E-05 |   1.00E-05 |        No
     Delta_Fermi_level      |     n.a.   |   1.00E-03 |      n.a.

  Line search of the free energy minimum:
  Step_type        Step             Free_energy   Predicted_free_energy
.   Initial    0.000000    -4938.55045763752059

Performing  Pulay mixing of Hamiltonian with coefficients:
                        Spin 1               Spin 2
                1.000000000000       1.000000000000
Lambda-->       0.020369003953       0.020369003931     ... done

.    Trial1    0.381966    -4938.54985795198536

Performing  Pulay mixing of Hamiltonian with coefficients:
                        Spin 1               Spin 2
                1.000000000000       1.000000000000
Lambda-->       0.020369003953       0.020369003931     ... done

.    Trial2    0.145898    -4938.55039739286349

Performing  Pulay mixing of Hamiltonian with coefficients:
                        Spin 1               Spin 2
                1.000000000000       1.000000000000
Lambda-->       0.020369003953       0.020369003931     ... done

. Quadratic    0.030826    -4938.55045399781466    -4938.55046229521122

Performing  Pulay mixing of Hamiltonian with coefficients:
                        Spin 1               Spin 2
                1.000000000000       1.000000000000
Lambda-->       0.020369003953       0.020369003931     ... done

.    Trial4    0.011775    -4938.55045033698207

Performing  Pulay mixing of Hamiltonian with coefficients:
                        Spin 1               Spin 2
                1.000000000000       1.000000000000
Lambda-->       0.020369003953       0.020369003931     ... done

.   Quartic    0.086114    -4938.55044366346192    -4938.55048468149471

Performing  Pulay mixing of Hamiltonian with coefficients:
                        Spin 1               Spin 2
                1.000000000000       1.000000000000
Lambda-->       0.020369003953       0.020369003931     ... done

.    Trial6    0.000118    -4938.55044627233747

Performing  Pulay mixing of Hamiltonian with coefficients:
                        Spin 1               Spin 2
                1.000000000000       1.000000000000
Lambda-->       0.020369003953       0.020369003931     ... done

.  NoMinFnd    0.030826    -4938.55045399781466

--------------------------------------------------------------------------------
  Iter                              Commutator    Free_energy(A=E-TS)     DeltaA
#    1                          0.000014397891   -4938.55045399781466   3.64E-06

Step                       =       0.030826432163
Energy (E)                 =   -4938.455052470670
Entropy (-TS)              =      -0.095401527150
Free energy (A=E-TS)       =   -4938.550453997815
Est. 0K Energy 0.5*(E+A)   =   -4938.502753234243
Residual Non-orthogonality =       0.000000000000
Residual N_electrons       =      -0.000000000005

Spin          Integrated_Ne            Fermi_level     Delta_Fermi_level
   1       344.000000283977        -0.109292190728              3.60E-05
   2       343.999999716069        -0.109292190728              3.60E-05

                           Spin 1           |                 Spin 2           |
     Orb |    H-eigenvalues     Occupancies |    H-eigenvalues     Occupancies |
       1 |    -3.2158710947    1.0000000000 |    -3.2158710950    1.0000000000 | 
                          ------                             ------
     342 |    -0.1137468194    0.7706839220 |    -0.1137468186    0.7706838860 | 
     343 |    -0.1113285412    0.6350918913 |    -0.1113285395    0.6350917840 | 
     344 |    -0.1112531669    0.6303255223 |    -0.1112531661    0.6303254747 | 
                 - Gap at zero temperature - |     - Gap at zero temperature -
     345 |    -0.1106357132    0.5903939899 |    -0.1106357134    0.5903940029 | 
     346 |    -0.1104755559    0.5798147403 |    -0.1104755551    0.5798146903 | 
                  Finite temp. Fermi level   |      Finite temp. Fermi level  
     347 |    -0.1074991346    0.3803837331 |    -0.1074991338    0.3803836846 | 
     348 |    -0.1059038630    0.2845466499 |    -0.1059038631    0.2845466605 | 
     349 |    -0.1056979586    0.2732790539 |    -0.1056979569    0.2732789615 | 
     350 |    -0.1056026935    0.2681611356 |    -0.1056026927    0.2681610950 | 
     351 |    -0.1044045114    0.2091565237 |    -0.1044045108    0.2091564968 | 
                          ------                             ------
     498 |     0.5491741351    0.0000000000 |     0.5491741351    0.0000000000 | 

                            |  Abs_value |  Threshold | Converged
     Delta_Free_energy/atom |   9.33E-08 |   1.00E-06 |       Yes
     Delta_Energy/atom      |   4.87E-08 |   1.00E-04 |       Yes
     Delta_Entropy/atom     |   1.42E-07 |   1.00E-04 |       Yes
     Commutator             |   1.44E-05 |   1.00E-05 |        No
     Delta_Fermi_level      |   3.60E-05 |   1.00E-03 |       Yes

  Line search of the free energy minimum:
  Step_type        Step             Free_energy   Predicted_free_energy
.   Initial    0.000000    -4938.55045399781466

Performing  Pulay mixing of Hamiltonian with coefficients:
                        Spin 1               Spin 2
                1.000000000000       1.000000000000
Lambda-->       0.019146813367       0.019146813369     ... done

.    Trial1    0.030826    -4938.55045987171980

Performing  Pulay mixing of Hamiltonian with coefficients:
                        Spin 1               Spin 2
                1.000000000000       1.000000000000
Lambda-->       0.019146813367       0.019146813369     ... done

.    Trial2    0.401018    -4938.54997013928278

Performing  Pulay mixing of Hamiltonian with coefficients:
                        Spin 1               Spin 2
                1.000000000000       1.000000000000
Lambda-->       0.019146813367       0.019146813369     ... done

. Quadratic    0.040658    -4938.55046023828527    -4938.55046023649084

--------------------------------------------------------------------------------
  Iter                              Commutator    Free_energy(A=E-TS)     DeltaA
#    2                          0.000013150921   -4938.55046023828527  -6.24E-06

Step                       =       0.040657614780
Energy (E)                 =   -4938.455062294924
Entropy (-TS)              =      -0.095397943344
Free energy (A=E-TS)       =   -4938.550460238285
Est. 0K Energy 0.5*(E+A)   =   -4938.502761266604
Residual Non-orthogonality =       0.000000000000
Residual N_electrons       =       0.000000000019

Spin          Integrated_Ne            Fermi_level     Delta_Fermi_level
   1       344.000000213719        -0.109253008653              3.92E-05
   2       343.999999786110        -0.109253008653              3.92E-05

                           Spin 1           |                 Spin 2           |
     Orb |    H-eigenvalues     Occupancies |    H-eigenvalues     Occupancies |
       1 |    -3.2158312227    1.0000000000 |    -3.2158312230    1.0000000000 | 
                          ------                             ------
     342 |    -0.1137066282    0.7706353883 |    -0.1137066282    0.7706353876 | 
     343 |    -0.1112883277    0.6350268461 |    -0.1112883258    0.6350267238 | 
     344 |    -0.1112128923    0.6302562447 |    -0.1112128922    0.6302562423 | 
                 - Gap at zero temperature - |     - Gap at zero temperature -
     345 |    -0.1105957392    0.5903418766 |    -0.1105957392    0.5903418737 | 
     346 |    -0.1104351691    0.5797348713 |    -0.1104351690    0.5797348684 | 
                  Finite temp. Fermi level   |      Finite temp. Fermi level  
     347 |    -0.1074574341    0.3802222287 |    -0.1074574340    0.3802222241 | 
     348 |    -0.1058628397    0.2844446619 |    -0.1058628396    0.2844446571 |
[truncated: 16,656,641 more chars]
