# Supplementary material for: Atomistic simulations on the carbidisation processes in Pd nanoparticles
Source: RSC Adv. 2023 Feb 14;13(9):5619–26. doi: 10.1039/d2ra07462a (PMC9926891; doi:10.1039/d2ra07462a)
Supplement: RA-013-D2RA07462A-s001 [file RA-013-D2RA07462A-s001.zip › Supporting Information/1.Pd_38_Truncated_Octahedron/100_Facet_Transition_State/Pd_NCP19_PBE_OTF.usp]

START COMMENT
 435 COARSE
 517 MEDIUM
 599 FINE
 958 EXTREME
 
   ============================================================                
   | Pseudopotential Report - Date of generation 17-11-2021   |                
   ------------------------------------------------------------                
   | Element: Pd Ionic charge: 18.00 Level of theory: PBE     |                
   | Atomic Solver: Koelling-Harmon                           |                
   |                                                          |                
   |               Reference Electronic Structure             |                
   |         Orbital         Occupation         Energy        |                
   |            4s              2.000           -3.024        |                
   |            4p              6.000           -1.769        |                
   |            4d             10.000           -0.035        |                
   |            5s              0.500           -0.024        |                
   |                                                          |                
   |                 Pseudopotential Definition               |                
   |        Beta     l      e      Rc     scheme   norm       |                
   |          1      0   -3.024   1.499     qc      1         |                
   |          2      0   -0.024   1.499     qc      1         |                
   |          3      1   -1.769   1.499     qc      1         |                
   |         loc     2   -0.035   1.499     qc      1         |                
   |                                                          |                
   | No charge augmentation                                   |                
   | Partial core correction Rc = 1.047                       |                
   ------------------------------------------------------------                
   | "2|1.5|16|19|22|40N:50N:41N:42L(qc=8){5s0.5}"            |                
   ------------------------------------------------------------                
   |      Author: Chris J. Pickard, Cambridge University      |                
   ============================================================                
 
END COMMENT
    0    0
   18
     99.99999963    2
       88.5598545780       88.5539415066       88.5371846799
       88.5120942972       88.4816443324       88.4481609600
       88.4127077918       88.3751608124       88.3347560021
       88.2906904598       88.2424520611       88.1898181984
       88.1326856554       88.0709353076       88.0044217691
       87.9330399732       87.8567708429       87.7756588284
       87.6897522747       87.5990668095       87.5035979149
       87.4033574350       87.2983916821       87.1887652688
       87.0745314398       86.9557196420       86.8323493985
       86.7044524550       86.5720798887       86.4352892475
       86.2941273354       86.1486264498       85.9988160795
       85.8447363576       85.6864395554       85.5239796337
       85.3574019199       85.1867434474       85.0120424850
       84.8333465849       84.6507110931       84.4641906034
       84.2738327914       84.0796807093       83.8817803828
       83.6801854039       83.4749540390       83.2661424497
       83.0538012992       82.8379789083       82.6187271131
       82.3961035042       82.1701679751       81.9409775530
       81.7085849564       81.4730420544       81.2344042304
       80.9927310077       80.7480825040       80.5005156477
       80.2500840707       79.9968415048       79.7408448776
       79.4821538647       79.2208275553       78.9569218568
       78.6904902658       78.4215869605       78.1502688092
       77.8765942275       77.6006202326       77.3224008534
       77.0419884541       76.7594363947       76.4748001349
       76.1881356809       75.8994971160       75.6089358291
       75.3165021358       75.0222474438       74.7262246357
       74.4284863332       74.1290829484       73.8280625590
       73.5254726280       73.2213616509       72.9157789797
       72.6087730762       72.3003900885       71.9906742200
       71.6796694054       71.3674204549       71.0539724693
       70.7393692043       70.4236521427       70.1068612134
       69.7890363192       69.4702180204       69.1504466788
       68.8297610229       68.5081976673       68.1857920520
       67.8625797484       67.5385967369       67.2138783998
       66.8884583445       66.5623683093       66.2356392126
       65.9083021959       65.5803885617       65.2519287156
       64.9229512756       64.5934832914       64.2635513109
       63.9331821430       63.6024025296       63.2712381219
       62.9397128808       62.6078495353       62.2756705890
       61.9431988046       61.6104566834       61.2774655406
       60.9442451865       60.6108145483       60.2771925616
       59.9433983938       59.6094508025       59.2753673553
       58.9411643637       58.6068575993       58.2724630291
       57.9379968100       57.6034745922       57.2689109131
       56.9343193463       56.5997132470       56.2651063081
       55.9305123645       55.5959446980       55.2614156208
       54.9269367949       54.5925199523       54.2581772630
       53.9239209926       53.5897628577       53.2557137965
       52.9217844115       52.5879856199       52.2543288372
       51.9208255361       51.5874866880       51.2543227099
       50.9213439810       50.5885613892       50.2559863463
       49.9236302913       49.5915042459       49.2596189149
       48.9279852326       48.5966147823       48.2655196659
       47.9347119940       47.6042035693       47.2740061126
       46.9441317971       46.6145935305       46.2854047073
       45.9565787238       45.6281287919       45.3000682602
       44.9724110995       44.6451720470       44.3183662735
       43.9920089514       43.6661151980       43.3407004539
       43.0157808955       42.6913734463       42.3674953935
       42.0441640320       41.7213967223       41.3992112953
       41.0776263699       40.7566612489       40.4363355153
       40.1166687683       39.7976807772       39.4793918803
       39.1618231979       38.8449964312       38.5289334700
       38.2136562259       37.8991868603       37.5855481512
       37.2727635966       36.9608571427       36.6498528264
       36.3397747056       36.0306471376       35.7224950898
       35.4153441398       35.1092201574       34.8041490029
       34.5001565477       34.1972689770       33.8955130291
       33.5949159021       33.2955049161       32.9973072808
       32.7003501953       32.4046611506       32.1102680881
       31.8171992278       31.5254827357       31.2351465684
       30.9462186364       30.6587270846       30.3727003664
       30.0881670131       29.8051553277       29.5236933091
       29.2438088599       28.9655300272       28.6888849951
       28.4139018157       28.1406081475       27.8690312556
       27.5991982447       27.3311362475       27.0648723421
       26.8004332669       26.5378452162       26.2771339089
       26.0183248278       25.7614433456       25.5065145808
       25.2535631163       25.0026128610       24.7536871747
       24.5068090964       24.2620014045       24.0192864254
       23.7786857754       23.5402202907       23.3039101952
       23.0697753015       22.8378350074       22.6081080741
       22.3806124063       22.1553650498       21.9323823858
       21.7116802931       21.4932740864       21.2771782818
       21.0634064268       20.8519711596       20.6428844139
       20.4361575352       20.2318011678       20.0298250267
       19.8302377843       19.6330471819       19.4382602309
       19.2458832769       19.0559218504       18.8683804574
       18.6832625278       18.5005705674       18.3203063407
       18.1424708843       17.9670643323       17.7940857418
       17.6235331001       17.4554035038       17.2896933131
       17.1263981162       16.9655125462       16.8070301483
       16.6509434436       16.4972441205       16.3459231514
       16.1969707161       16.0503760226       15.9061272245
       15.7642115312       15.6246153989       15.4873246048
       15.3523241386       15.2195980395       15.0891293666
       14.9609003457       14.8348925465       14.7110869134
       14.5894636346       14.4700020076       14.3526804607
       14.2374767248       14.1243679853       14.0133308722
       13.9043413180       13.7973744591       13.6924047053
       13.5894059226       13.4883515531       13.3892145668
       13.2919673214       13.1965815047       13.1030282443
       13.0112782890       12.9213020915       12.8330697286
       12.7465507732       12.6617142801       12.5785289266
       12.4969631810       12.4169853447       12.3385634506
       12.2616651553       12.1862577682       12.1123084117
       12.0397841668       11.9686520748       11.8988790237
       11.8304316679       11.7632764963       11.6973800011
       11.6327087918       11.5692295608       11.5069089660
       11.4457135842       11.3856100113       11.3265650280
       11.2685456771       11.2115191987       11.1554529181
       11.1003142345       11.0460707461       10.9926904011
       10.9401415369       10.8883927901       10.8374130003
       10.7871712321       10.7376369163       10.6887799766
       10.6405708307       10.5929802847       10.5459794574
       10.4995398352       10.4536334165       10.4082328099
       10.3633111974       10.3188422234       10.2747999445
       10.2311589107       10.1878943053       10.1449820070
       10.1023985230       10.0601208795       10.0181265997
        9.9763938058        9.9349013436        9.8936288077
        9.8525564499        9.8116650798        9.7709360721
        9.7303514800        9.6898941377        9.6495476487
        9.6092962774        9.5691248669        9.5290188733
        9.4889644823        9.4489486837        9.4089592249
        9.3689844953        9.3290134653        9.2890357448
        9.2490416944        9.2090224672        9.1689699333
        9.1288765651        9.0887354011        9.0485401230
        9.0082851535        8.9679656644        8.9275774781
        8.8871169618        8.8465810185        8.8059671741
        8.7652736572        8.7244993729        8.6836437897
        8.6427068496        8.6016889845        8.5605912082
        8.5194151709        8.4781631027        8.4368376947
        8.3954420295        8.3539796210        8.3124545039
        8.2708712593        8.2292349337        8.1875509216
        8.1458249209        8.1040629917        8.0622716355
        8.0204577928        7.9786287418        7.9367919917
        7.8949552644        7.8531265664        7.8113142533
        7.7695269977        7.7277736776        7.6860632854
        7.6444049370        7.6028079499        7.5612818878
        7.5198365031        7.4784816216        7.4372270736
        7.3960827273        7.3550585675        7.3141647166
        7.2734113566        7.2328086176        7.1923665355
        7.1520951050        7.1120043530        7.0721043349
        7.0324050415        6.9929162992        6.9536477555
        6.9146089471        6.8758093618        6.8372584106
        6.7989653269        6.7609390844        6.7231884100
        6.6857218611        6.6485478712        6.6116747012
        6.5751103361        6.5388624273        6.5029383297
        6.4673451828        6.4320899357        6.3971792814
        6.3626195593        6.3284167241        6.2945764038
        6.2611039771        6.2280045782        6.1952830170
        6.1629436956        6.1309906037        6.0994273938
        6.0682574481        6.0374838626        6.0071093606
        5.9771362273        5.9475663325        5.9184012150
        5.8896421363        5.8612900436        5.8333454840
        5.8058085611        5.7786789826        5.7519561479
        5.7256391831        5.6997268880        5.6742176562
        5.6491094566        5.6243999016        5.6000863312
        5.5761658278        5.5526351506        5.5294906676
        5.5067283633        5.4843439217        5.4623328008
        5.4406902263        5.4194111192        5.3984900439
        5.3779212419        5.3576987224        5.3378163227
        5.3182676814        5.2990461644        5.2801448342
        5.2615565050        5.2432738362        5.2252893726
        5.2075955009        5.1901843796        5.1730479311
        5.1561779156        5.1395660183        5.1232038690
        5.1070829844        5.0911947080        5.0755302254
        5.0600806508        5.0448371034        5.0297907036
        5.0149325067        5.0002534576        4.9857444284
        4.9713963106        4.9572000753        4.9431467476
        4.9292273364        4.9154328075        4.9017541411
        4.8881824237        4.8747088865        4.8613248609
        4.8480217107        4.8347908259        4.8216236952
        4.8085119908        4.7954475836        4.7824224832
        4.7694287772        4.7564586472        4.7435044509
        4.7305587942        4.7176145214        4.7046646445
        4.6917022964        4.6787207657        4.6657135849
        4.6526745822        4.6395978493        4.6264776655
        4.6133084676        4.6000849033        4.5868019166
        4.5734547774        4.5600390283        4.5465504102
        4.5329848515        4.5193385361        4.5056079803
        4.4917900369        4.4778818259        4.4638806675
        4.4497840916        4.4355899160        4.4212963079
        4.4069017633        4.3924050263        4.3778050342
        4.3631009490        4.3482922379        4.3333787163
        4.3183605022        4.3032379308        4.2880115177
        4.2726820081        4.2572504559        4.2417182419
        4.2260870084        4.2103585752        4.1945349234
        4.1786182602        4.1626110888        4.1465162019
        4.1303365990        4.1140754110        4.0977359074
        4.0813215713        4.0648361544        4.0482836446
        4.0316681734        4.0149939547        3.9982653150
        3.9814867734        3.9646630769        3.9477991435
        3.9308999654        3.9139705691        3.8970160662
        3.8800417318        3.8630530165        3.8460554680
        3.8290546386        3.8120560689        3.7950653570
        3.7780882288        3.7611305236        3.7441981001
        3.7272967545        3.7104322313        3.6936103052
        3.6768368375        3.6601177346        3.6434588441
        3.6268658915        3.6103445176        3.5939003684
        3.5775391301        3.5612664631        3.5450878950
        3.5290087822        3.5130343724        3.4971698950
        3.4814205711        3.4657915252        3.4502876836
        3.4349137649        3.4196743656        3.4045740422
        3.3896172935        3.3748084546        3.3601516092
        3.3456506122        3.3313091924        3.3171310194
        3.3031196570        3.2892784447        3.2756104327
        3.2621184378        3.2488051556        3.2356732066
        3.2227250583        3.2099629049        3.1973886305
        3.1850038969        3.1728102590        3.1608091816
        3.1490019346        3.1373894773        3.1259724575
        3.1147513276        3.1037264540        3.0928980994
        3.0822662954        3.0718307410        3.0615908410
        3.0515458463        3.0416949470        3.0320372175
        3.0225714713        3.0132961840        3.0042095732
        2.9953097555        2.9865948148        2.9780627073
        2.9697111072        2.9615373618        2.9535386144
        2.9457119695        2.9380545264        2.9305632451
        2.9232347908        2.9160655299        2.9090516947
        2.9021895458        2.8954753642        2.8889052789
        2.8824751205        2.8761804655        2.8700168379
        2.8639798606        2.8580651964        2.8522683432
        2.8465845050        2.8410086915        2.8355359512
        2.8301615003        2.8248806083        2.8196883640
        2.8145795761        2.8095489305        2.8045912504
        2.7997015903        2.7948750628        2.7901065816
        2.7853908015        2.7807223361        2.7760960369
        2.7715070438        2.7669505495        2.7624215262
        2.7579147144        2.7534249015        2.7489472137
        2.7444771128        2.7400100975        2.7355414213
        2.7310661355        2.7265794311        2.7220769347
        2.7175546458        2.7130085745        2.7084344560
        2.7038278537        2.6991845633        2.6945009070
        2.6897736076        2.6849993622        2.6801745578
        2.6752954375        2.6703585649        2.6653611138
        2.6603006772        2.6551747788        2.6499805908
        2.6447151627        2.6393759433        2.6339610675
        2.6284691014        2.6228984943        2.6172472959
        2.6115134426        2.6056953361        2.5997921291
        2.5938034161        2.5877286276        2.5815667409
        2.5753166130        2.5689776114        2.5625499097
        2.5560341352        2.5494307122        2.5427395543
        2.5359604267        2.5290936234        2.5221402849
        2.5151020262        2.5079802351        2.5007757326
        2.4934891387        2.4861215855        2.4786750727
        2.4711521069        2.4635549689        2.4558853261
        2.4481445670        2.4403345317        2.4324579230
        2.4245179932        2.4165178073        2.4084597908
        2.4003459926        2.3921788024        2.3839614280
        2.3756976767        2.3673912496        2.3590452202
        2.3506621792        2.3422448944        2.3337968547
        2.3253221903        2.3168250515        2.3083090280
        2.2997771333        2.2912323491        2.2826782138
        2.2741189189        2.2655588372        2.2570019171
        2.2484514805        2.2399105837        2.2313826022
        2.2228715165        2.2143816575        2.2059171408
        2.1974814819        2.1890777110        2.1807088755
        2.1723784912        2.1640905573        2.1558491220
        2.1476577633        2.1395194220        2.1314367244
        2.1234125248        2.1154502038        2.1075534622
        2.0997257700        2.0919699319        2.0842881421
        2.0766824932        2.0691555086        2.0617102362
        2.0543498062        2.0470768182        2.0398930851
        2.0327999609        2.0257989796        2.0188922536
        2.0120822809        2.0053713182        1.9987608561
        1.9922516464        1.9858442582        1.9795396845
        1.9733394824        1.9672453315        1.9612583912
        1.9553789980        1.9496069469        1.9439421079
        1.9383848632        1.9329360125        1.9275962437
        1.9223656088        1.9172434221        1.9122286463
        1.9073204450        1.9025184694        1.8978226660
        1.8932327688        1.8887478719        1.8843664089
        1.8800865496        1.8759067152        1.8718258191
        1.8678430479        1.8639573453        1.8601669924
        1.8564696166        1.8528626374        1.8493438155
        1.8459114754        1.8425642168        1.8393003320
        1.8361173898        1.8330123242        1.8299819702
        1.8270236282        1.8241352101        1.8213148537
        1.8185603146        1.8158686187        1.8132362464
        1.8106596961        1.8081359884        1.8056627304
        1.8032377110        1.8008583511        1.7985214252
        1.7962232484        1.7939601767        1.7917290524
        1.7895272828        1.7873525129        1.7852021321
        1.7830729681        1.7809613824        1.7788637069
        1.7767767188        1.7746978200        1.7726247837
        1.7705552423        1.7684862837        1.7664144631
        1.7643362390        1.7622485232        1.7601489399
        1.7580355930        1.7559065132        1.7537591977
        1.7515905881        1.7493975027        1.7471771988
        1.7449276545        1.7426473773        1.7403348945
        1.7379883020        1.7356051824        1.7331829350
        1.7307192721        1.7282125458        1.7256616971
        1.7230658735        1.7204239753        1.7177344265
        1.7149953232        1.7122048665        1.7093618005
        1.7064655582        1.7035160049        1.7005129395
        1.6974556940        1.6943431189        1.6911739787
        1.6879474852        1.6846635920        1.6813228377
        1.6779258488        1.6744728564        1.6709635618
        1.6673974337        1.6637742167        1.6600942997
        1.6563587084        1.6525687454        1.6487255275
        1.6448297142        1.6408815850        1.6368814062
        1.6328298567        1.6287282483        1.6245784027
        1.6203822499        1.6161413927        1.6118569179
        1.6075295891        1.6031603095        1.5987505510
        1.5943024540        1.5898185198        1.5853010966
        1.5807520066        1.5761725629        1.5715639539
        1.5669277288        1.5622660608        1.5575816308
        1.5528772239        1.5481553022        1.5434178099
        1.5386663099        1.5339023566        1.5291278809
        1.5243453640        1.5195576943        1.5147677812
        1.5099781468        1.5051907457        1.5004071376
        1.4956289191        1.4908581433        1.4860974496
        1.4813498083        1.4766180406        1.4719044271
        1.4672106537        1.4625381167        1.4578883792
        1.4532634862        1.4486659582        1.4440984876
        1.4395635283        1.4350630146        1.4305983537
        1.4261706878        1.4217812792        1.4174318078
        1.4131244047        1.4088613883        1.4046448400
        1.4004762698        1.3963565847        1.3922863946
        1.3882664683        1.3842980539        1.3803828575
        1.3765227002        1.3727190746        1.3689728722
        1.3652844326        1.3616538608        1.3580814161
        1.3545677563        1.3511139190        1.3477210608
        1.3443900932        1.3411214034        1.3379148122
        1.3347698062        1.3316859315        1.3286631265
        1.3257017905        1.3228025297        1.3199657267
        1.3171911963        1.3144781393        1.3118254171
        1.3092319712        1.3066971359        1.3042206752
        1.3018025472        1.2994425451        1.2971400062
        1.2948937307        1.2927021413        1.2905636047
        1.2884767615        1.2864406923        1.2844548180
        1.2825185705        1.2806310080        1.2787906039
        1.2769953437        1.2752430826        1.2735319498
        1.2718605618        1.2702279298        1.2686331349
        1.2670749680        1.2655517274        1.2640612619
        1.2626012191        1.2611693700        1.2597638606
        1.2583832736        1.2570264627        1.2556922253
        1.2543789790        1.2530846231        1.2518066827
        1.2505426692        1.2492904540        1.2480484367
        1.2468154160        1.2455902486        1.2443715022
        1.2431572867        1.2419453340        1.2407332631
        1.2395188902        1.2383004475        1.2370766173
        1.2358463671        1.2346086484        1.2333620988
        1.2321049049        1.2308349208        1.2295499963
        1.2282483394        1.2269287056        1.2255903049
        1.2242324895        1.2228544057        1.2214547985
        1.2200320534        1.2185844267        1.2171103425
        1.2156086228        1.2140785621        1.2125198156
        1.2109321388        1.2093150865        1.2076678194
        1.2059891358        1.2042777324        1.2025325643
        1.2007530999        1.1989393300        1.1970915302
        1.1952099229        1.1932944198        1.1913445639
        1.1893596705        1.1873390826        1.1852824276
        1.1831897776        1.1810616473        1.1788988173
        1.1767020427        1.1744717780        1.1722080688
        1.1699106856        1.1675794402        1.1652145099
        1.1628165913        1.1603868069        1.1579264354
        1.1554366161        1.1529181651        1.1503715660
        1.1477971130        1.1451951454        1.1425662866
        1.1399115941        1.1372325419        1.1345308154
        1.1318079999        1.1290653191        1.1263035729
        1.1235233133        1.1207251602        1.1179100796
        1.1150794853        1.1122351378        1.1093789134
        1.1065125570        1.1036375088        1.1007548569
        1.0978654318        1.0949700229        1.0920696420
        1.0891657108        1.0862600605        1.0833547217
        1.0804516050        1.0775522435        1.0746577343
        1.0717688920        1.0688865160        1.0660116289
        1.0631455952        1.0602900941        1.0574469756
        1.0546180463        1.0518048500        1.0490085287
        1.0462298432        1.0434693734        1.0407278141
        1.0380062121        1.0353060116        1.0326288838
        1.0299764444        1.0273500084        1.0247504875
        1.0221784469        1.0196342670        1.0171183462
        1.0146312842        1.0121739898        1.0097476579
        1.0073535933        1.0049929393        1.0026664413
        1.0003743780        0.9981167054        0.9958933326
        0.9937043773        0.9915502804        0.9894317515
        0.9873496037        0.9853045549        0.9832970574
        0.9813271942        0.9793946829        0.9774990109
        0.9756396750        0.9738164234        0.9720293690
        0.9702788986        0.9685654243        0.9668891124
        0.9652497298        0.9636466614        0.9620790556
        0.9605460158        0.9590467717        0.9575807963
        0.9561478382        0.9547478408        0.9533807446
        0.9520462422        0.9507436097        0.9494717169
        0.9482292240        0.9470148549        0.9458276038
        0.9446667847        0.9435319362        0.9424226554
        0.9413384277        0.9402784917        0.9392417603
        0.9382268358        0.9372321485        0.9362561895
        0.9352977378        0.9343559510        0.9334302635
        0.9325201468        0.9316248682        0.9307433662
        0.9298742706        0.9290160221        0.9281670245
        0.9273257966        0.9264911019        0.9256620195
        0.9248379001        0.9240181875        0.9232021702
        0.9223887935        0.9215766427        0.9207641039
        0.9199496052        0.9191318082        0.9183096818
        0.9174824684        0.9166495907        0.9158105256
        0.9149646530        0.9141111104        0.9132487239
        0.9123760856        0.9114917705        0.9105945906
        0.9096837437        0.9087587840        0.9078194513
        0.9068654696        0.9058964074        0.9049116201
        0.9039102530        0.9028912956        0.9018537001
        0.9007965633        0.8997193063        0.8986217438
        0.8975039808        0.8963661776        0.8952083152
        0.8940300867        0.8928309432        0.8916102313
        0.8903673368        0.8891017976        0.8878133921
        0.8865022002        0.8851685918        0.8838130995
        0.8824361967        0.8810380939        0.8796186745
        0.8781776135        0.8767145981        0.8752295208
        0.8737225617        0.8721941716        0.8706450095
        0.8690758638        0.8674875409        0.8658807138
        0.8642557891        0.8626128853        0.8609519752
        0.8592731302        0.8575767248        0.8558634905
        0.8541344155        0.8523905812        0.8506330309
        0.8488626908        0.8470803144        0.8452864399
        0.8434814061        0.8416654776        0.8398390583
        0.8380028788        0.8361580335        0.8343058391
        0.8324476080        0.8305844754        0.8287173455
        0.8268469270        0.8249737863        0.8230983998
        0.8212212428        0.8193429349        0.8174643846
        0.8155868211        0.8137116553        0.8118402334
        0.8099736332        0.8081126162        0.8062577248
        0.8044094222        0.8025681905        0.8007345846
        0.7989092955        0.7970932288        0.7952875327
        0.7934934920        0.7917123052        0.7899448675
        0.7881917049        0.7864530933        0.7847292629
        0.7830205508        0.7813274440        0.7796505658
        0.7779906747        0.7763486722        0.7747255441
        0.7731221943        0.7715392405        0.7699769172
        0.7684351747        0.7669139128        0.7654131909
        0.7639332933        0.7624746668        0.7610378355
        0.7596233647        0.7582318387        0.7568637709
        0.7555194433        0.7541987842        0.7529014136
        0.7516268625        0.7503748285        0.7491452953
        0.7479384645        0.7467546015        0.7455939307
        0.7444566165        0.7433427494        0.7422522591
        0.7411847919        0.7401396888        0.7391161462
        0.7381134856        0.7371313436        0.7361696501
        0.7352284397        0.7343076665        0.7334071436
        0.7325265771        0.7316655703        0.7308235419
        0.7299996495        0.7291928586        0.7284021784
        0.7276269118        0.7268667245        0.7261214794
        0.7253909824        0.7246748379        0.7239724772
        0.7232832456        0.7226064050        0.7219410461
        0.7212860563        0.7206402674        0.7200027245
        0.7193728640        0.7187504390        0.7181352431
        0.7175268603        0.7169246186        0.7163277170
        0.7157353360        0.7151466046        0.7145604982
        0.7139758574        0.7133916033        0.7128070035
        0.7122217427        0.7116357067        0.7110486483
        0.7104600055        0.7098689847        0.7092747633
        0.7086765756        0.7080736174        0.7074649353
        0.7068495096        0.7062265314        0.7055956316
        0.7049568205        0.7043101521        0.7036553882
        0.7029919366        0.7023190649        0.7016361337
        0.7009426113        0.7002379025        0.6995212515
        0.6987919110        0.6980494667        0.6972939984
        0.6965258766        0.6957453375        0.6949522015
        0.6941459610        0.6933261029        0.6924923199
        0.6916444161        0.6907820678        0.6899047740
        0.6890121272        0.6881041689        0.6871814519
        0.6862446899        0.6852942829        0.6843301350
        0.6833519027        0.6823593900        0.6813526861
        0.6803319425        0.6792970894        0.6782478687
        0.6771842164        0.6761066240        0.6750160761
        0.6739135624        0.6727995892        0.6716741320
        0.6705370366        0.6693884445        0.6682288186
        0.6670585891        0.6658778572        0.6646865391
        0.6634848585        0.6622736881        0.6610543478
        0.6598279934        0.6585951502        0.6573558138
        0.6561099868        0.6548580953        0.6536008815
        0.6523389318        0.6510723960        0.6498012574
        0.6485259237        0.6472475299        0.6459675963
        0.6446873163        0.6434071326        0.6421269839
        0.6408469487        0.6395676290        0.6382899105
        0.6370143944        0.6357411488        0.6344701006
        0.6332017065        0.6319372130        0.6306781935
        0.6294257601        0.6281801839        0.6269412623
        0.6257090395        0.6244841542        0.6232674920
        0.6220595455        0.6208601964        0.6196691990
        0.6184869119        0.6173145317        0.6161535511
        0.6150049192        0.6138686864        0.6127444418
        0.6116320788        0.6105321279        0.6094453511
        0.6083720594        0.6073118970        0.6062643626
        0.6052295781        0.6042085354        0.6032025423
        0.6022123615        0.6012378369        0.6002783241
        0.5993334678        0.5984035584        0.5974891478
        0.5965903572        0.5957066179        0.5948371475
        0.5939817234        0.5931409959        0.5923160160
        0.5915073950        0.5907148592        0.5899375732
        0.5891748777        0.5884267194        0.5876933871
        0.5869748619        0.5862704665        0.5855791939
        0.5849004254        0.5842343606        0.5835817383
        0.5829430871        0.5823181695        0.5817060863
        0.5811058937        0.5805171323        0.5799397899
        0.5793737808        0.5788184837        0.5782728154
        0.5777358012        0.5772071261        0.5766871554
        0.5761763853        0.5756747912        0.5751816199
        0.5746957691        0.5742163800        0.5737431029
        0.5732758238        0.5728141430        0.5723571294
        0.5719036152        0.5714527934        0.5710045845
        0.5705594221        0.5701176112        0.5696787930
        0.5692419580        0.5688059714        0.5683701268
        0.5679342359        0.5674981967        0.5670614686
        0.5666229807        0.5661816021        0.5657367759
        0.5652887344        0.5648380679        0.5643849898
        0.5639289202        0.5634687371        0.5630034489
        0.5625326753        0.5620565104        0.5615749223
        0.5610872773        0.5605924702        0.5600895778
        0.5595784541        0.5590597169        0.5585341038
        0.5580017436        0.5574619574        0.5569137356
        0.5563564379        0.5557900868        0.5552150165
        0.5546312334        0.5540381067        0.5534346984
        0.5528204554        0.5521956531        0.5515611877
        0.5509178833        0.5502658898        0.5496046565
        0.5489334629        0.5482520196        0.5475606235
        0.5468597659        0.5461495755        0.5454296150
        0.5446992320        0.5439581767        0.5432069618
        0.5424466483        0.5416782185        0.5409020306
        0.5401177803        0.5393249724        0.5385234887
        0.5377137797        0.5368965336        0.5360721333
        0.5352403949        0.5344008457        0.5335533345
        0.5326984634        0.5318374550        0.5309715341
        0.5301013059        0.5292266317        0.5283470872
        0.5274626056        0.5265737558        0.5256814314
        0.5247862378        0.5238881405        0.5229867098
        0.5220817797        0.5211739623        0.5202645669
        0.5193549662        0.5184459185        0.5175373880
        0.5166289843        0.5157206273        0.5148128736
        0.5139066494        0.5130026507        0.5121009487
        0.5112011573        0.5103030342        0.5094070186
        0.5085142608        0.5076261076        0.5067434473
        0.5058664148        0.5049946615        0.5041279438
        0.5032665475        0.5024112205        0.5015626939
        0.5007212082        0.4998864517        0.4990579859
        0.4982358295        0.4974207347        0.4966139144
        0.4958164103        0.4950285777        0.4942500767
        0.4934803641        0.4927192844        0.4919672822
        0.4912250727        0.4904930570        0.4897709873
        0.4890581887        0.4883541803        0.4876591961
        0.4869741713        0.4863001812        0.4856377642
        0.4849866505        0.4843460911        0.4837155015
        0.4830948925        0.4824847568        0.4818855298
        0.4812970908        0.4807187268        0.4801496010
        0.4795893576        0.4790383864        0.4784975362
        0.4779674898        0.4774482652        0.4769391986
        0.4764393972        0.4759482977        0.4754659048
        0.4749925428        0.4745283330        0.4740728218
        0.4736250720        0.4731841690        0.4727497645
        0.4723222346        0.4719023077        0.4714904221
        0.4710862852        0.4706889600        0.4702974032
        0.4699110323        0.4695298800        0.4691542244
        0.4687840066        0.4684185171        0.4680566218
        0.4676973675        0.4673404951        0.4669864594
        0.4666359275        0.4662891300        0.4659455421
        0.4656041106        0.4652638295        0.4649242170
        0.4645853431        0.4642474148        0.4639102570
        0.4635731012        0.4632348522        0.4628946420
        0.4625522662        0.4622081742        0.4618630104
        0.4615170206        0.4611697423        0.4608201905
        0.4604673955        0.4601108924        0.4597507988
        0.4593874309        0.4590207577        0.4586501287
        0.4582745056        0.4578930425        0.4575055834
        0.4571126914        0.4567151732        0.4563134372
        0.4559071500        0.4554954288        0.4550774052
        0.4546527321        0.4542216609        0.4537846565
        0.4533418597        0.4528928141        0.4524366683
        0.4519727082        0.4515008366        0.4510216535
        0.4505360755        0.4500447532        0.4495476823
        0.4490442658        0.4485337715        0.4480158542
        0.4474907711        0.4469591420        0.4464214346
        0.4458775642        0.4453269204        0.4447688235
        0.4442030909        0.4436302972        0.4430515226
        0.4424677560        0.4418793689        0.4412860288
        0.4406870980        0.4400822147        0.4394716323
        0.4388560832        0.4382362885        0.4376124881
        0.4369843410        0.4363512722        0.4357130208
        0.4350700052        0.4344232510        0.4337739253
        0.4331227872        0.4324699152        0.4318148824
        0.4311572500        0.4304970367        0.4298348395
        0.4291715273        0.4285077278        0.4278434839
        0.4271783432        0.4265118358        0.4258440121
        0.4251756548        0.4245080004        0.4238421532
        0.4231785911        0.4225170981        0.4218571535
        0.4211984900        0.4205414271        0.4198867591
        0.4192352971        0.4185874034        0.4179428502
        0.4173011039        0.4166618417        0.4160253535
        0.4153925575        0.4147646134        0.4141423774
        0.4135260486        0.4129152308        0.4123093629
        0.4117082283        0.4111121954        0.4105220283
        0.4099383998        0.4093614561        0.4087907500
        0.4082256072        0.4076656809        0.4071113102
        0.4065634292        0.4060230812        0.4054908634
        0.4049666654        0.4044498608        0.4039398021
        0.4034362788        0.4029396391        0.4024505121
        0.4019693345        0.4014960036        0.4010298967
        0.4005702474        0.4001166441        0.3996693239
        0.3992290641        0.3987967250        0.3983727272
        0.3979567978        0.3975481489        0.3971459700
        0.3967499011        0.3963601694        0.3959773015
        0.3956016172        0.3952328619        0.3948702365
        0.3945128117        0.3941600469        0.3938120714
        0.3934695438        0.3931331827        0.3928032675
        0.3924794161        0.3921607630        0.3918464113
        0.3915358681        0.3912291927        0.3909267681
        0.3906288504        0.3903351910        0.3900449912
        0.3897572347        0.3894711965        0.3891867976
        0.3889045640        0.3886252016        0.3883490561
        0.3880758002        0.3878045454        0.3875342920
        0.3872644145        0.3869948698        0.3867260065
        0.3864581190        0.3861910454        0.3859240715
        0.3856562014        0.3853866263        0.3851151023
        0.3848420043        0.3845680164        0.3842936365
        0.3840187917        0.3837427956        0.3834646749
        0.3831836619        0.3828995383        0.3826126098
        0.3823233303        0.3820318268        0.3817376440
        0.3814398857        0.3811376633        0.3808305657
        0.3805188501        0.3802032361        0.3798844350
        0.3795627006        0.3792376635        0.3789085336
        0.3785745343        0.3782353056        0.3778910369
        0.3775422541        0.3771893949        0.3768324368
        0.3764708189        0.3761037217        0.3757305457
        0.3753512907        0.3749665905        0.3745773696
        0.3741843286        0.3737875734        0.3733866127
        0.3729807102        0.3725693617        0.3721525996
        0.3717309497        0.3713050852        0.3708754009
        0.3704417693        0.3700036263        0.3695603365
        0.3691116294        0.3686578492        0.3681998649
        0.3677386792        0.3672749553        0.3668087394
        0.3663395472        0.3658667615        0.3653900970
        0.3649098414        0.3644267266        0.3639415200
        0.3634545997        0.3629657843        0.3624745198
        0.3619803051        0.3614831002        0.3609834780
        0.3604824374        0.3599809841        0.3594797141
        0.3589786264        0.3584772669        0.3579751207
        0.3574720259        0.3569683678        0.3564649315
        0.3559624999        0.3554614449        0.3549615703
        0.3544623152        0.3539631971        0.3534642261
        0.3529660362        0.3524696602        0.3519760831
        0.3514858353        0.3509988486        0.3505146384
        0.3500326974        0.3495528738        0.3490755283
        0.3486013849        0.3481311627        0.3476651983
        0.3472032849        0.3467448367        0.3462892986
        0.3458365634        0.3453871448        0.3449419924
        0.3445020524        0.3440678315        0.3436392163
        0.3432156397        0.3427964828        0.3423814691
        0.3419708323        0.3415651790        0.3411651366
        0.3407709898        0.3403825078        0.3399990624
        0.3396199806        0.3392449462        0.3388742244
        0.3385085673        0.3381488402        0.3377955705
        0.3374486805        0.3371075589        0.3367714248
        0.3364397616        0.3361125681        0.3357902875
        0.3354734772        0.3351624190        0.3348568946
        0.3345562429        0.3342596640        0.3339666073
        0.3336770401        0.3333914521        0.3331105815
        0.3328349951        0.3325647477        0.3322993103
        0.3320378185        0.3317794999        0.3315240313
        0.3312716159        0.3310227414        0.3307777728
        0.3305366250        0.3302987025        0.3300631301
        0.3298291373        0.3295963886        0.3293650918
        0.3291358340        0.3289092244        0.3286855207
        0.3284644272        0.3282451775        0.3280268665
        0.3278088576        0.3275910317        0.3273737295
        0.3271574190        0.3269422863        0.3267279967
        0.3265137659        0.3262986903        0.3260821459
   0
      138.6723931471
       -0.1338006237       -0.1337989953       -0.1337941078
       -0.1337859546       -0.1337745247       -0.1337598026
       -0.1337417684       -0.1337203981       -0.1336956630
       -0.1336675304       -0.1336359631       -0.1336009200
       -0.1335623557       -0.1335202204       -0.1334744608
       -0.1334250193       -0.1333718344       -0.1333148408
       -0.1332539695       -0.1331891479       -0.1331202996
       -0.1330473449       -0.1329702008       -0.1328887807
       -0.1328029951       -0.1327127515       -0.1326179541
       -0.1325185046       -0.1324143019       -0.1323052423
       -0.1321912196       -0.1320721254       -0.1319478491
       -0.1318182780       -0.1316832975       -0.1315427912
       -0.1313966414       -0.1312447286       -0.1310869320
       -0.1309231299       -0.1307531995       -0.1305770171
       -0.1303944583       -0.1302053983       -0.1300097119
       -0.1298072738       -0.1295979585       -0.1293816407
       -0.1291581956       -0.1289274986       -0.1286894259
       -0.1284438546       -0.1281906625       -0.1279297287
       -0.1276609337       -0.1273841594       -0.1270992893
       -0.1268062086       -0.1265048048       -0.1261949673
       -0.1258765877       -0.1255495602       -0.1252137816
       -0.1248691515       -0.1245155722       -0.1241529492
       -0.1237811913       -0.1234002106       -0.1230099225
       -0.1226102462       -0.1222011048       -0.1217824251
       -0.1213541380       -0.1209161786       -0.1204684862
       -0.1200110047       -0.1195436822       -0.1190664717
       -0.1185793308       -0.1180822221       -0.1175751130
       -0.1170579759       -0.1165307885       -0.1159935336
       -0.1154461993       -0.1148887791       -0.1143212718
       -0.1137436820       -0.1131560196       -0.1125583002
       -0.1119505451       -0.1113327814       -0.1107050417
       -0.1100673648       -0.1094197949       -0.1087623824
       -0.1080951833       -0.1074182596       -0.1067316794
       -0.1060355163       -0.1053298500       -0.1046147662
       -0.1038903563       -0.1031567175       -0.1024139531
       -0.1016621719       -0.1009014887       -0.1001320239
       -0.0993539036       -0.0985672595       -0.0977722290
       -0.0969689549       -0.0961575854       -0.0953382743
       -0.0945111803       -0.0936764678       -0.0928343060
       -0.0919848692       -0.0911283367       -0.0902648927
       -0.0893947260       -0.0885180301       -0.0876350031
       -0.0867458473       -0.0858507695       -0.0849499805
       -0.0840436952       -0.0831321324       -0.0822155147
       -0.0812940681       -0.0803680223       -0.0794376103
       -0.0785030682       -0.0775646352       -0.0766225532
       -0.0756770672       -0.0747284243       -0.0737768743
       -0.0728226691       -0.0718660626       -0.0709073108
       -0.0699466713       -0.0689844032       -0.0680207671
       -0.0670560247       -0.0660904387       -0.0651242728
       -0.0641577913       -0.0631912590       -0.0622249410
       -0.0612591026       -0.0602940090       -0.0593299252
       -0.0583671158       -0.0574058450       -0.0564463760
       -0.0554889712       -0.0545338919       -0.0535813982
       -0.0526317486       -0.0516852002       -0.0507420081
       -0.0498024256       -0.0488667038       -0.0479350915
       -0.0470078352       -0.0460851787       -0.0451673630
       -0.0442546261       -0.0433472033       -0.0424453262
       -0.0415492235       -0.0406591199       -0.0397752369
       -0.0388977919       -0.0380269986       -0.0371630664
       -0.0363062008       -0.0354566028       -0.0346144691
       -0.0337799917       -0.0329533582       -0.0321347512
       -0.0313243485       -0.0305223231       -0.0297288427
       -0.0289440701       -0.0281681627       -0.0274012727
       -0.0266435468       -0.0258951263       -0.0251561470
       -0.0244267391       -0.0237070272       -0.0229971300
       -0.0222971606       -0.0216072264       -0.0209274288
       -0.0202578634       -0.0195986199       -0.0189497821
       -0.0183114278       -0.0176836288       -0.0170664512
       -0.0164599549       -0.0158641938       -0.0152792160
       -0.0147050635       -0.0141417725       -0.0135893730
       -0.0130478896       -0.0125173404       -0.0119977382
       -0.0114890897       -0.0109913959       -0.0105046521
       -0.0100288480       -0.0095639675       -0.0091099891
       -0.0086668859       -0.0082346253       -0.0078131695
       -0.0074024754       -0.0070024948       -0.0066131743
       -0.0062344552       -0.0058662744       -0.0055085634
       -0.0051612493       -0.0048242544       -0.0044974963
       -0.0041808885       -0.0038743397       -0.0035777547
       -0.0032910341       -0.0030140744       -0.0027467681
       -0.0024890042       -0.0022406677       -0.0020016404
       -0.0017718005       -0.0015510229       -0.0013391794
       -0.0011361386       -0.0009417666       -0.0007559262
       -0.0005784779       -0.0004092797       -0.0002481871
       -0.0000950533        0.0000502703        0.0001879345
        0.0003180920        0.0004408970        0.0005565054
        0.0006650743        0.0007667624        0.0008617294
        0.0009501358        0.0010321435        0.0011079146
        0.0011776122        0.0012413996        0.0012994407
        0.0013518995        0.0013989401        0.0014407265
        0.0014774228        0.0015091925        0.0015361989
        0.0015586047        0.0015765721        0.0015902623
        0.0015998358        0.0016054522        0.0016072697
        0.0016054457        0.0016001359        0.0015914950
        0.0015796759        0.0015648300        0.0015471069
        0.0015266548        0.0015036195        0.0014781452
        0.0014503739        0.0014204456        0.0013884979
        0.0013546664        0.0013190842        0.0012818820
        0.0012431879        0.0012031278        0.0011618248
        0.0011193992        0.0010759689        0.0010316489
        0.0009865515        0.0009407859        0.0008944588
        0.0008476738        0.0008005316        0.0007531299
        0.0007055634        0.0006579238        0.0006102999
        0.0005627774        0.0005154387        0.0004683634
        0.0004216279        0.0003753057        0.0003294670
        0.0002841791        0.0002395061        0.0001955091
        0.0001522462        0.0001097724        0.0000681396
        0.0000273970       -0.0000124094       -0.0000512366
       -0.0000890443       -0.0001257952       -0.0001614549
       -0.0001959918       -0.0002293769       -0.0002615843
       -0.0002925904       -0.0003223746       -0.0003509186
       -0.0003782069       -0.0004042265       -0.0004289666
       -0.0004524191       -0.0004745781       -0.0004954401
       -0.0005150036       -0.0005332697       -0.0005502412
       -0.0005659233       -0.0005803228       -0.0005934488
       -0.0006053121       -0.0006159253       -0.0006253028
       -0.0006334606       -0.0006404164       -0.0006461893
       -0.0006507999       -0.0006542704       -0.0006566240
       -0.0006578854       -0.0006580804       -0.0006572360
       -0.0006553801       -0.0006525417       -0.0006487508
       -0.0006440380       -0.0006384350       -0.0006319739
       -0.0006246876       -0.0006166096       -0.0006077739
       -0.0005982149       -0.0005879675       -0.0005770668
       -0.0005655481       -0.0005534471       -0.0005407996
       -0.0005276414       -0.0005140082       -0.0004999360
       -0.0004854604       -0.0004706171       -0.0004554413
       -0.0004399682       -0.0004242327       -0.0004082693
       -0.0003921119       -0.0003757943       -0.0003593496
       -0.0003428105       -0.0003262090       -0.0003095765
       -0.0002929439       -0.0002763412       -0.0002597980
       -0.0002433429       -0.0002270036       -0.0002108074
       -0.0001947805       -0.0001789481       -0.0001633349
       -0.0001479644       -0.0001328592       -0.0001180411
       -0.0001035308       -0.0000893480       -0.0000755117
       -0.0000620394       -0.0000489481       -0.0000362534
       -0.0000239701       -0.0000121118       -0.0000006912
        0.0000102801        0.0000207915        0.0000308334
        0.0000403974        0.0000494760        0.0000580626
        0.0000661519        0.0000737394        0.0000808216
        0.0000873960        0.0000934612        0.0000990166
        0.0001040625        0.0001086003        0.0001126322
        0.0001161612        0.0001191913        0.0001217274
        0.0001237749        0.0001253404        0.0001264310
        0.0001270547        0.0001272201        0.0001269366
        0.0001262142        0.0001250635        0.0001234960
        0.0001215233        0.0001191580        0.0001164130
        0.0001133018        0.0001098382        0.0001060367
        0.0001019120        0.0000974792        0.0000927538
        0.0000877517        0.0000824887        0.0000769814
        0.0000712462        0.0000652999        0.0000591593
        0.0000528414        0.0000463634        0.0000397423
        0.0000329955        0.0000261401        0.0000191932
        0.0000121721        0.0000050937       -0.0000020250
       -0.0000091673       -0.0000163164       -0.0000234561
       -0.0000305699       -0.0000376421       -0.0000446568
       -0.0000515986       -0.0000584525       -0.0000652036
       -0.0000718375       -0.0000783401       -0.0000846979
       -0.0000908976       -0.0000969263       -0.0001027718
       -0.0001084220       -0.0001138657       -0.0001190919
       -0.0001240901       -0.0001288505       -0.0001333636
       -0.0001376208       -0.0001416137       -0.0001453346
       -0.0001487763       -0.0001519322       -0.0001547965
       -0.0001573636       -0.0001596287       -0.0001615876
       -0.0001632366       -0.0001645727       -0.0001655934
       -0.0001662968       -0.0001666816       -0.0001667471
       -0.0001664932       -0.0001659203       -0.0001650294
       -0.0001638221       -0.0001623006       -0.0001604675
       -0.0001583260       -0.0001558798       -0.0001531333
       -0.0001500912       -0.0001467588       -0.0001431418
       -0.0001392464       -0.0001350793       -0.0001306476
       -0.0001259589       -0.0001210211       -0.0001158426
       -0.0001104320       -0.0001047985       -0.0000989514
       -0.0000929006       -0.0000866561       -0.0000802282
       -0.0000736276       -0.0000668652       -0.0000599519
       -0.0000528992       -0.0000457186       -0.0000384217
       -0.0000310204       -0.0000235267       -0.0000159526
       -0.0000083103       -0.0000006120        0.0000071299
        0.0000149031        0.0000226953        0.0000304941
        0.0000382871        0.0000460623        0.0000538072
        0.0000615099        0.0000691582        0.0000767404
        0.0000842446        0.0000916592        0.0000989728
        0.0001061741        0.0001132522        0.0001201962
        0.0001269955        0.0001336399        0.0001401193
        0.0001464239        0.0001525443        0.0001584713
        0.0001641961        0.0001697102        0.0001750054
        0.0001800740        0.0001849084        0.0001895018
        0.0001938473        0.0001979389        0.0002017704
        0.0002053366        0.0002086324        0.0002116532
        0.0002143947        0.0002168532        0.0002190254
        0.0002209084        0.0002224997        0.0002237973
        0.0002247997        0.0002255057        0.0002259146
        0.0002260263        0.0002258408        0.0002253589
        0.0002245816        0.0002235103        0.0002221471
        0.0002204943        0.0002185546        0.0002163312
        0.0002138277        0.0002110481        0.0002079967
        0.0002046783        0.0002010980        0.0001972612
        0.0001931739        0.0001888422        0.0001842726
        0.0001794719        0.0001744473        0.0001692062
        0.0001637564        0.0001581058        0.0001522628
        0.0001462358        0.0001400335        0.0001336650
        0.0001271394        0.0001204660        0.0001136544
        0.0001067144        0.0000996557        0.0000924884
        0.0000852225        0.0000778682        0.0000704359
        0.0000629360        0.0000553787        0.0000477747
        0.0000401343        0.0000324682        0.0000247868
        0.0000171005        0.0000094199        0.0000017553
       -0.0000058828       -0.0000134844       -0.0000210391
       -0.0000285370       -0.0000359680       -0.0000433224
       -0.0000505904       -0.0000577627       -0.0000648298
       -0.0000717827       -0.0000786122       -0.0000853098
       -0.0000918669       -0.0000982752       -0.0001045266
       -0.0001106133       -0.0001165279       -0.0001222630
       -0.0001278117       -0.0001331672       -0.0001383232
       -0.0001432736       -0.0001480125       -0.0001525346
       -0.0001568346       -0.0001609078       -0.0001647497
       -0.0001683562       -0.0001717234       -0.0001748480
       -0.0001777268       -0.0001803571       -0.0001827365
       -0.0001848630       -0.0001867350       -0.0001883510
       -0.0001897102       -0.0001908120       -0.0001916562
       -0.0001922428       -0.0001925723       -0.0001926456
       -0.0001924639       -0.0001920286       -0.0001913417
       -0.0001904053       -0.0001892220       -0.0001877946
       -0.0001861263       -0.0001842206       -0.0001820814
       -0.0001797126       -0.0001771188       -0.0001743045
       -0.0001712749       -0.0001680351       -0.0001645905
       -0.0001609471       -0.0001571107       -0.0001530876
       -0.0001488842       -0.0001445072       -0.0001399635
       -0.0001352602       -0.0001304044       -0.0001254037
       -0.0001202655       -0.0001149976       -0.0001096078
       -0.0001041042       -0.0000984949       -0.0000927879
       -0.0000869917       -0.0000811145       -0.0000751649
       -0.0000691513       -0.0000630821       -0.0000569661
       -0.0000508117       -0.0000446275       -0.0000384221
       -0.0000322040       -0.0000259817       -0.0000197638
       -0.0000135586       -0.0000073746       -0.0000012199
        0.0000048972        0.0000109686        0.0000169864
        0.0000229427        0.0000288297        0.0000346398
        0.0000403657        0.0000459999        0.0000515355
        0.0000569654        0.0000622829        0.0000674814
        0.0000725546        0.0000774963        0.0000823006
        0.0000869618        0.0000914744        0.0000958331
        0.0001000330        0.0001040693        0.0001079375
        0.0001116334        0.0001151530        0.0001184925
        0.0001216487        0.0001246182        0.0001273982
        0.0001299861        0.0001323795        0.0001345765
        0.0001365752        0.0001383742        0.0001399723
        0.0001413685        0.0001425623        0.0001435532
        0.0001443413        0.0001449268        0.0001453101
        0.0001454920        0.0001454737        0.0001452563
        0.0001448415        0.0001442311        0.0001434273
        0.0001424324        0.0001412490        0.0001398800
        0.0001383285        0.0001365977        0.0001346913
        0.0001326130        0.0001303669        0.0001279571
        0.0001253880        0.0001226642        0.0001197905
        0.0001167719        0.0001136134        0.0001103204
        0.0001068983        0.0001033527        0.0000996893
        0.0000959140        0.0000920327        0.0000880515
        0.0000839766        0.0000798142        0.0000755707
        0.0000712525        0.0000668661        0.0000624180
        0.0000579149        0.0000533633        0.0000487699
        0.0000441412        0.0000394841        0.0000348051
        0.0000301109        0.0000254081        0.0000207033
        0.0000160031        0.0000113140        0.0000066423
        0.0000019946       -0.0000026229       -0.0000072040
       -0.0000117426       -0.0000162325       -0.0000206679
       -0.0000250430       -0.0000293521       -0.0000335895
       -0.0000377500       -0.0000418282       -0.0000458189
       -0.0000497173       -0.0000535184       -0.0000572177
       -0.0000608107       -0.0000642930       -0.0000676605
       -0.0000709094       -0.0000740359       -0.0000770364
       -0.0000799077       -0.0000826465       -0.0000852500
       -0.0000877154       -0.0000900402       -0.0000922222
       -0.0000942592       -0.0000961494       -0.0000978911
       -0.0000994829       -0.0001009237       -0.0001022123
       -0.0001033482       -0.0001043306       -0.0001051593
       -0.0001058342       -0.0001063554       -0.0001067231
       -0.0001069381       -0.0001070009       -0.0001069125
       -0.0001066742       -0.0001062873       -0.0001057533
       -0.0001050740       -0.0001042514       -0.0001032876
       -0.0001021849       -0.0001009459       -0.0000995733
       -0.0000980699       -0.0000964387       -0.0000946829
       -0.0000928058       -0.0000908110       -0.0000887020
       -0.0000864827       -0.0000841569       -0.0000817286
       -0.0000792021       -0.0000765814       -0.0000738711
       -0.0000710755       -0.0000681992       -0.0000652468
       -0.0000622231       -0.0000591327       -0.0000559806
       -0.0000527716       -0.0000495107       -0.0000462029
       -0.0000428531       -0.0000394664       -0.0000360479
       -0.0000326026       -0.0000291356       -0.0000256520
       -0.0000221569       -0.0000186552       -0.0000151520
       -0.0000116523       -0.0000081611       -0.0000046832
       -0.0000012235        0.0000022131        0.0000056221
        0.0000089987        0.0000123383        0.0000156364
        0.0000188887        0.0000220908        0.0000252385
        0.0000283276        0.0000313543        0.0000343145
        0.0000372046        0.0000400209        0.0000427599
        0.0000454182        0.0000479925        0.0000504799
        0.0000528773        0.0000551819        0.0000573911
        0.0000595023        0.0000615134        0.0000634219
        0.0000652260        0.0000669237        0.0000685134
        0.0000699936        0.0000713628        0.0000726199
        0.0000737638        0.0000747938        0.0000757090
        0.0000765090        0.0000771934        0.0000777621
        0.0000782149        0.0000785522        0.0000787740
        0.0000788811        0.0000788739        0.0000787533
        0.0000785202        0.0000781757        0.0000777211
        0.0000771578        0.0000764873        0.0000757114
        0.0000748318        0.0000738506        0.0000727699
        0.0000715918        0.0000703189        0.0000689534
        0.0000674980        0.0000659555        0.0000643287
        0.0000626204        0.0000608337        0.0000589717
        0.0000570375        0.0000550346        0.0000529661
        0.0000508356        0.0000486466        0.0000464025
        0.0000441071        0.0000417639        0.0000393766
        0.0000369491        0.0000344851        0.0000319884
        0.0000294628        0.0000269121        0.0000243403
        0.0000217512        0.0000191486        0.0000165363
        0.0000139183        0.0000112984        0.0000086803
        0.0000060678        0.0000034647        0.0000008746
       -0.0000016987       -0.0000042517       -0.0000067808
       -0.0000092825       -0.0000117534       -0.0000141901
       -0.0000165893       -0.0000189477       -0.0000212624
       -0.0000235300       -0.0000257478       -0.0000279129
       -0.0000300224       -0.0000320736       -0.0000340640
       -0.0000359911       -0.0000378526       -0.0000396461
       -0.0000413696       -0.0000430209       -0.0000445982
       -0.0000460998       -0.0000475238       -0.0000488688
       -0.0000501333       -0.0000513161       -0.0000524159
       -0.0000534318       -0.0000543628       -0.0000552081
       -0.0000559670       -0.0000566391       -0.0000572240
       -0.0000577213       -0.0000581310       -0.0000584530
       -0.0000586874       -0.0000588345       -0.0000588947
       -0.0000588684       -0.0000587562       -0.0000585590
       -0.0000582774       -0.0000579126       -0.0000574656
       -0.0000569376       -0.0000563299       -0.0000556439
       -0.0000548811       -0.0000540432       -0.0000531318
       -0.0000521488       -0.0000510962       -0.0000499758
       -0.0000487899       -0.0000475404       -0.0000462298
       -0.0000448602       -0.0000434342       -0.0000419541
       -0.0000404225       -0.0000388419       -0.0000372150
       -0.0000355444       -0.0000338330       -0.0000320834
       -0.0000302985       -0.0000284811       -0.0000266341
       -0.0000247604       -0.0000228629       -0.0000209445
       -0.0000190082       -0.0000170569       -0.0000150936
       -0.0000131213       -0.0000111428       -0.0000091612
       -0.0000071793       -0.0000052001       -0.0000032264
       -0.0000012611        0.0000006930        0.0000026331
        0.0000045564        0.0000064602        0.0000083419
        0.0000101988        0.0000120284        0.0000138282
        0.0000155957        0.0000173285        0.0000190244
        0.0000206810        0.0000222963        0.0000238680
        0.0000253942        0.0000268728        0.0000283022
        0.0000296804        0.0000310058        0.0000322767
        0.0000334917        0.0000346493        0.0000357483
        0.0000367872        0.0000377651        0.0000386809
        0.0000395335        0.0000403223        0.0000410463
        0.0000417050        0.0000422979        0.0000428244
        0.0000432842        0.0000436771        0.0000440029
        0.0000442616        0.0000444532        0.0000445779
        0.0000446359        0.0000446275        0.0000445532
        0.0000444135        0.0000442091        0.0000439406
        0.0000436089        0.0000432148        0.0000427593
        0.0000422435        0.0000416685        0.0000410356
        0.0000403461        0.0000396012        0.0000388026
        0.0000379516        0.0000370500        0.0000360993
        0.0000351012        0.0000340575        0.0000329701
        0.0000318409        0.0000306717        0.0000294646
        0.0000282215        0.0000269446        0.0000256359
        0.0000242975        0.0000229317        0.0000215407
        0.0000201265        0.0000186916        0.0000172380
        0.0000157682        0.0000142843        0.0000127887
        0.0000112837        0.0000097714        0.0000082543
        0.0000067345        0.0000052145        0.0000036963
        0.0000021822        0.0000006745       -0.0000008246
       -0.0000023131       -0.0000037886       -0.0000052493
       -0.0000066928       -0.0000081174       -0.0000095208
       -0.0000109013       -0.0000122569       -0.0000135857
       -0.0000148859       -0.0000161558       -0.0000173937
       -0.0000185979       -0.0000197669       -0.0000208992
       -0.0000219933       -0.0000230478       -0.0000240613
       -0.0000250328       -0.0000259608       -0.0000268445
       -0.0000276826       -0.0000284743       -0.0000292187
       -0.0000299148       -0.0000305621       -0.0000311599
       -0.0000317075       -0.0000322044       -0.0000326503
       -0.0000330448       -0.0000333875       -0.0000336784
       -0.0000339172       -0.0000341041       -0.0000342389
       -0.0000343218       -0.0000343530       -0.0000343329
       -0.0000342616       -0.0000341397       -0.0000339676
       -0.0000337458       -0.0000334751       -0.0000331562
       -0.0000327897       -0.0000323765       -0.0000319175
       -0.0000314137       -0.0000308662       -0.0000302758
       -0.0000296440       -0.0000289717       -0.0000282602
       -0.0000275110       -0.0000267252       -0.0000259043
       -0.0000250497       -0.0000241629       -0.0000232454
       -0.0000222987       -0.0000213246       -0.0000203244
       -0.0000193000       -0.0000182530       -0.0000171851
       -0.0000160979       -0.0000149933       -0.0000138729
       -0.0000127386       -0.0000115922       -0.0000104353
       -0.0000092698       -0.0000080976       -0.0000069202
       -0.0000057397       -0.0000045577       -0.0000033760
       -0.0000021964       -0.0000010206        0.0000001497
        0.0000013126        0.0000024666        0.0000036100
        0.0000047411        0.0000058583        0.0000069600
        0.0000080447        0.0000091109        0.0000101570
        0.0000111816        0.0000121833        0.0000131608
        0.0000141127        0.0000150378        0.0000159349
        0.0000168026        0.0000176401        0.0000184461
        0.0000192196        0.0000199597        0.0000206655
        0.0000213361        0.0000219707        0.0000225686
        0.0000231291        0.0000236515        0.0000241354
        0.0000245802        0.0000249855        0.0000253509
        0.0000256761        0.0000259609        0.0000262050
        0.0000264083        0.0000265708        0.0000266924
        0.0000267732        0.0000268134        0.0000268130
        0.0000267724        0.0000266918        0.0000265716
        0.0000264122        0.0000262140        0.0000259776
        0.0000257036        0.0000253925        0.0000250451
        0.0000246621        0.0000242443        0.0000237924
        0.0000233075        0.0000227903        0.0000222419
        0.0000216632        0.0000210553        0.0000204193
        0.0000197563        0.0000190674        0.0000183539
        0.0000176168        0.0000168576        0.0000160774
        0.0000152775        0.0000144592        0.0000136240
        0.0000127730        0.0000119078        0.0000110296
        0.0000101399        0.0000092400        0.0000083314
        0.0000074156        0.0000064938        0.0000055675
        0.0000046382        0.0000037072        0.0000027760
        0.0000018460        0.0000009185       -0.0000000051
       -0.0000009233       -0.0000018349       -0.0000027386
       -0.0000036329       -0.0000045167       -0.0000053886
       -0.0000062474       -0.0000070919       -0.0000079209
       -0.0000087333       -0.0000095278       -0.0000103035
       -0.0000110592       -0.0000117940       -0.0000125068
       -0.0000131967       -0.0000138628       -0.0000145042
       -0.0000151201       -0.0000157097       -0.0000162723
       -0.0000168071       -0.0000173136       -0.0000177911
       -0.0000182390       -0.0000186569       -0.0000190443
       -0.0000194008       -0.0000197260       -0.0000200196
       -0.0000202813       -0.0000205109       -0.0000207083
       -0.0000208733       -0.0000210058       -0.0000211060
       -0.0000211736       -0.0000212089       -0.0000212120
       -0.0000211831       -0.0000211223       -0.0000210299
       -0.0000209063       -0.0000207518       -0.0000205668
       -0.0000203518       -0.0000201072       -0.0000198336
       -0.0000195315       -0.0000192016       -0.0000188445
       -0.0000184610       -0.0000180516       -0.0000176172
       -0.0000171586       -0.0000166766       -0.0000161721
       -0.0000156458       -0.0000150989       -0.0000145321
       -0.0000139465       -0.0000133430       -0.0000127227
       -0.0000120865       -0.0000114356       -0.0000107709
       -0.0000100936       -0.0000094048       -0.0000087055
       -0.0000079969       -0.0000072801       -0.0000065561
       -0.0000058263       -0.0000050916       -0.0000043532
       -0.0000036123       -0.0000028699       -0.0000021273
       -0.0000013855       -0.0000006457        0.0000000911
        0.0000008237        0.0000015511        0.0000022722
        0.0000029860        0.0000036913        0.0000043872
        0.0000050727        0.0000057467        0.0000064084
        0.0000070569        0.0000076911        0.0000083102
        0.0000089134        0.0000094998        0.0000100687
        0.0000106192        0.0000111506        0.0000116623
        0.0000121536        0.0000126238        0.0000130723
        0.0000134986        0.0000139022        0.0000142825
        0.0000146391        0.0000149716        0.0000152796
        0.0000155627        0.0000158208        0.0000160535
        0.0000162606        0.0000164419        0.0000165974
        0.0000167268        0.0000168301        0.0000169074
        0.0000169586        0.0000169838        0.0000169832
        0.0000169567        0.0000169047        0.0000168272
        0.0000167247        0.0000165973        0.0000164454
        0.0000162694        0.0000160696        0.0000158464
        0.0000156004        0.0000153320        0.0000150418
        0.0000147302        0.0000143979        0.0000140456
        0.0000136737        0.0000132831        0.0000128743
        0.0000124481        0.0000120053        0.0000115466
        0.0000110727        0.0000105845        0.0000100828
        0.0000095685        0.0000090422        0.0000085050
        0.0000079577        0.0000074012        0.0000068363
        0.0000062640        0.0000056852        0.0000051008
        0.0000045116        0.0000039187        0.0000033229
        0.0000027252        0.0000021264        0.0000015275
        0.0000009294        0.0000003330       -0.0000002608
       -0.0000008511       -0.0000014370       -0.0000020178
       -0.0000025924       -0.0000031602       -0.0000037202
       -0.0000042716       -0.0000048137       -0.0000053456
       -0.0000058667       -0.0000063762       -0.0000068733
       -0.0000073575       -0.0000078279       -0.0000082840
       -0.0000087251       -0.0000091507       -0.0000095602
       -0.0000099531       -0.0000103288       -0.0000106868
       -0.0000110267       -0.0000113481       -0.0000116506
       -0.0000119338       -0.0000121974       -0.0000124410
       -0.0000126645       -0.0000128676       -0.0000130500
       -0.0000132117       -0.0000133523       -0.0000134720
       -0.0000135705       -0.0000136479       -0.0000137040
       -0.0000137391       -0.0000137530       -0.0000137459
       -0.0000137179       -0.0000136691       -0.0000135998
       -0.0000135101       -0.0000134003       -0.0000132706
       -0.0000131214       -0.0000129529       -0.0000127655
       -0.0000125597       -0.0000123357       -0.0000120941
       -0.0000118352       -0.0000115596       -0.0000112678
       -0.0000109603       -0.0000106376       -0.0000103004
       -0.0000099491       -0.0000095844       -0.0000092070
       -0.0000088174       -0.0000084163       -0.0000080044
       -0.0000075823       -0.0000071508       -0.0000067106
       -0.0000062623       -0.0000058067       -0.0000053445
       -0.0000048765       -0.0000044034       -0.0000039259
       -0.0000034448       -0.0000029609       -0.0000024748
       -0.0000019874       -0.0000014994       -0.0000010115
       -0.0000005245       -0.0000000391        0.0000004440
        0.0000009239        0.0000014001        0.0000018718
        0.0000023383        0.0000027990        0.0000032530
        0.0000036999        0.0000041389        0.0000045695
        0.0000049909        0.0000054027        0.0000058042
        0.0000061948        0.0000065741        0.0000069414
        0.0000072964        0.0000076385        0.0000079672
        0.0000082822        0.0000085829        0.0000088691
        0.0000091404        0.0000093963        0.0000096367
        0.0000098611        0.0000100694        0.0000102614
        0.0000104367        0.0000105952        0.0000107367
        0.0000108612        0.0000109684        0.0000110584
        0.0000111311        0.0000111863        0.0000112243
        0.0000112449        0.0000112482        0.0000112343
        0.0000112033        0.0000111554        0.0000110906
        0.0000110092        0.0000109113        0.0000107973
        0.0000106673        0.0000105216        0.0000103606
        0.0000101845        0.0000099936        0.0000097884
        0.0000095693        0.0000093365        0.0000090906
        0.0000088320        0.0000085611        0.0000082785
        0.0000079845        0.0000076798        0.0000073647
        0.0000070399        0.0000067059        0.0000063632
        0.0000060125        0.0000056542        0.0000052890
        0.0000049174        0.0000045401        0.0000041576
        0.0000037706        0.0000033797        0.0000029855
        0.0000025885        0.0000021895        0.0000017891
        0.0000013878        0.0000009863        0.0000005852
        0.0000001851       -0.0000002134       -0.0000006096
       -0.0000010031       -0.0000013932       -0.0000017793
       -0.0000021608       -0.0000025372       -0.0000029080
       -0.0000032726       -0.0000036304       -0.0000039810
       -0.0000043239       -0.0000046585       -0.0000049844
       -0.0000053011       -0.0000056083       -0.0000059054
       -0.0000061921       -0.0000064679       -0.0000067326
       -0.0000069857       -0.0000072269       -0.0000074559
       -0.0000076724       -0.0000078762       -0.0000080670
       -0.0000082445       -0.0000084085       -0.0000085589
       -0.0000086955       -0.0000088182       -0.0000089267
       -0.0000090211       -0.0000091012       -0.0000091670
       -0.0000092185       -0.0000092556       -0.0000092783
       -0.0000092867       -0.0000092809       -0.0000092608
       -0.0000092267       -0.0000091786       -0.0000091166
       -0.0000090410       -0.0000089518       -0.0000088494
       -0.0000087338       -0.0000086054       -0.0000084644
       -0.0000083111       -0.0000081458       -0.0000079687
       -0.0000077802       -0.0000075807       -0.0000073704
       -0.0000071499       -0.0000069194       -0.0000066793
       -0.0000064301       -0.0000061722       -0.0000059060
       -0.0000056319       -0.0000053505       -0.0000050622
       -0.0000047674       -0.0000044667       -0.0000041605
       -0.0000038493       -0.0000035336       -0.0000032139
       -0.0000028908       -0.0000025647       -0.0000022362
       -0.0000019057       -0.0000015738       -0.0000012410
       -0.0000009078       -0.0000005747       -0.0000002423
        0.0000000890        0.0000004186        0.0000007462
        0.0000010711        0.0000013928        0.0000017110
        0.0000020252        0.0000023347        0.0000026394
        0.0000029386        0.0000032319        0.0000035189
        0.0000037993        0.0000040725        0.0000043383
        0.0000045962        0.0000048459        0.0000050871
        0.0000053193        0.0000055424        0.0000057559
        0.0000059597        0.0000061533        0.0000063367
        0.0000065095        0.0000066716        0.0000068227
        0.0000069626        0.0000070912        0.0000072084
        0.0000073139        0.0000074078        0.0000074898
        0.0000075601        0.0000076183        0.0000076647
        0.0000076990        0.0000077214        0.0000077318
        0.0000077303        0.0000077169        0.0000076917
        0.0000076549        0.0000076064        0.0000075465
        0.0000074752        0.0000073928        0.0000072994
        0.0000071952        0.0000070804        0.0000069552
        0.0000068199        0.0000066747        0.0000065199
        0.0000063557        0.0000061826        0.0000060006
        0.0000058103        0.0000056119        0.0000054057
        0.0000051921        0.0000049715        0.0000047442
        0.0000045107        0.0000042712        0.0000040262
        0.0000037761        0.0000035212        0.0000032621
        0.0000029991        0.0000027327        0.0000024632
        0.0000021911        0.0000019168        0.0000016408
        0.0000013634        0.0000010852        0.0000008065
        0.0000005278        0.0000002495       -0.0000000280
       -0.0000003043       -0.0000005788       -0.0000008513
       -0.0000011213       -0.0000013884       -0.0000016522
       -0.0000019124       -0.0000021684       -0.0000024200
       -0.0000026668       -0.0000029084       -0.0000031446
       -0.0000033748       -0.0000035989       -0.0000038165
       -0.0000040272       -0.0000042309       -0.0000044271
       -0.0000046158       -0.0000047965       -0.0000049690
       -0.0000051332       -0.0000052887       -0.0000054355
       -0.0000055733       -0.0000057019       -0.0000058211
       -0.0000059309       -0.0000060312       -0.0000061217
       -0.0000062024       -0.0000062732       -0.0000063340
       -0.0000063849       -0.0000064257       -0.0000064564
       -0.0000064771       -0.0000064877       -0.0000064883
       -0.0000064789       -0.0000064596       -0.0000064304
       -0.0000063914       -0.0000063428       -0.0000062846
       -0.0000062170       -0.0000061401       -0.0000060541
       -0.0000059592       -0.0000058554       -0.0000057431
       -0.0000056224       -0.0000054936       -0.0000053569
       -0.0000052125       -0.0000050607       -0.0000049017
       -0.0000047359       -0.0000045634       -0.0000043847
       -0.0000042000       -0.0000040096       -0.0000038138
       -0.0000036129       -0.0000034074       -0.0000031975
       -0.0000029835       -0.0000027658       -0.0000025448
       -0.0000023208       -0.0000020942       -0.0000018652
       -0.0000016344       -0.0000014020       -0.0000011685
       -0.0000009341       -0.0000006993       -0.0000004643
       -0.0000002296        0.0000000044        0.0000002375
        0.0000004692        0.0000006992        0.0000009272
        0.0000011528        0.0000013757        0.0000015956
        0.0000018121        0.0000020249        0.0000022336
        0.0000024381        0.0000026380        0.0000028330
        0.0000030228        0.0000032071        0.0000033858
        0.0000035585        0.0000037250        0.0000038850
        0.0000040385        0.0000041850        0.0000043245
        0.0000044568        0.0000045817        0.0000046989
        0.0000048085        0.0000049102        0.0000050039
        0.0000050895        0.0000051669        0.0000052360
        0.0000052968        0.0000053491        0.0000053930
        0.0000054284        0.0000054553        0.0000054737
        0.0000054835        0.0000054849        0.0000054778
        0.0000054623        0.0000054384        0.0000054063
        0.0000053659        0.0000053174        0.0000052610
        0.0000051966        0.0000051245        0.0000050448
        0.0000049576        0.0000048632        0.0000047616
        0.0000046531        0.0000045379        0.0000044161
        0.0000042881        0.0000041539        0.0000040139
        0.0000038682        0.0000037172        0.0000035610
        0.0000034000        0.0000032344        0.0000030645
        0.0000028906        0.0000027128        0.0000025317
        0.0000023473        0.0000021601        0.0000019703
        0.0000017782        0.0000015842        0.0000013885
        0.0000011914        0.0000009933        0.0000007944
        0.0000005952        0.0000003958        0.0000001966
       -0.0000000021       -0.0000002000       -0.0000003968
       -0.0000005922       -0.0000007859       -0.0000009776
       -0.0000011670       -0.0000013539       -0.0000015379
       -0.0000017188       -0.0000018964       -0.0000020703
       -0.0000022403       -0.0000024062       -0.0000025677
       -0.0000027246       -0.0000028767       -0.0000030237
       -0.0000031655       -0.0000033018       -0.0000034325
       -0.0000035574       -0.0000036763       -0.0000037890
       -0.0000038955       -0.0000039955       -0.0000040889
       -0.0000041757       -0.0000042556       -0.0000043287
       -0.0000043948       -0.0000044539       -0.0000045059
       -0.0000045507       -0.0000045883       -0.0000046186
       -0.0000046417       -0.0000046576       -0.0000046662
       -0.0000046675       -0.0000046617       -0.0000046487
       -0.0000046285       -0.0000046013       -0.0000045671
       -0.0000045259       -0.0000044780       -0.0000044233
       -0.0000043620       -0.0000042942       -0.0000042200
       -0.0000041396       -0.0000040532       -0.0000039608
       -0.0000038626       -0.0000037589       -0.0000036498
       -0.0000035355       -0.0000034161       -0.0000032919
       -0.0000031632       -0.0000030300       -0.0000028927
       -0.0000027515       -0.0000026066       -0.0000024582
       -0.0000023065       -0.0000021519       -0.0000019946
       -0.0000018348       -0.0000016728       -0.0000015089
       -0.0000013432       -0.0000011762       -0.0000010079
       -0.0000008388       -0.0000006690       -0.0000004988
   0
       -6.7235500916      117.8916474497
        0.0387060028        0.0386948003        0.0386611971
        0.0386052054        0.0385268458        0.0384261470
        0.0383031462        0.0381578884        0.0379904271
        0.0378008238        0.0375891483        0.0373554787
        0.0370999008        0.0368225091        0.0365234058
        0.0362027015        0.0358605146        0.0354969718
        0.0351122078        0.0347063652        0.0342795947
        0.0338320550        0.0333639126        0.0328753421
        0.0323665257        0.0318376536        0.0312889238
        0.0307205421        0.0301327218        0.0295256841
        0.0288996578        0.0282548791        0.0275915918
        0.0269100473        0.0262105043        0.0254932288
        0.0247584942        0.0240065811        0.0232377772
        0.0224523773        0.0216506833        0.0208330040
        0.0199996550        0.0191509587        0.0182872444
        0.0174088476        0.0165161107        0.0156093823
        0.0146890175        0.0137553773        0.0128088293
        0.0118497466        0.0108785086        0.0098955003
        0.0089011122        0.0078957407        0.0068797874
        0.0058536592        0.0048177681        0.0037725312
        0.0027183705        0.0016557126        0.0005849888
       -0.0004933652       -0.0015789096       -0.0026712002
       -0.0037697892       -0.0048742246       -0.0059840511
       -0.0070988099       -0.0082180390       -0.0093412732
       -0.0104680445       -0.0115978822       -0.0127303131
       -0.0138648615       -0.0150010500       -0.0161383990
       -0.0172764271       -0.0184146517       -0.0195525889
       -0.0206897534       -0.0218256595       -0.0229598205
       -0.0240917496       -0.0252209597       -0.0263469637
       -0.0274692748       -0.0285874070       -0.0297008746
       -0.0308091933       -0.0319118798       -0.0330084525
       -0.0340984312       -0.0351813381       -0.0362566971
       -0.0373240352       -0.0383828815       -0.0394327685
       -0.0404732317       -0.0415038102       -0.0425240467
       -0.0435334879       -0.0445316849       -0.0455181930
       -0.0464925725       -0.0474543885       -0.0484032113
       -0.0493386169       -0.0502601868       -0.0511675087
       -0.0520601764       -0.0529377901       -0.0537999569
       -0.0546462906       -0.0554764125       -0.0562899511
       -0.0570865426       -0.0578658312       -0.0586274690
       -0.0593711167       -0.0600964434       -0.0608031270
       -0.0614908544       -0.0621593218       -0.0628082346
       -0.0634373079       -0.0640462666       -0.0646348457
       -0.0652027903       -0.0657498556       -0.0662758077
       -0.0667804232       -0.0672634896       -0.0677248053
       -0.0681641801       -0.0685814350       -0.0689764022
       -0.0693489259       -0.0696988617       -0.0700260771
       -0.0703304515       -0.0706118764       -0.0708702552
       -0.0711055039       -0.0713175503       -0.0715063350
       -0.0716718107       -0.0718139428       -0.0719327090
       -0.0720280998       -0.0721001180       -0.0721487793
       -0.0721741118       -0.0721761563       -0.0721549664
       -0.0721106080       -0.0720431598       -0.0719527129
       -0.0718393711       -0.0717032506       -0.0715444799
       -0.0713632001       -0.0711595642       -0.0709337377
       -0.0706858980       -0.0704162347       -0.0701249490
       -0.0698122542       -0.0694783749       -0.0691235474
       -0.0687480193       -0.0683520494       -0.0679359075
       -0.0674998742       -0.0670442410       -0.0665693097
       -0.0660753925       -0.0655628117       -0.0650318994
       -0.0644829974       -0.0639164571       -0.0633326388
       -0.0627319120       -0.0621146550       -0.0614812543
       -0.0608321048       -0.0601676093       -0.0594881782
       -0.0587942293       -0.0580861877       -0.0573644851
       -0.0566295596       -0.0558818559       -0.0551218243
       -0.0543499207       -0.0535666065       -0.0527723478
       -0.0519676155       -0.0511528848       -0.0503286349
       -0.0494953484       -0.0486535116       -0.0478036135
       -0.0469461457       -0.0460816024       -0.0452104793
       -0.0443332741       -0.0434504855       -0.0425626132
       -0.0416701573       -0.0407736184       -0.0398734966
       -0.0389702917       -0.0380645027       -0.0371566273
       -0.0362471617       -0.0353366002       -0.0344254349
       -0.0335141553       -0.0326032480       -0.0316931964
       -0.0307844804       -0.0298775757       -0.0289729541
       -0.0280710827       -0.0271724238       -0.0262774344
       -0.0253865662       -0.0245002650       -0.0236189705
       -0.0227431160       -0.0218731282       -0.0210094269
       -0.0201524244       -0.0193025260       -0.0184601287
       -0.0176256218       -0.0167993864       -0.0159817949
       -0.0151732111       -0.0143739898       -0.0135844766
       -0.0128050077       -0.0120359099       -0.0112775001
       -0.0105300851       -0.0097939618       -0.0090694166
       -0.0083567257       -0.0076561545       -0.0069679576
       -0.0062923790       -0.0056296514       -0.0049799965
       -0.0043436249       -0.0037207359       -0.0031115172
       -0.0025161454       -0.0019347852       -0.0013675901
       -0.0008147017       -0.0002762503        0.0002476458
        0.0007568797        0.0012513564        0.0017309924
        0.0021957157        0.0026454664        0.0030801956
        0.0034998664        0.0039044530        0.0042939413
        0.0046683284        0.0050276226        0.0053718434
        0.0057010214        0.0060151980        0.0063144255
        0.0065987670        0.0068682959        0.0071230961
        0.0073632618        0.0075888973        0.0078001166
        0.0079970436        0.0081798117        0.0083485637
        0.0085034515        0.0086446357        0.0087722861
        0.0088865806        0.0089877056        0.0090758554
        0.0091512322        0.0092140456        0.0092645127
        0.0093028575        0.0093293110        0.0093441104
        0.0093474995        0.0093397278        0.0093210508
        0.0092917292        0.0092520290        0.0092022209
        0.0091425804        0.0090733871        0.0089949248
        0.0089074808        0.0088113460        0.0087068143
        0.0085941826        0.0084737500        0.0083458183
        0.0082106907        0.0080686726        0.0079200704
        0.0077651916        0.0076043445        0.0074378380
        0.0072659810        0.0070890824        0.0069074508
        0.0067213939        0.0065312186        0.0063372308
        0.0061397344        0.0059390320        0.0057354240
        0.0055292086        0.0053206813        0.0051101349
        0.0048978593        0.0046841409        0.0044692628
        0.0042535043        0.0040371405        0.0038204427
        0.0036036775        0.0033871072        0.0031709890
        0.0029555753        0.0027411132        0.0025278446
        0.0023160057        0.0021058270        0.0018975333
        0.0016913434        0.0014874697        0.0012861186
        0.0010874900        0.0008917771        0.0006991667
        0.0005098387        0.0003239662        0.0001417154
       -0.0000367546       -0.0002112917       -0.0003817511
       -0.0005479949       -0.0007098929       -0.0008673217
       -0.0010201658       -0.0011683165       -0.0013116728
       -0.0014501411       -0.0015836349       -0.0017120754
       -0.0018353911       -0.0019535176       -0.0020663980
       -0.0021739827       -0.0022762293       -0.0023731024
       -0.0024645740       -0.0025506230       -0.0026312353
       -0.0027064036       -0.0027761275       -0.0028404134
       -0.0028992741       -0.0029527292       -0.0030008043
       -0.0030435318       -0.0030809498       -0.0031131026
       -0.0031400405       -0.0031618194       -0.0031785009
       -0.0031901521       -0.0031968453       -0.0031986579
       -0.0031956726       -0.0031879766       -0.0031756619
       -0.0031588250       -0.0031375667       -0.0031119919
       -0.0030822094       -0.0030483320       -0.0030104758
       -0.0029687604       -0.0029233086       -0.0028742462
       -0.0028217019       -0.0027658069       -0.0027066950
       -0.0026445019       -0.0025793657       -0.0025114262
       -0.0024408247       -0.0023677042       -0.0022922087
       -0.0022144834       -0.0021346744       -0.0020529283
       -0.0019693924       -0.0018842140       -0.0017975408
       -0.0017095201       -0.0016202991       -0.0015300246
       -0.0014388427       -0.0013468985       -0.0012543365
       -0.0011612996       -0.0010679296       -0.0009743669
       -0.0008807501       -0.0007872160       -0.0006938995
       -0.0006009332       -0.0005084478       -0.0004165712
       -0.0003254290       -0.0002351442       -0.0001458367
       -0.0000576238        0.0000293804        0.0001150649
        0.0001993220        0.0002820473        0.0003631397
        0.0004425020        0.0005200404        0.0005956648
        0.0006692889        0.0007408303        0.0008102105
        0.0008773549        0.0009421931        0.0010046587
        0.0010646892        0.0011222266        0.0011772169
        0.0012296103        0.0012793612        0.0013264283
        0.0013707747        0.0014123673        0.0014511778
        0.0014871817        0.0015203590        0.0015506937
        0.0015781741        0.0016027927        0.0016245459
        0.0016434344        0.0016594629        0.0016726399
        0.0016829780        0.0016904937        0.0016952072
        0.0016971425        0.0016963271        0.0016927924
        0.0016865730        0.0016777073        0.0016662366
        0.0016522058        0.0016356627        0.0016166585
        0.0015952470        0.0015714851        0.0015454323
        0.0015171508        0.0014867054        0.0014541633
        0.0014195940        0.0013830690        0.0013446621
        0.0013044490        0.0012625072        0.0012189158
        0.0011737557        0.0011271091        0.0010790595
        0.0010296917        0.0009790915        0.0009273456
        0.0008745416        0.0008207679        0.0007661131
        0.0007106666        0.0006545179        0.0005977567
        0.0005404729        0.0004827561        0.0004246959
        0.0003663814        0.0003079016        0.0002493445
        0.0001907977        0.0001323481        0.0000740814
        0.0000160825       -0.0000415647       -0.0000987779
       -0.0001554758       -0.0002115786       -0.0002670081
       -0.0003216876       -0.0003755423       -0.0004284991
       -0.0004804866       -0.0005314357       -0.0005812792
       -0.0006299519       -0.0006773909       -0.0007235358
       -0.0007683281       -0.0008117120       -0.0008536340
       -0.0008940432       -0.0009328913       -0.0009701324
       -0.0010057233       -0.0010396237       -0.0010717958
       -0.0011022047       -0.0011308180       -0.0011576064
       -0.0011825434       -0.0012056050       -0.0012267705
       -0.0012460216       -0.0012633433       -0.0012787231
       -0.0012921516       -0.0013036219       -0.0013131304
       -0.0013206758       -0.0013262601       -0.0013298876
       -0.0013315656       -0.0013313041       -0.0013291157
       -0.0013250157       -0.0013190219       -0.0013111548
       -0.0013014374       -0.0012898949       -0.0012765552
       -0.0012614483       -0.0012446069       -0.0012260654
       -0.0012058607       -0.0011840317       -0.0011606193
       -0.0011356665       -0.0011092180       -0.0010813204
       -0.0010520219       -0.0010213727       -0.0009894241
       -0.0009562292       -0.0009218425       -0.0008863196
       -0.0008497176       -0.0008120946       -0.0007735097
       -0.0007340230       -0.0006936957       -0.0006525896
       -0.0006107670       -0.0005682911       -0.0005252256
       -0.0004816344       -0.0004375820       -0.0003931330
       -0.0003483520       -0.0003033040       -0.0002580537
       -0.0002126657       -0.0001672045       -0.0001217343
       -0.0000763188       -0.0000310212        0.0000140956
        0.0000589697        0.0001035395        0.0001477447
        0.0001915253        0.0002348229        0.0002775795
        0.0003197387        0.0003612450        0.0004020443
        0.0004420836        0.0004813115        0.0005196780
        0.0005571345        0.0005936340        0.0006291311
        0.0006635821        0.0006969451        0.0007291797
        0.0007602475        0.0007901120        0.0008187384
        0.0008460940        0.0008721480        0.0008968714
        0.0009202375        0.0009422214        0.0009628006
        0.0009819542        0.0009996638        0.0010159129
        0.0010306872        0.0010439744        0.0010557645
        0.0010660496        0.0010748237        0.0010820831
        0.0010878264        0.0010920540        0.0010947684
        0.0010959744        0.0010956786        0.0010938899
        0.0010906189        0.0010858785        0.0010796833
        0.0010720498        0.0010629967        0.0010525443
        0.0010407147        0.0010275317        0.0010130212
        0.0009972103        0.0009801281        0.0009618051
        0.0009422733        0.0009215663        0.0008997190
        0.0008767678        0.0008527503        0.0008277055
        0.0008016732        0.0007746949        0.0007468126
        0.0007180698        0.0006885104        0.0006581797
        0.0006271235        0.0005953883        0.0005630214
        0.0005300707        0.0004965844        0.0004626114
        0.0004282010        0.0003934026        0.0003582661
        0.0003228413        0.0002871783        0.0002513272
        0.0002153380        0.0001792608        0.0001431453
        0.0001070410        0.0000709973        0.0000350629
       -0.0000007136       -0.0000362843       -0.0000716019
       -0.0001066194       -0.0001412909       -0.0001755710
       -0.0002094151       -0.0002427796       -0.0002756216
       -0.0003078993       -0.0003395719       -0.0003705997
       -0.0004009441       -0.0004305675       -0.0004594338
       -0.0004875079       -0.0005147560       -0.0005411458
       -0.0005666462       -0.0005912277       -0.0006148619
       -0.0006375222       -0.0006591833       -0.0006798214
       -0.0006994144       -0.0007179415       -0.0007353839
       -0.0007517239       -0.0007669457       -0.0007810352
       -0.0007939797       -0.0008057682       -0.0008163915
       -0.0008258419       -0.0008341134       -0.0008412016
       -0.0008471039       -0.0008518191       -0.0008553479
       -0.0008576925       -0.0008588565       -0.0008588455
       -0.0008576664       -0.0008553277       -0.0008518395
       -0.0008472134       -0.0008414625       -0.0008346012
       -0.0008266457       -0.0008176133       -0.0008075226
       -0.0007963940       -0.0007842486       -0.0007711093
       -0.0007570000       -0.0007419456       -0.0007259725
       -0.0007091080       -0.0006913805       -0.0006728194
       -0.0006534552       -0.0006333191       -0.0006124434
       -0.0005908610       -0.0005686057       -0.0005457121
       -0.0005222154       -0.0004981513       -0.0004735562
       -0.0004484670       -0.0004229211       -0.0003969562
       -0.0003706104       -0.0003439221       -0.0003169300
       -0.0002896728       -0.0002621896       -0.0002345194
       -0.0002067013       -0.0001787743       -0.0001507774
       -0.0001227493       -0.0000947288       -0.0000667543
       -0.0000388637       -0.0000110950        0.0000165146
        0.0000439281        0.0000711090        0.0000980215
        0.0001246303        0.0001509006        0.0001767984
        0.0002022905        0.0002273442        0.0002519279
        0.0002760106        0.0002995623        0.0003225538
        0.0003449570        0.0003667447        0.0003878907
        0.0004083698        0.0004281579        0.0004472322
        0.0004655706        0.0004831525        0.0004999583
        0.0005159697        0.0005311695        0.0005455418
        0.0005590718        0.0005717461        0.0005835526
        0.0005944803        0.0006045195        0.0006136620
        0.0006219006        0.0006292295        0.0006356444
        0.0006411419        0.0006457202        0.0006493786
        0.0006521178        0.0006539396        0.0006548474
        0.0006548454        0.0006539393        0.0006521360
        0.0006494435        0.0006458711        0.0006414291
        0.0006361291        0.0006299838        0.0006230069
        0.0006152132        0.0006066186        0.0005972400
        0.0005870952        0.0005762030        0.0005645832
        0.0005522563        0.0005392439        0.0005255683
        0.0005112525        0.0004963203        0.0004807963
        0.0004647057        0.0004480744        0.0004309287
        0.0004132958        0.0003952029        0.0003766783
        0.0003577502        0.0003384474        0.0003187991
        0.0002988348        0.0002785841        0.0002580769
        0.0002373434        0.0002164137        0.0001953182
        0.0001740873        0.0001527513        0.0001313405
        0.0001098853        0.0000884156        0.0000669616
        0.0000455529        0.0000242190        0.0000029893
       -0.0000181074       -0.0000390426       -0.0000597880
       -0.0000803160       -0.0001005993       -0.0001206112
       -0.0001403254       -0.0001597164       -0.0001787592
       -0.0001974292       -0.0002157029       -0.0002335573
       -0.0002509699       -0.0002679193       -0.0002843847
       -0.0003003462       -0.0003157845       -0.0003306815
       -0.0003450197       -0.0003587825       -0.0003719544
       -0.0003845206       -0.0003964673       -0.0004077816
       -0.0004184519       -0.0004284670       -0.0004378172
       -0.0004464935       -0.0004544879       -0.0004617936
       -0.0004684047       -0.0004743161       -0.0004795241
       -0.0004840257       -0.0004878191       -0.0004909033
       -0.0004932785       -0.0004949458       -0.0004959073
       -0.0004961660       -0.0004957260       -0.0004945923
       -0.0004927707       -0.0004902683       -0.0004870927
       -0.0004832526       -0.0004787576       -0.0004736180
       -0.0004678452       -0.0004614512       -0.0004544489
       -0.0004468519       -0.0004386747       -0.0004299323
       -0.0004206406       -0.0004108161       -0.0004004759
       -0.0003896379       -0.0003783204       -0.0003665423
       -0.0003543231       -0.0003416827       -0.0003286416
       -0.0003152208       -0.0003014413       -0.0002873250
       -0.0002728938       -0.0002581701       -0.0002431763
       -0.0002279355       -0.0002124705       -0.0001968046
       -0.0001809613       -0.0001649638       -0.0001488359
       -0.0001326011       -0.0001162829       -0.0000999050
       -0.0000834908       -0.0000670638       -0.0000506473
       -0.0000342644       -0.0000179380       -0.0000016909
        0.0000144543        0.0000304756        0.0000463510
        0.0000620590        0.0000775784        0.0000928883
        0.0001079684        0.0001227989        0.0001373601
        0.0001516333        0.0001655999        0.0001792420
        0.0001925424        0.0002054843        0.0002180516
        0.0002302288        0.0002420010        0.0002533541
        0.0002642746        0.0002747496        0.0002847670
        0.0002943155        0.0003033843        0.0003119637
        0.0003200444        0.0003276181        0.0003346771
        0.0003412146        0.0003472246        0.0003527017
        0.0003576414        0.0003620401        0.0003658949
        0.0003692036        0.0003719649        0.0003741782
        0.0003758438        0.0003769627        0.0003775367
        0.0003775683        0.0003770608        0.0003760184
        0.0003744456        0.0003723481        0.0003697322
        0.0003666046        0.0003629731        0.0003588458
        0.0003542318        0.0003491406        0.0003435825
        0.0003375681        0.0003311090        0.0003242170
        0.0003169046        0.0003091849        0.0003010715
        0.0002925782        0.0002837196        0.0002745106
        0.0002649664        0.0002551028        0.0002449358
        0.0002344818        0.0002237576        0.0002127800
        0.0002015664        0.0001901343        0.0001785012
        0.0001666852        0.0001547042        0.0001425764
        0.0001303201        0.0001179535        0.0001054951
        0.0000929632        0.0000803764        0.0000677528
        0.0000551109        0.0000424689        0.0000298449
        0.0000172568        0.0000047226       -0.0000077402
       -0.0000201140       -0.0000323818       -0.0000445265
       -0.0000565315       -0.0000683804       -0.0000800571
       -0.0000915459       -0.0001028314       -0.0001138987
       -0.0001247333       -0.0001353209       -0.0001456478
       -0.0001557008       -0.0001654672       -0.0001749345
       -0.0001840911       -0.0001929255       -0.0002014271
       -0.0002095857       -0.0002173915       -0.0002248356
       -0.0002319093       -0.0002386047       -0.0002449145
       -0.0002508318       -0.0002563507       -0.0002614655
       -0.0002661712       -0.0002704636       -0.0002743390
       -0.0002777943       -0.0002808271       -0.0002834354
       -0.0002856182       -0.0002873748       -0.0002887053
       -0.0002896102       -0.0002900909       -0.0002901492
       -0.0002897875       -0.0002890089       -0.0002878170
       -0.0002862160       -0.0002842106       -0.0002818063
       -0.0002790087       -0.0002758244       -0.0002722603
       -0.0002683236       -0.0002640225       -0.0002593652
       -0.0002543606       -0.0002490180       -0.0002433471
       -0.0002373582       -0.0002310617       -0.0002244687
       -0.0002175903       -0.0002104383       -0.0002030245
       -0.0001953614       -0.0001874615       -0.0001793375
       -0.0001710027       -0.0001624703       -0.0001537538
       -0.0001448669       -0.0001358236       -0.0001266379
       -0.0001173238       -0.0001078957       -0.0000983680
       -0.0000887549       -0.0000790709       -0.0000693305
       -0.0000595482       -0.0000497383       -0.0000399153
       -0.0000300934       -0.0000202870       -0.0000105102
       -0.0000007769        0.0000088990        0.0000185037
        0.0000280238        0.0000374458        0.0000467568
        0.0000559439        0.0000649944        0.0000738960
        0.0000826366        0.0000912045        0.0000995882
        0.0001077767        0.0001157592        0.0001235253
        0.0001310650        0.0001383686        0.0001454268
        0.0001522310        0.0001587726        0.0001650437
        0.0001710367        0.0001767445        0.0001821605
        0.0001872786        0.0001920929        0.0001965983
        0.0002007899        0.0002046636        0.0002082156
        0.0002114424        0.0002143413        0.0002169101
        0.0002191468        0.0002210501        0.0002226193
        0.0002238539        0.0002247540        0.0002253204
        0.0002255541        0.0002254567        0.0002250302
        0.0002242773        0.0002232008        0.0002218042
        0.0002200914        0.0002180667        0.0002157348
        0.0002131010        0.0002101709        0.0002069503
        0.0002034457        0.0001996639        0.0001956119
        0.0001912973        0.0001867277        0.0001819115
        0.0001768570        0.0001715729        0.0001660684
        0.0001603527        0.0001544354        0.0001483263
        0.0001420354        0.0001355730        0.0001289495
        0.0001221755        0.0001152617        0.0001082192
        0.0001010588        0.0000937919        0.0000864296
        0.0000789832        0.0000714641        0.0000638837
        0.0000562535        0.0000485850        0.0000408896
        0.0000331786        0.0000254636        0.0000177557
        0.0000100663        0.0000024066       -0.0000052125
       -0.0000127799       -0.0000202849       -0.0000277169
       -0.0000350653       -0.0000423199       -0.0000494705
       -0.0000565072       -0.0000634204       -0.0000702007
       -0.0000768387       -0.0000833257       -0.0000896529
       -0.0000958119       -0.0001017947       -0.0001075934
       -0.0001132006       -0.0001186092       -0.0001238122
       -0.0001288033       -0.0001335762       -0.0001381252
       -0.0001424449       -0.0001465302       -0.0001503764
       -0.0001539793       -0.0001573347       -0.0001604394
       -0.0001632899       -0.0001658837       -0.0001682183
       -0.0001702917       -0.0001721024       -0.0001736491
       -0.0001749310       -0.0001759477       -0.0001766993
       -0.0001771860       -0.0001774087       -0.0001773685
       -0.0001770668       -0.0001765057       -0.0001756873
       -0.0001746142       -0.0001732896       -0.0001717167
       -0.0001698992       -0.0001678412       -0.0001655470
       -0.0001630212       -0.0001602690       -0.0001572956
       -0.0001541066       -0.0001507078       -0.0001471056
       -0.0001433062       -0.0001393164       -0.0001351431
       -0.0001307935       -0.0001262749       -0.0001215950
       -0.0001167615       -0.0001117824       -0.0001066658
       -0.0001014201       -0.0000960537       -0.0000905752
       -0.0000849932       -0.0000793167       -0.0000735543
       -0.0000677153       -0.0000618085       -0.0000558430
       -0.0000498281       -0.0000437728       -0.0000376864
       -0.0000315779       -0.0000254565       -0.0000193313
       -0.0000132114       -0.0000071058       -0.0000010234
        0.0000050269        0.0000110363        0.0000169961
        0.0000228980        0.0000287333        0.0000344939
        0.0000401717        0.0000457587        0.0000512471
        0.0000566294        0.0000618982        0.0000670462
        0.0000720666        0.0000769526        0.0000816977
        0.0000862957        0.0000907405        0.0000950263
        0.0000991477        0.0001030996        0.0001068768
        0.0001104749        0.0001138893        0.0001171162
        0.0001201516        0.0001229922        0.0001256347
        0.0001280763        0.0001303145        0.0001323471
        0.0001341720        0.0001357879        0.0001371933
        0.0001383873        0.0001393693        0.0001401390
        0.0001406962        0.0001410415        0.0001411753
        0.0001410986        0.0001408127        0.0001403190
        0.0001396194        0.0001387161        0.0001376115
        0.0001363082        0.0001348093        0.0001331181
        0.0001312379        0.0001291728        0.0001269266
        0.0001245037        0.0001219087        0.0001191462
        0.0001162213        0.0001131392        0.0001099052
        0.0001065250        0.0001030044        0.0000993494
        0.0000955660        0.0000916606        0.0000876396
        0.0000835096        0.0000792773        0.0000749496
        0.0000705333        0.0000660355        0.0000614633
        0.0000568239        0.0000521246        0.0000473726
        0.0000425752        0.0000377400        0.0000328741
        0.0000279851        0.0000230803        0.0000181672
        0.0000132529        0.0000083450        0.0000034505
       -0.0000014232       -0.0000062690       -0.0000110798
       -0.0000158487       -0.0000205688       -0.0000252334
       -0.0000298357       -0.0000343692       -0.0000388277
       -0.0000432047       -0.0000474942       -0.0000516903
       -0.0000557872       -0.0000597794       -0.0000636614
       -0.0000674280       -0.0000710742       -0.0000745952
       -0.0000779864       -0.0000812434       -0.0000843621
       -0.0000873384       -0.0000901689       -0.0000928498
       -0.0000953781       -0.0000977508       -0.0000999650
       -0.0001020184       -0.0001039087       -0.0001056339
       -0.0001071923       -0.0001085824       -0.0001098030
       -0.0001108532       -0.0001117323       -0.0001124397
       -0.0001129755       -0.0001133396       -0.0001135323
       -0.0001135543       -0.0001134064       -0.0001130897
       -0.0001126056       -0.0001119555       -0.0001111413
       -0.0001101651       -0.0001090292       -0.0001077360
       -0.0001062883       -0.0001046890       -0.0001029414
       -0.0001010486       -0.0000990145       -0.0000968425
       -0.0000945368       -0.0000921015       -0.0000895408
       -0.0000868592       -0.0000840612       -0.0000811518
       -0.0000781358       -0.0000750182       -0.0000718042
       -0.0000684991       -0.0000651084       -0.0000616374
       -0.0000580918       -0.0000544773       -0.0000507996
       -0.0000470645       -0.0000432779       -0.0000394458
       -0.0000355741       -0.0000316687       -0.0000277357
       -0.0000237812       -0.0000198110       -0.0000158313
       -0.0000118481       -0.0000078673       -0.0000038948
        0.0000000633        0.0000040014        0.0000079135
        0.0000117940        0.0000156372        0.0000194375
        0.0000231896        0.0000268879        0.0000305272
        0.0000341024        0.0000376084        0.0000410404
        0.0000443935        0.0000476631        0.0000508448
        0.0000539342        0.0000569272        0.0000598197
        0.0000626079        0.0000652881        0.0000678570
        0.0000703111        0.0000726473        0.0000748628
        0.0000769548        0.0000789208        0.0000807585
        0.0000824657        0.0000840405        0.0000854813
        0.0000867864        0.0000879547        0.0000889851
        0.0000898766        0.0000906287        0.0000912409
        0.0000917129        0.0000920448        0.0000922367
        0.0000922890        0.0000922023        0.0000919775
        0.0000916156        0.0000911177        0.0000904853
        0.0000897200        0.0000888235        0.0000877979
        0.0000866454        0.0000853683        0.0000839690
        0.0000824504        0.0000808152        0.0000790666
        0.0000772076        0.0000752416        0.0000731720
        0.0000710025        0.0000687369        0.0000663789
        0.0000639326        0.0000614021        0.0000587916
        0.0000561054        0.0000533479        0.0000505235
        0.0000476370        0.0000446928        0.0000416957
        0.0000386504        0.0000355618        0.0000324347
        0.0000292740        0.0000260847        0.0000228715
        0.0000196396        0.0000163937        0.0000131390
        0.0000098803        0.0000066225        0.0000033705
        0.0000001292       -0.0000030966       -0.0000063021
       -0.0000094825       -0.0000126333       -0.0000157498
       -0.0000188276       -0.0000218621       -0.0000248489
       -0.0000277840       -0.0000306629       -0.0000334818
       -0.0000362366       -0.0000389236       -0.0000415389
       -0.0000440790       -0.0000465405       -0.0000489199
       -0.0000512141       -0.0000534201       -0.0000555350
       -0.0000575559       -0.0000594803       -0.0000613059
       -0.0000630301       -0.0000646511       -0.0000661668
       -0.0000675754       -0.0000688753       -0.0000700651
       -0.0000711435       -0.0000721094       -0.0000729619
       -0.0000737002       -0.0000743238       -0.0000748322
       -0.0000752252       -0.0000755028       -0.0000756652
       -0.0000757125       -0.0000756453       -0.0000754642
       -0.0000751701       -0.0000747638       -0.0000742466
       -0.0000736197       -0.0000728846       -0.0000720429
       -0.0000710963       -0.0000700469       -0.0000688966
       -0.0000676477       -0.0000663025       -0.0000648634
       -0.0000633332       -0.0000617144       -0.0000600101
       -0.0000582231       -0.0000563565       -0.0000544135
       -0.0000523975       -0.0000503117       -0.0000481596
       -0.0000459449       -0.0000436711       -0.0000413419
       -0.0000389612       -0.0000365327       -0.0000340604
       -0.0000315481       -0.0000289998       -0.0000264196
       -0.0000238115       -0.0000211796       -0.0000185279
       -0.0000158606       -0.0000131816       -0.0000104953
       -0.0000078055       -0.0000051165       -0.0000024322
        0.0000002432        0.0000029059        0.0000055518
        0.0000081771        0.0000107778        0.0000133501
        0.0000158904        0.0000183948        0.0000208598
        0.0000232818        0.0000256574        0.0000279832
        0.0000302559        0.0000324723        0.0000346293
        0.0000367239        0.0000387534        0.0000407148
        0.0000426055        0.0000444230        0.0000461649
        0.0000478289        0.0000494128        0.0000509146
        0.0000523324        0.0000536645        0.0000549092
        0.0000560650        0.0000571306        0.0000581048
        0.0000589865        0.0000597748        0.0000604690
        0.0000610684        0.0000615725        0.0000619810
        0.0000622938        0.0000625107        0.0000626319
        0.0000626577        0.0000625884        0.0000624246
        0.0000621668        0.0000618161        0.0000613732
        0.0000608393        0.0000602157        0.0000595035
        0.0000587044        0.0000578199        0.0000568518
        0.0000558018        0.0000546720        0.0000534644
        0.0000521812        0.0000508246        0.0000493971
        0.0000479011        0.0000463392        0.0000447141
        0.0000430285        0.0000412852        0.0000394871
        0.0000376372        0.0000357386        0.0000337942
        0.0000318074        0.0000297811        0.0000277188
        0.0000256237        0.0000234991        0.0000213484
        0.0000191748        0.0000169820        0.0000147731
        0.0000125517        0.0000103212        0.0000080850
        0.0000058465        0.0000036091        0.0000013762
       -0.0000008488       -0.0000030626       -0.0000052619
       -0.0000074434       -0.0000096039       -0.0000117403
       -0.0000138493       -0.0000159279       -0.0000179731
       -0.0000199819       -0.0000219515       -0.0000238790
       -0.0000257616       -0.0000275969       -0.0000293820
       -0.0000311147       -0.0000327924       -0.0000344129
       -0.0000359739       -0.0000374735       -0.0000389094
       -0.0000402799       -0.0000415832       -0.0000428175
       -0.0000439813       -0.0000450732       -0.0000460918
       -0.0000470358       -0.0000479043       -0.0000486961
       -0.0000494104       -0.0000500464       -0.0000506037
       -0.0000510815       -0.0000514796       -0.0000517977
       -0.0000520357       -0.0000521935       -0.0000522713
       -0.0000522692       -0.0000521877       -0.0000520272
       -0.0000517883       -0.0000514717       -0.0000510782
       -0.0000506087       -0.0000500643       -0.0000494462
       -0.0000487555       -0.0000479937       -0.0000471621
       -0.0000462625       -0.0000452964       -0.0000442656
       -0.0000431719       -0.0000420173       -0.0000408037
       -0.0000395334       -0.0000382084       -0.0000368310
       -0.0000354035       -0.0000339283       -0.0000324079
       -0.0000308447       -0.0000292413       -0.0000276003
       -0.0000259245       -0.0000242163       -0.0000224787
       -0.0000207144       -0.0000189261       -0.0000171167
       -0.0000152890       -0.0000134459       -0.0000115903
       -0.0000097250       -0.0000078528       -0.0000059768
       -0.0000040997       -0.0000022244       -0.0000003538
        0.0000015094        0.0000033623        0.0000052022
        0.0000070263        0.0000088318        0.0000106163
        0.0000123769        0.0000141111        0.0000158165
        0.0000174905        0.0000191308        0.0000207349
        0.0000223006        0.0000238256        0.0000253079
        0.0000267453        0.0000281359        0.0000294777
        0.0000307689        0.0000320077        0.0000331925
        0.0000343217        0.0000353938        0.0000364074
        0.0000373613        0.0000382542        0.0000390850
        0.0000398527        0.0000405564        0.0000411954
        0.0000417688        0.0000422762        0.0000427170
        0.0000430908        0.0000433973        0.0000436364
        0.0000438079        0.0000439120        0.0000439486
        0.0000439181        0.0000438207        0.0000436570
        0.0000434273        0.0000431324        0.0000427729
        0.0000423497        0.0000418637        0.0000413159
        0.0000407073        0.0000400393        0.0000393129
        0.0000385296        0.0000376908        0.0000367979
        0.0000358527        0.0000348567        0.0000338117
        0.0000327195        0.0000315819        0.0000304008
        0.0000291783        0.0000279163        0.0000266170
        0.0000252824        0.0000239148        0.0000225164
        0.0000210894        0.0000196361        0.0000181589
        0.0000166601        0.0000151421        0.0000136072
        0.0000120579        0.0000104966        0.0000089258
        0.0000073477        0.0000057650        0.0000041800
        0.0000025952        0.0000010129       -0.0000005643
       -0.0000021343       -0.0000036945       -0.0000052427
       -0.0000067765       -0.0000082936       -0.0000097919
       -0.0000112690       -0.0000127229       -0.0000141514
       -0.0000155524       -0.0000169239       -0.0000182640
       -0.0000195706       -0.0000208421       -0.0000220765
       -0.0000232721       -0.0000244273       -0.0000255405
       -0.0000266101       -0.0000276347       -0.0000286129
       -0.0000295434       -0.0000304249       -0.0000312564
       -0.0000320368       -0.0000327650       -0.0000334402
       -0.0000340615       -0.0000346283       -0.0000351399
       -0.0000355957       -0.0000359952       -0.0000363381
       -0.0000366241       -0.0000368529       -0.0000370245
       -0.0000371388       -0.0000371959       -0.0000371959
       -0.0000371390       -0.0000370256       -0.0000368560
       -0.0000366308       -0.0000363505       -0.0000360157
       -0.0000356273       -0.0000351859       -0.0000346925
       -0.0000341481       -0.0000335536       -0.0000329102
       -0.0000322191       -0.0000314814       -0.0000306986
       -0.0000298720       -0.0000290030       -0.0000280932
       -0.0000271440       -0.0000261571       -0.0000251342
       -0.0000240769       -0.0000229870       -0.0000218663
       -0.0000207166       -0.0000195399       -0.0000183379
       -0.0000171127       -0.0000158662       -0.0000146004
       -0.0000133173       -0.0000120189       -0.0000107073
       -0.0000093846       -0.0000080527       -0.0000067139
       -0.0000053700       -0.0000040233       -0.0000026758
       -0.0000013295        0.0000000134        0.0000013510
        0.0000026813        0.0000040022        0.0000053117
        0.0000066079        0.0000078889        0.0000091527
        0.0000103975        0.0000116215        0.0000128229
        0.0000139999        0.0000151508        0.0000162740
        0.0000173679        0.0000184309        0.0000194614
        0.0000204581        0.0000214196        0.0000223445
        0.0000232315        0.0000240795        0.0000248873
        0.0000256538        0.0000263780        0.0000270590
        0.0000276959        0.0000282878        0.0000288342
        0.0000293342        0.0000297873        0.0000301931
        0.0000305510        0.0000308607        0.0000311220
        0.0000313346        0.0000314983        0.0000316131
        0.0000316791        0.0000316963        0.0000316648
        0.0000315850        0.0000314571        0.0000312815
        0.0000310587        0.0000307891        0.0000304734
        0.0000301122        0.0000297063        0.0000292565
        0.0000287635        0.0000282284        0.0000276521
        0.0000270357        0.0000263802        0.0000256869
        0.0000249568        0.0000241913        0.0000233917
        0.0000225593        0.0000216956        0.0000208019
        0.0000198798        0.0000189308        0.0000179564
        0.0000169582        0.0000159379        0.0000148971
        0.0000138374        0.0000127606        0.0000116684
        0.0000105625        0.0000094446        0.0000083165
        0.0000071800        0.0000060369        0.0000048889
        0.0000037377        0.0000025853        0.0000014333
        0.0000002835       -0.0000008624       -0.0000020025
       -0.0000031352       -0.0000042588       -0.0000053716
   1
       54.9488360020
        0.0000000000        0.0007437841        0.0014876307
        0.0022316019        0.0029757595        0.0037201654
        0.0044648796        0.0052099612        0.0059554680
        0.0067014564        0.0074479810        0.0081950946
        0.0089428476        0.0096912883        0.0104404621
        0.0111904119        0.0119411776        0.0126927957
        0.0134452997        0.0141987194        0.0149530809
        0.0157084064        0.0164647141        0.0172220178
        0.0179803273        0.0187396476        0.0194999790
        0.0202613170        0.0210236524        0.0217869705
        0.0225512517        0.0233164710        0.0240825979
        0.0248495964        0.0256174250        0.0263860362
        0.0271553769        0.0279253882        0.0286960050
        0.0294671564        0.0302387655        0.0310107491
        0.0317830181        0.0325554770        0.0333280244
        0.0341005526        0.0348729476        0.0356450895
        0.0364168520        0.0371881028        0.0379587035
        0.0387285094        0.0394973702        0.0402651292
        0.0410316241        0.0417966866        0.0425601428
        0.0433218131        0.0440815122        0.0448390495
        0.0455942290        0.0463468494        0.0470967043
        0.0478435824        0.0485872676        0.0493275389
        0.0500641710        0.0507969342        0.0515255943
        0.0522499136        0.0529696500        0.0536845581
        0.0543943888        0.0550988900        0.0557978063
        0.0564908794        0.0571778486        0.0578584505
        0.0585324196        0.0591994885        0.0598593880
        0.0605118474        0.0611565945        0.0617933565
        0.0624218594        0.0630418289        0.0636529904
        0.0642550691        0.0648477906        0.0654308809
        0.0660040667        0.0665670759        0.0671196373
        0.0676614816        0.0681923409        0.0687119497
        0.0692200446        0.0697163647        0.0702006522
        0.0706726521        0.0711321130        0.0715787867
        0.0720124293        0.0724328007        0.0728396654
        0.0732327923        0.0736119551        0.0739769329
        0.0743275098        0.0746634755        0.0749846258
        0.0752907622        0.0755816924        0.0758572308
        0.0761171983        0.0763614227        0.0765897389
        0.0768019889        0.0769980225        0.0771776967
        0.0773408767        0.0774874355        0.0776172541
        0.0777302221        0.0778262374        0.0779052065
        0.0779670446        0.0780116757        0.0780390331
        0.0780490587        0.0780417039        0.0780169294
        0.0779747052        0.0779150106        0.0778378348
        0.0777431761        0.0776310429        0.0775014529
        0.0773544339        0.0771900231        0.0770082678
        0.0768092247        0.0765929606        0.0763595520
        0.0761090851        0.0758416558        0.0755573698
        0.0752563424        0.0749386986        0.0746045728
        0.0742541090        0.0738874606        0.0735047902
        0.0731062698        0.0726920804        0.0722624121
        0.0718174637        0.0713574430        0.0708825664
        0.0703930587        0.0698891531        0.0693710909
        0.0688391216        0.0682935024        0.0677344983
        0.0671623815        0.0665774319        0.0659799362
        0.0653701882        0.0647484882        0.0641151430
        0.0634704657        0.0628147755        0.0621483972
        0.0614716612        0.0607849032        0.0600884641
        0.0593826894        0.0586679293        0.0579445381
        0.0572128744        0.0564733004        0.0557261817
        0.0549718873        0.0542107890        0.0534432615
        0.0526696815        0.0518904283        0.0511058827
        0.0503164271        0.0495224452        0.0487243216
        0.0479224419        0.0471171917        0.0463089570
        0.0454981236        0.0446850768        0.0438702013
        0.0430538806        0.0422364971        0.0414184316
        0.0406000632        0.0397817685        0.0389639223
        0.0381468962        0.0373310594        0.0365167776
        0.0357044131        0.0348943248        0.0340868674
        0.0332823916        0.0324812436        0.0316837649
        0.0308902924        0.0301011576        0.0293166869
        0.0285372010        0.0277630150        0.0269944379
        0.0262317728        0.0254753162        0.0247253583
        0.0239821824        0.0232460651        0.0225172760
        0.0217960773        0.0210827240        0.0203774637
        0.0196805362        0.0189921737        0.0183126003
        0.0176420325        0.0169806783        0.0163287378
        0.0156864027        0.0150538563        0.0144312736
        0.0138188209        0.0132166560        0.0126249283
        0.0120437782        0.0114733377        0.0109137297
        0.0103650687        0.0098274603        0.0093010013
        0.0087857799        0.0082818753        0.0077893582
        0.0073082904        0.0068387251        0.0063807070
        0.0059342720        0.0054994476        0.0050762528
        0.0046646981        0.0042647860        0.0038765104
        0.0034998572        0.0031348043        0.0027813216
        0.0024393712        0.0021089075        0.0017898772
        0.0014822196        0.0011858667        0.0009007432
        0.0006267670        0.0003638487        0.0001118925
       -0.0001292041       -0.0003595501       -0.0005792606
       -0.0007884570       -0.0009872663       -0.0011758215
       -0.0013542610       -0.0015227287       -0.0016813733
       -0.0018303490       -0.0019698143       -0.0020999325
       -0.0022208712       -0.0023328023       -0.0024359015
       -0.0025303483       -0.0026163258       -0.0026940204
       -0.0027636217       -0.0028253220       -0.0028793165
       -0.0029258030       -0.0029649813       -0.0029970534
       -0.0030222232       -0.0030406963       -0.0030526795
       -0.0030583810       -0.0030580100       -0.0030517766
       -0.0030398913       -0.0030225651       -0.0030000094
       -0.0029724352       -0.0029400537       -0.0029030754
       -0.0028617105       -0.0028161681       -0.0027666567
       -0.0027133835       -0.0026565542       -0.0025963733
       -0.0025330435       -0.0024667657       -0.0023977388
       -0.0023261594       -0.0022522220       -0.0021761185
       -0.0020980382       -0.0020181677       -0.0019366907
       -0.0018537877       -0.0017696363       -0.0016844107
       -0.0015982816       -0.0015114163       -0.0014239785
       -0.0013361281       -0.0012480211       -0.0011598099
       -0.0010716425       -0.0009836631       -0.0008960116
       -0.0008088237       -0.0007222308       -0.0006363599
       -0.0005513337       -0.0004672703       -0.0003842835
       -0.0003024824       -0.0002219714       -0.0001428506
       -0.0000652152        0.0000108440        0.0000852410
        0.0001578943        0.0002287274        0.0002976681
        0.0003646489        0.0004296071        0.0004924845
        0.0005532273        0.0006117866        0.0006681178
        0.0007221809        0.0007739400        0.0008233641
        0.0008704261        0.0009151035        0.0009573777
        0.0009972346        0.0010346638        0.0010696593
        0.0011022188        0.0011323438        0.0011600398
        0.0011853158        0.0012081845        0.0012286620
        0.0012467681        0.0012625255        0.0012759604
        0.0012871020        0.0012959826        0.0013026373
        0.0013071042        0.0013094237        0.0013096393
        0.0013077964        0.0013039433        0.0012981300
        0.0012904091        0.0012808348        0.0012694636
        0.0012563533        0.0012415637        0.0012251560
        0.0012071928        0.0011877381        0.0011668568
        0.0011446152        0.0011210804        0.0010963201
        0.0010704031        0.0010433985        0.0010153760
        0.0009864056        0.0009565576        0.0009259025
        0.0008945105        0.0008624523        0.0008297978
        0.0007966171        0.0007629796        0.0007289545
        0.0006946101        0.0006600142        0.0006252339
        0.0005903353        0.0005553836        0.0005204429
        0.0004855764        0.0004508459        0.0004163119
        0.0003820339        0.0003480695        0.0003144752
        0.0002813058        0.0002486144        0.0002164527
        0.0001848705        0.0001539158        0.0001236349
        0.0000940721        0.0000652699        0.0000372689
        0.0000101077       -0.0000161774       -0.0000415517
       -0.0000659828       -0.0000894403       -0.0001118961
       -0.0001333239       -0.0001536998       -0.0001730020
       -0.0001912106       -0.0002083082       -0.0002242793
       -0.0002391106       -0.0002527910       -0.0002653114
       -0.0002766649       -0.0002868468       -0.0002958543
       -0.0003036866       -0.0003103451       -0.0003158331
       -0.0003201560       -0.0003233210       -0.0003253372
       -0.0003262157       -0.0003259692       -0.0003246124
       -0.0003221617       -0.0003186351       -0.0003140524
       -0.0003084347       -0.0003018049       -0.0002941875
       -0.0002856080       -0.0002760938       -0.0002656731
       -0.0002543758       -0.0002422327       -0.0002292759
       -0.0002155386       -0.0002010548       -0.0001858596
       -0.0001699891       -0.0001534800       -0.0001363697
       -0.0001186966       -0.0001004994       -0.0000818175
       -0.0000626908       -0.0000431595       -0.0000232641
       -0.0000030457        0.0000174548        0.0000381962
        0.0000591370        0.0000802360        0.0001014520
        0.0001227439        0.0001440705        0.0001653914
        0.0001866660        0.0002078544        0.0002289169
        0.0002498145        0.0002705086        0.0002909612
        0.0003111351        0.0003309935        0.0003505008
        0.0003696218        0.0003883225        0.0004065695
        0.0004243306        0.0004415744        0.0004582707
        0.0004743902        0.0004899049        0.0005047878
        0.0005190132        0.0005325564        0.0005453943
        0.0005575047        0.0005688670        0.0005794616
        0.0005892705        0.0005982770        0.0006064656
        0.0006138225        0.0006203350        0.0006259919
        0.0006307836        0.0006347017        0.0006377393
        0.0006398910        0.0006411526        0.0006415217
        0.0006409969        0.0006395785        0.0006372682
        0.0006340689        0.0006299850        0.0006250223
        0.0006191879        0.0006124903        0.0006049392
        0.0005965456        0.0005873218        0.0005772813
        0.0005664390        0.0005548106        0.0005424134
        0.0005292654        0.0005153860        0.0005007954
        0.0004855151        0.0004695673        0.0004529752
        0.0004357631        0.0004179559        0.0003995794
        0.0003806603        0.0003612258        0.0003413040
        0.0003209234        0.0003001135        0.0002789038
        0.0002573248        0.0002354071        0.0002131818
        0.0001906806        0.0001679352        0.0001449777
        0.0001218404        0.0000985557        0.0000751562
        0.0000516745        0.0000281434        0.0000045953
       -0.0000189371       -0.0000424213       -0.0000658252
       -0.0000891167       -0.0001122639       -0.0001352354
       -0.0001580001       -0.0001805273       -0.0002027865
       -0.0002247480       -0.0002463825       -0.0002676611
       -0.0002885559       -0.0003090392       -0.0003290841
       -0.0003486646       -0.0003677552       -0.0003863313
       -0.0004043691       -0.0004218456       -0.0004387386
       -0.0004550269       -0.0004706902       -0.0004857092
       -0.0005000654       -0.0005137414       -0.0005267208
       -0.0005389883       -0.0005505294       -0.0005613309
       -0.0005713807       -0.0005806676       -0.0005891815
       -0.0005969136       -0.0006038561       -0.0006100023
       -0.0006153466       -0.0006198846       -0.0006236131
       -0.0006265298       -0.0006286337       -0.0006299249
       -0.0006304046       -0.0006300750       -0.0006289396
       -0.0006270028       -0.0006242704       -0.0006207488
       -0.0006164457       -0.0006113700       -0.0006055314
       -0.0005989406       -0.0005916093       -0.0005835503
       -0.0005747772       -0.0005653045       -0.0005551478
       -0.0005443232       -0.0005328481       -0.0005207402
       -0.0005080185       -0.0004947023       -0.0004808119
       -0.0004663682       -0.0004513927       -0.0004359078
       -0.0004199361       -0.0004035011       -0.0003866265
       -0.0003693368       -0.0003516567       -0.0003336115
       -0.0003152268       -0.0002965286       -0.0002775429
       -0.0002582965       -0.0002388160       -0.0002191284
       -0.0001992607       -0.0001792402       -0.0001590941
       -0.0001388497       -0.0001185343       -0.0000981753
       -0.0000777999       -0.0000574350       -0.0000371078
       -0.0000168448        0.0000033272        0.0000233821
        0.0000432939        0.0000630368        0.0000825855
        0.0001019152        0.0001210013        0.0001398197
        0.0001583469        0.0001765599        0.0001944362
        0.0002119537        0.0002290912        0.0002458279
        0.0002621438        0.0002780195        0.0002934363
        0.0003083762        0.0003228220        0.0003367571
        0.0003501659        0.0003630335        0.0003753458
        0.0003870894        0.0003982521        0.0004088221
        0.0004187887        0.0004281422        0.0004368736
        0.0004449747        0.0004524384        0.0004592584
        0.0004654294        0.0004709468        0.0004758071
        0.0004800077        0.0004835469        0.0004864236
        0.0004886382        0.0004901913        0.0004910851
        0.0004913220        0.0004909058        0.0004898409
        0.0004881325        0.0004857870        0.0004828111
        0.0004792128        0.0004750006        0.0004701838
        0.0004647726        0.0004587780        0.0004522114
        0.0004450852        0.0004374124        0.0004292067
        0.0004204823        0.0004112542        0.0004015380
        0.0003913496        0.0003807058        0.0003696236
        0.0003581208        0.0003462155        0.0003339262
        0.0003212718        0.0003082717        0.0002949457
        0.0002813136        0.0002673960        0.0002532133
        0.0002387863        0.0002241361        0.0002092839
        0.0001942511        0.0001790590        0.0001637294
        0.0001482837        0.0001327436        0.0001171307
        0.0001014667        0.0000857731        0.0000700713
        0.0000543827        0.0000387284        0.0000231294
        0.0000076065       -0.0000078197       -0.0000231289
       -0.0000383010       -0.0000533165       -0.0000681559
       -0.0000828001       -0.0000972306       -0.0001114292
       -0.0001253780       -0.0001390598       -0.0001524575
       -0.0001655550       -0.0001783363       -0.0001907861
       -0.0002028896       -0.0002146326       -0.0002260014
       -0.0002369831       -0.0002475653       -0.0002577361
       -0.0002674843       -0.0002767995       -0.0002856718
       -0.0002940921       -0.0003020518       -0.0003095431
       -0.0003165589       -0.0003230928       -0.0003291390
       -0.0003346926       -0.0003397492       -0.0003443052
       -0.0003483578       -0.0003519047       -0.0003549444
       -0.0003574763       -0.0003595003       -0.0003610169
       -0.0003620275       -0.0003625342       -0.0003625396
       -0.0003620472       -0.0003610608       -0.0003595853
       -0.0003576260       -0.0003551887       -0.0003522802
       -0.0003489076       -0.0003450786       -0.0003408017
       -0.0003360858       -0.0003309403       -0.0003253753
       -0.0003194012       -0.0003130291       -0.0003062705
       -0.0002991374       -0.0002916420       -0.0002837974
       -0.0002756165       -0.0002671132       -0.0002583012
       -0.0002491949       -0.0002398089       -0.0002301581
       -0.0002202576       -0.0002101228       -0.0001997694
       -0.0001892133       -0.0001784703       -0.0001675567
       -0.0001564888       -0.0001452830       -0.0001339557
       -0.0001225236       -0.0001110031       -0.0000994109
       -0.0000877636       -0.0000760777       -0.0000643698
       -0.0000526562       -0.0000409533       -0.0000292772
       -0.0000176441       -0.0000060698        0.0000054300
        0.0000168397        0.0000281442        0.0000393284
        0.0000503774        0.0000612770        0.0000720128
        0.0000825711        0.0000929383        0.0001031013
        0.0001130473        0.0001227639        0.0001322392
        0.0001414615        0.0001504197        0.0001591031
        0.0001675015        0.0001756050        0.0001834044
        0.0001908909        0.0001980561        0.0002048921
        0.0002113918        0.0002175483        0.0002233553
        0.0002288072        0.0002338986        0.0002386250
        0.0002429823        0.0002469668        0.0002505756
        0.0002538061        0.0002566565        0.0002591253
        0.0002612117        0.0002629154        0.0002642367
        0.0002651763        0.0002657355        0.0002659161
        0.0002657205        0.0002651516        0.0002642128
        0.0002629078        0.0002612410        0.0002592174
        0.0002568421        0.0002541210        0.0002510603
        0.0002476665        0.0002439469        0.0002399088
        0.0002355602        0.0002309093        0.0002259648
        0.0002207356        0.0002152312        0.0002094611
        0.0002034353        0.0001971642        0.0001906582
        0.0001839282        0.0001769853        0.0001698406
        0.0001625058        0.0001549924        0.0001473124
        0.0001394777        0.0001315005        0.0001233932
        0.0001151680        0.0001068374        0.0000984141
        0.0000899104        0.0000813391        0.0000727128
        0.0000640441        0.0000553455        0.0000466297
        0.0000379091        0.0000291961        0.0000205032
        0.0000118423        0.0000032258       -0.0000053345
       -0.0000138269       -0.0000222396       -0.0000305613
       -0.0000387807       -0.0000468869       -0.0000548691
       -0.0000627168       -0.0000704196       -0.0000779677
       -0.0000853514       -0.0000925611       -0.0000995879
       -0.0001064230       -0.0001130579       -0.0001194845
       -0.0001256951       -0.0001316822       -0.0001374390
       -0.0001429586       -0.0001482349       -0.0001532619
       -0.0001580342       -0.0001625467       -0.0001667947
       -0.0001707739       -0.0001744805       -0.0001779109
       -0.0001810623       -0.0001839318       -0.0001865175
       -0.0001888174       -0.0001908302       -0.0001925550
       -0.0001939912       -0.0001951388       -0.0001959980
       -0.0001965696       -0.0001968547       -0.0001968548
       -0.0001965718       -0.0001960081       -0.0001951663
       -0.0001940495       -0.0001926613       -0.0001910053
       -0.0001890858       -0.0001869073       -0.0001844747
       -0.0001817932       -0.0001788683       -0.0001757058
       -0.0001723119       -0.0001686930       -0.0001648558
       -0.0001608073       -0.0001565547       -0.0001521056
       -0.0001474676       -0.0001426486       -0.0001376569
       -0.0001325007       -0.0001271886       -0.0001217292
       -0.0001161315       -0.0001104043       -0.0001045569
       -0.0000985984       -0.0000925381       -0.0000863855
       -0.0000801501       -0.0000738414       -0.0000674690
       -0.0000610424       -0.0000545714       -0.0000480656
       -0.0000415345       -0.0000349878       -0.0000284350
       -0.0000218857       -0.0000153492       -0.0000088350
       -0.0000023522        0.0000040899        0.0000104823
        0.0000168162        0.0000230827        0.0000292732
        0.0000353793        0.0000413927        0.0000473053
        0.0000531092        0.0000587968        0.0000643605
        0.0000697932        0.0000750879        0.0000802377
        0.0000852362        0.0000900771        0.0000947545
        0.0000992626        0.0001035961        0.0001077498
        0.0001117188        0.0001154987        0.0001190851
        0.0001224741        0.0001256622        0.0001286460
        0.0001314225        0.0001339890        0.0001363432
        0.0001384831        0.0001404069        0.0001421133
        0.0001436012        0.0001448698        0.0001459188
        0.0001467481        0.0001473579        0.0001477486
        0.0001479213        0.0001478770        0.0001476173
        0.0001471439        0.0001464588        0.0001455645
        0.0001444636        0.0001431591        0.0001416541
        0.0001399522        0.0001380571        0.0001359728
        0.0001337036        0.0001312539        0.0001286286
        0.0001258326        0.0001228710        0.0001197493
        0.0001164729        0.0001130478        0.0001094798
        0.0001057751        0.0001019399        0.0000979807
        0.0000939040        0.0000897167        0.0000854254
        0.0000810371        0.0000765589        0.0000719978
        0.0000673611        0.0000626559        0.0000578897
        0.0000530698        0.0000482035        0.0000432983
        0.0000383616        0.0000334007        0.0000284232
        0.0000234363        0.0000184475        0.0000134641
        0.0000084932        0.0000035422       -0.0000013819
       -0.0000062721       -0.0000111214       -0.0000159230
       -0.0000206701       -0.0000253561       -0.0000299746
       -0.0000345192       -0.0000389838       -0.0000433623
       -0.0000476488       -0.0000518376       -0.0000559232
       -0.0000599003       -0.0000637638       -0.0000675086
       -0.0000711301       -0.0000746236       -0.0000779850
       -0.0000812100       -0.0000842948       -0.0000872358
       -0.0000900296       -0.0000926729       -0.0000951629
       -0.0000974968       -0.0000996722       -0.0001016870
       -0.0001035390       -0.0001052267       -0.0001067486
       -0.0001081035       -0.0001092905       -0.0001103088
       -0.0001111580       -0.0001118379       -0.0001123485
       -0.0001126903       -0.0001128636       -0.0001128694
       -0.0001127086       -0.0001123825       -0.0001118926
       -0.0001112407       -0.0001104288       -0.0001094589
       -0.0001083336       -0.0001070554       -0.0001056271
       -0.0001040519       -0.0001023328       -0.0001004735
       -0.0000984773       -0.0000963482       -0.0000940901
       -0.0000917071       -0.0000892035       -0.0000865838
       -0.0000838524       -0.0000810141       -0.0000780738
       -0.0000750364       -0.0000719070       -0.0000686908
       -0.0000653930       -0.0000620191       -0.0000585744
       -0.0000550645       -0.0000514949       -0.0000478713
       -0.0000441993       -0.0000404848       -0.0000367333
       -0.0000329508       -0.0000291429       -0.0000253154
       -0.0000214742       -0.0000176249       -0.0000137733
       -0.0000099251       -0.0000060860       -0.0000022616
        0.0000015426        0.0000053210        0.0000090683
        0.0000127790        0.0000164479        0.0000200699
        0.0000236398        0.0000271527        0.0000306038
        0.0000339883        0.0000373016        0.0000405392
        0.0000436968        0.0000467702        0.0000497554
        0.0000526485        0.0000554457        0.0000581436
        0.0000607386        0.0000632276        0.0000656074
        0.0000678754        0.0000700287        0.0000720648
        0.0000739815        0.0000757766        0.0000774481
        0.0000789944        0.0000804139        0.0000817053
        0.0000828673        0.0000838991        0.0000847999
        0.0000855691        0.0000862064        0.0000867116
        0.0000870848        0.0000873261        0.0000874361
        0.0000874153        0.0000872645        0.0000869848
        0.0000865772        0.0000860433        0.0000853844
        0.0000846023        0.0000836990        0.0000826765
        0.0000815369        0.0000802827        0.0000789164
        0.0000774408        0.0000758585        0.0000741727
        0.0000723865        0.0000705030        0.0000685257
        0.0000664580        0.0000643035        0.0000620660
        0.0000597493        0.0000573572        0.0000548938
        0.0000523632        0.0000497695        0.0000471170
        0.0000444098        0.0000416525        0.0000388493
        0.0000360047        0.0000331232        0.0000302093
        0.0000272675        0.0000243023        0.0000213184
        0.0000183202        0.0000153124        0.0000122993
        0.0000092856        0.0000062758        0.0000032743
        0.0000002854       -0.0000026862       -0.0000056365
       -0.0000085610       -0.0000114557       -0.0000143162
       -0.0000171387       -0.0000199190       -0.0000226533
       -0.0000253378       -0.0000279688       -0.0000305426
       -0.0000330557       -0.0000355048       -0.0000378865
       -0.0000401977       -0.0000424353       -0.0000445965
       -0.0000466784       -0.0000486784       -0.0000505939
       -0.0000524227       -0.0000541624       -0.0000558110
       -0.0000573665       -0.0000588272       -0.0000601914
       -0.0000614575       -0.0000626244       -0.0000636908
       -0.0000646557       -0.0000655182       -0.0000662776
       -0.0000669333       -0.0000674851       -0.0000679326
       -0.0000682757       -0.0000685146       -0.0000686495
       -0.0000686807       -0.0000686088       -0.0000684345
       -0.0000681587       -0.0000677822       -0.0000673063
       -0.0000667323       -0.0000660614       -0.0000652954
       -0.0000644357       -0.0000634844       -0.0000624433
       -0.0000613144       -0.0000601000       -0.0000588024
       -0.0000574239       -0.0000559671       -0.0000544346
       -0.0000528291       -0.0000511534       -0.0000494104
       -0.0000476032       -0.0000457347       -0.0000438081
       -0.0000418266       -0.0000397936       -0.0000377123
       -0.0000355860       -0.0000334184       -0.0000312127
       -0.0000289726       -0.0000267016       -0.0000244032
       -0.0000220811       -0.0000197388       -0.0000173801
       -0.0000150084       -0.0000126275       -0.0000102410
       -0.0000078524       -0.0000054654       -0.0000030835
       -0.0000007103        0.0000016508        0.0000039962
        0.0000063225        0.0000086263        0.0000109043
        0.0000131533        0.0000153699        0.0000175511
        0.0000196938        0.0000217950        0.0000238518
        0.0000258612        0.0000278206        0.0000297273
        0.0000315788        0.0000333724        0.0000351060
        0.0000367771        0.0000383836        0.0000399235
        0.0000413948        0.0000427957        0.0000441245
        0.0000453795        0.0000465593        0.0000476625
        0.0000486878        0.0000496342        0.0000505007
        0.0000512863        0.0000519904        0.0000526124
        0.0000531516        0.0000536079        0.0000539809
        0.0000542705        0.0000544768        0.0000545998
        0.0000546399        0.0000545975        0.0000544729
        0.0000542670        0.0000539804        0.0000536140
        0.0000531687        0.0000526457        0.0000520462
        0.0000513714        0.0000506229        0.0000498020
        0.0000489105        0.0000479501        0.0000469225
        0.0000458297        0.0000446737        0.0000434566
        0.0000421804        0.0000408475        0.0000394602
        0.0000380208        0.0000365317        0.0000349956
        0.0000334149        0.0000317923        0.0000301303
        0.0000284319        0.0000266996        0.0000249363
        0.0000231448        0.0000213280        0.0000194887
        0.0000176298        0.0000157542        0.0000138648
        0.0000119646        0.0000100565        0.0000081434
        0.0000062281        0.0000043137        0.0000024029
        0.0000004986       -0.0000013962       -0.0000032789
       -0.0000051466       -0.0000069967       -0.0000088263
       -0.0000106329       -0.0000124139       -0.0000141667
       -0.0000158888       -0.0000175777       -0.0000192312
       -0.0000208468       -0.0000224224       -0.0000239558
       -0.0000254448       -0.0000268876       -0.0000282821
       -0.0000296264       -0.0000309189       -0.0000321578
       -0.0000333416       -0.0000344687       -0.0000355378
       -0.0000365475       -0.0000374966       -0.0000383840
       -0.0000392086       -0.0000399697       -0.0000406662
       -0.0000412976       -0.0000418632       -0.0000423624
       -0.0000427950       -0.0000431605       -0.0000434588
       -0.0000436897       -0.0000438533       -0.0000439496
       -0.0000439789       -0.0000439415       -0.0000438377
       -0.0000436681       -0.0000434332       -0.0000431337
       -0.0000427705       -0.0000423444       -0.0000418564
       -0.0000413074       -0.0000406988       -0.0000400316
       -0.0000393072       -0.0000385270       -0.0000376925
       -0.0000368051       -0.0000358666       -0.0000348785
       -0.0000338426       -0.0000327608       -0.0000316349
       -0.0000304668       -0.0000292586       -0.0000280122
       -0.0000267297       -0.0000254133       -0.0000240650
       -0.0000226872       -0.0000212821       -0.0000198518
       -0.0000183988       -0.0000169253       -0.0000154336
       -0.0000139262       -0.0000124053       -0.0000108733
       -0.0000093326       -0.0000077857       -0.0000062347
       -0.0000046823       -0.0000031305       -0.0000015820
       -0.0000000388        0.0000014965        0.0000030218
        0.0000045348        0.0000060332        0.0000075150
        0.0000089778        0.0000104196        0.0000118383
        0.0000132318        0.0000145983        0.0000159356
        0.0000172421        0.0000185158        0.0000197550
        0.0000209579        0.0000221230        0.0000232486
        0.0000243333        0.0000253756        0.0000263741
        0.0000273275        0.0000282347        0.0000290944
        0.0000299056        0.0000306674        0.0000313787
        0.0000320389        0.0000326470        0.0000332025
        0.0000337048        0.0000341534        0.0000345478
        0.0000348878        0.0000351730        0.0000354034
        0.0000355789        0.0000356994        0.0000357650
        0.0000357759        0.0000357324        0.0000356348
        0.0000354835        0.0000352790        0.0000350219
        0.0000347128        0.0000343525        0.0000339417
        0.0000334813        0.0000329722        0.0000324156
        0.0000318123        0.0000311637        0.0000304709
        0.0000297351        0.0000289577        0.0000281401
        0.0000272836        0.0000263899        0.0000254604
        0.0000244968        0.0000235006        0.0000224735
        0.0000214172        0.0000203335        0.0000192242
        0.0000180910        0.0000169359        0.0000157606
        0.0000145670        0.0000133571        0.0000121328
        0.0000108959        0.0000096485        0.0000083925
        0.0000071298        0.0000058623        0.0000045922
        0.0000033211        0.0000020512        0.0000007844
       -0.0000004776       -0.0000017327       -0.0000029790
       -0.0000042149       -0.0000054383       -0.0000066475
       -0.0000078408       -0.0000090163       -0.0000101725
       -0.0000113075       -0.0000124199       -0.0000135080
       -0.0000145703       -0.0000156053       -0.0000166115
       -0.0000175876       -0.0000185322       -0.0000194440
       -0.0000203218       -0.0000211644       -0.0000219708
       -0.0000227397       -0.0000234704       -0.0000241618
       -0.0000248130       -0.0000254233       -0.0000259920
       -0.0000265183       -0.0000270017       -0.0000274416
       -0.0000278375       -0.0000281892       -0.0000284961
       -0.0000287582       -0.0000289752       -0.0000291469
       -0.0000292734       -0.0000293547       -0.0000293907
       -0.0000293818       -0.0000293282       -0.0000292300
       -0.0000290877       -0.0000289018       -0.0000286726
       -0.0000284008       -0.0000280869       -0.0000277316
       -0.0000273358       -0.0000269000       -0.0000264253
       -0.0000259125       -0.0000253626       -0.0000247766
       -0.0000241555       -0.0000235005       -0.0000228127
       -0.0000220933       -0.0000213435       -0.0000205647
       -0.0000197582       -0.0000189252       -0.0000180673
       -0.0000171858       -0.0000162823       -0.0000153580
       -0.0000144147       -0.0000134537       -0.0000124767
       -0.0000114852       -0.0000104808       -0.0000094651
       -0.0000084396       -0.0000074060       -0.0000063659
       -0.0000053210       -0.0000042727       -0.0000032228
       -0.0000021729       -0.0000011245       -0.0000000793
        0.0000009613        0.0000019955        0.0000030219
        0.0000040389        0.0000050451        0.0000060389
        0.0000070189        0.0000079836        0.0000089317
        0.0000098618        0.0000107725        0.0000116626
        0.0000125307        0.0000133757        0.0000141964
        0.0000149916        0.0000157602        0.0000165012
        0.0000172136        0.0000178964        0.0000185488
        0.0000191697        0.0000197586        0.0000203145
        0.0000208369        0.0000213250        0.0000217782
        0.0000221961        0.0000225782        0.0000229240
        0.0000232331        0.0000235053        0.0000237404
        0.0000239381        0.0000240982        0.0000242208
        0.0000243058        0.0000243532        0.0000243631
        0.0000243358        0.0000242713        0.0000241701
        0.0000240323        0.0000238583        0.0000236487
        0.0000234038        0.0000231242        0.0000228105
        0.0000224634        0.0000220834        0.0000216714
        0.0000212280        0.0000207542        0.0000202507
        0.0000197185        0.0000191586        0.0000185718
        0.0000179593        0.0000173220        0.0000166611
        0.0000159776        0.0000152728        0.0000145477
        0.0000138036        0.0000130417        0.0000122633
        0.0000114695        0.0000106618        0.0000098414
        0.0000090095        0.0000081676        0.0000073169
        0.0000064588        0.0000055946        0.0000047258
        0.0000038535        0.0000029792        0.0000021043
        0.0000012300        0.0000003578       -0.0000005112
       -0.0000013755       -0.0000022338       -0.0000030850
       -0.0000039276       -0.0000047605       -0.0000055824
       -0.0000063922       -0.0000071885       -0.0000079703
       -0.0000087365       -0.0000094859       -0.0000102174
       -0.0000109301       -0.0000116229       -0.0000122948
       -0.0000129449       -0.0000135724       -0.0000141762
       -0.0000147557       -0.0000153101       -0.0000158385
       -0.0000163404       -0.0000168150       -0.0000172617
       -0.0000176801       -0.0000180695       -0.0000184295
       -0.0000187597       -0.0000190597       -0.0000193291
       -0.0000195678       -0.0000197754       -0.0000199518
       -0.0000200968       -0.0000202104       -0.0000202925
       -0.0000203432       -0.0000203624       -0.0000203504
       -0.0000203071       -0.0000202330       -0.0000201281
       -0.0000199928       -0.0000198275       -0.0000196324
       -0.0000194081       -0.0000191551       -0.0000188737
       -0.0000185646       -0.0000182284       -0.0000178656
       -0.0000174771       -0.0000170634       -0.0000166253
       -0.0000161636       -0.0000156791       -0.0000151726
       -0.0000146451       -0.0000140973       -0.0000135303
       -0.0000129449       -0.0000123423       -0.0000117232
       -0.0000110889       -0.0000104402       -0.0000097784
       -0.0000091043       -0.0000084192       -0.0000077241
       -0.0000070201       -0.0000063084       -0.0000055900
       -0.0000048661       -0.0000041378       -0.0000034063
       -0.0000026727       -0.0000019381       -0.0000012037
       -0.0000004706        0.0000002601        0.0000009874
        0.0000017100        0.0000024269        0.0000031370
        0.0000038393        0.0000045328        0.0000052163
        0.0000058889        0.0000065496        0.0000071975
        0.0000078316        0.0000084509        0.0000090547
        0.0000096420        0.0000102120        0.0000107639
        0.0000112970        0.0000118104        0.0000123036
        0.0000127758        0.0000132263        0.0000136547
        0.0000140603        0.0000144426        0.0000148011
        0.0000151353        0.0000154449        0.0000157295
        0.0000159887        0.0000162222        0.0000164299
        0.0000166115        0.0000167667        0.0000168956
        0.0000169980        0.0000170738        0.0000171231
        0.0000171458        0.0000171422        0.0000171122
        0.0000170560        0.0000169738        0.0000168660
        0.0000167326        0.0000165741        0.0000163908
        0.0000161830        0.0000159513        0.0000156960
        0.0000154176        0.0000151167        0.0000147938
        0.0000144496        0.0000140845        0.0000136993
        0.0000132946        0.0000128712        0.0000124297
        0.0000119710        0.0000114958        0.0000110048
        0.0000104990        0.0000099791        0.0000094460
        0.0000089006        0.0000083437        0.0000077763
        0.0000071993        0.0000066136        0.0000060202
        0.0000054199        0.0000048138        0.0000042027
        0.0000035877        0.0000029697        0.0000023497
        0.0000017286        0.0000011074        0.0000004870
       -0.0000001316       -0.0000007474       -0.0000013596
       -0.0000019672       -0.0000025693       -0.0000031650
       -0.0000037533       -0.0000043335       -0.0000049047
       -0.0000054660       -0.0000060166       -0.0000065557
       -0.0000070825       -0.0000075962       -0.0000080962
       -0.0000085818       -0.0000090521       -0.0000095066
       -0.0000099446       -0.0000103656       -0.0000107689
       -0.0000111540       -0.0000115203       -0.0000118675
       -0.0000121950       -0.0000125024       -0.0000127893
       -0.0000130554       -0.0000133003       -0.0000135237
       -0.0000137255       -0.0000139053       -0.0000140629
       -0.0000141983       -0.0000143113       -0.0000144019
       -0.0000144698       -0.0000145153       -0.0000145382
       -0.0000145386       -0.0000145167       -0.0000144725
       -0.0000144062       -0.0000143180       -0.0000142081
       -0.0000140767       -0.0000139243       -0.0000137509
       -0.0000135572       -0.0000133433       -0.0000131097
       -0.0000128569       -0.0000125853       -0.0000122954
       -0.0000119877       -0.0000116628       -0.0000113212
       -0.0000109635       -0.0000105904       -0.0000102025
       -0.0000098004       -0.0000093848       -0.0000089564
       -0.0000085159       -0.0000080640       -0.0000076015
       -0.0000071292       -0.0000066477       -0.0000061579
       -0.0000056605       -0.0000051564       -0.0000046464
       -0.0000041312       -0.0000036117       -0.0000030887
       -0.0000025630       -0.0000020354       -0.0000015067
       -0.0000009778       -0.0000004495        0.0000000774
        0.0000006021        0.0000011238        0.0000016418
        0.0000021552        0.0000026632        0.0000031651
        0.0000036602        0.0000041478        0.0000046270
        0.0000050972        0.0000055577        0.0000060078
        0.0000064469        0.0000068744        0.0000072896
        0.0000076919        0.0000080808        0.0000084558
        0.0000088162        0.0000091616        0.0000094916
        0.0000098057        0.0000101034        0.0000103844
        0.0000106483        0.0000108947        0.0000111234
        0.0000113341        0.0000115265        0.0000117003
        0.0000118555        0.0000119918        0.0000121090
        0.0000122071        0.0000122861        0.0000123458
        0.0000123862        0.0000124073        0.0000124093
  1000
        0.0000000000
        0.0000000000        0.0000000000
        0.0000000000
  2623  3799
  0.000000000000000000E+00  0.224993063722260149E-06  0.450925554323580397E-06
  0.677801394248692866E-06  0.905624522319959785E-06  0.113439889380576572E-05
  0.136412848048911385E-05  0.159481727073666363E-05  0.182646926956793730E-05
  0.205908849872483691E-05  0.229267899674148515E-05  0.252724481901435104E-05
  0.276279003787261780E-05  0.299931874264892066E-05  0.323683503975033463E-05
  0.347534305272962645E-05  0.371484692235693942E-05  0.395535080669154557E-05
  0.419685888115416235E-05  0.443937533859936847E-05  0.468290438938842075E-05
  0.492745026146233656E-05  0.517301720041531295E-05  0.541960946956845408E-05
  0.566723135004371806E-05  0.591588714083829995E-05  0.616558115889927237E-05
  0.641631773919849874E-05  0.666810123480789301E-05  0.692093601697502839E-05
  0.717482647519900437E-05  0.742977701730665764E-05  0.768579206952907212E-05
  0.794287607657844880E-05  0.820103350172525523E-05  0.846026882687571805E-05
  0.872058655264963903E-05  0.898199119845851353E-05  0.924448730258401488E-05
  0.950807942225674476E-05  0.977277213373542733E-05  0.100385700323862593E-04
  0.103054777327627921E-04  0.105734998686859641E-04  0.108426410933245915E-04
  0.111129060792761273E-04  0.113842995186478292E-04  0.116568261231381544E-04
  0.119304906241186170E-04  0.122052977727158943E-04  0.124812523398943375E-04
  0.127583591165387782E-04  0.130366229135377069E-04  0.133160485618668225E-04
  0.135966409126728632E-04  0.138784048373578524E-04  0.141613452276636885E-04
  0.144454669957570076E-04  0.147307750743145555E-04  0.150172744166087403E-04
  0.153049699965936617E-04  0.155938668089915018E-04  0.158839698693791444E-04
  0.161752842142753718E-04  0.164678149012282024E-04  0.167615670089027282E-04
  0.170565456371693214E-04  0.173527559071921184E-04  0.176502029615179963E-04
  0.179488919641657545E-04  0.182488281007158872E-04  0.185500165784005043E-04
  0.188524626261937944E-04  0.191561714949027929E-04  0.194611484572585668E-04
  0.197673988080076772E-04  0.200749278640042082E-04  0.203837409643019708E-04
  0.206938434702472907E-04  0.210052407655719993E-04  0.213179382564869791E-04
  0.216319413717759548E-04  0.219472555628897948E-04  0.222638863040411250E-04
  0.225818390922993688E-04  0.229011194476862152E-04  0.232217329132713904E-04
  0.235436850552689559E-04  0.238669814631339038E-04  0.241916277496592232E-04
  0.245176295510733029E-04  0.248449925271378477E-04  0.251737223612460666E-04
  0.255038247605213934E-04  0.258353054559165614E-04  0.261681702023130733E-04
  0.265024247786211399E-04  0.268380749878799865E-04  0.271751266573586326E-04
  0.275135856386570207E-04  0.278534578078076401E-04  0.281947490653775099E-04
  0.285374653365706592E-04  0.288816125713309372E-04  0.292271967444454050E-04
  0.295742238556479348E-04  0.299226999297234965E-04  0.302726310166126779E-04
  0.306240231915167716E-04  0.309768825550031622E-04  0.313312152331113379E-04
  0.316870273774592101E-04  0.320443251653498802E-04  0.324031147998789075E-04
  0.327634025100420319E-04  0.331251945508432552E-04  0.334884972034034915E-04
  0.338533167750695773E-04  0.342196595995238094E-04  0.345875320368938563E-04
  0.349569404738632312E-04  0.353278913237821114E-04  0.357003910267787602E-04
  0.360744460498712541E-04  0.364500628870797921E-04  0.368272480595394942E-04
  0.372060081156134830E-04  0.375863496310066981E-04  0.379682792088800218E-04
  0.383518034799648524E-04  0.387369291026783412E-04  0.391236627632388735E-04
  0.395120111757822206E-04  0.399019810824780712E-04  0.402935792536470984E-04
  0.406868124878784866E-04  0.410816876121480084E-04  0.414782114819364873E-04
  0.418763909813488357E-04  0.422762330232335823E-04  0.426777445493029060E-04
  0.430809325302530845E-04  0.434858039658855995E-04  0.438923658852285743E-04
  0.443006253466589019E-04  0.447105894380246996E-04  0.451222652767683993E-04
  0.455356600100503465E-04  0.459507808148727859E-04  0.463676348982045787E-04
  0.467862294971062509E-04  0.472065718788556603E-04  0.476286693410741627E-04
  0.480525292118532947E-04  0.484781588498820116E-04  0.489055656445744604E-04
  0.493347570161982072E-04  0.497657404160031216E-04  0.501985233263507426E-04
  0.506331132608441115E-04  0.510695177644582897E-04  0.515077444136713303E-04
  0.519478008165957916E-04  0.523896946131107935E-04  0.528334334749947705E-04
  0.532790251060585515E-04  0.537264772422791362E-04  0.541757976519340146E-04
  0.546269941357360481E-04  0.550800745269688327E-04  0.555350466916227796E-04
  0.559919185285316092E-04  0.564506979695095237E-04  0.569113929794889001E-04
  0.573740115566585672E-04  0.578385617326026777E-04  0.583050515724400966E-04
  0.587734891749644932E-04  0.592438826727849016E-04  0.597162402324669171E-04
  0.601905700546744832E-04  0.606668803743122336E-04  0.611451794606685596E-04
  0.616254756175590296E-04  0.621077771834706760E-04  0.625920925317066754E-04
  0.630784300705317536E-04  0.635667982433181869E-04  0.640572055286923455E-04
  0.645496604406819150E-04  0.650441715288637405E-04  0.655407473785121319E-04
  0.660393966107481454E-04  0.665401278826889455E-04  0.670429498875984144E-04
  0.675478713550378560E-04  0.680549010510176624E-04  0.685640477781494274E-04
  0.690753203757988866E-04  0.695887277202392375E-04  0.701042787248053260E-04
  0.706219823400483764E-04  0.711418475538913434E-04  0.716638833917850916E-04
  0.721880989168648731E-04  0.727145032301078755E-04  0.732431054704910274E-04
  0.737739148151498887E-04  0.743069404795377702E-04  0.748421917175858708E-04
  0.753796778218638339E-04  0.759194081237411311E-04  0.764613919935490692E-04
  0.770056388407434471E-04  0.775521581140679460E-04  0.781009593017180733E-04
  0.786520519315060435E-04  0.792054455710260370E-04  0.797611498278204766E-04
  0.803191743495466285E-04  0.808795288241442471E-04  0.814422229800036940E-04
  0.820072665861348567E-04  0.825746694523367994E-04  0.831444414293679011E-04
  0.837165924091171326E-04  0.842911323247755908E-04  0.848680711510089954E-04
  0.854474189041309304E-04  0.860291856422766560E-04  0.866133814655777864E-04
  0.872000165163375380E-04  0.877891009792069798E-04  0.883806450813617178E-04
  0.889746590926794871E-04  0.895711533259184765E-04  0.901701381368963026E-04
  0.907716239246699066E-04  0.913756211317159650E-04  0.919821402441122773E-04
  0.925911917917197485E-04  0.932027863483653218E-04  0.938169345320253575E-04
  0.944336470050101645E-04  0.950529344741490054E-04  0.956748076909759969E-04
  0.962992774519167550E-04  0.969263545984758672E-04  0.975560500174251372E-04
  0.981883746409925205E-04  0.988233394470518597E-04  0.994609554593137315E-04
  0.100101233747516564E-03  0.100744185427618948E-03  0.101389821661992596E-03
  0.102038153659616106E-03  0.102689192676269625E-03  0.103342950014730214E-03
  0.103999437024968058E-03  0.104658665104343616E-03  0.105320645697805379E-03
  0.105985390298088563E-03  0.106652910445914794E-03  0.107323217730192209E-03
  0.107996323788217023E-03  0.108672240305875058E-03  0.109350979017845120E-03
  0.110032551707802456E-03  0.110716970208623363E-03  0.111404246402590693E-03
  0.112094392221600062E-03  0.112787419647367084E-03  0.113483340711635253E-03
  0.114182167496385020E-03  0.114883912134043363E-03  0.115588586807694550E-03
  0.116296203751291568E-03  0.117006775249868612E-03  0.117720313639754228E-03
  0.118436831308785660E-03  0.119156340696523696E-03  0.119878854294468872E-03
  0.120604384646278193E-03  0.121332944347982919E-03  0.122064546048207304E-03
  0.122799202448388092E-03  0.123536926302995182E-03  0.124277730419752896E-03
  0.125021627659862379E-03  0.125768630938225039E-03  0.126518753223666460E-03
  0.127272007539161892E-03  0.128028406962062087E-03  0.128787964624320524E-03
  0.129550693712721196E-03  0.130316607469107735E-03  0.131085719190613174E-03
  0.131858042229890914E-03  0.132633589995346472E-03  0.133412375951370203E-03
  0.134194413618571220E-03  0.134979716574011984E-03  0.135768298451444092E-03
  0.136560172941544935E-03  0.137355353792155432E-03  0.138153854808518637E-03
  0.138955689853519510E-03  0.139760872847925451E-03  0.140569417770628098E-03
  0.141381338658886138E-03  0.142196649608568548E-03  0.143015364774399893E-03
  0.143837498370205630E-03  0.144663064669159195E-03  0.145492078004029474E-03
  0.146324552767430004E-03  0.147160503412068535E-03  0.147999944450998044E-03
  0.148842890457868840E-03  0.149689356067181270E-03  0.150539355974540199E-03
  0.151392904936909753E-03  0.152250017772869752E-03  0.153110709362872942E-03
  0.153974994649503250E-03  0.154842888637735261E-03  0.155714406395194725E-03
  0.156589563052420146E-03  0.157468373803125542E-03  0.158350853904464011E-03
  0.159237018677292819E-03  0.160126883506439332E-03  0.161020463840968076E-03
  0.161917775194448944E-03  0.162818833145226568E-03  0.163723653336690850E-03
  0.164632251477548318E-03  0.165544643342095145E-03  0.166460844770490677E-03
  0.167380871669032920E-03  0.168304740010433987E-03  0.169232465834098111E-03
  0.170164065246399638E-03  0.171099554420963020E-03  0.172038949598943053E-03
  0.172982267089307504E-03  0.173929523269119896E-03  0.174880734583823653E-03
  0.175835917547528109E-03  0.176795088743294848E-03  0.177758264823425533E-03
  0.178725462509751385E-03  0.179696698593923183E-03  0.180671989937702888E-03
  0.181651353473256483E-03  0.182634806203447547E-03  0.183622365202133005E-03
  0.184614047614459160E-03  0.185609870657159478E-03  0.186609851618853387E-03
  0.187614007860346688E-03  0.188622356814932633E-03  0.189634915988694827E-03
  0.190651702960810968E-03  0.191672735383858209E-03  0.192698030984119557E-03
  0.193727607561891622E-03  0.194761482991793588E-03  0.195799675223077646E-03
  0.196842202279940624E-03  0.197889082261836668E-03  0.198940333343791822E-03
  0.199995973776719320E-03  0.201056021887736463E-03  0.202120496080483031E-03
  0.203189414835440408E-03  0.204262796710252760E-03  0.205340660340049035E-03
  0.206423024437766520E-03  0.207509907794475829E-03  0.208601329279706926E-03
  0.209697307841776872E-03  0.210797862508118835E-03  0.211903012385612278E-03
  0.213012776660914861E-03  0.214127174600795212E-03  0.215246225552467890E-03
  0.216369948943928862E-03  0.217498364284292995E-03  0.218631491164132750E-03
  0.219769349255818279E-03  0.220911958313858863E-03  0.222059338175246090E-03
  0.223211508759797977E-03  0.224368490070505082E-03  0.225530302193877443E-03
  0.226696965300293691E-03  0.227868499644350871E-03  0.229044925565216454E-03
  0.230226263486980973E-03  0.231412533919013154E-03  0.232603757456315480E-03
  0.233799954779882003E-03  0.235001146657057573E-03  0.236207353941897896E-03
  0.237418597575531954E-03  0.238634898586525548E-03  0.239856278091246173E-03
  0.241082757294229868E-03  0.242314357488549056E-03  0.243551100056182523E-03
  0.244793006468386467E-03  0.246040098286067377E-03  0.247292397160156084E-03
  0.248549924831983980E-03  0.249812703133660318E-03  0.251080753988451144E-03
  0.252354099411160120E-03  0.253632761508510655E-03  0.254916762479529544E-03
  0.256206124615932570E-03  0.257500870302511398E-03  0.258801022017522372E-03
  0.260106602333076448E-03  0.261417633915531403E-03  0.262734139525885077E-03
  0.264056142020170778E-03  0.265383664349853887E-03  0.266716729562230357E-03
  0.268055360800827048E-03  0.269399581305803271E-03  0.270749414414354157E-03
  0.272104883561116262E-03  0.273466012278574140E-03  0.274832824197468928E-03
  0.276205343047208440E-03  0.277583592656279441E-03  0.278967596952661159E-03
  0.280357379964240694E-03  0.281752965819230278E-03  0.283154378746586102E-03
  0.284561643076428820E-03  0.285974783240466174E-03  0.287393823772417079E-03
  0.288818789308437605E-03  0.290249704587548535E-03  0.291686594452064815E-03
  0.293129483848027228E-03  0.294578397825635157E-03  0.296033361539681510E-03
  0.297494400249989491E-03  0.298961539321851270E-03  0.300434804226468166E-03
  0.301914220541392735E-03  0.303399813950973340E-03  0.304891610246799387E-03
  0.306389635328149746E-03  0.307893915202441773E-03  0.309404475985683479E-03
  0.310921343902926183E-03  0.312444545288720636E-03  0.313974106587573470E-03
  0.315510054354406792E-03  0.317052415255019023E-03  0.318601216066547908E-03
  0.320156483677935312E-03  0.321718245090394078E-03  0.323286527417876836E-03
  0.324861357887546766E-03  0.326442763840250195E-03  0.328030772730991216E-03
  0.329625412129408673E-03  0.331226709720254195E-03  0.332834693303873572E-03
  0.334449390796688693E-03  0.336070830231682989E-03  0.337699039758886999E-03
  0.339334047645868317E-03  0.340975882278221653E-03  0.342624572160061603E-03
  0.344280145914517858E-03  0.345942632284231878E-03  0.347612060131856165E-03
  0.349288458440554948E-03  0.350971856314507310E-03  0.352662282979413562E-03
  0.354359767783000914E-03  0.356064340195534623E-03  0.357776029810328222E-03
  0.359494866344258564E-03  0.361220879638280660E-03  0.362954099657946739E-03
  0.364694556493925311E-03  0.366442280362524889E-03  0.368197301606217389E-03
  0.369959650694166029E-03  0.371729358222753006E-03  0.373506454916112279E-03
  0.375290971626661364E-03  0.377082939335637803E-03  0.378882389153637465E-03
  0.380689352321153507E-03  0.382503860209119884E-03  0.384325944319454911E-03
  0.386155636285609438E-03  0.387992967873114481E-03  0.389837970980134486E-03
  0.391690677638019305E-03  0.393551120011862115E-03  0.395419330401055897E-03
  0.397295341239856179E-03  0.399179185097942285E-03  0.401070894680984416E-03
  0.402970502831210262E-03  0.404878042527975453E-03  0.406793546888336883E-03
  0.408717049167626307E-03  0.410648582760029255E-03  0.412588181199163124E-03
  0.414535878158661132E-03  0.416491707452754968E-03  0.418455703036864054E-03
  0.420427899008182695E-03  0.422408329606274334E-03  0.424397029213663954E-03
  0.426394032356436673E-03  0.428399373704835729E-03  0.430413088073865950E-03
  0.432435210423896517E-03  0.434465775861268876E-03  0.436504819638906653E-03
  0.438552377156926063E-03  0.440608483963252822E-03  0.442673175754236558E-03
  0.444746488375273260E-03  0.446828457821425490E-03  0.448919120238048673E-03
  0.451018511921417607E-03  0.453126669319357518E-03  0.455243629031875773E-03
  0.457369427811798958E-03  0.459504102565408651E-03  0.461647690353084574E-03
  0.463800228389946059E-03  0.465961754046499102E-03  0.468132304849285365E-03
  0.470311918481532750E-03  0.472500632783810803E-03  0.474698485754686164E-03
  0.476905515551384260E-03  0.479121760490449581E-03  0.481347259048412737E-03
  0.483582049862457133E-03  0.485826171731090848E-03  0.488079663614818954E-03
  0.490342564636821513E-03  0.492614914083630887E-03  0.494896751405815918E-03
  0.497188116218664979E-03  0.499489048302874383E-03  0.501799587605240112E-03
  0.504119774239349203E-03  0.506449648486278418E-03  0.508789250795291486E-03
  0.511138621784543190E-03  0.513497802241783007E-03  0.515866833125064512E-03
  0.518245755563455303E-03  0.520634610857752256E-03  0.523033440481197203E-03
  0.525442286080198473E-03  0.527861189475052096E-03  0.530290192660669963E-03
  0.532729337807307099E-03  0.535178667261294481E-03  0.537638223545774670E-03
  0.540108049361439171E-03  0.542588187587270685E-03  0.545078681281286432E-03
  0.547579573681287340E-03  0.550090908205606356E-03  0.552612728453864897E-03
  0.555145078207727131E-03  0.557688001431662925E-03  0.560241542273708093E-03
  0.562805745066233525E-03  0.565380654326712914E-03  0.567966314758496980E-03
  0.570562771251588679E-03  0.573170068883422420E-03  0.575788252919648262E-03
  0.578417368814915255E-03  0.581057462213663343E-03  0.583708578950913092E-03
  0.586370765053063773E-03  0.589044066738690468E-03  0.591728530419348441E-03
  0.594424202700376964E-03  0.597131130381710080E-03  0.599849360458687593E-03
  0.602578940122872660E-03  0.605319916762869174E-03  0.608072337965146511E-03
  0.610836251514863858E-03  0.613611705396700595E-03  0.616398747795690160E-03
  0.619197427098054881E-03  0.622007791892047863E-03  0.624829890968794433E-03
  0.627663773323142052E-03  0.630509488154507394E-03  0.633367084867734174E-03
  0.636236613073947388E-03  0.639118122591417963E-03  0.642011663446424375E-03
  0.644917285874124129E-03  0.647835040319423724E-03  0.650764977437855987E-03
  0.653707148096458065E-03  0.656661603374655367E-03  0.659628394565148885E-03
  0.662607573174804230E-03  0.665599190925547624E-03  0.668603299755261555E-03
  0.671619951818689656E-03  0.674649199488338430E-03  0.677691095355390156E-03
  0.680745692230612745E-03  0.683813043145279145E-03  0.686893201352085881E-03
  0.689986220326079935E-03  0.693092153765584220E-03  0.696211055593133144E-03
  0.699342979956405885E-03  0.702487981229167374E-03  0.705646114012214152E-03
  0.708817433134318817E-03  0.712001993653185315E-03  0.715199850856402175E-03
  0.718411060262404513E-03  0.721635677621435510E-03  0.724873758916517205E-03
  0.728125360364419443E-03  0.731390538416638479E-03  0.734669349760374603E-03
  0.737961851319518980E-03  0.741268100255639082E-03  0.744588153968973659E-03
  0.747922070099427279E-03  0.751269906527571589E-03  0.754631721375651670E-03
  0.758007573008592284E-03  0.761397520035014428E-03  0.764801621308249273E-03
  0.768219935927363603E-03  0.771652523238182441E-03  0.775099442834322611E-03
  0.778560754558223710E-03  0.782036518502191003E-03  0.785526795009435170E-03
  0.789031644675122898E-03  0.792551128347425741E-03  0.796085307128580034E-03
  0.799634242375944857E-03  0.803197995703067700E-03  0.806776628980756735E-03
  0.810370204338151036E-03  0.813978784163802392E-03  0.817602431106756043E-03
  0.821241208077641278E-03  0.824895178249759756E-03  0.828564405060186189E-03
  0.832248952210866422E-03  0.835948883669726029E-03  0.839664263671778695E-03
  0.843395156720243267E-03  0.847141627587661675E-03  0.850903741317025420E-03
  0.854681563222903467E-03  0.858475158892575891E-03  0.862284594187175102E-03
  0.866109935242824914E-03  0.869951248471793480E-03  0.873808600563642335E-03
  0.877682058486387463E-03  0.881571689487658746E-03  0.885477561095870578E-03
  0.889399741121391280E-03  0.893338297657723262E-03  0.897293299082682519E-03
  0.901264814059588330E-03  0.905252911538452086E-03  0.909257660757178910E-03
  0.913279131242764508E-03  0.917317392812505680E-03  0.921372515575212569E-03
  0.925444569932422747E-03  0.929533626579627666E-03  0.933639756507496075E-03
  0.937763031003109788E-03  0.941903521651198160E-03  0.946061300335384269E-03
  0.950236439239429253E-03  0.954429010848489552E-03  0.958639087950370681E-03
  0.962866743636796286E-03  0.967112051304671238E-03  0.971375084657361324E-03
  0.975655917705968911E-03  0.979954624770619249E-03  0.984271280481752511E-03
  0.988605959781415191E-03  0.992958737924566019E-03  0.997329690480378743E-03
  0.100171889333355683E-02  0.100612642268564818E-02  0.101055235505637087E-02
  0.101499676728493914E-02  0.101945973653140023E-02  0.102394134027796965E-02
  0.102844165633038235E-02  0.103296076281923668E-02  0.103749873820135723E-02
  0.104205566126115267E-02  0.104663161111198406E-02  0.105122666719754130E-02
  0.105584090929321814E-02  0.106047441750750106E-02  0.106512727228335658E-02
  0.106979955439963120E-02  0.107449134497245003E-02  0.107920272545662991E-02
  0.108393377764708760E-02  0.108868458368026593E-02  0.109345522603555498E-02
  0.109824578753672710E-02  0.110305635135337244E-02  0.110788700100234545E-02
  0.111273782034921253E-02  0.111760889360970855E-02  0.112250030535120116E-02
  0.112741214049415467E-02  0.113234448431360915E-02  0.113729742244065690E-02
  0.114227104086393207E-02  0.114726542593110090E-02  0.115228066435036410E-02
  0.115731684319195748E-02  0.116237404988966953E-02  0.116745237224235329E-02
  0.117255189841545637E-02  0.117767271694254596E-02  0.118281491672685125E-02
  0.118797858704280295E-02  0.119316381753758376E-02  0.119837069823268850E-02
  0.120359931952548037E-02  0.120884977219076761E-02  0.121412214738237279E-02
  0.121941653663472111E-02  0.122473303186442450E-02  0.123007172537188203E-02
  0.123543270984287747E-02  0.124081607835019423E-02  0.124622192435522501E-02
  0.125165034170959984E-02  0.125710142465681042E-02  0.126257526783385226E-02
  0.126807196627286116E-02  0.127359161540276751E-02  0.127913431105095270E-02
  0.128470014944490974E-02  0.129028922721391849E-02  0.129590164139071823E-02
  0.130153748941319721E-02  0.130719686912607953E-02  0.131287987878262878E-02
  0.131858661704634833E-02  0.132431718299269997E-02  0.133007167611081832E-02
  0.133585019630524373E-02  0.134165284389765145E-02  0.134747971962859755E-02
  0.135333092465926455E-02  0.135920656057322104E-02  0.136510672937818246E-02
  0.137103153350778199E-02  0.137698107582335280E-02  0.138295545961570807E-02
  0.138895478860694014E-02  0.139497916695221569E-02  0.140102869924158902E-02
  0.140710349050181304E-02  0.141320364619816770E-02  0.141932927223628559E-02
  0.142548047496399632E-02  0.143165736117316735E-02  0.143786003810156249E-02
  0.144408861343469979E-02  0.145034319530772549E-02  0.145662389230728664E-02
  0.146293081347341914E-02  0.146926406830144162E-02  0.147562376674385235E-02
  0.148201001921224439E-02  0.148842293657921467E-02  0.149486263018029728E-02
  0.150132921181588843E-02  0.150782279375319406E-02  0.151434348872817363E-02
  0.152089140994750229E-02  0.152746667109053091E-02  0.153406938631126520E-02
  0.154069967024034215E-02  0.154735763798702613E-02  0.155404340514120115E-02
  0.156075708777538079E-02  0.156749880244672546E-02  0.157426866619906031E-02
  0.158106679656491418E-02  0.158789331156755230E-02  0.159474832972303338E-02
  0.160163197004226012E-02  0.160854435203305109E-02  0.161548559570221049E-02
  0.162245582155761629E-02  0.162945515061030822E-02  0.163648370437659242E-02
  0.164354160488014715E-02  0.165062897465414614E-02  0.165774593674338031E-02
  0.166489261470639761E-02  0.167206913261764927E-02  0.167927561506963849E-02
  0.168651218717509122E-02  0.169377897456911937E-02  0.170107610341141001E-02
  0.170840370038841051E-02  0.171576189271553138E-02  0.172315080813935004E-02
  0.173057057493983539E-02  0.173802132193256911E-02  0.174550317847098476E-02
  0.175301627444861231E-02  0.176056074030133606E-02  0.176813670700965439E-02
  0.177574430610095654E-02  0.178338366965180854E-02  0.179105493029024006E-02
  0.179875822119805392E-02  0.180649367611313114E-02  0.181426142933175934E-02
  0.182206161571095947E-02  0.182989437067083115E-02  0.183775983019689930E-02
  0.184565813084247858E-02  0.185358940973104217E-02  0.186155380455860415E-02
  0.186955145359610718E-02  0.187758249569182638E-02  0.188564707027377731E-02
  0.189374531735213704E-02  0.190187737752167837E-02  0.191004339196420344E-02
  0.191824350245100314E-02  0.192647785134531153E-02  0.193474658160478299E-02
  0.194304983678396815E-02  0.195138776103681339E-02  0.195976049911915492E-02
  0.196816819639124198E-02  0.197661099882025021E-02  0.198508905298282407E-02
  0.199360250606761503E-02  0.200215150587784415E-02  0.201073620083386121E-02
  0.201935673997572299E-02  0.202801327296578621E-02  0.203670595009129750E-02
  0.204543492226701021E-02  0.205420034103779778E-02  0.206300235858129137E-02
  0.207184112771051495E-02  0.208071680187654501E-02  0.208962953517116863E-02
  0.209857948232956403E-02  0.210756679873298118E-02  0.211659164041144666E-02
  0.212565416404646417E-02  0.213475452697374285E-02  0.214389288718592292E-02
  0.215306940333531921E-02  0.216228423473668104E-02  0.217153754136994960E-02
  0.218082948388304432E-02  0.219016022359464239E-02  0.219952992249698937E-02
  0.220893874325870168E-02  0.221838684922760158E-02  0.222787440443354082E-02
  0.223740157359126040E-02  0.224696852210323978E-02  0.225657541606257700E-02
  0.226622242225586528E-02  0.227590970816609521E-02  0.228563744197555607E-02
  0.229540579256875881E-02  0.230521492953537086E-02  0.231506502317315290E-02
  0.232495624449092532E-02  0.233488876521152633E-02  0.234486275777480348E-02
  0.235487839534059785E-02  0.236493585179176069E-02  0.237503530173716016E-02
  0.238517692051472578E-02  0.239536088419448024E-02  0.240558736958160603E-02
  0.241585655421950761E-02  0.242616861639290051E-02  0.243652373513089963E-02
  0.244692209021013084E-02  0.245736386215785569E-02  0.246784923225509736E-02
  0.247837838253979611E-02  0.248895149580996219E-02  0.249956875562685858E-02
  0.251023034631817641E-02  0.252093645298124679E-02  0.253168726148624273E-02
  0.254248295847941865E-02  0.255332373138633792E-02  0.256420976841513796E-02
  0.257514125855978901E-02  0.258611839160338176E-02  0.259714135812141823E-02
  0.260821034948512023E-02  0.261932555786475747E-02  0.263048717623297432E-02
  0.264169539836814956E-02  0.265295041885775258E-02  0.266425243310172959E-02
  0.267560163731588811E-02  0.268699822853530994E-02  0.269844240461776519E-02
  0.270993436424715696E-02  0.272147430693695912E-02  0.273306243303369188E-02
  0.274469894372038770E-02  0.275638404102009679E-02  0.276811792779938339E-02
  0.277990080777185383E-02  0.279173288550169487E-02  0.280361436640721735E-02
  0.281554545676443186E-02  0.282752636371062143E-02  0.283955729524794582E-02
  0.285163846024704456E-02  0.286377006845067077E-02  0.287595233047732496E-02
  0.288818545782492005E-02  0.290046966287444427E-02  0.291280515889365656E-02
  0.292519216004078495E-02  0.293763088136823978E-02  0.295012153882635939E-02
  0.296266434926715106E-02  0.297525953044805056E-02  0.298790730103571777E-02
  0.300060788060981963E-02  0.301336148966685176E-02  0.302616834962395227E-02
  0.303902868282276495E-02  0.305194271253328648E-02  0.306491066295774784E-02
  0.307793275923449842E-02  0.309100922744192774E-02  0.310414029460238201E-02
  0.311732618868610983E-02  0.313056713861520862E-02  0.314386337426761754E-02
  0.315721512648109784E-02  0.317062262705723220E-02  0.318408610876546759E-02
  0.319760580534714451E-02  0.321118195151955978E-02  0.322481478298003053E-02
  0.323850453641000378E-02  0.325225144947915426E-02  0.326605576084951525E-02
  0.327991771017961068E-02  0.329383753812863538E-02  0.330781548636061669E-02
  0.332185179754862286E-02  0.333594671537895768E-02  0.335010048455541311E-02
  0.336431335080350676E-02  0.337858556087473980E-02  0.339291736255089866E-02
  0.340730900464834450E-02  0.342176073702233881E-02  0.343627281057137151E-02
  0.345084547724152984E-02  0.346547899003086645E-02  0.348017360299379208E-02
  0.349492957124547879E-02  0.350974715096630556E-02  0.352462659940629098E-02
  0.353956817488956972E-02  0.355457213681886373E-02  0.356963874568000340E-02
  0.358476826304643956E-02  0.359996095158377806E-02  0.361521707505435899E-02
  0.363053689832181902E-02  0.364592068735570011E-02  0.366136870923605392E-02
  0.367688123215809473E-02  0.369245852543684597E-02  0.370810085951182389E-02
  0.372380850595171228E-02  0.373958173745910557E-02  0.375542082787522387E-02
  0.377132605218467778E-02  0.378729768652022545E-02  0.380333600816759035E-02
  0.381944129557026382E-02  0.383561382833432635E-02  0.385185388723332600E-02
  0.386816175421313829E-02  0.388453771239686630E-02  0.390098204608974432E-02
  0.391749504078409312E-02  0.393407698316426257E-02  0.395072816111161854E-02
  0.396744886370951986E-02  0.398423938124836848E-02  0.400110000523062632E-02
  0.401803102837588501E-02  0.403503274462593733E-02  0.405210544914990072E-02
  0.406924943834932606E-02  0.408646500986333764E-02  0.410375246257382257E-02
  0.412111209661060202E-02  0.413854421335665100E-02  0.415604911545331638E-02
  0.417362710680559048E-02  0.419127849258737594E-02  0.420900357924679138E-02
  0.422680267451147184E-02  0.424467608739393949E-02  0.426262412819694916E-02
  0.428064710851888772E-02  0.429874534125916294E-02  0.431691914062366355E-02
  0.433516882213019848E-02  0.435349470261396816E-02  0.437189710023308444E-02
  0.439037633447407743E-02  0.440893272615745617E-02  0.442756659744325543E-02
  0.444627827183665704E-02  0.446506807419358963E-02  0.448393633072637597E-02
  0.450288336900938040E-02  0.452190951798471779E-02  0.454101510796795383E-02
  0.456020047065384179E-02  0.457946593912207135E-02  0.459881184784306611E-02
  0.461823853268378964E-02  0.463774633091355339E-02  0.465733558120990515E-02
  0.467700662366448729E-02  0.469675979978895382E-02  0.471659545252087545E-02
  0.473651392622972695E-02  0.475651556672284422E-02  0.477660072125143508E-02
  0.479676973851659704E-02  0.481702296867538970E-02  0.483736076334690106E-02
  0.485778347561835900E-02  0.487829146005124524E-02  0.489888507268747535E-02
  0.491956467105556829E-02  0.494033061417684018E-02  0.496118326257166155E-02
  0.498212297826570311E-02  0.500315012479622592E-02  0.502426506721837581E-02
  0.504546817211154897E-02  0.506675980758573841E-02  0.508814034328793335E-02
  0.510961015040851691E-02  0.513116960168773922E-02  0.515281907142217232E-02
  0.517455893547121362E-02  0.519638957126359463E-02  0.521831135780396246E-02
  0.524032467567944402E-02  0.526242990706624145E-02  0.528462743573629174E-02
  0.530691764706391414E-02  0.532930092803250884E-02  0.535177766724125644E-02
  0.537434825491189469E-02  0.539701308289546825E-02  0.541977254467914966E-02
  0.544262703539304636E-02  0.546557695181708846E-02  0.548862269238790165E-02
  0.551176465720573400E-02  0.553500324804137751E-02  0.555833886834317895E-02
  0.558177192324402650E-02  0.560530281956836927E-02  0.562893196583930805E-02
  0.565265977228567029E-02  0.567648665084914076E-02  0.570041301519139555E-02
  0.572443928070130899E-02  0.574856586450214931E-02  0.577279318545883147E-02
  0.579712166418516403E-02  0.582155172305118436E-02  0.584608378619047402E-02
  0.587071827950752870E-02  0.589545563068512996E-02  0.592029626919180971E-02
  0.594524062628928006E-02  0.597028913503991343E-02  0.599544223031428687E-02
  0.602070034879871509E-02  0.604606392900283816E-02  0.607153341126721695E-02
  0.609710923777100934E-02  0.612279185253962206E-02  0.614858170145243452E-02
  0.617447923225051664E-02  0.620048489454443248E-02  0.622659913982203002E-02
  0.625282242145628296E-02  0.627915519471314559E-02  0.630559791675948649E-02
  0.633215104667101281E-02  0.635881504544021699E-02  0.638559037598442070E-02
  0.641247750315378489E-02  0.643947689373939366E-02  0.646658901648133107E-02
  0.649381434207686216E-02  0.652115334318857306E-02  0.654860649445259107E-02
  0.657617427248680282E-02  0.660385715589916541E-02  0.663165562529598965E-02
  0.665957016329029542E-02  0.668760125451016516E-02  0.671574938560720071E-02
  0.674401504526494621E-02  0.677239872420735706E-02  0.680090091520735643E-02
  0.682952211309536400E-02  0.685826281476790370E-02  0.688712351919619752E-02
  0.691610472743487553E-02  0.694520694263063912E-02  0.697443067003101960E-02
  0.700377641699311687E-02  0.703324469299244654E-02  0.706283600963176356E-02
  0.709255088064995182E-02  0.712238982193092590E-02  0.715235335151261347E-02
  0.718244198959594113E-02  0.721265625855384198E-02  0.724299668294035859E-02
  0.727346378949973466E-02  0.730405810717556486E-02  0.733478016711994977E-02
  0.736563050270276718E-02  0.739660964952089297E-02  0.742771814540752352E-02
  0.745895653044148163E-02  0.749032534695663089E-02  0.752182513955126659E-02
  0.755345645509758728E-02  0.758521984275115947E-02  0.761711585396048808E-02
  0.764914504247657650E-02  0.768130796436251352E-02  0.771360517800317828E-02
  0.774603724411489399E-02  0.777860472575518658E-02  0.781130818833252610E-02
  0.784414819961619207E-02  0.787712532974609025E-02  0.791024015124267878E-02
  0.794349323901686818E-02  0.797688517038005508E-02  0.801041652505410720E-02
  0.804408788518144909E-02  0.807789983533513736E-02  0.811185296252904878E-02
  0.814594785622805954E-02  0.818018510835824726E-02  0.821456531331722119E-02
  0.824908906798440048E-02  0.828375697173139997E-02  0.831856962643240730E-02
  0.835352763647466932E-02  0.838863160876895941E-02  0.842388215276013153E-02
  0.845927988043766559E-02  0.849482540634634471E-02  0.853051934759688213E-02
  0.856636232387666431E-02  0.860235495746047157E-02  0.863849787322132356E-02
  0.867479169864131434E-02  0.871123706382247349E-02  0.874783460149776079E-02
  0.878458494704201405E-02  0.882148873848299410E-02  0.885854661651243498E-02
  0.889575922449721730E-02  0.893312720849049648E-02  0.897065121724293854E-02
  0.900833190221395769E-02  0.904616991758306656E-02  0.908416592026120399E-02
  0.912232056990215645E-02  0.916063452891397942E-02  0.919910846247054201E-02
  0.923774303852305245E-02  0.927653892781163739E-02  0.931549680387701827E-02
  0.935461734307218955E-02  0.939390122457417487E-02  0.943334913039576943E-02
  0.947296174539745232E-02  0.951273975729922776E-02  0.955268385669258945E-02
  0.959279473705246764E-02  0.963307309474933232E-02  0.967351962906123734E-02
  0.971413504218598609E-02  0.975492003925327623E-02  0.979587532833701112E-02
  0.983700162046755033E-02  0.987829962964403840E-02  0.991977007284684451E-02
  0.996141367004998481E-02  0.100032311442336316E-01  0.100452232213966326E-01
  0.100873906305691732E-01  0.101297341038253819E-01  0.101722543762960780E-01
  0.102149521861814863E-01  0.102578282747641091E-01  0.103008833864215651E-01
  0.103441182686395180E-01  0.103875336720246295E-01  0.104311303503176449E-01
  0.104749090604064413E-01  0.105188705623391505E-01  0.105630156193374063E-01
  0.106073449978095567E-01  0.106518594673639892E-01  0.106965598008224565E-01
  0.107414467742335453E-01  0.107865211668861163E-01  0.108317837613228513E-01
  0.108772353433537958E-01  0.109228767020700702E-01  0.109687086298575209E-01
  0.110147319224104968E-01  0.110609473787456336E-01  0.111073558012157719E-01
  0.111539579955238673E-01  0.112007547707369433E-01  0.112477469393001996E-01
  0.112949353170510771E-01  0.113423207232334379E-01  0.113899039805117567E-01
  0.114376859149854532E-01  0.114856673562032038E-01  0.115338491371773533E-01
  0.115822320943983446E-01  0.116308170678493025E-01  0.116796049010205669E-01
  0.117285964409243656E-01  0.117777925381094776E-01  0.118271940466760598E-01
  0.118768018242904408E-01  0.119266167321999857E-01  0.119766396352481048E-01
  0.120268714018892352E-01  0.120773129042039320E-01  0.121279650179139664E-01
  0.121788286223975927E-01  0.122299046007047808E-01  0.122811938395725566E-01
  0.123326972294403626E-01  0.123844156644655774E-01  0.124363500425389972E-01
  0.124885012653004439E-01  0.125408702381543807E-01  0.125934578702856913E-01
  0.126462650746754293E-01  0.126992927681166424E-01  0.127525418712303509E-01
  0.128060133084814901E-01  0.128597080081949752E-01  0.129136269025717839E-01
  0.129677709277051939E-01  0.130221410235970038E-01  0.130767381341738674E-01
  0.131315632073036315E-01  0.131866171948118779E-01  0.132419010524983775E-01
  0.132974157401537299E-01  0.133531622215759659E-01  0.134091414645873541E-01
  0.134653544410511718E-01  0.135218021268885390E-01  0.135784855020954272E-01
  0.136354055507596390E-01  0.136925632610779037E-01  0.137499596253729921E-01
  0.138075956401110186E-01  0.138654723059186812E-01  0.139235906276006776E-01
  0.139819516141570805E-01  0.140405562788009398E-01  0.140994056389758225E-01
  0.141585007163735014E-01  0.142178425369516373E-01  0.142774321309516762E-01
  0.143372705329166926E-01  0.143973587817093039E-01  0.144576979205298002E-01
  0.145182889969341904E-01  0.145791330628524136E-01  0.146402311746065671E-01
  0.147015843929293021E-01  0.147631937829822025E-01  0.148250604143742928E-01
  0.148871853611805618E-01  0.149495697019606903E-01  0.150122145197777133E-01
  0.150751209022168646E-01  0.151382899414043877E-01  0.152017227340265973E-01
  0.152654203813488553E-01  0.153293839892346684E-01  0.153936146681649625E-01
  0.154581135332573019E-01  0.155228817042852869E-01  0.155879203056979235E-01
  0.156532304666392556E-01  0.157188133209678754E-01  0.157846700072766695E-01
  0.158508016689125099E-01  0.159172094539961999E-01  0.159838945154423401E-01
  0.160508580109793852E-01  0.161181011031696700E-01  0.161856249594296946E-01
  0.162534307520503414E-01  0.163215196582171887E-01  0.163898928600310183E-01
  0.164585515445283027E-01  0.165274969037018347E-01  0.165967301345213564E-01
  0.166662524389544348E-01  0.167360650239872684E-01  0.168061691016456703E-01
  0.168765658890160548E-01  0.169472566082666497E-01  0.170182424866686666E-01
  0.170895247566176176E-01  0.171611046556546798E-01  0.172329834264882444E-01
  0.173051623170154545E-01  0.173776425803438411E-01  0.174504254748131318E-01
  0.175235122640170805E-01  0.175969042168254118E-01  0.176706026074057755E-01
  0.177446087152459860E-01  0.178189238251761708E-01  0.178935492273910868E-01
  0.179684862174724798E-01  0.180437360964116542E-01  0.181193001706320168E-01
  0.181951797520117642E-01  0.182713761579066172E-01  0.183478907111727721E-01
  0.184247247401898295E-01  0.185018795788837974E-01  0.185793565667503671E-01
  0.186571570488780689E-01  0.187352823759716937E-01  0.188137339043756534E-01
  0.188925129960976386E-01  0.189716210188321903E-01  0.190510593459844828E-01
  0.191308293566941102E-01  0.192109324358591023E-01  0.192913699741599359E-01
  0.193721433680836830E-01  0.194532540199482129E-01  0.195347033379266073E-01
  0.196164927360715988E-01  0.196986236343400338E-01  0.197810974586176379E-01
  0.198639156407437144E-01  0.199470796185360240E-01  0.200305908358156780E-01
  0.201144507424323125E-01  0.201986607942891902E-01  0.202832224533685129E-01
  0.203681371877567283E-01  0.204534064716701235E-01  0.205390317854803502E-01
  0.206250146157401712E-01  0.207113564552091727E-01  0.207980588028798159E-01
  0.208851231640033858E-01  0.209725510501160804E-01  0.210603439790653588E-01
  0.211485034750362143E-01  0.212370310685776990E-01  0.213259282966293748E-01
  0.214151967025481525E-01  0.215048378361349830E-01  0.215948532536618248E-01
  0.216852445178985567E-01  0.217760131981402580E-01  0.218671608702343534E-01
  0.219586891166080045E-01  0.220505995262955320E-01  0.221428936949661023E-01
  0.222355732249513681E-01  0.223286397252732312E-01  0.224220948116719034E-01
  0.225159401066338770E-01  0.226101772394201178E-01  0.227048078460942854E-01
  0.227998335695512519E-01  0.228952560595455483E-01  0.229910769727200495E-01
  0.230872979726346322E-01  0.231839207297952106E-01  0.232809469216826333E-01
  0.233783782327818580E-01  0.234762163546111020E-01  0.235744629857513530E-01
  0.236731198318757760E-01  0.237721886057792806E-01  0.238716710274083609E-01
  0.239715688238908882E-01  0.240718837295661459E-01  0.241726174860148330E-01
  0.242737718420894324E-01  0.243753485539445099E-01  0.244773493850672132E-01
  0.245797761063078282E-01  0.246826304959106291E-01  0.247859143395446901E-01
  0.248896294303349135E-01  0.249937775688930768E-01  0.250983605633492216E-01
  0.252033802293829823E-01  0.253088383902550472E-01  0.254147368768389316E-01
  0.255210775276526886E-01  0.256278621888908695E-01  0.257350927144564742E-01
  0.258427709659932968E-01  0.259508988129181217E-01  0.260594781324532537E-01
  0.261685108096590090E-01  0.262779987374665708E-01  0.263879438167107655E-01
  0.264983479561631229E-01  0.266092130725648982E-01  0.267205410906605004E-01
  0.268323339432308440E-01  0.269445935711268222E-01  0.270573219233031549E-01
  0.271705209568521185E-01  0.272841926370375847E-01  0.273983389373290247E-01
  0.275129618394359295E-01  0.276280633333421261E-01  0.277436454173403436E-01
  0.278597100980668491E-01  0.279762593905364017E-01  0.280932953181771312E-01
  0.282108199128657602E-01  0.283288352149627283E-01  0.284473432733478096E-01
  0.285663461454555602E-01  0.286858458973110082E-01  0.288058446035656564E-01
  0.289263443475333906E-01  0.290473472212266978E-01  0.291688553253929041E-01
  0.292908707695507947E-01  0.294133956720271060E-01  0.295364321599933914E-01
  0.296599823695028290E-01  0.297840484455274557E-01  0.299086325419953315E-01
  0.300337368218279409E-01  0.301593634569776864E-01  0.302855146284657095E-01
  0.304121925264197283E-01  0.305393993501119135E-01  0.306671373079972949E-01
  0.307954086177519640E-01  0.309242155063116329E-01  0.310535602099101769E-01
  0.311834449741186445E-01  0.313138720538841328E-01  0.314448437135689610E-01
  0.315763622269898889E-01  0.317084298774577902E-01  0.318410489578171349E-01
  0.319742217704858528E-01  0.321079506274952534E-01  0.322422378505302573E-01
  0.323770857709696630E-01  0.325124967299265377E-01  0.326484730782890115E-01
  0.327850171767609944E-01  0.329221313959032064E-01  0.330598181161742277E-01
  0.331980797279720075E-01  0.333369186316751984E-01  0.334763372376849638E-01
  0.336163379664666667E-01  0.337569232485920509E-01  0.338980955247813465E-01
  0.340398572459457149E-01  0.341822108732296320E-01  0.343251588780538602E-01
  0.344687037421581785E-01  0.346128479576445561E-01  0.347575940270202915E-01
  0.349029444632416516E-01  0.350489017897573918E-01  0.351954685405524645E-01
  0.353426472601922406E-01  0.354904405038665230E-01  0.356388508374339830E-01
  0.357878808374665625E-01  0.359375330912944310E-01  0.360878101970507625E-01
  0.362387147637168866E-01  0.363902494111674746E-01  0.365424167702162322E-01
  0.366952194826613981E-01  0.368486602013317066E-01  0.370027415901323167E-01
  0.371574663240912470E-01  0.373128370894057135E-01  0.374688565834886689E-01
  0.376255275150158414E-01  0.377828526039726137E-01  0.379408345817013118E-01
  0.380994761909485280E-01  0.382587801859128676E-01  0.384187493322926954E-01
  0.385793864073341874E-01  0.387406941998794108E-01  0.389026755104149718E-01
  0.390653331511204641E-01  0.392286699459173868E-01  0.393926887305180023E-01
  0.395573923524748308E-01  0.397227836712299026E-01  0.398888655581643714E-01
  0.400556408966485436E-01  0.402231125820917898E-01  0.403912835219928795E-01
  0.405601566359903506E-01  0.407297348559133646E-01  0.409000211258325128E-01
  0.410710184021109495E-01  0.412427296534556148E-01  0.414151578609689777E-01
  0.415883060182006201E-01  0.417621771311993475E-01  0.419367742185651551E-01
  0.421121003115018863E-01  0.422881584538697813E-01  0.424649517022381573E-01
  0.426424831259387058E-01  0.428207558071186725E-01  0.429997728407943910E-01
  0.431795373349048994E-01  0.433600524103661122E-01  0.435413212011248330E-01
  0.437233468542132728E-01  0.439061325298035210E-01  0.440896814012626329E-01
  0.442739966552075648E-01  0.444590814915605814E-01  0.446449391236046766E-01
  0.448315727780395565E-01  0.450189856950375528E-01  0.452071811282997657E-01
  0.453961623451128032E-01  0.455859326264053052E-01  0.457764952668050229E-01
  0.459678535746958356E-01  0.461600108722754268E-01  0.463529704956128219E-01
  0.465467357947063828E-01  0.467413101335417552E-01  0.469366968901506060E-01
  0.471328994566690210E-01  0.473299212393965343E-01  0.475277656588550604E-01
  0.477264361498485751E-01  0.479259361615225823E-01  0.481262691574238580E-01
  0.483274386155608873E-01  0.485294480284640395E-01  0.487323009032462964E-01
  0.489360007616639614E-01  0.491405511401780681E-01  0.493459555900156027E-01
  0.495522176772312528E-01  0.497593409827691222E-01  0.499673291025251737E-01
  0.501761856474094922E-01  0.503859142434090468E-01  0.505965185316504737E-01
  0.508080021684635605E-01  0.510203688254445842E-01  0.512336221895199062E-01
  0.514477659630102821E-01  0.516628038636949422E-01  0.518787396248762064E-01
  0.520955769954441622E-01  0.523133197399419866E-01  0.525319716386311100E-01
  0.527515364875570034E-01  0.529720180986148134E-01  0.531934202996158720E-01
  0.534157469343539554E-01  0.536390018626721060E-01  0.538631889605294470E-01
  0.540883121200687808E-01  0.543143752496839868E-01  0.545413822740877588E-01
  0.547693371343800292E-01  0.549982437881161718E-01  0.552281062093758421E-01
  0.554589283888317491E-01  0.556907143338192523E-01  0.559234680684057017E-01
  0.561571936334604380E-01  0.563918950867247637E-01  0.566275765028826025E-01
  0.568642419736311508E-01  0.571018956077519318E-01  0.573405415311819475E-01
  0.575801838870856342E-01  0.578208268359266600E-01  0.580624745555399016E-01
  0.583051312412044276E-01  0.585488011057159752E-01  0.587934883794603361E-01
  0.590391973104864923E-01  0.592859321645807305E-01  0.595336972253404373E-01
  0.597824967942486574E-01  0.600323351907485064E-01  0.602832167523184442E-01
  0.605351458345474505E-01  0.607881268112107145E-01  0.610421640743453037E-01
  0.612972620343268035E-01  0.615534251199457219E-01  0.618106577784841640E-01
  0.620689644757934089E-01  0.623283496963712297E-01  0.625888179434398173E-01
  0.628503737390238015E-01  0.631130216240290143E-01  0.633767661583211767E-01
  0.636416119208051273E-01  0.639075635095041339E-01  0.641746255416399958E-01
  0.644428026537130355E-01  0.647120995015827011E-01  0.649825207605481264E-01
  0.652540711254296912E-01  0.655267553106503170E-01  0.658005780503172072E-01
  0.660755440983042813E-01  0.663516582283345535E-01  0.666289252340631216E-01
  0.669073499291601148E-01  0.671869371473946542E-01  0.674676917427185219E-01
  0.677496185893505798E-01  0.680327225818610631E-01  0.683170086352570399E-01
  0.686024816850673846E-01  0.688891466874286956E-01  0.691770086191709765E-01
  0.694660724779045252E-01  0.697563432821064200E-01  0.700478260712075196E-01
  0.703405259056802956E-01  0.706344478671264570E-01  0.709295970583652541E-01
  0.712259786035218945E-01  0.715235976481168323E-01  0.718224593591548222E-01
  0.721225689252148194E-01  0.724239315565397557E-01  0.727265524851273965E-01
  0.730304369648208940E-01  0.733355902714001862E-01  0.736420177026732292E-01
  0.739497245785685070E-01  0.742587162412270546E-01  0.745689980550951204E-01
  0.748805754070175633E-01  0.751934537063312508E-01  0.755076383849590527E-01
  0.758231348975038077E-01  0.761399487213435394E-01  0.764580853567261853E-01
  0.767775503268652987E-01  0.770983491780355967E-01  0.774204874796697168E-01
  0.777439708244545974E-01  0.780688048284287062E-01  0.783949951310792953E-01
  0.787225473954407395E-01  0.790514673081925967E-01  0.793817605797581122E-01
  0.797134329444038614E-01  0.800464901603389206E-01  0.803809380098151061E-01
  0.807167822992269079E-01  0.810540288592128816E-01  0.813926835447564834E-01
  0.817327522352879338E-01  0.820742408347859276E-01  0.824171552718806627E-01
  0.827615014999563692E-01  0.831072854972549069E-01  0.834545132669792106E-01
  0.838031908373979700E-01  0.841533242619500466E-01  0.845049196193494029E-01
  0.848579830136909768E-01  0.852125205745564718E-01  0.855685384571208546E-01
  0.859260428422589373E-01  0.862850399366531101E-01  0.866455359729008529E-01
  0.870075372096230232E-01  0.873710499315722700E-01  0.877360804497425428E-01
  0.881026351014783937E-01  0.884707202505851664E-01  0.888403422874390891E-01
  0.892115076290987963E-01  0.895842227194164203E-01  0.899584940291492663E-01
  0.903343280560726242E-01  0.907117313250921931E-01  0.910907103883576430E-01
  0.914712718253759549E-01  0.918534222431261760E-01  0.922371682761737449E-01
  0.926225165867859135E-01  0.930094738650470293E-01  0.933980468289751925E-01
  0.937882422246385794E-01  0.941800668262726820E-01  0.945735274363976308E-01
  0.949686308859367528E-01  0.953653840343349352E-01  0.957637937696774744E-01
  0.961638670088101610E-01  0.965656106974589756E-01  0.969690318103509363E-01
  0.973741373513347525E-01  0.977809343535029907E-01  0.981894298793138387E-01
  0.985996310207138543E-01  0.990115448992607561E-01  0.994251786662475878E-01
  0.998405395028265225E-01  0.100257634620133720E+00  0.100676471259414160E+00
  0.101097056692147871E+00  0.101519398220175958E+00  0.101943503175827024E+00
  0.102369378922045104E+00  0.102797032852516984E+00  0.103226472391800952E+00
  0.103657704995455138E+00  0.104090738150167644E+00  0.104525579373886013E+00
  0.104962236215948107E+00  0.105400716257212645E+00  0.105841027110191443E+00
  0.106283176419181211E+00  0.106727171860396430E+00  0.107173021142102226E+00
  0.107620732004748837E+00  0.108070312221105649E+00  0.108521769596395812E+00
  0.108975111968432445E+00  0.109430347207754214E+00  0.109887483217762233E+00
  0.110346527934856858E+00  0.110807489328576009E+00  0.111270375401733290E+00
  0.111735194190556955E+00  0.112201953764829138E+00  0.112670662228026464E+00
  0.113141327717460438E+00  0.113613958404418805E+00  0.114088562494307155E+00
  0.114565148226791799E+00  0.115043723875942722E+00  0.115524297750376689E+00
  0.116006878193402371E+00  0.116491473583164529E+00  0.116978092332789885E+00
  0.117466742890532633E+00  0.117957433739921735E+00  0.118450173399907918E+00
  0.118944970425011620E+00  0.119441833405471209E+00  0.119940770967392668E+00
  0.120441791772898973E+00  0.120944904520280713E+00  0.121450117944146604E+00
  0.121957440815575829E+00  0.122466881942269984E+00  0.122978450168705650E+00
  0.123492154376288618E+00  0.124008003483507587E+00  0.124526006446089313E+00
  0.125046172257153587E+00  0.125568509947369983E+00  0.126093028585114342E+00
  0.126619737276626260E+00  0.127148645166166918E+00  0.127679761436178291E+00
  0.128213095307442321E+00  0.128748656039241127E+00  0.129286452929517293E+00
  0.129826495315035984E+00  0.130368792571546793E+00  0.130913354113946001E+00
  0.131460189396440830E+00  0.132009307912713175E+00  0.132560719196084448E+00
  0.133114432819680856E+00  0.133670458396600189E+00  0.134228805580078187E+00
  0.134789484063656512E+00  0.135352503581350481E+00  0.135917873907818704E+00
  0.136485604858532478E+00  0.137055706289946316E+00  0.137628188099668536E+00
  0.138203060226633978E+00  0.138780332651276095E+00  0.139360015395699782E+00
  0.139942118523856351E+00  0.140526652141717445E+00  0.141113626397450953E+00
  0.141703051481596676E+00  0.142294937627243878E+00  0.142889295110208592E+00
  0.143486134249212222E+00  0.144085465406060043E+00  0.144687298985822055E+00
  0.145291645437013034E+00  0.145898515251774191E+00  0.146507918966054751E+00
  0.147119867159795803E+00  0.147734370457113406E+00  0.148351439526482748E+00
  0.148971085080924132E+00  0.149593317878188470E+00  0.150218148720944245E+00
  0.150845588456964524E+00  0.151475647979316258E+00  0.152108338226548567E+00
  0.152743670182883207E+00  0.153381654878404550E+00  0.154022303389251936E+00
  0.154665626837811404E+00  0.155311636392909153E+00  0.155960343270004798E+00
  0.156611758731386913E+00  0.157265894086368263E+00  0.157922760691481534E+00
  0.158582369950677454E+00  0.159244733315522330E+00  0.159909862285396803E+00
  0.160577768407695304E+00  0.161248463278027138E+00  0.161921958540417327E+00
  0.162598265887508836E+00  0.163277397060765717E+00  0.163959363850676998E+00
  0.164644178096960470E+00  0.165331851688769876E+00  0.166022396564900115E+00
  0.166715824713994820E+00  0.167412148174754555E+00  0.168111379036145814E+00
  0.168813529437611104E+00  0.169518611569278638E+00  0.170226637672175635E+00
  0.170937620038439680E+00  0.171651571011532555E+00  0.172368502986454342E+00
  0.173088428409958694E+00  0.173811359780769004E+00  0.174537309649795580E+00
  0.175266290620352372E+00  0.175998315348377621E+00  0.176733396542652327E+00
  0.177471546965021321E+00  0.178212779430614587E+00  0.178957106808069949E+00
  0.179704542019756691E+00  0.180455098041998774E+00  0.181208787905301816E+00
  0.181965624694578221E+00  0.182725621549374606E+00  0.183488791664099871E+00
  0.184255148288254372E+00  0.185024704726659828E+00  0.185797474339690766E+00
  0.186573470543505010E+00  0.187352706810278741E+00  0.188135196668438920E+00
  0.188920953702898575E+00  0.189709991555292640E+00  0.190502323924214734E+00
  0.191297964565455392E+00  0.192096927292239483E+00  0.192899225975468130E+00
  0.193704874543958072E+00  0.194513886984683804E+00  0.195326277343020549E+00
  0.196142059722988010E+00  0.196961248287495200E+00  0.197783857258586715E+00
  0.198609900917688265E+00  0.199439393605856774E+00  0.200272349724027687E+00
  0.201108783733265711E+00  0.201948710155015643E+00  0.202792143571354444E+00
  0.203639098625245013E+00  0.204489590020788592E+00  0.205343632523482589E+00
  0.206201240960475207E+00  0.207062430220823351E+00  0.207927215255751141E+00
  0.208795611078909316E+00  0.209667632766636081E+00  0.210543295458219121E+00
  0.211422614356157001E+00  0.212305604726425234E+00  0.213192281898739927E+00
  0.214082661266824237E+00  0.214976758288675740E+00  0.215874588486834551E+00
  0.216776167448653523E+00  0.217681510826566976E+00  0.218590634338365092E+00
  0.219503553767464943E+00  0.220420284963185137E+00  0.221340843841020818E+00
  0.222265246382920112E+00  0.223193508637561489E+00  0.224125646720632732E+00
  0.225061676815109302E+00  0.226001615171537690E+00  0.226945478108315613E+00
  0.227893282011976173E+00  0.228845043337472048E+00  0.229800778608461237E+00
  0.230760504417594409E+00  0.231724237426801316E+00  0.232691994367582311E+00
  0.233663792041297613E+00  0.234639647319458855E+00  0.235619577144022596E+00
  0.236603598527684006E+00  0.237591728554172293E+00  0.238583984378547970E+00
  0.239580383227498694E+00  0.240580942399641035E+00  0.241585679265819059E+00
  0.242594611269406457E+00  0.243607755926609132E+00  0.244625130826769482E+00
  0.245646753632672243E+00  0.246672642080849214E+00  0.247702813981889869E+00
  0.248737287220749004E+00  0.249776079757057484E+00  0.250819209625433914E+00
  0.251866694935798163E+00  0.252918553873685281E+00  0.253974804700562162E+00
  0.255035465754142376E+00  0.256100555448707301E+00  0.257170092275424311E+00
  0.258244094802667967E+00  0.259322581676342478E+00  0.260405571620205278E+00
  0.261493083436192875E+00  0.262585136004745090E+00  0.263681748285135797E+00
  0.264782939315800159E+00  0.265888728214665693E+00  0.266999134179484177E+00
  0.268114176488164713E+00  0.269233874499108849E+00  0.270358247651546701E+00
  0.271487315465872792E+00  0.272621097543987667E+00  0.273759613569636517E+00
  0.274902883308751234E+00  0.276050926609793301E+00  0.277203763404099079E+00
  0.278361413706225580E+00  0.279523897614296413E+00  0.280691235310353504E+00
  0.281863447060705818E+00  0.283040553216281132E+00  0.284222574212979695E+00
  0.285409530572029113E+00  0.286601442900340453E+00  0.287798331890866566E+00
  0.289000218322959135E+00  0.290207123062732886E+00  0.291419067063425297E+00
  0.292636071365761252E+00  0.293858157098318362E+00  0.295085345477893501E+00
  0.296317657809871682E+00  0.297555115488594313E+00  0.298797739997733069E+00
  0.300045552910661484E+00  0.301298575890829479E+00  0.302556830692139678E+00
  0.303820339159325159E+00  0.305089123228328429E+00  0.306363204926683230E+00
  0.307642606373894345E+00  0.308927349781825178E+00  0.310217457455081003E+00
  0.311512951791396930E+00  0.312813855282026543E+00  0.314120190512132580E+00
  0.315431980161179515E+00  0.316749247003325074E+00  0.318072013907818862E+00
  0.319400303839397326E+00  0.320734139858682821E+00  0.322073545122584348E+00
  0.323418542884699067E+00  0.324769156495716360E+00  0.326125409403823674E+00
  0.327487325155111419E+00  0.328854927393985030E+00  0.330228239863573247E+00
  0.331607286406141011E+00  0.332992090963503129E+00  0.334382677577440224E+00
  0.335779070390116507E+00  0.337181293644496671E+00  0.338589371684770213E+00
  0.340003328956771878E+00  0.341423190008406374E+00  0.342848979490074923E+00
  0.344280722155102969E+00  0.345718442860169950E+00  0.347162166565741448E+00
  0.348611918336500182E+00  0.350067723341784820E+00  0.351529606856024246E+00
  0.352997594259177483E+00  0.354471711037173620E+00  0.355951982782354959E+00
  0.357438435193921655E+00  0.358931094078375090E+00  0.360429985349970172E+00
  0.361935135031162536E+00  0.363446569253060792E+00  0.364964314255880329E+00
  0.366488396389399007E+00  0.368018842113414235E+00  0.369555677998203436E+00
  0.371098930724982512E+00  0.372648627086372808E+00  0.374204793986864126E+00
  0.375767458443281910E+00  0.377336647585256646E+00  0.378912388655694932E+00
  0.380494709011252707E+00  0.382083636122807935E+00  0.383679197575941267E+00
  0.385281421071412500E+00  0.386890334425642024E+00  0.388505965571193712E+00
  0.390128342557259977E+00  0.391757493550148772E+00  0.393393446833773031E+00
  0.395036230810139166E+00  0.396685873999844341E+00  0.398342405042568681E+00
  0.400005852697573328E+00  0.401676245844199531E+00  0.403353613482370366E+00
  0.405037984733094547E+00  0.406729388838969419E+00  0.408427855164692766E+00
  0.410133413197569963E+00  0.411846092548026177E+00  0.413565922950121123E+00
  0.415292934262064539E+00  0.417027156466735160E+00  0.418768619672201581E+00
  0.420517354112242447E+00  0.422273390146875205E+00  0.424036758262880731E+00
  0.425807489074333023E+00  0.427585613323130997E+00  0.429371161879531948E+00
  0.431164165742688454E+00  0.432964656041183171E+00  0.434772664033574230E+00
  0.436588221108934804E+00  0.438411358787398509E+00  0.440242108720707015E+00
  0.442080502692759281E+00  0.443926572620163440E+00  0.445780350552791860E+00
  0.447641868674334087E+00  0.449511159302860841E+00  0.451388254891381069E+00
  0.453273188028407215E+00  0.455165991438520157E+00  0.457066697982937753E+00
  0.458975340660086051E+00  0.460891952606169053E+00  0.462816567095748643E+00
  0.464749217542319126E+00  0.466689937498888097E+00  0.468638760658559250E+00
  0.470595720855116806E+00  0.472560852063613424E+00  0.474534188400960566E+00
  0.476515764126517527E+00  0.478505613642691230E+00  0.480503771495530307E+00
  0.482510272375325178E+00  0.484525151117211283E+00  0.486548442701772776E+00
  0.488580182255651307E+00  0.490620405052152486E+00  0.492669146511862832E+00
  0.494726442203262173E+00  0.496792327843341208E+00  0.498866839298221898E+00
  0.500950012583780357E+00  0.503041883866271466E+00  0.505142489462958810E+00
  0.507251865842740401E+00  0.509370049626787669E+00  0.511497077589177951E+00
  0.513632986657533541E+00  0.515777813913662619E+00  0.517931596594203403E+00
  0.520094372091271406E+00  0.522266177953104815E+00  0.524447051884721738E+00
  0.526637031748572015E+00  0.528836155565194144E+00  0.531044461513876298E+00
  0.533261987933318804E+00  0.535488773322300049E+00  0.537724856340345614E+00
  0.539970275808395184E+00  0.542225070709483337E+00  0.544489280189411118E+00
  0.546762943557428049E+00  0.549046100286913474E+00  0.551338790016062341E+00
  0.553641052548574542E+00  0.555952927854341472E+00  0.558274456070146252E+00
  0.560605677500356392E+00  0.562946632617624898E+00  0.565297362063592379E+00
  0.567657906649593036E+00  0.570028307357362873E+00  0.572408605339752574E+00
  0.574798841921437709E+00  0.577199058599642156E+00  0.579609297044854643E+00
  0.582029599101553163E+00  0.584460006788931286E+00  0.586900562301628348E+00
  0.589351308010461761E+00  0.591812286463159642E+00  0.594283540385105336E+00
  0.596765112680074594E+00  0.599257046430982432E+00  0.601759384900629857E+00
  0.604272171532456048E+00  0.606795449951291976E+00  0.609329263964119239E+00
  0.611873657560825790E+00  0.614428674914976658E+00  0.616994360384576113E+00
  0.619570758512839159E+00  0.622157914028964698E+00  0.624755871848912014E+00
  0.627364677076181931E+00  0.629984375002595076E+00  0.632615011109085246E+00
  0.635256631066484223E+00  0.637909280736315920E+00  0.640573006171592629E+00
  0.643247853617614496E+00  0.645933869512772429E+00  0.648631100489355350E+00
  0.651339593374355541E+00  0.654059395190288217E+00  0.656790553156002876E+00
  0.659533114687505195E+00  0.662287127398779707E+00  0.665052639102615806E+00
  0.667829697811440637E+00  0.670618351738146101E+00  0.673418649296934180E+00
  0.676230639104152154E+00  0.679054369979138150E+00  0.681889890945068800E+00
  0.684737251229809663E+00  0.687596500266770549E+00  0.690467687695764720E+00
  0.693350863363865977E+00  0.696246077326280854E+00  0.699153379847213596E+00
  0.702072821400739122E+00  0.705004452671680104E+00  0.707948324556486264E+00
  0.710904488164119774E+00  0.713872994816937223E+00  0.716853896051588335E+00
  0.719847243619905486E+00  0.722853089489803313E+00  0.725871485846181885E+00
  0.728902485091831309E+00  0.731946139848342447E+00  0.735002502957021409E+00
  0.738071627479801928E+00  0.741153566700174293E+00  0.744248374124105050E+00
  0.747356103480967482E+00  0.750476808724474420E+00  0.753610544033614715E+00
  0.756757363813595152E+00  0.759917322696780251E+00  0.763090475543647728E+00
  0.766276877443736515E+00  0.769476583716603990E+00  0.772689649912786880E+00
  0.775916131814764820E+00  0.779156085437929913E+00  0.782409567031559616E+00
  0.785676633079788411E+00  0.788957340302596344E+00  0.792251745656788464E+00
  0.795559906336984923E+00  0.798881879776613957E+00  0.802217723648909087E+00
  0.805567495867911432E+00  0.808931254589470239E+00  0.812309058212260071E+00
  0.815700965378789777E+00  0.819107034976422121E+00  0.822527326138394965E+00
  0.825961898244849335E+00  0.829410810923859376E+00  0.832874124052469411E+00
  0.836351897757727669E+00  0.839844192417738555E+00  0.843351068662705372E+00
  0.846872587375984476E+00  0.850408809695141876E+00  0.853959797013015165E+00
  0.857525610978780106E+00  0.861106313499016007E+00  0.864701966738788519E+00
  0.868312633122723221E+00  0.871938375336091309E+00  0.875579256325897171E+00
  0.879235339301971730E+00  0.882906687738069462E+00  0.886593365372972397E+00
  0.890295436211589797E+00  0.894012964526080034E+00  0.897746014856957930E+00
  0.901494652014218856E+00  0.905258941078463830E+00  0.909038947402027286E+00
  0.912834736610116049E+00  0.916646374601940428E+00  0.920473927551868187E+00
  0.924317461910567739E+00  0.928177044406162555E+00  0.932052742045390348E+00
  0.935944622114765590E+00  0.939852752181748463E+00  0.943777200095919033E+00
  0.947718033990148867E+00  0.951675322281793523E+00  0.955649133673874607E+00
  0.959639537156272815E+00  0.963646602006926312E+00  0.967670397793034209E+00
  0.971710994372264936E+00  0.975768461893962713E+00  0.979842870800375576E+00
  0.983934291827871843E+00  0.988042796008168800E+00  0.992168454669567823E+00
  0.996311339438190613E+00  0.100047152223922398E+01  0.100464907529817049E+01
  0.100884407114209362E+01  0.101305658260089015E+01  0.101728668280854517E+01
  0.102153444520440440E+01  0.102579994353444959E+01  0.103008325185257843E+01
  0.103438444452189215E+01  0.103870359621597852E+01  0.104304078192022076E+01
  0.104739607693309011E+01  0.105176955686745721E+01  0.105616129765190303E+01
  0.106057137553203717E+01  0.106499986707182259E+01  0.106944684915490629E+01
  0.107391239898594626E+01  0.107839659409196309E+01  0.108289951232367887E+01
  0.108742123185687078E+01  0.109196183119372736E+01  0.109652138916421249E+01
  0.110109998492743477E+01  0.110569769797301554E+01  0.111031460812247884E+01
  0.111495079553063126E+01  0.111960634068695342E+01  0.112428132441699935E+01
  0.112897582788379847E+01  0.113368993258926465E+01  0.113842372037561446E+01
  0.114317727342677800E+01  0.114795067426983954E+01  0.115274400577646108E+01
  0.115755735116432468E+01  0.116239079399857448E+01  0.116724441819327063E+01
  0.117211830801284567E+01  0.117701254807356070E+01  0.118192722334498623E+01
  0.118686241915146917E+01  0.119181822117361591E+01  0.119679471544978111E+01
  0.120179198837755941E+01  0.120681012671528665E+01  0.121184921758354891E+01
  0.121690934846668442E+01  0.122199060721431740E+01  0.122709308204287271E+01
  0.123221686153711119E+01  0.123736203465166628E+01  0.124252869071258987E+01
  0.124771691941890372E+01  0.125292681084414870E+01  0.125815845543796168E+01
  0.126341194402763746E+01  0.126868736781970659E+01  0.127398481840152100E+01
  0.127930438774284116E+01  0.128464616819743527E+01  0.129001025250468393E+01
  0.129539673379118092E+01  0.130080570557236408E+01  0.130623726175412891E+01
  0.131169149663446283E+01  0.131716850490508008E+01  0.132266838165306755E+01
  0.132819122236253717E+01  0.133373712291627400E+01  0.133930617959741549E+01
  0.134489848909111354E+01  0.135051414848621465E+01  0.135615325527694708E+01
  0.136181590736461189E+01  0.136750220305928294E+01  0.137321224108151752E+01
  0.137894612056405830E+01  0.138470394105357064E+01  0.139048580251236054E+01
  0.139629180532011232E+01  0.140212205027563175E+01  0.140797663859859545E+01
  0.141385567193131201E+01  0.141975925234047429E+01  0.142568748231894915E+01
  0.143164046478754425E+01  0.143761830309679972E+01  0.144362110102878005E+01
  0.144964896279887889E+01  0.145570199305762493E+01  0.146178029689250377E+01
  0.146788397982977137E+01  0.147401314783630077E+01  0.148016790732141357E+01
  0.148634836513872681E+01  0.149255462858801091E+01  0.149878680541705123E+01
  0.150504500382352124E+01  0.151132933245685064E+01  0.151763990042012775E+01
  0.152397681727198231E+01  0.153034019302849167E+01  0.153673013816508863E+01
  0.154314676361848147E+01  0.154959018078857880E+01  0.155606050154042652E+01
  0.156255783820613936E+01  0.156908230358686662E+01  0.157563401095474109E+01
  0.158221307405484657E+01  0.158881960710719428E+01  0.159545372480870373E+01
  0.160211554233519959E+01  0.160880517534339762E+01  0.161552273997293061E+01
  0.162226835284835325E+01  0.162904213108116958E+01  0.163584419227186606E+01
  0.164267465451195416E+01  0.164953363638601891E+01  0.165642125697378195E+01
  0.166333763585215699E+01  0.167028289309734279E+01  0.167725714928689640E+01
  0.168426052550182992E+01  0.169129314332871128E+01  0.169835512486177720E+01
  0.170544659270505394E+01  0.171256766997447496E+01  0.171971848030003516E+01
  0.172689914782792764E+01  0.173410979722269887E+01  0.174135055366941560E+01
  0.174862154287583693E+01  0.175592289107459676E+01  0.176325472502539937E+01
  0.177061717201720614E+01  0.177801035987046552E+01  0.178543441693931881E+01
  0.179288947211383265E+01  0.180037565482223516E+01  0.180789309503316398E+01
  0.181544192325792597E+01  0.182302227055275079E+01  0.183063426852108213E+01
  0.183827804931585481E+01  0.184595374564178849E+01  0.185366149075769249E+01
  0.186140141847877949E+01  0.186917366317898948E+01  0.187697835979332428E+01
  0.188481564382017885E+01  0.189268565132371247E+01  0.190058851893619685E+01
  0.190852438386039380E+01  0.191649338387193446E+01  0.192449565732171490E+01
  0.193253134313829711E+01  0.194060058083031040E+01  0.194870351048889345E+01
  0.195684027279011175E+01  0.196501100899740400E+01  0.197321586096403512E+01
  0.198145497113555669E+01  0.198972848255228429E+01  0.199803653885177868E+01
  0.200637928427133083E+01  0.201475686365048423E+01  0.202316942243353548E+01
  0.203161710667206341E+01  0.204010006302746527E+01  0.204861843877350180E+01
  0.205717238179885831E+01  0.206576204060969770E+01  0.207438756433226068E+01
  0.208304910271543919E+01  0.209174680613338149E+01  0.210048082558810156E+01
  0.210925131271210020E+01  0.211805841977099973E+01  0.212690229966618949E+01
  0.213578310593746501E+01  0.214470099276571835E+01  0.215365611497559728E+01
  0.216264862803819780E+01  0.217167868807376507E+01  0.218074645185440108E+01
  0.218985207680679261E+01  0.219899572101492602E+01  0.220817754322285875E+01
  0.221739770283745674E+01  0.222665635993116773E+01  0.223595367524479727E+01
  0.224528981019030427E+01  0.225466492685359965E+01  0.226407918799736407E+01
  0.227353275706385993E+01  0.228302579817779216E+01  0.229255847614914021E+01
  0.230213095647602550E+01  0.231174340534758249E+01  0.232139598964684568E+01
  0.233108887695365041E+01  0.234082223554752478E+01  0.235059623441063836E+01
  0.236041104323071593E+01  0.237026683240399105E+01  0.238016377303816240E+01
  0.239010203695536427E+01  0.240008179669515043E+01  0.241010322551749345E+01
  0.242016649740577572E+01  0.243027178706983582E+01  0.244041926994898439E+01
  0.245060912221505323E+01  0.246084152077545726E+01  0.247111664327626057E+01
  0.248143466810526903E+01  0.249179577439510913E+01  0.250220014202636287E+01
  0.251264795163067367E+01  0.252313938459388831E+01  0.253367462305920244E+01
  0.254425384993032688E+01  0.255487724887466072E+01  0.256554500432648425E+01
  0.257625730149014487E+01  0.258701432634329720E+01  0.259781626564011425E+01
  0.260866330691453685E+01  0.261955563848352524E+01  0.263049344945033248E+01
  0.264147692970778891E+01  0.265250626994158312E+01  0.266358166163359700E+01
  0.267470329706521470E+01  0.268587136932066439E+01  0.269708607229036978E+01
  0.270834760067431679E+01  0.271965614998543392E+01  0.273101191655299091E+01
  0.274241509752598933E+01  0.275386589087661138E+01  0.276536449540364027E+01
  0.277691111073591612E+01  0.278850593733580077E+01  0.280014917650265804E+01
  0.281184103037635458E+01  0.282358170194074765E+01  0.283537139502724100E+01
  0.284721031431830296E+01  0.285909866535102353E+01  0.287103665452068446E+01
  0.288302448908434217E+01  0.289506237716442616E+01  0.290715052775235527E+01
  0.291928915071214945E+01  0.293147845678410013E+01  0.294371865758841000E+01
  0.295600996562887408E+01  0.296835259429656473E+01  0.298074675787353938E+01
  0.299319267153656643E+01  0.300569055136083740E+01  0.301824061432375235E+01
  0.303084307830866351E+01  0.304349816210866475E+01  0.305620608543039030E+01
  0.306896706889782811E+01  0.308178133405615018E+01  0.309464910337556587E+01
  0.310757060025515974E+01  0.312054604902680444E+01  0.313357567495903488E+01
  0.314665970426096120E+01  0.315979836408619841E+01  0.317299188253680997E+01
  0.318624048866727216E+01  0.319954441248843002E+01  0.321290388497152302E+01
  0.322631913805217252E+01  0.323979040463441548E+01  0.325331791859474517E+01
  0.326690191478617509E+01  0.328054262904231342E+01  0.329424029818146424E+01
  0.330799516001071625E+01  0.332180745333010519E+01  0.333567741793673678E+01
  0.334960529462895629E+01  0.336359132521052784E+01  0.337763575249483416E+01
  0.339173882030909635E+01  0.340590077349858422E+01  0.342012185793090229E+01
  0.343440232050023475E+01  0.344874240913163765E+01  0.346314237278534254E+01
  0.347760246146108098E+01  0.349212292620242204E+01  0.350670401910113849E+01
  0.352134599330155806E+01  0.353604910300499542E+01  0.355081360347414154E+01
  0.356563975103750019E+01  0.358052780309383900E+01  0.359547801811665835E+01
  0.361049065565868332E+01  0.362556597635634770E+01  0.364070424193435249E+01
  0.365590571521019081E+01  0.367117066009870996E+01  0.368649934161669801E+01
  0.370189202588748234E+01  0.371734898014555215E+01  0.373287047274120232E+01
  0.374845677314516701E+01  0.376410815195333770E+01  0.377982488089143409E+01
  0.379560723281972745E+01  0.381145548173778126E+01  0.382736990278920253E+01
  0.384335077226643040E+01  0.385939836761550348E+01  0.387551296744091722E+01
  0.389169485151043482E+01  0.390794430075994992E+01  0.392426159729836455E+01
  0.394064702441248693E+01  0.395710086657194848E+01  0.397362340943415315E+01
  0.399021493984920239E+01  0.400687574586492445E+01  0.402360611673184199E+01
  0.404040634290820222E+01  0.405727671606502138E+01  0.407421752909114510E+01
  0.409122907609834385E+01  0.410831165242638807E+01  0.412546555464821996E+01
  0.414269108057507207E+01  0.415998852926164808E+01  0.417735820101130972E+01
  0.419480039738129573E+01  0.421231542118795232E+01  0.422990357651200100E+01
  0.424756516870378853E+01  0.426530050438863029E+01  0.428310989147210464E+01
  0.430099363914540689E+01  0.431895205789071746E+01  0.433698545948658953E+01
  0.435509415701337321E+01  0.437327846485861738E+01  0.439153869872257641E+01
  0.440987517562365650E+01  0.442828821390393301E+01  0.444677813323466964E+01
  0.446534525462187659E+01  0.448398990041187684E+01  0.450271239429691406E+01
  0.452151306132073927E+01  0.454039222788430052E+01  0.455935022175138283E+01
  0.457838737205429869E+01  0.459750400929960712E+01  0.461670046537385392E+01
  0.463597707354933508E+01  0.465533416848985393E+01  0.467477208625658225E+01
  0.469429116431385740E+01  0.471389174153505408E+01  0.473357415820846139E+01
  0.475333875604319811E+01  0.477318587817514040E+01  0.479311586917288590E+01
  0.481312907504370635E+01  0.483322584323960580E+01  0.485340652266331229E+01
  0.487367146367435300E+01  0.489402101809512757E+01  0.491445553921702238E+01
  0.493497538180655315E+01  0.495558090211148272E+01  0.497627245786706585E+01
  0.499705040830222114E+01  0.501791511414577585E+01  0.503886693763273108E+01
  0.505990624251054832E+01  0.508103339404546528E+01  0.510224875902884900E+01
  0.512355270578352062E+01  0.514494560417021152E+01  0.516642782559394576E+01
  0.518799974301049538E+01  0.520966173093285700E+01  0.523141416543775417E+01
  0.525325742417217612E+01  0.527519188635989345E+01  0.529721793280810171E+01
  0.531933594591399395E+01  0.534154630967140953E+01  0.536384940967749824E+01
  0.538624563313941795E+01  0.540873536888105644E+01  0.543131900734978679E+01
  0.545399694062321583E+01  0.547676956241604085E+01  0.549963726808685305E+01
  0.552260045464500315E+01  0.554565952075750346E+01  0.556881486675594051E+01
  0.559206689464344109E+01  0.561541600810160979E+01  0.563886261249759446E+01
  0.566240711489108950E+01  0.568604992404140841E+01  0.570979145041458125E+01
  0.573363210619048047E+01  0.575757230526998143E+01  0.578161246328214951E+01
  0.580575299759142371E+01  0.582999432730491840E+01  0.585433687327966190E+01
  0.587878105812991070E+01  0.590332730623448665E+01  0.592797604374414888E+01
  0.595272769858899675E+01  0.597758270048586215E+01  0.600254148094582618E+01
  0.602760447328168070E+01  0.605277211261544679E+01  0.607804483588594113E+01
  0.610342308185635574E+01  0.612890729112187405E+01  0.615449790611733683E+01
  0.618019537112487605E+01  0.620600013228169178E+01  0.623191263758775893E+01
  0.625793333691361298E+01  0.628406268200815710E+01  0.631030112650651365E+01
  0.633664912593790230E+01  0.636310713773350756E+01  0.638967562123448740E+01
  0.641635503769990478E+01  0.644314585031474252E+01  0.647004852419794840E+01
  0.649706352641050788E+01  0.652419132596355489E+01  0.655143239382652620E+01
  0.657878720293528740E+01  0.660625622820041691E+01  0.663383994651540476E+01
  0.666153883676494374E+01  0.668935337983323919E+01  0.671728405861236233E+01
  0.674533135801064709E+01  0.677349576496105144E+01  0.680177776842969539E+01
  0.683017785942429434E+01  0.685869653100269616E+01  0.688733427828144240E+01
  0.691609159844436583E+01  0.694496899075121998E+01  0.697396695654635757E+01
  0.700308599926738928E+01  0.703232662445399370E+01  0.706168933975665070E+01
  0.709117465494545751E+01  0.712078308191899012E+01  0.715051513471318234E+01
  0.718037132951026624E+01  0.721035218464767880E+01  0.724045822062714617E+01
  0.727068996012366053E+01  0.730104792799456614E+01  0.733153265128868270E+01
  0.736214465925544115E+01  0.739288448335408432E+01  0.742375265726289690E+01
  0.745474971688842736E+01  0.748587620037486445E+01  0.751713264811332493E+01
  0.754851960275125666E+01  0.758003760920185599E+01  0.761168721465352682E+01
  0.764346896857939484E+01  0.767538342274679053E+01  0.770743113122691526E+01
  0.773961265040440161E+01  0.777192853898698832E+01  0.780437935801521743E+01
  0.783696567087218199E+01  0.786968804329329874E+01  0.790254704337614200E+01
  0.793554324159026603E+01  0.796867721078717484E+01  0.800194952621022182E+01
  0.803536076550460621E+01  0.806891150872740859E+01  0.810260233835764687E+01
  0.813643383930642550E+01  0.817040659892700560E+01  0.820452120702511145E+01
  0.823877825586910539E+01  0.827317834020027654E+01  0.830772205724317381E+01
  0.834241000671597632E+01  0.837724279084089929E+01  0.841222101435466918E+01
  0.844734528451895983E+01  0.848261621113102393E+01  0.851803440653422328E+01
  0.855360048562867625E+01  0.858931506588192306E+01  0.862517876733966027E+01
  0.866119221263650552E+01  0.869735602700676225E+01  0.873367083829535318E+01
  0.877013727696866141E+01  0.880675597612549943E+01  0.884352757150809055E+01
  0.888045270151311250E+01  0.891753200720277484E+01  0.895476613231597263E+01
  0.899215572327939405E+01  0.902970142921883578E+01  0.906740390197041179E+01
  0.910526379609188830E+01  0.914328176887404886E+01  0.918145848035209156E+01
  0.921979459331712725E+01  0.925829077332760164E+01  0.929694768872095167E+01
  0.933576601062515898E+01  0.937474641297039213E+01  0.941388957250072878E+01
  0.945319616878589564E+01  0.949266688423306348E+01  0.953230240409871676E+01
  0.957210341650048235E+01  0.961207061242917860E+01  0.965220468576073287E+01
  0.969250633326826261E+01  0.973297625463416161E+01  0.977361515246224499E+01
  0.981442373228997411E+01  0.985540270260062812E+01  0.989655277483570650E+01
  0.993787466340722325E+01  0.997936908571011294E+01  0.100210367621346954E+02
  0.100628784160791760E+02  0.101048947739622097E+02  0.101470865652355275E+02
  0.101894545223965292E+02  0.102319993810011081E+02  0.102747218796763509E+02
  0.103176227601333785E+02  0.103607027671802197E+02  0.104039626487347441E+02
  0.104474031558376677E+02  0.104910250426655178E+02  0.105348290665438284E+02
  0.105788159879602297E+02  0.106229865705776536E+02  0.106673415812476033E+02
  0.107118817900234617E+02  0.107566079701738602E+02  0.108015208981961273E+02
  0.108466213538296827E+02  0.108919101200696993E+02  0.109373879831806224E+02
  0.109830557327098255E+02  0.110289141615013282E+02  0.110749640657095618E+02
  0.111212062448132087E+02  0.111676415016289958E+02  0.112142706423257632E+02
  0.112610944764383785E+02  0.113081138168818001E+02  0.113553294799652029E+02
  0.114027422854061502E+02  0.114503530563448095E+02  0.114981626193582898E+02
  0.115461718044748789E+02  0.115943814451886062E+02  0.116427923784736063E+02
  0.116914054447986917E+02  0.117402214881419269E+02  0.117892413560052898E+02
  0.118384658994294085E+02  0.118878959730082414E+02  0.119375324349040515E+02
  0.119873761468622195E+02  0.120374279742262136E+02  0.120876887859526310E+02
  0.121381594546262672E+02  0.121888408564752808E+02  0.122397338713864130E+02
  0.122908393829201845E+02  0.123421582783263659E+02  0.123936914485592915E+02
  0.124454397882933510E+02  0.124974041959385183E+02  0.125495855736559552E+02
  0.126019848273736912E+02  0.126546028668022608E+02  0.127074406054506390E+02
  0.127604989606420052E+02  0.128137788535296906E+02  0.128672812091131750E+02
  0.129210069562541410E+02  0.129749570276926036E+02  0.130291323600631284E+02
  0.130835338939109924E+02  0.131381625737086569E+02  0.131930193478720774E+02
  0.132481051687771831E+02  0.133034209927764131E+02  0.133589677802153250E+02
  0.134147464954492843E+02  0.134707581068601190E+02  0.135270035868730680E+02
  0.135834839119735715E+02  0.136402000627242508E+02  0.136971530237819223E+02
  0.137543437839147025E+02  0.138117733360191703E+02  0.138694426771376254E+02
  0.139273528084753071E+02  0.139855047354179209E+02  0.140438994675489912E+02
  0.141025380186674170E+02  0.141614214068050739E+02  0.142205506542444819E+02
  0.142799267875365867E+02  0.143395508375184839E+02  0.143994238393314404E+02
  0.144595468324388090E+02  0.145199208606440564E+02  0.145805469721089125E+02
  0.146414262193715565E+02  0.147025596593648959E+02  0.147639483534349392E+02
  0.148255933673591063E+02  0.148874957713649145E+02  0.149496566401484312E+02
  0.150120770528929679E+02  0.150747580932878105E+02  0.151377008495470431E+02
  0.152009064144284611E+02  0.152643758852524272E+02  0.153281103639211000E+02
  0.153921109569374508E+02  0.154563787754244881E+02  0.155209149351445639E+02
  0.155857205565187389E+02  0.156507967646462358E+02  0.157161446893239987E+02
  0.157817654650661900E+02  0.158476602311240669E+02  0.159138301315056410E+02
  0.159802763149955638E+02  0.160469999351750836E+02  0.161140021504420545E+02
  0.161812841240310945E+02  0.162488470240336582E+02  0.163166920234184794E+02
  0.163848203000518389E+02  0.164532330367180286E+02  0.165219314211398896E+02
  0.165909166459994246E+02  0.166601899089585324E+02  0.167297524126797903E+02
  0.167996053648472454E+02  0.168697499781875457E+02  0.169401874704908764E+02
  0.170109190646321409E+02  0.170819459885921781E+02  0.171532694754790889E+02
  0.172248907635496806E+02  0.172968110962308295E+02  0.173690317221412585E+02
  0.174415538951130955E+02  0.175143788742136586E+02  0.175875079237673368E+02
  0.176609423133775216E+02  0.177346833179486474E+02  0.178087322177083820E+02
  0.178830902982296926E+02  0.179577588504533736E+02  0.180327391707103395E+02
  0.181080325607441424E+02  0.181836403277335812E+02  0.182595637843154002E+02
  0.183358042486071078E+02  0.184123630442297177E+02  0.184892415003309480E+02
  0.185664409516081506E+02  0.186439627383315099E+02  0.187218082063673315E+02
  0.187999787072013831E+02  0.188784755979623853E+02  0.189573002414455871E+02
  0.190364540061362888E+02  0.191159382662338189E+02  0.191957544016752486E+02
  0.192759037981593693E+02  0.193563878471707831E+02  0.194372079460040190E+02
  0.195183654977878618E+02  0.195998619115095600E+02  0.196816986020394786E+02
  0.197638769901555555E+02  0.198463985025679861E+02  0.199292645719439854E+02
  0.200124766369326679E+02  0.200960361421900373E+02  0.201799445384040759E+02
  0.202642032823198193E+02  0.203488138367648261E+02  0.204337776706744627E+02
  0.205190962591174220E+02  0.206047710833213422E+02  0.206908036306985181E+02
  0.207771953948717218E+02  0.208639478757001839E+02  0.209510625793054572E+02
  0.210385410180978276E+02  0.211263847108023768E+02  0.212145951824854286E+02
  0.213031739645809957E+02  0.213921225949173852E+02  0.214814426177439124E+02
  0.215711355837575987E+02  0.216612030501302790E+02  0.217516465805355033E+02
  0.218424677451757283E+02  0.219336681208095605E+02  0.220252492907791506E+02
  0.221172128450376668E+02  0.222095603801769386E+02  0.223022934994550255E+02
  0.223954138128242874E+02  0.224889229369591668E+02  0.225828224952843080E+02
  0.226771141180027307E+02  0.227717994421241450E+02  0.228668801114934084E+02
  0.229623577768188802E+02  0.230582340957013692E+02  0.231545107326627004E+02
  0.232511893591746848E+02  0.233482716536881298E+02  0.234457593016619725E+02
  0.235436539955925568E+02  0.236419574350430324E+02  0.237406713266727252E+02
  0.238397973842669977E+02  0.239393373287668396E+02  0.240392928882987853E+02
  0.241396657982049199E+02  0.242404578010730098E+02  0.243416706467667865E+02
  0.244433060924561687E+02  0.245453659026480189E+02  0.246478518492166039E+02
  0.247507657114344006E+02  0.248541092760029940E+02  0.249578843370840850E+02
  0.250620926963306481E+02  0.251667361629182480E+02  0.252718165535762758E+02
  0.253773356926197522E+02  0.254832954119808264E+02  0.255896975512406151E+02
  0.256965439576611558E+02  0.258038364862174703E+02  0.259115769996298049E+02
  0.260197673683958008E+02  0.261284094708232324E+02  0.262375051930624430E+02
  0.263470564291391227E+02  0.264570650809872099E+02  0.265675330584818958E+02
  0.266784622794727824E+02  0.267898546698172417E+02  0.269017121634136345E+02
  0.270140367022351988E+02  0.271268302363635492E+02  0.272400947240226046E+02
  0.273538321316125561E+02  0.274680444337440406E+02  0.275827336132724348E+02
  0.276979016613321143E+02  0.278135505773713056E+02  0.279296823691865832E+02
  0.280462990529578136E+02  0.281634026532831250E+02  0.282809952032140792E+02
  0.283990787442909571E+02  0.285176553265782466E+02  0.286367270087000456E+02
  0.287562958578761076E+02  0.288763639499575007E+02  0.289969333694627309E+02
  0.291180062096139167E+02  0.292395845723731327E+02  0.293616705684789459E+02
  0.294842663174828630E+02  0.296073739477864386E+02  0.297309955966779995E+02
  0.298551334103698558E+02  0.299797895440354765E+02  0.301049661618470026E+02
  0.302306654370127355E+02  0.303568895518149766E+02  0.304836406976476617E+02
  0.306109210750547582E+02  0.307387328937682440E+02  0.308670783727465015E+02
  0.309959597402128963E+02  0.311253792336943853E+02  0.312553391000604890E+02
  0.313858415955620416E+02  0.315168889858707004E+02  0.316484835461180651E+02
  0.317806275609352120E+02  0.319133233244924028E+02  0.320465731405388468E+02
  0.321803793224427608E+02  0.323147441932315544E+02  0.324496700856319364E+02
  0.325851593421107637E+02  0.327212143149154855E+02  0.328578373661149996E+02
  0.329950308676407289E+02  0.331327972013277332E+02  0.332711387589561554E+02
  0.334100579422925108E+02  0.335495571631317233E+02  0.336896388433387770E+02
  0.338303054148907947E+02  0.339715593199192938E+02  0.341134030107525561E+02
  0.342558389499582319E+02  0.343988696103861216E+02  0.345424974752108724E+02
  0.346867250379754921E+02  0.348315548026343293E+02  0.349769892835966658E+02
  0.351230310057703363E+02  0.352696825046055835E+02  0.354169463261391044E+02
  0.355648250270380544E+02  0.357133211746447543E+02  0.358624373470210642E+02
  0.360121761329931616E+02  0.361625401321965043E+02  0.363135319551209719E+02
  0.364651542231561763E+02  0.366174095686370222E+02  0.367703006348891748E+02
  0.369238300762753369E+02  0.370780005582410510E+02  0.372328147573610551E+02
  0.373882753613857517E+02  0.375443850692878698E+02  0.377011465913093673E+02
  0.378585626490082703E+02  0.380166359753062579E+02  0.381753693145358781E+02
  0.383347654224882604E+02  0.384948270664609495E+02  0.386555570253059528E+02
  0.388169580894779855E+02  0.389790330610829656E+02  0.391417847539264301E+02
  0.393052159935627472E+02  0.394693296173439521E+02  0.396341284744690014E+02
  0.397996154260333128E+02  0.399657933450784029E+02  0.401326651166418245E+02
  0.403002336378069970E+02  0.404685018177539177E+02  0.406374725778093691E+02
  0.408071488514977645E+02  0.409775335845919741E+02  0.411486297351645689E+02
  0.413204402736391430E+02  0.414929681828419206E+02  0.416662164580532846E+02
  0.418401881070602286E+02  0.420148861502082411E+02  0.421903136204538569E+02
  0.423664735634172800E+02  0.425433690374352693E+02  0.427210031136143371E+02
  0.428993788758837269E+02  0.430784994210494148E+02  0.432583678588475919E+02
  0.434389873119987087E+02  0.436203609162616956E+02  0.438024918204884059E+02
  0.439853831866782841E+02  0.441690381900333193E+02  0.443534600190128998E+02
  0.445386518753895828E+02  0.447246169743044391E+02  0.449113585443228729E+02
  0.450988798274907268E+02  0.452871840793905278E+02  0.454762745691981394E+02
  0.456661545797391497E+02  0.458568274075463691E+02  0.460482963629167443E+02
  0.462405647699688771E+02  0.464336359667007912E+02  0.466275133050478203E+02
  0.468222001509408585E+02  0.470176998843648377E+02  0.472140158994170989E+02
  0.474111516043668004E+02  0.476091104217137726E+02  0.478078957882480182E+02
  0.480075111551093556E+02  0.482079599878473672E+02  0.484092457664816394E+02
  0.486113719855618029E+02  0.488143421542287967E+02  0.490181597962753486E+02
  0.492228284502073024E+02  0.494283516693050657E+02  0.496347330216852214E+02
  0.498419760903625573E+02  0.500500844733123031E+02  0.502590617835322675E+02
  0.504689116491060901E+02  0.506796377132658762E+02  0.508912436344555346E+02
  0.511037330863942856E+02  0.513171097581404538E+02  0.515313773541556017E+02
  0.517465395943684570E+02  0.519626002142400907E+02  0.521795629648283494E+02
  0.523974316128530972E+02  0.526162099407616211E+02  0.528359017467942778E+02
  0.530565108450504326E+02  0.532780410655547882E+02  0.535004962543234939E+02
  0.537238802734314902E+02  0.539481970010791585E+02  0.541734503316597511E+02
  0.543996441758270493E+02  0.546267824605631844E+02  0.548548691292469570E+02
  0.550839081417218992E+02  0.553139034743656097E+02  0.555448591201583781E+02
  0.557767790887526544E+02  0.560096674065425972E+02  0.562435281167340122E+02
  0.564783652794145539E+02  0.567141829716242896E+02  0.569509852874261071E+02
  0.571887763379773659E+02  0.574275602516008874E+02  0.576673411738567339E+02
  0.579081232676141511E+02  0.581499107131238731E+02  0.583927077080907821E+02
  0.586365184677463773E+02  0.588813472249225711E+02  0.591271982301247760E+02
  0.593740757516057869E+02  0.596219840754398760E+02  0.598709275055972370E+02
  0.601209103640186626E+02  0.603719369906907275E+02  0.606240117437206862E+02
  0.608771389994127645E+02  0.611313231523437111E+02  0.613865686154392733E+02
  0.616428798200506876E+02  0.619002612160316872E+02  0.621587172718158669E+02
  0.624182524744938050E+02  0.626788713298916065E+02  0.629405783626487434E+02
  0.632033781162966477E+02  0.634672751533376598E+02  0.637322740553241687E+02
  0.639983794229382212E+02  0.642655958760714867E+02  0.645339280539049582E+02
  0.648033806149902603E+02  0.650739582373299896E+02  0.653456656184591367E+02
  0.656185074755265418E+02  0.658924885453768638E+02  0.661676135846328748E+02
  0.664438873697776700E+02  0.667213146972381566E+02  0.669999003834679598E+02
  0.672796492650311393E+02  0.675605661986861321E+02  0.678426560614700804E+02
  0.681259237507835564E+02  0.684103741844755859E+02  0.686960123009286860E+02
  0.689828430591451962E+02  0.692708714388330264E+02  0.695601024404920736E+02
  0.698505410855011917E+02  0.701421924162052477E+02  0.704350614960028309E+02
  0.707291534094337209E+02  0.710244732622678043E+02  0.713210261815932540E+02
  0.716188173159057300E+02  0.719178518351976663E+02  0.722181349310480982E+02
  0.725196718167127443E+02  0.728224677272147005E+02  0.731265279194347499E+02
  0.734318576722034493E+02  0.737384622863922203E+02  0.740463470850055359E+02
  0.743555174132733470E+02  0.746659786387438373E+02  0.749777361513767460E+02
  0.752907953636364908E+02  0.756051617105867990E+02  0.759208406499846546E+02
  0.762378376623751421E+02  0.765561582511865737E+02  0.768758079428260572E+02
  0.771967922867754197E+02  0.775191168556877415E+02  0.778427872454834784E+02
  0.781678090754485169E+02  0.784941879883311202E+02  0.788219296504400546E+02
  0.791510397517429425E+02  0.794815240059651273E+02  0.798133881506888656E+02
  0.801466379474525468E+02  0.804812791818514057E+02  0.808173176636374961E+02
  0.811547592268206870E+02  0.814936097297699291E+02  0.818338750553149481E+02
  0.821755611108484345E+02  0.825186738284286889E+02  0.828632191648820395E+02
  0.832092031019071641E+02  0.835566316461783316E+02  0.839055108294498098E+02
  0.842558467086606413E+02  0.846076453660397618E+02  0.849609129092117001E+02
  0.853156554713021364E+02  0.856718792110451375E+02  0.860295903128896100E+02
  0.863887949871066922E+02  0.867494994698976853E+02  0.871117100235022548E+02
  0.874754329363071577E+02  0.878406745229555810E+02  0.882074411244561531E+02
  0.885757391082940018E+02  0.889455748685405467E+02  0.893169548259648138E+02
  0.896898854281448763E+02  0.900643731495796658E+02  0.904404244918017355E+02
  0.908180459834893270E+02  0.911972441805807676E+02  0.915780256663876031E+02
  0.919603970517090943E+02  0.923443649749469273E+02  0.927299361022205630E+02
  0.931171171274828282E+02  0.935059147726364444E+02  0.938963357876499600E+02
  0.942883869506759424E+02  0.946820750681680749E+02  0.950774069749993771E+02
  0.954743895345809364E+02  0.958730296389810661E+02  0.962733342090450748E+02
  0.966753101945147932E+02  0.970789645741502909E+02  0.974843043558501563E+02
  0.978913365767736252E+02  0.983000683034625240E+02  0.987105066319639946E+02
  0.991226586879538445E+02  0.995365316268601674E+02  0.999521326339871337E+02
  0.100369468924640600E+03  0.100788547744252767E+03  0.101209376368508117E+03
  0.101631962103469732E+03  0.102056312285706099E+03  0.102482434282418723E+03
  0.102910335491569313E+03  0.103340023342009204E+03  0.103771505293607703E+03
  0.104204788837381756E+03  0.104639881495626000E+03  0.105076790822043350E+03
  0.105515524401876135E+03  0.105956089852037962E+03  0.106398494821245308E+03
  0.106842746990151255E+03  0.107288854071478255E+03  0.107736823810152089E+03
  0.108186663983436446E+03  0.108638382401067844E+03  0.109091986905391465E+03
  0.109547485371496521E+03  0.110004885707354092E+03  0.110464195853953768E+03
  0.110925423785441538E+03  0.111388577509258397E+03  0.111853665066279191E+03
  0.112320694530952366E+03  0.112789674011440312E+03  0.113260611649759241E+03
  0.113733515621921853E+03  0.114208394138078475E+03  0.114685255442659667E+03
  0.115164107814519511E+03  0.115644959567079269E+03  0.116127819048471949E+03
  0.116612694641686346E+03  0.117099594764713913E+03  0.117588527870694008E+03
  0.118079502448060921E+03  0.118572527020691098E+03  0.119067610148051386E+03
  0.119564760425347373E+03  0.120063986483672963E+03  0.120565296990159325E+03
  0.121068700648126679E+03  0.121574206197234531E+03  0.122081822413633546E+03
  0.122591558110118029E+03  0.123103422136278823E+03  0.123617423378657293E+03
  0.124133570760898536E+03  0.124651873243907801E+03  0.125172339826005100E+03
  0.125694979543081715E+03  0.126219801468756913E+03  0.126746814714535631E+03
  0.127276028429966701E+03  0.127807451802801694E+03  0.128341094059153733E+03
  0.128876964463658965E+03  0.129415072319636494E+03  0.129955426969250112E+03
  0.130498037793670449E+03  0.131042914213238021E+03  0.131590065687626804E+03
  0.132139501716007544E+03  0.132691231837214303E+03  0.133245265629908801E+03
  0.133801612712747215E+03  0.134360282744547078E+03  0.134921285424454851E+03
  0.135484630492114547E+03  0.136050327727836844E+03  0.136618386952767992E+03
  0.137188818029061906E+03  0.137761630860050133E+03  0.138336835390414308E+03
  0.138914441606358650E+03  0.139494459535783335E+03  0.140076899248458915E+03
  0.140661770856200064E+03  0.141249084513042703E+03  0.141838850415419245E+03
  0.142431078802335890E+03  0.143025779955550291E+03  0.143622964199750214E+03
  0.144222641902732647E+03  0.144824823475584168E+03  0.145429519372860568E+03
  0.146036740092769975E+03  0.146646496177354010E+03  0.147258798212671138E+03
  0.147873656828980387E+03  0.148491082700925972E+03  0.149111086547722834E+03
  0.149733679133341667E+03  0.150358871266697463E+03  0.150986673801835991E+03
  0.151617097638122601E+03  0.152250153720431371E+03  0.152885853039335245E+03
  0.153524206631296636E+03  0.154165225578859520E+03  0.154808921010840606E+03
  0.155455304102524309E+03  0.156104386075855444E+03  0.156756178199634661E+03
  0.157410691789713752E+03  0.158067938209192363E+03  0.158727928868615379E+03
  0.159390675226169975E+03  0.160056188787886242E+03  0.160724481107835800E+03
  0.161395563788332652E+03  0.162069448480134582E+03  0.162746146882645576E+03
  0.163425670744118804E+03  0.164108031861860866E+03  0.164793242082435484E+03
  0.165481313301870955E+03  0.166172257465865442E+03  0.166866086569994707E+03
  0.167562812659920354E+03  0.168262447831598934E+03  0.168965004231492259E+03
  0.169670494056777130E+03  0.170378929555558784E+03  0.171090323027082434E+03
  0.171804686821947058E+03  0.172522033342319816E+03  0.173242375042151366E+03
  0.173965724427392047E+03  0.174692094056209470E+03  0.175421496539205037E+03
  0.176153944539634949E+03  0.176889450773628710E+03  0.177628028010410247E+03
  0.178369689072519606E+03  0.179114446836035484E+03  0.179862314230799228E+03
  0.180613304240637888E+03  0.181367429903591699E+03  0.182124704312138959E+03
  0.182885140613423886E+03  0.183648752009484667E+03  0.184415551757482831E+03
  0.185185553169933200E+03  0.185958769614935562E+03  0.186735214516405279E+03
  0.187514901354308364E+03  0.188297843664894287E+03  0.189084055040931077E+03
  0.189873549131941644E+03  0.190666339644440342E+03  0.191462440342171675E+03
  0.192261865046347623E+03  0.193064627635889678E+03  0.193870742047668557E+03
  0.194680222276746349E+03  0.195493082376619583E+03  0.196309336459463225E+03
  0.197128998696375561E+03  0.197952083317624755E+03  0.198778604612894298E+03
  0.199608576931533321E+03  0.200442014682804370E+03  0.201278932336133749E+03
  0.202119344421362882E+03  0.202963265529000410E+03  0.203810710310476054E+03
  0.204661693478393374E+03  0.205516229806787464E+03  0.206374334131379896E+03
  0.207236021349836761E+03  0.208101306422027250E+03  0.208970204370283398E+03
  0.209842730279660799E+03  0.210718899298201052E+03  0.211598726637193067E+03
  0.212482227571439523E+03  0.213369417439520532E+03  0.214260311644060181E+03
  0.215154925651994205E+03  0.216053274994838148E+03  0.216955375268957852E+03
  0.217861242135838211E+03  0.218770891322357699E+03  0.219684338621059823E+03
  0.220601599890427508E+03  0.221522691055158617E+03  0.222447628106442352E+03
  0.223376427102236903E+03  0.224309104167548497E+03  0.225245675494709957E+03
  0.226186157343664064E+03  0.227130566042244311E+03  0.228078917986458862E+03
  0.229031229640774882E+03  0.229987517538404802E+03  0.230947798281593464E+03
  0.231912088541904922E+03  0.232880405060514079E+03  0.233852764648495906E+03
  0.234829184187117789E+03  0.235809680628132270E+03  0.236794270994071667E+03
  0.237782972378543377E+03  0.238775801946527366E+03  0.239772776934672066E+03
  0.240773914651596556E+03  0.241779232478189073E+03  0.242788747867909422E+03
  0.243802478347091693E+03  0.244820441515248973E+03  0.245842655045378848E+03
  0.246869136684268824E+03  0.247899904252806920E+03  0.248934975646289246E+03
  0.249974368834731337E+03  0.251018101863179936E+03  0.252066192852026290E+03
  0.253118659997320890E+03  0.254175521571089661E+03  0.255236795921649389E+03
  0.256302501473929169E+03  0.257372656729788275E+03  0.258447280268337863E+03
  0.259526390746263587E+03  0.260610006898149436E+03  0.261698147536803560E+03
  0.262790831553582905E+03  0.263888077918723866E+03  0.264989905681670280E+03
  0.266096333971403851E+03  0.267207381996776917E+03  0.268323069046845603E+03
  0.269443414491204805E+03  0.270568437780324871E+03  0.271698158445887316E+03
  0.272832596101127194E+03  0.273971770441170975E+03  0.275115701243379704E+03
  0.276264408367691829E+03  0.277417911756968238E+03  0.278576231437338947E+03
  0.279739387518548597E+03  0.280907400194308991E+03  0.282080289742647210E+03
  0.283258076526258606E+03  0.284440780992859857E+03  0.285628423675544411E+03
  0.286821025193138667E+03  0.288018606250560481E+03  0.289221187639176719E+03
  0.290428790237167277E+03  0.291641435009885356E+03  0.292859143010222056E+03
  0.294081935378971764E+03  0.295309833345199479E+03  0.296542858226609553E+03
  0.297781031429913867E+03  0.299024374451206597E+03  0.300272908876335293E+03
  0.301526656381276325E+03  0.302785638732510790E+03  0.304049877787402806E+03
  0.305319395494578885E+03  0.306594213894309405E+03  0.307874355118889184E+03
  0.309159841393024976E+03  0.310450695034219052E+03  0.311746938453157327E+03
  0.313048594154098510E+03  0.314355684735264390E+03  0.315668232889233252E+03
  0.316986261403331241E+03  0.318309793160031575E+03  0.319638851137349320E+03
  0.320973458409241118E+03  0.322313638146005587E+03  0.323659413614685661E+03
  0.325010808179472747E+03  0.326367845302112414E+03  0.327730548542309919E+03
  0.329098941558142371E+03  0.330473048106467445E+03  0.331852892043336055E+03
  0.333238497324406694E+03  0.334629888005361522E+03  0.336027088242324282E+03
  0.337430122292277360E+03  0.338839014513486632E+03  0.340253789365921932E+03
  0.341674471411682248E+03  0.343101085315421983E+03  0.344533655844779560E+03
  0.345972207870807097E+03  0.347416766368402818E+03  0.348867356416742496E+03
  0.350324003199718049E+03  0.351786732006372858E+03  0.353255568231340874E+03
  0.354730537375287895E+03  0.356211665045354266E+03  0.357698976955599846E+03
  0.359192498927447957E+03  0.360692256890137742E+03  0.362198276881171466E+03
  0.363710585046767392E+03  0.365229207642313497E+03  0.366754171032823706E+03
  0.368285501693395020E+03  0.369823226209668405E+03  0.371367371278287351E+03
  0.372917963707365402E+03  0.374475030416948925E+03  0.376038598439485213E+03
  0.377608694920291668E+03  0.379185347118027266E+03  0.380768582405166114E+03
  0.382358428268470561E+03  0.383954912309471808E+03  0.385558062244946711E+03
  0.387167905907399756E+03  0.388784471245546115E+03  0.390407786324796746E+03
  0.392037879327745998E+03  0.393674778554661145E+03  0.395318512423971413E+03
  0.396969109472764956E+03  0.398626598357282035E+03  0.400291007853413078E+03
  0.401962366857197992E+03
  0.224524653683546952E-06  0.225462124782389706E-06  0.226403510159895220E-06
  0.227348826159583188E-06  0.228298089193213459E-06  0.229251315741070976E-06
  0.230208522352251602E-06  0.231169725644949712E-06  0.232134942306746690E-06
  0.233104189094900451E-06  0.234077482836636478E-06  0.235054840429440078E-06
  0.236036278841349528E-06  0.237021815111250797E-06  0.238011466349173341E-06
  0.239005249736587095E-06  0.240003182526700896E-06  0.241005282044761718E-06
  0.242011565688355983E-06  0.243022050927710969E-06  0.244036755305998687E-06
  0.245055696439640014E-06  0.246078892018610738E-06  0.247106359806748875E-06
  0.248138117642062458E-06  0.249174183437039865E-06  0.250214575178960580E-06
  0.251259310930207374E-06  0.252308408828579867E-06  0.253361887087609574E-06
  0.254419763996876158E-06  0.255482057922324706E-06  0.256548787306584738E-06
  0.257619970669290492E-06  0.258695626607402214E-06  0.259775773795529142E-06
  0.260860430986253816E-06  0.261949617010457442E-06  0.263043350777647007E-06
  0.264141651276283395E-06  0.265244537574111260E-06  0.266352028818489734E-06
  0.267464144236725259E-06  0.268580903136405160E-06  0.269702324905732753E-06
  0.270828429013864145E-06  0.271959235011246254E-06  0.273094762529955939E-06
  0.274235031284041196E-06  0.275380061069863203E-06  0.276529871766440049E-06
  0.277684483335791857E-06  0.278843915823287426E-06  0.280008189357992042E-06
  0.281177324153017205E-06  0.282351340505871344E-06  0.283530258798812349E-06
  0.284714099499201150E-06  0.285902883159857631E-06  0.287096630419416703E-06
  0.288295362002687230E-06  0.289499098721011546E-06  0.290707861472626713E-06
  0.291921671243027685E-06  0.293140549105331111E-06  0.294364516220641674E-06
  0.295593593838419124E-06  0.296827803296847424E-06  0.298067166023205273E-06
  0.299311703534237585E-06  0.300561437436529822E-06  0.301816389426882386E-06
  0.303076581292687758E-06  0.304342034912308592E-06  0.305612772255457664E-06
  0.306888815383578930E-06  0.308170186450231177E-06  0.309456907701471840E-06
  0.310749001476243986E-06  0.312046490206763619E-06  0.313349396418909372E-06
  0.314657742732613462E-06  0.315971551862254451E-06  0.317290846617051646E-06
  0.318615649901460978E-06  0.319945984715572845E-06  0.321281874155511064E-06
  0.322623341413834261E-06  0.323970409779938207E-06  0.325323102640460385E-06
  0.326681443479685721E-06  0.328045455879954636E-06  0.329415163522072222E-06
  0.330790590185719421E-06  0.332171759749865951E-06  0.333558696193184775E-06
  0.334951423594468361E-06  0.336349966133046906E-06  0.337754348089207935E-06
  0.339164593844617857E-06  0.340580727882745484E-06  0.342002774789286605E-06
  0.343430759252591365E-06  0.344864706064092499E-06  0.346304640118736146E-06
  0.347750586415413368E-06  0.349202570057394829E-06  0.350660616252766439E-06
  0.352124750314866847E-06  0.353594997662726783E-06  0.355071383821510842E-06
  0.356553934422960320E-06  0.358042675205838123E-06  0.359537632016375729E-06
  0.361038830808722070E-06  0.362546297645393831E-06  0.364060058697728135E-06
  0.365580140246336875E-06  0.367106568681562838E-06  0.368639370503938058E-06
  0.370178572324643752E-06  0.371724200865972430E-06  0.373276282961791807E-06
  0.374834845558010510E-06  0.376399915713046117E-06  0.377971520598294837E-06
  0.379549687498603149E-06  0.381134443812741555E-06  0.382725817053880355E-06
  0.384323834850067153E-06  0.385928524944706707E-06  0.387539915197042254E-06
  0.389158033582639537E-06  0.390782908193872259E-06  0.392414567240409869E-06
  0.394053039049707305E-06  0.395698352067497019E-06  0.397350534858282312E-06
  0.399009616105833757E-06  0.400675624613686878E-06  0.402348589305642379E-06
  0.404028539226268116E-06  0.405715503541403609E-06  0.407409511538666043E-06
  0.409110592627959011E-06  0.410818776341983228E-06  0.412534092336748612E-06
  0.414256570392090073E-06  0.415986240412183570E-06  0.417723132426066033E-06
  0.419467276588156334E-06  0.421218703178778866E-06  0.422977442604689282E-06
  0.424743525399602357E-06  0.426516982224722018E-06  0.428297843869273863E-06
  0.430086141251039482E-06  0.431881905416893313E-06  0.433685167543341730E-06
  0.435495958937064083E-06  0.437314311035456492E-06  0.439140255407177498E-06
  0.440973823752696090E-06  0.442815047904841910E-06  0.444663959829358520E-06
  0.446520591625457576E-06  0.448384975526376704E-06  0.450257143899938700E-06
  0.452137129249113805E-06  0.454024964212583769E-06  0.455920681565308523E-06
  0.457824314219095327E-06  0.459735895223169992E-06  0.461655457764750688E-06
  0.463583035169624301E-06  0.465518660902724793E-06  0.467462368568714007E-06
  0.469414191912565691E-06  0.471374164820150698E-06  0.473342321318825773E-06
  0.475318695578023940E-06  0.477303321909847900E-06  0.479296234769665918E-06
  0.481297468756709564E-06  0.483307058614674737E-06  0.485325039232324748E-06
  0.487351445644095957E-06  0.489386313030706039E-06  0.491429676719765019E-06
  0.493481572186388310E-06  0.495542035053812505E-06  0.497611101094014242E-06
  0.499688806228330866E-06  0.501775186528084271E-06  0.503870278215206959E-06
  0.505974117662871285E-06  0.508086741396120492E-06  0.510208186092502931E-06
  0.512338488582709025E-06  0.514477685851210466E-06  0.516625815036902473E-06
  0.518782913433748495E-06  0.520949018491427553E-06  0.523124167815984865E-06
  0.525308399170483962E-06  0.527501750475663131E-06  0.529704259810592931E-06
  0.531915965413338144E-06  0.534136905681621005E-06  0.536367119173488027E-06
  0.538606644607979582E-06  0.540855520865801704E-06  0.543113786990001382E-06
  0.545381482186644616E-06  0.547658645825496688E-06  0.549945317440705608E-06
  0.552241536731488852E-06  0.554547343562822102E-06  0.556862777966132225E-06
  0.559187880139991311E-06  0.561522690450814630E-06  0.563867249433562290E-06
  0.566221597792442170E-06  0.568585776401616981E-06  0.570959826305913231E-06
  0.573343788721534958E-06  0.575737705036778626E-06  0.578141616812751088E-06
  0.580555565784092534E-06  0.582979593859699639E-06  0.585413743123454441E-06
  0.587858055834953314E-06  0.590312574430242726E-06  0.592777341522554141E-06
  0.595252399903044861E-06  0.597737792541540551E-06  0.600233562587281585E-06
  0.602739753369671608E-06  0.605256408399030129E-06  0.607783571367348068E-06
  0.610321286149045858E-06  0.612869596801735768E-06  0.615428547566985931E-06
  0.617998182871089343E-06  0.620578547325834449E-06  0.623169685729280290E-06
  0.625771643066533434E-06  0.628384464510529693E-06  0.631008195422818360E-06
  0.633642881354349110E-06  0.636288568046263016E-06  0.638945301430687496E-06
  0.641613127631532625E-06  0.644292092965292537E-06  0.646982243941849469E-06
  0.649683627265280773E-06  0.652396289834670373E-06  0.655120278744922869E-06
  0.657855641287580503E-06  0.660602424951645412E-06  0.663360677424402734E-06
  0.666130446592249328E-06  0.668911780541525233E-06  0.671704727559347796E-06
  0.674509336134451177E-06  0.677325654958026400E-06  0.680153732924568276E-06
  0.682993619132723818E-06  0.685845362886144350E-06  0.688709013694341544E-06
  0.691584621273547156E-06  0.694472235547576471E-06  0.697371906648693865E-06
  0.700283684918484509E-06  0.703207620908727655E-06  0.706143765382274275E-06
  0.709092169313928501E-06  0.712052883891332879E-06  0.715025960515856274E-06
  0.718011450803487170E-06  0.721009406585729091E-06  0.724019879910500575E-06
  0.727042923043039484E-06  0.730078588466809118E-06  0.733126928884410686E-06
  0.736187997218497353E-06  0.739261846612693596E-06  0.742348530432517299E-06
  0.745448102266306939E-06  0.748560615926151206E-06  0.751686125448823808E-06
  0.754824685096721561E-06  0.757976349358805651E-06  0.761141172951549045E-06
  0.764319210819885274E-06  0.767510518138162503E-06  0.770715150311101852E-06
  0.773933162974759088E-06  0.777164611997490566E-06  0.780409553480922760E-06
  0.783668043760926990E-06  0.786940139408596894E-06  0.790225897231230672E-06
  0.793525374273317561E-06  0.796838627817527907E-06  0.800165715385708012E-06
  0.803506694739878248E-06  0.806861623883236272E-06  0.810230561061164031E-06
  0.813613564762239128E-06  0.817010693719249247E-06  0.820422006910213143E-06
  0.823847563559403755E-06  0.827287423138376928E-06  0.830741645367003095E-06
  0.834210290214505320E-06  0.837693417900499241E-06  0.841191088896038839E-06
  0.844703363924667074E-06  0.848230303963468961E-06  0.851771970244131104E-06
  0.855328424254004188E-06  0.858899727737170985E-06  0.862485942695517533E-06
  0.866087131389810561E-06  0.869703356340777141E-06  0.873334680330191636E-06
  0.876981166401964253E-06  0.880642877863236671E-06  0.884319878285480333E-06
  0.888012231505600440E-06  0.891720001627044194E-06  0.895443253020913903E-06
  0.899182050327084215E-06  0.902936458455324334E-06  0.906706542586425527E-06
  0.910492368173331697E-06  0.914294000942276635E-06  0.918111506893924761E-06
  0.921944952304517476E-06  0.925794403727021949E-06  0.929659927992289120E-06
  0.933541592210212122E-06  0.937439463770892857E-06  0.941353610345809739E-06
  0.945284099888994957E-06  0.949231000638213132E-06  0.953194381116145566E-06
  0.957174310131580750E-06  0.961170856780608787E-06  0.965184090447819944E-06
  0.969214080807511037E-06  0.973260897824893616E-06  0.977324611757309040E-06
  0.981405293155449045E-06  0.985503012864578438E-06  0.989617842025767745E-06
  0.993749852077126910E-06  0.997899114755044717E-06  0.100206570209543605E-05
  0.100624968643499147E-05  0.101045114041243295E-05  0.101467013696977531E-05
  0.101890674935359255E-05  0.102316105111628943E-05  0.102743311611737839E-05
  0.103172301852476197E-05  0.103603083281602026E-05  0.104035663377970372E-05
  0.104470049651663274E-05  0.104906249644119972E-05  0.105344270928267943E-05
  0.105784121108654406E-05  0.106225807821578223E-05  0.106669338735222630E-05
  0.107114721549788201E-05  0.107561963997626678E-05  0.108011073843375120E-05
  0.108462058884090752E-05  0.108914926949386296E-05  0.109369685901565904E-05
  0.109826343635761716E-05  0.110284908080070872E-05  0.110745387195693150E-05
  0.111207788977069226E-05  0.111672121452019376E-05  0.112138392681882982E-05
  0.112606610761658375E-05  0.113076783820143444E-05  0.113548920020076668E-05
  0.114023027558278972E-05  0.114499114665795901E-05  0.114977189608040577E-05
  0.115457260684937189E-05  0.115939336231065137E-05  0.116423424615803616E-05
  0.116909534243477079E-05  0.117397673553500898E-05  0.117887851020528227E-05
  0.118380075154596766E-05  0.118874354501276842E-05  0.119370697641819478E-05
  0.119869113193305525E-05  0.120369609808795341E-05  0.120872196177478814E-05
  0.121376881024826331E-05  0.121883673112740331E-05  0.122392581239707261E-05
  0.122903614240950468E-05  0.123416780988583467E-05  0.123932090391764082E-05
  0.124449551396849073E-05  0.124969172987549435E-05  0.125490964185086405E-05
  0.126014934048348011E-05  0.126541091674046497E-05  0.127069446196876015E-05
  0.127600006789671426E-05  0.128132782663567478E-05  0.128667783068158660E-05
  0.129205017291659931E-05  0.129744494661067777E-05  0.130286224542322361E-05
  0.130830216340469894E-05  0.131376479499826094E-05  0.131925023504140150E-05
  0.132475857876759194E-05  0.133028992180793831E-05  0.133584436019284014E-05
  0.134142199035365968E-05  0.134702290912439395E-05  0.135264721374335594E-05
  0.135829500185486478E-05  0.136396637151093924E-05  0.136966142117300067E-05
  0.137538024971358209E-05  0.138112295641804448E-05  0.138688964098630159E-05
  0.139268040353454998E-05  0.139849534459700648E-05  0.140433456512765567E-05
  0.141019816650200020E-05  0.141608625051882269E-05  0.142199891940195154E-05
  0.142793627580203697E-05  0.143389842279833251E-05  0.143988546390048376E-05
  0.144589750305032704E-05  0.145193464462369335E-05  0.145799699343221979E-05
  0.146408465472516980E-05  0.147019773419126063E-05  0.147633633796049761E-05
  0.148250057260601666E-05  0.148869054514593588E-05  0.149490636304521120E-05
  0.150114813421750411E-05  0.150741596702705441E-05  0.151370997029056128E-05
  0.152003025327907280E-05  0.152637692571988288E-05  0.153275009779843644E-05
  0.153914988016024201E-05  0.154557638391279284E-05  0.155202972062749656E-05
  0.155851000234161077E-05  0.156501734156018880E-05  0.157155185125803382E-05
  0.157811364488165851E-05  0.158470283635125605E-05  0.159131954006267711E-05
  0.159796387088941636E-05  0.160463594418460618E-05  0.161133587578302007E-05
  0.161806378200308313E-05  0.162481977964889262E-05  0.163160398601224283E-05
  0.163841651887466491E-05  0.164525749650947033E-05  0.165212703768380351E-05
  0.165902526166070472E-05  0.166595228820117980E-05  0.167290823756628094E-05
  0.167989323051919245E-05  0.168690738832732742E-05  0.169395083276443680E-05
  0.170102368611271748E-05  0.170812607116494127E-05  0.171525811122658121E-05
  0.172241993011795770E-05  0.172961165217638302E-05  0.173683340225832501E-05
  0.174408530574156899E-05  0.175136748852740050E-05  0.175868007704278600E-05
  0.176602319824257201E-05  0.177339697961168462E-05  0.178080154916734827E-05
  0.178823703546130269E-05  0.179570356758203778E-05  0.180320127515703633E-05
  0.181073028835501994E-05  0.181829073788821313E-05  0.182588275501460918E-05
  0.183350647154025304E-05  0.184116201982152394E-05  0.184884953276744074E-05
  0.185656914384196083E-05  0.186432098706630562E-05  0.187210519702127974E-05
  0.187992190884961433E-05  0.188777125825830638E-05  0.189565338152098211E-05
  0.190356841548025642E-05  0.191151649755011132E-05  0.191949776571828378E-05
  0.192751235854865660E-05  0.193556041518366874E-05  0.194364207534672676E-05
  0.195175747934463496E-05  0.195990676807002597E-05  0.196809008300381374E-05
  0.197630756621764147E-05  0.198455936037635663E-05  0.199284560874048008E-05
  0.200116645516869971E-05  0.200952204412036244E-05  0.201791252065798819E-05
  0.202633803044978262E-05  0.203479871977216719E-05  0.204329473551232454E-05
  0.205182622517073912E-05  0.206039333686376711E-05  0.206899621932619912E-05
  0.207763502191385210E-05  0.208630989460615323E-05  0.209502098800874960E-05
  0.210376845335612007E-05  0.211255244251420317E-05  0.212137310798302927E-05
  0.213023060289937598E-05  0.213912508103941648E-05  0.214805669682139947E-05
  0.215702560530832198E-05  0.216603196221062681E-05  0.217507592388890279E-05
  0.218415764735660000E-05  0.219327729028275847E-05  0.220243501099473900E-05
  0.221163096848098155E-05  0.222086532239375341E-05  0.223013823305193342E-05
  0.223944986144378473E-05  0.224880036922975889E-05  0.225818991874529232E-05
  0.226761867300363671E-05  0.227708679569867538E-05  0.228659445120777987E-05
  0.229614180459465096E-05  0.230572902161219003E-05  0.231535626870538073E-05
  0.232502371301416845E-05  0.233473152237637365E-05  0.234447986533059471E-05
  0.235426891111914370E-05  0.236409882969097627E-05  0.237396979170464910E-05
  0.238388196853127725E-05  0.239383553225751453E-05  0.240383065568853497E-05
  0.241386751235104029E-05  0.242394627649626383E-05  0.243406712310300511E-05
  0.244423022788066004E-05  0.245443576727227408E-05  0.246468391845760806E-05
  0.247497485935620995E-05  0.248530876863050823E-05  0.249568582568890738E-05
  0.250610621068891085E-05  0.251657010454024031E-05  0.252707768890798403E-05
  0.253762914621574365E-05  0.254822465964880923E-05  0.255886441315733060E-05
  0.256954859145951993E-05  0.258027738004485060E-05  0.259105096517728438E-05
  0.260186953389849945E-05  0.261273327403114010E-05  0.262364237418208153E-05
  0.263459702374569397E-05  0.264559741290714440E-05  0.265664373264568468E-05
  0.266773617473797960E-05  0.267887493176142386E-05  0.269006019709749880E-05
  0.270129216493511742E-05  0.271257103027400566E-05  0.272389698892807829E-05
  0.273527023752884949E-05  0.274669097352883536E-05  0.275815939520499076E-05
  0.276967570166214660E-05  0.278124009283646611E-05  0.279285276949892237E-05
  0.280451393325877538E-05  0.281622378656707958E-05  0.282798253272019021E-05
  0.283979037586330554E-05  0.285164752099399438E-05  0.286355417396577266E-05
  0.287551054149166096E-05  0.288751683114778825E-05  0.289957325137698155E-05
  0.291168001149239764E-05  0.292383732168114581E-05  0.293604539300794702E-05
  0.294830443741878887E-05  0.296061466774461102E-05  0.297297629770500082E-05
  0.298538954191189778E-05  0.299785461587332859E-05  0.301037173599713700E-05
  0.302294111959475400E-05  0.303556298488495734E-05  0.304823755099767261E-05
  0.306096503797776667E-05  0.307374566678887668E-05  0.308657965931723822E-05
  0.309946723837554655E-05  0.311240862770681438E-05  0.312540405198826865E-05
  0.313845373683523801E-05  0.315155790880507752E-05  0.316471679540110568E-05
  0.317793062507654183E-05  0.319119962723848600E-05  0.320452403225188972E-05
  0.321790407144356551E-05  0.323133997710619501E-05  0.324483198250236890E-05
  0.325838032186862814E-05  0.327198523041954068E-05  0.328564694435177445E-05
  0.329936570084820927E-05  0.331314173808204328E-05  0.332697529522093746E-05
  0.334086661243116060E-05  0.335481593088176175E-05  0.336882349274876222E-05
  0.338288954121934798E-05  0.339701432049610688E-05  0.341119807580125204E-05
  0.342544105338089548E-05  0.343974350050930705E-05  0.345410566549322411E-05
  0.346852779767614559E-05  0.348301014744267637E-05  0.349755296622286034E-05
  0.351215650649655867E-05  0.352682102179782094E-05  0.354154676671929690E-05
  0.355633399691665039E-05  0.357118296911299605E-05  0.358609394110336661E-05
  0.360106717175917631E-05  0.361610292103272374E-05  0.363120144996169720E-05
  0.364636302067371904E-05  0.366158789639087897E-05  0.367687634143432244E-05
  0.369222862122882335E-05  0.370764500230740547E-05  0.372312575231595791E-05
  0.373867114001789379E-05  0.375428143529880388E-05  0.376995690917115293E-05
  0.378569783377897777E-05  0.380150448240261329E-05  0.381737712946344266E-05
  0.383331605052865083E-05  0.384932152231602002E-05  0.386539382269872353E-05
  0.388153323071016139E-05  0.389774002654879191E-05  0.391401449158300714E-05
  0.393035690835601012E-05  0.394676756059072767E-05  0.396324673319472401E-05
  0.397979471226516523E-05  0.399641178509376427E-05  0.401309824017179282E-05
  0.402985436719506609E-05  0.404668045706898690E-05  0.406357680191359911E-05
  0.408054369506864180E-05  0.409758143109866201E-05  0.411469030579811389E-05
  0.413187061619650436E-05  0.414912266056353890E-05  0.416644673841431469E-05
  0.418384315051450190E-05  0.420131219888558682E-05  0.421885418681009130E-05
  0.423646941883686414E-05  0.425415820078634373E-05  0.427192083975588587E-05
  0.428975764412508398E-05  0.430766892356112745E-05  0.432565498902418197E-05
  0.434371615277277670E-05  0.436185272836923876E-05  0.438006503068512534E-05
  0.439835337590670055E-05  0.441671808154041405E-05  0.443515946641842627E-05
  0.445367785070412677E-05  0.447227355589771457E-05  0.449094690484175377E-05
  0.450969822172680636E-05  0.452852783209703280E-05  0.454743606285586879E-05
  0.456642324227168269E-05  0.458548969998348020E-05  0.460463576700663541E-05
  0.462386177573862272E-05  0.464316805996480201E-05  0.466255495486419883E-05
  0.468202279701534297E-05  0.470157192440208932E-05  0.472120267641950468E-05
  0.474091539387974540E-05  0.476071041901798823E-05  0.478058809549835875E-05
  0.480054876841990972E-05  0.482059278432259857E-05  0.484072049119332001E-05
  0.486093223847193263E-05  0.488122837705733299E-05  0.490160925931355172E-05
  0.492207523907585807E-05  0.494262667165691872E-05  0.496326391385295058E-05
  0.498398732394993042E-05  0.500479726172980109E-05  0.502569408847673021E-05
  0.504667816698336978E-05  0.506774986155716993E-05  0.508890953802668596E-05
  0.511015756374794885E-05  0.513149430761082141E-05  0.515292014004542726E-05
  0.517443543302855862E-05  0.519604056009014596E-05  0.521773589631974881E-05
  0.523952181837304827E-05  0.526139870447841236E-05  0.528336693444343340E-05
  0.530542688966155103E-05  0.532757895311864880E-05  0.534982350939972125E-05
  0.537216094469553664E-05  0.539459164680935646E-05  0.541711600516365070E-05
  0.543973441080687922E-05  0.546244725642025698E-05  0.548525493632459724E-05
  0.550815784648713524E-05  0.553115638452841203E-05  0.555425094972918289E-05
  0.557744194303733759E-05  0.560072976707487400E-05  0.562411482614487256E-05
  0.564759752623853513E-05  0.567117827504221197E-05  0.569485748194450073E-05
  0.571863555804333103E-05  0.574251291615312950E-05  0.576648997081195690E-05
  0.579056713828872907E-05  0.581474483659042771E-05  0.583902348546936963E-05
  0.586340350643048275E-05  0.588788532273863465E-05  0.591246935942597378E-05
  0.593715604329930543E-05  0.596194580294751685E-05  0.598683906874899720E-05
  0.601183627287913047E-05  0.603693784931777895E-05  0.606214423385683460E-05
  0.608745586410776773E-05  0.611287317950924528E-05  0.613839662133473714E-05
  0.616402663270019875E-05  0.618976365857174438E-05  0.621560814577339068E-05
  0.624156054299479605E-05  0.626762130079906940E-05  0.629379087163057475E-05
  0.632006970982279253E-05  0.634645827160621985E-05  0.637295701511626569E-05
  0.639956640040123165E-05  0.642628688943027492E-05  0.645311894610145168E-05
  0.648006303624974869E-05  0.650711962765518853E-05  0.653428919005093656E-05
  0.656157219513147310E-05  0.658896911656075882E-05  0.661648042998048567E-05
  0.664410661301830587E-05  0.667184814529615561E-05  0.669970550843855180E-05
  0.672767918608096668E-05  0.675576966387823630E-05  0.678397742951296479E-05
  0.681230297270402177E-05  0.684074678521501443E-05  0.686930936086285266E-05
  0.689799119552629735E-05  0.692679278715459335E-05  0.695571463577609055E-05
  0.698475724350694798E-05  0.701392111455983036E-05  0.704320675525268243E-05
  0.707261467401749327E-05  0.710214538140915537E-05  0.713179939011429838E-05
  0.716157721496020322E-05  0.719147937292375191E-05  0.722150638314037389E-05
  0.725165876691309314E-05  0.728193704772154409E-05  0.731234175123108901E-05
  0.734287340530192364E-05  0.737353253999826071E-05  0.740431968759750587E-05
  0.743523538259952844E-05  0.746628016173591781E-05  0.749745456397931687E-05
  0.752875913055276481E-05  0.756019440493911356E-05  0.759176093289044004E-05
  0.762345926243753209E-05  0.765528994389941584E-05  0.768725352989288152E-05
  0.771935057534210572E-05  0.775158163748826009E-05  0.778394727589921080E-05
  0.781644805247921192E-05  0.784908453147867680E-05  0.788185727950395963E-05
  0.791476686552720812E-05  0.794781386089622295E-05  0.798099883934439855E-05
  0.801432237700066051E-05  0.804778505239949106E-05  0.808138744649095281E-05
  0.811513014265078377E-05  0.814901372669053965E-05  0.818303878686772779E-05
  0.821720591389605967E-05  0.825151570095567794E-05  0.828596874370347501E-05
  0.832056564028341329E-05  0.835530699133693522E-05  0.839019340001335976E-05
  0.842522547198038896E-05  0.846040381543458920E-05  0.849572904111198075E-05
  0.853120176229861044E-05  0.856682259484123107E-05  0.860259215715796894E-05
  0.863851107024905912E-05  0.867457995770765532E-05  0.871079944573061938E-05
  0.874717016312942256E-05  0.878369274134103674E-05  0.882036781443892718E-05
  0.885719601914402667E-05  0.889417799483581814E-05  0.893131438356341722E-05
  0.896860583005672936E-05  0.900605298173763404E-05  0.904365648873124189E-05
  0.908141700387714660E-05  0.911933518274080910E-05  0.915741168362489084E-05
  0.919564716758071075E-05  0.923404229841971746E-05  0.927259774272500390E-05
  0.931131416986289803E-05  0.935019225199455709E-05  0.938923266408766848E-05
  0.942843608392813713E-05  0.946780319213188636E-05  0.950733467215663333E-05
  0.954703121031379834E-05  0.958689349578037852E-05  0.962692222061095028E-05
  0.966711807974965316E-05  0.970748177104227696E-05  0.974801399524836418E-05
  0.978871545605337507E-05  0.982958686008092559E-05  0.987062891690501856E-05
  0.991184233906240353E-05  0.995322784206490797E-05  0.999478614441189363E-05
  0.100365179676027046E-04  0.100784240361492153E-04  0.101205050775883800E-04
  0.101627618224949028E-04  0.102051950044938806E-04  0.102478053602735725E-04
  0.102905936295981618E-04  0.103335605553206323E-04  0.103767068833956294E-04
  0.104200333628924253E-04  0.104635407460079444E-04  0.105072297880797854E-04
  0.105511012475993627E-04  0.105951558862250567E-04  0.106393944687954588E-04
  0.106838177633426166E-04  0.107284265411054091E-04  0.107732215765428922E-04
  0.108182036473477920E-04  0.108633735344599558E-04  0.109087320220799554E-04
  0.109542798976826667E-04  0.110000179520309714E-04  0.110459469791894565E-04
  0.110920677765382150E-04  0.111383811447867023E-04  0.111848878879876066E-04
  0.112315888135508358E-04  0.112784847322575164E-04  0.113255764582740876E-04
  0.113728648091664129E-04  0.114203506059140039E-04  0.114680346729242346E-04
  0.115159178380467010E-04  0.115640009325875437E-04  0.116122847913239293E-04
  0.116607702525184954E-04  0.117094581579339487E-04  0.117583493528476454E-04
  0.118074446860662705E-04  0.118567450099406102E-04  0.119062511803802849E-04
  0.119559640568686793E-04  0.120058845024778024E-04  0.120560133838833209E-04
  0.121063515713795652E-04  0.121568999388946743E-04  0.122076593640057340E-04
  0.122586307279540471E-04  0.123098149156603988E-04  0.123612128157404490E-04
  0.124128253205201514E-04  0.124646533260512139E-04  0.125166977321267108E-04
  0.125689594422966770E-04  0.126214393638837575E-04  0.126741384079990368E-04
  0.127270574895577940E-04  0.127801975272954282E-04  0.128335594437833477E-04
  0.128871441654450682E-04  0.129409526225722408E-04  0.129949857493408299E-04
  0.130492444838272903E-04  0.131037297680249129E-04  0.131584425478601369E-04
  0.132133837732090044E-04  0.132685543979135843E-04  0.133239553797986198E-04
  0.133795876806881202E-04  0.134354522664220136E-04  0.134915501068729960E-04
  0.135478821759633159E-04  0.136044494516817121E-04  0.136612529161003402E-04
  0.137182935553918968E-04  0.137755723598466900E-04  0.138330903238898601E-04
  0.138908484460985928E-04  0.139488477292195272E-04  0.140070891801861171E-04
  0.140655738101361420E-04  0.141243026344292039E-04  0.141832766726644350E-04
  0.142424969486981584E-04  0.143019644906616303E-04  0.143616803309789580E-04
  0.144216455063849822E-04  0.144818610579432922E-04  0.145423280310642604E-04
  0.146030474755232539E-04  0.146640204454788236E-04  0.147252479994910134E-04
  0.147867312005397090E-04  0.148484711160431521E-04  0.149104688178764246E-04
  0.149727253823900881E-04  0.150352418904288119E-04  0.150980194273502265E-04
  0.151610590830437123E-04  0.152243619519492885E-04  0.152879291330767085E-04
  0.153517617300244606E-04  0.154158608509989654E-04  0.154802276088337725E-04
  0.155448631210089425E-04  0.156097685096704071E-04  0.156749449016494809E-04
  0.157403934284823467E-04  0.158061152264298219E-04  0.158721114364969792E-04
  0.159383832044530383E-04  0.160049316808511525E-04  0.160717580210485071E-04
  0.161388633852263130E-04  0.162062489384099083E-04  0.162739158504890733E-04
  0.163418652962382887E-04  0.164100984553371553E-04  0.164786165123908149E-04
  0.165474206569506002E-04  0.166165120835346421E-04  0.166858919916486215E-04
  0.167555615858065456E-04  0.168255220755517511E-04  0.168957746754778221E-04
  0.169663206052497356E-04  0.170371610896249527E-04  0.171082973584747977E-04
  0.171797306468057355E-04  0.172514621947807880E-04  0.173234932477411403E-04
  0.173958250562277195E-04  0.174684588760029265E-04  0.175413959680723638E-04
  0.176146375987068381E-04  0.176881850394642782E-04  0.177620395672118425E-04
  0.178362024641480131E-04  0.179106750178249608E-04  0.179854585211708353E-04
  0.180605542725122462E-04  0.181359635755967256E-04  0.182116877396154763E-04
  0.182877280792260385E-04  0.183640859145750816E-04  0.184407625713213960E-04
  0.185177593806588684E-04  0.185950776793396120E-04  0.186727188096971114E-04
  0.187506841196696172E-04  0.188289749628235041E-04  0.189075926983767810E-04
  0.189865386912226317E-04  0.190658143119532030E-04  0.191454209368833523E-04
  0.192253599480745539E-04  0.193056327333588433E-04  0.193862406863629879E-04
  0.194671852065326682E-04  0.195484676991566858E-04  0.196300895753914837E-04
  0.197120522522855777E-04  0.197943571528041885E-04  0.198770057058538629E-04
  0.199599993463074106E-04  0.200433395150287291E-04  0.201270276588978625E-04
  0.202110652308360357E-04  0.202954536898310019E-04  0.203801945009623007E-04
  0.204652891354267094E-04  0.205507390705637361E-04  0.206365457898813620E-04
  0.207227107830817476E-04  0.208092355460870468E-04  0.208961215810654714E-04
  0.209833703964573092E-04  0.210709835070011544E-04  0.211589624337601119E-04
  0.212473087041483359E-04  0.213360238519574578E-04  0.214251094173832712E-04
  0.215145669470523656E-04  0.216043979940491266E-04  0.216946041179425971E-04
  0.217851868848136028E-04  0.218761478672818567E-04  0.219674886445333902E-04
  0.220592108023478981E-04  0.221513159331262199E-04  0.222438056359180954E-04
  0.223366815164498560E-04  0.224299451871523328E-04  0.225235982671887846E-04
  0.226176423824831077E-04  0.227120791657479982E-04  0.228069102565133376E-04
  0.229021373011545752E-04  0.229977619529214155E-04  0.230937858719664713E-04
  0.231902107253741041E-04  0.232870381871892836E-04  0.233842699384467903E-04
  0.234819076672003262E-04  0.235799530685517547E-04  0.236784078446806649E-04
  0.237772737048738387E-04  0.238765523655549676E-04  0.239762455503143605E-04
  0.240763549899389992E-04  0.241768824224425032E-04  0.242778295930953454E-04
  0.243791982544550635E-04  0.244809901663968146E-04  0.245832070961438549E-04
  0.246858508182982491E-04  0.247889231148715882E-04  0.248924257753160846E-04
  0.249963605965555476E-04  0.251007293830165193E-04  0.252055339466597408E-04
  0.253107761070115262E-04  0.254164576911953737E-04  0.255225805339636175E-04
  0.256291464777294189E-04  0.257361573725986415E-04  0.258436150764020216E-04
  0.259515214547273656E-04  0.260598783809520151E-04  0.261686877362753359E-04
  0.262779514097513928E-04  0.263876712983216519E-04  0.264978493068480728E-04
  0.266084873481460985E-04  0.267195873430177846E-04  0.268311512202852980E-04
  0.269431809168243168E-04  0.270556783775976849E-04  0.271686455556890930E-04
  0.272820844123371401E-04  0.273959969169692685E-04  0.275103850472360077E-04
  0.276252507890452253E-04  0.277405961365967368E-04  0.278564230924168369E-04
  0.279727336673931098E-04  0.280895298808092351E-04  0.282068137603802143E-04
  0.283245873422874888E-04  0.284428526712142002E-04  0.285616118003808640E-04
  0.286808667915808974E-04  0.288006197152164792E-04  0.289208726503343697E-04
  0.290416276846621934E-04  0.291628869146445435E-04  0.292846524454794617E-04
  0.294069263911548674E-04  0.295297108744854073E-04  0.296530080271492295E-04
  0.297768199897250133E-04  0.299011489117290717E-04  0.300259969516527674E-04
  0.301513662769999680E-04  0.302772590643245529E-04  0.304036774992683737E-04
  0.305306237765991066E-04  0.306581001002483996E-04  0.307861086833500052E-04
  0.309146517482784093E-04  0.310437315266872690E-04  0.311733502595482273E-04
  0.313035101971897208E-04  0.314342135993361734E-04  0.315654627351471563E-04
  0.316972598832568263E-04  0.318296073318133767E-04  0.319625073785189157E-04
  0.320959623306692773E-04  0.322299745051940213E-04  0.323645462286967925E-04
  0.324996798374956061E-04  0.326353776776634914E-04  0.327716421050690750E-04
  0.329084754854176855E-04  0.330458801942922617E-04  0.331838586171947085E-04
  0.333224131495871639E-04  0.334615461969337818E-04  0.336012601747423247E-04
  0.337415575086062505E-04  0.338824406342466179E-04  0.340239119975545794E-04
  0.341659740546337878E-04  0.343086292718429100E-04  0.344518801258386298E-04
  0.345957291036185543E-04  0.347401787025643796E-04  0.348852314304852449E-04
  0.350308898056613376E-04  0.351771563568875463E-04  0.353240336235174251E-04
  0.354715241555071513E-04  0.356196305134599773E-04  0.357683552686705549E-04
  0.359177010031696509E-04  0.360676703097688442E-04  0.362182657921057298E-04
  0.363694900646890215E-04  0.365213457529438518E-04  0.366738354932575516E-04
  0.368269619330252685E-04  0.369807277306960183E-04  0.371351355558186954E-04
  0.372901880890886194E-04  0.374458880223939457E-04  0.376022380588624552E-04
  0.377592409129083720E-04  0.379168993102796544E-04  0.380752159881052329E-04
  0.382341936949425317E-04  0.383938351908251260E-04  0.385541432473108066E-04
  0.387151206475296029E-04  0.388767701862320365E-04  0.390390946698377888E-04
  0.392020969164843408E-04  0.393657797560759381E-04  0.395301460303325839E-04
  0.396951985928396001E-04  0.398609403090969923E-04  0.400273740565693372E-04
  0.401945027247354927E-04  0.403623292151390951E-04  0.405308564414387030E-04
  0.407000873294584907E-04  0.408700248172388673E-04  0.410406718550877586E-04
  0.412120314056316737E-04  0.413841064438670353E-04  0.415568999572120648E-04
  0.417304149455584859E-04  0.419046544213236811E-04  0.420796214095028491E-04
  0.422553189477217639E-04  0.424317500862892986E-04  0.426089178882505372E-04
  0.427868254294397378E-04  0.429654757985340011E-04  0.431448720971067346E-04
  0.433250174396815376E-04  0.435059149537861745E-04  0.436875677800070689E-04
  0.438699790720437175E-04  0.440531519967633404E-04  0.442370897342560739E-04
  0.444217954778900343E-04  0.446072724343668360E-04  0.447935238237771090E-04
  0.449805528796566546E-04  0.451683628490423623E-04  0.453569569925287581E-04
  0.455463385843243626E-04  0.457365109123088423E-04  0.459274772780898823E-04
  0.461192409970606154E-04  0.463118053984570171E-04  0.465051738254159306E-04
  0.466993496350329902E-04  0.468943361984208097E-04  0.470901369007677113E-04
  0.472867551413963682E-04  0.474841943338228728E-04  0.476824579058158601E-04
  0.478815492994562737E-04  0.480814719711968958E-04  0.482822293919225201E-04
  0.484838250470099829E-04  0.486862624363889734E-04  0.488895450746025723E-04
  0.490936764908684017E-04  0.492986602291397053E-04  0.495044998481671285E-04
  0.497111989215603817E-04  0.499187610378501489E-04  0.501271898005506522E-04
  0.503364888282220282E-04  0.505466617545332649E-04  0.507577122283250727E-04
  0.509696439136735134E-04  0.511824604899534661E-04  0.513961656519025349E-04
  0.516107631096850570E-04  0.518262565889567823E-04  0.520426498309293698E-04
  0.522599465924353991E-04  0.524781506459934635E-04  0.526972657798739262E-04
  0.529172957981645015E-04  0.531382445208362217E-04  0.533601157838100069E-04
  0.535829134390230859E-04  0.538066413544959461E-04  0.540313034143993163E-04
  0.542569035191218553E-04  0.544834455853377312E-04  0.547109335460746552E-04
  0.549393713507820105E-04  0.551687629653996984E-04  0.553991123724267826E-04
  0.556304235709907557E-04  0.558627005769167319E-04  0.560959474227975201E-04
  0.563301681580634332E-04  0.565653668490524560E-04  0.568015475790811659E-04
  0.570387144485153753E-04  0.572768715748414790E-04  0.575160230927376792E-04
  0.577561731541461259E-04  0.579973259283447182E-04  0.582394856020197049E-04
  0.584826563793380485E-04  0.587268424820207917E-04  0.589720481494161394E-04
  0.592182776385731370E-04  0.594655352243153690E-04  0.597138251993155320E-04
  0.599631518741697633E-04  0.602135195774723155E-04  0.604649326558910505E-04
  0.607173954742426701E-04  0.609709124155686030E-04  0.612254878812109059E-04
  0.614811262908889638E-04  0.617378320827760487E-04  0.619956097135764261E-04
  0.622544636586025505E-04  0.625143984118530877E-04  0.627754184860906782E-04
  0.630375284129204751E-04  0.633007327428684906E-04  0.635650360454610280E-04
  0.638304429093037733E-04  0.640969579421613359E-04  0.643645857710375605E-04
  0.646333310422556360E-04  0.649031984215389093E-04  0.651741925940915636E-04
  0.654463182646804350E-04  0.657195801577163544E-04  0.659939830173363306E-04
  0.662695316074856782E-04  0.665462307120010405E-04  0.668240851346933040E-04
  0.671030996994309732E-04  0.673832792502238444E-04  0.676646286513072747E-04
  0.679471527872266420E-04  0.682308565629218309E-04  0.685157449038127766E-04
  0.688018227558848052E-04  0.690890950857745291E-04  0.693775668808558656E-04
  0.696672431493270300E-04  0.699581289202971638E-04  0.702502292438738431E-04
  0.705435491912504380E-04  0.708380938547945841E-04  0.711338683481363274E-04
  0.714308778062569620E-04  0.717291273855780555E-04  0.720286222640512358E-04
  0.723293676412479483E-04  0.726313687384495403E-04  0.729346307987382660E-04
  0.732391590870880478E-04  0.735449588904560911E-04  0.738520355178742696E-04
  0.741603943005418240E-04  0.744700405919175871E-04  0.747809797678130765E-04
  0.750932172264855456E-04  0.754067583887321063E-04  0.757216086979836211E-04
  0.760377736203992315E-04  0.763552586449611174E-04  0.766740692835700968E-04
  0.769942110711411713E-04  0.773156895656993689E-04  0.776385103484767401E-04
  0.779626790240088379E-04  0.782882012202322692E-04  0.786150825885821103E-04
  0.789433288040903658E-04  0.792729455654843330E-04  0.796039385952855626E-04
  0.799363136399089950E-04  0.802700764697631411E-04  0.806052328793499371E-04
  0.809417886873655616E-04  0.812797497368010903E-04  0.816191218950444112E-04
  0.819599110539818683E-04  0.823021231301003531E-04  0.826457640645903710E-04
  0.829908398234490276E-04  0.833373563975836509E-04  0.836853198029155362E-04
  0.840347360804848424E-04  0.843856112965551768E-04  0.847379515427190206E-04
  0.850917629360032485E-04  0.854470516189757194E-04  0.858038237598516640E-04
  0.861620855526009255E-04  0.865218432170550928E-04  0.868831029990161101E-04
  0.872458711703643177E-04  0.876101540291672113E-04  0.879759578997892035E-04
  0.883432891330011150E-04  0.887121541060906276E-04  0.890825592229726153E-04
  0.894545109143008441E-04  0.898280156375793064E-04  0.902030798772744761E-04
  0.905797101449275373E-04  0.909579129792679547E-04  0.913376949463266775E-04
  0.917190626395502246E-04  0.921020226799149327E-04  0.924865817160423016E-04
  0.928727464243142450E-04  0.932605235089886664E-04  0.936499197023164852E-04
  0.940409417646580258E-04  0.944335964846006941E-04  0.948278906790763968E-04
  0.952238311934804239E-04  0.956214249017900067E-04  0.960206787066837419E-04
  0.964215995396611799E-04  0.968241943611635906E-04  0.972284701606945139E-04
  0.976344339569412846E-04  0.980420927978964770E-04  0.984514537609808532E-04
  0.988625239531659456E-04  0.992753105110972091E-04  0.996898206012183789E-04
  0.100106061419895584E-03  0.100524040193542479E-03  0.100943764178745347E-03
  0.101365240662389515E-03  0.101788476961785682E-03  0.102213480424796942E-03
  0.102640258429966154E-03  0.103068818386644500E-03  0.103499167735119759E-03
  0.103931313946745680E-03  0.104365264524071356E-03  0.104801027000971962E-03
  0.105238608942779310E-03  0.105678017946412911E-03  0.106119261640512429E-03
  0.106562347685569748E-03  0.107007283774062178E-03  0.107454077630585531E-03
  0.107902737011988939E-03  0.108353269707509050E-03  0.108805683538905435E-03
  0.109259986360596084E-03  0.109716186059794258E-03  0.110174290556645075E-03
  0.110634307804363227E-03  0.111096245789370622E-03  0.111560112531435636E-03
  0.112025916083812065E-03  0.112493664533378637E-03  0.112963366000780026E-03
  0.113435028640567376E-03  0.113908660641340144E-03  0.114384270225887817E-03
  0.114861865651333245E-03  0.115341455209275743E-03  0.115823047225934987E-03
  0.116306650062295410E-03  0.116792272114251883E-03  0.117279921812754926E-03
  0.117769607623957541E-03  0.118261338049361586E-03  0.118755121625966077E-03
  0.119250966926415046E-03  0.119748882559146078E-03  0.120248877168540458E-03
  0.120750959435072670E-03  0.121255138075461455E-03  0.121761421842820646E-03
  0.122269819526811855E-03  0.122780339953796491E-03  0.123292991986989349E-03
  0.123807784526611998E-03  0.124324726510047933E-03  0.124843826911997423E-03
  0.125365094744633285E-03  0.125888539057757224E-03  0.126414168938957346E-03
  0.126941993513765740E-03  0.127472021945816531E-03  0.128004263437005611E-03
  0.128538727227650069E-03  0.129075422596648681E-03  0.129614358861642614E-03
  0.130155545379177898E-03  0.130698991544867427E-03  0.131244706793554218E-03
  0.131792700599474744E-03  0.132342982476424354E-03  0.132895561977921617E-03
  0.133450448697374602E-03  0.134007652268247098E-03  0.134567182364226274E-03
  0.135129048699390468E-03  0.135693261028377451E-03  0.136259829146554405E-03
  0.136828762890187680E-03  0.137400072136613583E-03  0.137973766804409521E-03
  0.138549856853566905E-03  0.139128352285663532E-03  0.139709263144037580E-03
  0.140292599513961320E-03  0.140878371522817084E-03  0.141466589340272496E-03
  0.142057263178457338E-03  0.142650403292140349E-03  0.143246019978907963E-03
  0.143844123579342628E-03  0.144444724477202515E-03  0.145047833099601413E-03
  0.145653459917190415E-03  0.146261615444339332E-03  0.146872310239318812E-03
  0.147485554904484546E-03  0.148101360086460741E-03  0.148719736476325139E-03
  0.149340694809794203E-03  0.149964245867410351E-03  0.150590400474728391E-03
  0.151219169502503901E-03  0.151850563866881360E-03  0.152484594529584511E-03
  0.153121272498106016E-03  0.153760608825898975E-03  0.154402614612568213E-03
  0.155047301004063750E-03  0.155694679192874038E-03  0.156344760418219650E-03
  0.156997555966249548E-03  0.157653077170236106E-03  0.158311335410772354E-03
  0.158972342115969081E-03  0.159636108761653818E-03  0.160302646871569762E-03
  0.160971968017575970E-03  0.161644083819847750E-03  0.162319005947079244E-03
  0.162996746116685494E-03  0.163677316095005976E-03  0.164360727697508566E-03
  0.165046992788995319E-03  0.165736123283808116E-03  0.166428131146035098E-03
  0.167123028389719157E-03  0.167820827079065990E-03  0.168521539328653875E-03
  0.169225177303643345E-03  0.169931753219989238E-03  0.170641279344652331E-03
  0.171353767995812518E-03  0.172069231543081944E-03  0.172787682407720945E-03
  0.173509133062852805E-03  0.174233596033680809E-03  0.174961083897705007E-03
  0.175691609284941411E-03  0.176425184878140973E-03  0.177161823413009197E-03
  0.177901537678428178E-03  0.178644340516678025E-03  0.179390244823660180E-03
  0.180139263549120628E-03  0.180891409696875682E-03  0.181646696325037007E-03
  0.182405136546238847E-03  0.183166743527864861E-03  0.183931530492277844E-03
  0.184699510717048379E-03  0.185470697535185968E-03  0.186245104335369720E-03
  0.187022744562181698E-03  0.187803631716339996E-03  0.188587779354932575E-03
  0.189375201091653564E-03  0.190165910597038995E-03  0.190959921598704482E-03
  0.191757247881582855E-03  0.192557903288164474E-03  0.193361901718736972E-03
  0.194169257131626786E-03  0.194979983543440855E-03  0.195794095029311083E-03
  0.196611605723137791E-03  0.197432529817835752E-03  0.198256881565579630E-03
  0.199084675278052612E-03  0.199915925326694282E-03  0.200750646142949611E-03
  0.201588852218520574E-03  0.202430558105617058E-03  0.203275778417209781E-03
  0.204124527827283372E-03  0.204976821071092163E-03  0.205832672945415243E-03
  0.206692098308813773E-03  0.207555112081888232E-03  0.208421729247538443E-03
  0.209291964851223073E-03  0.210165834001221224E-03  0.211043351868893863E-03
  0.211924533688948394E-03  0.212809394759702630E-03  0.213697950443349834E-03
  0.214590216166226375E-03  0.215486207419079149E-03  0.216385939757334406E-03
  0.217289428801367555E-03  0.218196690236775162E-03  0.219107739814646517E-03
  0.220022593351837717E-03  0.220941266731245270E-03  0.221863775902083021E-03
  0.222790136880158358E-03  0.223720365748150658E-03  0.224654478655889576E-03
  0.225592491820636779E-03  0.226534421527366801E-03  0.227480284129049184E-03
  0.228430096046933651E-03  0.229383873770834247E-03  0.230341633859416217E-03
  0.231303392940482484E-03  0.232269167711263749E-03  0.233238974938707299E-03
  0.234212831459768711E-03  0.235190754181703392E-03  0.236172760082361052E-03
  0.237158866210480007E-03  0.238149089685983249E-03  0.239143447700274975E-03
  0.240141957516540344E-03  0.241144636470044631E-03  0.242151501968433148E-03
  0.243162571492035309E-03  0.244177862594166766E-03  0.245197392901434969E-03
  0.246221180114043932E-03  0.247249242006103258E-03  0.248281596425935377E-03
  0.249318261296386276E-03  0.250359254615135636E-03  0.251404594455010384E-03
  0.252454298964297917E-03  0.253508386367061499E-03  0.254566874963455653E-03
  0.255629783130045243E-03  0.256697129320124012E-03  0.257768932064034206E-03
  0.258845209969489393E-03  0.259925981721897015E-03  0.261011266084682783E-03
  0.262101081899616039E-03  0.263195448087137737E-03  0.264294383646688461E-03
  0.265397907657038241E-03  0.266506039276617399E-03  0.267618797743850211E-03
  0.268736202377487866E-03  0.269858272576944838E-03  0.270985027822634071E-03
  0.272116487676307250E-03  0.273252671781393241E-03  0.274393599863338581E-03
  0.275539291729951386E-03  0.276689767271744180E-03  0.277845046462279859E-03
  0.279005149358517337E-03  0.280170096101161259E-03  0.281339906915010725E-03
  0.282514602109310963E-03  0.283694202078104655E-03  0.284878727300587830E-03
  0.286068198341464346E-03  0.287262635851303076E-03  0.288462060566895917E-03
  0.289666493311619094E-03  0.290875954995793609E-03  0.292090466617048227E-03
  0.293310049260684801E-03  0.294534724100043756E-03  0.295764512396872120E-03
  0.296999435501691452E-03  0.298239514854170367E-03  0.299484771983495285E-03
  0.300735228508745291E-03  0.301990906139265863E-03  0.303251826675047685E-03
  0.304518012007103957E-03  0.305789484117850946E-03  0.307066265081488705E-03
  0.308348377064385692E-03  0.309635842325462960E-03  0.310928683216579857E-03
  0.312226922182923369E-03  0.313530581763397129E-03  0.314839684591012919E-03
  0.316154253393282725E-03  0.317474310992614951E-03  0.318799880306709345E-03
  0.320130984348955604E-03  0.321467646228831871E-03  0.322809889152307356E-03
  0.324157736422244359E-03  0.325511211438803106E-03  0.326870337699847299E-03
  0.328235138801353295E-03  0.329605638437819334E-03  0.330981860402675696E-03
  0.332363828588699622E-03  0.333751566988429050E-03  0.335145099694579812E-03
  0.336544450900462349E-03  0.337949644900403898E-03  0.339360706090168895E-03
  0.340777658967383271E-03  0.342200528131958220E-03  0.343629338286519591E-03
  0.345064114236835068E-03  0.346504880892245623E-03  0.347951663266096928E-03
  0.349404486476175089E-03  0.350863375745142118E-03  0.352328356400972759E-03
  0.353799453877395973E-03  0.355276693714335506E-03  0.356760101558353760E-03
  0.358249703163095775E-03  0.359745524389738195E-03  0.361247591207437097E-03
  0.362755929693779459E-03  0.364270566035234669E-03  0.365791526527610813E-03
  0.367318837576510206E-03  0.368852525697788386E-03  0.370392617518013111E-03
  0.371939139774928561E-03  0.373492119317918618E-03  0.375051583108472204E-03
  0.376617558220652797E-03  0.378190071841567671E-03  0.379769151271840393E-03
  0.381354823926083374E-03  0.382947117333375889E-03  0.384546059137740807E-03
  0.386151677098624832E-03  0.387763999091379459E-03  0.389383053107746860E-03
  0.391008867256344302E-03  0.392641469763153070E-03  0.394280888972007009E-03
  0.395927153345086648E-03  0.397580291463412404E-03  0.399240332027339683E-03
  0.400907303857059186E-03  0.402581235893095964E-03  0.404262157196812438E-03
  0.405950096950911683E-03  0.407645084459946027E-03  0.409347149150824567E-03
  0.411056320573324589E-03  0.412772628400603361E-03  0.414496102429715138E-03
  0.416226772582127351E-03  0.417964668904240698E-03  0.419709821567909179E-03
  0.421462260870966374E-03  0.423222017237750027E-03  0.424989121219629515E-03
  0.426763603495538136E-03  0.428545494872504314E-03  0.430334826286187465E-03
  0.432131628801413323E-03  0.433935933612715388E-03  0.435747772044875296E-03
  0.437567175553467359E-03  0.439394175725402885E-03  0.441228804279481229E-03
  0.443071093066938610E-03  0.444921074072001982E-03  0.446778779412442787E-03
  0.448644241340137053E-03  0.450517492241623706E-03  0.452398564638666078E-03
  0.454287491188818727E-03  0.456184304685992739E-03  0.458089038061026130E-03
  0.460001724382253755E-03  0.461922396856083613E-03  0.463851088827572293E-03
  0.465787833781004205E-03  0.467732665340471628E-03  0.469685617270460454E-03
  0.471646723476435380E-03  0.473616018005428583E-03  0.475593535046630006E-03
  0.477579308931982754E-03  0.479573374136778210E-03  0.481575765280253050E-03
  0.483586517126193417E-03  0.485605664583535783E-03  0.487633242706974755E-03
  0.489669286697569524E-03  0.491713831903357467E-03  0.493766913819966612E-03
  0.495828568091231958E-03  0.497898830509813572E-03  0.499977737017819686E-03
  0.502065323707429241E-03  0.504161626821519860E-03  0.506266682754294406E-03
  0.508380528051916112E-03  0.510503199413141857E-03  0.512634733689957081E-03
  0.514775167888219471E-03  0.516924539168298535E-03  0.519082884845722329E-03
  0.521250242391823422E-03  0.523426649434391802E-03  0.525612143758326595E-03
  0.527806763306292977E-03  0.530010546179378989E-03  0.532223530637759715E-03
  0.534445755101359840E-03  0.536677258150521628E-03  0.538918078526672245E-03
  0.541168255133000196E-03  0.543427827035128505E-03  0.545696833461791907E-03
  0.547975313805520330E-03  0.550263307623321727E-03  0.552560854637368696E-03
  0.554867994735687171E-03  0.557184767972850959E-03  0.559511214570675955E-03
  0.561847374918919020E-03  0.564193289575977181E-03  0.566548999269594856E-03
  0.568914544897568914E-03  0.571289967528459800E-03  0.573675308402302447E-03
  0.576070608931325209E-03  0.578475910700667175E-03  0.580891255469099372E-03
  0.583316685169751620E-03  0.585752241910839490E-03  0.588197967976395808E-03
  0.590653905827003044E-03  0.593120098100533054E-03  0.595596587612886078E-03
  0.598083417358734391E-03  0.600580630512267044E-03  0.603088270427942080E-03
  0.605606380641237891E-03  0.608135004869409337E-03  0.610674187012245060E-03
  0.613223971152832719E-03  0.615784401558322697E-03  0.618355522680695069E-03
  0.620937379157534045E-03  0.623530015812802201E-03  0.626133477657617849E-03
  0.628747809891035776E-03  0.631373057900834586E-03  0.634009267264302643E-03
  0.636656483749030292E-03  0.639314753313702526E-03  0.641984122108899880E-03
  0.644664636477897709E-03  0.647356342957471748E-03  0.650059288278703458E-03
  0.652773519367795671E-03  0.655499083346884658E-03  0.658236027534856534E-03
  0.660984399448172983E-03  0.663744246801693197E-03  0.666515617509503611E-03
  0.669298559685747320E-03  0.672093121645463251E-03  0.674899351905422409E-03
  0.677717299184970407E-03  0.680547012406874019E-03  0.683388540698170966E-03
  0.686241933391018859E-03  0.689107240023557996E-03  0.691984510340767347E-03
  0.694873794295328552E-03  0.697775142048494149E-03  0.700688603970957757E-03
  0.703614230643729785E-03  0.706552072859011190E-03  0.709502181621081982E-03
  0.712464608147182245E-03  0.715439403868402485E-03  0.718426620430576580E-03
  0.721426309695178086E-03  0.724438523740220997E-03  0.727463314861165160E-03
  0.730500735571818329E-03  0.733550838605256982E-03  0.736613676914734988E-03
  0.739689303674605724E-03  0.742777772281244292E-03  0.745879136353974951E-03
  0.748993449736003094E-03  0.752120766495345061E-03  0.755261140925774432E-03
  0.758414627547759424E-03  0.761581281109411029E-03  0.764761156587432994E-03
  0.767954309188076671E-03  0.771160794348099460E-03  0.774380667735728332E-03
  0.777613985251621089E-03  0.780860803029844960E-03  0.784121177438845663E-03
  0.787395165082427633E-03  0.790682822800736198E-03  0.793984207671244858E-03
  0.797299377009747651E-03  0.800628388371348054E-03  0.803971299551467402E-03
  0.807328168586842138E-03  0.810699053756532657E-03  0.814084013582935849E-03
  0.817483106832800235E-03  0.820896392518246851E-03  0.824323929897794903E-03
  0.827765778477384715E-03  0.831221998011420077E-03  0.834692648503798889E-03
  0.838177790208957359E-03  0.841677483632915385E-03  0.845191789534327151E-03
  0.848720768925537682E-03  0.852264483073635927E-03  0.855822993501527580E-03
  0.859396361988996947E-03  0.862984650573780845E-03  0.866587921552646628E-03
  0.870206237482472377E-03  0.873839661181333919E-03  0.877488255729596514E-03
  0.881152084471004365E-03  0.884831211013788676E-03  0.888525699231766490E-03
  0.892235613265451237E-03  0.895961017523165776E-03  0.899701976682160858E-03
  0.903458555689739878E-03  0.907230819764379289E-03  0.911018834396871350E-03
  0.914822665351454085E-03  0.918642378666954893E-03  0.922478040657936883E-03
  0.926329717915850724E-03  0.930197477310189648E-03  0.934081385989653235E-03
  0.937981511383305659E-03  0.941897921201757262E-03  0.945830683438332012E-03
  0.949779866370250919E-03  0.953745538559817169E-03  0.957727768855605390E-03
  0.961726626393660236E-03  0.965742180598689009E-03  0.969774501185276510E-03
  0.973823658159090233E-03  0.977889721818095544E-03  0.981972762753777683E-03
  0.986072851852367021E-03  0.990190060296068002E-03  0.994324459564300015E-03
  0.998476121434928180E-03  0.100264511798552123E-02  0.100683152159459621E-02
  0.101103540494287716E-02  0.101525684101455484E-02  0.101949590309855648E-02
  0.102375266478981798E-02  0.102802719999055530E-02  0.103231958291155807E-02
  0.103662988807347116E-02  0.104095819030808963E-02  0.104530456475965803E-02
  0.104966908688617581E-02  0.105405183246070570E-02  0.105845287757269256E-02
  0.106287229862927655E-02  0.106731017235663084E-02  0.107176657580128495E-02
  0.107624158633146680E-02  0.108073528163844389E-02  0.108524773973787221E-02
  0.108977903897115392E-02  0.109432925800678803E-02  0.109889847584174931E-02
  0.110348677180285089E-02  0.110809422554812402E-02  0.111272091706820088E-02
  0.111736692668770320E-02  0.112203233506663700E-02  0.112671722320179467E-02
  0.113142167242815338E-02  0.113614576442029884E-02  0.114088958119383586E-02
  0.114565320510681364E-02  0.115043671886115584E-02  0.115524020550409647E-02
  0.116006374842962342E-02  0.116490743137991851E-02  0.116977133844682331E-02
  0.117465555407329130E-02  0.117956016305485484E-02  0.118448525054109903E-02
  0.118943090203713813E-02  0.119439720340510204E-02  0.119938424086562753E-02
  0.120439210099934657E-02  0.120942087074840383E-02  0.121447063741795570E-02
  0.121954148867768879E-02  0.122463351256334348E-02  0.122974679747823979E-02
  0.123488143219481548E-02  0.124003750585615974E-02  0.124521510797757137E-02
  0.125041432844810643E-02  0.125563525753213967E-02  0.126087798587093207E-02
  0.126614260448420493E-02  0.127142920477171881E-02  0.127673787851486373E-02
  0.128206871787824332E-02  0.128742181541128837E-02  0.129279726404985429E-02
  0.129819515711783722E-02  0.130361558832879404E-02  0.130905865178756933E-02
  0.131452444199193163E-02  0.132001305383420476E-02  0.132552458260292881E-02
  0.133105912398450571E-02  0.133661677406486201E-02  0.134219762933111830E-02
  0.134780178667326302E-02  0.135342934338583513E-02  0.135908039716961570E-02
  0.136475504613331445E-02  0.137045338879528784E-02  0.137617552408523885E-02
  0.138192155134593780E-02  0.138769157033494651E-02  0.139348568122635102E-02
  0.139930398461250239E-02  0.140514658150575297E-02  0.141101357334022601E-02
  0.141690506197356646E-02  0.142282114968871011E-02  0.142876193919566239E-02
  0.143472753363327928E-02  0.144071803657105837E-02  0.144673355201093952E-02
  0.145277418438910099E-02  0.145884003857778689E-02  0.146493121988711789E-02
  0.147104783406692302E-02  0.147718998730857372E-02  0.148335778624682940E-02
  0.148955133796169030E-02  0.149577074998024631E-02  0.150201613027855932E-02
  0.150828758728352745E-02  0.151458522987477019E-02  0.152090916738651825E-02
  0.152725950960951279E-02  0.153363636679290931E-02  0.154003984964619779E-02
  0.154647006934111064E-02  0.155292713751357015E-02  0.155941116626561729E-02
  0.156592226816735808E-02  0.157246055625891970E-02  0.157902614405241244E-02
  0.158561914553390299E-02  0.159223967516538330E-02  0.159888784788677209E-02
  0.160556377911790231E-02  0.161226758476052529E-02  0.161899938120032400E-02
  0.162575928530893344E-02  0.163254741444596998E-02  0.163936388646107102E-02
  0.164620881969592997E-02  0.165308233298636846E-02  0.165998454566438627E-02
  0.166691557756023915E-02  0.167387554900451483E-02  0.168086458083022659E-02
  0.168788279437491083E-02  0.169493031148272295E-02  0.170200725450657007E-02
  0.170911374631022516E-02  0.171624991027045926E-02  0.172341587027918818E-02
  0.173061175074561906E-02  0.173783767659841325E-02  0.174509377328785679E-02
  0.175238016678802696E-02  0.175969698359899700E-02  0.176704435074901984E-02
  0.177442239579673772E-02  0.178183124683339617E-02  0.178927103248506677E-02
  0.179674188191488522E-02  0.180424392482528002E-02  0.181177729146024297E-02
  0.181934211260757869E-02  0.182693851960117736E-02  0.183456664432329604E-02
  0.184222661920684701E-02  0.184991857723769784E-02  0.185764265195698282E-02
  0.186539897746340892E-02  0.187318768841560350E-02  0.188100892003443794E-02
  0.188886280810538019E-02  0.189674948898085091E-02  0.190466909958259076E-02
  0.191262177740404216E-02  0.192060766051272130E-02  0.192862688755263611E-02
  0.193667959774667981E-02  0.194476593089905054E-02  0.195288602739768029E-02
  0.196104002821667015E-02  0.196922807491873957E-02  0.197745030965768573E-02
  0.198570687518083997E-02  0.199399791483156376E-02  0.200232357255172638E-02
  0.201068399288420506E-02  0.201907932097539732E-02  0.202750970257773670E-02
  0.203597528405223072E-02  0.204447621237098531E-02  0.205301263511977871E-02
  0.206158470050060933E-02  0.207019255733427183E-02  0.207883635506294143E-02
  0.208751624375276817E-02  0.209623237409648161E-02  0.210498489741601201E-02
  0.211377396566510192E-02  0.212259973143196553E-02  0.213146234794192504E-02
  0.214036196906007298E-02  0.214929874929394417E-02  0.215827284379619799E-02
  0.216728440836731458E-02  0.217633359945828674E-02  0.218542057417335771E-02
  0.219454549027273344E-02  0.220370850617532558E-02  0.221290978096150108E-02
  0.222214947437584511E-02  0.223142774682993407E-02  0.224074475940512366E-02
  0.225010067385533015E-02  0.225949565260986397E-02  0.226892985877622964E-02
  0.227840345614296674E-02  0.228791660918248926E-02  0.229746948305394310E-02
  0.230706224360607707E-02  0.231669505738010643E-02  0.232636809161262600E-02
  0.233608151423850188E-02  0.234583549389378752E-02  0.235563019991865200E-02
  0.236546580236032117E-02  0.237534247197602891E-02  0.238526038023598608E-02
  0.239521969932634084E-02  0.240522060215219271E-02  0.241526326234057804E-02
  0.242534785424348802E-02  0.243547455294089747E-02  0.244564353424380192E-02
  0.245585497469727422E-02  0.246610905158351542E-02  0.247640594292495566E-02
  0.248674582748732763E-02  0.249712888478277693E-02  0.250755529507297459E-02
  0.251802523937225044E-02  0.252853889945073339E-02  0.253909645783751380E-02
  0.254969809782379115E-02  0.256034400346608635E-02  0.257103435958941752E-02
  0.258176935179051364E-02  0.259254916644103672E-02  0.260337399069081711E-02
  0.261424401247110829E-02  0.262515942049782944E-02  0.263612040427487187E-02
  0.264712715409736767E-02  0.265817986105499997E-02  0.266927871703531933E-02
  0.268042391472707699E-02  0.269161564762356855E-02  0.270285411002599762E-02
  0.271413949704683161E-02  0.272547200461321741E-02  0.273685182947036197E-02
  0.274827916918495528E-02  0.275975422214859867E-02  0.277127718758124952E-02
  0.278284826553468635E-02  0.279446765689595877E-02  0.280613556339090898E-02
  0.281785218758765074E-02  0.282961773290009259E-02  0.284143240359147021E-02
  0.285329640477789042E-02  0.286520994243189431E-02  0.287717322338603690E-02
  0.288918645533645883E-02  0.290124984684652070E-02  0.291336360735040692E-02
  0.292552794715676299E-02  0.293774307745235056E-02  0.295000921030570944E-02
  0.296232655867084910E-02  0.297469533639092192E-02  0.298711575820196805E-02
  0.299958803973662293E-02  0.301211239752786387E-02  0.302468904901277485E-02
  0.303731821253631386E-02  0.305000010735511024E-02  0.306273495364127284E-02
  0.307552297248619164E-02  0.308836438590440968E-02  0.310125941683745462E-02
  0.311420828915771452E-02  0.312721122767232670E-02  0.314026845812707782E-02
  0.315338020721033039E-02  0.316654670255693462E-02  0.317976817275221566E-02
  0.319304484733591879E-02  0.320637695680620017E-02  0.321976473262362882E-02
  0.323320840721520383E-02  0.324670821397839149E-02  0.326026438728518192E-02
  0.327387716248613535E-02  0.328754677591450162E-02  0.330127346489030200E-02
  0.331505746772445395E-02  0.332889902372290837E-02  0.334279837319080477E-02
  0.335675575743664802E-02  0.337077141877647601E-02  0.338484560053810019E-02
  0.339897854706530753E-02  0.341317050372210882E-02  0.342742171689699570E-02
  0.344173243400722239E-02  0.345610290350309738E-02  0.347053337487230598E-02
  0.348502409864421539E-02  0.349957532639426057E-02  0.351418731074828929E-02
  0.352886030538695182E-02  0.354359456505010800E-02  0.355839034554124647E-02
  0.357324790373193422E-02  0.358816749756625010E-02  0.360314938606530206E-02
  0.361819382933169665E-02  0.363330108855406363E-02  0.364847142601158834E-02
  0.366370510507856538E-02  0.367900239022897306E-02  0.369436354704106825E-02
  0.370978884220197428E-02  0.372527854351234998E-02  0.374083291989100791E-02
  0.375645224137959553E-02  0.377213677914728287E-02  0.378788680549546402E-02
  0.380370259386250036E-02  0.381958441882843548E-02  0.383553255611980125E-02
  0.385154728261438229E-02  0.386762887634602755E-02  0.388377761650947687E-02
  0.389999378346520638E-02  0.391627765874430229E-02  0.393262952505334627E-02
  0.394904966627930391E-02  0.396553836749448992E-02  0.398209591496149432E-02
  0.399872259613815329E-02  0.401541869968254257E-02  0.403218451545799255E-02
  0.404902033453812069E-02  0.406592644921186137E-02  0.408290315298858158E-02
  0.409995074060314976E-02  0.411706950802105329E-02  0.413425975244354881E-02
  0.415152177231281096E-02  0.416885586731711652E-02  0.418626233839605993E-02
  0.420374148774574092E-02  0.422129361882405893E-02  0.423891903635595455E-02
  0.425661804633870131E-02  0.427439095604722347E-02  0.429223807403942680E-02
  0.431015971016156674E-02  0.432815617555359390E-02  0.434622778265460284E-02
  0.436437484520822618E-02  0.438259767826808862E-02  0.440089659820327907E-02
  0.441927192270383847E-02  0.443772397078627794E-02  0.445625306279912644E-02
  0.447485952042845931E-02  0.449354366670352921E-02  0.451230582600234582E-02
  0.453114632405731202E-02  0.455006548796088074E-02  0.456906364617123539E-02
  0.458814112851799530E-02  0.460729826620791434E-02  0.462653539183067921E-02
  0.464585283936464703E-02  0.466525094418265666E-02  0.468473004305784788E-02
  0.470429047416951081E-02  0.472393257710895277E-02  0.474365669288541025E-02
  0.476346316393192522E-02  0.478335233411134823E-02  0.480332454872227192E-02
  0.482338015450503588E-02  0.484351949964774431E-02  0.486374293379231073E-02
  0.488405080804054075E-02  0.490444347496018628E-02  0.492492128859112546E-02
  0.494548460445147151E-02  0.496613377954375004E-02  0.498686917236110423E-02
  0.500769114289351374E-02  0.502860005263404495E-02  0.504959626458513760E-02
  0.507068014326486887E-02  0.509185205471333977E-02  0.511311236649898693E-02
  0.513446144772497937E-02  0.515589966903562662E-02  0.517742740262280843E-02
  0.519904502223244875E-02  0.522075290317096982E-02  0.524255142231185717E-02
  0.526444095810217269E-02  0.528642189056912834E-02  0.530849460132668764E-02
  0.533065947358218797E-02  0.535291689214299673E-02  0.537526724342319955E-02
  0.539771091545027028E-02  0.542024829787186684E-02  0.544287978196255403E-02
  0.546560576063061156E-02  0.548842662842484973E-02  0.551134278154146503E-02
  0.553435461783092098E-02  0.555746253680482454E-02  0.558066693964291444E-02
  0.560396822919998969E-02  0.562736681001291088E-02  0.565086308830762933E-02
  0.567445747200623265E-02  0.569815037073402933E-02  0.572194219582667328E-02
  0.574583336033725970E-02  0.576982427904356061E-02  0.579391536845518581E-02
  0.581810704682081837E-02  0.584239973413548230E-02  0.586679385214783182E-02
  0.589128982436748320E-02  0.591588807607232661E-02  0.594058903431597153E-02
  0.596539312793511849E-02  0.599030078755701575E-02  0.601531244560693425E-02
  0.604042853631567810E-02  0.606564949572712103E-02  0.609097576170578286E-02
  0.611640777394439721E-02  0.614194597397160411E-02  0.616759080515957327E-02
  0.619334271273171144E-02  0.621920214377039583E-02  0.624516954722473001E-02
  0.627124537391835542E-02  0.629743007655722813E-02  0.632372410973754909E-02
  0.635012792995361033E-02  0.637664199560573214E-02  0.640326676700821943E-02
  0.643000270639735617E-02  0.645685027793942764E-02  0.648380994773879379E-02
  0.651088218384593062E-02  0.653806745626562755E-02  0.656536623696510422E-02
  0.659277899988221054E-02  0.662030622093365880E-02  0.664794837802328269E-02
  0.667570595105034838E-02  0.670357942191784038E-02  0.673156927454089497E-02
  0.675967599485515543E-02  0.678790007082522365E-02  0.681624199245312555E-02
  0.684470225178682515E-02  0.687328134292876196E-02  0.690197976204444223E-02
  0.693079800737100502E-02  0.695973657922594521E-02  0.698879598001575161E-02
  0.701797671424464128E-02  0.704727928852331379E-02  0.707670421157775495E-02
  0.710625199425807524E-02  0.713592314954732913E-02  0.716571819257049662E-02
  0.719563764060338149E-02  0.722568201308159547E-02  0.725585183160958134E-02
  0.728614761996967085E-02  0.731656990413117030E-02  0.734711921225951383E-02
  0.737779607472537589E-02  0.740860102411395639E-02  0.743953459523417817E-02
  0.747059732512798599E-02  0.750178975307966289E-02  0.753311242062520026E-02
  0.756456587156170875E-02  0.759615065195681175E-02  0.762786731015819251E-02
  0.765971639680307868E-02  0.769169846482780153E-02  0.772381406947740198E-02
  0.775606376831526438E-02  0.778844812123280581E-02  0.782096769045920008E-02
  0.785362304057109564E-02  0.788641473850248617E-02  0.791934335355450394E-02
  0.795240945740532425E-02  0.798561362412007758E-02  0.801895643016082779E-02
  0.805243845439658837E-02  0.808606027811330924E-02  0.811982248502407349E-02
  0.815372566127915005E-02  0.818777039547620086E-02  0.822195727867049662E-02
  0.825628690438517075E-02  0.829075986862153405E-02  0.832537676986942754E-02
  0.836013820911756141E-02  0.839504478986403437E-02  0.843009711812674895E-02
  0.846529580245394646E-02  0.850064145393478882E-02  0.853613468620994034E-02
  0.857177611548225887E-02  0.860756636052742441E-02  0.864350604270477073E-02
  0.867959578596801465E-02  0.871583621687610673E-02  0.875222796460410624E-02
  0.878877166095410126E-02  0.882546794036618253E-02  0.886231743992947282E-02
  0.889932079939312164E-02  0.893647866117750975E-02  0.897379167038533758E-02
  0.901126047481284193E-02  0.904888572496103868E-02  0.908666807404702286E-02
  0.912460817801531883E-02  0.916270669554920814E-02  0.920096428808226188E-02
  0.923938161980975350E-02  0.927795935770021549E-02  0.931669817150700651E-02
  0.935559873377995142E-02  0.939466171987701597E-02  0.943388780797603348E-02
  0.947327767908643335E-02  0.951283201706115168E-02  0.955255150860843429E-02
  0.959243684330378897E-02  0.963248871360194298E-02  0.967270781484887328E-02
  0.971309484529389242E-02  0.975365050610170307E-02  0.979437550136467647E-02
  0.983527053811499886E-02  0.987633632633698119E-02  0.991757357897935996E-02
  0.995898301196770225E-02  0.100005653442168108E-01  0.100423212976432398E-01
  0.100842515971777489E-01  0.101263569707779992E-01  0.101686381494411181E-01
  0.102110958672164062E-01  0.102537308612180873E-01  0.102965438716381020E-01
  0.103395356417589710E-01  0.103827069179666387E-01  0.104260584497635287E-01
  0.104695909897814902E-01  0.105133052937948848E-01  0.105572021207336920E-01
  0.106012822326967109E-01  0.106455463949647697E-01  0.106899953760140349E-01
  0.107346299475292867E-01  0.107794508844174207E-01  0.108244589648208260E-01
  0.108696549701309195E-01  0.109150396850017060E-01  0.109606138973634016E-01
  0.110063783984361372E-01  0.110523339827436132E-01  0.110984814481270046E-01
  0.111448215957587454E-01  0.111913552301564512E-01  0.112380831591968912E-01
  0.112850061941300039E-01  0.113321251495929910E-01  0.113794408436244804E-01
  0.114269540976786391E-01  0.114746657366395638E-01  0.115225765888355182E-01
  0.115706874860533344E-01  0.116189992635528528E-01  0.116675127600814246E-01
  0.117162288178884934E-01  0.117651482827401330E-01  0.118142720039338556E-01
  0.118636008343132784E-01  0.119131356302829491E-01  0.119628772518232014E-01
  0.120128265625051092E-01  0.120629844295054595E-01  0.121133517236218305E-01
  0.121639293192876384E-01  0.122147180945874328E-01  0.122657189312720578E-01
  0.123169327147739909E-01  0.123683603342227017E-01  0.124200026824600965E-01
  0.124718606560560441E-01  0.125239351553238388E-01  0.125762270843359850E-01
  0.126287373509397800E-01  0.126814668667731192E-01  0.127344165472803098E-01
  0.127875873117279677E-01  0.128409800832209754E-01  0.128945957887185419E-01
  0.129484353590501814E-01  0.130024997289320352E-01  0.130567898369829960E-01
  0.131113066257410212E-01  0.131660510416795103E-01  0.132210240352237246E-01
  0.132762265607673183E-01  0.133316595766888087E-01  0.133873240453683626E-01
  0.134432209332044014E-01  0.134993512106304139E-01  0.135557158521317882E-01
  0.136123158362627464E-01  0.136691521456633221E-01  0.137262257670764509E-01
  0.137835376913650019E-01  0.138410889135291218E-01  0.138988804327234202E-01
  0.139569132522743347E-01  0.140151883796975490E-01  0.140737068267154930E-01
  0.141324696092749186E-01  0.141914777475644523E-01  0.142507322660324429E-01
  0.143102341934046619E-01  0.143699845627021719E-01  0.144299844112592782E-01
  0.144902347807415212E-01  0.145507367171637744E-01  0.146114912709084267E-01
  0.146724994967435095E-01  0.147337624538411635E-01  0.147952812057959397E-01
  0.148570568206432673E-01  0.149190903708780135E-01  0.149813829334730919E-01
  0.150439355898981976E-01  0.151067494261384657E-01  0.151698255327134858E-01
  0.152331650046961444E-01  0.152967689417316411E-01  0.153606384480565912E-01
  0.154247746325181928E-01  0.154891786085934839E-01  0.155538514944086916E-01
  0.156187944127585462E-01  0.156840084911259239E-01  0.157494948617013242E-01
  0.158152546614025481E-01  0.158812890318944383E-01  0.159475991196086943E-01
  0.160141860757638081E-01  0.160810510563849478E-01  0.161481952223241701E-01
  0.162156197392804950E-01  0.162833257778201429E-01  0.163513145133968689E-01
  0.164195871263723772E-01  0.164881448020368013E-01  0.165569887306293191E-01
  0.166261201073586926E-01  0.166955401324242018E-01  0.167652500110363582E-01
  0.168352509534378594E-01  0.169055441749246076E-01  0.169761308958667895E-01
  0.170470123417301167E-01  0.171181897430969648E-01  0.171896643356879326E-01
  0.172614373603831514E-01  0.173335100632438857E-01  0.174058836955341412E-01
  0.174785595137424143E-01  0.175515387796034844E-01  0.176248227601203573E-01
  0.176984127275861339E-01  0.177723099596063111E-01  0.178465157391207857E-01
  0.179210313544262111E-01  0.179958580991983370E-01  0.180709972725144712E-01
  0.181464501788760717E-01  0.182222181282312573E-01  0.182983024359977507E-01
  0.183747044230855860E-01  0.184514254159200697E-01  0.185284667464648070E-01
  0.186058297522448367E-01  0.186835157763698342E-01  0.187615261675574893E-01
  0.188398622801567613E-01  0.189185254741716033E-01  0.189975171152844437E-01
  0.190768385748799271E-01  0.191564912300687118E-01  0.192364764637114084E-01
  0.193167956644425785E-01  0.193974502266947395E-01  0.194784415507227755E-01
  0.195597710426280887E-01  0.196414401143830755E-01  0.197234501838556044E-01
  0.198058026748336759E-01  0.198884990170501014E-01  0.199715406462073752E-01
  0.200549290040024607E-01  0.201386655381520403E-01  0.202227517024174859E-01
  0.203071889566301539E-01  0.203919787667167160E-01  0.204771226047246110E-01
  0.205626219488476529E-01  0.206484782834515310E-01  0.207346930990997894E-01
  0.208212678925796049E-01  0.209082041669277491E-01  0.209955034314567301E-01
  0.210831672017809703E-01  0.211711969998431247E-01  0.212595943539405537E-01
  0.213483607987516831E-01  0.214374978753628966E-01  0.215270071312951249E-01
  0.216168901205307483E-01  0.217071484035405889E-01  0.217977835473109928E-01
  0.218887971253710831E-01  0.219801907178199044E-01  0.220719659113541057E-01
  0.221641242992953250E-01  0.222566674816178887E-01  0.223495970649765924E-01
  0.224429146627345907E-01  0.225366218949914175E-01  0.226307203886111294E-01
  0.227252117772504154E-01  0.228200977013871889E-01  0.229153798083489013E-01
  0.230110597523411967E-01  0.231071391944766141E-01  0.232036198028034366E-01
  0.233005032523346881E-01  0.233977912250770553E-01  0.234954854100603260E-01
  0.235935875033665560E-01  0.236920992081595498E-01  0.237910222347144373E-01
  0.238903583004473549E-01  0.239901091299452723E-01  0.240902764549959757E-01
  0.241908620146179462E-01  0.242918675550908431E-01  0.243932948299856074E-01
  0.244951456001949765E-01  0.245974216339640457E-01  0.247001247069209701E-01
  0.248032566021078385E-01  0.249068191100114411E-01  0.250108140285946259E-01
  0.251152431633273505E-01  0.252201083272180458E-01  0.253254113408451047E-01
  0.254311540323884956E-01  0.255373382376614909E-01  0.256439658001425853E-01
  0.257510385710073321E-01  0.258585584091607333E-01  0.259665271812693464E-01
  0.260749467617937374E-01  0.261838190330210066E-01  0.262931458850974888E-01
  0.264029292160616082E-01  0.265131709318766305E-01  0.266238729464640493E-01
  0.267350371817366220E-01  0.268466655676317771E-01  0.269587600421451329E-01
  0.270713225513641333E-01  0.271843550495018300E-01  0.272978594989308730E-01
  0.274118378702173787E-01  0.275262921421554202E-01  0.276412243018012045E-01
  0.277566363445076146E-01  0.278725302739588447E-01  0.279889081022051955E-01
  0.281057718496980462E-01  0.282231235453247326E-01  0.283409652264440814E-01
  0.284592989389215768E-01  0.285781267371649148E-01  0.286974506841596935E-01
  0.288172728515052080E-01  0.289375953194504314E-01  0.290584201769301734E-01
  0.291797495216011386E-01  0.293015854598786575E-01  0.294239301069730598E-01
  0.295467855869264197E-01  0.296701540326494741E-01  0.297940375859586104E-01
  0.299184383976131285E-01  0.300433586273523463E-01  0.301688004439334585E-01
  0.302947660251689371E-01  0.304212575579643763E-01  0.305482772383565276E-01
  0.306758272715513536E-01  0.308039098719623677E-01  0.309325272632490871E-01
  0.310616816783554663E-01  0.311913753595489535E-01  0.313216105584592022E-01
  0.314523895361172520E-01  0.315837145629947469E-01  0.317155879190433795E-01
  0.318480118937344917E-01  0.319809887860986394E-01  0.321145209047658323E-01
  0.322486105680053550E-01  0.323832601037661316E-01  0.325184718497170885E-01
  0.326542481532877751E-01  0.327905913717090949E-01  0.329275038720542729E-01
  0.330649880312797947E-01  0.332030462362669157E-01  0.333416808838629397E-01
  0.334808943809228807E-01  0.336206891443512138E-01  0.337610676011438765E-01
  0.339020321884304504E-01  0.340435853535162036E-01  0.341857295539249872E-01
  0.343284672574416250E-01  0.344718009421548302E-01  0.346157330965002411E-01
  0.347602662193035872E-01  0.349054028198240995E-01  0.350511454177981421E-01
  0.351974965434826842E-01  0.353444587376996119E-01  0.354920345518796171E-01
  0.356402265481065017E-01  0.357890372991616912E-01  0.359384693885689346E-01
  0.360885254106391232E-01  0.362392079705151915E-01  0.363905196842176509E-01
  0.365424631786897755E-01  0.366950410918432668E-01  0.368482560726040645E-01
  0.370021107809583166E-01  0.371566078879985787E-01  0.373117500759702347E-01
  0.374675400383178217E-01  0.376239804797321650E-01  0.377810741161970637E-01
  0.379388236750365510E-01  0.380972318949622177E-01  0.382563015261207368E-01
  0.384160353301417137E-01  0.385764360801853501E-01  0.387375065609909808E-01
  0.388992495689251747E-01  0.390616679120303206E-01  0.392247644100733872E-01
  0.393885418945949181E-01  0.395530032089581179E-01  0.397181512083983404E-01
  0.398839887600723614E-01  0.400505187431085957E-01  0.402177440486567381E-01
  0.403856675799381115E-01  0.405542922522960231E-01  0.407236209932463761E-01
  0.408936567425285738E-01  0.410644024521562984E-01  0.412358610864691291E-01
  0.414080356221837795E-01  0.415809290484458263E-01  0.417545443668815783E-01
  0.419288845916502492E-01  0.421039527494962221E-01  0.422797518798017150E-01
  0.424562850346392184E-01  0.426335552788249667E-01  0.428115656899718117E-01
  0.429903193585427640E-01  0.431698193879045955E-01  0.433500688943817825E-01
  0.435310710073106358E-01  0.437128288690933411E-01  0.438953456352529706E-01
  0.440786244744879735E-01  0.442626685687272370E-01  0.444474811131853609E-01
  0.446330653164181065E-01  0.448194244003781023E-01  0.450065616004708749E-01
  0.451944801656106940E-01  0.453831833582774360E-01  0.455726744545729423E-01
  0.457629567442779522E-01  0.459540335309092177E-01  0.461459081317768596E-01
  0.463385838780420514E-01  0.465320641147745004E-01  0.467263522010110330E-01
  0.469214515098135901E-01  0.471173654283278467E-01  0.473140973578420332E-01
  0.475116507138459709E-01  0.477100289260903934E-01  0.479092354386465580E-01
  0.481092737099656775E-01  0.483101472129395387E-01  0.485118594349603777E-01
  0.487144138779815675E-01  0.489178140585783822E-01  0.491220635080090590E-01
  0.493271657722762213E-01  0.495331244121880176E-01  0.497399430034205642E-01
  0.499476251365795973E-01  0.501561744172629026E-01  0.503655944661229732E-01
  0.505758889189297997E-01  0.507870614266340212E-01  0.509991156554304020E-01
  0.512120552868211149E-01  0.514258840176802096E-01  0.516406055603174027E-01
  0.518562236425426440E-01  0.520727420077308420E-01  0.522901644148868333E-01
  0.525084946387107260E-01  0.527277364696631043E-01  0.529478937140313438E-01
  0.531689701939953713E-01  0.533909697476940628E-01  0.536138962292919130E-01
  0.538377535090459394E-01  0.540625454733728653E-01  0.542882760249167179E-01
  0.545149490826161501E-01  0.547425685817730864E-01  0.549711384741206760E-01
  0.552006627278919457E-01  0.554311453278887381E-01  0.556625902755508717E-01
  0.558950015890256960E-01  0.561283833032375085E-01  0.563627394699581299E-01
  0.565980741578768973E-01  0.568343914526713914E-01  0.570716954570783599E-01
  0.573099902909649447E-01  0.575492800914002220E-01  0.577895690127271169E-01
  0.580308612266341312E-01  0.582731609222283536E-01  0.585164723061078126E-01
  0.587607996024345908E-01  0.590061470530081553E-01  0.592525189173390213E-01
  0.594999194727227967E-01  0.597483530143140332E-01  0.599978238552013529E-01
  0.602483363264820562E-01  0.604998947773372486E-01  0.607525035751074888E-01
  0.610061671053685056E-01  0.612608897720074222E-01  0.615166759972992569E-01
  0.617735302219832930E-01  0.620314569053408219E-01  0.622904605252721441E-01
  0.625505455783743752E-01  0.628117165800195637E-01  0.630739780644330311E-01
  0.633373345847722674E-01  0.636017907132054722E-01  0.638673510409916018E-01
  0.641340201785597225E-01  0.644018027555890438E-01  0.646707034210893678E-01
  0.649407268434817608E-01  0.652118777106796554E-01  0.654841607301703404E-01
  0.657575806290961323E-01  0.660321421543372949E-01  0.663078500725938491E-01
  0.665847091704685340E-01  0.668627242545498657E-01  0.671419001514955704E-01
  0.674222417081165731E-01  0.677037537914605969E-01  0.679864412888973452E-01
  0.682703091082030172E-01  0.685553621776454625E-01  0.688416054460698756E-01
  0.691290438829846171E-01  0.694176824786475605E-01  0.697075262441528148E-01
  0.699985802115172112E-01  0.702908494337684542E-01  0.705843389850323438E-01
  0.708790539606209274E-01  0.711749994771210814E-01  0.714721806724832320E-01
  0.717706027061106866E-01  0.720702707589488123E-01  0.723711900335755887E-01
  0.726733657542915773E-01  0.729768031672105993E-01  0.732815075403509125E-01
  0.735874841637266797E-01  0.738947383494397148E-01  0.742032754317719367E-01
  0.745131007672773932E-01  0.748242197348760740E-01  0.751366377359467680E-01
  0.754503601944209457E-01  0.757653925568769343E-01  0.760817402926345226E-01
  0.763994088938499544E-01  0.767184038756108383E-01  0.770387307760326406E-01
  0.773603951563543030E-01  0.776834026010349704E-01  0.780077587178508863E-01
  0.783334691379927728E-01  0.786605395161636273E-01  0.789889755306769636E-01
  0.793187828835548864E-01  0.796499673006279274E-01  0.799825345316338837E-01
  0.803164903503177235E-01  0.806518405545319367E-01  0.809885909663370929E-01
  0.813267474321031081E-01  0.816663158226101776E-01  0.820073020331515135E-01
  0.823497119836351654E-01  0.826935516186869668E-01  0.830388269077536184E-01
  0.833855438452064668E-01  0.837337084504455043E-01  0.840833267680040075E-01
  0.844344048676529263E-01  0.847869488445071318E-01  0.851409648191306101E-01
  0.854964589376429468E-01  0.858534373718259358E-01  0.862119063192308410E-01
  0.865718720032858657E-01  0.869333406734044412E-01  0.872963186050930845E-01
  0.876608121000612972E-01  0.880268274863302558E-01  0.883943711183429598E-01
  0.887634493770745048E-01  0.891340686701427853E-01  0.895062354319199893E-01
  0.898799561236436756E-01  0.902552372335298364E-01  0.906320852768849466E-01
  0.910105067962192066E-01  0.913905083613601871E-01  0.917720965695668078E-01
  0.921552780456439541E-01  0.925400594420575928E-01  0.929264474390496253E-01
  0.933144487447548909E-01  0.937040700953168798E-01  0.940953182550049588E-01
  0.944882000163317221E-01  0.948827222001709519E-01  0.952788916558762189E-01
  0.956767152613990229E-01  0.960761999234093778E-01  0.964773525774149376E-01
  0.968801801878815400E-01  0.972846897483542195E-01  0.976908882815785695E-01
  0.980987828396226724E-01  0.985083805039996541E-01  0.989196883857900444E-01
  0.993327136257661780E-01  0.997474633945155120E-01  0.100163944892565290E+00
  0.100582165350507513E+00  0.101002132029124558E+00  0.101423852219515290E+00
  0.101847333243221053E+00  0.102272582452353752E+00  0.102699607229722864E+00
  0.103128414988963690E+00  0.103559013174666148E+00  0.103991409262504039E+00
  0.104425610759364726E+00  0.104861625203479719E+00  0.105299460164554839E+00
  0.105739123243902652E+00  0.106180622074573794E+00  0.106623964321489573E+00
  0.107069157681575169E+00  0.107516209883893141E+00  0.107965128689777881E+00
  0.108415921892969516E+00  0.108868597319750487E+00  0.109323162829080528E+00
  0.109779626312733372E+00  0.110237995695433730E+00  0.110698278934994912E+00
  0.111160484022456943E+00  0.111624618982225518E+00  0.112090691872210491E+00
  0.112558710783967009E+00  0.113028683842835140E+00  0.113500619208081202E+00
  0.113974525073039332E+00  0.114450409665253841E+00  0.114928281246622160E+00
  0.115408148113537501E+00  0.115890018597034114E+00  0.116373901062931120E+00
  0.116859803911977908E+00  0.117347735580000043E+00  0.117837704538045679E+00
  0.118329719292532665E+00  0.118823788385396381E+00  0.119319920394237208E+00
  0.119818123932470794E+00  0.120318407649476600E+00  0.120820780230748395E+00
  0.121325250398045009E+00  0.121831826909541738E+00  0.122340518559982625E+00
  0.122851334180832286E+00  0.123364282640430506E+00  0.123879372844145352E+00
  0.124396613734528080E+00  0.124916014291468175E+00  0.125437583532349517E+00
  0.125961330512206732E+00  0.126487264323882742E+00  0.127015394098185602E+00
  0.127545729004048508E+00  0.128078278248688032E+00  0.128613051077764107E+00
  0.129150056775540756E+00  0.129689304665046939E+00  0.130230804108239034E+00
  0.130774564506162205E+00  0.131320595299114939E+00  0.131868905966812278E+00
  0.132419506028550404E+00  0.132972405043372016E+00  0.133527612610232216E+00
  0.134085138368165185E+00  0.134644991996451829E+00  0.135207183214786753E+00
  0.135771721783448540E+00  0.136338617503468179E+00  0.136907880216799532E+00
  0.137479519806490064E+00  0.138053546196852561E+00  0.138629969353637666E+00
  0.139208799284205820E+00  0.139790046037702537E+00  0.140373719705231909E+00
  0.140959830420031990E+00  0.141548388357650740E+00  0.142139403736122688E+00
  0.142732886816146320E+00  0.143328847901262518E+00  0.143927297338032334E+00
  0.144528245516218234E+00  0.145131702868963403E+00  0.145737679872973119E+00
  0.146346187048696758E+00  0.146957234960510275E+00  0.147570834216899954E+00
  0.148186995470645566E+00  0.148805729419006827E+00  0.149427046803908115E+00
  0.150050958412125207E+00  0.150677475075472439E+00  0.151306607670991078E+00
  0.151938367121137730E+00  0.152572764393974603E+00  0.153209810503358579E+00
  0.153849516509134254E+00  0.154491893517324702E+00  0.155136952680324736E+00
  0.155784705197094309E+00  0.156435162313353138E+00  0.157088335321776046E+00
  0.157744235562188140E+00  0.158402874421763096E+00  0.159064263335219835E+00
  0.159728413785021423E+00  0.160395337301574292E+00  0.161065045463428480E+00
  0.161737549897478627E+00  0.162412862279166043E+00  0.163090994332680483E+00
  0.163771957831165133E+00  0.164455764596920156E+00  0.165142426501607847E+00
  0.165831955466459152E+00  0.166524363462480368E+00  0.167219662510661282E+00
  0.167917864682182838E+00  0.168618982098628328E+00  0.169323026932192727E+00
  0.170030011405894355E+00  0.170739947793786900E+00  0.171452848421172727E+00
  0.172168725664816780E+00  0.172887591953161668E+00  0.173609459766542379E+00
  0.174334341637404633E+00  0.175062250150521348E+00  0.175793197943211410E+00
  0.176527197705558997E+00  0.177264262180633986E+00  0.178004404164713415E+00
  0.178747636507502555E+00  0.179493972112359595E+00  0.180243423936518654E+00
  0.180996004991314963E+00  0.181751728342410740E+00  0.182510607110022066E+00
  0.183272654469146534E+00  0.184037883649792511E+00  0.184806307937207426E+00
  0.185577940672110281E+00  0.186352795250922187E+00  0.187130885125998986E+00
  0.187912223805865031E+00  0.188696824855447559E+00  0.189484701896312585E+00
  0.190275868606900156E+00  0.191070338722763550E+00  0.191868126036806780E+00
  0.192669244399524014E+00  0.193473707719240329E+00  0.194281529962352928E+00
  0.195092725153573926E+00  0.195907307376173845E+00  0.196725290772224920E+00
  0.197546689542848680E+00  0.198371517948461057E+00  0.199199790309020408E+00
  0.200031521004276014E+00  0.200866724474017710E+00  0.201705415218327189E+00
  0.202547607797827878E+00  0.203393316833940324E+00  0.204242557009134296E+00
  0.205095343067184133E+00  0.205951689813424793E+00  0.206811612115008786E+00
  0.207675124901164326E+00  0.208542243163454960E+00  0.209412981956038108E+00
  0.210287356395929048E+00  0.211165381663261514E+00  0.212047073001551761E+00
  0.212932445717963215E+00  0.213821515183572258E+00  0.214714296833635354E+00
  0.215610806167855579E+00  0.216511058750654045E+00  0.217415070211438466E+00
  0.218322856244874908E+00  0.219234432611160435E+00  0.220149815136296501E+00
  0.221069019712363812E+00  0.221992062297798637E+00  0.222918958917668247E+00
  0.223849725663951560E+00  0.224784378695816828E+00  0.225722934239902639E+00
  0.226665408590599721E+00  0.227611818110333625E+00  0.228562179229849338E+00
  0.229516508448494916E+00  0.230474822334510387E+00  0.231437137525313585E+00
  0.232403470727789746E+00  0.233373838718581167E+00  0.234348258344378724E+00
  0.235326746522214331E+00  0.236309320239754900E+00  0.237295996555595801E+00
  0.238286792599559372E+00  0.239281725572990711E+00  0.240280812749056744E+00
  0.241284071473045980E+00  0.242291519162669805E+00  0.243303173308365289E+00
  0.244319051473596921E+00  0.245339171295164388E+00  0.246363550483506916E+00
  0.247392206823011107E+00  0.248425158172319832E+00  0.249462422464642175E+00
  0.250504017708064797E+00  0.251549961985865045E+00  0.252600273456823177E+00
  0.253654970355540188E+00  0.254714070992752506E+00  0.255777593755650678E+00
  0.256845557108198230E+00  0.257917979591452351E+00  0.258994879823886470E+00
  0.260076276501711223E+00  0.261162188399202022E+00  0.262252634369023463E+00
  0.263347633342556398E+00  0.264447204330227281E+00  0.265551366421837742E+00
  0.266660138786896261E+00  0.267773540674951516E+00  0.268891591415924336E+00
  0.270014310420446380E+00  0.271141717180195307E+00  0.272273831268233402E+00
  0.273410672339347627E+00  0.274552260130390580E+00  0.275698614460623992E+00
  0.276849755232060624E+00  0.278005702429812651E+00  0.279166476122436835E+00
  0.280332096462283409E+00  0.281502583685845853E+00  0.282677958114112338E+00
  0.283858240152918495E+00  0.285043450293301970E+00  0.286233609111856524E+00
  0.287428737271092027E+00  0.288628855519791283E+00  0.289833984693370683E+00
  0.291044145714241975E+00  0.292259359592175527E+00  0.293479647424665480E+00
  0.294705030397294176E+00  0.295935529784102869E+00  0.297171166947958920E+00
  0.298411963340927511E+00  0.299657940504643949E+00  0.300909120070687375E+00
  0.302165523760956789E+00  0.303427173388048255E+00  0.304694090855631761E+00
  0.305966298158834693E+00  0.307243817384621254E+00  0.308526670712176765E+00
  0.309814880413292637E+00  0.311108468852753006E+00  0.312407458488723477E+00
  0.313711871873139037E+00  0.315021731652098680E+00  0.316337060566256434E+00
  0.317657881451216761E+00  0.318984217237931078E+00  0.320316090953095600E+00
  0.321653525719551303E+00  0.322996544756685933E+00  0.324345171380834851E+00
  0.325699429005689156E+00  0.327059341142700022E+00  0.328424931401487208E+00
  0.329796223490249285E+00  0.331173241216175029E+00  0.332556008485857313E+00
  0.333944549305705940E+00  0.335338887782367867E+00  0.336739048123143203E+00
  0.338145054636406539E+00  0.339556931732028389E+00  0.340974703921799294E+00
  0.342398395819855539E+00  0.343828032143106532E+00  0.345263637711662186E+00
  0.346705237449266845E+00  0.348152856383730058E+00  0.349606519647361225E+00
  0.351066252477406360E+00  0.352532080216485966E+00  0.354004028313035735E+00
  0.355482122321745919E+00  0.356966387904008420E+00  0.358456850828360374E+00
  0.359953536970931576E+00  0.361456472315894062E+00  0.362965682955913083E+00
  0.364481195092600185E+00  0.366003035036968571E+00  0.367531229209887678E+00
  0.369065804142545362E+00  0.370606786476905925E+00  0.372154202966173742E+00
  0.373708080475257332E+00  0.375268445981235654E+00  0.376835326573827567E+00
  0.378408749455859228E+00  0.379988741943740160E+00  0.381575331467935319E+00
  0.383168545573441544E+00  0.384768411920265896E+00  0.386374958283906000E+00
  0.387988212555832157E+00  0.389608202743972232E+00  0.391234956973195158E+00
  0.392868503485803489E+00  0.394508870642020670E+00  0.396156086920484429E+00
  0.397810180918740930E+00  0.399471181353741434E+00  0.401139117062341455E+00
  0.402814017001798697E+00  0.404495910250279866E+00  0.406184826007362665E+00
  0.407880793594543767E+00  0.409583842455747527E+00  0.411294002157837013E+00
  0.413011302391127988E+00  0.414735772969904382E+00  0.416467443832933382E+00
  0.418206345043989514E+00  0.419952506792373559E+00  0.421705959393437524E+00
  0.423466733289110886E+00  0.425234859048429059E+00  0.427010367368065025E+00
  0.428793289072859130E+00  0.430583655116358710E+00  0.432381496581352442E+00
  0.434186844680411022E+00  0.435999730756428672E+00  0.437820186283167601E+00
  0.439648242865804229E+00  0.441483932241478527E+00  0.443327286279842470E+00
  0.445178336983617251E+00  0.447037116489146402E+00  0.448903657066954065E+00
  0.450777991122305544E+00  0.452660151195769744E+00  0.454550169963784778E+00
  0.456448080239222509E+00  0.458353914971962428E+00  0.460267707249461033E+00
  0.462189490297326755E+00  0.464119297479896997E+00  0.466057162300816952E+00
  0.468003118403621854E+00  0.469957199572321627E+00  0.471919439731983859E+00
  0.473889872949328106E+00  0.475868533433314034E+00  0.477855455535735607E+00
  0.479850673751818280E+00  0.481854222720817293E+00  0.483866137226620141E+00
  0.485886452198346808E+00  0.487915202710961615E+00  0.489952423985878738E+00
  0.491998151391574157E+00  0.494052420444199947E+00  0.496115266808201116E+00
  0.498186726296934390E+00  0.500266834873291044E+00  0.502355628650317576E+00
  0.504453143891848144E+00  0.506559417013130897E+00  0.508674484581460140E+00
  0.510798383316812155E+00  0.512931150092482135E+00  0.515072821935725789E+00
  0.517223436028397598E+00  0.519383029707602861E+00  0.521551640466341615E+00
  0.523729305954160784E+00  0.525916063977807435E+00  0.528111952501885473E+00
  0.530317009649514892E+00  0.532531273702994024E+00  0.534754783104460896E+00
  0.536987576456566029E+00  0.539229692523139015E+00  0.541481170229862419E+00
  0.543742048664947242E+00  0.546012367079812155E+00  0.548292164889765288E+00
  0.550581481674685125E+00  0.552880357179713178E+00  0.555188831315940323E+00
  0.557506944161100471E+00  0.559834735960266450E+00  0.562172247126548896E+00
  0.564519518241797580E+00  0.566876590057307173E+00  0.569243503494520353E+00
  0.571620299645744900E+00  0.574007019774862570E+00  0.576403705318046633E+00
  0.578810397884481409E+00  0.581227139257084247E+00  0.583653971393232496E+00
  0.586090936425487263E+00  0.588538076662331600E+00  0.590995434588900581E+00
  0.593463052867719942E+00  0.595940974339446594E+00  0.598429242023612917E+00
  0.600927899119373055E+00  0.603436989006254421E+00  0.605956555244906103E+00
  0.608486641577861920E+00  0.611027291930295369E+00  0.613578550410783352E+00
  0.616140461312072008E+00  0.618713069111845315E+00  0.621296418473498813E+00
  0.623890554246910645E+00  0.626495521469226380E+00  0.629111365365636943E+00
  0.631738131350164545E+00  0.634375865026451047E+00  0.637024612188550554E+00
  0.639684418821723000E+00  0.642355331103235061E+00  0.645037395403156189E+00
  0.647730658285171623E+00  0.650435166507384754E+00  0.653150967023131468E+00
  0.655878106981794273E+00  0.658616633729621870E+00  0.661366594810551045E+00
  0.664128037967028573E+00  0.666901011140846323E+00  0.669685562473969487E+00
  0.672481740309373022E+00  0.675289593191881088E+00  0.678109169869010264E+00
  0.680940519291815316E+00  0.683783690615740514E+00  0.686638733201468177E+00
  0.689505696615782648E+00  0.692384630632426390E+00  0.695275585232964954E+00
  0.698178610607655181E+00  0.701093757156315833E+00  0.704021075489204673E+00
  0.706960616427891653E+00  0.709912431006148537E+00  0.712876570470830528E+00
  0.715853086282766338E+00  0.718842030117652908E+00  0.721843453866950924E+00
  0.724857409638787198E+00  0.727883949758859838E+00  0.730923126771341303E+00
  0.733974993439799328E+00  0.737039602748106648E+00  0.740117007901363033E+00
  0.743207262326818774E+00  0.746310419674801495E+00  0.749426533819650520E+00
  0.752555658860644905E+00  0.755697849122952459E+00  0.758853159158565993E+00
  0.762021643747253230E+00  0.765203357897506486E+00  0.768398356847498798E+00
  0.771606696066042042E+00  0.774828431253551830E+00  0.778063618343008967E+00
  0.781312313500938549E+00  0.784574573128379860E+00  0.787850453861866584E+00
  0.791140012574410467E+00  0.794443306376488523E+00  0.797760392617035685E+00
  0.801091328884435350E+00  0.804436173007527344E+00  0.807794983056605909E+00
  0.811167817344430109E+00  0.814554734427235250E+00  0.817955793105750506E+00
  0.821371052426218551E+00  0.824800571681423511E+00  0.828244410411713261E+00
  0.831702628406042477E+00  0.835175285703005255E+00  0.838662442591877610E+00
  0.842164159613665642E+00  0.845680497562155353E+00  0.849211517484970480E+00
  0.852757280684626084E+00  0.856317848719601371E+00  0.859893283405403164E+00
  0.863483646815640160E+00  0.867089001283100624E+00  0.870709409400834522E+00
  0.874344934023240317E+00  0.877995638267158096E+00  0.881661585512958146E+00
  0.885342839405651727E+00  0.889039463855989198E+00  0.892751523041571127E+00
  0.896479081407962841E+00  0.900222203669812648E+00  0.903980954811978044E+00
  0.907755400090646258E+00  0.911545605034477457E+00  0.915351635445736278E+00
  0.919173557401434915E+00  0.923011437254481204E+00  0.926865341634830142E+00
  0.930735337450640743E+00  0.934621491889439104E+00  0.938523872419278482E+00
  0.942442546789920566E+00  0.946377583034004988E+00  0.950329049468232268E+00
  0.954297014694549084E+00  0.958281547601340322E+00  0.962282717364626450E+00
  0.966300593449257561E+00  0.970335245610128960E+00  0.974386743893386642E+00
  0.978455158637644429E+00  0.982540560475204772E+00  0.986643020333285548E+00
  0.990762609435251074E+00  0.994899399301851006E+00  0.999053461752454020E+00
  0.100322486890630591E+01  0.100741369318377472E+01  0.101162000730760959E+01
  0.101584388430420236E+01  0.102008539750485783E+01  0.102434462054706543E+01
  0.102862162737577378E+01  0.103291649224468252E+01  0.103722928971752548E+01
  0.104156009466936750E+01  0.104590898228790330E+01  0.105027602807476317E+01
  0.105466130784682410E+01  0.105906489773752721E+01  0.106348687419819288E+01
  0.106792731399935859E+01  0.107238629423210474E+01  0.107686389230939472E+01
  0.108136018596741845E+01  0.108587525326694290E+01  0.109040917259466852E+01
  0.109496202266458242E+01  0.109953388251933659E+01  0.110412483153161323E+01
  0.110873494940550299E+01  0.111336431617789078E+01  0.111801301221984373E+01
  0.112268111823800698E+01  0.112736871527600724E+01  0.113207588471585097E+01
  0.113680270827935015E+01  0.114154926802953272E+01  0.114631564637206917E+01
  0.115110192605670303E+01  0.115590819017868807E+01  0.116073452218023254E+01
  0.116558100585193958E+01  0.117044772533427444E+01  0.117533476511901713E+01
  0.118024221005073127E+01  0.118517014532823639E+01  0.119011865650608861E+01
  0.119508782949606474E+01  0.120007775056865573E+01  0.120508850635455667E+01
  0.121012018384618392E+01  0.121517287039917599E+01  0.122024665373391206E+01
  0.122534162193703589E+01  0.123045786346298480E+01  0.123559546713552670E+01
  0.124075452214929483E+01  0.124593511807134760E+01  0.125113734484271744E+01
  0.125636129277997166E+01  0.126160705257678174E+01  0.126687471530549867E+01
  0.127216437241873237E+01  0.127747611575094289E+01  0.128281003752002531E+01
  0.128816623032892430E+01  0.129354478716723298E+01  0.129894580141280924E+01
  0.130436936683339755E+01  0.130981557758825518E+01  0.131528452822979225E+01
  0.132077631370520066E+01  0.132629102935811871E+01  0.133182877093027585E+01
  0.133738963456315818E+01  0.134297371679967692E+01  0.134858111458584395E+01
  0.135421192527245671E+01  0.135986624661678857E+01  0.136554417678427820E+01
  0.137124581435024684E+01  0.137697125830160139E+01  0.138272060803855390E+01
  0.138849396337634823E+01  0.139429142454699329E+01  0.140011309220100477E+01
  0.140595906740914267E+01  0.141182945166418117E+01  0.141772434688266169E+01
  0.142364385540666305E+01  0.142958808000557847E+01  0.143555712387790169E+01
  0.144155109065301645E+01  0.144757008439299883E+01  0.145361420959441401E+01
  0.145968357119014547E+01  0.146577827455120713E+01  0.147189842548857386E+01
  0.147804413025502002E+01  0.148421549554696308E+01  0.149041262850631950E+01
  0.149663563672235345E+01  0.150288462823356084E+01  0.150915971152953476E+01
  0.151546099555285108E+01  0.152178858970095998E+01  0.152814260382808564E+01
  0.153452314824713287E+01  0.154093033373160537E+01  0.154736427151751776E+01
  0.155382507330534292E+01  0.156031285126194086E+01  0.156682771802250853E+01
  0.157336978669253558E+01  0.157993917084976720E+01  0.158653598454617928E+01
  0.159316034230994785E+01  0.159981235914745268E+01  0.160649215054526495E+01
  0.161319983247215260E+01  0.161993552138109576E+01  0.162669933421130675E+01
  0.163349138839026198E+01  0.164031180183574188E+01  0.164716069295786771E+01
  0.165403818066117414E+01  0.166094438434666225E+01  0.166787942391387478E+01
  0.167484341976297868E+01
        0.0000000000        0.0000000000        0.0000000000
        0.0000000000        0.0000000000        0.0000000000
        0.0000000000        0.0000000000        0.0000000000
        0.0000000000        0.0000000000        0.0000000000
        0.0000000000        0.0000000000        0.0000000000
        0.0000000000        0.0000000000        0.0000000000
        0.0000000000        0.0000000000        0.0000000000
        0.0000000000        0.0000000000        0.0000000000
        0.0000000000        0.0000000000        0.0000000000
        0.0000000000        0.0000000000        0.0000000000
        0.0000000000        0.0000000000        0.0000000000
        0.0000000000        0.0000000000        0.0000000000
        0.0000000000        0.0000000000        0.0000000000
        0.0000000000        0.0000000000        0.0000000000
        0.0000000000        0.0000000000        0.0000000000
        0.0000000000        0.0000000000        0.0000000000
        0.0000000000        0.0000000000        0.0000000000
        0.0000000000        0.0000000000        0.0000000000
        0.0000000000        0.0000000000        0.0000000000
        0.0000000000        0.0000000000        0.0000000000
        0.0000000000        0.0000000000        0.0000000000
        0.0000000000        0.0000000000        0.0000000000
        0.0000000000        0.0000000000        0.0000000000
        0.0000000000        0.0000000000        0.0000000000
        0.0000000000        0.0000000000        0.0000000000
        0.0000000000        0.0000000000        0.0000000000
        0.0000000000        0.0000000000        0.0000000000
        0.0000000000        0.0000000000        0.0000000000
        0.0000000000        0.0000000000        0.0000000000
        0.0000000000        0.0000000000        0.0000000000
        0.0000000000        0.0000000000        0.0000000000
        0.0000000000        0.0000000000        0.0000000000
        0.0000000000        0.0000000000        0.0000000000
        0.0000000000        0.0000000000        0.0000000000
        0.0000000000        0.0000000000        0.0000000000
        0.0000000000        0.0000000000        0.0000000000
        0.0000000000        0.0000000000        0.0000000000
        0.0000000000        0.0000000000        0.0000000000
        0.0000000000        0.0000000000        0.0000000000
        0.0000000000        0.0000000000        0.0000000000
        0.0000000000        0.0000000000        0.0000000000
        0.0000000000        0.0000000000        0.0000000000
        0.0000000000        0.0000000000        0.0000000000
        0.0000000000        0.0000000000        0.0000000000
        0.0000000000        0.0000000000        0.0000000000
        0.0000000000        0.0000000000        0.0000000000
        0.0000000000        0.0000000000        0.0000000000
        0.0000000000        0.0000000000        0.0000000000
        0.0000000000        0.0000000000        0.0000000000
        0.0000000000        0.0000000000        0.0000000000
        0.0000000000        0.0000000000        0.0000000000
        0.0000000000        0.0000000000        0.0000000000
        0.0000000000        0.0000000000        0.0000000000
        0.0000000000        0.0000000000        0.0000000000
        0.0000000000        0.0000000000        0.0000000000
        0.0000000000        0.0000000000        0.0000000000
        0.0000000000        0.0000000000        0.0000000000
        0.0000000000        0.0000000000        0.0000000000
        0.0000000000        0.0000000000        0.0000000000
        0.0000000000        0.0000000000        0.0000000000
        0.0000000000        0.0000000000        0.0000000000
        0.0000000000        0.0000000000        0.0000000000
        0.0000000000        0.0000000000        0.0000000000
        0.0000000000        0.0000000000        0.0000000000
        0.0000000000        0.0000000000        0.0000000000
        0.0000000000        0.0000000000        0.0000000000
        0.0000000000        0.0000000000        0.0000000000
        0.0000000000        0.0000000000        0.0000000000
        0.0000000000        0.0000000000        0.0000000000
        0.0000000000        0.0000000000        0.0000000000
        0.0000000000        0.0000000000        0.0000000000
        0.0000000000        0.0000000000        0.0000000000
        0.0000000000        0.0000000000        0.0000000000
        0.0000000000        0.0000000000        0.0000000000
        0.0000000000        0.0000000000        0.0000000000
        0.0000000000        0.0000000000        0.0000000000
        0.0000000000        0.0000000000        0.0000000000
        0.0000000000        0.0000000000        0.0000000000
        0.0000000000        0.0000000000        0.0000000000
        0.0000000000        0.0000000000        0.0000000000
        0.0000000000        0.0000000000        0.0000000000
        0.0000000000        0.0000000000        0.0000000000
        0.0000000000        0.0000000000        0.0000000000
        0.0000000000        0.0000000000        0.0000000000
        0.0000000000        0.0000000000        0.0000000000
        0.0000000000        0.0000000000        0.0000000000
        0.0000000000        0.0000000000        0.0000000000
        0.0000000000        0.0000000000        0.0000000000
        0.0000000000        0.0000000000        0.0000000000
        0.0000000000        0.0000000000        0.0000000000
        0.0000000000        0.0000000000        0.0000000000
        0.0000000000        0.0000000000        0.0000000000
        0.0000000000        0.0000000000        0.0000000000
        0.0000000000        0.0000000000        0.0000000000
        0.0000000000        0.0000000000        0.0000000000
        0.0000000000        0.0000000000        0.0000000000
        0.0000000000        0.0000000000        0.0000000000
        0.0000000000        0.0000000000        0.0000000000
        0.0000000000        0.0000000000        0.0000000000
        0.0000000000        0.0000000000        0.0000000000
        0.0000000000        0.0000000000        0.0000000000
        0.0000000000        0.0000000000        0.0000000000
        0.0000000000        0.0000000000        0.0000000000
        0.0000000000        0.0000000000        0.0000000000
        0.0000000000        0.0000000000        0.0000000000
        0.0000000000        0.0000000000        0.0000000000
        0.0000000000        0.0000000000        0.0000000000
        0.0000000000        0.0000000000        0.0000000000
        0.0000000000        0.0000000000        0.0000000000
        0.0000000000        0.0000000000        0.0000000000
        0.0000000000        0.0000000000        0.0000000000
        0.0000000000        0.0000000000        0.0000000000
        0.0000000000        0.0000000000        0.0000000000
        0.0000000000        0.0000000000        0.0000000000
        0.0000000000        0.0000000000        0.0000000000
        0.0000000000        0.0000000000        0.0000000000
        0.0000000000        0.0000000000        0.0000000000
        0.0000000000        0.0000000000        0.0000000000
        0.0000000000        0.0000000000        0.0000000000
        0.0000000000        0.0000000000        0.0000000000
        0.0000000000        0.0000000000        0.0000000000
        0.0000000000        0.0000000000        0.0000000000
        0.0000000000        0.0000000000        0.0000000000
        0.0000000000        0.0000000000        0.0000000000
        0.0000000000        0.0000000000        0.0000000000
        0.0000000000        0.0000000000        0.0000000000
        0.0000000000        0.0000000000        0.0000000000
        0.0000000000        0.0000000000        0.0000000000
        0.0000000000        0.0000000000        0.0000000000
        0.0000000000        0.0000000000        0.0000000000
        0.0000000000        0.0000000000        0.0000000000
        0.0000000000        0.0000000000        0.0000000000
        0.0000000000        0.0000000000        0.0000000000
        0.0000000000        0.0000000000        0.0000000000
        0.0000000000        0.0000000000        0.0000000000
        0.0000000000        0.0000000000        0.0000000000
        0.0000000000        0.0000000000        0.0000000000
        0.0000000000        0.0000000000        0.0000000000
        0.0000000000        0.0000000000        0.0000000000
        0.0000000000        0.0000000000        0.0000000000
        0.0000000000        0.0000000000        0.0000000000
        0.0000000000        0.0000000000        0.0000000000
        0.0000000000        0.0000000000        0.0000000000
        0.0000000000        0.0000000000        0.0000000000
        0.0000000000        0.0000000000        0.0000000000
        0.0000000000        0.0000000000        0.0000000000
        0.0000000000        0.0000000000        0.0000000000
        0.0000000000        0.0000000000        0.0000000000
        0.0000000000        0.0000000000        0.0000000000
        0.0000000000        0.0000000000        0.0000000000
        0.0000000000        0.0000000000        0.0000000000
        0.0000000000        0.0000000000        0.0000000000
        0.0000000000        0.0000000000        0.0000000000
        0.0000000000        0.0000000000        0.0000000000
        0.0000000000        0.0000000000        0.0000000000
        0.0000000000        0.0000000000        0.0000000000
        0.0000000000        0.0000000000        0.0000000000
        0.0000000000        0.0000000000        0.0000000000
        0.0000000000        0.0000000000        0.0000000000
        0.0000000000        0.0000000000        0.0000000000
        0.0000000000        0.0000000000        0.0000000000
        0.0000000000        0.0000000000        0.0000000000
        0.0000000000        0.0000000000        0.0000000000
        0.0000000000        0.0000000000        0.0000000000
        0.0000000000        0.0000000000        0.0000000000
        0.0000000000        0.0000000000        0.0000000000
        0.0000000000        0.0000000000        0.0000000000
        0.0000000000        0.0000000000        0.0000000000
        0.0000000000        0.0000000000        0.0000000000
        0.0000000000        0.0000000000        0.0000000000
        0.0000000000        0.0000000000        0.0000000000
        0.0000000000        0.0000000000        0.0000000000
        0.0000000000        0.0000000000        0.0000000000
        0.0000000000        0.0000000000        0.0000000000
        0.0000000000        0.0000000000        0.0000000000
        0.0000000000        0.0000000000        0.0000000000
        0.0000000000        0.0000000000        0.0000000000
        0.0000000000        0.0000000000        0.0000000000
        0.0000000000        0.0000000000        0.0000000000
        0.0000000000        0.0000000000        0.0000000000
        0.0000000000        0.0000000000        0.0000000000
        0.0000000000        0.0000000000        0.0000000000
        0.0000000000        0.0000000000        0.0000000000
        0.0000000000        0.0000000000        0.0000000000
        0.0000000000        0.0000000000        0.0000000000
        0.0000000000        0.0000000000        0.0000000000
        0.0000000000        0.0000000000        0.0000000000
        0.0000000000        0.0000000000        0.0000000000
        0.0000000000        0.0000000000        0.0000000000
        0.0000000000        0.0000000000        0.0000000000
        0.0000000000        0.0000000000        0.0000000000
        0.0000000000        0.0000000000        0.0000000000
        0.0000000000        0.0000000000        0.0000000000
        0.0000000000        0.0000000000        0.0000000000
        0.0000000000        0.0000000000        0.0000000000
        0.0000000000        0.0000000000        0.0000000000
        0.0000000000        0.0000000000        0.0000000000
        0.0000000000        0.0000000000        0.0000000000
        0.0000000000        0.0000000000        0.0000000000
        0.0000000000        0.0000000000        0.0000000000
        0.0000000000        0.0000000000        0.0000000000
        0.0000000000        0.0000000000        0.0000000000
        0.0000000000        0.0000000000        0.0000000000
        0.0000000000        0.0000000000        0.0000000000
        0.0000000000        0.0000000000        0.0000000000
        0.0000000000        0.0000000000        0.0000000000
        0.0000000000        0.0000000000        0.0000000000
        0.0000000000        0.0000000000        0.0000000000
        0.0000000000        0.0000000000        0.0000000000
        0.0000000000        0.0000000000        0.0000000000
        0.0000000000        0.0000000000        0.0000000000
        0.0000000000        0.0000000000        0.0000000000
        0.0000000000        0.0000000000        0.0000000000
        0.0000000000        0.0000000000        0.0000000000
        0.0000000000        0.0000000000        0.0000000000
        0.0000000000        0.0000000000        0.0000000000
        0.0000000000        0.0000000000        0.0000000000
        0.0000000000        0.0000000000        0.0000000000
        0.0000000000        0.0000000000        0.0000000000
        0.0000000000        0.0000000000        0.0000000000
        0.0000000000        0.0000000000        0.0000000000
        0.0000000000        0.0000000000        0.0000000000
        0.0000000000        0.0000000000        0.0000000000
        0.0000000000        0.0000000000        0.0000000000
        0.0000000000        0.0000000000        0.0000000000
        0.0000000000        0.0000000000        0.0000000000
        0.0000000000        0.0000000000        0.0000000000
        0.0000000000        0.0000000000        0.0000000000
        0.0000000000        0.0000000000        0.0000000000
        0.0000000000        0.0000000000        0.0000000000
        0.0000000000        0.0000000000        0.0000000000
        0.0000000000        0.0000000000        0.0000000000
        0.0000000000        0.0000000000        0.0000000000
        0.0000000000        0.0000000000        0.0000000000
        0.0000000000        0.0000000000        0.0000000000
        0.0000000000        0.0000000000        0.0000000000
        0.0000000000        0.0000000000        0.0000000000
        0.0000000000        0.0000000000        0.0000000000
        0.0000000000        0.0000000000        0.0000000000
        0.0000000000        0.0000000000        0.0000000000
        0.0000000000        0.0000000000        0.0000000000
        0.0000000000        0.0000000000        0.0000000000
        0.0000000000        0.0000000000        0.0000000000
        0.0000000000        0.0000000000        0.0000000000
        0.0000000000        0.0000000000        0.0000000000
        0.0000000000        0.0000000000        0.0000000000
        0.0000000000        0.0000000000        0.0000000000
        0.0000000000        0.0000000000        0.0000000000
        0.0000000000        0.0000000000        0.0000000000
        0.0000000000        0.0000000000        0.0000000000
        0.0000000000        0.0000000000        0.0000000000
        0.0000000000        0.0000000000        0.0000000000
        0.0000000000        0.0000000000        0.0000000000
        0.0000000000        0.0000000000        0.0000000000
        0.0000000000        0.0000000000        0.0000000000
        0.0000000000        0.0000000000        0.0000000000
        0.0000000000        0.0000000000        0.0000000000
        0.0000000000        0.0000000000        0.0000000000
        0.0000000000        0.0000000000        0.0000000000
        0.0000000000        0.0000000000        0.0000000000
        0.0000000000        0.0000000000        0.0000000000
        0.0000000000        0.0000000000        0.0000000000
        0.0000000000        0.0000000000        0.0000000000
        0.0000000000        0.0000000000        0.0000000000
        0.0000000000        0.0000000000        0.0000000000
        0.0000000000        0.0000000000        0.0000000000
        0.0000000000        0.0000000000        0.0000000000
        0.0000000000        0.0000000000        0.0000000000
        0.0000000000        0.0000000000        0.0000000000
        0.0000000000        0.0000000000        0.0000000000
        0.0000000000        0.0000000000        0.0000000000
        0.0000000000        0.0000000000        0.0000000000
        0.0000000000        0.0000000000        0.0000000000
        0.0000000000        0.0000000000        0.0000000000
        0.0000000000        0.0000000000        0.0000000000
        0.0000000000        0.0000000000        0.0000000000
        0.0000000000        0.0000000000        0.0000000000
        0.0000000000        0.0000000000        0.0000000000
        0.0000000000        0.0000000000        0.0000000000
        0.0000000000        0.0000000000        0.0000000000
        0.0000000000        0.0000000000        0.0000000000
        0.0000000000        0.0000000000        0.0000000000
        0.0000000000        0.0000000000        0.0000000000
        0.0000000000        0.0000000000        0.0000000000
        0.0000000000        0.0000000000        0.0000000000
        0.0000000000        0.0000000000        0.0000000000
        0.0000000000        0.0000000000        0.0000000000
        0.0000000000        0.0000000000        0.0000000000
        0.0000000000        0.0000000000        0.0000000000
        0.0000000000        0.0000000000        0.0000000000
        0.0000000000        0.0000000000        0.0000000000
        0.0000000000        0.0000000000        0.0000000000
        0.0000000000        0.0000000000        0.0000000000
        0.0000000000        0.0000000000        0.0000000000
        0.0000000000        0.0000000000        0.0000000000
        0.0000000000        0.0000000000        0.0000000000
        0.0000000000        0.0000000000        0.0000000000
        0.0000000000        0.0000000000        0.0000000000
        0.0000000000        0.0000000000        0.0000000000
        0.0000000000        0.0000000000        0.0000000000
        0.0000000000        0.0000000000        0.0000000000
        0.0000000000        0.0000000000        0.0000000000
        0.0000000000        0.0000000000        0.0000000000
        0.0000000000        0.0000000000        0.0000000000
        0.0000000000        0.0000000000        0.0000000000
        0.0000000000        0.0000000000        0.0000000000
        0.0000000000        0.0000000000        0.0000000000
        0.0000000000        0.0000000000        0.0000000000
        0.0000000000        0.0000000000        0.0000000000
        0.0000000000        0.0000000000        0.0000000000
        0.0000000000        0.0000000000        0.0000000000
        0.0000000000        0.0000000000        0.0000000000
        0.0000000000        0.0000000000        0.0000000000
        0.0000000000        0.0000000000        0.0000000000
        0.0000000000        0.0000000000        0.0000000000
        0.0000000000        0.0000000000        0.0000000000
        0.0000000000        0.0000000000        0.0000000000
        0.0000000000        0.0000000000        0.0000000000
        0.0000000000        0.0000000000        0.0000000000
        0.0000000000        0.0000000000        0.0000000000
        0.0000000000        0.0000000000        0.0000000000
        0.0000000000        0.0000000000        0.0000000000
        0.0000000000        0.0000000000        0.0000000000
        0.0000000000        0.0000000000        0.0000000000
        0.0000000000        0.0000000000        0.0000000000
        0.0000000000        0.0000000000        0.0000000000
        0.0000000000        0.0000000000        0.0000000000
        0.0000000000        0.0000000000        0.0000000000
        0.0000000000        0.0000000000        0.0000000000
        0.0000000000        0.0000000000        0.0000000000
        0.0000000000        0.0000000000        0.0000000000
        0.0000000000        0.0000000000        0.0000000000
        0.0000000000        0.0000000000        0.0000000000
        0.0000000000        0.0000000000        0.0000000000
        0.0000000000        0.0000000000        0.0000000000
        0.0000000000        0.0000000000        0.0000000000
        0.0000000000        0.0000000000        0.0000000000
        0.0000000000        0.0000000000        0.0000000000
        0.0000000000        0.0000000000        0.0000000000
        0.0000000000        0.0000000000        0.0000000000
        0.0000000000        0.0000000000        0.0000000000
        0.0000000000        0.0000000000        0.0000000000
        0.0000000000        0.0000000000        0.0000000000
        0.0000000000        0.0000000000        0.0000000000
        0.0000000000        0.0000000000        0.0000000000
        0.0000000000        0.0000000000        0.0000000000
        0.0000000000        0.0000000000        0.0000000000
        0.0000000000        0.0000000000        0.0000000000
        0.0000000000        0.0000000000        0.0000000000
        0.0000000000        0.0000000000        0.0000000000
        0.0000000000        0.0000000000        0.0000000000
        0.0000000000        0.0000000000        0.0000000000
        0.0000000000        0.0000000000        0.0000000000
        0.0000000000        0.0000000000        0.0000000000
        0.0000000000        0.0000000000        0.0000000000
        0.0000000000        0.0000000000        0.0000000000
        0.0000000000        0.0000000000        0.0000000000
        0.0000000000        0.0000000000        0.0000000000
        0.0000000000        0.0000000000        0.0000000000
        0.0000000000        0.0000000000        0.0000000000
        0.0000000000        0.0000000000        0.0000000000
        0.0000000000        0.0000000000        0.0000000000
        0.0000000000        0.0000000000        0.0000000000
        0.0000000000        0.0000000000        0.0000000000
        0.0000000000        0.0000000000        0.0000000000
        0.0000000000        0.0000000000        0.0000000000
        0.0000000000        0.0000000000        0.0000000000
        0.0000000000        0.0000000000        0.0000000000
        0.0000000000        0.0000000000        0.0000000000
        0.0000000000        0.0000000000        0.0000000000
        0.0000000000        0.0000000000        0.0000000000
        0.0000000000        0.0000000000        0.0000000000
        0.0000000000        0.0000000000        0.0000000000
        0.0000000000        0.0000000000        0.0000000000
        0.0000000000        0.0000000000        0.0000000000
        0.0000000000        0.0000000000        0.0000000000
        0.0000000000        0.0000000000        0.0000000000
        0.0000000000        0.0000000000        0.0000000000
        0.0000000000        0.0000000000        0.0000000000
        0.0000000000        0.0000000000        0.0000000000
        0.0000000000        0.0000000000        0.0000000000
        0.0000000000        0.0000000000        0.0000000000
        0.0000000000        0.0000000000        0.0000000000
        0.0000000000        0.0000000000        0.0000000000
        0.0000000000        0.0000000000        0.0000000000
        0.0000000000        0.0000000000        0.0000000000
        0.0000000000        0.0000000000        0.0000000000
        0.0000000000        0.0000000000        0.0000000000
        0.0000000000        0.0000000000        0.0000000000
        0.0000000000        0.0000000000        0.0000000000
        0.0000000000        0.0000000000        0.0000000000
        0.0000000000        0.0000000000        0.0000000000
        0.0000000000        0.0000000000        0.0000000000
        0.0000000000        0.0000000000        0.0000000000
        0.0000000000        0.0000000000        0.0000000000
        0.0000000000        0.0000000000        0.0000000000
        0.0000000000        0.0000000000        0.0000000000
        0.0000000000        0.0000000000        0.0000000000
        0.0000000000        0.0000000000        0.0000000000
        0.0000000000        0.0000000000        0.0000000000
        0.0000000000        0.0000000000        0.0000000000
        0.0000000000        0.0000000000        0.0000000000
        0.0000000000        0.0000000000        0.0000000000
        0.0000000000        0.0000000000        0.0000000000
        0.0000000000        0.0000000000        0.0000000000
        0.0000000000        0.0000000000        0.0000000000
        0.0000000000        0.0000000000        0.0000000000
        0.0000000000        0.0000000000        0.0000000000
        0.0000000000        0.0000000000        0.0000000000
        0.0000000000        0.0000000000        0.0000000000
        0.0000000000        0.0000000000        0.0000000000
        0.0000000000        0.0000000000        0.0000000000
        0.0000000000        0.0000000000        0.0000000000
        0.0000000000        0.0000000000        0.0000000000
        0.0000000000        0.0000000000        0.0000000000
        0.0000000000        0.0000000000        0.0000000000
        0.0000000000        0.0000000000        0.0000000000
        0.0000000000        0.0000000000        0.0000000000
        0.0000000000        0.0000000000        0.0000000000
        0.0000000000        0.0000000000        0.0000000000
        0.0000000000        0.0000000000        0.0000000000
        0.0000000000        0.0000000000        0.0000000000
        0.0000000000        0.0000000000        0.0000000000
        0.0000000000        0.0000000000        0.0000000000
        0.0000000000        0.0000000000        0.0000000000
        0.0000000000        0.0000000000        0.0000000000
        0.0000000000        0.0000000000        0.0000000000
        0.0000000000        0.0000000000        0.0000000000
        0.0000000000        0.0000000000        0.0000000000
        0.0000000000        0.0000000000        0.0000000000
        0.0000000000        0.0000000000        0.0000000000
        0.0000000000        0.0000000000        0.0000000000
        0.0000000000        0.0000000000        0.0000000000
        0.0000000000        0.0000000000        0.0000000000
        0.0000000000        0.0000000000        0.0000000000
        0.0000000000        0.0000000000        0.0000000000
        0.0000000000        0.0000000000        0.0000000000
        0.0000000000        0.0000000000        0.0000000000
        0.0000000000        0.0000000000        0.0000000000
        0.0000000000        0.0000000000        0.0000000000
        0.0000000000        0.0000000000        0.0000000000
        0.0000000000        0.0000000000        0.0000000000
        0.0000000000        0.0000000000        0.0000000000
        0.0000000000        0.0000000000        0.0000000000
        0.0000000000        0.0000000000        0.0000000000
        0.0000000000        0.0000000000        0.0000000000
        0.0000000000        0.0000000000        0.0000000000
        0.0000000000        0.0000000000        0.0000000000
        0.0000000000        0.0000000000        0.0000000000
        0.0000000000        0.0000000000        0.0000000000
        0.0000000000        0.0000000000        0.0000000000
        0.0000000000        0.0000000000        0.0000000000
        0.0000000000        0.0000000000        0.0000000000
        0.0000000000        0.0000000000        0.0000000000
        0.0000000000        0.0000000000        0.0000000000
        0.0000000000        0.0000000000        0.0000000000
        0.0000000000        0.0000000000        0.0000000000
        0.0000000000        0.0000000000        0.0000000000
        0.0000000000        0.0000000000        0.0000000000
        0.0000000000        0.0000000000        0.0000000000
        0.0000000000        0.0000000000        0.0000000000
        0.0000000000        0.0000000000        0.0000000000
        0.0000000000        0.0000000000        0.0000000000
        0.0000000000        0.0000000000        0.0000000000
        0.0000000000        0.0000000000        0.0000000000
        0.0000000000        0.0000000000        0.0000000000
        0.0000000000        0.0000000000        0.0000000000
        0.0000000000        0.0000000000        0.0000000000
        0.0000000000        0.0000000000        0.0000000000
        0.0000000000        0.0000000000        0.0000000000
        0.0000000000        0.0000000000        0.0000000000
        0.0000000000        0.0000000000        0.0000000000
        0.0000000000        0.0000000000        0.0000000000
        0.0000000000        0.0000000000        0.0000000000
        0.0000000000        0.0000000000        0.0000000000
        0.0000000000        0.0000000000        0.0000000000
        0.0000000000        0.0000000000        0.0000000000
        0.0000000000        0.0000000000        0.0000000000
        0.0000000000        0.0000000000        0.0000000000
        0.0000000000        0.0000000000        0.0000000000
        0.0000000000        0.0000000000        0.0000000000
        0.0000000000        0.0000000000        0.0000000000
        0.0000000000        0.0000000000        0.0000000000
        0.0000000000        0.0000000000        0.0000000000
        0.0000000000        0.0000000000        0.0000000000
        0.0000000000        0.0000000000        0.0000000000
        0.0000000000        0.0000000000        0.0000000000
        0.0000000000        0.0000000000        0.0000000000
        0.0000000000        0.0000000000        0.0000000000
        0.0000000000        0.0000000000        0.0000000000
        0.0000000000        0.0000000000        0.0000000000
        0.0000000000        0.0000000000        0.0000000000
        0.0000000000        0.0000000000        0.0000000000
        0.0000000000        0.0000000000        0.0000000000
        0.0000000000        0.0000000000        0.0000000000
        0.0000000000        0.0000000000        0.0000000000
        0.0000000000        0.0000000000        0.0000000000
        0.0000000000        0.0000000000        0.0000000000
        0.0000000000        0.0000000000        0.0000000000
        0.0000000000        0.0000000000        0.0000000000
        0.0000000000        0.0000000000        0.0000000000
        0.0000000000        0.0000000000        0.0000000000
        0.0000000000        0.0000000000        0.0000000000
        0.0000000000        0.0000000000        0.0000000000
        0.0000000000        0.0000000000        0.0000000000
        0.0000000000        0.0000000000        0.0000000000
        0.0000000000        0.0000000000        0.0000000000
        0.0000000000        0.0000000000        0.0000000000
        0.0000000000        0.0000000000        0.0000000000
        0.0000000000        0.0000000000        0.0000000000
        0.0000000000        0.0000000000        0.0000000000
        0.0000000000        0.0000000000        0.0000000000
        0.0000000000        0.0000000000        0.0000000000
        0.0000000000        0.0000000000        0.0000000000
        0.0000000000        0.0000000000        0.0000000000
        0.0000000000        0.0000000000        0.0000000000
        0.0000000000        0.0000000000        0.0000000000
        0.0000000000        0.0000000000        0.0000000000
        0.0000000000        0.0000000000        0.0000000000
        0.0000000000        0.0000000000        0.0000000000
        0.0000000000        0.0000000000        0.0000000000
        0.0000000000        0.0000000000        0.0000000000
        0.0000000000        0.0000000000        0.0000000000
        0.0000000000        0.0000000000        0.0000000000
        0.0000000000        0.0000000000        0.0000000000
        0.0000000000        0.0000000000        0.0000000000
        0.0000000000        0.0000000000        0.0000000000
        0.0000000000        0.0000000000        0.0000000000
        0.0000000000        0.0000000000        0.0000000000
        0.0000000000        0.0000000000        0.0000000000
        0.0000000000        0.0000000000        0.0000000000
        0.0000000000        0.0000000000        0.0000000000
        0.0000000000        0.0000000000        0.0000000000
        0.0000000000        0.0000000000        0.0000000000
        0.0000000000        0.0000000000        0.0000000000
        0.0000000000        0.0000000000        0.0000000000
        0.0000000000        0.0000000000        0.0000000000
        0.0000000000        0.0000000000        0.0000000000
        0.0000000000        0.0000000000        0.0000000000
        0.0000000000        0.0000000000        0.0000000000
        0.0000000000        0.0000000000        0.0000000000
        0.0000000000        0.0000000000        0.0000000000
        0.0000000000        0.0000000000        0.0000000000
        0.0000000000        0.0000000000        0.0000000000
        0.0000000000        0.0000000000        0.0000000000
        0.0000000000        0.0000000000        0.0000000000
        0.0000000000        0.0000000000        0.0000000000
        0.0000000000        0.0000000000        0.0000000000
        0.0000000000        0.0000000000        0.0000000000
        0.0000000000        0.0000000000        0.0000000000
        0.0000000000        0.0000000000        0.0000000000
        0.0000000000        0.0000000000        0.0000000000
        0.0000000000        0.0000000000        0.0000000000
        0.0000000000        0.0000000000        0.0000000000
        0.0000000000        0.0000000000        0.0000000000
        0.0000000000        0.0000000000        0.0000000000
        0.0000000000        0.0000000000        0.0000000000
        0.0000000000        0.0000000000        0.0000000000
        0.0000000000        0.0000000000        0.0000000000
        0.0000000000        0.0000000000        0.0000000000
        0.0000000000        0.0000000000        0.0000000000
        0.0000000000        0.0000000000        0.0000000000
        0.0000000000        0.0000000000        0.0000000000
        0.0000000000        0.0000000000        0.0000000000
        0.0000000000        0.0000000000        0.0000000000
        0.0000000000        0.0000000000        0.0000000000
        0.0000000000        0.0000000000        0.0000000000
        0.0000000000        0.0000000000        0.0000000000
[truncated: 367,075 more chars]
