# Supplementary material for: Atomistic simulations on the carbidisation processes in Pd nanoparticles
Source: RSC Adv. 2023 Feb 14;13(9):5619–26. doi: 10.1039/d2ra07462a (PMC9926891; doi:10.1039/d2ra07462a)
Supplement: RA-013-D2RA07462A-s001 [file RA-013-D2RA07462A-s001.zip › Supporting Information/1.Pd_38_Truncated_Octahedron/111_Facet_Transition_State/1.Reactant.xyz]

39        
Initial atomic coordinates
C     6.196745    8.268957   11.758916
Pd    6.086992    8.001382    9.942322
Pd    6.137251    9.980325    8.052977
Pd    6.084880   10.078726   12.002450
Pd    6.137244   11.951451   10.011689
Pd    8.099500    6.120633    9.931718
Pd    9.993774    6.168335    8.052965
Pd   10.053313    6.132726   11.940697
Pd    8.060491    9.956473    6.176409
Pd   10.028282    8.062824    6.148709
Pd    8.004237    8.005929    8.009492
Pd    8.024042    9.999645   10.002774
Pd    9.973269    8.051838   10.021571
Pd   10.011060    9.977555    8.063648
Pd    8.027991    7.963079   12.042022
Pd    8.100497   10.069701   13.878293
Pd   10.054843    8.058013   13.867451
Pd    9.975987    9.979368   11.948023
Pd    9.991886   11.923010    6.164837
Pd    8.006710   11.988652    8.010241
Pd    8.061739   13.824043   10.040827
Pd   10.012692   11.936416   10.020768
Pd    9.992258   13.834733    8.076510
Pd    8.007577   11.994806   11.993579
Pd    9.997923   11.946972   13.832634
Pd   10.033147   13.851704   11.936958
Pd   11.919914    6.161183    9.994563
Pd   11.931519    9.983905    6.157608
Pd   11.995202    7.995725    8.009576
Pd   11.934523    9.981254   10.018683
Pd   13.836179    8.060017   10.006599
Pd   13.831734    9.994633    8.076072
Pd   11.996105    8.002132   11.997856
Pd   11.921311   10.004939   13.838825
Pd   13.837020    9.994125   11.940112
Pd   11.990692   11.993027    8.006761
Pd   11.933083   13.842343   10.015078
Pd   13.832802   11.924117   10.005593
Pd   11.995888   11.990611   12.004500
