# Supplementary material for: Atomistic simulations on the carbidisation processes in Pd nanoparticles
Source: RSC Adv. 2023 Feb 14;13(9):5619–26. doi: 10.1039/d2ra07462a (PMC9926891; doi:10.1039/d2ra07462a)
Supplement: RA-013-D2RA07462A-s001 [file RA-013-D2RA07462A-s001.zip › Supporting Information/1.Pd_38_Truncated_Octahedron/111_Facet_Transition_State/Pd_38.dat]

TASK transitionstatesearch
tssearch_method : LSTQST
tssearch_lstqst_protocol : CompleteLSTQST 
CUTOFF_ENERGY 800.0000000000   eV                 
MAXIT_NGWF_CG 100            
XC_FUNCTIONAL PBE
SPINPOLARIZED FALSE
CONSTANT_EFIELD 0.0000000000     0.0000000000     0.0000000000     
OUTPUT_DETAIL VERBOSE      
DO_PROPERTIES TRUE
WRITE_DENSITY_PLOT TRUE                     
EDFT TRUE 
write_xyz               : T 
PAW                     : F
edft_spin_fix           : 0
edft_update_scheme      : pulay_mix
edft_maxit              : 10
write_hamiltonian       : T
edft_smearing_width     : 0.1 eV
geom_continuation       : F  
geom_maxiter            : 40  
write_denskern          : T
write_tightbox_ngwfs    : T
write_converged_dkngwfs : F
geom_disp_tol           : 1e-2 bohr
geom_force_tol          : 7e-3 "ha/bohr"

%block lattice_cart
Ang
 20.00000000000       0.000000000000       0.000000000000       
 0.000000000000       20.00000000000       0.000000000000       
 0.000000000000       0.000000000000       20.00000000000      
%endblock lattice_cart

%block positions_abs
Ang
C     6.196745    8.268957   11.758916
Pd    6.086992    8.001382    9.942322
Pd    6.137251    9.980325    8.052977
Pd    6.084880   10.078726   12.002450
Pd    6.137244   11.951451   10.011689
Pd    8.099500    6.120633    9.931718
Pd    9.993774    6.168335    8.052965
Pd   10.053313    6.132726   11.940697
Pd    8.060491    9.956473    6.176409
Pd   10.028282    8.062824    6.148709
Pd    8.004237    8.005929    8.009492
Pd    8.024042    9.999645   10.002774
Pd    9.973269    8.051838   10.021571
Pd   10.011060    9.977555    8.063648
Pd    8.027991    7.963079   12.042022
Pd    8.100497   10.069701   13.878293
Pd   10.054843    8.058013   13.867451
Pd    9.975987    9.979368   11.948023
Pd    9.991886   11.923010    6.164837
Pd    8.006710   11.988652    8.010241
Pd    8.061739   13.824043   10.040827
Pd   10.012692   11.936416   10.020768
Pd    9.992258   13.834733    8.076510
Pd    8.007577   11.994806   11.993579
Pd    9.997923   11.946972   13.832634
Pd   10.033147   13.851704   11.936958
Pd   11.919914    6.161183    9.994563
Pd   11.931519    9.983905    6.157608
Pd   11.995202    7.995725    8.009576
Pd   11.934523    9.981254   10.018683
Pd   13.836179    8.060017   10.006599
Pd   13.831734    9.994633    8.076072
Pd   11.996105    8.002132   11.997856
Pd   11.921311   10.004939   13.838825
Pd   13.837020    9.994125   11.940112
Pd   11.990692   11.993027    8.006761
Pd   11.933083   13.842343   10.015078
Pd   13.832802   11.924117   10.005593
Pd   11.995888   11.990611   12.004500   
%endblock positions_abs
%block positions_abs_product
Ang
C     8.003906    9.999936   11.995588
Pd    6.139805    8.025828    9.961423
Pd    6.142047    9.999975    8.039516
Pd    6.047497    9.999919   11.949866
Pd    6.139965   11.973990    9.961344
Pd    8.050416    6.144883    9.978270
Pd   10.002394    6.155096    8.055727
Pd   10.021613    6.145102   11.949068
Pd    8.055766   10.000046    6.165549
Pd    9.995826    8.058689    6.164313
Pd    8.009047    8.000641    7.998427
Pd    8.032394   10.000525    9.945730
Pd   10.023746    8.019921    9.975443
Pd   10.016513   10.000632    8.029115
Pd    7.994325    7.947048   12.005509
Pd    8.049806    9.999912   13.952122
Pd   10.038279    8.025890   13.860344
Pd   10.054316   10.000402   11.967455
Pd    9.996300   11.941213    6.164278
Pd    8.009225   11.999498    7.998239
Pd    8.050826   13.854737    9.978035
Pd   10.023926   11.979899    9.975452
Pd   10.002637   13.844471    8.055940
Pd    7.994595   12.052835   12.005546
Pd   10.038664   11.973952   13.860344
Pd   10.022005   13.854636   11.948749
Pd   11.944888    6.155099    9.997271
Pd   11.942490   10.000095    6.157156
Pd   11.989790    8.011912    8.010319
Pd   11.971277   10.000638    9.982995
Pd   13.836250    8.058494   10.004040
Pd   13.843197   10.000125    8.057925
Pd   12.001719    8.000837   11.990530
Pd   11.960963   10.000033   13.857758
Pd   13.835516   10.000096   11.943881
Pd   11.990025   11.988181    8.010311
Pd   11.944789   13.844460    9.997201
Pd   13.836552   11.941394   10.004008
Pd   12.002009   11.999267   11.990520
%endblock positions_abs_product

%block species
Pd Pd 46 13 9.0
C  C  6  4  9.0 
%endblock species

%block species_atomic_set
Pd SOLVE
C  SOLVE
%endblock species_atomic_set

%block species_pot
Pd    "Pd_NCP19_PBE_OTF.usp"
C     "C_NCP19_PBE_OTF.usp"
%endblock species_pot

%block species_constraints
Pd NONE
C  NONE
%endblock species_constraints
