# Supplementary material for: Atomistic simulations on the carbidisation processes in Pd nanoparticles
Source: RSC Adv. 2023 Feb 14;13(9):5619–26. doi: 10.1039/d2ra07462a (PMC9926891; doi:10.1039/d2ra07462a)
Supplement: RA-013-D2RA07462A-s001 [file RA-013-D2RA07462A-s001.zip › Supporting Information/1.Pd_38_Truncated_Octahedron/111_Facet_Transition_State/Pd_38.out]

==================================================================================
It's Wed 16 Feb 09:37:52 GMT 2022.
*** Starting onetep_launcher (node node-c12l-032, PIDs 63694 63695 63696 63697 63698 63699 63700 63701 63702 63703)...
    - ONETEP arguments: Pd_38.dat
    - Current directory: /lustre/scratch/mmm1045/2.ONETEP_Calculations/2.Octahedron/2.Truncated/1.Pd_38/2.Carbon/Barrier_Test/1/3.Transition/CompleteLSTQST
    - Launcher executable directory: /lustre/home/mmm1045/onetep/utils
    - (-e) ONETEP executable has NOT been specified through command-line
      ... ARCH environment variable has not been set either
      ... resolving onetep.* -> no matches
      ... resolving /lustre/home/mmm1045/onetep/utils/onetep.* -> no matches
      ... resolving /lustre/home/mmm1045/onetep/utils/../bin/onetep.young -> /lustre/home/mmm1045/onetep/utils/../bin/onetep.young
      ... resolving /lustre/scratch/mmm1045/2.ONETEP_Calculations/2.Octahedron/2.Truncated/1.Pd_38/2.Carbon/Barrier_Test/1/3.Transition/CompleteLSTQST/onetep.* -> no matches
      ... resolving /lustre/scratch/mmm1045/2.ONETEP_Calculations/2.Octahedron/2.Truncated/1.Pd_38/2.Carbon/Barrier_Test/1/3.Transition/CompleteLSTQST/../bin/onetep.* -> no matches
      ... trying /lustre/home/mmm1045/onetep/utils/../bin/onetep.young
          -> looks OK
*** Setting up environment...
    - (-s) Process stack size: unlimited
    - (-t) OMP_NUM_THREADS: 4
    - (-o) OMP_STACKSIZE: 64M
    - (-c) Maximum core file size: 2048000
    - (-d) decfort_dump_flag: n
    - (-m) I_MPI_OFA_TRANSLATION_CACHE: 0
    - (-m) I_MPI_DAPL_TRANSLATION_CACHE: 0
    - (-m) I_MPI_DAPL_UD_TRANSLATION_CACHE: 0
*** Starting ONETEP...
    - /lustre/home/mmm1045/onetep/utils/../bin/onetep.young Pd_38.dat
=================================================================================
_________________________________________________________________________________
[0] MPI startup(): I_MPI_DAPL_UD_TRANSLATION_CACHE variable has been removed from the product, its value is ignored

[0] MPI startup(): I_MPI_OFA_TRANSLATION_CACHE variable has been removed from the product, its value is ignored

[0] MPI startup(): I_MPI_DAPL_TRANSLATION_CACHE variable has been removed from the product, its value is ignored

 +---------------------------------------------------------------+
 |                                                               |
 |        ####### #     # ####### ####### ####### ######         |
 |        #     # ##    # #          #    #       #     #        |
 |        #     # # #   # #          #    #       #     #        |
 |        #     # #  #  # #####      #    #####   ######         |
 |        #     # #   # # #          #    #       #              |
 |        #     # #    ## #          #    #       #              |
 |        ####### #     # #######    #    ####### #              |
 |                                                               |
 |        Linear-Scaling Ab Initio Total Energy Program          |
 |                                                               |
 |          Release for academic collaborators of ODG            |
 |                                             Version 6.1.3.14  |
 |                                                               |
 +---------------------------------------------------------------+
 |                                                               |
 |  Authors:                                                     |
 |  Jacek Dziedzic, Peter D. Haynes, Nicholas D. M. Hine,        |
 |  Arash A. Mostofi, Mike C. Payne and Chris-Kriton Skylaris    |
 |                                                               |
 |  Contributors:                                                |
 |  J. Aarons, L. Andrinopoulos, P. W. Avraam, R. A. Bell,       |
 |  A. Bhandari, G. A. Bramley, R. J. Charlton, S. J. Clark,     |
 |  R. J. Clements, G. C. Constantinescu, F. Corsetti,           |
 |  N. Corsini, O. Dieguez, S. M. M. Dubois, K. K. B. Duff,      |
 |  J. M. Escartin, A. Greco, H. Helal, Q. O. Hill, L. P. Lee,   |
 |  J.-H. Li, E. B. Linscott, G. Moynihan, D. D. O`Regan,        |
 |  O. K. Okan, M. J. S. Phipps, C. J. Pickard,                  |
 |  J. C. A. Prentice, M. I. J. Probert, L. E. Ratcliff,         |
 |  M. Robinson, A. Ruiz Serrano, J. S. Spencer, E. W. Tait,     |
 |  G. Teobaldi, D. Turban, V. Vitale, K. A. Wilkinson,          |
 |  C. Weber, J. C. Womack, N. Yeung and T. J. Zuehlsdorff       |
 |                                                               |
 |                                   Copyright (c) 2004-2021     |
 |                                                               |
 |  Please cite:                                                 |
 |  "The ONETEP linear-scaling density functional theory program"|
 |   J. Chem. Phys. 152(17) 174111 (2020)                        |
 |                                                               |
 |          in all publications arising from your use of ONETEP. |
 |                                                               |
 +---------------------------------------------------------------+
 |                                                               |
 |   ONETEP is based on developments described in the following  |
 |   publications:                                               |
 |                                                               |
 |  "Nonorthogonal generalized Wannier function pseudopotential  |
 |   plane-wave method".                                         |
 |   C.-K. Skylaris, A. A. Mostofi, P. D. Haynes, O. Dieguez,    |
 |   M. C. Payne.                                                |
 |   Phys. Rev. B 66 035119 (2002).                              |
 |                                                               |
 |  "Preconditioned iterative minimization for linear-scaling    |
 |   electronic structure calculations".                         |
 |   A. A. Mostofi, P. D. Haynes, C.-K. Skylaris, M. C. Payne.   |
 |   J. Chem. Phys. 119(17), pp.8842-8848 (2003).                |
 |                                                               |
 |  "Total-energy calculations on a real space grid with         |
 |   localized functions and a plane-wave basis".                |
 |   A. A. Mostofi, C.-K. Skylaris, P. D. Haynes, M. C. Payne.   |
 |   Comput. Phys. Commun. 147, pp.788-802 (2002).               |
 |                                                               |
 |  "Accurate kinetic energy evaluation in electronic structure  |
 |   calculations with localized functions on real space grids"  |
 |   C.-K. Skylaris, A. A. Mostofi, P. D. Haynes, C. J. Pickard, |
 |   M. C. Payne.                                                |
 |   Comput. Phys. Commun. 140, pp.315-322 (2001).               |
 |                                                               |
 |  "Accurate ionic forces and geometry optimization in linear-  |
 |   scaling density-functional theory with local orbitals"      |
 |   N. D. M. Hine, M. Robinson, P. D. Haynes, C.-K. Skylaris,   |
 |   M. C. Payne, and A. A. Mostofi.                             |
 |   Phys. Rev. B 83 195102 (2011).                              |
 |                                                               |
 +---------------------------------------------------------------+

Job started: 16-02-2022 09:37 (-0000)
 
Reading parameters from file "Pd_38.dat" ...... done

If your calculation crashes here, before "Checking processes and threads..."
is displayed, then your stack size is insufficient.
If so, use "ulimit -s unlimited" at runtime.
You can disable this check with "check_stack_size F".

Checking processes and threads...
   Determining the default number of threads...
      No default threads set at compilation time: defaulting to 1.
      OpenMP library call suggests 4 threads.
      Hybrid MPI-OpenMP compilation detected.
      Number of MPI processes > 1.
      OMP_NUM_THREADS environment variable present and
      its value matches the one obtained from the OpenMP library call.
      Using this value as default.
      Default threads: 4
      Default applies to threads_max and threads_num_fftboxes.
      Settings in the input file override this default.
   ... done

   Running with 20 MPI processes.
   There are 10 MPI processes running on the same node as the root process.
   Each MPI process is using: 
               1 threads for simulation cell FFTs.
               1 threads for parallel FFT box operations.
               4 threads for loops over batched FFT box operations.
               4 threads in other parallel regions.
... done

Basic input checks...
Resetting ngwf_cg_rotate to TRUE for EDFT calculations
... done

Reading geometry and species blocks from file "Pd_38.dat" ...    
  Number of PPD points along a3 set to 1.  This is 
  the default value, it may have been provided also in the input file.
... done
 Writing xyz coordinates to file "Pd_38.xyz" ... done


--------------------------------------------------------------------------------
---------------------------------- INPUT FILE ----------------------------------
--------------------------------------------------------------------------------

TASK transitionstatesearch                                                      
tssearch_method : LSTQST                                                        
tssearch_lstqst_protocol : CompleteLSTQST                                       
CUTOFF_ENERGY 800.0000000000   eV                                               
MAXIT_NGWF_CG 100                                                               
XC_FUNCTIONAL PBE                                                               
SPINPOLARIZED FALSE                                                             
CONSTANT_EFIELD 0.0000000000     0.0000000000     0.0000000000                  
OUTPUT_DETAIL VERBOSE                                                           
DO_PROPERTIES TRUE                                                              
WRITE_DENSITY_PLOT TRUE                                                         
EDFT TRUE                                                                       
write_xyz               : T                                                     
PAW                     : F                                                     
edft_spin_fix           : 0                                                     
edft_update_scheme      : pulay_mix                                             
edft_maxit              : 10                                                    
write_hamiltonian       : T                                                     
edft_smearing_width     : 0.1 eV                                                
geom_continuation       : F                                                     
geom_maxiter            : 40                                                    
write_denskern          : T                                                     
write_tightbox_ngwfs    : T                                                     
write_converged_dkngwfs : F                                                     
geom_disp_tol           : 1e-2 bohr                                             
geom_force_tol          : 7e-3 "ha/bohr"                                        
%block lattice_cart                                                             
Ang                                                                             
20.00000000000       0.000000000000       0.000000000000                        
0.000000000000       20.00000000000       0.000000000000                        
0.000000000000       0.000000000000       20.00000000000                        
%endblock lattice_cart                                                          
%block positions_abs                                                            
     Hash =   000001824182764556987369
%endblock positions_abs                                                         
%block positions_abs_product                                                    
     Hash =  -000000127745697430388379
%endblock positions_abs_product                                                 
%block species                                                                  
Pd Pd 46 13 9.0                                                                 
C  C  6  4  9.0                                                                 
%endblock species                                                               
%block species_atomic_set                                                       
Pd SOLVE                                                                        
C  SOLVE                                                                        
%endblock species_atomic_set                                                    
%block species_pot                                                              
Pd    "Pd_NCP19_PBE_OTF.usp"                                                    
C     "C_NCP19_PBE_OTF.usp"                                                     
%endblock species_pot                                                           
%block species_constraints                                                      
Pd NONE                                                                         
C  NONE                                                                         
%endblock species_constraints                                                   

--------------------------------------------------------------------------------
-------------------------------- END INPUT FILE --------------------------------
--------------------------------------------------------------------------------


 
<<<<<<<<<<<<<<<<<<<<<<<<<<<<<<<<< Full system >>>>>>>>>>>>>>>>>>>>>>>>>>>>>>>>>>
<<<<<<<<<<<<<<<<<<<<<<<<< Pseudopotential information >>>>>>>>>>>>>>>>>>>>>>>>>>
File: C_NCP19_PBE_OTF.usp [ 2001 points up to Gmax=  52.9 (1/bohr)]
  Atomic number:  6;  ionic charge:  4.000000
    Shell 1: l = 0; rc = 1.19 bohr
  Core charge supplied for Nonlinear Core Corrections
File: Pd_NCP19_PBE_OTF.usp [ 2001 points up to Gmax=  52.9 (1/bohr)]
  Atomic number: 46;  ionic charge: 18.000000
    Shell 1: l = 0; rc = 1.48 bohr
    Shell 2: l = 0; rc = 1.48 bohr
    Shell 3: l = 1; rc = 1.48 bohr
  Core charge supplied for Nonlinear Core Corrections
<<<<<<<<<<<<<<<<<<<<<<<<<<<<<<<<<<<<<<<<>>>>>>>>>>>>>>>>>>>>>>>>>>>>>>>>>>>>>>>>

-------------------------- Atom counting information ---------------------------
Symbol    Natoms    Nngwfs    Nprojs
  C          1         4         1
  Pd        38       494       190
.......   ......    ......    ......
Totals:     39       498       191
--------------------------------------------------------------------------------

=============================== PSINC grid sizes ===============================
                      Simulation cell:   75 x  75 x  75
                              FFT-box:   75 x  75 x  75
                                  PPD:    5 x   5 x   1
Grid space d1=  0.503927167406a0 (KE cutoff=  29.91358Eh = 813.99005eV)
Grid space d2=  0.503927167406a0 (KE cutoff=  29.91358Eh = 813.99005eV)
Grid space d3=  0.503927167406a0 (KE cutoff=  29.91358Eh = 813.99005eV)
================================================================================

********************* Fourier parallelisation information **********************
       Coarse grid (whole simulation cell) dimensions:     75    75    75
          Real-space ('12') slabs/proc (min max mean):      3     4     3
         Recip-space ('23') slabs/proc (min max mean):      1     2     1
********************************************************************************

********************* Fourier parallelisation information **********************
       Double grid (whole simulation cell) dimensions:    150   150   150
          Real-space ('12') slabs/proc (min max mean):      7     8     7
         Recip-space ('23') slabs/proc (min max mean):      3     4     3
********************************************************************************

Atom SCF Calculation for Pd : Z (AE atom) =  46 : Z (PS atom) =  18
Config String:
Orbitals (num,occ):  5     2.00 6.0010.00 0.00 0.00
Orbitals   (num,l):  5        0    1    2    0    1
Real-space Grid (nr,dr,rmax): 1353    0.0066568047    9.0000000000
Spherical Bessel Basis (nsws,lmax,cutoff):   37    2  176.3951722778
Confining potential (l,width,scale):  0    3.0000000000  100.0000000000
Confining potential (l,width,scale):  1    3.0000000000  100.0000000000
Confining potential (l,width,scale):  2    3.0000000000  100.0000000000
  1        -74.2420228089  -48.1733484465   91.3988812918  -12.1176941279
  2       -148.1839904279  -13.1536968006  119.6792955845  -15.4720506838
  3       -113.3321013079  -30.1572690813  102.4838595968  -13.6016635895
  4       -141.6865266490  -15.4890614439  116.9174365992  -15.2276585379
  5       -122.6125846797  -23.6822485375  108.3634949498  -14.2569457079
  6       -133.2221173236  -18.0028392484  114.0588794146  -14.8772371140
  7       -128.9911987195  -19.6138444432  112.3739820189  -14.6732703913
  8       -130.0704215890  -18.9522415067  113.0529379327  -14.7404473352
  9       -129.7881825862  -19.0098902111  112.9930197116  -14.7296263512
 10       -129.7646781606  -18.9768113592  113.0268927867  -14.7308028985
 11       -129.7513126316  -18.9610783575  113.0429750804  -14.7312559347
 12       -129.7423237065  -18.9498891476  113.0544004056  -14.7315682275
 13       -129.7362712553  -18.9419172009  113.0625306473  -14.7317827711
 14       -129.7321979001  -18.9362238077  113.0683295404  -14.7319301071
 15       -129.7294588055  -18.9321476216  113.0724757032  -14.7320313429
 16       -129.7276187227  -18.9292221623  113.0754473803  -14.7321009660
 17       -129.7263828337  -18.9271176003  113.0775823181  -14.7321489009
 18       -129.7255562501  -18.9255996058  113.0791202533  -14.7321820037
 19       -129.7250018023  -18.9245030593  113.0802297881  -14.7322048183
 20       -129.7246313634  -18.9237088665  113.0810324179  -14.7322206104
 21       -129.7243840294  -18.9231325210  113.0816142104  -14.7322315583
 22       -129.7242183177  -18.9227133164  113.0820368867  -14.7322391747
 23       -129.7241106782  -18.9224072655  113.0823452073  -14.7322445481
 24       -129.7240380854  -18.9221844696  113.0825694186  -14.7322482409
 25       -129.7239907354  -18.9220215542  113.0827332360  -14.7322508325
 26       -129.7239586698  -18.9219024886  113.0828528406  -14.7322526289
 27       -129.7239378223  -18.9218148950  113.0829407627  -14.7322539222
 28       -129.7239245913  -18.9217503097  113.0830055510  -14.7322548612
 29       -129.7239161808  -18.9217027059  113.0830532776  -14.7322555364
 30       -129.7239108377  -18.9216676113  113.0830884441  -14.7322560199
 31       -129.7239074725  -18.9216417167  113.0831143793  -14.7322563664
 32       -129.7239053870  -18.9216225891  113.0831335286  -14.7322566158
 33       -129.7239041253  -18.9216084439  113.0831476845  -14.7322567960
 34       -129.7239033882  -18.9215979717  113.0831581612  -14.7322569268
 35       -129.7239029803  -18.9215902109  113.0831659233  -14.7322570222
 36       -129.7239027747  -18.9215844540  113.0831716798  -14.7322570921
 37       -129.7239026900  -18.9215801798  113.0831759529  -14.7322571436
Atom SCF converged after  37 iterations to a total energy of   -129.72390269

Atom SCF Calculation for C  : Z (AE atom) =   6 : Z (PS atom) =   4
Config String:
Orbitals (num,occ):  2     2.00 2.00
Orbitals   (num,l):  2        0    1
Real-space Grid (nr,dr,rmax): 1353    0.0066568047    9.0000000000
Spherical Bessel Basis (nsws,lmax,cutoff):   37    1  176.3951722778
Confining potential (l,width,scale):  0    3.0000000000  100.0000000000
Confining potential (l,width,scale):  1    3.0000000000  100.0000000000
  1         -5.8591838188   -1.2582654164    4.5135250021   -1.7471920502
  2         -5.6035860817   -1.3649252440    4.4047711452   -1.7030708134
  3         -5.5947807249   -1.3789195009    4.3922085012   -1.6970186380
  4         -5.5979557309   -1.3818514012    4.3898615689   -1.6958530449
  5         -5.5994249070   -1.3835267232    4.3884743930   -1.6952428187
  6         -5.6001601102   -1.3844622988    4.3876834118   -1.6949182005
  7         -5.6005461345   -1.3849784926    4.3872405919   -1.6947440681
  8         -5.6007546064   -1.3852612413    4.3869953419   -1.6946503218
  9         -5.6008688182   -1.3854154297    4.3868604043   -1.6945997821
 10         -5.6009317523   -1.3854992773    4.3867864676   -1.6945725236
 11         -5.6009664670   -1.3855447914    4.3867460653   -1.6945578211
 12         -5.6009855902   -1.3855694670    4.3867240295   -1.6945498919
 13         -5.6009960992   -1.3855828331    4.3867120277   -1.6945456163
 14         -5.6010018582   -1.3855900681    4.3867054982   -1.6945433113
 15         -5.6010050052   -1.3855939823    4.3867019490   -1.6945420689
 16         -5.6010067202   -1.3855960990    4.3867000214   -1.6945413993
 17         -5.6010076523   -1.3855972431    4.3866989751   -1.6945410385
 18         -5.6010081578   -1.3855978614    4.3866984075   -1.6945408441
 19         -5.6010084313   -1.3855981953    4.3866980998   -1.6945407394
 20         -5.6010085789   -1.3855983757    4.3866979331   -1.6945406830
 21         -5.6010086585   -1.3855984731    4.3866978428   -1.6945406526
Atom SCF converged after  21 iterations to a total energy of     -5.60100866
================================================================================
<<<<<<<<<<<<<<<<<<< Starting ONETEP Transition State Search >>>>>>>>>>>>>>>>>>>>
================================================================================

 Transition State Search: output file is "Pd_38.ts"
    
  Number of PPD points along a3 set to 1.  This is 
  the default value, it may have been provided also in the input file.
++++++++++++++++++++++++++++++++++++++++++++++++++++++++++++++++++++++++++++++++
+++++++++++++++++++++++ Linear synchronous transit method ++++++++++++++++++++++
++++++++++++++++++++++++++++++++++++++++++++++++++++++++++++++++++++++++++++++++
 
 +++++++++++++++++++++++++++++++++++++++++++++++++++++++
 Difference vector: Fractional components 
 +++++++++++++++++++++++++++++++++++++++++++++++++++++++
    0.090358050    0.086548950    0.011833600
    0.002640650    0.001222300    0.000955050
    0.000239800    0.000982500   -0.000673050
   -0.001869150   -0.003940350   -0.002629200
    0.000136050    0.001126950   -0.002517250
   -0.002454200    0.001212500    0.002327600
    0.000431000   -0.000661950    0.000138100
   -0.001585000    0.000618800    0.000418550
   -0.000236250    0.002178650   -0.000543000
   -0.001622800   -0.000206750    0.000780200
    0.000240500   -0.000264400   -0.000553250
    0.000417600    0.000044000   -0.002852200
    0.002523850   -0.001595850   -0.002306400
    0.000272650    0.001153850   -0.001726650
   -0.001683300   -0.000801550   -0.001825650
   -0.002534550   -0.003489450    0.003691450
   -0.000828200   -0.001606150   -0.000355350
    0.003916450    0.001051700    0.000971600
    0.000220700    0.000910150   -0.000027950
    0.000125750    0.000542300   -0.000600100
   -0.000545650    0.001534700   -0.003139600
    0.000561700    0.002174150   -0.002265800
    0.000518950    0.000486900   -0.001028500
   -0.000649100    0.002901450    0.000598350
    0.002037050    0.001349000    0.001385500
   -0.000557100    0.000146600    0.000589550
    0.001248700   -0.000304200    0.000135400
    0.000548550    0.000809500   -0.000022600
   -0.000270600    0.000809350    0.000037150
    0.001837700    0.000969200   -0.001784400
    0.000003550   -0.000076150   -0.000127950
    0.000573150    0.000274600   -0.000907350
    0.000280700   -0.000064750   -0.000366300
    0.001982600   -0.000245300    0.000946650
   -0.000075200    0.000298550    0.000188450
   -0.000033350   -0.000242300    0.000177500
    0.000585300    0.000105850   -0.000893850
    0.000187500    0.000863850   -0.000079250
    0.000306050    0.000432800   -0.000699000
 +++++++++++++++++++++++++++++++++++++++++++++++++++++++
 
 +++++++++++++++++++++++++++++++++++++++++++++++++++++++
 Periodic cell setup complete
 +++++++++++++++++++++++++++++++++++++++++++++++++++++++
 

Determining parallel strategy ...
... using space-filling curve
... NGWF load balancing: max     26;  min     13;  average     25
... Projector load balancing: max     10;  min      5;  average     10
... done
Calculating Ewald energy ...
              Ewald: real-space energy =    8495.108131
        Ewald: reciprocal-space energy =    3560.335341
         Ewald: (sum_charge)**2 Energy =    1846.558097
         Ewald: (sum_charge**2) Energy =     600.677030
                          Ewald Energy =    9608.208346
Basis initialisation ...... NGWF spheres initialised
... Projector spheres initialised
... NGWF tight boxes initialised
... Tight-boxes gathered
... NGWF basis size (local,global):     313874   6050414
... Nonlocal pseudopotential projector initialisation
... done

========================== Sparse matrix information ===========================
                        Overlap matrix filling: 100.00%
                        Density kernel filling: 100.00%
              NGWF-Proj overlap matrix filling:  58.58%
                    Hamiltonian matrix filling: 100.00%
                  NGWF diagonal matrix filling:   2.60%
                             KS matrix filling: 100.00% 
                           KSKS matrix filling: 100.00% 
================================================================================

Sparse matrix initialisation ... done
NGWF initialisation ...... done
============ Calculation of NGWF S^-1 using Hotelling algorithm ================ 
         Iteration  |  Frobenius norm and Maximum abs value    (of I-S*S_n^-1)   
               1       0.22235612E+02     0.99787302E+00
               2       0.22159690E+02     0.99575421E+00
               3       0.22018788E+02     0.99154009E+00
               4       0.21769565E+02     0.98319969E+00
               5       0.21349669E+02     0.96683304E+00
               6       0.20658646E+02     0.93516898E+00
               7       0.19526849E+02     0.87541120E+00
               8       0.17724806E+02     0.84081539E+00
               9       0.15120380E+02     0.81937567E+00
              10       0.12151475E+02     0.79091884E+00
              11       0.10064855E+02     0.76114867E+00
              12       0.92613083E+01     0.73869846E+00
              13       0.88738665E+01     0.72145704E+00
              14       0.84975714E+01     0.69913105E+00
              15       0.80228329E+01     0.66398956E+00
              16       0.74341647E+01     0.61115050E+00
              17       0.67803233E+01     0.54137082E+00
              18       0.60697765E+01     0.48806705E+00
              19       0.52528940E+01     0.43031489E+00
              20       0.43239946E+01     0.35652418E+00
              21       0.33502549E+01     0.27717825E+00
              22       0.23434722E+01     0.20402369E+00
              23       0.13741908E+01     0.13324934E+00
              24       0.60046464E+00     0.65173717E-01
              25       0.15103795E+00     0.17797675E-01
              26       0.13252291E-01     0.15737079E-02
              27       0.12238488E-03     0.14631701E-04
              28       0.10827751E-07     0.13388828E-08
              29       0.22542571E-12     0.15987212E-13
================================================================================
Calculating core density ... ... done
Up spin density kernel initialisation ...... done
Down spin density kernel initialisation ...... done

Writing density kernel to file "Pd_38.dkn" ... done

>>> Optimising kernel for current NGWFs:

--------------------------- Ensemble-DFT optimisation --------------------------
Running ScaLAPACK on   20 processor(s).

--------------------------------------------------------------------------------
  Iter                              Commutator    Free_energy(A=E-TS)     DeltaA
#    0                          0.008758588468   -4931.01037557636482  -4.93E+03

Step                       =       0.381966011250
Energy (E)                 =   -4930.912671943089
Entropy (-TS)              =      -0.097703633276
Free energy (A=E-TS)       =   -4931.010375576365
Est. 0K Energy 0.5*(E+A)   =   -4930.961523759726
Residual Non-orthogonality =       0.000000000000
Residual N_electrons       =       0.000000000000

Spin          Integrated_Ne            Fermi_level     Delta_Fermi_level
   1       344.000000000000        -0.026497984566             -2.65E-02
   2       344.000000000000        -0.026497984566             -2.65E-02

                           Spin 1           |                 Spin 2           |
     Orb |    H-eigenvalues     Occupancies |    H-eigenvalues     Occupancies |
       1 |    -3.0843895559    1.0000000000 |    -3.0843895559    1.0000000000 | 
                          ------                             ------
     341 |    -0.0277017798    0.5811685603 |    -0.0277017798    0.5811685603 | 
     342 |    -0.0276012573    0.5744959247 |    -0.0276012573    0.5744959247 | 
     343 |    -0.0270853896    0.5398757527 |    -0.0270853896    0.5398757527 | 
     344 |    -0.0268825788    0.5261397368 |    -0.0268825788    0.5261397368 | 
                 - Gap at zero temperature - |     - Gap at zero temperature -
     345 |    -0.0266217555    0.5084192293 |    -0.0266217555    0.5084192293 | 
                  Finite temp. Fermi level   |      Finite temp. Fermi level  
     346 |    -0.0260189562    0.4674582116 |    -0.0260189562    0.4674582116 | 
     347 |    -0.0252486467    0.4158179338 |    -0.0252486467    0.4158179338 | 
     348 |    -0.0248686613    0.3909393555 |    -0.0248686613    0.3909393555 | 
     349 |    -0.0247164550    0.3811232733 |    -0.0247164550    0.3811232733 | 
     350 |    -0.0244038304    0.3612706367 |    -0.0244038304    0.3612706367 | 
                          ------                             ------
     498 |     0.7991598818    0.0000000000 |     0.7991598818    0.0000000000 | 

                            |  Abs_value |  Threshold | Converged
     Delta_Free_energy/atom |   1.26E+02 |   1.00E-06 |        No
     Delta_Energy/atom      |   1.26E+02 |   1.00E-04 |        No
     Delta_Entropy/atom     |   2.51E-03 |   1.00E-04 |        No
     Commutator             |   8.76E-03 |   1.00E-05 |        No
     Delta_Fermi_level      |   2.65E-02 |   1.00E-03 |        No

  Line search of the free energy minimum:
  Step_type        Step             Free_energy   Predicted_free_energy
.   Initial    0.000000    -4931.01037557636482

Performing  Pulay mixing of Hamiltonian with coefficients:
                        Spin 1               Spin 2
                1.000000000000       1.000000000000
Lambda-->     205.188379255412     205.188379255407     ... done

.    Trial1    0.381966    -4919.08013934356859

Performing  Pulay mixing of Hamiltonian with coefficients:
                        Spin 1               Spin 2
                1.000000000000       1.000000000000
Lambda-->     205.188379255412     205.188379255407     ... done

.    Trial2    0.145898    -4931.62629401345930

Performing  Pulay mixing of Hamiltonian with coefficients:
                        Spin 1               Spin 2
                1.000000000000       1.000000000000
Lambda-->     205.188379255412     205.188379255407     ... done

. Quadratic    0.087003    -4933.90861198666698    -4932.14725102377906

--------------------------------------------------------------------------------
  Iter                              Commutator    Free_energy(A=E-TS)     DeltaA
#    1                          0.005762821424   -4933.90861198666698  -2.90E+00

Step                       =       0.087002995743
Energy (E)                 =   -4933.808086027511
Entropy (-TS)              =      -0.100525959203
Free energy (A=E-TS)       =   -4933.908611986667
Est. 0K Energy 0.5*(E+A)   =   -4933.858349007089
Residual Non-orthogonality =       0.000000000000
Residual N_electrons       =      -0.000000000047

Spin          Integrated_Ne            Fermi_level     Delta_Fermi_level
   1       343.999999983096        -0.074530449636             -4.80E-02
   2       344.000000017540        -0.074530449636             -4.80E-02

                           Spin 1           |                 Spin 2           |
     Orb |    H-eigenvalues     Occupancies |    H-eigenvalues     Occupancies |
       1 |    -3.1993365529    1.0000000000 |    -3.1993365529    1.0000000000 | 
                          ------                             ------
     342 |    -0.0794043658    0.7902233081 |    -0.0794043658    0.7902233076 | 
     343 |    -0.0792478919    0.7830777307 |    -0.0792478919    0.7830777302 | 
     344 |    -0.0789875357    0.7708020812 |    -0.0789875357    0.7708020806 | 
                 - Gap at zero temperature - |     - Gap at zero temperature -
     345 |    -0.0785478720    0.7489849671 |    -0.0785478726    0.7489849940 | 
     346 |    -0.0750904707    0.5380241563 |    -0.0750904707    0.5380241555 | 
                  Finite temp. Fermi level   |      Finite temp. Fermi level  
     347 |    -0.0736384114    0.4396116940 |    -0.0736384114    0.4396116933 | 
     348 |    -0.0717002454    0.3164478127 |    -0.0717002454    0.3164478120 | 
     349 |    -0.0714583652    0.3023854475 |    -0.0714583652    0.3023854469 | 
     350 |    -0.0681867254    0.1510703494 |    -0.0681867259    0.1510703677 | 
     351 |    -0.0670562849    0.1156952686 |    -0.0670562849    0.1156952683 | 
                          ------                             ------
     498 |     0.7358941302    0.0000000000 |     0.7358941302    0.0000000000 | 

                            |  Abs_value |  Threshold | Converged
     Delta_Free_energy/atom |   7.43E-02 |   1.00E-06 |        No
     Delta_Energy/atom      |   7.42E-02 |   1.00E-04 |        No
     Delta_Entropy/atom     |   7.24E-05 |   1.00E-04 |       Yes
     Commutator             |   5.76E-03 |   1.00E-05 |        No
     Delta_Fermi_level      |   4.80E-02 |   1.00E-03 |        No

  Line search of the free energy minimum:
  Step_type        Step             Free_energy   Predicted_free_energy
.   Initial    0.000000    -4933.90861198666698

Performing  Pulay mixing of Hamiltonian with coefficients:
                        Spin 1               Spin 2
                1.000000000000       1.000000000000
Lambda-->      38.629104038857      38.629104041834     ... done

.    Trial1    0.087003    -4935.14284016876445

Performing  Pulay mixing of Hamiltonian with coefficients:
                        Spin 1               Spin 2
                1.000000000000       1.000000000000
Lambda-->      38.629104038857      38.629104041834     ... done

.    Trial2    0.435737    -4796.02841887507020

Performing  Pulay mixing of Hamiltonian with coefficients:
                        Spin 1               Spin 2
                1.000000000000       1.000000000000
Lambda-->      38.629104038857      38.629104041834     ... done

. Quadratic    0.050983    -4936.08370513311365    -4936.37285937499928

--------------------------------------------------------------------------------
  Iter                              Commutator    Free_energy(A=E-TS)     DeltaA
#    2                          0.003047411329   -4936.08370513311365  -2.18E+00

Step                       =       0.050983217544
Energy (E)                 =   -4935.984521357447
Entropy (-TS)              =      -0.099183775686
Free energy (A=E-TS)       =   -4936.083705133114
Est. 0K Energy 0.5*(E+A)   =   -4936.034113245280
Residual Non-orthogonality =       0.000000000000
Residual N_electrons       =      -0.000000000019

Spin          Integrated_Ne            Fermi_level     Delta_Fermi_level
   1       343.999999991123        -0.079623806915             -5.09E-03
   2       344.000000009113        -0.079623806915             -5.09E-03

                           Spin 1           |                 Spin 2           |
     Orb |    H-eigenvalues     Occupancies |    H-eigenvalues     Occupancies |
       1 |    -3.1702621849    1.0000000000 |    -3.1702621848    1.0000000000 | 
                          ------                             ------
     342 |    -0.0826015568    0.6921722054 |    -0.0826015568    0.6921722049 | 
     343 |    -0.0816046788    0.6315861650 |    -0.0816046788    0.6315861645 | 
     344 |    -0.0814922881    0.6244416838 |    -0.0814922881    0.6244416832 | 
                 - Gap at zero temperature - |     - Gap at zero temperature -
     345 |    -0.0803136831    0.5467942930 |    -0.0803136831    0.5467942924 | 
     346 |    -0.0801313652    0.5344739354 |    -0.0801313652    0.5344739347 | 
                  Finite temp. Fermi level   |      Finite temp. Fermi level  
     347 |    -0.0788768619    0.4493602439 |    -0.0788768619    0.4493602433 | 
     348 |    -0.0775771830    0.3642604786 |    -0.0775771830    0.3642604780 | 
     349 |    -0.0771604140    0.3384231006 |    -0.0771604140    0.3384231000 | 
     350 |    -0.0756099147    0.2511956790 |    -0.0756099147    0.2511956785 | 
     351 |    -0.0738035872    0.1702612883 |    -0.0738035872    0.1702612879 | 
                          ------                             ------
     498 |     0.7511550994    0.0000000000 |     0.7511550994    0.0000000000 | 

                            |  Abs_value |  Threshold | Converged
     Delta_Free_energy/atom |   5.58E-02 |   1.00E-06 |        No
     Delta_Energy/atom      |   5.58E-02 |   1.00E-04 |        No
     Delta_Entropy/atom     |   3.44E-05 |   1.00E-04 |       Yes
     Commutator             |   3.05E-03 |   1.00E-05 |        No
     Delta_Fermi_level      |   5.09E-03 |   1.00E-03 |        No

  Line search of the free energy minimum:
  Step_type        Step             Free_energy   Predicted_free_energy
.   Initial    0.000000    -4936.08370513311365

Performing  Pulay mixing of Hamiltonian with coefficients:
                        Spin 1               Spin 2
                0.166235896438       0.166235896421
                0.833764103562       0.833764103579
Lambda-->      14.831147596391      14.831147597579     ... done

.    Trial1    0.050983    -4936.19916581244433

Performing  Pulay mixing of Hamiltonian with coefficients:
                        Spin 1               Spin 2
                0.166235896438       0.166235896421
                0.833764103562       0.833764103579
Lambda-->      14.831147596391      14.831147597579     ... done

.    Trial2    0.413475    -4914.88513718436207

Performing  Pulay mixing of Hamiltonian with coefficients:
                        Spin 1               Spin 2
                0.166235896438       0.166235896421
                0.833764103562       0.833764103579
Lambda-->      14.831147596391      14.831147597579     ... done

. Quadratic    0.033159    -4936.31335206894073    -4936.24608520673064

--------------------------------------------------------------------------------
  Iter                              Commutator    Free_energy(A=E-TS)     DeltaA
#    3                          0.002684211910   -4936.31335206894073  -2.30E-01

Step                       =       0.033158979123
Energy (E)                 =   -4936.214058663633
Entropy (-TS)              =      -0.099293405338
Free energy (A=E-TS)       =   -4936.313352068941
Est. 0K Energy 0.5*(E+A)   =   -4936.263705366287
Residual Non-orthogonality =       0.000000000000
Residual N_electrons       =      -0.000000000031

Spin          Integrated_Ne            Fermi_level     Delta_Fermi_level
   1       343.999999988468        -0.083445504666             -3.82E-03
   2       344.000000011903        -0.083445504666             -3.82E-03

                           Spin 1           |                 Spin 2           |
     Orb |    H-eigenvalues     Occupancies |    H-eigenvalues     Occupancies |
       1 |    -3.1753971086    1.0000000000 |    -3.1753971090    1.0000000000 | 
                          ------                             ------
     342 |    -0.0860710851    0.6713866133 |    -0.0860710850    0.6713866108 | 
     343 |    -0.0859185877    0.6621670172 |    -0.0859185876    0.6621670147 | 
     344 |    -0.0854235320    0.6314060329 |    -0.0854235319    0.6314060303 | 
                 - Gap at zero temperature - |     - Gap at zero temperature -
     345 |    -0.0843833443    0.5634563334 |    -0.0843833442    0.5634563307 | 
     346 |    -0.0840775224    0.5428899130 |    -0.0840775223    0.5428899102 | 
                  Finite temp. Fermi level   |      Finite temp. Fermi level  
     347 |    -0.0827383606    0.4520415385 |    -0.0827383606    0.4520415358 | 
     348 |    -0.0813957865    0.3640655163 |    -0.0813957865    0.3640655138 | 
     349 |    -0.0809466855    0.3362681302 |    -0.0809466854    0.3362681277 | 
     350 |    -0.0787668586    0.2187209254 |    -0.0787668586    0.2187209235 | 
     351 |    -0.0771979521    0.1544573194 |    -0.0771979528    0.1544573452 | 
                          ------                             ------
     498 |     0.7503396983    0.0000000000 |     0.7503396983    0.0000000000 | 

                            |  Abs_value |  Threshold | Converged
     Delta_Free_energy/atom |   5.89E-03 |   1.00E-06 |        No
     Delta_Energy/atom      |   5.89E-03 |   1.00E-04 |        No
     Delta_Entropy/atom     |   2.81E-06 |   1.00E-04 |       Yes
     Commutator             |   2.68E-03 |   1.00E-05 |        No
     Delta_Fermi_level      |   3.82E-03 |   1.00E-03 |        No

  Line search of the free energy minimum:
  Step_type        Step             Free_energy   Predicted_free_energy
.   Initial    0.000000    -4936.31335206894073

Performing  Pulay mixing of Hamiltonian with coefficients:
                        Spin 1               Spin 2
               -0.001504806475      -0.001504806488
                0.363872816620       0.363872816651
                0.637631989856       0.637631989837
Lambda-->      10.823586191847      10.823586193323     ... done

.    Trial1    0.033159    -4936.53053191265462

Performing  Pulay mixing of Hamiltonian with coefficients:
                        Spin 1               Spin 2
               -0.001504806475      -0.001504806488
                0.363872816620       0.363872816651
                0.637631989856       0.637631989837
Lambda-->      10.823586191847      10.823586193323     ... done

.    Trial2    0.402459    -4931.73117097983413

Performing  Pulay mixing of Hamiltonian with coefficients:
                        Spin 1               Spin 2
               -0.001504806475      -0.001504806488
                0.363872816620       0.363872816651
                0.637631989856       0.637631989837
Lambda-->      10.823586191847      10.823586193323     ... done

. Quadratic    0.084011    -4936.65515671445610    -4936.65611876855655

--------------------------------------------------------------------------------
  Iter                              Commutator    Free_energy(A=E-TS)     DeltaA
#    4                          0.002080873299   -4936.65515671445610  -3.42E-01

Step                       =       0.084011213642
Energy (E)                 =   -4936.558787052722
Entropy (-TS)              =      -0.096369661711
Free energy (A=E-TS)       =   -4936.655156714456
Est. 0K Energy 0.5*(E+A)   =   -4936.606971883589
Residual Non-orthogonality =       0.000000000000
Residual N_electrons       =       0.000000000024

Spin          Integrated_Ne            Fermi_level     Delta_Fermi_level
   1       343.999999998777        -0.093179831533             -9.73E-03
   2       344.000000000966        -0.093179831533             -9.73E-03

                           Spin 1           |                 Spin 2           |
     Orb |    H-eigenvalues     Occupancies |    H-eigenvalues     Occupancies |
       1 |    -3.1953199909    1.0000000000 |    -3.1953199909    1.0000000000 | 
                          ------                             ------
     342 |    -0.0958918925    0.6765574765 |    -0.0958918925    0.6765574766 | 
     343 |    -0.0956243501    0.6604260281 |    -0.0956243501    0.6604260282 | 
     344 |    -0.0946946310    0.6016156662 |    -0.0946946310    0.6016156664 | 
                 - Gap at zero temperature - |     - Gap at zero temperature -
     345 |    -0.0939933596    0.5551186441 |    -0.0939933596    0.5551186443 | 
     346 |    -0.0938759465    0.5472149636 |    -0.0938759465    0.5472149638 | 
                  Finite temp. Fermi level   |      Finite temp. Fermi level  
     347 |    -0.0923897538    0.4464578210 |    -0.0923897538    0.4464578211 | 
     348 |    -0.0920198785    0.4217381631 |    -0.0920198785    0.4217381633 | 
     349 |    -0.0911028861    0.3623519088 |    -0.0911028861    0.3623519089 | 
     350 |    -0.0873735400    0.1707973901 |    -0.0873735400    0.1707973902 | 
     351 |    -0.0863539448    0.1350023048 |    -0.0863539448    0.1350023049 | 
                          ------                             ------
     498 |     0.7499430172    0.0000000000 |     0.7499430173    0.0000000000 | 

                            |  Abs_value |  Threshold | Converged
     Delta_Free_energy/atom |   8.76E-03 |   1.00E-06 |        No
     Delta_Energy/atom      |   8.84E-03 |   1.00E-04 |        No
     Delta_Entropy/atom     |   7.50E-05 |   1.00E-04 |       Yes
     Commutator             |   2.08E-03 |   1.00E-05 |        No
     Delta_Fermi_level      |   9.73E-03 |   1.00E-03 |        No

  Line search of the free energy minimum:
  Step_type        Step             Free_energy   Predicted_free_energy
.   Initial    0.000000    -4936.65515671445610

Performing  Pulay mixing of Hamiltonian with coefficients:
                        Spin 1               Spin 2
                0.543388330965       0.543388330938
               -0.909548143746      -0.909548143744
               -0.472427034516      -0.472427034515
                1.838586847297       1.838586847322
Lambda-->       5.770708478185       5.770708478162     ... done

.    Trial1    0.084011    -4936.14534552769237

Performing  Pulay mixing of Hamiltonian with coefficients:
                        Spin 1               Spin 2
                0.543388330965       0.543388330938
               -0.909548143746      -0.909548143744
               -0.472427034516      -0.472427034515
                1.838586847297       1.838586847322
Lambda-->       5.770708478185       5.770708478162     ... done

.    Trial2    0.032089    -4936.75567212212354

Performing  Pulay mixing of Hamiltonian with coefficients:
                        Spin 1               Spin 2
                0.543388330965       0.543388330938
               -0.909548143746      -0.909548143744
               -0.472427034516      -0.472427034515
                1.838586847297       1.838586847322
Lambda-->       5.770708478185       5.770708478162     ... done

. Quadratic    0.024883    -4936.76868822934466    -4936.76487474959595

--------------------------------------------------------------------------------
  Iter                              Commutator    Free_energy(A=E-TS)     DeltaA
#    5                          0.001858547544   -4936.76868822934466  -1.14E-01

Step                       =       0.024883005310
Energy (E)                 =   -4936.668092150193
Entropy (-TS)              =      -0.100596079096
Free energy (A=E-TS)       =   -4936.768688229345
Est. 0K Energy 0.5*(E+A)   =   -4936.718390189769
Residual Non-orthogonality =       0.000000000000
Residual N_electrons       =       0.000000000057

Spin          Integrated_Ne            Fermi_level     Delta_Fermi_level
   1       344.000000007513        -0.103154031279             -9.97E-03
   2       343.999999991938        -0.103154031279             -9.97E-03

                           Spin 1           |                 Spin 2           |
     Orb |    H-eigenvalues     Occupancies |    H-eigenvalues     Occupancies |
       1 |    -3.2155726032    1.0000000000 |    -3.2155726032    1.0000000000 | 
                          ------                             ------
     342 |    -0.1062484015    0.6988922779 |    -0.1062484014    0.6988922760 | 
     343 |    -0.1049217112    0.6179874060 |    -0.1049217112    0.6179874038 | 
     344 |    -0.1047149108    0.6046171085 |    -0.1047149107    0.6046171063 | 
                 - Gap at zero temperature - |     - Gap at zero temperature -
     345 |    -0.1044416351    0.5867092312 |    -0.1044416350    0.5867092291 | 
     346 |    -0.1040029973    0.5574988794 |    -0.1040029973    0.5574988771 | 
                  Finite temp. Fermi level   |      Finite temp. Fermi level  
     347 |    -0.1029571765    0.4866113559 |    -0.1029571765    0.4866113537 | 
     348 |    -0.1023545909    0.4458282758 |    -0.1023545908    0.4458282735 | 
     349 |    -0.1018221984    0.4103754684 |    -0.1018221983    0.4103754662 | 
     350 |    -0.0979660875    0.1959622746 |    -0.0979660874    0.1959622732 | 
     351 |    -0.0973388182    0.1704538403 |    -0.0973388181    0.1704538390 | 
                          ------                             ------
     498 |     0.7402175216    0.0000000000 |     0.7402175216    0.0000000000 | 

                            |  Abs_value |  Threshold | Converged
     Delta_Free_energy/atom |   2.91E-03 |   1.00E-06 |        No
     Delta_Energy/atom      |   2.80E-03 |   1.00E-04 |        No
     Delta_Entropy/atom     |   1.08E-04 |   1.00E-04 |        No
     Commutator             |   1.86E-03 |   1.00E-05 |        No
     Delta_Fermi_level      |   9.97E-03 |   1.00E-03 |        No

  Line search of the free energy minimum:
  Step_type        Step             Free_energy   Predicted_free_energy
.   Initial    0.000000    -4936.76868822934466

Performing  Pulay mixing of Hamiltonian with coefficients:
                        Spin 1               Spin 2
               -0.016544879995      -0.016544880056
               -0.693255431467      -0.693255431298
               -0.360738653675      -0.360738653485
                0.722900672517       0.722900672370
                1.347638292619       1.347638292470
Lambda-->       0.775668701623       0.775668701238     ... done

.    Trial1    0.024883    -4937.04979210521287

Performing  Pulay mixing of Hamiltonian with coefficients:
                        Spin 1               Spin 2
               -0.016544879995      -0.016544880056
               -0.693255431467      -0.693255431298
               -0.360738653675      -0.360738653485
                0.722900672517       0.722900672370
                1.347638292619       1.347638292470
Lambda-->       0.775668701623       0.775668701238     ... done

.    Trial2    0.397345    -4934.91823603754165

Performing  Pulay mixing of Hamiltonian with coefficients:
                        Spin 1               Spin 2
               -0.016544879995      -0.016544880056
               -0.693255431467      -0.693255431298
               -0.360738653675      -0.360738653485
                0.722900672517       0.722900672370
                1.347638292619       1.347638292470
Lambda-->       0.775668701623       0.775668701238     ... done

. Quadratic    0.144311    -4936.86199050189680    -4937.66073620663792

Performing  Pulay mixing of Hamiltonian with coefficients:
                        Spin 1               Spin 2
               -0.016544879995      -0.016544880056
               -0.693255431467      -0.693255431298
               -0.360738653675      -0.360738653485
                0.722900672517       0.722900672370
                1.347638292619       1.347638292470
Lambda-->       0.775668701623       0.775668701238     ... done

.     Cubic    0.070261    -4937.03925180691931    -4937.23485555216848

Performing  Pulay mixing of Hamiltonian with coefficients:
                        Spin 1               Spin 2
               -0.016544879995      -0.016544880056
               -0.693255431467      -0.693255431298
               -0.360738653675      -0.360738653485
                0.722900672517       0.722900672370
                1.347638292619       1.347638292470
Lambda-->       0.775668701623       0.775668701238     ... done

.   Quartic    0.303225    -4935.85547329309520    -4938.32163654977830

Performing  Pulay mixing of Hamiltonian with coefficients:
                        Spin 1               Spin 2
               -0.016544879995      -0.016544880056
               -0.693255431467      -0.693255431298
               -0.360738653675      -0.360738653485
                0.722900672517       0.722900672370
                1.347638292619       1.347638292470
Lambda-->       0.775668701623       0.775668701238     ... done

.  NoMinFnd    0.024883    -4937.04979210522197

--------------------------------------------------------------------------------
  Iter                              Commutator    Free_energy(A=E-TS)     DeltaA
#    6                          0.000948410979   -4937.04979210522197  -2.81E-01

Step                       =       0.024883005310
Energy (E)                 =   -4936.948511667108
Entropy (-TS)              =      -0.101280438117
Free energy (A=E-TS)       =   -4937.049792105222
Est. 0K Energy 0.5*(E+A)   =   -4936.999151886164
Residual Non-orthogonality =       0.000000000000
Residual N_electrons       =      -0.000000000001

Spin          Integrated_Ne            Fermi_level     Delta_Fermi_level
   1       343.999999999176        -0.120195281684             -1.70E-02
   2       344.000000000833        -0.120195281684             -1.70E-02

                           Spin 1           |                 Spin 2           |
     Orb |    H-eigenvalues     Occupancies |    H-eigenvalues     Occupancies |
       1 |    -3.2486059779    1.0000000000 |    -3.2486059779    1.0000000000 | 
                          ------                             ------
     342 |    -0.1237967979    0.7271144131 |    -0.1237967979    0.7271144132 | 
     343 |    -0.1224113177    0.6463468176 |    -0.1224113177    0.6463468177 | 
     344 |    -0.1222649914    0.6371930342 |    -0.1222649914    0.6371930343 | 
                 - Gap at zero temperature - |     - Gap at zero temperature -
     345 |    -0.1219268772    0.6156666404 |    -0.1219268772    0.6156666405 | 
     346 |    -0.1204843569    0.5196553878 |    -0.1204843569    0.5196553879 | 
                  Finite temp. Fermi level   |      Finite temp. Fermi level  
     347 |    -0.1200131899    0.4876149964 |    -0.1200131899    0.4876149965 | 
     348 |    -0.1197222708    0.4678658599 |    -0.1197222708    0.4678658600 | 
     349 |    -0.1181140401    0.3620818398 |    -0.1181140401    0.3620818399 | 
     350 |    -0.1156251470    0.2238085681 |    -0.1156251470    0.2238085682 | 
     351 |    -0.1148825878    0.1906687667 |    -0.1148825878    0.1906687668 | 
                          ------                             ------
     498 |     0.7362900214    0.0000000000 |     0.7362900214    0.0000000000 | 

                            |  Abs_value |  Threshold | Converged
     Delta_Free_energy/atom |   7.21E-03 |   1.00E-06 |        No
     Delta_Energy/atom      |   7.19E-03 |   1.00E-04 |        No
     Delta_Entropy/atom     |   1.75E-05 |   1.00E-04 |       Yes
     Commutator             |   9.48E-04 |   1.00E-05 |        No
     Delta_Fermi_level      |   1.70E-02 |   1.00E-03 |        No

  Line search of the free energy minimum:
  Step_type        Step             Free_energy   Predicted_free_energy
.   Initial    0.000000    -4937.04979210522197

Performing  Pulay mixing of Hamiltonian with coefficients:
                        Spin 1               Spin 2
               -0.099363196245      -0.099363196235
                0.169536921348       0.169536921222
                0.105670252473       0.105670252393
               -0.386569660649      -0.386569660511
               -0.009285295397      -0.009285295188
                1.220010978470       1.220010978319
Lambda-->       0.355595463826       0.355595463847     ... done

.    Trial1    0.024883    -4937.07587614498425

Performing  Pulay mixing of Hamiltonian with coefficients:
                        Spin 1               Spin 2
               -0.099363196245      -0.099363196235
                0.169536921348       0.169536921222
                0.105670252473       0.105670252393
               -0.386569660649      -0.386569660511
               -0.009285295397      -0.009285295188
                1.220010978470       1.220010978319
Lambda-->       0.355595463826       0.355595463847     ... done

.    Trial2    0.397345    -4936.94704054374870

Performing  Pulay mixing of Hamiltonian with coefficients:
                        Spin 1               Spin 2
               -0.099363196245      -0.099363196235
                0.169536921348       0.169536921222
                0.105670252473       0.105670252393
               -0.386569660649      -0.386569660511
               -0.009285295397      -0.009285295188
                1.220010978470       1.220010978319
Lambda-->       0.355595463826       0.355595463847     ... done

. Quadratic    0.161822    -4937.10725217492109    -4937.14167250382343

--------------------------------------------------------------------------------
  Iter                              Commutator    Free_energy(A=E-TS)     DeltaA
#    7                          0.000689501188   -4937.10725217492109  -5.75E-02

Step                       =       0.161821844380
Energy (E)                 =   -4937.003074645084
Entropy (-TS)              =      -0.104177529875
Free energy (A=E-TS)       =   -4937.107252174921
Est. 0K Energy 0.5*(E+A)   =   -4937.055163410003
Residual Non-orthogonality =       0.000000000000
Residual N_electrons       =      -0.000000000038

Spin          Integrated_Ne            Fermi_level     Delta_Fermi_level
   1       343.999999971629        -0.124605784385             -4.41E-03
   2       344.000000028673        -0.124605784385             -4.41E-03

                           Spin 1           |                 Spin 2           |
     Orb |    H-eigenvalues     Occupancies |    H-eigenvalues     Occupancies |
       1 |    -3.2616982735    1.0000000000 |    -3.2616982736    1.0000000000 | 
                          ------                             ------
     343 |    -0.1273722293    0.6797873498 |    -0.1273722293    0.6797873531 | 
     344 |    -0.1273545459    0.6787390010 |    -0.1273545460    0.6787390043 | 
                 - Gap at zero temperature - |     - Gap at zero temperature -
     345 |    -0.1270001861    0.6573609564 |    -0.1270001862    0.6573609598 | 
     346 |    -0.1251736384    0.5385538967 |    -0.1251736384    0.5385539005 | 
     347 |    -0.1247369121    0.5089195492 |    -0.1247369121    0.5089195530 | 
                  Finite temp. Fermi level   |      Finite temp. Fermi level  
     348 |    -0.1238474722    0.4485949999 |    -0.1238474723    0.4485950036 | 
     349 |    -0.1228257733    0.3812207414 |    -0.1228257733    0.3812207450 | 
     350 |    -0.1207014149    0.2568429592 |    -0.1207014150    0.2568429621 | 
     351 |    -0.1193485576    0.1930087896 |    -0.1193485577    0.1930087919 | 
     352 |    -0.1190613749    0.1811279514 |    -0.1190613749    0.1811279536 | 
                          ------                             ------
     498 |     0.7377744475    0.0000000000 |     0.7377744475    0.0000000000 | 

                            |  Abs_value |  Threshold | Converged
     Delta_Free_energy/atom |   1.47E-03 |   1.00E-06 |        No
     Delta_Energy/atom      |   1.40E-03 |   1.00E-04 |        No
     Delta_Entropy/atom     |   7.43E-05 |   1.00E-04 |       Yes
     Commutator             |   6.90E-04 |   1.00E-05 |        No
     Delta_Fermi_level      |   4.41E-03 |   1.00E-03 |        No

  Line search of the free energy minimum:
  Step_type        Step             Free_energy   Predicted_free_energy
.   Initial    0.000000    -4937.10725217492109

Performing  Pulay mixing of Hamiltonian with coefficients:
                        Spin 1               Spin 2
               -0.128544379708      -0.128544379678
                0.185490287151       0.185490287120
                0.035348804439       0.035348804362
               -0.369741160153      -0.369741160217
                0.226903342952       0.226903342919
                0.347778116818       0.347778116967
                0.702764988502       0.702764988526
Lambda-->       0.155948958457       0.155948958495     ... done

.    Trial1    0.161822    -4937.12842231897503

Performing  Pulay mixing of Hamiltonian with coefficients:
                        Spin 1               Spin 2
               -0.128544379708      -0.128544379678
                0.185490287151       0.185490287120
                0.035348804439       0.035348804362
               -0.369741160153      -0.369741160217
                0.226903342952       0.226903342919
                0.347778116818       0.347778116967
                0.702764988502       0.702764988526
Lambda-->       0.155948958457       0.155948958495     ... done

.    Trial2    0.481977    -4936.99910119372998

Performing  Pulay mixing of Hamiltonian with coefficients:
                        Spin 1               Spin 2
               -0.128544379708      -0.128544379678
                0.185490287151       0.185490287120
                0.035348804439       0.035348804362
               -0.369741160153      -0.369741160217
                0.226903342952       0.226903342919
                0.347778116818       0.347778116967
                0.702764988502       0.702764988526
Lambda-->       0.155948958457       0.155948958495     ... done

. Quadratic    0.139867    -4937.12927786364162    -4937.12895712228328

--------------------------------------------------------------------------------
  Iter                              Commutator    Free_energy(A=E-TS)     DeltaA
#    8                          0.000540503203   -4937.12927786364162  -2.20E-02

Step                       =       0.139866887662
Energy (E)                 =   -4937.024923384174
Entropy (-TS)              =      -0.104354479382
Free energy (A=E-TS)       =   -4937.129277863642
Est. 0K Energy 0.5*(E+A)   =   -4937.077100623908
Residual Non-orthogonality =       0.000000000000
Residual N_electrons       =       0.000000000086

Spin          Integrated_Ne            Fermi_level     Delta_Fermi_level
   1       344.000000003064        -0.126112157596             -1.51E-03
   2       343.999999996256        -0.126112157596             -1.51E-03

                           Spin 1           |                 Spin 2           |
     Orb |    H-eigenvalues     Occupancies |    H-eigenvalues     Occupancies |
       1 |    -3.2640675067    1.0000000000 |    -3.2640675074    1.0000000000 | 
                          ------                             ------
     343 |    -0.1288353047    0.6772172611 |    -0.1288353044    0.6772172441 | 
     344 |    -0.1287146768    0.6700006247 |    -0.1287146766    0.6700006074 | 
                 - Gap at zero temperature - |     - Gap at zero temperature -
     345 |    -0.1282963334    0.6443625711 |    -0.1282963331    0.6443625531 | 
     346 |    -0.1270715192    0.5648963342 |    -0.1270715198    0.5648963750 | 
     347 |    -0.1261291613    0.5011567437 |    -0.1261291610    0.5011567242 | 
                  Finite temp. Fermi level   |      Finite temp. Fermi level  
     348 |    -0.1258699532    0.4835290180 |    -0.1258699529    0.4835289985 | 
     349 |    -0.1240043201    0.3604118782 |    -0.1240043198    0.3604118602 | 
     350 |    -0.1223602620    0.2648420225 |    -0.1223602617    0.2648420072 | 
     351 |    -0.1212200083    0.2089553980 |    -0.1212200089    0.2089554288 | 
     352 |    -0.1204814669    0.1776716387 |    -0.1204814676    0.1776716659 | 
                          ------                             ------
     498 |     0.7386292870    0.0000000000 |     0.7386292865    0.0000000000 | 

                            |  Abs_value |  Threshold | Converged
     Delta_Free_energy/atom |   5.65E-04 |   1.00E-06 |        No
     Delta_Energy/atom      |   5.60E-04 |   1.00E-04 |        No
     Delta_Entropy/atom     |   4.54E-06 |   1.00E-04 |       Yes
     Commutator             |   5.41E-04 |   1.00E-05 |        No
     Delta_Fermi_level      |   1.51E-03 |   1.00E-03 |        No

  Line search of the free energy minimum:
  Step_type        Step             Free_energy   Predicted_free_energy
.   Initial    0.000000    -4937.12927786364162

Performing  Pulay mixing of Hamiltonian with coefficients:
                        Spin 1               Spin 2
               -0.031706867650      -0.031706867596
                0.124354709545       0.124354709631
               -0.057290269712      -0.057290269732
               -0.173758394358      -0.173758394450
                0.111895930507       0.111895930199
               -0.141794220167      -0.141794219854
                0.562813196701       0.562813196447
                0.605485915135       0.605485915355
Lambda-->       0.085389872497       0.085389872512     ... done

.    Trial1    0.139867    -4937.11833403454784

Performing  Pulay mixing of Hamiltonian with coefficients:
                        Spin 1               Spin 2
               -0.031706867650      -0.031706867596
                0.124354709545       0.124354709631
               -0.057290269712      -0.057290269732
               -0.173758394358      -0.173758394450
                0.111895930507       0.111895930199
               -0.141794220167      -0.141794219854
                0.562813196701       0.562813196447
                0.605485915135       0.605485915355
Lambda-->       0.085389872497       0.085389872512     ... done

.    Trial2    0.053424    -4937.14529103377572

Performing  Pulay mixing of Hamiltonian with coefficients:
                        Spin 1               Spin 2
               -0.031706867650      -0.031706867596
                0.124354709545       0.124354709631
               -0.057290269712      -0.057290269732
               -0.173758394358      -0.173758394450
                0.111895930507       0.111895930199
               -0.141794220167      -0.141794219854
                0.562813196701       0.562813196447
                0.605485915135       0.605485915355
Lambda-->       0.085389872497       0.085389872512     ... done

. Quadratic    0.060986    -4937.14449304379559    -4937.14554107207277

Performing  Pulay mixing of Hamiltonian with coefficients:
                        Spin 1               Spin 2
               -0.031706867650      -0.031706867596
                0.124354709545       0.124354709631
               -0.057290269712      -0.057290269732
               -0.173758394358      -0.173758394450
                0.111895930507       0.111895930199
               -0.141794220167      -0.141794219854
                0.562813196701       0.562813196447
                0.605485915135       0.605485915355
Lambda-->       0.085389872497       0.085389872512     ... done

.     Cubic    0.047431    -4937.14571535667983    -4937.14549464897573

--------------------------------------------------------------------------------
  Iter                              Commutator    Free_energy(A=E-TS)     DeltaA
#    9                          0.000393330450   -4937.14571535667983  -1.64E-02

Step                       =       0.047431381342
Energy (E)                 =   -4937.040546510202
Entropy (-TS)              =      -0.105168846545
Free energy (A=E-TS)       =   -4937.145715356680
Est. 0K Energy 0.5*(E+A)   =   -4937.093130933441
Residual Non-orthogonality =       0.000000000000
Residual N_electrons       =      -0.000000000067

Spin          Integrated_Ne            Fermi_level     Delta_Fermi_level
   1       343.999999992304        -0.127497671611             -1.39E-03
   2       344.000000008225        -0.127497671611             -1.39E-03

                           Spin 1           |                 Spin 2           |
     Orb |    H-eigenvalues     Occupancies |    H-eigenvalues     Occupancies |
       1 |    -3.2677766219    1.0000000000 |    -3.2677766219    1.0000000000 | 
                          ------                             ------
     343 |    -0.1302375878    0.6782139290 |    -0.1302375878    0.6782139298 | 
     344 |    -0.1301530269    0.6731716947 |    -0.1301530270    0.6731716955 | 
                 - Gap at zero temperature - |     - Gap at zero temperature -
     345 |    -0.1299673315    0.6619586090 |    -0.1299673315    0.6619586098 | 
     346 |    -0.1284352473    0.5634386698 |    -0.1284352473    0.5634386707 | 
     347 |    -0.1276791333    0.5123421594 |    -0.1276791333    0.5123421603 | 
                  Finite temp. Fermi level   |      Finite temp. Fermi level  
     348 |    -0.1273101196    0.4872437773 |    -0.1273101196    0.4872437782 | 
     349 |    -0.1255634247    0.3713709072 |    -0.1255634247    0.3713709081 | 
     350 |    -0.1238567184    0.2707614586 |    -0.1238567184    0.2707614593 | 
     351 |    -0.1227512538    0.2155859024 |    -0.1227512538    0.2155859030 | 
     352 |    -0.1216377034    0.1687387022 |    -0.1216377034    0.1687387027 | 
                          ------                             ------
     498 |     0.7382029572    0.0000000000 |     0.7382029571    0.0000000000 | 

                            |  Abs_value |  Threshold | Converged
     Delta_Free_energy/atom |   4.21E-04 |   1.00E-06 |        No
     Delta_Energy/atom      |   4.01E-04 |   1.00E-04 |        No
     Delta_Entropy/atom     |   2.09E-05 |   1.00E-04 |       Yes
     Commutator             |   3.93E-04 |   1.00E-05 |        No
     Delta_Fermi_level      |   1.39E-03 |   1.00E-03 |        No

  Line search of the free energy minimum:
  Step_type        Step             Free_energy   Predicted_free_energy
.   Initial    0.000000    -4937.14571535667983

Performing  Pulay mixing of Hamiltonian with coefficients:
                        Spin 1               Spin 2
                0.051237963306       0.051237963375
                0.056328056520       0.056328056599
               -0.057866618668      -0.057866618662
                0.002516931137       0.002516931130
               -0.120986769278      -0.120986769637
               -0.275253282095      -0.275253281944
                0.107634202441       0.107634202058
                0.559806179572       0.559806179814
                0.676583337066       0.676583337267
Lambda-->       0.043172877785       0.043172877763     ... done

.    Trial1    0.047431    -4937.15672386326878

Performing  Pulay mixing of Hamiltonian with coefficients:
                        Spin 1               Spin 2
                0.051237963306       0.051237963375
                0.056328056520       0.056328056599
               -0.057866618668      -0.057866618662
                0.002516931137       0.002516931130
               -0.120986769278      -0.120986769637
               -0.275253282095      -0.275253281944
                0.107634202441       0.107634202058
                0.559806179572       0.559806179814
                0.676583337066       0.676583337267
Lambda-->       0.043172877785       0.043172877763     ... done

.    Trial2    0.411280    -4937.07302742107822

Performing  Pulay mixing of Hamiltonian with coefficients:
                        Spin 1               Spin 2
                0.051237963306       0.051237963375
                0.056328056520       0.056328056599
               -0.057866618668      -0.057866618662
                0.002516931137       0.002516931130
               -0.120986769278      -0.120986769637
               -0.275253282095      -0.275253281944
                0.107634202441       0.107634202058
                0.559806179572       0.559806179814
                0.676583337066       0.676583337267
Lambda-->       0.043172877785       0.043172877763     ... done

. Quadratic    0.126995    -4937.15376888527044    -4937.16383675109682

Performing  Pulay mixing of Hamiltonian with coefficients:
                        Spin 1               Spin 2
                0.051237963306       0.051237963375
                0.056328056520       0.056328056599
               -0.057866618668      -0.057866618662
                0.002516931137       0.002516931130
               -0.120986769278      -0.120986769637
               -0.275253282095      -0.275253281944
                0.107634202441       0.107634202058
                0.559806179572       0.559806179814
                0.676583337066       0.676583337267
Lambda-->       0.043172877785       0.043172877763     ... done

.     Cubic    0.075825    -4937.15664249200290    -4937.15836338061035

Performing  Pulay mixing of Hamiltonian with coefficients:
                        Spin 1               Spin 2
                0.051237963306       0.051237963375
                0.056328056520       0.056328056599
               -0.057866618668      -0.057866618662
                0.002516931137       0.002516931130
               -0.120986769278      -0.120986769637
               -0.275253282095      -0.275253281944
                0.107634202441       0.107634202058
                0.559806179572       0.559806179814
                0.676583337066       0.676583337267
Lambda-->       0.043172877785       0.043172877763     ... done

.   Quartic    0.291197    -4937.12061443382845    -4937.16884151781687

Performing  Pulay mixing of Hamiltonian with coefficients:
                        Spin 1               Spin 2
                0.051237963306       0.051237963375
                0.056328056520       0.056328056599
               -0.057866618668      -0.057866618662
                0.002516931137       0.002516931130
               -0.120986769278      -0.120986769637
               -0.275253282095      -0.275253281944
                0.107634202441       0.107634202058
                0.559806179572       0.559806179814
                0.676583337066       0.676583337267
Lambda-->       0.043172877785       0.043172877763     ... done

.  NoMinFnd    0.047431    -4937.15672386328060

--------------------------------------------------------------------------------
  Iter                              Commutator    Free_energy(A=E-TS)     DeltaA
#   10                          0.000278427248   -4937.15672386328060  -1.10E-02

Step                       =       0.047431381342
Energy (E)                 =   -4937.050640287807
Entropy (-TS)              =      -0.106083575471
Free energy (A=E-TS)       =   -4937.156723863281
Est. 0K Energy 0.5*(E+A)   =   -4937.103682075543
Residual Non-orthogonality =       0.000000000000
Residual N_electrons       =       0.000000000002

Spin          Integrated_Ne            Fermi_level     Delta_Fermi_level
   1       344.000000016921        -0.128565675419             -1.07E-03
   2       343.999999983064        -0.128565675419             -1.07E-03

                           Spin 1           |                 Spin 2           |
     Orb |    H-eigenvalues     Occupancies |    H-eigenvalues     Occupancies |
       1 |    -3.2702737031    1.0000000000 |    -3.2702737031    1.0000000000 | 
                          ------                             ------
     343 |    -0.1313417687    0.6803585881 |    -0.1313417685    0.6803585749 | 
     344 |    -0.1311471384    0.6687325487 |    -0.1311471382    0.6687325352 | 
                 - Gap at zero temperature - |     - Gap at zero temperature -
     345 |    -0.1308396577    0.6499427621 |    -0.1308396575    0.6499427482 | 
     346 |    -0.1296400245    0.5725708403 |    -0.1296400243    0.5725708253 | 
     347 |    -0.1289471760    0.5259298467 |    -0.1289471758    0.5259298315 | 
                  Finite temp. Fermi level   |      Finite temp. Fermi level  
     348 |    -0.1284501457    0.4921412664 |    -0.1284501455    0.4921412512 | 
     349 |    -0.1267336078    0.3778849066 |    -0.1267336076    0.3778848922 | 
     350 |    -0.1251334886    0.2821232337 |    -0.1251334884    0.2821232213 | 
     351 |    -0.1240680544    0.2272550768 |    -0.1240680552    0.2272551126 | 
     352 |    -0.1225659692    0.1634720635 |    -0.1225659690    0.1634720551 | 
                          ------                             ------
     498 |     0.7389465680    0.0000000000 |     0.7389465683    0.0000000000 | 

                            |  Abs_value |  Threshold | Converged
     Delta_Free_energy/atom |   2.82E-04 |   1.00E-06 |        No
     Delta_Energy/atom      |   2.59E-04 |   1.00E-04 |        No
     Delta_Entropy/atom     |   2.35E-05 |   1.00E-04 |       Yes
     Commutator             |   2.78E-04 |   1.00E-05 |        No
     Delta_Fermi_level      |   1.07E-03 |   1.00E-03 |        No
Finished EDFT density kernel iterations (  10)


Writing density kernel to file "Pd_38.dkn" ... done

Writing Hamiltonian to file "Pd_38.ham" ... done


>>> Density kernel optimised for the current NGWF basis:
     ~~~~~~~~~~~~~~~~~~~~~~~~~~~~~~~~~~~~~~~~~~~~~~~~~~~~~~~~~~~
     Total free energy           =  -4.93715672386328E+03  Eh
     [H,K] commutator            =   2.7843E-04
     ~~~~~~~~~~~~~~~~~~~~~~~~~~~~~~~~~~~~~~~~~~~~~~~~~~~~~~~~~~~


################################################################################
########################### NGWF CG iteration  001 #############################
################################################################################
****** Reciprocal space K.E. preconditioning with k_zero =  3.0000 a0^-1 *******

>>> Checking for convergence of NGWFs:   NOT CONVERGED
  ========================================================================
         NGWF RMS gradient =  4.9750E-04 >  2.0000E-06  | above tolerance
  ========================================================================

>>> Improving NGWFs using line search:
============ Calculation of NGWF S^-1 using Hotelling algorithm ================ 
         Iteration  |  Frobenius norm and Maximum abs value    (of I-S*S_n^-1)   
               1       0.72503308E-01     0.25932366E-02
               2       0.14512563E-03     0.54950613E-05
               3       0.17384188E-08     0.77516216E-10
               4       0.23399992E-12     0.38635761E-13
================================================================================
    Initial Ne1:     343.99771377
    Initial Ne2:     343.99771373
      Final Ne1:     344.00000002
      Final Ne2:     343.99999998
============ Calculation of NGWF S^-1 using Hotelling algorithm ================ 
         Iteration  |  Frobenius norm and Maximum abs value    (of I-S*S_n^-1)   
               1       0.41898560E+00     0.15001453E-01
               2       0.44578208E-02     0.15801558E-03
               3       0.17172564E-05     0.64458102E-07
               4       0.41208446E-12     0.23092639E-13
================================================================================
------------------------------- NGWF line search -------------------------------
RMS gradient                =       0.00049749881240
Trial step length           =               0.122474
Gradient along search dir.  =         -2.94121162926
Functional at step 0        =   -4937.15672386328060
Functional at step 1        =   -4937.49067369258955
Functional predicted        =   -4938.39143382215661
Selected quadratic step     =               0.839593
Conjugate gradients coeff.  =               0.000000
--------------------------- NGWF line search finished --------------------------
                                               
Writing NGWFs to file "Pd_38.tightbox_ngwfs"....  done

>>> Optimising kernel for current NGWFs:

--------------------------- Ensemble-DFT optimisation --------------------------
Running ScaLAPACK on   20 processor(s).

--------------------------------------------------------------------------------
  Iter                              Commutator    Free_energy(A=E-TS)     DeltaA
#    0                          0.000644893515   -4938.39026914009992  -1.23E+00

Step                       =       0.381966011250
Energy (E)                 =   -4938.284185564627
Entropy (-TS)              =      -0.106083575471
Free energy (A=E-TS)       =   -4938.390269140100
Est. 0K Energy 0.5*(E+A)   =   -4938.337227352364
Residual Non-orthogonality =       0.000000000000
Residual N_electrons       =       0.000000000002

Spin          Integrated_Ne            Fermi_level     Delta_Fermi_level
   1       344.000000016921        -0.128565675419              9.00E+99
   2       343.999999983064        -0.128565675419              9.00E+99

                           Spin 1           |                 Spin 2           |
     Orb |    H-eigenvalues     Occupancies |    H-eigenvalues     Occupancies |
       1 |    -3.2702737031    1.0000000000 |    -3.2702737031    1.0000000000 | 
                          ------                             ------
     343 |    -0.1313417687    0.6803585881 |    -0.1313417685    0.6803585749 | 
     344 |    -0.1311471384    0.6687325487 |    -0.1311471382    0.6687325352 | 
                 - Gap at zero temperature - |     - Gap at zero temperature -
     345 |    -0.1308396577    0.6499427621 |    -0.1308396575    0.6499427482 | 
     346 |    -0.1296400245    0.5725708403 |    -0.1296400243    0.5725708253 | 
     347 |    -0.1289471760    0.5259298467 |    -0.1289471758    0.5259298315 | 
                  Finite temp. Fermi level   |      Finite temp. Fermi level  
     348 |    -0.1284501457    0.4921412664 |    -0.1284501455    0.4921412512 | 
     349 |    -0.1267336078    0.3778849066 |    -0.1267336076    0.3778848922 | 
     350 |    -0.1251334886    0.2821232337 |    -0.1251334884    0.2821232213 | 
     351 |    -0.1240680544    0.2272550768 |    -0.1240680552    0.2272551126 | 
     352 |    -0.1225659692    0.1634720635 |    -0.1225659690    0.1634720551 | 
                          ------                             ------
     498 |     0.7389465680    0.0000000000 |     0.7389465683    0.0000000000 | 

                            |  Abs_value |  Threshold | Converged
     Delta_Free_energy/atom |   3.16E-02 |   1.00E-06 |        No
     Delta_Energy/atom      |   3.16E-02 |   1.00E-04 |        No
     Delta_Entropy/atom     |     n.a.   |   1.00E-03 |      n.a.
     Commutator             |   6.45E-04 |   1.00E-05 |        No
     Delta_Fermi_level      |     n.a.   |   1.00E-03 |      n.a.

  Line search of the free energy minimum:
  Step_type        Step             Free_energy   Predicted_free_energy
.   Initial    0.000000    -4938.39026914009992

Performing  Pulay mixing of Hamiltonian with coefficients:
                        Spin 1               Spin 2
                1.000000000000       1.000000000000
Lambda-->       1.249499005288       1.249499006512     ... done

.    Trial1    0.381966    -4938.11863220900614

Performing  Pulay mixing of Hamiltonian with coefficients:
                        Spin 1               Spin 2
                1.000000000000       1.000000000000
Lambda-->       1.249499005288       1.249499006512     ... done

.    Trial2    0.145898    -4938.27446728029645

Performing  Pulay mixing of Hamiltonian with coefficients:
                        Spin 1               Spin 2
                1.000000000000       1.000000000000
Lambda-->       1.249499005288       1.249499006512     ... done

.    Trial3    0.055728    -4938.27609915596258

Performing  Pulay mixing of Hamiltonian with coefficients:
                        Spin 1               Spin 2
                1.000000000000       1.000000000000
Lambda-->       1.249499005288       1.249499006512     ... done

.     Cubic    0.260047    -4938.22722247490583    -4938.34476307193290

Performing  Pulay mixing of Hamiltonian with coefficients:
                        Spin 1               Spin 2
                1.000000000000       1.000000000000
Lambda-->       1.249499005288       1.249499006512     ... done

.   Quartic    0.170382    -4938.26865563923639    -4938.27711566269409

Performing  Pulay mixing of Hamiltonian with coefficients:
                        Spin 1               Spin 2
                1.000000000000       1.000000000000
Lambda-->       1.249499005288       1.249499006512     ... done

.    Trial6    0.000557    -4938.26219400435275

Performing  Pulay mixing of Hamiltonian with coefficients:
                        Spin 1               Spin 2
                1.000000000000       1.000000000000
Lambda-->       1.249499005288       1.249499006512     ... done

.  NoMinFnd    0.055728    -4938.27609915596258

--------------------------------------------------------------------------------
  Iter                              Commutator    Free_energy(A=E-TS)     DeltaA
#    1                          0.000548924628   -4938.27609915596258   1.14E-01

Step                       =       0.055728090001
Energy (E)                 =   -4938.170524993890
Entropy (-TS)              =      -0.105574162158
Free energy (A=E-TS)       =   -4938.276099155963
Est. 0K Energy 0.5*(E+A)   =   -4938.223312074926
Residual Non-orthogonality =       0.000000000000
Residual N_electrons       =      -0.000000000086

Spin          Integrated_Ne            Fermi_level     Delta_Fermi_level
   1       344.000000044068        -0.126055174234              2.51E-03
   2       343.999999956614        -0.126055174234              2.51E-03

                           Spin 1           |                 Spin 2           |
     Orb |    H-eigenvalues     Occupancies |    H-eigenvalues     Occupancies |
       1 |    -3.2639273249    1.0000000000 |    -3.2639273246    1.0000000000 | 
                          ------                             ------
     343 |    -0.1288057992    0.6788495604 |    -0.1288057989    0.6788495428 | 
     344 |    -0.1287755630    0.6770531685 |    -0.1287755627    0.6770531508 | 
                 - Gap at zero temperature - |     - Gap at zero temperature -
     345 |    -0.1286171482    0.6675566619 |    -0.1286171479    0.6675566441 | 
     346 |    -0.1269699748    0.5619136469 |    -0.1269699745    0.5619136279 | 
     347 |    -0.1262476238    0.5130891749 |    -0.1262476244    0.5130892173 | 
                  Finite temp. Fermi level   |      Finite temp. Fermi level  
     348 |    -0.1257589604    0.4798597508 |    -0.1257589601    0.4798597320 | 
     349 |    -0.1241685933    0.3744039917 |    -0.1241685930    0.3744039748 | 
     350 |    -0.1224481697    0.2725893578 |    -0.1224481695    0.2725893441 | 
     351 |    -0.1213585696    0.2178870018 |    -0.1213585707    0.2178870533 | 
     352 |    -0.1203388012    0.1742906915 |    -0.1203388003    0.1742906594 | 
                          ------                             ------
     498 |     0.7370787688    0.0000000000 |     0.7370787695    0.0000000000 | 

                            |  Abs_value |  Threshold | Converged
     Delta_Free_energy/atom |   2.93E-03 |   1.00E-06 |        No
     Delta_Energy/atom      |   2.91E-03 |   1.00E-04 |        No
     Delta_Entropy/atom     |   1.31E-05 |   1.00E-04 |       Yes
     Commutator             |   5.49E-04 |   1.00E-05 |        No
     Delta_Fermi_level      |   2.51E-03 |   1.00E-03 |        No

  Line search of the free energy minimum:
  Step_type        Step             Free_energy   Predicted_free_energy
.   Initial    0.000000    -4938.27609915596258

Performing  Pulay mixing of Hamiltonian with coefficients:
                        Spin 1               Spin 2
                1.000000000000       1.000000000000
Lambda-->       0.686866712884       0.686866714371     ... done

.    Trial1    0.055728    -4938.28216626574249

Performing  Pulay mixing of Hamiltonian with coefficients:
                        Spin 1               Spin 2
                1.000000000000       1.000000000000
Lambda-->       0.686866712884       0.686866714371     ... done

.    Trial2    0.416408    -4937.86357324307392

Performing  Pulay mixing of Hamiltonian with coefficients:
                        Spin 1               Spin 2
                1.000000000000       1.000000000000
Lambda-->       0.686866712884       0.686866714371     ... done

. Quadratic    0.045720    -4938.28248513372910    -4938.28247160722640

--------------------------------------------------------------------------------
  Iter                              Commutator    Free_energy(A=E-TS)     DeltaA
#    2                          0.000509487589   -4938.28248513372910  -6.39E-03

Step                       =       0.045720100879
Energy (E)                 =   -4938.177169739279
Entropy (-TS)              =      -0.105315394489
Free energy (A=E-TS)       =   -4938.282485133729
Est. 0K Energy 0.5*(E+A)   =   -4938.229827436504
Residual Non-orthogonality =       0.000000000000
Residual N_electrons       =      -0.000000000039

Spin          Integrated_Ne            Fermi_level     Delta_Fermi_level
   1       344.000000043095        -0.124638978340              1.42E-03
   2       343.999999957217        -0.124638978340              1.42E-03

                           Spin 1           |                 Spin 2           |
     Orb |    H-eigenvalues     Occupancies |    H-eigenvalues     Occupancies |
       1 |    -3.2599754071    1.0000000000 |    -3.2599754069    1.0000000000 | 
                          ------                             ------
     343 |    -0.1273879775    0.6787531029 |    -0.1273879768    0.6787530598 | 
     344 |    -0.1273095680    0.6740831020 |    -0.1273095682    0.6740831126 | 
                 - Gap at zero temperature - |     - Gap at zero temperature -
     345 |    -0.1271132129    0.6622371124 |    -0.1271132122    0.6622370682 | 
     346 |    -0.1254293973    0.5535651270 |    -0.1254293975    0.5535651390 | 
     347 |    -0.1248551288    0.5147002806 |    -0.1248551290    0.5147002928 | 
                  Finite temp. Fermi level   |      Finite temp. Fermi level  
     348 |    -0.1242194097    0.4714880960 |    -0.1242194089    0.4714880470 | 
     349 |    -0.1227540173    0.3745072415 |    -0.1227540166    0.3745071955 | 
     350 |    -0.1208657031    0.2637108507 |    -0.1208657033    0.2637108604 | 
     351 |    -0.1198598669    0.2140852412 |    -0.1198598669    0.2140852408 | 
     352 |    -0.1190612691    0.1797878409 |    -0.1190612691    0.1797878405 | 
                          ------                             ------
     498 |     0.7361838518    0.0000000000 |     0.7361838524    0.0000000000 | 

                            |  Abs_value |  Threshold | Converged
     Delta_Free_energy/atom |   1.64E-04 |   1.00E-06 |        No
     Delta_Energy/atom      |   1.70E-04 |   1.00E-04 |        No
     Delta_Entropy/atom     |   6.64E-06 |   1.00E-04 |       Yes
     Commutator             |   5.09E-04 |   1.00E-05 |        No
     Delta_Fermi_level      |   1.42E-03 |   1.00E-03 |        No

  Line search of the free energy minimum:
  Step_type        Step             Free_energy   Predicted_free_energy
.   Initial    0.000000    -4938.28248513372910

Performing  Pulay mixing of Hamiltonian with coefficients:
                        Spin 1               Spin 2
                0.270340414381       0.270340414556
                0.729659585619       0.729659585444
Lambda-->       0.593202221873       0.593202223310     ... done

.    Trial1    0.045720    -4938.28652603500905

Performing  Pulay mixing of Hamiltonian with coefficients:
                        Spin 1               Spin 2
                0.270340414381       0.270340414556
                0.729659585619       0.729659585444
Lambda-->       0.593202221873       0.593202223310     ... done

.    Trial2    0.410223    -4937.82724728503308

Performing  Pulay mixing of Hamiltonian with coefficients:
                        Spin 1               Spin 2
                0.270340414381       0.270340414556
                0.729659585619       0.729659585444
Lambda-->       0.593202221873       0.593202223310     ... done

. Quadratic    0.036304    -4938.28672031528367    -4938.28681744008281

--------------------------------------------------------------------------------
  Iter                              Commutator    Free_energy(A=E-TS)     DeltaA
#    3                          0.000475015095   -4938.28672031528367  -4.24E-03

Step                       =       0.036304476004
Energy (E)                 =   -4938.181566939918
Entropy (-TS)              =      -0.105153375371
Free energy (A=E-TS)       =   -4938.286720315284
Est. 0K Energy 0.5*(E+A)   =   -4938.234143627601
Residual Non-orthogonality =       0.000000000000
Residual N_electrons       =      -0.000000000005

Spin          Integrated_Ne            Fermi_level     Delta_Fermi_level
   1       344.000000048498        -0.124005787708              6.33E-04
   2       343.999999951544        -0.124005787708              6.33E-04

                           Spin 1           |                 Spin 2           |
     Orb |    H-eigenvalues     Occupancies |    H-eigenvalues     Occupancies |
       1 |    -3.2581936865    1.0000000000 |    -3.2581936861    1.0000000000 | 
                          ------                             ------
     343 |    -0.1267453813    0.6781947726 |    -0.1267453810    0.6781947553 | 
     344 |    -0.1266642731    0.6733590627 |    -0.1266642729    0.6733590453 | 
                 - Gap at zero temperature - |     - Gap at zero temperature -
     345 |    -0.1264912447    0.6629198468 |    -0.1264912444    0.6629198293 | 
     346 |    -0.1247335757    0.5493495558 |    -0.1247335755    0.5493495371 | 
     347 |    -0.1241702190    0.5111842427 |    -0.1241702187    0.5111842241 | 
                  Finite temp. Fermi level   |      Finite temp. Fermi level  
     348 |    -0.1235031143    0.4658568150 |    -0.1235031141    0.4658567968 | 
     349 |    -0.1221270231    0.3749023069 |    -0.1221270228    0.3749022904 | 
     350 |    -0.1202295521    0.2635544683 |    -0.1202295519    0.2635544553 | 
     351 |    -0.1191571674    0.2109200356 |    -0.1191571674    0.2109200384 | 
     352 |    -0.1184871998    0.1821724591 |    -0.1184871999    0.1821724619 | 
                          ------                             ------
     498 |     0.7357950719    0.0000000000 |     0.7357950717    0.0000000000 | 

                            |  Abs_value |  Threshold | Converged
     Delta_Free_energy/atom |   1.09E-04 |   1.00E-06 |        No
     Delta_Energy/atom      |   1.13E-04 |   1.00E-04 |        No
     Delta_Entropy/atom     |   4.15E-06 |   1.00E-04 |       Yes
     Commutator             |   4.75E-04 |   1.00E-05 |        No
     Delta_Fermi_level      |   6.33E-04 |   1.00E-03 |       Yes

  Line search of the free energy minimum:
  Step_type        Step             Free_energy   Predicted_free_energy
.   Initial    0.000000    -4938.28672031528367

Performing  Pulay mixing of Hamiltonian with coefficients:
                        Spin 1               Spin 2
               -3.913614978828      -3.913614978212
                0.814278957427       0.814278956123
                4.099336021400       4.099336022089
Lambda-->       0.116228953449       0.116228954762     ... done

.    Trial1    0.036304    -4938.30808720369168

Performing  Pulay mixing of Hamiltonian with coefficients:
                        Spin 1               Spin 2
               -3.913614978828      -3.913614978212
                0.814278957427       0.814278956123
                4.099336021400       4.099336022089
Lambda-->       0.116228953449       0.116228954762     ... done

.    Trial2    0.404403    -4937.64292574967294

Performing  Pulay mixing of Hamiltonian with coefficients:
                        Spin 1               Spin 2
               -3.913614978828      -3.913614978212
                0.814278957427       0.814278956123
                4.099336021400       4.099336022089
Lambda-->       0.116228953449       0.116228954762     ... done

. Quadratic    0.067830    -4938.29992387733637    -4938.31397435169674

Performing  Pulay mixing of Hamiltonian with coefficients:
                        Spin 1               Spin 2
               -3.913614978828      -3.913614978212
                0.814278957427       0.814278956123
                4.099336021400       4.099336022089
Lambda-->       0.116228953449       0.116228954762     ... done

.     Cubic    0.040894    -4938.30751081703329    -4938.30834464819327

Performing  Pulay mixing of Hamiltonian with coefficients:
                        Spin 1               Spin 2
               -3.913614978828      -3.913614978212
                0.814278957427       0.814278956123
                4.099336021400       4.099336022089
Lambda-->       0.116228953449       0.116228954762     ... done

.   Quartic    0.292786    -4937.96944489005728    -4938.70611417583223

Performing  Pulay mixing of Hamiltonian with coefficients:
                        Spin 1               Spin 2
               -3.913614978828      -3.913614978212
                0.814278957427       0.814278956123
                4.099336021400       4.099336022089
Lambda-->       0.116228953449       0.116228954762     ... done

.  NoMinFnd    0.036304    -4938.30808720369532

--------------------------------------------------------------------------------
  Iter                              Commutator    Free_energy(A=E-TS)     DeltaA
#    4                          0.000235033971   -4938.30808720369532  -2.14E-02

Step                       =       0.036304476004
Energy (E)                 =   -4938.205211777808
Entropy (-TS)              =      -0.102875425935
Free energy (A=E-TS)       =   -4938.308087203695
Est. 0K Energy 0.5*(E+A)   =   -4938.256649490751
Residual Non-orthogonality =       0.000000000000
Residual N_electrons       =      -0.000000000048

Spin          Integrated_Ne            Fermi_level     Delta_Fermi_level
   1       344.000000023866        -0.116304133498              7.70E-03
   2       343.999999976551        -0.116304133498              7.70E-03

                           Spin 1           |                 Spin 2           |
     Orb |    H-eigenvalues     Occupancies |    H-eigenvalues     Occupancies |
       1 |    -3.2385259472    1.0000000000 |    -3.2385259476    1.0000000000 | 
                          ------                             ------
     342 |    -0.1202315718    0.7443534101 |    -0.1202315717    0.7443534013 | 
     343 |    -0.1188358482    0.6657268113 |    -0.1188358480    0.6657268010 | 
     344 |    -0.1186390807    0.6537077158 |    -0.1186390805    0.6537077054 | 
                 - Gap at zero temperature - |     - Gap at zero temperature -
     345 |    -0.1184974349    0.6449314240 |    -0.1184974348    0.6449314134 | 
     346 |    -0.1164214048    0.5079771827 |    -0.1164214047    0.5079771711 | 
                  Finite temp. Fermi level   |      Finite temp. Fermi level  
     347 |    -0.1161367922    0.4886178921 |    -0.1161367920    0.4886178805 | 
     348 |    -0.1152106565    0.4261558051 |    -0.1152106563    0.4261557938 | 
     349 |    -0.1146263304    0.3878027815 |    -0.1146263302    0.3878027705 | 
     350 |    -0.1119571239    0.2345325835 |    -0.1119571238    0.2345325751 | 
     351 |    -0.1112863866    0.2033623351 |    -0.1112863866    0.2033623318 | 
                          ------                             ------
     498 |     0.7306667358    0.0000000000 |     0.7306667359    0.0000000000 | 

                            |  Abs_value |  Threshold | Converged
     Delta_Free_energy/atom |   5.48E-04 |   1.00E-06 |        No
     Delta_Energy/atom      |   6.06E-04 |   1.00E-04 |        No
     Delta_Entropy/atom     |   5.84E-05 |   1.00E-04 |       Yes
     Commutator             |   2.35E-04 |   1.00E-05 |        No
     Delta_Fermi_level      |   7.70E-03 |   1.00E-03 |        No

  Line search of the free energy minimum:
  Step_type        Step             Free_energy   Predicted_free_energy
.   Initial    0.000000    -4938.30808720369532

Performing  Pulay mixing of Hamiltonian with coefficients:
                        Spin 1               Spin 2
               -1.623161512001      -1.623161500249
                0.273355367586       0.273355364279
                1.715265557887       1.715265546283
                0.634540586528       0.634540589688
Lambda-->       0.040898092920       0.040898093094     ... done

.    Trial1    0.036304    -4938.30987482098499

Performing  Pulay mixing of Hamiltonian with coefficients:
                        Spin 1               Spin 2
               -1.623161512001      -1.623161500249
                0.273355367586       0.273355364279
                1.715265557887       1.715265546283
                0.634540586528       0.634540589688
Lambda-->       0.040898092920       0.040898093094     ... done

.    Trial2    0.404403    -4938.22658088126536

Performing  Pulay mixing of Hamiltonian with coefficients:
                        Spin 1               Spin 2
               -1.623161512001      -1.623161500249
                0.273355367586       0.273355364279
                1.715265557887       1.715265546283
                0.634540586528       0.634540589688
Lambda-->       0.040898092920       0.040898093094     ... done

. Quadratic    0.054289    -4938.30984269459077    -4938.31009517390066

Performing  Pulay mixing of Hamiltonian with coefficients:
                        Spin 1               Spin 2
               -1.623161512001      -1.623161500249
                0.273355367586       0.273355364279
                1.715265557887       1.715265546283
                0.634540586528       0.634540589688
Lambda-->       0.040898092920       0.040898093094     ... done

.     Cubic    0.044279    -4938.30990967268735    -4938.30993298962403

--------------------------------------------------------------------------------
  Iter                              Commutator    Free_energy(A=E-TS)     DeltaA
#    5                          0.000192317810   -4938.30990967268735  -1.82E-03

Step                       =       0.044279489246
Energy (E)                 =   -4938.207268146944
Entropy (-TS)              =      -0.102641525727
Free energy (A=E-TS)       =   -4938.309909672687
Est. 0K Energy 0.5*(E+A)   =   -4938.258588909815
Residual Non-orthogonality =       0.000000000000
Residual N_electrons       =       0.000000000017

Spin          Integrated_Ne            Fermi_level     Delta_Fermi_level
   1       344.000000049247        -0.115933828163              3.70E-04
   2       343.999999950610        -0.115933828163              3.70E-04

                           Spin 1           |                 Spin 2           |
     Orb |    H-eigenvalues     Occupancies |    H-eigenvalues     Occupancies |
       1 |    -3.2377710903    1.0000000000 |    -3.2377710898    1.0000000000 | 
                          ------                             ------
     342 |    -0.1197940301    0.7408562784 |    -0.1197940303    0.7408562866 | 
     343 |    -0.1183765604    0.6603170126 |    -0.1183765596    0.6603169628 | 
     344 |    -0.1181839437    0.6484637095 |    -0.1181839439    0.6484637196 | 
                 - Gap at zero temperature - |     - Gap at zero temperature -
     345 |    -0.1181179309    0.6443580138 |    -0.1181179310    0.6443580240 | 
     346 |    -0.1160297293    0.5065236947 |    -0.1160297295    0.5065237066 | 
                  Finite temp. Fermi level   |      Finite temp. Fermi level  
     347 |    -0.1157429175    0.4870154478 |    -0.1157429167    0.4870153933 | 
     348 |    -0.1148391076    0.4260730529 |    -0.1148391078    0.4260730650 | 
     349 |    -0.1143151623    0.3916300905 |    -0.1143151615    0.3916300390 | 
     350 |    -0.1114648425    0.2286263645 |    -0.1114648418    0.2286263271 | 
     351 |    -0.1109389740    0.2043734108 |    -0.1109389737    0.2043734016 | 
                          ------                             ------
     498 |     0.7296790082    0.0000000000 |     0.7296790078    0.0000000000 | 

                            |  Abs_value |  Threshold | Converged
     Delta_Free_energy/atom |   4.67E-05 |   1.00E-06 |        No
     Delta_Energy/atom      |   5.27E-05 |   1.00E-04 |       Yes
     Delta_Entropy/atom     |   6.00E-06 |   1.00E-04 |       Yes
     Commutator             |   1.92E-04 |   1.00E-05 |        No
     Delta_Fermi_level      |   3.70E-04 |   1.00E-03 |       Yes

  Line search of the free energy minimum:
  Step_type        Step             Free_energy   Predicted_free_energy
.   Initial    0.000000    -4938.30990967268735

Performing  Pulay mixing of Hamiltonian with coefficients:
                        Spin 1               Spin 2
               -0.342648415449      -0.342648397453
                0.075282388585       0.075282385209
                0.366751915082       0.366751895925
                0.233021475787       0.233021472642
                0.667592635994       0.667592643677
Lambda-->       0.028929511768       0.028929511647     ... done

.    Trial1    0.044279    -4938.31023502884182

Performing  Pulay mixing of Hamiltonian with coefficients:
                        Spin 1               Spin 2
               -0.342648415449      -0.342648397453
                0.075282388585       0.075282385209
                0.366751915082       0.366751895925
                0.233021475787       0.233021472642
                0.667592635994       0.667592643677
Lambda-->       0.028929511768       0.028929511647     ... done

.    Trial2    0.409332    -4938.30910603748725

Performing  Pulay mixing of Hamiltonian with coefficients:
                        Spin 1               Spin 2
               -0.342648415449      -0.342648397453
                0.075282388585       0.075282385209
                0.366751915082       0.366751895925
                0.233021475787       0.233021472642
                0.667592635994       0.667592643677
Lambda-->       0.028929511768       0.028929511647     ... done

. Quadratic    0.166180    -4938.31093356522433    -4938.31061403980948

--------------------------------------------------------------------------------
  Iter                              Commutator    Free_energy(A=E-TS)     DeltaA
#    6                          0.000165596255   -4938.31093356522433  -1.02E-03

Step                       =       0.166179557719
Energy (E)                 =   -4938.208576533206
Entropy (-TS)              =      -0.102357031994
Free energy (A=E-TS)       =   -4938.310933565224
Est. 0K Energy 0.5*(E+A)   =   -4938.259755049216
Residual Non-orthogonality =       0.000000000000
Residual N_electrons       =       0.000000000024

Spin          Integrated_Ne            Fermi_level     Delta_Fermi_level
   1       343.999999996428        -0.116424765559             -4.91E-04
   2       344.000000003369        -0.116424765559             -4.91E-04

                           Spin 1           |                 Spin 2           |
     Orb |    H-eigenvalues     Occupancies |    H-eigenvalues     Occupancies |
       1 |    -3.2377174142    1.0000000000 |    -3.2377174144    1.0000000000 | 
                          ------                             ------
     342 |    -0.1202856564    0.7408922684 |    -0.1202856563    0.7408922620 | 
     343 |    -0.1188827695    0.6612484993 |    -0.1188827694    0.6612484919 | 
     344 |    -0.1186468226    0.6467212409 |    -0.1186468225    0.6467212334 | 
                 - Gap at zero temperature - |     - Gap at zero temperature -
     345 |    -0.1185267899    0.6392234019 |    -0.1185267898    0.6392233943 | 
     346 |    -0.1164281667    0.5002313766 |    -0.1164281666    0.5002313685 | 
                  Finite temp. Fermi level   |      Finite temp. Fermi level  
     347 |    -0.1161258453    0.4796759394 |    -0.1161258452    0.4796759313 | 
     348 |    -0.1153447132    0.4270493903 |    -0.1153447131    0.4270493824 | 
     349 |    -0.1148070795    0.3916936171 |    -0.1148070794    0.3916936095 | 
     350 |    -0.1120004887    0.2307789942 |    -0.1120004886    0.2307789886 | 
     351 |    -0.1114853522    0.2068374713 |    -0.1114853521    0.2068374661 | 
                          ------                             ------
     498 |     0.7260360554    0.0000000000 |     0.7260360557    0.0000000000 | 

                            |  Abs_value |  Threshold | Converged
     Delta_Free_energy/atom |   2.63E-05 |   1.00E-06 |        No
     Delta_Energy/atom      |   3.35E-05 |   1.00E-04 |       Yes
     Delta_Entropy/atom     |   7.29E-06 |   1.00E-04 |       Yes
     Commutator             |   1.66E-04 |   1.00E-05 |        No
     Delta_Fermi_level      |   4.91E-04 |   1.00E-03 |       Yes

  Line search of the free energy minimum:
  Step_type        Step             Free_energy   Predicted_free_energy
.   Initial    0.000000    -4938.31093356522433

Performing  Pulay mixing of Hamiltonian with coefficients:
                        Spin 1               Spin 2
               -1.530944892423      -1.530944871221
                0.389585980977       0.389585976658
                1.490560659845       1.490560639688
               -0.295510434497      -0.295510433977
               -0.454937834237      -0.454937826690
                1.401246520335       1.401246515543
Lambda-->       0.019392237220       0.019392237180     ... done

.    Trial1    0.166180    -4938.30965961572838

Performing  Pulay mixing of Hamiltonian with coefficients:
                        Spin 1               Spin 2
               -1.530944892423      -1.530944871221
                0.389585980977       0.389585976658
                1.490560659845       1.490560639688
               -0.295510434497      -0.295510433977
               -0.454937834237      -0.454937826690
                1.401246520335       1.401246515543
Lambda-->       0.019392237220       0.019392237180     ... done

.    Trial2    0.063475    -4938.31187371096075

Performing  Pulay mixing of Hamiltonian with coefficients:
                        Spin 1               Spin 2
               -1.530944892423      -1.530944871221
                0.389585980977       0.389585976658
                1.490560659845       1.490560639688
               -0.295510434497      -0.295510433977
               -0.454937834237      -0.454937826690
                1.401246520335       1.401246515543
Lambda-->       0.019392237220       0.019392237180     ... done

. Quadratic    0.065576    -4938.31186257001082    -4938.31187467675591

Performing  Pulay mixing of Hamiltonian with coefficients:
                        Spin 1               Spin 2
               -1.530944892423      -1.530944871221
                0.389585980977       0.389585976658
                1.490560659845       1.490560639688
               -0.295510434497      -0.295510433977
               -0.454937834237      -0.454937826690
                1.401246520335       1.401246515543
Lambda-->       0.019392237220       0.019392237180     ... done

.     Cubic    0.054462    -4938.31190522787529    -4938.31189555101628

--------------------------------------------------------------------------------
  Iter                              Commutator    Free_energy(A=E-TS)     DeltaA
#    7                          0.000127555095   -4938.31190522787529  -9.72E-04

Step                       =       0.054462258675
Energy (E)                 =   -4938.209728560945
Entropy (-TS)              =      -0.102176666958
Free energy (A=E-TS)       =   -4938.311905227875
Est. 0K Energy 0.5*(E+A)   =   -4938.260816894410
Residual Non-orthogonality =       0.000000000000
Residual N_electrons       =      -0.000000000028

Spin          Integrated_Ne            Fermi_level     Delta_Fermi_level
   1       344.000000025990        -0.116541246160             -1.16E-04
   2       343.999999974253        -0.116541246160             -1.16E-04

                           Spin 1           |                 Spin 2           |
     Orb |    H-eigenvalues     Occupancies |    H-eigenvalues     Occupancies |
       1 |    -3.2366348775    1.0000000000 |    -3.2366348772    1.0000000000 | 
                          ------                             ------
     342 |    -0.1203951699    0.7405281489 |    -0.1203951694    0.7405281243 | 
     343 |    -0.1189699556    0.6594605995 |    -0.1189699551    0.6594605710 | 
     344 |    -0.1187265496    0.6444328893 |    -0.1187265501    0.6444329189 | 
                 - Gap at zero temperature - |     - Gap at zero temperature -
     345 |    -0.1186662401    0.6406635896 |    -0.1186662396    0.6406635604 | 
     346 |    -0.1165625057    0.5014462630 |    -0.1165625062    0.5014462955 | 
                  Finite temp. Fermi level   |      Finite temp. Fermi level  
     347 |    -0.1162058404    0.4771984860 |    -0.1162058409    0.4771985185 | 
     348 |    -0.1154271485    0.4247841698 |    -0.1154271480    0.4247841393 | 
     349 |    -0.1149161376    0.3912124717 |    -0.1149161372    0.3912124421 | 
     350 |    -0.1120441272    0.2272790652 |    -0.1120441276    0.2272790886 | 
     351 |    -0.1116193780    0.2076218225 |    -0.1116193775    0.2076218004 | 
                          ------                             ------
     498 |     0.7234851627    0.0000000000 |     0.7234851623    0.0000000000 | 

                            |  Abs_value |  Threshold | Converged
     Delta_Free_energy/atom |   2.49E-05 |   1.00E-06 |        No
     Delta_Energy/atom      |   2.95E-05 |   1.00E-04 |       Yes
     Delta_Entropy/atom     |   4.62E-06 |   1.00E-04 |       Yes
     Commutator             |   1.28E-04 |   1.00E-05 |        No
     Delta_Fermi_level      |   1.16E-04 |   1.00E-03 |       Yes

  Line search of the free energy minimum:
  Step_type        Step             Free_energy   Predicted_free_energy
.   Initial    0.000000    -4938.31190522787529

Performing  Pulay mixing of Hamiltonian with coefficients:
                        Spin 1               Spin 2
               -1.049584165762      -1.049584170790
                0.210294507306       0.210294507961
                1.059126684050       1.059126689827
               -0.190079849865      -0.190079846657
               -1.191432158103      -1.191432150891
                0.519062307008       0.519062311458
                1.642612675367       1.642612659092
Lambda-->       0.009523607250       0.009523607292     ... done

.    Trial1    0.054462    -4938.31278515361555

Performing  Pulay mixing of Hamiltonian with coefficients:
                        Spin 1               Spin 2
               -1.049584165762      -1.049584170790
                0.210294507306       0.210294507961
                1.059126684050       1.059126689827
               -0.190079849865      -0.190079846657
               -1.191432158103      -1.191432150891
                0.519062307008       0.519062311458
                1.642612675367       1.642612659092
Lambda-->       0.009523607250       0.009523607292     ... done

.    Trial2    0.415626    -4938.28750631464300

Performing  Pulay mixing of Hamiltonian with coefficients:
                        Spin 1               Spin 2
               -1.049584165762      -1.049584170790
                0.210294507306       0.210294507961
                1.059126684050       1.059126689827
               -0.190079849865      -0.190079846657
               -1.191432158103      -1.191432150891
                0.519062307008       0.519062311458
                1.642612675367       1.642612659092
Lambda-->       0.009523607250       0.009523607292     ... done

. Quadratic    0.066205    -4938.31266474741096    -4938.31281373390539

Performing  Pulay mixing of Hamiltonian with coefficients:
                        Spin 1               Spin 2
               -1.049584165762      -1.049584170790
                0.210294507306       0.210294507961
                1.059126684050       1.059126689827
               -0.190079849865      -0.190079846657
               -1.191432158103      -1.191432150891
                0.519062307008       0.519062311458
                1.642612675367       1.642612659092
Lambda-->       0.009523607250       0.009523607292     ... done

.     Cubic    0.046710    -4938.31283737063131    -4938.31280822818007

--------------------------------------------------------------------------------
  Iter                              Commutator    Free_energy(A=E-TS)     DeltaA
#    8                          0.000076756701   -4938.31283737063131  -9.32E-04

Step                       =       0.046710438156
Energy (E)                 =   -4938.211239133013
Entropy (-TS)              =      -0.101598237653
Free energy (A=E-TS)       =   -4938.312837370631
Est. 0K Energy 0.5*(E+A)   =   -4938.262038251822
Residual Non-orthogonality =       0.000000000000
Residual N_electrons       =      -0.000000000034

Spin          Integrated_Ne            Fermi_level     Delta_Fermi_level
   1       343.999999975468        -0.116935434275             -3.94E-04
   2       344.000000024824        -0.116935434275             -3.94E-04

                           Spin 1           |                 Spin 2           |
     Orb |    H-eigenvalues     Occupancies |    H-eigenvalues     Occupancies |
       1 |    -3.2344691376    1.0000000000 |    -3.2344691378    1.0000000000 | 
                          ------                             ------
     341 |    -0.1208867196    0.7455862815 |    -0.1208867201    0.7455863044 | 
     342 |    -0.1207700052    0.7395149877 |    -0.1207700057    0.7395150109 | 
     343 |    -0.1193842344    0.6606872647 |    -0.1193842348    0.6606872917 | 
     344 |    -0.1190820951    0.6420197806 |    -0.1190820955    0.6420198083 | 
                 - Gap at zero temperature - |     - Gap at zero temperature -
     345 |    -0.1189324091    0.6326051697 |    -0.1189324095    0.6326051976 | 
                  Finite temp. Fermi level   |      Finite temp. Fermi level  
     346 |    -0.1168875935    0.4967454809 |    -0.1168875930    0.4967454454 | 
     347 |    -0.1164385094    0.4662460787 |    -0.1164385089    0.4662460433 | 
     348 |    -0.1158355677    0.4257306653 |    -0.1158355672    0.4257306306 | 
     349 |    -0.1152697809    0.3885879879 |    -0.1152697803    0.3885879542 | 
     350 |    -0.1124028660    0.2255894056 |    -0.1124028655    0.2255893808 | 
                          ------                             ------
     498 |     0.7169797577    0.0000000000 |     0.7169797572    0.0000000000 | 

                            |  Abs_value |  Threshold | Converged
     Delta_Free_energy/atom |   2.39E-05 |   1.00E-06 |        No
     Delta_Energy/atom      |   3.87E-05 |   1.00E-04 |       Yes
     Delta_Entropy/atom     |   1.48E-05 |   1.00E-04 |       Yes
     Commutator             |   7.68E-05 |   1.00E-05 |        No
     Delta_Fermi_level      |   3.94E-04 |   1.00E-03 |       Yes

  Line search of the free energy minimum:
  Step_type        Step             Free_energy   Predicted_free_energy
.   Initial    0.000000    -4938.31283737063131

Performing  Pulay mixing of Hamiltonian with coefficients:
                        Spin 1               Spin 2
               -0.265529890875      -0.265529903514
                0.010050299622       0.010050301756
                0.314994620925       0.314994634215
                0.058529650663       0.058529652638
               -0.724680870256      -0.724680874840
               -0.218560857791      -0.218560850787
                1.106678835398       1.106678832190
                0.718518212314       0.718518208343
Lambda-->       0.006117193200       0.006117193275     ... done

.    Trial1    0.046710    -4938.31309432599573

Performing  Pulay mixing of Hamiltonian with coefficients:
                        Spin 1               Spin 2
               -0.265529890875      -0.265529903514
                0.010050299622       0.010050301756
                0.314994620925       0.314994634215
                0.058529650663       0.058529652638
               -0.724680870256      -0.724680874840
               -0.218560857791      -0.218560850787
                1.106678835398       1.106678832190
                0.718518212314       0.718518208343
Lambda-->       0.006117193200       0.006117193275     ... done

.    Trial2    0.410835    -4938.29843009093838

Performing  Pulay mixing of Hamiltonian with coefficients:
                        Spin 1               Spin 2
               -0.265529890875      -0.265529903514
                0.010050299622       0.010050301756
                0.314994620925       0.314994634215
                0.058529650663       0.058529652638
               -0.724680870256      -0.724680874840
               -0.218560857791      -0.218560850787
                1.106678835398       1.106678832190
                0.718518212314       0.718518208343
Lambda-->       0.006117193200       0.006117193275     ... done

. Quadratic    0.048042    -4938.31309187637362    -4938.31309452355799

Performing  Pulay mixing of Hamiltonian with coefficients:
                        Spin 1               Spin 2
               -0.265529890875      -0.265529903514
                0.010050299622       0.010050301756
                0.314994620925       0.314994634215
                0.058529650663       0.058529652638
               -0.724680870256      -0.724680874840
               -0.218560857791      -0.218560850787
                1.106678835398       1.106678832190
                0.718518212314       0.718518208343
Lambda-->       0.006117193200       0.006117193275     ... done

.     Cubic    0.041180    -4938.31310020405454    -4938.31309887938005

--------------------------------------------------------------------------------
  Iter                              Commutator    Free_energy(A=E-TS)     DeltaA
#    9                          0.000052645911   -4938.31310020405454  -2.63E-04

Step                       =       0.041180161269
Energy (E)                 =   -4938.211740136153
Entropy (-TS)              =      -0.101360067979
Free energy (A=E-TS)       =   -4938.313100204055
Est. 0K Energy 0.5*(E+A)   =   -4938.262420170104
Residual Non-orthogonality =       0.000000000000
Residual N_electrons       =      -0.000000000077

Spin          Integrated_Ne            Fermi_level     Delta_Fermi_level
   1       344.000000047730        -0.117230825571             -2.95E-04
   2       343.999999952928        -0.117230825571             -2.95E-04

                           Spin 1           |                 Spin 2           |
     Orb |    H-eigenvalues     Occupancies |    H-eigenvalues     Occupancies |
       1 |    -3.2334907744    1.0000000000 |    -3.2334907746    1.0000000000 | 
                          ------                             ------
     341 |    -0.1211914126    0.7460661086 |    -0.1211914129    0.7460661241 | 
     342 |    -0.1210600071    0.7392323832 |    -0.1210600065    0.7392323496 | 
     343 |    -0.1196633067    0.6596910516 |    -0.1196633061    0.6596910125 | 
     344 |    -0.1193723876    0.6417008336 |    -0.1193723879    0.6417008525 | 
                 - Gap at zero temperature - |     - Gap at zero temperature -
     345 |    -0.1192114108    0.6315680099 |    -0.1192114101    0.6315679693 | 
                  Finite temp. Fermi level   |      Finite temp. Fermi level  
     346 |    -0.1171757290    0.4962519050 |    -0.1171757284    0.4962518614 | 
     347 |    -0.1166841197    0.4628765467 |    -0.1166841200    0.4628765671 | 
     348 |    -0.1161419260    0.4264604377 |    -0.1161419263    0.4264604578 | 
     349 |    -0.1154934398    0.3839606041 |    -0.1154934392    0.3839605628 | 
     350 |    -0.1126533709    0.2234627337 |    -0.1126533712    0.2234627480 | 
                          ------                             ------
     498 |     0.7142575529    0.0000000000 |     0.7142575534    0.0000000000 | 

                            |  Abs_value |  Threshold | Converged
     Delta_Free_energy/atom |   6.74E-06 |   1.00E-06 |        No
     Delta_Energy/atom      |   1.28E-05 |   1.00E-04 |       Yes
     Delta_Entropy/atom     |   6.11E-06 |   1.00E-04 |       Yes
     Commutator             |   5.26E-05 |   1.00E-05 |        No
     Delta_Fermi_level      |   2.95E-04 |   1.00E-03 |       Yes

  Line search of the free energy minimum:
  Step_type        Step             Free_energy   Predicted_free_energy
.   Initial    0.000000    -4938.31310020405454

Performing  Pulay mixing of Hamiltonian with coefficients:
                        Spin 1               Spin 2
                1.067241103655       1.067241106260
               -0.274844425393      -0.274844426891
               -0.995610287919      -0.995610293386
                0.446437968647       0.446437963835
                0.909217026858       0.909217020568
               -0.971401400547      -0.971401393009
               -1.364908005132      -1.364908001631
                0.475025005540       0.475024992127
                1.708843014291       1.708843032126
Lambda-->       0.001477941106       0.001477941119     ... done

.    Trial1    0.041180    -4938.31324795357705

Performing  Pulay mixing of Hamiltonian with coefficients:
                        Spin 1               Spin 2
                1.067241103655       1.067241106260
               -0.274844425393      -0.274844426891
               -0.995610287919      -0.995610293386
                0.446437968647       0.446437963835
                0.909217026858       0.909217020568
               -0.971401400547      -0.971401393009
               -1.364908005132      -1.364908001631
                0.475025005540       0.475024992127
                1.708843014291       1.708843032126
Lambda-->       0.001477941106       0.001477941119     ... done

.    Trial2    0.407417    -4938.31147372037594

Performing  Pulay mixing of Hamiltonian with coefficients:
                        Spin 1               Spin 2
                1.067241103655       1.067241106260
               -0.274844425393      -0.274844426891
               -0.995610287919      -0.995610293386
                0.446437968647       0.446437963835
                0.909217026858       0.909217020568
               -0.971401400547      -0.971401393009
               -1.364908005132      -1.364908001631
                0.475025005540       0.475024992127
                1.708843014291       1.708843032126
Lambda-->       0.001477941106       0.001477941119     ... done

. Quadratic    0.107266    -4938.31325342098717    -4938.31333834423458

--------------------------------------------------------------------------------
  Iter                              Commutator    Free_energy(A=E-TS)     DeltaA
#   10                          0.000036147102   -4938.31325342098717  -1.53E-04

Step                       =       0.107265648430
Energy (E)                 =   -4938.212281150413
Entropy (-TS)              =      -0.100972270543
Free energy (A=E-TS)       =   -4938.313253420987
Est. 0K Energy 0.5*(E+A)   =   -4938.262767285700
Residual Non-orthogonality =       0.000000000000
Residual N_electrons       =       0.000000000031

Spin          Integrated_Ne            Fermi_level     Delta_Fermi_level
   1       344.000000109805        -0.117922211762             -6.91E-04
   2       343.999999889935        -0.117922211762             -6.91E-04

                           Spin 1           |                 Spin 2           |
     Orb |    H-eigenvalues     Occupancies |    H-eigenvalues     Occupancies |
       1 |    -3.2312490995    1.0000000000 |    -3.2312490992    1.0000000000 | 
                          ------                             ------
     341 |    -0.1219274945    0.7483633962 |    -0.1219274937    0.7483633548 | 
     342 |    -0.1217353422    0.7383895372 |    -0.1217353423    0.7383895453 | 
     343 |    -0.1203890367    0.6617859631 |    -0.1203890368    0.6617859725 | 
     344 |    -0.1200742842    0.6423581529 |    -0.1200742843    0.6423581626 | 
                 - Gap at zero temperature - |     - Gap at zero temperature -
     345 |    -0.1198752481    0.6298219360 |    -0.1198752473    0.6298218848 | 
                  Finite temp. Fermi level   |      Finite temp. Fermi level  
     346 |    -0.1178539217    0.4953544256 |    -0.1178539219    0.4953544361 | 
     347 |    -0.1172736380    0.4559922979 |    -0.1172736372    0.4559922435 | 
     348 |    -0.1167901163    0.4235879484 |    -0.1167901155    0.4235878948 | 
     349 |    -0.1161160093    0.3795409512 |    -0.1161160085    0.3795408995 | 
     350 |    -0.1133233570    0.2224538565 |    -0.1133233572    0.2224538638 | 
                          ------                             ------
     498 |     0.7093684624    0.0000000000 |     0.7093684623    0.0000000000 | 

                            |  Abs_value |  Threshold | Converged
     Delta_Free_energy/atom |   3.93E-06 |   1.00E-06 |        No
     Delta_Energy/atom      |   1.39E-05 |   1.00E-04 |       Yes
     Delta_Entropy/atom     |   9.94E-06 |   1.00E-04 |       Yes
     Commutator             |   3.61E-05 |   1.00E-05 |        No
     Delta_Fermi_level      |   6.91E-04 |   1.00E-03 |       Yes
Finished EDFT density kernel iterations (  10)


Writing density kernel to file "Pd_38.dkn" ... done

Writing Hamiltonian to file "Pd_38.ham" ... done


>>> Density kernel optimised for the current NGWF basis:
     ~~~~~~~~~~~~~~~~~~~~~~~~~~~~~~~~~~~~~~~~~~~~~~~~~~~~~~~~~~~
     Total free energy           =  -4.93831325342099E+03  Eh
     [H,K] commutator            =   3.6147E-05
     ~~~~~~~~~~~~~~~~~~~~~~~~~~~~~~~~~~~~~~~~~~~~~~~~~~~~~~~~~~~


################################################################################
########################### NGWF CG iteration  002 #############################
################################################################################
****** Reciprocal space K.E. preconditioning with k_zero =  3.0000 a0^-1 *******

>>> Checking for convergence of NGWFs:   NOT CONVERGED
  ========================================================================
         NGWF RMS gradient =  1.7243E-04 >  2.0000E-06  | above tolerance
  ========================================================================

>>> Improving NGWFs using line search:
============ Calculation of NGWF S^-1 using Hotelling algorithm ================ 
         Iteration  |  Frobenius norm and Maximum abs value    (of I-S*S_n^-1)   
               1       0.18865849E+00     0.80240101E-02
               2       0.87245038E-03     0.38614078E-04
               3       0.67686910E-07     0.36427510E-08
               4       0.23019507E-12     0.21760371E-13
================================================================================
    Initial Ne1:     343.99656756
    Initial Ne2:     343.99656734
      Final Ne1:     344.00000011
      Final Ne2:     343.99999989
============ Calculation of NGWF S^-1 using Hotelling algorithm ================ 
         Iteration  |  Frobenius norm and Maximum abs value    (of I-S*S_n^-1)   
               1       0.23766994E+00     0.10057106E-01
               2       0.12391088E-02     0.54059328E-04
               3       0.13455103E-06     0.72092599E-08
               4       0.24664203E-12     0.27533531E-13
================================================================================
------------------------------- NGWF line search -------------------------------
RMS gradient                =       0.00017242530906
Trial step length           =               0.320669
Gradient along search dir.  =         -0.33256000687
Functional at step 0        =   -4938.31325342098717
Functional at step 1        =   -4938.39621646920841
Functional predicted        =   -4938.43332407534854
Selected quadratic step     =               0.722099
Conjugate gradients coeff.  =               0.120121
--------------------------- NGWF line search finished --------------------------
                                               
Writing NGWFs to file "Pd_38.tightbox_ngwfs"....  done

>>> Optimising kernel for current NGWFs:

--------------------------- Ensemble-DFT optimisation --------------------------
Running ScaLAPACK on   20 processor(s).

--------------------------------------------------------------------------------
  Iter                              Commutator    Free_energy(A=E-TS)     DeltaA
#    0                          0.000187781623   -4938.43339430762444  -1.20E-01

Step                       =       0.381966011250
Energy (E)                 =   -4938.332422037050
Entropy (-TS)              =      -0.100972270543
Free energy (A=E-TS)       =   -4938.433394307624
Est. 0K Energy 0.5*(E+A)   =   -4938.382908172338
Residual Non-orthogonality =       0.000000000000
Residual N_electrons       =       0.000000000031

Spin          Integrated_Ne            Fermi_level     Delta_Fermi_level
   1       344.000000109805        -0.117922211762              9.00E+99
   2       343.999999889935        -0.117922211762              9.00E+99

                           Spin 1           |                 Spin 2           |
     Orb |    H-eigenvalues     Occupancies |    H-eigenvalues     Occupancies |
       1 |    -3.2312490995    1.0000000000 |    -3.2312490992    1.0000000000 | 
                          ------                             ------
     341 |    -0.1219274945    0.7483633962 |    -0.1219274937    0.7483633548 | 
     342 |    -0.1217353422    0.7383895372 |    -0.1217353423    0.7383895453 | 
     343 |    -0.1203890367    0.6617859631 |    -0.1203890368    0.6617859725 | 
     344 |    -0.1200742842    0.6423581529 |    -0.1200742843    0.6423581626 | 
                 - Gap at zero temperature - |     - Gap at zero temperature -
     345 |    -0.1198752481    0.6298219360 |    -0.1198752473    0.6298218848 | 
                  Finite temp. Fermi level   |      Finite temp. Fermi level  
     346 |    -0.1178539217    0.4953544256 |    -0.1178539219    0.4953544361 | 
     347 |    -0.1172736380    0.4559922979 |    -0.1172736372    0.4559922435 | 
     348 |    -0.1167901163    0.4235879484 |    -0.1167901155    0.4235878948 | 
     349 |    -0.1161160093    0.3795409512 |    -0.1161160085    0.3795408995 | 
     350 |    -0.1133233570    0.2224538565 |    -0.1133233572    0.2224538638 | 
                          ------                             ------
     498 |     0.7093684624    0.0000000000 |     0.7093684623    0.0000000000 | 

                            |  Abs_value |  Threshold | Converged
     Delta_Free_energy/atom |   3.08E-03 |   1.00E-06 |        No
     Delta_Energy/atom      |   3.08E-03 |   1.00E-04 |        No
     Delta_Entropy/atom     |     n.a.   |   1.00E-03 |      n.a.
     Commutator             |   1.88E-04 |   1.00E-05 |        No
     Delta_Fermi_level      |     n.a.   |   1.00E-03 |      n.a.

  Line search of the free energy minimum:
  Step_type        Step             Free_energy   Predicted_free_energy
.   Initial    0.000000    -4938.43339430762444

Performing  Pulay mixing of Hamiltonian with coefficients:
                        Spin 1               Spin 2
                1.000000000000       1.000000000000
Lambda-->       0.064373004252       0.064373005108     ... done

.    Trial1    0.381966    -4938.39857656297227

Performing  Pulay mixing of Hamiltonian with coefficients:
                        Spin 1               Spin 2
                1.000000000000       1.000000000000
Lambda-->       0.064373004252       0.064373005108     ... done

.    Trial2    0.145898    -4938.43385493299229

Performing  Pulay mixing of Hamiltonian with coefficients:
                        Spin 1               Spin 2
                1.000000000000       1.000000000000
Lambda-->       0.064373004252       0.064373005108     ... done

. Quadratic    0.076900    -4938.43649007653767    -4938.43575686698205

--------------------------------------------------------------------------------
  Iter                              Commutator    Free_energy(A=E-TS)     DeltaA
#    1                          0.000158112392   -4938.43649007653767  -3.10E-03

Step                       =       0.076900336577
Energy (E)                 =   -4938.335792502241
Entropy (-TS)              =      -0.100697574328
Free energy (A=E-TS)       =   -4938.436490076538
Est. 0K Energy 0.5*(E+A)   =   -4938.386141289389
Residual Non-orthogonality =       0.000000000000
Residual N_electrons       =      -0.000000000032

Spin          Integrated_Ne            Fermi_level     Delta_Fermi_level
   1       344.000000158755        -0.117214522972              7.08E-04
   2       343.999999841520        -0.117214522972              7.08E-04

                           Spin 1           |                 Spin 2           |
     Orb |    H-eigenvalues     Occupancies |    H-eigenvalues     Occupancies |
       1 |    -3.2297889918    1.0000000000 |    -3.2297889917    1.0000000000 | 
                          ------                             ------
     341 |    -0.1212002930    0.7473621726 |    -0.1212002923    0.7473621361 | 
     342 |    -0.1210574643    0.7399535123 |    -0.1210574646    0.7399535255 | 
     343 |    -0.1196818249    0.6618150158 |    -0.1196818242    0.6618149725 | 
     344 |    -0.1193664705    0.6423503475 |    -0.1193664708    0.6423503633 | 
                 - Gap at zero temperature - |     - Gap at zero temperature -
     345 |    -0.1192025790    0.6320409253 |    -0.1192025783    0.6320408804 | 
                  Finite temp. Fermi level   |      Finite temp. Fermi level  
     346 |    -0.1170961496    0.4919478643 |    -0.1170961498    0.4919478815 | 
     347 |    -0.1165481045    0.4547880034 |    -0.1165481038    0.4547879556 | 
     348 |    -0.1161053287    0.4251102238 |    -0.1161053279    0.4251101766 | 
     349 |    -0.1153387894    0.3750956229 |    -0.1153387887    0.3750955777 | 
     350 |    -0.1125738250    0.2204906293 |    -0.1125738253    0.2204906412 | 
                          ------                             ------
     498 |     0.7065112879    0.0000000000 |     0.7065112878    0.0000000000 | 

                            |  Abs_value |  Threshold | Converged
     Delta_Free_energy/atom |   7.94E-05 |   1.00E-06 |        No
     Delta_Energy/atom      |   8.64E-05 |   1.00E-04 |       Yes
     Delta_Entropy/atom     |   7.04E-06 |   1.00E-04 |       Yes
     Commutator             |   1.58E-04 |   1.00E-05 |        No
     Delta_Fermi_level      |   7.08E-04 |   1.00E-03 |       Yes

  Line search of the free energy minimum:
  Step_type        Step             Free_energy   Predicted_free_energy
.   Initial    0.000000    -4938.43649007653767

Performing  Pulay mixing of Hamiltonian with coefficients:
                        Spin 1               Spin 2
                1.000000000000       1.000000000000
Lambda-->       0.034459196472       0.034459196709     ... done

.    Trial1    0.076900    -4938.43581888615154

Performing  Pulay mixing of Hamiltonian with coefficients:
                        Spin 1               Spin 2
                1.000000000000       1.000000000000
Lambda-->       0.034459196472       0.034459196709     ... done

.    Trial2    0.029373    -4938.43712172815231

Performing  Pulay mixing of Hamiltonian with coefficients:
                        Spin 1               Spin 2
                1.000000000000       1.000000000000
Lambda-->       0.034459196472       0.034459196709     ... done

. Quadratic    0.031590    -4938.43712482811861    -4938.43712485282049

--------------------------------------------------------------------------------
  Iter                              Commutator    Free_energy(A=E-TS)     DeltaA
#    2                          0.000137516607   -4938.43712482811861  -6.35E-04

Step                       =       0.031589655498
Energy (E)                 =   -4938.336345149877
Entropy (-TS)              =      -0.100779678258
Free energy (A=E-TS)       =   -4938.437124828119
Est. 0K Energy 0.5*(E+A)   =   -4938.386734988998
Residual Non-orthogonality =       0.000000000000
Residual N_electrons       =      -0.000000000018

Spin          Integrated_Ne            Fermi_level     Delta_Fermi_level
   1       344.000000060681        -0.117103266543              1.11E-04
   2       343.999999939468        -0.117103266543              1.11E-04

                           Spin 1           |                 Spin 2           |
     Orb |    H-eigenvalues     Occupancies |    H-eigenvalues     Occupancies |
       1 |    -3.2299006644    1.0000000000 |    -3.2299006645    1.0000000000 | 
                          ------                             ------
     341 |    -0.1211025471    0.7480556986 |    -0.1211025465    0.7480556644 | 
     342 |    -0.1209259830    0.7388931130 |    -0.1209259833    0.7388931285 | 
     343 |    -0.1195596004    0.6611466934 |    -0.1195596007    0.6611467114 | 
     344 |    -0.1192286235    0.6406863269 |    -0.1192286237    0.6406863453 | 
                 - Gap at zero temperature - |     - Gap at zero temperature -
     345 |    -0.1190840274    0.6315791320 |    -0.1190840267    0.6315790898 | 
                  Finite temp. Fermi level   |      Finite temp. Fermi level  
     346 |    -0.1170181431    0.4942093922 |    -0.1170181434    0.4942094123 | 
     347 |    -0.1164331233    0.4545366921 |    -0.1164331226    0.4545366471 | 
     348 |    -0.1159908226    0.4248941276 |    -0.1159908219    0.4248940832 | 
     349 |    -0.1152569629    0.3769746438 |    -0.1152569623    0.3769746012 | 
     350 |    -0.1124545076    0.2201138495 |    -0.1124545079    0.2201138633 | 
                          ------                             ------
     498 |     0.7055225153    0.0000000000 |     0.7055225152    0.0000000000 | 

                            |  Abs_value |  Threshold | Converged
     Delta_Free_energy/atom |   1.63E-05 |   1.00E-06 |        No
     Delta_Energy/atom      |   1.42E-05 |   1.00E-04 |       Yes
     Delta_Entropy/atom     |   2.11E-06 |   1.00E-04 |       Yes
     Commutator             |   1.38E-04 |   1.00E-05 |        No
     Delta_Fermi_level      |   1.11E-04 |   1.00E-03 |       Yes

  Line search of the free energy minimum:
  Step_type        Step             Free_energy   Predicted_free_energy
.   Initial    0.000000    -4938.43712482811861

Performing  Pulay mixing of Hamiltonian with coefficients:
                        Spin 1               Spin 2
                0.291104907442       0.291104904110
                0.708895092558       0.708895095890
Lambda-->       0.026317091133       0.026317091334     ... done

.    Trial1    0.031590    -4938.43736615858143

Performing  Pulay mixing of Hamiltonian with coefficients:
                        Spin 1               Spin 2
                0.291104907442       0.291104904110
                0.708895092558       0.708895095890
Lambda-->       0.026317091133       0.026317091334     ... done

.    Trial2    0.401489    -4938.42818034371066

Performing  Pulay mixing of Hamiltonian with coefficients:
                        Spin 1               Spin 2
                0.291104907442       0.291104904110
                0.708895092558       0.708895095890
Lambda-->       0.026317091133       0.026317091334     ... done

. Quadratic    0.063022    -4938.43749027128433    -4938.43744606812652

--------------------------------------------------------------------------------
  Iter                              Commutator    Free_energy(A=E-TS)     DeltaA
#    3                          0.000126810021   -4938.43749027128433  -3.65E-04

Step                       =       0.063021988547
Energy (E)                 =   -4938.336673112392
Entropy (-TS)              =      -0.100817158949
Free energy (A=E-TS)       =   -4938.437490271284
Est. 0K Energy 0.5*(E+A)   =   -4938.387081691838
Residual Non-orthogonality =       0.000000000000
Residual N_electrons       =      -0.000000000057

Spin          Integrated_Ne            Fermi_level     Delta_Fermi_level
   1       344.000000097094        -0.116888248784              2.15E-04
   2       343.999999903390        -0.116888248784              2.15E-04

                           Spin 1           |                 Spin 2           |
     Orb |    H-eigenvalues     Occupancies |    H-eigenvalues     Occupancies |
       1 |    -3.2297763404    1.0000000000 |    -3.2297763398    1.0000000000 | 
                          ------                             ------
     341 |    -0.1208872119    0.7480394178 |    -0.1208872115    0.7480393951 | 
     342 |    -0.1206865728    0.7376104942 |    -0.1206865733    0.7376105229 | 
     343 |    -0.1193503164    0.6614961521 |    -0.1193503169    0.6614961854 | 
     344 |    -0.1190401825    0.6423494849 |    -0.1190401831    0.6423495192 | 
                 - Gap at zero temperature - |     - Gap at zero temperature -
     345 |    -0.1188423011    0.6298863922 |    -0.1188423007    0.6298863644 | 
                  Finite temp. Fermi level   |      Finite temp. Fermi level  
     346 |    -0.1168076319    0.4945159298 |    -0.1168076325    0.4945159673 | 
     347 |    -0.1162085362    0.4538911605 |    -0.1162085348    0.4538910649 | 
     348 |    -0.1157890830    0.4257772878 |    -0.1157890826    0.4257772591 | 
     349 |    -0.1150082384    0.3748228664 |    -0.1150082379    0.3748228391 | 
     350 |    -0.1122544258    0.2208123369 |    -0.1122544253    0.2208123171 | 
                          ------                             ------
     498 |     0.7040516920    0.0000000000 |     0.7040516921    0.0000000000 | 

                            |  Abs_value |  Threshold | Converged
     Delta_Free_energy/atom |   9.37E-06 |   1.00E-06 |        No
     Delta_Energy/atom      |   8.41E-06 |   1.00E-04 |       Yes
     Delta_Entropy/atom     |   9.61E-07 |   1.00E-04 |       Yes
     Commutator             |   1.27E-04 |   1.00E-05 |        No
     Delta_Fermi_level      |   2.15E-04 |   1.00E-03 |       Yes

  Line search of the free energy minimum:
  Step_type        Step             Free_energy   Predicted_free_energy
.   Initial    0.000000    -4938.43749027128433

Performing  Pulay mixing of Hamiltonian with coefficients:
                        Spin 1               Spin 2
               -0.035106976330      -0.035106981308
                0.357680022538       0.357680028921
                0.677426953791       0.677426952387
Lambda-->       0.023313147512       0.023313147713     ... done

.    Trial1    0.063022    -4938.43775673896926

Performing  Pulay mixing of Hamiltonian with coefficients:
                        Spin 1               Spin 2
               -0.035106976330      -0.035106981308
                0.357680022538       0.357680028921
                0.677426953791       0.677426952387
Lambda-->       0.023313147512       0.023313147713     ... done

.    Trial2    0.420916    -4938.43330725052510

Performing  Pulay mixing of Hamiltonian with coefficients:
                        Spin 1               Spin 2
               -0.035106976330      -0.035106981308
                0.357680022538       0.357680028921
                0.677426953791       0.677426952387
Lambda-->       0.023313147512       0.023313147713     ... done

. Quadratic    0.084922    -4938.43778165559706    -4938.43777572201543

--------------------------------------------------------------------------------
  Iter                              Commutator    Free_energy(A=E-TS)     DeltaA
#    4                          0.000115511346   -4938.43778165559706  -2.91E-04

Step                       =       0.084921540998
Energy (E)                 =   -4938.336995699828
Entropy (-TS)              =      -0.100785955783
Free energy (A=E-TS)       =   -4938.437781655597
Est. 0K Energy 0.5*(E+A)   =   -4938.387388677713
Residual Non-orthogonality =       0.000000000000
Residual N_electrons       =      -0.000000000014

Spin          Integrated_Ne            Fermi_level     Delta_Fermi_level
   1       344.000000066753        -0.116582380912              3.06E-04
   2       343.999999933366        -0.116582380912              3.06E-04

                           Spin 1           |                 Spin 2           |
     Orb |    H-eigenvalues     Occupancies |    H-eigenvalues     Occupancies |
       1 |    -3.2297159819    1.0000000000 |    -3.2297159817    1.0000000000 | 
                          ------                             ------
     341 |    -0.1205729781    0.7476101073 |    -0.1205729773    0.7476100649 | 
     342 |    -0.1203702811    0.7370611484 |    -0.1203702813    0.7370611558 | 
     343 |    -0.1190464427    0.6616176489 |    -0.1190464428    0.6616176576 | 
     344 |    -0.1187155728    0.6411769897 |    -0.1187155730    0.6411769986 | 
                 - Gap at zero temperature - |     - Gap at zero temperature -
     345 |    -0.1185347900    0.6297821428 |    -0.1185347892    0.6297820906 | 
                  Finite temp. Fermi level   |      Finite temp. Fermi level  
     346 |    -0.1164954666    0.4940875784 |    -0.1164954668    0.4940875883 | 
     347 |    -0.1158922342    0.4531874650 |    -0.1158922334    0.4531874097 | 
     348 |    -0.1154919778    0.4263603674 |    -0.1154919779    0.4263603771 | 
     349 |    -0.1147131473    0.3755103065 |    -0.1147131465    0.3755102543 | 
     350 |    -0.1119484588    0.2208076991 |    -0.1119484590    0.2208077062 | 
                          ------                             ------
     498 |     0.7024333997    0.0000000000 |     0.7024333998    0.0000000000 | 

                            |  Abs_value |  Threshold | Converged
     Delta_Free_energy/atom |   7.47E-06 |   1.00E-06 |        No
     Delta_Energy/atom      |   8.27E-06 |   1.00E-04 |       Yes
     Delta_Entropy/atom     |   8.00E-07 |   1.00E-04 |       Yes
     Commutator             |   1.16E-04 |   1.00E-05 |        No
     Delta_Fermi_level      |   3.06E-04 |   1.00E-03 |       Yes

  Line search of the free energy minimum:
  Step_type        Step             Free_energy   Predicted_free_energy
.   Initial    0.000000    -4938.43778165559706

Performing  Pulay mixing of Hamiltonian with coefficients:
                        Spin 1               Spin 2
               -0.157579592368      -0.157579591264
               -0.998920613082      -0.998920614731
                0.769137452144       0.769137447394
                1.387362753306       1.387362758601
Lambda-->       0.016073054174       0.016073054275     ... done

.    Trial1    0.084922    -4938.43714170309613

Performing  Pulay mixing of Hamiltonian with coefficients:
                        Spin 1               Spin 2
               -0.157579592368      -0.157579591264
               -0.998920613082      -0.998920614731
                0.769137452144       0.769137447394
                1.387362753306       1.387362758601
Lambda-->       0.016073054174       0.016073054275     ... done

.    Trial2    0.032437    -4938.43835337929340

Performing  Pulay mixing of Hamiltonian with coefficients:
                        Spin 1               Spin 2
               -0.157579592368      -0.157579591264
               -0.998920613082      -0.998920614731
                0.769137452144       0.769137447394
                1.387362753306       1.387362758601
Lambda-->       0.016073054174       0.016073054275     ... done

. Quadratic    0.034601    -4938.43833920245197    -4938.43835562455661

Performing  Pulay mixing of Hamiltonian with coefficients:
                        Spin 1               Spin 2
               -0.157579592368      -0.157579591264
               -0.998920613082      -0.998920614731
                0.769137452144       0.769137447394
                1.387362753306       1.387362758601
Lambda-->       0.016073054174       0.016073054275     ... done

.     Cubic    0.027954    -4938.43837295148023    -4938.43836555618236

--------------------------------------------------------------------------------
  Iter                              Commutator    Free_energy(A=E-TS)     DeltaA
#    5                          0.000088438114   -4938.43837295148023  -5.91E-04

Step                       =       0.027953988919
Energy (E)                 =   -4938.337576830703
Entropy (-TS)              =      -0.100796120784
Free energy (A=E-TS)       =   -4938.438372951480
Est. 0K Energy 0.5*(E+A)   =   -4938.387974891091
Residual Non-orthogonality =       0.000000000000
Residual N_electrons       =      -0.000000000007

Spin          Integrated_Ne            Fermi_level     Delta_Fermi_level
   1       344.000000202484        -0.116121211096              4.61E-04
   2       343.999999797578        -0.116121211096              4.61E-04

                           Spin 1           |                 Spin 2           |
     Orb |    H-eigenvalues     Occupancies |    H-eigenvalues     Occupancies |
       1 |    -3.2296650006    1.0000000000 |    -3.2296650003    1.0000000000 | 
                          ------                             ------
     341 |    -0.1201102210    0.7475285964 |    -0.1201102196    0.7475285268 | 
     342 |    -0.1198793851    0.7354904830 |    -0.1198793857    0.7354905136 | 
     343 |    -0.1185628070    0.6602476525 |    -0.1185628067    0.6602476287 | 
     344 |    -0.1182436239    0.6405018757 |    -0.1182436235    0.6405018513 | 
                 - Gap at zero temperature - |     - Gap at zero temperature -
     345 |    -0.1180611778    0.6289923817 |    -0.1180611774    0.6289923570 | 
                  Finite temp. Fermi level   |      Finite temp. Fermi level  
     346 |    -0.1160457297    0.4948652500 |    -0.1160457293    0.4948652236 | 
     347 |    -0.1154189967    0.4523738339 |    -0.1154189954    0.4523737425 | 
     348 |    -0.1150566657    0.4280821716 |    -0.1150566643    0.4280820813 | 
     349 |    -0.1142284554    0.3740105129 |    -0.1142284540    0.3740104265 | 
     350 |    -0.1114666136    0.2198412351 |    -0.1114666141    0.2198412621 | 
                          ------                             ------
     498 |     0.6993951745    0.0000000000 |     0.6993951742    0.0000000000 | 

                            |  Abs_value |  Threshold | Converged
     Delta_Free_energy/atom |   1.52E-05 |   1.00E-06 |        No
     Delta_Energy/atom      |   1.49E-05 |   1.00E-04 |       Yes
     Delta_Entropy/atom     |   2.61E-07 |   1.00E-04 |       Yes
     Commutator             |   8.84E-05 |   1.00E-05 |        No
     Delta_Fermi_level      |   4.61E-04 |   1.00E-03 |       Yes

  Line search of the free energy minimum:
  Step_type        Step             Free_energy   Predicted_free_energy
.   Initial    0.000000    -4938.43837295148023

Performing  Pulay mixing of Hamiltonian with coefficients:
                        Spin 1               Spin 2
               -0.041452302699      -0.041452273605
               -0.926124497165      -0.926124516689
               -0.294362413047      -0.294362494342
                0.773381054783       0.773381043417
                1.488558158127       1.488558241219
Lambda-->       0.007959086634       0.007959086344     ... done

.    Trial1    0.027954    -4938.43882323073740

Performing  Pulay mixing of Hamiltonian with coefficients:
                        Spin 1               Spin 2
               -0.041452302699      -0.041452273605
               -0.926124497165      -0.926124516689
               -0.294362413047      -0.294362494342
                0.773381054783       0.773381043417
                1.488558158127       1.488558241219
Lambda-->       0.007959086634       0.007959086344     ... done

.    Trial2    0.399243    -4938.43631977857967

Performing  Pulay mixing of Hamiltonian with coefficients:
                        Spin 1               Spin 2
               -0.041452302699      -0.041452273605
               -0.926124497165      -0.926124516689
               -0.294362413047      -0.294362494342
                0.773381054783       0.773381043417
                1.488558158127       1.488558241219
Lambda-->       0.007959086634       0.007959086344     ... done

. Quadratic    0.154695    -4938.43865024429579    -4938.43974260604500

Performing  Pulay mixing of Hamiltonian with coefficients:
                        Spin 1               Spin 2
               -0.041452302699      -0.041452273605
               -0.926124497165      -0.926124516689
               -0.294362413047      -0.294362494342
                0.773381054783       0.773381043417
                1.488558158127       1.488558241219
Lambda-->       0.007959086634       0.007959086344     ... done

.     Cubic    0.079474    -4938.43883664189252    -4938.43912046604692

--------------------------------------------------------------------------------
  Iter                              Commutator    Free_energy(A=E-TS)     DeltaA
#    6                          0.000054766424   -4938.43883664189252  -4.64E-04

Step                       =       0.079474344671
Energy (E)                 =   -4938.338054341655
Entropy (-TS)              =      -0.100782300303
Free energy (A=E-TS)       =   -4938.438836641893
Est. 0K Energy 0.5*(E+A)   =   -4938.388445491773
Residual Non-orthogonality =       0.000000000000
Residual N_electrons       =      -0.000000000066

Spin          Integrated_Ne            Fermi_level     Delta_Fermi_level
   1       344.000000165373        -0.115332776444              7.88E-04
   2       343.999999835197        -0.115332776444              7.88E-04

                           Spin 1           |                 Spin 2           |
     Orb |    H-eigenvalues     Occupancies |    H-eigenvalues     Occupancies |
       1 |    -3.2298914583    1.0000000000 |    -3.2298914577    1.0000000000 | 
                          ------                             ------
     341 |    -0.1192998671    0.7464012443 |    -0.1192998666    0.7464012187 | 
     342 |    -0.1190562444    0.7336491100 |    -0.1190562439    0.7336490835 | 
     343 |    -0.1177726048    0.6601397502 |    -0.1177726053    0.6601397787 | 
     344 |    -0.1174495230    0.6401467685 |    -0.1174495225    0.6401467372 | 
                 - Gap at zero temperature - |     - Gap at zero temperature -
     345 |    -0.1172406758    0.6269537778 |    -0.1172406753    0.6269537460 | 
                  Finite temp. Fermi level   |      Finite temp. Fermi level  
     346 |    -0.1152433408    0.4939160765 |    -0.1152433403    0.4939160424 | 
     347 |    -0.1145953095    0.4499984960 |    -0.1145953090    0.4499984622 | 
     348 |    -0.1143216436    0.4316442659 |    -0.1143216431    0.4316442324 | 
     349 |    -0.1134076207    0.3719486213 |    -0.1134076192    0.3719485279 | 
     350 |    -0.1106889865    0.2203460524 |    -0.1106889860    0.2203460288 | 
                          ------                             ------
     498 |     0.6930941761    0.0000000000 |     0.6930941756    0.0000000000 | 

                            |  Abs_value |  Threshold | Converged
     Delta_Free_energy/atom |   1.19E-05 |   1.00E-06 |        No
     Delta_Energy/atom      |   1.22E-05 |   1.00E-04 |       Yes
     Delta_Entropy/atom     |   3.54E-07 |   1.00E-04 |       Yes
     Commutator             |   5.48E-05 |   1.00E-05 |        No
     Delta_Fermi_level      |   7.88E-04 |   1.00E-03 |       Yes

  Line search of the free energy minimum:
  Step_type        Step             Free_energy   Predicted_free_energy
.   Initial    0.000000    -4938.43883664189252

Performing  Pulay mixing of Hamiltonian with coefficients:
                        Spin 1               Spin 2
               -1.446203908060      -1.446203752804
                2.745908620562       2.745908244649
                2.359377938776       2.359377712287
               -2.221817514924      -2.221817180884
               -3.869098709068      -3.869098185788
                3.431833572714       3.431833162540
Lambda-->       0.004939800764       0.004939800823     ... done

.    Trial1    0.079474    -4938.43887435388478

Performing  Pulay mixing of Hamiltonian with coefficients:
                        Spin 1               Spin 2
               -1.446203908060      -1.446203752804
                2.745908620562       2.745908244649
                2.359377938776       2.359377712287
               -2.221817514924      -2.221817180884
               -3.869098709068      -3.869098185788
                3.431833572714       3.431833162540
Lambda-->       0.004939800764       0.004939800823     ... done

.    Trial2    0.431084    -4938.42900544102486

Performing  Pulay mixing of Hamiltonian with coefficients:
                        Spin 1               Spin 2
               -1.446203908060      -1.446203752804
                2.745908620562       2.745908244649
                2.359377938776       2.359377712287
               -2.221817514924      -2.221817180884
               -3.869098709068      -3.869098185788
                3.431833572714       3.431833162540
Lambda-->       0.004939800764       0.004939800823     ... done

. Quadratic    0.043321    -4938.43898766353959    -4938.43896089752252

--------------------------------------------------------------------------------
  Iter                              Commutator    Free_energy(A=E-TS)     DeltaA
#    7                          0.000032183518   -4938.43898766353959  -1.51E-04

Step                       =       0.043320567708
Energy (E)                 =   -4938.338080542312
Entropy (-TS)              =      -0.100907121190
Free energy (A=E-TS)       =   -4938.438987663540
Est. 0K Energy 0.5*(E+A)   =   -4938.388534102925
Residual Non-orthogonality =       0.000000000000
Residual N_electrons       =       0.000000000038

Spin          Integrated_Ne            Fermi_level     Delta_Fermi_level
   1       344.000000138180        -0.115350477383             -1.77E-05
   2       343.999999861491        -0.115350477383             -1.77E-05

                           Spin 1           |                 Spin 2           |
     Orb |    H-eigenvalues     Occupancies |    H-eigenvalues     Occupancies |
       1 |    -3.2310367530    1.0000000000 |    -3.2310367530    1.0000000000 | 
                          ------                             ------
     341 |    -0.1193169229    0.7463680110 |    -0.1193169231    0.7463680207 | 
     342 |    -0.1190552422    0.7326534122 |    -0.1190552424    0.7326534223 | 
     343 |    -0.1177898105    0.6601095148 |    -0.1177898107    0.6601095263 | 
     344 |    -0.1174619233    0.6398144333 |    -0.1174619235    0.6398144450 | 
                 - Gap at zero temperature - |     - Gap at zero temperature -
     345 |    -0.1172531655    0.6266220626 |    -0.1172531647    0.6266220119 | 
                  Finite temp. Fermi level   |      Finite temp. Fermi level  
     346 |    -0.1152737082    0.4947776546 |    -0.1152737074    0.4947776002 | 
     347 |    -0.1146132173    0.4500124288 |    -0.1146132165    0.4500123748 | 
     348 |    -0.1143492350    0.4323046499 |    -0.1143492352    0.4323046621 | 
     349 |    -0.1134381270    0.3727629838 |    -0.1134381262    0.3727629327 | 
     350 |    -0.1107237728    0.2211457947 |    -0.1107237730    0.2211458030 | 
                          ------                             ------
     498 |     0.6880016630    0.0000000000 |     0.6880016631    0.0000000000 | 

                            |  Abs_value |  Threshold | Converged
     Delta_Free_energy/atom |   3.87E-06 |   1.00E-06 |        No
     Delta_Energy/atom      |   6.72E-07 |   1.00E-04 |       Yes
     Delta_Entropy/atom     |   3.20E-06 |   1.00E-04 |       Yes
     Commutator             |   3.22E-05 |   1.00E-05 |        No
     Delta_Fermi_level      |   1.77E-05 |   1.00E-03 |       Yes

  Line search of the free energy minimum:
  Step_type        Step             Free_energy   Predicted_free_energy
.   Initial    0.000000    -4938.43898766353959

Performing  Pulay mixing of Hamiltonian with coefficients:
                        Spin 1               Spin 2
               -0.543315896591      -0.543315884323
                1.223687342456       1.223687307598
                1.273248784903       1.273248802825
               -0.984382714415      -0.984382668737
               -2.392113288125      -2.392113265628
                0.809857333719       0.809857248788
                1.613018438055       1.613018459477
Lambda-->       0.002072448163       0.002072448376     ... done

.    Trial1    0.043321    -4938.43898088841524

Performing  Pulay mixing of Hamiltonian with coefficients:
                        Spin 1               Spin 2
               -0.543315896591      -0.543315884323
                1.223687342455       1.223687307598
                1.273248784903       1.273248802825
               -0.984382714415      -0.984382668736
               -2.392113288125      -2.392113265628
                0.809857333719       0.809857248787
                1.613018438055       1.613018459477
Lambda-->       0.002072448163       0.002072448376     ... done

.    Trial2    0.016547    -4938.43900879410467

Performing  Pulay mixing of Hamiltonian with coefficients:
                        Spin 1               Spin 2
               -0.543315896591      -0.543315884323
                1.223687342456       1.223687307598
                1.273248784903       1.273248802825
               -0.984382714415      -0.984382668737
               -2.392113288125      -2.392113265628
                0.809857333719       0.809857248788
                1.613018438055       1.613018459477
Lambda-->       0.002072448163       0.002072448376     ... done

. Quadratic    0.020200    -4938.43901111888772    -4938.43900950841635

--------------------------------------------------------------------------------
  Iter                              Commutator    Free_energy(A=E-TS)     DeltaA
#    8                          0.000022732021   -4938.43901111888772  -2.35E-05

Step                       =       0.020199679762
Energy (E)                 =   -4938.337991559629
Entropy (-TS)              =      -0.101019559273
Free energy (A=E-TS)       =   -4938.439011118888
Est. 0K Energy 0.5*(E+A)   =   -4938.388501339258
Residual Non-orthogonality =       0.000000000000
Residual N_electrons       =      -0.000000000013

Spin          Integrated_Ne            Fermi_level     Delta_Fermi_level
   1       344.000000165904        -0.115380244787             -2.98E-05
   2       343.999999834213        -0.115380244787             -2.98E-05

                           Spin 1           |                 Spin 2           |
     Orb |    H-eigenvalues     Occupancies |    H-eigenvalues     Occupancies |
       1 |    -3.2322510347    1.0000000000 |    -3.2322510348    1.0000000000 | 
                          ------                             ------
     341 |    -0.1193403432    0.7460409203 |    -0.1193403424    0.7460408781 | 
     342 |    -0.1190835958    0.7325780525 |    -0.1190835960    0.7325780605 | 
     343 |    -0.1178171711    0.6599625512 |    -0.1178171702    0.6599625012 | 
     344 |    -0.1174934888    0.6399271830 |    -0.1174934879    0.6399271316 | 
                 - Gap at zero temperature - |     - Gap at zero temperature -
     345 |    -0.1172719902    0.6259251166 |    -0.1172719903    0.6259251261 | 
                  Finite temp. Fermi level   |      Finite temp. Fermi level  
     346 |    -0.1153120431    0.4953604328 |    -0.1153120432    0.4953604429 | 
     347 |    -0.1146352026    0.4494883692 |    -0.1146352018    0.4494883140 | 
     348 |    -0.1143997765    0.4336925147 |    -0.1143997757    0.4336924599 | 
     349 |    -0.1134638622    0.3725064801 |    -0.1134638614    0.3725064280 | 
     350 |    -0.1107738350    0.2220984646 |    -0.1107738352    0.2220984716 | 
                          ------                             ------
     498 |     0.6823584756    0.0000000000 |     0.6823584758    0.0000000000 | 

                            |  Abs_value |  Threshold | Converged
     Delta_Free_energy/atom |   6.01E-07 |   1.00E-06 |       Yes
     Delta_Energy/atom      |   2.28E-06 |   1.00E-04 |       Yes
     Delta_Entropy/atom     |   2.88E-06 |   1.00E-04 |       Yes
     Commutator             |   2.27E-05 |   1.00E-05 |        No
     Delta_Fermi_level      |   2.98E-05 |   1.00E-03 |       Yes

  Line search of the free energy minimum:
  Step_type        Step             Free_energy   Predicted_free_energy
.   Initial    0.000000    -4938.43901111888772

Performing  Pulay mixing of Hamiltonian with coefficients:
                        Spin 1               Spin 2
                0.551174880137       0.551174916789
               -1.242855122980      -1.242855171778
               -0.837917755032      -0.837917865804
                1.005220765976       1.005220782635
                1.527498483387       1.527498625431
               -1.385426382263      -1.385426430611
                0.009486295156       0.009486216353
                1.372818835620       1.372818926985
Lambda-->       0.001005080831       0.001005080914     ... done

.    Trial1    0.020200    -4938.43900689425482

Performing  Pulay mixing of Hamiltonian with coefficients:
                        Spin 1               Spin 2
                0.551174880137       0.551174916789
               -1.242855122980      -1.242855171778
               -0.837917755032      -0.837917865804
                1.005220765976       1.005220782635
                1.527498483387       1.527498625431
               -1.385426382263      -1.385426430611
                0.009486295156       0.009486216353
                1.372818835620       1.372818926985
Lambda-->       0.001005080831       0.001005080914     ... done

.    Trial2    0.007716    -4938.43899458648048

Performing  Pulay mixing of Hamiltonian with coefficients:
                        Spin 1               Spin 2
                0.551174880137       0.551174916789
               -1.242855122980      -1.242855171778
               -0.837917755032      -0.837917865803
                1.005220765976       1.005220782635
                1.527498483387       1.527498625431
               -1.385426382263      -1.385426430611
                0.009486295156       0.009486216353
                1.372818835620       1.372818926985
Lambda-->       0.001005080831       0.001005080914     ... done

.    Trial3    0.002947    -4938.43898887176238

Performing  Pulay mixing of Hamiltonian with coefficients:
                        Spin 1               Spin 2
                0.551174880137       0.551174916789
               -1.242855122980      -1.242855171778
               -0.837917755032      -0.837917865804
                1.005220765976       1.005220782635
                1.527498483387       1.527498625431
               -1.385426382263      -1.385426430611
                0.009486295156       0.009486216353
                1.372818835620       1.372818926985
Lambda-->       0.001005080831       0.001005080914     ... done

.     Cubic    0.015941    -4938.43900312738242    -4938.43902895137671

Performing  Pulay mixing of Hamiltonian with coefficients:
                        Spin 1               Spin 2
                0.551174880137       0.551174916789
               -1.242855122980      -1.242855171778
               -0.837917755032      -0.837917865804
                1.005220765976       1.005220782635
                1.527498483387       1.527498625431
               -1.385426382263      -1.385426430611
                0.009486295156       0.009486216353
                1.372818835620       1.372818926985
Lambda-->       0.001005080831       0.001005080914     ... done

.   Quartic    0.013430    -4938.43900069713072    -4938.43900432101964

Performing  Pulay mixing of Hamiltonian with coefficients:
                        Spin 1               Spin 2
                0.551174880137       0.551174916789
               -1.242855122980      -1.242855171778
               -0.837917755032      -0.837917865804
                1.005220765976       1.005220782635
                1.527498483387       1.527498625431
               -1.385426382263      -1.385426430611
                0.009486295156       0.009486216353
                1.372818835620       1.372818926985
Lambda-->       0.001005080831       0.001005080914     ... done

.    Trial6    0.000029    -4938.43898509881092

Performing  Pulay mixing of Hamiltonian with coefficients:
                        Spin 1               Spin 2
                0.551174880137       0.551174916789
               -1.242855122980      -1.242855171778
               -0.837917755032      -0.837917865804
                1.005220765976       1.005220782635
                1.527498483387       1.527498625431
               -1.385426382263      -1.385426430611
                0.009486295156       0.009486216353
                1.372818835620       1.372818926985
Lambda-->       0.001005080831       0.001005080914     ... done

.  NoMinFnd    0.020200    -4938.43900689426391

--------------------------------------------------------------------------------
  Iter                              Commutator    Free_energy(A=E-TS)     DeltaA
#    9                          0.000023276679   -4938.43900689426391   4.22E-06

Step                       =       0.020199679762
Energy (E)                 =   -4938.337951001471
Entropy (-TS)              =      -0.101055892802
Free energy (A=E-TS)       =   -4938.439006894264
Est. 0K Energy 0.5*(E+A)   =   -4938.388478947867
Residual Non-orthogonality =       0.000000000000
Residual N_electrons       =      -0.000000000009

Spin          Integrated_Ne            Fermi_level     Delta_Fermi_level
   1       344.000000162669        -0.115397370005             -1.71E-05
   2       343.999999837410        -0.115397370005             -1.71E-05

                           Spin 1           |                 Spin 2           |
     Orb |    H-eigenvalues     Occupancies |    H-eigenvalues     Occupancies |
       1 |    -3.2325300730    1.0000000000 |    -3.2325300729    1.0000000000 | 
                          ------                             ------
     341 |    -0.1193583223    0.7460849370 |    -0.1193583223    0.7460849413 | 
     342 |    -0.1190957464    0.7323127731 |    -0.1190957455    0.7323127254 | 
     343 |    -0.1178369988    0.6601275640 |    -0.1178369979    0.6601275094 | 
     344 |    -0.1175126435    0.6400544266 |    -0.1175126426    0.6400543705 | 
                 - Gap at zero temperature - |     - Gap at zero temperature -
     345 |    -0.1172905695    0.6260177612 |    -0.1172905696    0.6260177664 | 
                  Finite temp. Fermi level   |      Finite temp. Fermi level  
     346 |    -0.1153376846    0.4959397458 |    -0.1153376847    0.4959397514 | 
     347 |    -0.1146543884    0.4496271220 |    -0.1146543875    0.4496270617 | 
     348 |    -0.1144116245    0.4333398617 |    -0.1144116246    0.4333398672 | 
     349 |    -0.1134808244    0.3724961089 |    -0.1134808245    0.3724961141 | 
     350 |    -0.1107983747    0.2224472418 |    -0.1107983748    0.2224472457 | 
                          ------                             ------
     498 |     0.6800234327    0.0000000000 |     0.6800234337    0.0000000000 | 

                            |  Abs_value |  Threshold | Converged
     Delta_Free_energy/atom |   1.08E-07 |   1.00E-06 |       Yes
     Delta_Energy/atom      |   1.04E-06 |   1.00E-04 |       Yes
     Delta_Entropy/atom     |   9.32E-07 |   1.00E-04 |       Yes
     Commutator             |   2.33E-05 |   1.00E-05 |        No
     Delta_Fermi_level      |   1.71E-05 |   1.00E-03 |       Yes

  Line search of the free energy minimum:
  Step_type        Step             Free_energy   Predicted_free_energy
.   Initial    0.000000    -4938.43900689426391

Performing  Pulay mixing of Hamiltonian with coefficients:
                        Spin 1               Spin 2
               -0.950316807796      -0.950316814465
                1.814560329644       1.814560362885
                1.285308424899       1.285308479942
               -1.457578761099      -1.457578756818
               -1.963473054272      -1.963473108446
                2.732531680372       2.732531648951
               -1.327776465953      -1.327776347512
               -3.556009883895      -3.556009951449
                4.422754538100       4.422754486913
Lambda-->       0.000264585566       0.000264585517     ... done

.    Trial1    0.020200    -4938.43903576640969

Performing  Pulay mixing of Hamiltonian with coefficients:
                        Spin 1               Spin 2
               -0.950316807796      -0.950316814465
                1.814560329644       1.814560362885
                1.285308424899       1.285308479942
               -1.457578761099      -1.457578756818
               -1.963473054272      -1.963473108446
                2.732531680372       2.732531648951
               -1.327776465953      -1.327776347512
               -3.556009883895      -3.556009951449
                4.422754538100       4.422754486912
Lambda-->       0.000264585566       0.000264585517     ... done

.    Trial2    0.394450    -4938.43874009073716

Performing  Pulay mixing of Hamiltonian with coefficients:
                        Spin 1               Spin 2
               -0.950316807796      -0.950316814465
                1.814560329645       1.814560362885
                1.285308424899       1.285308479942
               -1.457578761100      -1.457578756818
               -1.963473054273      -1.963473108447
                2.732531680373       2.732531648952
               -1.327776465953      -1.327776347512
               -3.556009883896      -3.556009951449
                4.422754538100       4.422754486913
Lambda-->       0.000264585566       0.000264585517     ... done

. Quadratic    0.137117    -4938.43903174358820    -4938.43911267978910

Performing  Pulay mixing of Hamiltonian with coefficients:
                        Spin 1               Spin 2
               -0.950316807796      -0.950316814465
                1.814560329645       1.814560362885
                1.285308424899       1.285308479942
               -1.457578761100      -1.457578756818
               -1.963473054272      -1.963473108446
                2.732531680373       2.732531648951
               -1.327776465953      -1.327776347512
               -3.556009883895      -3.556009951449
                4.422754538100       4.422754486913
Lambda-->       0.000264585566       0.000264585517     ... done

.     Cubic    0.073200    -4938.43904395948175    -4938.43906524131035

--------------------------------------------------------------------------------
  Iter                              Commutator    Free_energy(A=E-TS)     DeltaA
#   10                          0.000016362871   -4938.43904395948175  -3.71E-05

Step                       =       0.073199721295
Energy (E)                 =   -4938.337994895338
Entropy (-TS)              =      -0.101049064092
Free energy (A=E-TS)       =   -4938.439043959482
Est. 0K Energy 0.5*(E+A)   =   -4938.388519427410
Residual Non-orthogonality =       0.000000000000
Residual N_electrons       =       0.000000000052

Spin          Integrated_Ne            Fermi_level     Delta_Fermi_level
   1       344.000000241376        -0.115470093213             -7.27E-05
   2       343.999999758178        -0.115470093213             -7.27E-05

                           Spin 1           |                 Spin 2           |
     Orb |    H-eigenvalues     Occupancies |    H-eigenvalues     Occupancies |
       1 |    -3.2321994745    1.0000000000 |    -3.2321994744    1.0000000000 | 
                          ------                             ------
     341 |    -0.1194418356    0.7466407703 |    -0.1194418346    0.7466407154 | 
     342 |    -0.1191716670    0.7324832980 |    -0.1191716660    0.7324832412 | 
     343 |    -0.1179154843    0.6604792759 |    -0.1179154833    0.6604792109 | 
     344 |    -0.1175904525    0.6403732009 |    -0.1175904524    0.6403731954 | 
                 - Gap at zero temperature - |     - Gap at zero temperature -
     345 |    -0.1173736701    0.6266786459 |    -0.1173736701    0.6266786404 | 
                  Finite temp. Fermi level   |      Finite temp. Fermi level  
     346 |    -0.1154220717    0.4967331863 |    -0.1154220716    0.4967331804 | 
     347 |    -0.1147223598    0.4493071603 |    -0.1147223587    0.4493070886 | 
     348 |    -0.1144670277    0.4321829056 |    -0.1144670276    0.4321828998 | 
     349 |    -0.1135419843    0.3717609151 |    -0.1135419842    0.3717609096 | 
     350 |    -0.1108712901    0.2224562857 |    -0.1108712890    0.2224562357 | 
                          ------                             ------
     498 |     0.6780070708    0.0000000000 |     0.6780070706    0.0000000000 | 

                            |  Abs_value |  Threshold | Converged
     Delta_Free_energy/atom |   9.50E-07 |   1.00E-06 |       Yes
     Delta_Energy/atom      |   1.13E-06 |   1.00E-04 |       Yes
     Delta_Entropy/atom     |   1.75E-07 |   1.00E-04 |       Yes
     Commutator             |   1.64E-05 |   1.00E-05 |        No
     Delta_Fermi_level      |   7.27E-05 |   1.00E-03 |       Yes
Finished EDFT density kernel iterations (  10)


Writing density kernel to file "Pd_38.dkn" ... done

Writing Hamiltonian to file "Pd_38.ham" ... done


>>> Density kernel optimised for the current NGWF basis:
     ~~~~~~~~~~~~~~~~~~~~~~~~~~~~~~~~~~~~~~~~~~~~~~~~~~~~~~~~~~~
     Total free energy           =  -4.93843904395948E+03  Eh
     [H,K] commutator            =   1.6363E-05
     ~~~~~~~~~~~~~~~~~~~~~~~~~~~~~~~~~~~~~~~~~~~~~~~~~~~~~~~~~~~


################################################################################
########################### NGWF CG iteration  003 #############################
################################################################################
****** Reciprocal space K.E. preconditioning with k_zero =  3.0000 a0^-1 *******

>>> Checking for convergence of NGWFs:   NOT CONVERGED
  ========================================================================
         NGWF RMS gradient =  9.8439E-05 >  2.0000E-06  | above tolerance
  ========================================================================

>>> Improving NGWFs using line search:
============ Calculation of NGWF S^-1 using Hotelling algorithm ================ 
         Iteration  |  Frobenius norm and Maximum abs value    (of I-S*S_n^-1)   
               1       0.27933857E+00     0.11042541E-01
               2       0.16231873E-02     0.77104699E-04
               3       0.23677738E-06     0.14239649E-07
               4       0.23879891E-12     0.28865799E-13
================================================================================
    Initial Ne1:     343.99658635
    Initial Ne2:     343.99658587
      Final Ne1:     344.00000024
      Final Ne2:     343.99999976
============ Calculation of NGWF S^-1 using Hotelling algorithm ================ 
         Iteration  |  Frobenius norm and Maximum abs value    (of I-S*S_n^-1)   
               1       0.34870461E+00     0.13798082E-01
               2       0.20811582E-02     0.98492611E-04
               3       0.37651250E-06     0.22546167E-07
               4       0.23125891E-12     0.20872193E-13
================================================================================
------------------------------- NGWF line search -------------------------------
RMS gradient                =       0.00009843864328
Trial step length           =               0.481202
Gradient along search dir.  =         -0.12010853742
Functional at step 0        =   -4938.43904395948175
Functional at step 1        =   -4938.48392345629873
Functional predicted        =   -4938.50369610656890
Selected quadratic step     =               1.076562
Conjugate gradients coeff.  =               0.325934
--------------------------- NGWF line search finished --------------------------
                                               
Writing NGWFs to file "Pd_38.tightbox_ngwfs"....  done

>>> Optimising kernel for current NGWFs:

--------------------------- Ensemble-DFT optimisation --------------------------
Running ScaLAPACK on   20 processor(s).

--------------------------------------------------------------------------------
  Iter                              Commutator    Free_energy(A=E-TS)     DeltaA
#    0                          0.000192357563   -4938.50375939091646  -6.47E-02

Step                       =       0.381966011250
Energy (E)                 =   -4938.402710326773
Entropy (-TS)              =      -0.101049064092
Free energy (A=E-TS)       =   -4938.503759390916
Est. 0K Energy 0.5*(E+A)   =   -4938.453234858845
Residual Non-orthogonality =       0.000000000000
Residual N_electrons       =       0.000000000052

Spin          Integrated_Ne            Fermi_level     Delta_Fermi_level
   1       344.000000241376        -0.115470093213              9.00E+99
   2       343.999999758178        -0.115470093213              9.00E+99

                           Spin 1           |                 Spin 2           |
     Orb |    H-eigenvalues     Occupancies |    H-eigenvalues     Occupancies |
       1 |    -3.2321994745    1.0000000000 |    -3.2321994744    1.0000000000 | 
                          ------                             ------
     341 |    -0.1194418356    0.7466407703 |    -0.1194418346    0.7466407154 | 
     342 |    -0.1191716670    0.7324832980 |    -0.1191716660    0.7324832412 | 
     343 |    -0.1179154843    0.6604792759 |    -0.1179154833    0.6604792109 | 
     344 |    -0.1175904525    0.6403732009 |    -0.1175904524    0.6403731954 | 
                 - Gap at zero temperature - |     - Gap at zero temperature -
     345 |    -0.1173736701    0.6266786459 |    -0.1173736701    0.6266786404 | 
                  Finite temp. Fermi level   |      Finite temp. Fermi level  
     346 |    -0.1154220717    0.4967331863 |    -0.1154220716    0.4967331804 | 
     347 |    -0.1147223598    0.4493071603 |    -0.1147223587    0.4493070886 | 
     348 |    -0.1144670277    0.4321829056 |    -0.1144670276    0.4321828998 | 
     349 |    -0.1135419843    0.3717609151 |    -0.1135419842    0.3717609096 | 
     350 |    -0.1108712901    0.2224562857 |    -0.1108712890    0.2224562357 | 
                          ------                             ------
     498 |     0.6780070708    0.0000000000 |     0.6780070706    0.0000000000 | 

                            |  Abs_value |  Threshold | Converged
     Delta_Free_energy/atom |   1.66E-03 |   1.00E-06 |        No
     Delta_Energy/atom      |   1.66E-03 |   1.00E-04 |        No
     Delta_Entropy/atom     |     n.a.   |   1.00E-03 |      n.a.
     Commutator             |   1.92E-04 |   1.00E-05 |        No
     Delta_Fermi_level      |     n.a.   |   1.00E-03 |      n.a.

  Line search of the free energy minimum:
  Step_type        Step             Free_energy   Predicted_free_energy
.   Initial    0.000000    -4938.50375939091646

Performing  Pulay mixing of Hamiltonian with coefficients:
                        Spin 1               Spin 2
                1.000000000000       1.000000000000
Lambda-->       0.167748542637       0.167748542987     ... done

.    Trial1    0.381966    -4938.41623245268511

Performing  Pulay mixing of Hamiltonian with coefficients:
                        Spin 1               Spin 2
                1.000000000000       1.000000000000
Lambda-->       0.167748542637       0.167748542987     ... done

.    Trial2    0.145898    -4938.48259462899023

Performing  Pulay mixing of Hamiltonian with coefficients:
                        Spin 1               Spin 2
                1.000000000000       1.000000000000
Lambda-->       0.167748542637       0.167748542987     ... done

.    Trial3    0.055728    -4938.48772656434085

Performing  Pulay mixing of Hamiltonian with coefficients:
                        Spin 1               Spin 2
                1.000000000000       1.000000000000
Lambda-->       0.167748542637       0.167748542987     ... done

.     Cubic    0.178905    -4938.47804985030416    -4938.48282632693099

Performing  Pulay mixing of Hamiltonian with coefficients:
                        Spin 1               Spin 2
                1.000000000000       1.000000000000
Lambda-->       0.167748542637       0.167748542987     ... done

.    Trial5    0.000557    -4938.48582957835879

Performing  Pulay mixing of Hamiltonian with coefficients:
                        Spin 1               Spin 2
                1.000000000000       1.000000000000
Lambda-->       0.167748542637       0.167748542987     ... done

.  NoMinFnd    0.055728    -4938.48772656434085

--------------------------------------------------------------------------------
  Iter                              Commutator    Free_energy(A=E-TS)     DeltaA
#    1                          0.000122697728   -4938.48772656434085   1.60E-02

Step                       =       0.055728090001
Energy (E)                 =   -4938.386990344689
Entropy (-TS)              =      -0.100736219647
Free energy (A=E-TS)       =   -4938.487726564341
Est. 0K Energy 0.5*(E+A)   =   -4938.437358454516
Residual Non-orthogonality =       0.000000000000
Residual N_electrons       =       0.000000000005

Spin          Integrated_Ne            Fermi_level     Delta_Fermi_level
   1       344.000000276132        -0.114521178133              9.49E-04
   2       343.999999723829        -0.114521178133              9.49E-04

                           Spin 1           |                 Spin 2           |
     Orb |    H-eigenvalues     Occupancies |    H-eigenvalues     Occupancies |
       1 |    -3.2302929187    1.0000000000 |    -3.2302929185    1.0000000000 | 
                          ------                             ------
     341 |    -0.1184648584    0.7451935325 |    -0.1184648580    0.7451935103 | 
     342 |    -0.1182491420    0.7338881089 |    -0.1182491416    0.7338880861 | 
     343 |    -0.1169491532    0.6594157223 |    -0.1169491518    0.6594156365 | 
     344 |    -0.1166180733    0.6389014578 |    -0.1166180729    0.6389014309 | 
                 - Gap at zero temperature - |     - Gap at zero temperature -
     345 |    -0.1164512681    0.6283649772 |    -0.1164512677    0.6283649500 | 
                  Finite temp. Fermi level   |      Finite temp. Fermi level  
     346 |    -0.1144154775    0.4928097816 |    -0.1144154781    0.4928098189 | 
     347 |    -0.1137325453    0.4465549922 |    -0.1137325439    0.4465548978 | 
     348 |    -0.1136146883    0.4386431366 |    -0.1136146879    0.4386431080 | 
     349 |    -0.1125329015    0.3679451137 |    -0.1125329011    0.3679450867 | 
     350 |    -0.1098445582    0.2188151525 |    -0.1098445568    0.2188150873 | 
                          ------                             ------
     498 |     0.6740641276    0.0000000000 |     0.6740641273    0.0000000000 | 

                            |  Abs_value |  Threshold | Converged
     Delta_Free_energy/atom |   4.11E-04 |   1.00E-06 |        No
     Delta_Energy/atom      |   4.03E-04 |   1.00E-04 |        No
     Delta_Entropy/atom     |   8.02E-06 |   1.00E-04 |       Yes
     Commutator             |   1.23E-04 |   1.00E-05 |        No
     Delta_Fermi_level      |   9.49E-04 |   1.00E-03 |       Yes

  Line search of the free energy minimum:
  Step_type        Step             Free_energy   Predicted_free_energy
.   Initial    0.000000    -4938.48772656434085

Performing  Pulay mixing of Hamiltonian with coefficients:
                        Spin 1               Spin 2
                1.000000000000       1.000000000000
Lambda-->       0.069518467567       0.069518467772     ... done

.    Trial1    0.055728    -4938.48846739575674

Performing  Pulay mixing of Hamiltonian with coefficients:
                        Spin 1               Spin 2
                1.000000000000       1.000000000000
Lambda-->       0.069518467567       0.069518467772     ... done

.    Trial2    0.416408    -4938.46664701942700

Performing  Pulay mixing of Hamiltonian with coefficients:
                        Spin 1               Spin 2
                1.000000000000       1.000000000000
Lambda-->       0.069518467567       0.069518467772     ... done

. Quadratic    0.065372    -4938.48848290427395    -4938.48848387829912

--------------------------------------------------------------------------------
  Iter                              Commutator    Free_energy(A=E-TS)     DeltaA
#    2                          0.000109512904   -4938.48848290427395  -7.56E-04

Step                       =       0.065372331847
Energy (E)                 =   -4938.387722777568
Entropy (-TS)              =      -0.100760126780
Free energy (A=E-TS)       =   -4938.488482904274
Est. 0K Energy 0.5*(E+A)   =   -4938.438102840921
Residual Non-orthogonality =       0.000000000000
Residual N_electrons       =      -0.000000000074

Spin          Integrated_Ne            Fermi_level     Delta_Fermi_level
   1       344.000000263473        -0.113894240108              6.27E-04
   2       343.999999737178        -0.113894240108              6.27E-04

                           Spin 1           |                 Spin 2           |
     Orb |    H-eigenvalues     Occupancies |    H-eigenvalues     Occupancies |
       1 |    -3.2292558452    1.0000000000 |    -3.2292558454    1.0000000000 | 
                          ------                             ------
     341 |    -0.1178450995    0.7455642944 |    -0.1178450990    0.7455642680 | 
     342 |    -0.1175727677    0.7312526435 |    -0.1175727662    0.7312525648 | 
     343 |    -0.1162985190    0.6579660756 |    -0.1162985185    0.6579660443 | 
     344 |    -0.1159659835    0.6373209593 |    -0.1159659830    0.6373209272 | 
                 - Gap at zero temperature - |     - Gap at zero temperature -
     345 |    -0.1157858869    0.6259188330 |    -0.1157858864    0.6259188004 | 
                  Finite temp. Fermi level   |      Finite temp. Fermi level  
     346 |    -0.1138191493    0.4948918222 |    -0.1138191488    0.4948917875 | 
     347 |    -0.1130872858    0.4453231714 |    -0.1130872853    0.4453231371 | 
     348 |    -0.1130473691    0.4426417674 |    -0.1130473686    0.4426417332 | 
     349 |    -0.1118897324    0.3669185495 |    -0.1118897319    0.3669185173 | 
     350 |    -0.1091809159    0.2171126804 |    -0.1091809145    0.2171126126 | 
                          ------                             ------
     498 |     0.6720730245    0.0000000000 |     0.6720730244    0.0000000000 | 

                            |  Abs_value |  Threshold | Converged
     Delta_Free_energy/atom |   1.94E-05 |   1.00E-06 |        No
     Delta_Energy/atom      |   1.88E-05 |   1.00E-04 |       Yes
     Delta_Entropy/atom     |   6.13E-07 |   1.00E-04 |       Yes
     Commutator             |   1.10E-04 |   1.00E-05 |        No
     Delta_Fermi_level      |   6.27E-04 |   1.00E-03 |       Yes

  Line search of the free energy minimum:
  Step_type        Step             Free_energy   Predicted_free_energy
.   Initial    0.000000    -4938.48848290427395

Performing  Pulay mixing of Hamiltonian with coefficients:
                        Spin 1               Spin 2
                0.286168284844       0.286168283089
                0.713831715156       0.713831716911
Lambda-->       0.061457027742       0.061457027879     ... done

.    Trial1    0.065372    -4938.48846607267114

Performing  Pulay mixing of Hamiltonian with coefficients:
                        Spin 1               Spin 2
                0.286168284844       0.286168283089
                0.713831715156       0.713831716911
Lambda-->       0.061457027742       0.061457027879     ... done

.    Trial2    0.024970    -4938.48872539805234

Performing  Pulay mixing of Hamiltonian with coefficients:
                        Spin 1               Spin 2
                0.286168284844       0.286168283089
                0.713831715156       0.713831716911
Lambda-->       0.061457027742       0.061457027879     ... done

. Quadratic    0.032164    -4938.48874707119558    -4938.48873816919968

--------------------------------------------------------------------------------
  Iter                              Commutator    Free_energy(A=E-TS)     DeltaA
#    3                          0.000095490427   -4938.48874707119558  -2.64E-04

Step                       =       0.032164416810
Energy (E)                 =   -4938.388025117111
Entropy (-TS)              =      -0.100721954034
Free energy (A=E-TS)       =   -4938.488747071196
Est. 0K Energy 0.5*(E+A)   =   -4938.438386094153
Residual Non-orthogonality =       0.000000000000
Residual N_electrons       =       0.000000000050

Spin          Integrated_Ne            Fermi_level     Delta_Fermi_level
   1       344.000000201863        -0.113784737078              1.10E-04
   2       343.999999797699        -0.113784737078              1.10E-04

                           Spin 1           |                 Spin 2           |
     Orb |    H-eigenvalues     Occupancies |    H-eigenvalues     Occupancies |
       1 |    -3.2290254257    1.0000000000 |    -3.2290254253    1.0000000000 | 
                          ------                             ------
     341 |    -0.1177246329    0.7449979431 |    -0.1177246324    0.7449979138 | 
     342 |    -0.1174604045    0.7310996675 |    -0.1174604040    0.7310996371 | 
     343 |    -0.1162013343    0.6587200362 |    -0.1162013337    0.6587200014 | 
     344 |    -0.1158702016    0.6381835451 |    -0.1158702020    0.6381835714 | 
                 - Gap at zero temperature - |     - Gap at zero temperature -
     345 |    -0.1156691607    0.6254584980 |    -0.1156691601    0.6254584619 | 
                  Finite temp. Fermi level   |      Finite temp. Fermi level  
     346 |    -0.1136887773    0.4934723166 |    -0.1136887777    0.4934723451 | 
     347 |    -0.1129662736    0.4445497049 |    -0.1129662730    0.4445496669 | 
     348 |    -0.1129549330    0.4437878336 |    -0.1129549324    0.4437877956 | 
     349 |    -0.1117646485    0.3659342432 |    -0.1117646479    0.3659342075 | 
     350 |    -0.1090837457    0.2176836520 |    -0.1090837452    0.2176836259 | 
                          ------                             ------
     498 |     0.6717925991    0.0000000000 |     0.6717925988    0.0000000000 | 

                            |  Abs_value |  Threshold | Converged
     Delta_Free_energy/atom |   6.77E-06 |   1.00E-06 |        No
     Delta_Energy/atom      |   7.75E-06 |   1.00E-04 |       Yes
     Delta_Entropy/atom     |   9.79E-07 |   1.00E-04 |       Yes
     Commutator             |   9.55E-05 |   1.00E-05 |        No
     Delta_Fermi_level      |   1.10E-04 |   1.00E-03 |       Yes

  Line search of the free energy minimum:
  Step_type        Step             Free_energy   Predicted_free_energy
.   Initial    0.000000    -4938.48874707119558

Performing  Pulay mixing of Hamiltonian with coefficients:
                        Spin 1               Spin 2
               -1.878277868075      -1.878277886264
                0.327202768076       0.327202754740
                2.551075100000       2.551075131524
Lambda-->       0.036273552915       0.036273551835     ... done

.    Trial1    0.032164    -4938.48980468280115

Performing  Pulay mixing of Hamiltonian with coefficients:
                        Spin 1               Spin 2
               -1.878277868075      -1.878277886264
                0.327202768076       0.327202754740
                2.551075100000       2.551075131524
Lambda-->       0.036273552915       0.036273551835     ... done

.    Trial2    0.401845    -4938.40422564775417

Performing  Pulay mixing of Hamiltonian with coefficients:
                        Spin 1               Spin 2
               -1.878277868075      -1.878277886264
                0.327202768076       0.327202754740
                2.551075100000       2.551075131524
Lambda-->       0.036273552915       0.036273551835     ... done

. Quadratic    0.041072    -4938.48973869687507    -4938.48985688028824

Performing  Pulay mixing of Hamiltonian with coefficients:
                        Spin 1               Spin 2
               -1.878277868075      -1.878277886264
                0.327202768076       0.327202754740
                2.551075100000       2.551075131524
Lambda-->       0.036273552915       0.036273551835     ... done

.     Cubic    0.032724    -4938.48980342056984    -4938.48980498271249

Performing  Pulay mixing of Hamiltonian with coefficients:
                        Spin 1               Spin 2
               -1.878277868075      -1.878277886264
                0.327202768076       0.327202754740
                2.551075100000       2.551075131524
Lambda-->       0.036273552915       0.036273551835     ... done

.   Quartic    0.259118    -4938.45745446887122    -4938.50176479413039

Performing  Pulay mixing of Hamiltonian with coefficients:
                        Spin 1               Spin 2
               -1.878277868075      -1.878277886264
                0.327202768076       0.327202754740
                2.551075100000       2.551075131524
Lambda-->       0.036273552915       0.036273551835     ... done

.  NoMinFnd    0.032164    -4938.48980468282298

--------------------------------------------------------------------------------
  Iter                              Commutator    Free_energy(A=E-TS)     DeltaA
#    4                          0.000056702534   -4938.48980468282298  -1.06E-03

Step                       =       0.032164416810
Energy (E)                 =   -4938.389215582725
Entropy (-TS)              =      -0.100589100084
Free energy (A=E-TS)       =   -4938.489804682823
Est. 0K Energy 0.5*(E+A)   =   -4938.439510132774
Residual Non-orthogonality =       0.000000000000
Residual N_electrons       =       0.000000000014

Spin          Integrated_Ne            Fermi_level     Delta_Fermi_level
   1       344.000000146721        -0.112265228712              1.52E-03
   2       343.999999853157        -0.112265228712              1.52E-03

                           Spin 1           |                 Spin 2           |
     Orb |    H-eigenvalues     Occupancies |    H-eigenvalues     Occupancies |
       1 |    -3.2265102058    1.0000000000 |    -3.2265102060    1.0000000000 | 
                          ------                             ------
     341 |    -0.1161780486    0.7435957093 |    -0.1161780478    0.7435956711 | 
     342 |    -0.1158548726    0.7264729227 |    -0.1158548719    0.7264728828 | 
     343 |    -0.1146401434    0.6561655829 |    -0.1146401427    0.6561655377 | 
     344 |    -0.1143092398    0.6355748604 |    -0.1143092391    0.6355748140 | 
                 - Gap at zero temperature - |     - Gap at zero temperature -
     345 |    -0.1140847938    0.6213149586 |    -0.1140847940    0.6213149743 | 
                  Finite temp. Fermi level   |      Finite temp. Fermi level  
     346 |    -0.1121598341    0.4928305918 |    -0.1121598343    0.4928306086 | 
     347 |    -0.1116070188    0.4553419143 |    -0.1116070191    0.4553419310 | 
     348 |    -0.1113870854    0.4405433695 |    -0.1113870846    0.4405433203 | 
     349 |    -0.1101863352    0.3622294385 |    -0.1101863355    0.3622294540 | 
     350 |    -0.1074935121    0.2144240035 |    -0.1074935104    0.2144239250 | 
                          ------                             ------
     498 |     0.6670208206    0.0000000000 |     0.6670208204    0.0000000000 | 

                            |  Abs_value |  Threshold | Converged
     Delta_Free_energy/atom |   2.71E-05 |   1.00E-06 |        No
     Delta_Energy/atom      |   3.05E-05 |   1.00E-04 |       Yes
     Delta_Entropy/atom     |   3.41E-06 |   1.00E-04 |       Yes
     Commutator             |   5.67E-05 |   1.00E-05 |        No
     Delta_Fermi_level      |   1.52E-03 |   1.00E-03 |        No

  Line search of the free energy minimum:
  Step_type        Step             Free_energy   Predicted_free_energy
.   Initial    0.000000    -4938.48980468282298

Performing  Pulay mixing of Hamiltonian with coefficients:
                        Spin 1               Spin 2
               -0.366208310432      -0.366208317803
               -0.542207886971      -0.542207862297
                0.585819001176       0.585819020718
                1.322597196227       1.322597159382
Lambda-->       0.014939162729       0.014939162644     ... done

.    Trial1    0.032164    -4938.49007018590692

Performing  Pulay mixing of Hamiltonian with coefficients:
                        Spin 1               Spin 2
               -0.366208310432      -0.366208317803
               -0.542207886971      -0.542207862297
                0.585819001176       0.585819020718
                1.322597196227       1.322597159382
Lambda-->       0.014939162729       0.014939162644     ... done

.    Trial2    0.401845    -4938.47170157018627

Performing  Pulay mixing of Hamiltonian with coefficients:
                        Spin 1               Spin 2
               -0.366208310432      -0.366208317803
               -0.542207886971      -0.542207862297
                0.585819001176       0.585819020718
                1.322597196227       1.322597159382
Lambda-->       0.014939162729       0.014939162644     ... done

. Quadratic    0.044706    -4938.49003257307322    -4938.49009286554701

Performing  Pulay mixing of Hamiltonian with coefficients:
                        Spin 1               Spin 2
               -0.366208310432      -0.366208317803
               -0.542207886971      -0.542207862297
                0.585819001176       0.585819020718
                1.322597196227       1.322597159382
Lambda-->       0.014939162729       0.014939162644     ... done

.     Cubic    0.032239    -4938.49007008334320    -4938.49007018726024

Performing  Pulay mixing of Hamiltonian with coefficients:
                        Spin 1               Spin 2
               -0.366208310432      -0.366208317803
               -0.542207886971      -0.542207862297
                0.585819001176       0.585819020718
                1.322597196227       1.322597159382
Lambda-->       0.014939162729       0.014939162644     ... done

.   Quartic    0.281074    -4938.48164872197776    -4938.49831709154660

Performing  Pulay mixing of Hamiltonian with coefficients:
                        Spin 1               Spin 2
               -0.366208310432      -0.366208317803
               -0.542207886971      -0.542207862297
                0.585819001176       0.585819020718
                1.322597196227       1.322597159382
Lambda-->       0.014939162729       0.014939162644     ... done

.  NoMinFnd    0.032164    -4938.49007018591510

--------------------------------------------------------------------------------
  Iter                              Commutator    Free_energy(A=E-TS)     DeltaA
#    5                          0.000036622445   -4938.49007018591510  -2.66E-04

Step                       =       0.032164416810
Energy (E)                 =   -4938.389579050065
Entropy (-TS)              =      -0.100491135853
Free energy (A=E-TS)       =   -4938.490070185915
Est. 0K Energy 0.5*(E+A)   =   -4938.439824617990
Residual Non-orthogonality =       0.000000000000
Residual N_electrons       =      -0.000000000003

Spin          Integrated_Ne            Fermi_level     Delta_Fermi_level
   1       344.000000154354        -0.111432781541              8.32E-04
   2       343.999999845671        -0.111432781541              8.32E-04

                           Spin 1           |                 Spin 2           |
     Orb |    H-eigenvalues     Occupancies |    H-eigenvalues     Occupancies |
       1 |    -3.2252390155    1.0000000000 |    -3.2252390156    1.0000000000 | 
                          ------                             ------
     341 |    -0.1153225947    0.7424002589 |    -0.1153225937    0.7424002044 | 
     342 |    -0.1149802602    0.7241870361 |    -0.1149802601    0.7241870328 | 
     343 |    -0.1137786011    0.6543771514 |    -0.1137786011    0.6543771477 | 
     344 |    -0.1134409781    0.6333145888 |    -0.1134409770    0.6333145227 | 
                 - Gap at zero temperature - |     - Gap at zero temperature -
     345 |    -0.1132196924    0.6192220532 |    -0.1132196923    0.6192220494 | 
                  Finite temp. Fermi level   |      Finite temp. Fermi level  
     346 |    -0.1113104580    0.4916792097 |    -0.1113104579    0.4916792057 | 
     347 |    -0.1108765459    0.4622318839 |    -0.1108765458    0.4622318800 | 
     348 |    -0.1105236984    0.4384693762 |    -0.1105236983    0.4384693723 | 
     349 |    -0.1093328420    0.3609074425 |    -0.1093328419    0.3609074389 | 
     350 |    -0.1066168982    0.2124064816 |    -0.1066168972    0.2124064342 | 
                          ------                             ------
     498 |     0.6637980111    0.0000000000 |     0.6637980112    0.0000000000 | 

                            |  Abs_value |  Threshold | Converged
     Delta_Free_energy/atom |   6.81E-06 |   1.00E-06 |        No
     Delta_Energy/atom      |   9.32E-06 |   1.00E-04 |       Yes
     Delta_Entropy/atom     |   2.51E-06 |   1.00E-04 |       Yes
     Commutator             |   3.66E-05 |   1.00E-05 |        No
     Delta_Fermi_level      |   8.32E-04 |   1.00E-03 |       Yes

  Line search of the free energy minimum:
  Step_type        Step             Free_energy   Predicted_free_energy
.   Initial    0.000000    -4938.49007018591510

Performing  Pulay mixing of Hamiltonian with coefficients:
                        Spin 1               Spin 2
               -0.147622135568      -0.147622122670
               -0.125809468611      -0.125809460314
                0.169654794848       0.169654788127
                0.392063441834       0.392063431201
                0.711713367497       0.711713363656
Lambda-->       0.013189538645       0.013189538630     ... done

.    Trial1    0.032164    -4938.49010145406919

Performing  Pulay mixing of Hamiltonian with coefficients:
                        Spin 1               Spin 2
               -0.147622135568      -0.147622122670
               -0.125809468611      -0.125809460314
                0.169654794848       0.169654788127
                0.392063441834       0.392063431201
                0.711713367497       0.711713363656
Lambda-->       0.013189538645       0.013189538630     ... done

.    Trial2    0.401845    -4938.48802112091653

Performing  Pulay mixing of Hamiltonian with coefficients:
                        Spin 1               Spin 2
               -0.147622135568      -0.147622122670
               -0.125809468611      -0.125809460314
                0.169654794848       0.169654788127
                0.392063441834       0.392063431201
                0.711713367497       0.711713363656
Lambda-->       0.013189538645       0.013189538630     ... done

. Quadratic    0.045679    -4938.49010588575584    -4938.49010445357726

--------------------------------------------------------------------------------
  Iter                              Commutator    Free_energy(A=E-TS)     DeltaA
#    6                          0.000032408016   -4938.49010588575584  -3.57E-05

Step                       =       0.045678855658
Energy (E)                 =   -4938.389620661911
Entropy (-TS)              =      -0.100485223856
Free energy (A=E-TS)       =   -4938.490105885756
Est. 0K Energy 0.5*(E+A)   =   -4938.439863273834
Residual Non-orthogonality =       0.000000000000
Residual N_electrons       =      -0.000000000012

Spin          Integrated_Ne            Fermi_level     Delta_Fermi_level
   1       344.000000193153        -0.111405595257              2.72E-05
   2       343.999999806951        -0.111405595257              2.72E-05

                           Spin 1           |                 Spin 2           |
     Orb |    H-eigenvalues     Occupancies |    H-eigenvalues     Occupancies |
       1 |    -3.2252332367    1.0000000000 |    -3.2252332371    1.0000000000 | 
                          ------                             ------
     341 |    -0.1152869048    0.7419574811 |    -0.1152869037    0.7419574211 | 
     342 |    -0.1149493585    0.7239850516 |    -0.1149493584    0.7239850422 | 
     343 |    -0.1137545660    0.6545710637 |    -0.1137545649    0.6545709928 | 
     344 |    -0.1134183834    0.6336046996 |    -0.1134183833    0.6336046887 | 
                 - Gap at zero temperature - |     - Gap at zero temperature -
     345 |    -0.1131838065    0.6186637192 |    -0.1131838063    0.6186637082 | 
                  Finite temp. Fermi level   |      Finite temp. Fermi level  
     346 |    -0.1112707905    0.4908303844 |    -0.1112707903    0.4908303728 | 
     347 |    -0.1108581705    0.4628279158 |    -0.1108581704    0.4628279042 | 
     348 |    -0.1104927990    0.4382206169 |    -0.1104927978    0.4382205399 | 
     349 |    -0.1093014000    0.3606403781 |    -0.1093013998    0.3606403675 | 
     350 |    -0.1066009348    0.2129178213 |    -0.1066009346    0.2129178136 | 
                          ------                             ------
     498 |     0.6628492198    0.0000000000 |     0.6628492192    0.0000000000 | 

                            |  Abs_value |  Threshold | Converged
     Delta_Free_energy/atom |   9.15E-07 |   1.00E-06 |       Yes
     Delta_Energy/atom      |   1.07E-06 |   1.00E-04 |       Yes
     Delta_Entropy/atom     |   1.52E-07 |   1.00E-04 |       Yes
     Commutator             |   3.24E-05 |   1.00E-05 |        No
     Delta_Fermi_level      |   2.72E-05 |   1.00E-03 |       Yes

  Line search of the free energy minimum:
  Step_type        Step             Free_energy   Predicted_free_energy
.   Initial    0.000000    -4938.49010588575584

Performing  Pulay mixing of Hamiltonian with coefficients:
                        Spin 1               Spin 2
               -2.178088197073      -2.178088370341
                4.063498233948       4.063498544452
                1.337310655508       1.337310689858
               -7.353611924793      -7.353612595505
               -4.951934001456      -4.951934566408
               10.082825233865      10.082826297943
Lambda-->       0.006112437461       0.006112437137     ... done

.    Trial1    0.045679    -4938.49017691220524

Performing  Pulay mixing of Hamiltonian with coefficients:
                        Spin 1               Spin 2
               -2.178088197073      -2.178088370341
                4.063498233948       4.063498544452
                1.337310655508       1.337310689858
               -7.353611924793      -7.353612595505
               -4.951934001455      -4.951934566407
               10.082825233865      10.082826297943
Lambda-->       0.006112437461       0.006112437137     ... done

.    Trial2    0.410197    -4938.47918089627638

Performing  Pulay mixing of Hamiltonian with coefficients:
                        Spin 1               Spin 2
               -2.178088197073      -2.178088370341
                4.063498233948       4.063498544452
                1.337310655508       1.337310689858
               -7.353611924793      -7.353612595505
               -4.951934001455      -4.951934566407
               10.082825233865      10.082826297943
Lambda-->       0.006112437461       0.006112437137     ... done

. Quadratic    0.032893    -4938.49015986022823    -4938.49018955393058

Performing  Pulay mixing of Hamiltonian with coefficients:
                        Spin 1               Spin 2
               -2.178088197073      -2.178088370341
                4.063498233948       4.063498544452
                1.337310655508       1.337310689858
               -7.353611924793      -7.353612595505
               -4.951934001455      -4.951934566407
               10.082825233865      10.082826297942
Lambda-->       0.006112437461       0.006112437137     ... done

.     Cubic    0.069147    -4938.49013664601353    -4938.49019147923082

Performing  Pulay mixing of Hamiltonian with coefficients:
                        Spin 1               Spin 2
               -2.178088197073      -2.178088370341
                4.063498233948       4.063498544452
                1.337310655508       1.337310689858
               -7.353611924793      -7.353612595505
               -4.951934001455      -4.951934566407
               10.082825233865      10.082826297942
Lambda-->       0.006112437461       0.006112437137     ... done

.   Quartic    0.049174    -4938.49017678506607    -4938.49017790636935

Performing  Pulay mixing of Hamiltonian with coefficients:
                        Spin 1               Spin 2
               -2.178088197073      -2.178088370341
                4.063498233948       4.063498544452
                1.337310655508       1.337310689858
               -7.353611924793      -7.353612595505
               -4.951934001455      -4.951934566407
               10.082825233865      10.082826297942
Lambda-->       0.006112437461       0.006112437137     ... done

.  NoMinFnd    0.045679    -4938.49017691218614

--------------------------------------------------------------------------------
  Iter                              Commutator    Free_energy(A=E-TS)     DeltaA
#    7                          0.000027801805   -4938.49017691218614  -7.10E-05

Step                       =       0.045678855658
Energy (E)                 =   -4938.389597872168
Entropy (-TS)              =      -0.100579039959
Free energy (A=E-TS)       =   -4938.490176912186
Est. 0K Energy 0.5*(E+A)   =   -4938.439887392176
Residual Non-orthogonality =       0.000000000000
Residual N_electrons       =       0.000000000060

Spin          Integrated_Ne            Fermi_level     Delta_Fermi_level
   1       344.000000026559        -0.111482220508             -7.66E-05
   2       343.999999972901        -0.111482220508             -7.66E-05

                           Spin 1           |                 Spin 2           |
     Orb |    H-eigenvalues     Occupancies |    H-eigenvalues     Occupancies |
       1 |    -3.2258525975    1.0000000000 |    -3.2258525977    1.0000000000 | 
                          ------                             ------
     341 |    -0.1153282471    0.7401150272 |    -0.1153282471    0.7401150272 | 
     342 |    -0.1149954881    0.7223237013 |    -0.1149954881    0.7223237012 | 
     343 |    -0.1137995152    0.6526195198 |    -0.1137995152    0.6526195198 | 
     344 |    -0.1134595244    0.6313602168 |    -0.1134595244    0.6313602169 | 
                 - Gap at zero temperature - |     - Gap at zero temperature -
     345 |    -0.1132372444    0.6171740436 |    -0.1132372444    0.6171740437 | 
                  Finite temp. Fermi level   |      Finite temp. Fermi level  
     346 |    -0.1113216085    0.4890754560 |    -0.1113216085    0.4890754563 | 
     347 |    -0.1109783891    0.4657784030 |    -0.1109783891    0.4657784033 | 
     348 |    -0.1105751400    0.4386035546 |    -0.1105751400    0.4386035550 | 
     349 |    -0.1094168639    0.3630808544 |    -0.1094168639    0.3630808549 | 
     350 |    -0.1066932450    0.2136339700 |    -0.1066932451    0.2136339705 | 
                          ------                             ------
     498 |     0.6519306464    0.0000000000 |     0.6519306463    0.0000000000 | 

                            |  Abs_value |  Threshold | Converged
     Delta_Free_energy/atom |   1.82E-06 |   1.00E-06 |        No
     Delta_Energy/atom      |   5.84E-07 |   1.00E-04 |       Yes
     Delta_Entropy/atom     |   2.41E-06 |   1.00E-04 |       Yes
     Commutator             |   2.78E-05 |   1.00E-05 |        No
     Delta_Fermi_level      |   7.66E-05 |   1.00E-03 |       Yes

  Line search of the free energy minimum:
  Step_type        Step             Free_energy   Predicted_free_energy
.   Initial    0.000000    -4938.49017691218614

Performing  Pulay mixing of Hamiltonian with coefficients:
                        Spin 1               Spin 2
               -0.221380188959      -0.221380176426
               -0.140223786012      -0.140223794906
                0.346493254984       0.346493251305
                0.300053686481       0.300053712946
               -0.510837324967      -0.510837298520
               -0.394882671546      -0.394882659937
                1.620777030019       1.620776965538
Lambda-->       0.002070488081       0.002070487978     ... done

.    Trial1    0.045679    -4938.49020754741650

Performing  Pulay mixing of Hamiltonian with coefficients:
                        Spin 1               Spin 2
               -0.221380188959      -0.221380176426
               -0.140223786012      -0.140223794906
                0.346493254984       0.346493251305
                0.300053686481       0.300053712946
               -0.510837324967      -0.510837298520
               -0.394882671546      -0.394882659937
                1.620777030019       1.620776965538
Lambda-->       0.002070488081       0.002070487978     ... done

.    Trial2    0.410197    -4938.48714162944998

Performing  Pulay mixing of Hamiltonian with coefficients:
                        Spin 1               Spin 2
               -0.221380188959      -0.221380176426
               -0.140223786013      -0.140223794906
                0.346493254984       0.346493251305
                0.300053686482       0.300053712946
               -0.510837324967      -0.510837298520
               -0.394882671546      -0.394882659937
                1.620777030019       1.620776965538
Lambda-->       0.002070488081       0.002070487978     ... done

. Quadratic    0.037986    -4938.49019774950648    -4938.49020885769460

Performing  Pulay mixing of Hamiltonian with coefficients:
                        Spin 1               Spin 2
               -0.221380188959      -0.221380176426
               -0.140223786013      -0.140223794906
                0.346493254984       0.346493251305
                0.300053686481       0.300053712946
               -0.510837324967      -0.510837298520
               -0.394882671546      -0.394882659937
                1.620777030019       1.620776965538
Lambda-->       0.002070488081       0.002070487978     ... done

.     Cubic    0.154500    -4938.49001558374312    -4938.49034733967801

Performing  Pulay mixing of Hamiltonian with coefficients:
                        Spin 1               Spin 2
               -0.221380188959      -0.221380176426
               -0.140223786012      -0.140223794906
                0.346493254984       0.346493251305
                0.300053686481       0.300053712946
               -0.510837324967      -0.510837298520
               -0.394882671546      -0.394882659937
                1.620777030019       1.620776965538
Lambda-->       0.002070488081       0.002070487978     ... done

.   Quartic    0.082328    -4938.49021182844353    -4938.49023730181943

--------------------------------------------------------------------------------
  Iter                              Commutator    Free_energy(A=E-TS)     DeltaA
#    8                          0.000022430611   -4938.49021182844353  -3.49E-05

Step                       =       0.082327892673
Energy (E)                 =   -4938.389568353577
Entropy (-TS)              =      -0.100643474888
Free energy (A=E-TS)       =   -4938.490211828444
Est. 0K Energy 0.5*(E+A)   =   -4938.439890091011
Residual Non-orthogonality =       0.000000000000
Residual N_electrons       =      -0.000000000023

Spin          Integrated_Ne            Fermi_level     Delta_Fermi_level
   1       344.000000046766        -0.111579989373             -9.78E-05
   2       343.999999953438        -0.111579989373             -9.78E-05

                           Spin 1           |                 Spin 2           |
     Orb |    H-eigenvalues     Occupancies |    H-eigenvalues     Occupancies |
       1 |    -3.2254768812    1.0000000000 |    -3.2254768818    1.0000000000 | 
                          ------                             ------
     341 |    -0.1154388342    0.7407853705 |    -0.1154388339    0.7407853572 | 
     342 |    -0.1151130039    0.7234001804 |    -0.1151130036    0.7234001666 | 
     343 |    -0.1139110373    0.6534674859 |    -0.1139110371    0.6534674704 | 
     344 |    -0.1135629926    0.6317211019 |    -0.1135629923    0.6317210860 | 
                 - Gap at zero temperature - |     - Gap at zero temperature -
     345 |    -0.1133285819    0.6167604650 |    -0.1133285816    0.6167604488 | 
                  Finite temp. Fermi level   |      Finite temp. Fermi level  
     346 |    -0.1114500228    0.4911594155 |    -0.1114500235    0.4911594648 | 
     347 |    -0.1110934865    0.4669519138 |    -0.1110934863    0.4669518969 | 
     348 |    -0.1106589497    0.4376684655 |    -0.1106589495    0.4376684489 | 
     349 |    -0.1094965274    0.3619422940 |    -0.1094965272    0.3619422786 | 
     350 |    -0.1067866614    0.2134350654 |    -0.1067866611    0.2134350543 | 
                          ------                             ------
     498 |     0.6449230845    0.0000000000 |     0.6449230848    0.0000000000 | 

                            |  Abs_value |  Threshold | Converged
     Delta_Free_energy/atom |   8.95E-07 |   1.00E-06 |       Yes
     Delta_Energy/atom      |   7.57E-07 |   1.00E-04 |       Yes
     Delta_Entropy/atom     |   1.65E-06 |   1.00E-04 |       Yes
     Commutator             |   2.24E-05 |   1.00E-05 |        No
     Delta_Fermi_level      |   9.78E-05 |   1.00E-03 |       Yes

  Line search of the free energy minimum:
  Step_type        Step             Free_energy   Predicted_free_energy
.   Initial    0.000000    -4938.49021182844353

Performing  Pulay mixing of Hamiltonian with coefficients:
                        Spin 1               Spin 2
                0.703041720937       0.703041831643
               -1.848165303480      -1.848165496470
               -0.210216348111      -0.210216387589
                3.438561842779       3.438562236942
                1.731052509967       1.731052833323
               -4.540347760945      -4.540348331873
                0.664977947835       0.664977920843
                1.061095391019       1.061095393181
Lambda-->       0.000301406247       0.000301406249     ... done

.    Trial1    0.082328    -4938.49023582262362

Performing  Pulay mixing of Hamiltonian with coefficients:
                        Spin 1               Spin 2
                0.703041720937       0.703041831643
               -1.848165303480      -1.848165496470
               -0.210216348111      -0.210216387589
                3.438561842779       3.438562236942
                1.731052509967       1.731052833323
               -4.540347760945      -4.540348331873
                0.664977947835       0.664977920843
                1.061095391019       1.061095393181
Lambda-->       0.000301406247       0.000301406249     ... done

.    Trial2    0.432847    -4938.48905024164833

Performing  Pulay mixing of Hamiltonian with coefficients:
                        Spin 1               Spin 2
                0.703041720937       0.703041831642
               -1.848165303481      -1.848165496470
               -0.210216348111      -0.210216387589
                3.438561842779       3.438562236942
                1.731052509967       1.731052833323
               -4.540347760945      -4.540348331873
                0.664977947835       0.664977920843
                1.061095391019       1.061095393181
Lambda-->       0.000301406247       0.000301406249     ... done

. Quadratic    0.058333    -4938.49024583171740    -4938.49024070932137

--------------------------------------------------------------------------------
  Iter                              Commutator    Free_energy(A=E-TS)     DeltaA
#    9                          0.000013616729   -4938.49024583171740  -3.40E-05

Step                       =       0.058333076251
Energy (E)                 =   -4938.389548427330
Entropy (-TS)              =      -0.100697404409
Free energy (A=E-TS)       =   -4938.490245831717
Est. 0K Energy 0.5*(E+A)   =   -4938.439897129523
Residual Non-orthogonality =       0.000000000000
Residual N_electrons       =      -0.000000000021

Spin          Integrated_Ne            Fermi_level     Delta_Fermi_level
   1       343.999999988027        -0.111738307602             -1.58E-04
   2       344.000000012157        -0.111738307602             -1.58E-04

                           Spin 1           |                 Spin 2           |
     Orb |    H-eigenvalues     Occupancies |    H-eigenvalues     Occupancies |
       1 |    -3.2253866971    1.0000000000 |    -3.2253866973    1.0000000000 | 
                          ------                             ------
     341 |    -0.1155984071    0.7408509275 |    -0.1155984072    0.7408509324 | 
     342 |    -0.1152614835    0.7228641665 |    -0.1152614836    0.7228641716 | 
     343 |    -0.1140647694    0.6531848303 |    -0.1140647695    0.6531848361 | 
     344 |    -0.1137301354    0.6322795871 |    -0.1137301345    0.6322795311 | 
                 - Gap at zero temperature - |     - Gap at zero temperature -
     345 |    -0.1135055448    0.6179589619 |    -0.1135055448    0.6179589679 | 
                  Finite temp. Fermi level   |      Finite temp. Fermi level  
     346 |    -0.1116110696    0.4913449785 |    -0.1116110697    0.4913449849 | 
     347 |    -0.1112479416    0.4666902641 |    -0.1112479417    0.4666902704 | 
     348 |    -0.1108280654    0.4383917271 |    -0.1108280655    0.4383917333 | 
     349 |    -0.1096505423    0.3616719027 |    -0.1096505424    0.3616719085 | 
     350 |    -0.1069518153    0.2137475081 |    -0.1069518154    0.2137475123 | 
                          ------                             ------
     498 |     0.6414901900    0.0000000000 |     0.6414901901    0.0000000000 | 

                            |  Abs_value |  Threshold | Converged
     Delta_Free_energy/atom |   8.72E-07 |   1.00E-06 |       Yes
     Delta_Energy/atom      |   5.11E-07 |   1.00E-04 |       Yes
     Delta_Entropy/atom     |   1.38E-06 |   1.00E-04 |       Yes
     Commutator             |   1.36E-05 |   1.00E-05 |        No
     Delta_Fermi_level      |   1.58E-04 |   1.00E-03 |       Yes

  Line search of the free energy minimum:
  Step_type        Step             Free_energy   Predicted_free_energy
.   Initial    0.000000    -4938.49024583171740

Performing  Pulay mixing of Hamiltonian with coefficients:
                        Spin 1               Spin 2
                0.380319982102       0.380320050086
               -0.967211712456      -0.967211841111
               -0.124685483041      -0.124685509236
                1.803607567425       1.803607822730
                0.934452317143       0.934452512741
               -2.360172704069      -2.360173065605
                0.211672962516       0.211672955260
                0.560947636909       0.560947654419
                0.561069433470       0.561069420717
Lambda-->       0.000139555338       0.000139555354     ... done

.    Trial1    0.058333    -4938.49025060905751

Performing  Pulay mixing of Hamiltonian with coefficients:
                        Spin 1               Spin 2
                0.380319982102       0.380320050086
               -0.967211712456      -0.967211841112
               -0.124685483041      -0.124685509236
                1.803607567425       1.803607822730
                0.934452317144       0.934452512741
               -2.360172704070      -2.360173065606
                0.211672962516       0.211672955260
                0.560947636909       0.560947654420
                0.561069433470       0.561069420717
Lambda-->       0.000139555338       0.000139555354     ... done

.    Trial2    0.418018    -4938.48957700571827

Performing  Pulay mixing of Hamiltonian with coefficients:
                        Spin 1               Spin 2
                0.380319982103       0.380320050086
               -0.967211712456      -0.967211841112
               -0.124685483041      -0.124685509236
                1.803607567426       1.803607822730
                0.934452317144       0.934452512741
               -2.360172704070      -2.360173065606
                0.211672962516       0.211672955260
                0.560947636910       0.560947654419
                0.561069433470       0.561069420717
Lambda-->       0.000139555338       0.000139555354     ... done

. Quadratic    0.037924    -4938.49025279351827    -4938.49025255680954

--------------------------------------------------------------------------------
  Iter                              Commutator    Free_energy(A=E-TS)     DeltaA
#   10                          0.000010862320   -4938.49025279351827  -6.96E-06

Step                       =       0.037923739403
Energy (E)                 =   -4938.389545134021
Entropy (-TS)              =      -0.100707659463
Free energy (A=E-TS)       =   -4938.490252793518
Est. 0K Energy 0.5*(E+A)   =   -4938.439898963770
Residual Non-orthogonality =       0.000000000000
Residual N_electrons       =       0.000000000034

Spin          Integrated_Ne            Fermi_level     Delta_Fermi_level
   1       344.000000045655        -0.111765066896             -2.68E-05
   2       343.999999954043        -0.111765066896             -2.68E-05

                           Spin 1           |                 Spin 2           |
     Orb |    H-eigenvalues     Occupancies |    H-eigenvalues     Occupancies |
       1 |    -3.2253534597    1.0000000000 |    -3.2253534605    1.0000000000 | 
                          ------                             ------
     341 |    -0.1156275273    0.7409742484 |    -0.1156275276    0.7409742638 | 
     342 |    -0.1152898851    0.7229536839 |    -0.1152898854    0.7229537000 | 
     343 |    -0.1140985945    0.6536202635 |    -0.1140985948    0.6536202816 | 
     344 |    -0.1137563092    0.6322425442 |    -0.1137563085    0.6322425012 | 
                 - Gap at zero temperature - |     - Gap at zero temperature -
     345 |    -0.1135325133    0.6179724027 |    -0.1135325126    0.6179723589 | 
                  Finite temp. Fermi level   |      Finite temp. Fermi level  
     346 |    -0.1116415295    0.4915966602 |    -0.1116415298    0.4915966802 | 
     347 |    -0.1112716689    0.4664849202 |    -0.1112716692    0.4664849401 | 
     348 |    -0.1108538220    0.4383245473 |    -0.1108538223    0.4383245670 | 
     349 |    -0.1096806956    0.3618851519 |    -0.1096806949    0.3618851090 | 
     350 |    -0.1069775673    0.2137014458 |    -0.1069775676    0.2137014592 | 
                          ------                             ------
     498 |     0.6411332746    0.0000000000 |     0.6411332748    0.0000000000 | 

                            |  Abs_value |  Threshold | Converged
     Delta_Free_energy/atom |   1.79E-07 |   1.00E-06 |       Yes
     Delta_Energy/atom      |   8.44E-08 |   1.00E-04 |       Yes
     Delta_Entropy/atom     |   2.63E-07 |   1.00E-04 |       Yes
     Commutator             |   1.09E-05 |   1.00E-05 |        No
     Delta_Fermi_level      |   2.68E-05 |   1.00E-03 |       Yes
Finished EDFT density kernel iterations (  10)


Writing density kernel to file "Pd_38.dkn" ... done

Writing Hamiltonian to file "Pd_38.ham" ... done


>>> Density kernel optimised for the current NGWF basis:
     ~~~~~~~~~~~~~~~~~~~~~~~~~~~~~~~~~~~~~~~~~~~~~~~~~~~~~~~~~~~
     Total free energy           =  -4.93849025279352E+03  Eh
     [H,K] commutator            =   1.0862E-05
     ~~~~~~~~~~~~~~~~~~~~~~~~~~~~~~~~~~~~~~~~~~~~~~~~~~~~~~~~~~~


################################################################################
########################### NGWF CG iteration  004 #############################
################################################################################
****** Reciprocal space K.E. preconditioning with k_zero =  3.0000 a0^-1 *******

>>> Checking for convergence of NGWFs:   NOT CONVERGED
  ========================================================================
         NGWF RMS gradient =  7.1420E-05 >  2.0000E-06  | above tolerance
  ========================================================================

>>> Improving NGWFs using line search:
============ Calculation of NGWF S^-1 using Hotelling algorithm ================ 
         Iteration  |  Frobenius norm and Maximum abs value    (of I-S*S_n^-1)   
               1       0.44990667E+00     0.18841642E-01
               2       0.30941938E-02     0.15389000E-03
               3       0.78539001E-06     0.38652162E-07
               4       0.24416207E-12     0.22204460E-13
================================================================================
    Initial Ne1:     343.99601725
    Initial Ne2:     343.99601716
      Final Ne1:     344.00000005
      Final Ne2:     343.99999995
============ Calculation of NGWF S^-1 using Hotelling algorithm ================ 
         Iteration  |  Frobenius norm and Maximum abs value    (of I-S*S_n^-1)   
               1       0.13526509E+00     0.56476018E-02
               2       0.26699899E-03     0.13963734E-04
               3       0.54010758E-08     0.24182079E-09
               4       0.23752584E-12     0.19095836E-13
================================================================================
------------------------------- NGWF line search -------------------------------
RMS gradient                =       0.00007142048918
Trial step length           =               0.719752
Gradient along search dir.  =         -0.04745605300
Functional at step 0        =   -4938.49025279351827
Functional at step 1        =   -4938.51126789313639
Functional predicted        =   -4938.51244723980744
Selected quadratic step     =               0.935368
Conjugate gradients coeff.  =               0.526398
--------------------------- NGWF line search finished --------------------------
                                               
Writing NGWFs to file "Pd_38.tightbox_ngwfs"....  done

>>> Optimising kernel for current NGWFs:

--------------------------- Ensemble-DFT optimisation --------------------------
Running ScaLAPACK on   20 processor(s).

--------------------------------------------------------------------------------
  Iter                              Commutator    Free_energy(A=E-TS)     DeltaA
#    0                          0.000088763342   -4938.51245350883983  -2.22E-02

Step                       =       0.381966011250
Energy (E)                 =   -4938.411745849343
Entropy (-TS)              =      -0.100707659463
Free energy (A=E-TS)       =   -4938.512453508840
Est. 0K Energy 0.5*(E+A)   =   -4938.462099679091
Residual Non-orthogonality =       0.000000000000
Residual N_electrons       =       0.000000000034

Spin          Integrated_Ne            Fermi_level     Delta_Fermi_level
   1       344.000000045655        -0.111765066896              9.00E+99
   2       343.999999954043        -0.111765066896              9.00E+99

                           Spin 1           |                 Spin 2           |
     Orb |    H-eigenvalues     Occupancies |    H-eigenvalues     Occupancies |
       1 |    -3.2253534597    1.0000000000 |    -3.2253534605    1.0000000000 | 
                          ------                             ------
     341 |    -0.1156275273    0.7409742484 |    -0.1156275276    0.7409742638 | 
     342 |    -0.1152898851    0.7229536839 |    -0.1152898854    0.7229537000 | 
     343 |    -0.1140985945    0.6536202635 |    -0.1140985948    0.6536202816 | 
     344 |    -0.1137563092    0.6322425442 |    -0.1137563085    0.6322425012 | 
                 - Gap at zero temperature - |     - Gap at zero temperature -
     345 |    -0.1135325133    0.6179724027 |    -0.1135325126    0.6179723589 | 
                  Finite temp. Fermi level   |      Finite temp. Fermi level  
     346 |    -0.1116415295    0.4915966602 |    -0.1116415298    0.4915966802 | 
     347 |    -0.1112716689    0.4664849202 |    -0.1112716692    0.4664849401 | 
     348 |    -0.1108538220    0.4383245473 |    -0.1108538223    0.4383245670 | 
     349 |    -0.1096806956    0.3618851519 |    -0.1096806949    0.3618851090 | 
     350 |    -0.1069775673    0.2137014458 |    -0.1069775676    0.2137014592 | 
                          ------                             ------
     498 |     0.6411332746    0.0000000000 |     0.6411332748    0.0000000000 | 

                            |  Abs_value |  Threshold | Converged
     Delta_Free_energy/atom |   5.69E-04 |   1.00E-06 |        No
     Delta_Energy/atom      |   5.69E-04 |   1.00E-04 |        No
     Delta_Entropy/atom     |     n.a.   |   1.00E-03 |      n.a.
     Commutator             |   8.88E-05 |   1.00E-05 |        No
     Delta_Fermi_level      |     n.a.   |   1.00E-03 |      n.a.

  Line search of the free energy minimum:
  Step_type        Step             Free_energy   Predicted_free_energy
.   Initial    0.000000    -4938.51245350883983

Performing  Pulay mixing of Hamiltonian with coefficients:
                        Spin 1               Spin 2
                1.000000000000       1.000000000000
Lambda-->       0.047396606687       0.047396607430     ... done

.    Trial1    0.381966    -4938.49501100903763

Performing  Pulay mixing of Hamiltonian with coefficients:
                        Spin 1               Spin 2
                1.000000000000       1.000000000000
Lambda-->       0.047396606687       0.047396607430     ... done

.    Trial2    0.145898    -4938.50609341611289

Performing  Pulay mixing of Hamiltonian with coefficients:
                        Spin 1               Spin 2
                1.000000000000       1.000000000000
Lambda-->       0.047396606687       0.047396607430     ... done

.    Trial3    0.055728    -4938.50688043177615

Performing  Pulay mixing of Hamiltonian with coefficients:
                        Spin 1               Spin 2
                1.000000000000       1.000000000000
Lambda-->       0.047396606687       0.047396607430     ... done

.     Cubic    0.242301    -4938.50317027751498    -4938.50802985815517

Performing  Pulay mixing of Hamiltonian with coefficients:
                        Spin 1               Spin 2
                1.000000000000       1.000000000000
Lambda-->       0.047396606687       0.047396607430     ... done

.   Quartic    0.136600    -4938.50626080780057    -4938.50610509649596

Performing  Pulay mixing of Hamiltonian with coefficients:
                        Spin 1               Spin 2
                1.000000000000       1.000000000000
Lambda-->       0.047396606687       0.047396607430     ... done

.    Trial6    0.000557    -4938.50645335787249

Performing  Pulay mixing of Hamiltonian with coefficients:
                        Spin 1               Spin 2
                1.000000000000       1.000000000000
Lambda-->       0.047396606687       0.047396607430     ... done

.  NoMinFnd    0.055728    -4938.50688043177979

--------------------------------------------------------------------------------
  Iter                              Commutator    Free_energy(A=E-TS)     DeltaA
#    1                          0.000058544981   -4938.50688043177979   5.57E-03

Step                       =       0.055728090001
Energy (E)                 =   -4938.406323202234
Entropy (-TS)              =      -0.100557229518
Free energy (A=E-TS)       =   -4938.506880431780
Est. 0K Energy 0.5*(E+A)   =   -4938.456601817007
Residual Non-orthogonality =       0.000000000000
Residual N_electrons       =       0.000000000027

Spin          Integrated_Ne            Fermi_level     Delta_Fermi_level
   1       344.000000030778        -0.111290893318              4.74E-04
   2       343.999999968976        -0.111290893318              4.74E-04

                           Spin 1           |                 Spin 2           |
     Orb |    H-eigenvalues     Occupancies |    H-eigenvalues     Occupancies |
       1 |    -3.2243546765    1.0000000000 |    -3.2243546775    1.0000000000 | 
                          ------                             ------
     341 |    -0.1151401693    0.7402850638 |    -0.1151401695    0.7402850728 | 
     342 |    -0.1148240069    0.7234055777 |    -0.1148240081    0.7234056395 | 
     343 |    -0.1136118582    0.6528459052 |    -0.1136118584    0.6528459160 | 
     344 |    -0.1132753789    0.6318149450 |    -0.1132753781    0.6318148951 | 
                 - Gap at zero temperature - |     - Gap at zero temperature -
     345 |    -0.1130660381    0.6184668396 |    -0.1130660373    0.6184667890 | 
                  Finite temp. Fermi level   |      Finite temp. Fermi level  
     346 |    -0.1111484213    0.4903089771 |    -0.1111484215    0.4903089893 | 
     347 |    -0.1108540415    0.4703163200 |    -0.1108540416    0.4703163322 | 
     348 |    -0.1103603559    0.4370324842 |    -0.1103603560    0.4370324963 | 
     349 |    -0.1091693807    0.3595545252 |    -0.1091693799    0.3595544763 | 
     350 |    -0.1064793452    0.2126038970 |    -0.1064793454    0.2126039056 | 
                          ------                             ------
     498 |     0.6376996734    0.0000000000 |     0.6376996742    0.0000000000 | 

                            |  Abs_value |  Threshold | Converged
     Delta_Free_energy/atom |   1.43E-04 |   1.00E-06 |        No
     Delta_Energy/atom      |   1.39E-04 |   1.00E-04 |        No
     Delta_Entropy/atom     |   3.86E-06 |   1.00E-04 |       Yes
     Commutator             |   5.85E-05 |   1.00E-05 |        No
     Delta_Fermi_level      |   4.74E-04 |   1.00E-03 |       Yes

  Line search of the free energy minimum:
  Step_type        Step             Free_energy   Predicted_free_energy
.   Initial    0.000000    -4938.50688043177979

Performing  Pulay mixing of Hamiltonian with coefficients:
                        Spin 1               Spin 2
                1.000000000000       1.000000000000
Lambda-->       0.026771539913       0.026771540172     ... done

.    Trial1    0.055728    -4938.50704271398808

Performing  Pulay mixing of Hamiltonian with coefficients:
                        Spin 1               Spin 2
                1.000000000000       1.000000000000
Lambda-->       0.026771539913       0.026771540172     ... done

.    Trial2    0.416408    -4938.50009292857794

Performing  Pulay mixing of Hamiltonian with coefficients:
                        Spin 1               Spin 2
                1.000000000000       1.000000000000
Lambda-->       0.026771539913       0.026771540172     ... done

. Quadratic    0.055199    -4938.50704272120856    -4938.50704272892108

--------------------------------------------------------------------------------
  Iter                              Commutator    Free_energy(A=E-TS)     DeltaA
#    2                          0.000052425944   -4938.50704272120856  -1.62E-04

Step                       =       0.055198609908
Energy (E)                 =   -4938.406478978733
Entropy (-TS)              =      -0.100563742493
Free energy (A=E-TS)       =   -4938.507042721209
Est. 0K Energy 0.5*(E+A)   =   -4938.456760849971
Residual Non-orthogonality =       0.000000000000
Residual N_electrons       =      -0.000000000017

Spin          Integrated_Ne            Fermi_level     Delta_Fermi_level
   1       344.000000053915        -0.111006406911              2.84E-04
   2       343.999999946239        -0.111006406911              2.84E-04

                           Spin 1           |                 Spin 2           |
     Orb |    H-eigenvalues     Occupancies |    H-eigenvalues     Occupancies |
       1 |    -3.2238884328    1.0000000000 |    -3.2238884341    1.0000000000 | 
                          ------                             ------
     341 |    -0.1148603410    0.7405286920 |    -0.1148603415    0.7405287161 | 
     342 |    -0.1145167140    0.7221620911 |    -0.1145167144    0.7221621164 | 
     343 |    -0.1133335358    0.6532259529 |    -0.1133335363    0.6532259816 | 
     344 |    -0.1129758202    0.6308603372 |    -0.1129758187    0.6308602436 | 
                 - Gap at zero temperature - |     - Gap at zero temperature -
     345 |    -0.1127653238    0.6174243024 |    -0.1127653233    0.6174242700 | 
                  Finite temp. Fermi level   |      Finite temp. Fermi level  
     346 |    -0.1108725468    0.4908946266 |    -0.1108725463    0.4908945927 | 
     347 |    -0.1106029110    0.4725780900 |    -0.1106029115    0.4725781220 | 
     348 |    -0.1100591627    0.4359142844 |    -0.1100591631    0.4359143162 | 
     349 |    -0.1088873502    0.3597084303 |    -0.1088873497    0.3597083994 | 
     350 |    -0.1061857425    0.2121889168 |    -0.1061857430    0.2121889388 | 
                          ------                             ------
     498 |     0.6363902461    0.0000000000 |     0.6363902463    0.0000000000 | 

                            |  Abs_value |  Threshold | Converged
     Delta_Free_energy/atom |   4.16E-06 |   1.00E-06 |        No
     Delta_Energy/atom      |   3.99E-06 |   1.00E-04 |       Yes
     Delta_Entropy/atom     |   1.67E-07 |   1.00E-04 |       Yes
     Commutator             |   5.24E-05 |   1.00E-05 |        No
     Delta_Fermi_level      |   2.84E-04 |   1.00E-03 |       Yes

  Line search of the free energy minimum:
  Step_type        Step             Free_energy   Predicted_free_energy
.   Initial    0.000000    -4938.50704272120856

Performing  Pulay mixing of Hamiltonian with coefficients:
                        Spin 1               Spin 2
                0.103987503984       0.103987505713
                0.896012496016       0.896012494287
Lambda-->       0.023679686732       0.023679687044     ... done

.    Trial1    0.055199    -4938.50698120796642

Performing  Pulay mixing of Hamiltonian with coefficients:
                        Spin 1               Spin 2
                0.103987503984       0.103987505713
                0.896012496016       0.896012494287
Lambda-->       0.023679686732       0.023679687044     ... done

.    Trial2    0.021084    -4938.50712741622283

Performing  Pulay mixing of Hamiltonian with coefficients:
                        Spin 1               Spin 2
                0.103987503984       0.103987505713
                0.896012496016       0.896012494287
Lambda-->       0.023679686732       0.023679687044     ... done

. Quadratic    0.023895    -4938.50712874569854    -4938.50712860474050

--------------------------------------------------------------------------------
  Iter                              Commutator    Free_energy(A=E-TS)     DeltaA
#    3                          0.000044757870   -4938.50712874569854  -8.60E-05

Step                       =       0.023894948422
Energy (E)                 =   -4938.406591761793
Entropy (-TS)              =      -0.100536983905
Free energy (A=E-TS)       =   -4938.507128745699
Est. 0K Energy 0.5*(E+A)   =   -4938.456860253746
Residual Non-orthogonality =       0.000000000000
Residual N_electrons       =       0.000000000000

Spin          Integrated_Ne            Fermi_level     Delta_Fermi_level
   1       344.000000031227        -0.110924500083              8.19E-05
   2       343.999999968769        -0.110924500083              8.19E-05

                           Spin 1           |                 Spin 2           |
     Orb |    H-eigenvalues     Occupancies |    H-eigenvalues     Occupancies |
       1 |    -3.2237219423    1.0000000000 |    -3.2237219431    1.0000000000 | 
                          ------                             ------
     341 |    -0.1147731977    0.7402548037 |    -0.1147731976    0.7402547974 | 
     342 |    -0.1144335806    0.7220951176 |    -0.1144335805    0.7220951111 | 
     343 |    -0.1132391446    0.6524560123 |    -0.1132391445    0.6524560051 | 
     344 |    -0.1129022423    0.6313879784 |    -0.1129022412    0.6313879099 | 
                 - Gap at zero temperature - |     - Gap at zero temperature -
     345 |    -0.1126793144    0.6171605692 |    -0.1126793143    0.6171605618 | 
                  Finite temp. Fermi level   |      Finite temp. Fermi level  
     346 |    -0.1107870172    0.4906482583 |    -0.1107870181    0.4906483165 | 
     347 |    -0.1105318476    0.4733136009 |    -0.1105318475    0.4733135934 | 
     348 |    -0.1099776181    0.4359385242 |    -0.1099776190    0.4359385816 | 
     349 |    -0.1087863568    0.3585130899 |    -0.1087863567    0.3585130833 | 
     350 |    -0.1061114088    0.2125336112 |    -0.1061114087    0.2125336067 | 
                          ------                             ------
     498 |     0.6360125121    0.0000000000 |     0.6360125124    0.0000000000 | 

                            |  Abs_value |  Threshold | Converged
     Delta_Free_energy/atom |   2.21E-06 |   1.00E-06 |        No
     Delta_Energy/atom      |   2.89E-06 |   1.00E-04 |       Yes
     Delta_Entropy/atom     |   6.86E-07 |   1.00E-04 |       Yes
     Commutator             |   4.48E-05 |   1.00E-05 |        No
     Delta_Fermi_level      |   8.19E-05 |   1.00E-03 |       Yes

  Line search of the free energy minimum:
  Step_type        Step             Free_energy   Predicted_free_energy
.   Initial    0.000000    -4938.50712874569854

Performing  Pulay mixing of Hamiltonian with coefficients:
                        Spin 1               Spin 2
               -2.972883275519      -2.972883313786
                0.123198898998       0.123198891764
                3.849684376520       3.849684422022
Lambda-->       0.012852556290       0.012852556264     ... done

.    Trial1    0.023895    -4938.50740702070925

Performing  Pulay mixing of Hamiltonian with coefficients:
                        Spin 1               Spin 2
               -2.972883275519      -2.972883313786
                0.123198898998       0.123198891764
                3.849684376520       3.849684422022
Lambda-->       0.012852556290       0.012852556264     ... done

.    Trial2    0.396734    -4938.48359750957388

Performing  Pulay mixing of Hamiltonian with coefficients:
                        Spin 1               Spin 2
               -2.972883275519      -2.972883313786
                0.123198898998       0.123198891764
                3.849684376520       3.849684422022
Lambda-->       0.012852556290       0.012852556264     ... done

. Quadratic    0.042543    -4938.50742823554720    -4938.50747320351275

--------------------------------------------------------------------------------
  Iter                              Commutator    Free_energy(A=E-TS)     DeltaA
#    4                          0.000024083045   -4938.50742823554720  -2.99E-04

Step                       =       0.042542939488
Energy (E)                 =   -4938.407034784765
Entropy (-TS)              =      -0.100393450806
Free energy (A=E-TS)       =   -4938.507428235547
Est. 0K Energy 0.5*(E+A)   =   -4938.457231510156
Residual Non-orthogonality =       0.000000000000
Residual N_electrons       =      -0.000000000023

Spin          Integrated_Ne            Fermi_level     Delta_Fermi_level
   1       344.000000198851        -0.109767642701              1.16E-03
   2       343.999999801357        -0.109767642701              1.16E-03

                           Spin 1           |                 Spin 2           |
     Orb |    H-eigenvalues     Occupancies |    H-eigenvalues     Occupancies |
       1 |    -3.2218543276    1.0000000000 |    -3.2218543283    1.0000000000 | 
                          ------                             ------
     341 |    -0.1135945560    0.7391133826 |    -0.1135945553    0.7391133483 | 
     342 |    -0.1132152957    0.7187283483 |    -0.1132152960    0.7187283662 | 
     343 |    -0.1120689318    0.6516314717 |    -0.1120689312    0.6516314302 | 
     344 |    -0.1117143666    0.6294213684 |    -0.1117143659    0.6294213255 | 
                 - Gap at zero temperature - |     - Gap at zero temperature -
     345 |    -0.1114716664    0.6138897961 |    -0.1114716657    0.6138897523 | 
                  Finite temp. Fermi level   |      Finite temp. Fermi level  
     346 |    -0.1096127237    0.4894625647 |    -0.1096127230    0.4894625171 | 
     347 |    -0.1095185715    0.4830623991 |    -0.1095185708    0.4830623515 | 
     348 |    -0.1087690617    0.4324823963 |    -0.1087690620    0.4324824147 | 
     349 |    -0.1075893137    0.3560021092 |    -0.1075893130    0.3560020641 | 
     350 |    -0.1049337262    0.2115867298 |    -0.1049337265    0.2115867403 | 
                          ------                             ------
     498 |     0.6304409581    0.0000000000 |     0.6304409587    0.0000000000 | 

                            |  Abs_value |  Threshold | Converged
     Delta_Free_energy/atom |   7.68E-06 |   1.00E-06 |        No
     Delta_Energy/atom      |   1.14E-05 |   1.00E-04 |       Yes
     Delta_Entropy/atom     |   3.68E-06 |   1.00E-04 |       Yes
     Commutator             |   2.41E-05 |   1.00E-05 |        No
     Delta_Fermi_level      |   1.16E-03 |   1.00E-03 |        No

  Line search of the free energy minimum:
  Step_type        Step             Free_energy   Predicted_free_energy
.   Initial    0.000000    -4938.50742823554720

Performing  Pulay mixing of Hamiltonian with coefficients:
                        Spin 1               Spin 2
               -1.195205797542      -1.195205752356
               -0.241176529552      -0.241176558911
                1.593577758928       1.593577692714
                0.842804568166       0.842804618554
Lambda-->       0.008289552754       0.008289552490     ... done

.    Trial1    0.042543    -4938.50745018948055

Performing  Pulay mixing of Hamiltonian with coefficients:
                        Spin 1               Spin 2
               -1.195205797542      -1.195205752356
               -0.241176529552      -0.241176558911
                1.593577758928       1.593577692714
                0.842804568166       0.842804618554
Lambda-->       0.008289552754       0.008289552490     ... done

.    Trial2    0.408259    -4938.50349833380733

Performing  Pulay mixing of Hamiltonian with coefficients:
                        Spin 1               Spin 2
               -1.195205797542      -1.195205752356
               -0.241176529552      -0.241176558911
                1.593577758928       1.593577692714
                0.842804568166       0.842804618554
Lambda-->       0.008289552754       0.008289552490     ... done

. Quadratic    0.030576    -4938.50744937527179    -4938.50745416121663

Performing  Pulay mixing of Hamiltonian with coefficients:
                        Spin 1               Spin 2
               -1.195205797542      -1.195205752356
               -0.241176529552      -0.241176558911
                1.593577758928       1.593577692714
                0.842804568166       0.842804618554
Lambda-->       0.008289552754       0.008289552490     ... done

.     Cubic    0.038720    -4938.50745081696277    -4938.50745042734889

--------------------------------------------------------------------------------
  Iter                              Commutator    Free_energy(A=E-TS)     DeltaA
#    5                          0.000020772515   -4938.50745081696277  -2.26E-05

Step                       =       0.038719952031
Energy (E)                 =   -4938.407093792266
Entropy (-TS)              =      -0.100357024655
Free energy (A=E-TS)       =   -4938.507450816963
Est. 0K Energy 0.5*(E+A)   =   -4938.457272304615
Residual Non-orthogonality =       0.000000000000
Residual N_electrons       =       0.000000000042

Spin          Integrated_Ne            Fermi_level     Delta_Fermi_level
   1       344.000000038682        -0.109501737699              2.66E-04
   2       343.999999960933        -0.109501737699              2.66E-04

                           Spin 1           |                 Spin 2           |
     Orb |    H-eigenvalues     Occupancies |    H-eigenvalues     Occupancies |
       1 |    -3.2215103936    1.0000000000 |    -3.2215103944    1.0000000000 | 
                          ------                             ------
     341 |    -0.1133228062    0.7388065888 |    -0.1133228066    0.7388066088 | 
     342 |    -0.1129371377    0.7180538176 |    -0.1129371371    0.7180537843 | 
     343 |    -0.1117827988    0.6503808914 |    -0.1117827991    0.6503809130 | 
     344 |    -0.1114353593    0.6285893686 |    -0.1114353587    0.6285893284 | 
                 - Gap at zero temperature - |     - Gap at zero temperature -
     345 |    -0.1111936565    0.6131087502 |    -0.1111936559    0.6131087090 | 
                  Finite temp. Fermi level   |      Finite temp. Fermi level  
     346 |    -0.1093469627    0.4894723585 |    -0.1093469630    0.4894723790 | 
     347 |    -0.1092881653    0.4854749586 |    -0.1092881656    0.4854749790 | 
     348 |    -0.1084955162    0.4319721684 |    -0.1084955165    0.4319721874 | 
     349 |    -0.1073144871    0.3554457141 |    -0.1073144864    0.3554456695 | 
     350 |    -0.1046682318    0.2116053676 |    -0.1046682320    0.2116053770 | 
                          ------                             ------
     498 |     0.6285991291    0.0000000000 |     0.6285991287    0.0000000000 | 

                            |  Abs_value |  Threshold | Converged
     Delta_Free_energy/atom |   5.79E-07 |   1.00E-06 |       Yes
     Delta_Energy/atom      |   1.51E-06 |   1.00E-04 |       Yes
     Delta_Entropy/atom     |   9.34E-07 |   1.00E-04 |       Yes
     Commutator             |   2.08E-05 |   1.00E-05 |        No
     Delta_Fermi_level      |   2.66E-04 |   1.00E-03 |       Yes

  Line search of the free energy minimum:
  Step_type        Step             Free_energy   Predicted_free_energy
.   Initial    0.000000    -4938.50745081696277

Performing  Pulay mixing of Hamiltonian with coefficients:
                        Spin 1               Spin 2
               -0.576911812169      -0.576911806896
                0.068114625975       0.068114600004
                0.621684749969       0.621684752448
                0.053945940293       0.053946004551
                0.833166495933       0.833166449892
Lambda-->       0.007732271275       0.007732270994     ... done

.    Trial1    0.038720    -4938.50745538960746

Performing  Pulay mixing of Hamiltonian with coefficients:
                        Spin 1               Spin 2
               -0.576911812169      -0.576911806896
                0.068114625975       0.068114600004
                0.621684749969       0.621684752448
                0.053945940293       0.053946004551
                0.833166495933       0.833166449892
Lambda-->       0.007732271275       0.007732270994     ... done

.    Trial2    0.405896    -4938.50487162894569

Performing  Pulay mixing of Hamiltonian with coefficients:
                        Spin 1               Spin 2
               -0.576911812169      -0.576911806896
                0.068114625975       0.068114600004
                0.621684749969       0.621684752448
                0.053945940293       0.053946004551
                0.833166495933       0.833166449892
Lambda-->       0.007732271275       0.007732270994     ... done

. Quadratic    0.022710    -4938.50745349665976    -4938.50745990801806

Performing  Pulay mixing of Hamiltonian with coefficients:
                        Spin 1               Spin 2
               -0.576911812169      -0.576911806896
                0.068114625975       0.068114600004
                0.621684749969       0.621684752448
                0.053945940293       0.053946004551
                0.833166495933       0.833166449892
Lambda-->       0.007732271275       0.007732270994     ... done

.     Cubic    0.051853    -4938.50744980825311    -4938.50745603141786

Performing  Pulay mixing of Hamiltonian with coefficients:
                        Spin 1               Spin 2
               -0.576911812169      -0.576911806896
                0.068114625975       0.068114600004
                0.621684749969       0.621684752448
                0.053945940293       0.053946004551
                0.833166495933       0.833166449892
Lambda-->       0.007732271275       0.007732270994     ... done

.   Quartic    0.035659    -4938.50745576651934    -4938.50745555598587

--------------------------------------------------------------------------------
  Iter                              Commutator    Free_energy(A=E-TS)     DeltaA
#    6                          0.000019765341   -4938.50745576651934  -4.95E-06

Step                       =       0.035659335153
Energy (E)                 =   -4938.407097321537
Entropy (-TS)              =      -0.100358444953
Free energy (A=E-TS)       =   -4938.507455766519
Est. 0K Energy 0.5*(E+A)   =   -4938.457276544028
Residual Non-orthogonality =       0.000000000000
Residual N_electrons       =       0.000000000030

Spin          Integrated_Ne            Fermi_level     Delta_Fermi_level
   1       344.000000046588        -0.109492223237              9.51E-06
   2       343.999999953139        -0.109492223237              9.51E-06

                           Spin 1           |                 Spin 2           |
     Orb |    H-eigenvalues     Occupancies |    H-eigenvalues     Occupancies |
       1 |    -3.2215258297    1.0000000000 |    -3.2215258299    1.0000000000 | 
                          ------                             ------
     341 |    -0.1133113297    0.7387035467 |    -0.1133113298    0.7387035522 | 
     342 |    -0.1129244075    0.7178766253 |    -0.1129244076    0.7178766305 | 
     343 |    -0.1117791801    0.6507456057 |    -0.1117791801    0.6507456095 | 
     344 |    -0.1114304805    0.6288838204 |    -0.1114304795    0.6288837618 | 
                 - Gap at zero temperature - |     - Gap at zero temperature -
     345 |    -0.1111790205    0.6127781112 |    -0.1111790196    0.6127780512 | 
                  Finite temp. Fermi level   |      Finite temp. Fermi level  
     346 |    -0.1093323886    0.4891283092 |    -0.1093323886    0.4891283087 | 
     347 |    -0.1092807216    0.4856157097 |    -0.1092807226    0.4856157754 | 
     348 |    -0.1084832668    0.4317895680 |    -0.1084832678    0.4317896311 | 
     349 |    -0.1073026269    0.3552994841 |    -0.1073026258    0.3552994192 | 
     350 |    -0.1046601794    0.2116717483 |    -0.1046601793    0.2116717419 | 
                          ------                             ------
     498 |     0.6280253945    0.0000000000 |     0.6280253942    0.0000000000 | 

                            |  Abs_value |  Threshold | Converged
     Delta_Free_energy/atom |   1.27E-07 |   1.00E-06 |       Yes
     Delta_Energy/atom      |   9.05E-08 |   1.00E-04 |       Yes
     Delta_Entropy/atom     |   3.64E-08 |   1.00E-04 |       Yes
     Commutator             |   1.98E-05 |   1.00E-05 |        No
     Delta_Fermi_level      |   9.51E-06 |   1.00E-03 |       Yes

  Line search of the free energy minimum:
  Step_type        Step             Free_energy   Predicted_free_energy
.   Initial    0.000000    -4938.50745576651934

Performing  Pulay mixing of Hamiltonian with coefficients:
                        Spin 1               Spin 2
                2.572069970067       2.572069710303
                3.519567725294       3.519567752267
               -5.198025667246      -5.198025119174
               -8.957230932523      -8.957230740499
               -3.374100063166      -3.374100580464
               12.437718967573      12.437718977567
Lambda-->       0.002051204702       0.002051205113     ... done

.    Trial1    0.035659    -4938.50745594623731

Performing  Pulay mixing of Hamiltonian with coefficients:
                        Spin 1               Spin 2
                2.572069970067       2.572069710303
                3.519567725294       3.519567752267
               -5.198025667246      -5.198025119174
               -8.957230932523      -8.957230740499
               -3.374100063166      -3.374100580464
               12.437718967573      12.437718977567
Lambda-->       0.002051204702       0.002051205113     ... done

.    Trial2    0.404005    -4938.50367807398743

Performing  Pulay mixing of Hamiltonian with coefficients:
                        Spin 1               Spin 2
                2.572069970067       2.572069710303
                3.519567725294       3.519567752267
               -5.198025667246      -5.198025119174
               -8.957230932523      -8.957230740498
               -3.374100063166      -3.374100580464
               12.437718967573      12.437718977567
Lambda-->       0.002051204702       0.002051205113     ... done

. Quadratic    0.017929    -4938.50742458531931    -4938.50746393093959

Performing  Pulay mixing of Hamiltonian with coefficients:
                        Spin 1               Spin 2
                2.572069970067       2.572069710302
                3.519567725294       3.519567752267
               -5.198025667245      -5.198025119174
               -8.957230932522      -8.957230740498
               -3.374100063166      -3.374100580464
               12.437718967573      12.437718977567
Lambda-->       0.002051204702       0.002051205113     ... done

.     Cubic    0.223004    -4938.50659049022579    -4938.50882004196501

Performing  Pulay mixing of Hamiltonian with coefficients:
                        Spin 1               Spin 2
                2.572069970067       2.572069710302
                3.519567725294       3.519567752267
               -5.198025667246      -5.198025119174
               -8.957230932523      -8.957230740498
               -3.374100063166      -3.374100580464
               12.437718967573      12.437718977567
Lambda-->       0.002051204702       0.002051205113     ... done

.   Quartic    0.113629    -4938.50736140151639    -4938.50770210721112

Performing  Pulay mixing of Hamiltonian with coefficients:
                        Spin 1               Spin 2
                2.572069970067       2.572069710302
                3.519567725294       3.519567752267
               -5.198025667245      -5.198025119174
               -8.957230932522      -8.957230740498
               -3.374100063166      -3.374100580464
               12.437718967573      12.437718977567
Lambda-->       0.002051204702       0.002051205113     ... done

.  NoMinFnd    0.035659    -4938.50745594623186

--------------------------------------------------------------------------------
  Iter                              Commutator    Free_energy(A=E-TS)     DeltaA
#    7                          0.000022983773   -4938.50745594623186  -1.80E-07

Step                       =       0.035659335153
Energy (E)                 =   -4938.407094853239
Entropy (-TS)              =      -0.100361092918
Free energy (A=E-TS)       =   -4938.507455946232
Est. 0K Energy 0.5*(E+A)   =   -4938.457275399735
Residual Non-orthogonality =       0.000000000000
Residual N_electrons       =       0.000000000075

Spin          Integrated_Ne            Fermi_level     Delta_Fermi_level
   1       343.999999977777        -0.109520395093             -2.82E-05
   2       344.000000021542        -0.109520395093             -2.82E-05

                           Spin 1           |                 Spin 2           |
     Orb |    H-eigenvalues     Occupancies |    H-eigenvalues     Occupancies |
       1 |    -3.2225680363    1.0000000000 |    -3.2225680361    1.0000000000 | 
                          ------                             ------
     341 |    -0.1133157860    0.7374559913 |    -0.1133157862    0.7374560000 | 
     342 |    -0.1129401060    0.7171886888 |    -0.1129401051    0.7171886430 | 
     343 |    -0.1117841425    0.6493088455 |    -0.1117841427    0.6493088563 | 
     344 |    -0.1114297873    0.6270487844 |    -0.1114297875    0.6270487955 | 
                 - Gap at zero temperature - |     - Gap at zero temperature -
     345 |    -0.1111831668    0.6112256918 |    -0.1111831670    0.6112257032 | 
                  Finite temp. Fermi level   |      Finite temp. Fermi level  
     346 |    -0.1093350095    0.4873910632 |    -0.1093350097    0.4873910757 | 
     347 |    -0.1093282432    0.4869310620 |    -0.1093282434    0.4869310745 | 
     348 |    -0.1085146123    0.4320014590 |    -0.1085146125    0.4320014715 | 
     349 |    -0.1073661157    0.3575038903 |    -0.1073661159    0.3575039024 | 
     350 |    -0.1046952718    0.2119861611 |    -0.1046952720    0.2119861705 | 
                          ------                             ------
     498 |     0.6170642620    0.0000000000 |     0.6170642632    0.0000000000 | 

                            |  Abs_value |  Threshold | Converged
     Delta_Free_energy/atom |   4.61E-09 |   1.00E-06 |       Yes
     Delta_Energy/atom      |   6.33E-08 |   1.00E-04 |       Yes
     Delta_Entropy/atom     |   6.79E-08 |   1.00E-04 |       Yes
     Commutator             |   2.30E-05 |   1.00E-05 |        No
     Delta_Fermi_level      |   2.82E-05 |   1.00E-03 |       Yes

  Line search of the free energy minimum:
  Step_type        Step             Free_energy   Predicted_free_energy
.   Initial    0.000000    -4938.50745594623186

Performing  Pulay mixing of Hamiltonian with coefficients:
                        Spin 1               Spin 2
               -1.712934381421      -1.712935822447
               -1.957236065776      -1.957238030927
                3.296184684917       3.296187455557
                4.812059726753       4.812064555299
                1.285587254441       1.285589120845
               -6.499222845321      -6.499229547572
                1.775561626408       1.775562269245
Lambda-->       0.000726547482       0.000726547363     ... done

.    Trial1    0.035659    -4938.50747654829956

Performing  Pulay mixing of Hamiltonian with coefficients:
                        Spin 1               Spin 2
               -1.712934381421      -1.712935822447
               -1.957236065776      -1.957238030927
                3.296184684917       3.296187455556
                4.812059726752       4.812064555298
                1.285587254441       1.285589120845
               -6.499222845320      -6.499229547571
                1.775561626408       1.775562269245
Lambda-->       0.000726547482       0.000726547363     ... done

.    Trial2    0.404005    -4938.50522843821091

Performing  Pulay mixing of Hamiltonian with coefficients:
                        Spin 1               Spin 2
               -1.712934381422      -1.712935822447
               -1.957236065776      -1.957238030927
                3.296184684917       3.296187455556
                4.812059726753       4.812064555298
                1.285587254441       1.285589120844
               -6.499222845322      -6.499229547570
                1.775561626408       1.775562269245
Lambda-->       0.000726547482       0.000726547363     ... done

. Quadratic    0.035298    -4938.50747647467506    -4938.50747655045870

Performing  Pulay mixing of Hamiltonian with coefficients:
                        Spin 1               Spin 2
               -1.712934381421      -1.712935822447
               -1.957236065776      -1.957238030927
                3.296184684916       3.296187455556
                4.812059726751       4.812064555298
                1.285587254441       1.285589120845
               -6.499222845319      -6.499229547570
                1.775561626408       1.775562269245
Lambda-->       0.000726547482       0.000726547363     ... done

.     Cubic    0.044429    -4938.50747697671068    -4938.50747742946533

--------------------------------------------------------------------------------
  Iter                              Commutator    Free_energy(A=E-TS)     DeltaA
#    8                          0.000017795266   -4938.50747697671068  -2.10E-05

Step                       =       0.044428731055
Energy (E)                 =   -4938.407102768769
Entropy (-TS)              =      -0.100374207879
Free energy (A=E-TS)       =   -4938.507476976711
Est. 0K Energy 0.5*(E+A)   =   -4938.457289872740
Residual Non-orthogonality =       0.000000000000
Residual N_electrons       =       0.000000000063

Spin          Integrated_Ne            Fermi_level     Delta_Fermi_level
   1       343.999999958551        -0.109563948119             -4.36E-05
   2       344.000000040877        -0.109563948119             -4.36E-05

                           Spin 1           |                 Spin 2           |
     Orb |    H-eigenvalues     Occupancies |    H-eigenvalues     Occupancies |
       1 |    -3.2224473854    1.0000000000 |    -3.2224473856    1.0000000000 | 
                          ------                             ------
     341 |    -0.1133673784    0.7378793298 |    -0.1133673783    0.7378793279 | 
     342 |    -0.1129918026    0.7176379411 |    -0.1129918025    0.7176379391 | 
     343 |    -0.1118323760    0.6495988077 |    -0.1118323760    0.6495988058 | 
     344 |    -0.1114814044    0.6275618141 |    -0.1114814044    0.6275618122 | 
                 - Gap at zero temperature - |     - Gap at zero temperature -
     345 |    -0.1112337011    0.6116770231 |    -0.1112337011    0.6116770212 | 
                  Finite temp. Fermi level   |      Finite temp. Fermi level  
     346 |    -0.1093931965    0.4883860155 |    -0.1093931965    0.4883860141 | 
     347 |    -0.1093715607    0.4869150494 |    -0.1093715616    0.4869151150 | 
     348 |    -0.1085562910    0.4318763134 |    -0.1085562910    0.4318763123 | 
     349 |    -0.1073974016    0.3567375132 |    -0.1073974016    0.3567375125 | 
     350 |    -0.1047347711    0.2118019522 |    -0.1047347711    0.2118019522 | 
                          ------                             ------
     498 |     0.6142480471    0.0000000000 |     0.6142480475    0.0000000000 | 

                            |  Abs_value |  Threshold | Converged
     Delta_Free_energy/atom |   5.39E-07 |   1.00E-06 |       Yes
     Delta_Energy/atom      |   2.03E-07 |   1.00E-04 |       Yes
     Delta_Entropy/atom     |   3.36E-07 |   1.00E-04 |       Yes
     Commutator             |   1.78E-05 |   1.00E-05 |        No
     Delta_Fermi_level      |   4.36E-05 |   1.00E-03 |       Yes

  Line search of the free energy minimum:
  Step_type        Step             Free_energy   Predicted_free_energy
.   Initial    0.000000    -4938.50747697671068

Performing  Pulay mixing of Hamiltonian with coefficients:
                        Spin 1               Spin 2
               -1.679136513484      -1.679137529005
               -1.967574111098      -1.967575566473
                3.267242803847       3.267244761383
                4.873130409177       4.873133947521
                1.520530857129       1.520532334695
               -6.688359750436      -6.688364684724
                0.809417889245       0.809418326107
                0.864748415619       0.864748410495
Lambda-->       0.000315934385       0.000315934216     ... done

.    Trial1    0.044429    -4938.50748852272045

Performing  Pulay mixing of Hamiltonian with coefficients:
                        Spin 1               Spin 2
               -1.679136513484      -1.679137529005
               -1.967574111098      -1.967575566473
                3.267242803848       3.267244761383
                4.873130409178       4.873133947521
                1.520530857129       1.520532334695
               -6.688359750437      -6.688364684723
                0.809417889245       0.809418326107
                0.864748415619       0.864748410495
Lambda-->       0.000315934385       0.000315934216     ... done

.    Trial2    0.409424    -4938.50559796963535

Performing  Pulay mixing of Hamiltonian with coefficients:
                        Spin 1               Spin 2
               -1.679136513484      -1.679137529005
               -1.967574111098      -1.967575566473
                3.267242803848       3.267244761384
                4.873130409178       4.873133947522
                1.520530857129       1.520532334695
               -6.688359750437      -6.688364684724
                0.809417889245       0.809418326107
                0.864748415619       0.864748410495
Lambda-->       0.000315934385       0.000315934216     ... done

. Quadratic    0.031995    -4938.50749129836186    -4938.50749057680150

--------------------------------------------------------------------------------
  Iter                              Commutator    Free_energy(A=E-TS)     DeltaA
#    9                          0.000013189139   -4938.50749129836186  -1.43E-05

Step                       =       0.031994617559
Energy (E)                 =   -4938.407102493808
Entropy (-TS)              =      -0.100388804543
Free energy (A=E-TS)       =   -4938.507491298362
Est. 0K Energy 0.5*(E+A)   =   -4938.457296896085
Residual Non-orthogonality =       0.000000000000
Residual N_electrons       =       0.000000000011

Spin          Integrated_Ne            Fermi_level     Delta_Fermi_level
   1       343.999999967939        -0.109616335162             -5.24E-05
   2       344.000000031960        -0.109616335162             -5.24E-05

                           Spin 1           |                 Spin 2           |
     Orb |    H-eigenvalues     Occupancies |    H-eigenvalues     Occupancies |
       1 |    -3.2223977502    1.0000000000 |    -3.2223977501    1.0000000000 | 
                          ------                             ------
     341 |    -0.1134249791    0.7381536406 |    -0.1134249784    0.7381536014 | 
     342 |    -0.1130462471    0.7177513757 |    -0.1130462473    0.7177513892 | 
     343 |    -0.1118899198    0.6499181441 |    -0.1118899201    0.6499181596 | 
     344 |    -0.1115382750    0.6278469313 |    -0.1115382743    0.6278468844 | 
                 - Gap at zero temperature - |     - Gap at zero temperature -
     345 |    -0.1112932993    0.6121430155 |    -0.1112932996    0.6121430318 | 
                  Finite temp. Fermi level   |      Finite temp. Fermi level  
     346 |    -0.1094517087    0.4888024876 |    -0.1094517090    0.4888025053 | 
     347 |    -0.1094193869    0.4866049995 |    -0.1094193872    0.4866050173 | 
     348 |    -0.1086100778    0.4319697744 |    -0.1086100781    0.4319697921 | 
     349 |    -0.1074468587    0.3565545780 |    -0.1074468590    0.3565545948 | 
     350 |    -0.1047844762    0.2116801430 |    -0.1047844765    0.2116801558 | 
                          ------                             ------
     498 |     0.6132640131    0.0000000000 |     0.6132640130    0.0000000000 | 

                            |  Abs_value |  Threshold | Converged
     Delta_Free_energy/atom |   3.67E-07 |   1.00E-06 |       Yes
     Delta_Energy/atom      |   7.05E-09 |   1.00E-04 |       Yes
     Delta_Entropy/atom     |   3.74E-07 |   1.00E-04 |       Yes
     Commutator             |   1.32E-05 |   1.00E-05 |        No
     Delta_Fermi_level      |   5.24E-05 |   1.00E-03 |       Yes

  Line search of the free energy minimum:
  Step_type        Step             Free_energy   Predicted_free_energy
.   Initial    0.000000    -4938.50749129836186

Performing  Pulay mixing of Hamiltonian with coefficients:
                        Spin 1               Spin 2
                0.178734197598       0.178733956179
                0.250162050322       0.250161752834
               -0.342655520249      -0.342655024853
               -0.631081702058      -0.631080935397
               -0.100047759559      -0.100047542323
                0.787599719566       0.787598732558
               -0.718188180557      -0.718187981410
                0.442658260215       0.442658250984
                1.132818934722       1.132818791428
Lambda-->       0.000061547431       0.000061547428     ... done

.    Trial1    0.031995    -4938.50750131222230

Performing  Pulay mixing of Hamiltonian with coefficients:
                        Spin 1               Spin 2
                0.178734197597       0.178733956179
                0.250162050322       0.250161752834
               -0.342655520249      -0.342655024853
               -0.631081702057      -0.631080935397
               -0.100047759559      -0.100047542323
                0.787599719565       0.787598732558
               -0.718188180557      -0.718187981410
                0.442658260215       0.442658250984
                1.132818934722       1.132818791428
Lambda-->       0.000061547431       0.000061547428     ... done

.    Trial2    0.401740    -4938.50742094391444

Performing  Pulay mixing of Hamiltonian with coefficients:
                        Spin 1               Spin 2
                0.178734197598       0.178733956179
                0.250162050322       0.250161752834
               -0.342655520249      -0.342655024853
               -0.631081702058      -0.631080935397
               -0.100047759559      -0.100047542323
                0.787599719566       0.787598732558
               -0.718188180557      -0.718187981410
                0.442658260215       0.442658250984
                1.132818934722       1.132818791428
Lambda-->       0.000061547431       0.000061547428     ... done

. Quadratic    0.134541    -4938.50750120861267    -4938.50751519440837

Performing  Pulay mixing of Hamiltonian with coefficients:
                        Spin 1               Spin 2
                0.178734197598       0.178733956179
                0.250162050322       0.250161752834
               -0.342655520249      -0.342655024853
               -0.631081702058      -0.631080935397
               -0.100047759559      -0.100047542323
                0.787599719566       0.787598732558
               -0.718188180557      -0.718187981410
                0.442658260215       0.442658250984
                1.132818934722       1.132818791428
Lambda-->       0.000061547431       0.000061547428     ... done

.     Cubic    0.080567    -4938.50750338491343    -4938.50750658031666

--------------------------------------------------------------------------------
  Iter                              Commutator    Free_energy(A=E-TS)     DeltaA
#   10                          0.000005900198   -4938.50750338491343  -1.21E-05

Step                       =       0.080566849679
Energy (E)                 =   -4938.407101772676
Entropy (-TS)              =      -0.100401612246
Free energy (A=E-TS)       =   -4938.507503384913
Est. 0K Energy 0.5*(E+A)   =   -4938.457302578794
Residual Non-orthogonality =       0.000000000000
Residual N_electrons       =      -0.000000000008

Spin          Integrated_Ne            Fermi_level     Delta_Fermi_level
   1       343.999999989402        -0.109682676739             -6.63E-05
   2       344.000000010674        -0.109682676739             -6.63E-05

                           Spin 1           |                 Spin 2           |
     Orb |    H-eigenvalues     Occupancies |    H-eigenvalues     Occupancies |
       1 |    -3.2221734226    1.0000000000 |    -3.2221734227    1.0000000000 | 
                          ------                             ------
     341 |    -0.1134961134    0.7384056358 |    -0.1134961135    0.7384056426 | 
     342 |    -0.1131148690    0.7178770663 |    -0.1131148691    0.7178770734 | 
     343 |    -0.1119591546    0.6500972482 |    -0.1119591547    0.6500972565 | 
     344 |    -0.1116082979    0.6280809592 |    -0.1116082980    0.6280809678 | 
                 - Gap at zero temperature - |     - Gap at zero temperature -
     345 |    -0.1113684438    0.6127115941 |    -0.1113684430    0.6127115393 | 
                  Finite temp. Fermi level   |      Finite temp. Fermi level  
     346 |    -0.1095215385    0.4890396712 |    -0.1095215386    0.4890396809 | 
     347 |    -0.1094820348    0.4863539034 |    -0.1094820349    0.4863539131 | 
     348 |    -0.1086779744    0.4320736046 |    -0.1086779746    0.4320736144 | 
     349 |    -0.1075077861    0.3562166444 |    -0.1075077863    0.3562166538 | 
     350 |    -0.1048510693    0.2116915653 |    -0.1048510695    0.2116915726 | 
                          ------                             ------
     498 |     0.6125598340    0.0000000000 |     0.6125598341    0.0000000000 | 

                            |  Abs_value |  Threshold | Converged
     Delta_Free_energy/atom |   3.10E-07 |   1.00E-06 |       Yes
     Delta_Energy/atom      |   1.85E-08 |   1.00E-04 |       Yes
     Delta_Entropy/atom     |   3.28E-07 |   1.00E-04 |       Yes
     Commutator             |   5.90E-06 |   1.00E-05 |       Yes
     Delta_Fermi_level      |   6.63E-05 |   1.00E-03 |       Yes
EDFT occupancies loop converged after   10 iterations.


Writing density kernel to file "Pd_38.dkn" ... done

Writing Hamiltonian to file "Pd_38.ham" ... done


>>> Density kernel optimised for the current NGWF basis:
     ~~~~~~~~~~~~~~~~~~~~~~~~~~~~~~~~~~~~~~~~~~~~~~~~~~~~~~~~~~~
     Total free energy           =  -4.93850750338491E+03  Eh
     [H,K] commutator            =   5.9002E-06
     ~~~~~~~~~~~~~~~~~~~~~~~~~~~~~~~~~~~~~~~~~~~~~~~~~~~~~~~~~~~


################################################################################
########################### NGWF CG iteration  005 #############################
################################################################################
****** Reciprocal space K.E. preconditioning with k_zero =  3.0000 a0^-1 *******

>>> Checking for convergence of NGWFs:   NOT CONVERGED
  ========================================================================
         NGWF RMS gradient =  4.7281E-05 >  2.0000E-06  | above tolerance
  ========================================================================

>>> Improving NGWFs using line search:
============ Calculation of NGWF S^-1 using Hotelling algorithm ================ 
         Iteration  |  Frobenius norm and Maximum abs value    (of I-S*S_n^-1)   
               1       0.28356205E+00     0.11198670E-01
               2       0.11187536E-02     0.53531220E-04
               3       0.10185313E-06     0.46585988E-08
               4       0.23542222E-12     0.19539925E-13
================================================================================
    Initial Ne1:     343.99867870
    Initial Ne2:     343.99867872
      Final Ne1:     343.99999999
      Final Ne2:     344.00000001
============ Calculation of NGWF S^-1 using Hotelling algorithm ================ 
         Iteration  |  Frobenius norm and Maximum abs value    (of I-S*S_n^-1)   
               1       0.97239615E-01     0.38384763E-02
               2       0.12537128E-03     0.62694012E-05
               3       0.12848158E-08     0.61321614E-10
               4       0.23664640E-12     0.30198066E-13
================================================================================
------------------------------- NGWF line search -------------------------------
RMS gradient                =       0.00004728095959
Trial step length           =               0.820508
Gradient along search dir.  =         -0.02656530106
Functional at step 0        =   -4938.50750338491343
Functional at step 1        =   -4938.51272943985350
Functional predicted        =   -4938.51467119986046
Selected quadratic step     =               0.539637
Conjugate gradients coeff.  =               0.000000
--------------------------- NGWF line search finished --------------------------
                                               
Writing NGWFs to file "Pd_38.tightbox_ngwfs"....  done

>>> Optimising kernel for current NGWFs:

--------------------------- Ensemble-DFT optimisation --------------------------
Running ScaLAPACK on   20 processor(s).

--------------------------------------------------------------------------------
  Iter                              Commutator    Free_energy(A=E-TS)     DeltaA
#    0                          0.000018085759   -4938.51467186182163  -7.17E-03

Step                       =       0.381966011250
Energy (E)                 =   -4938.414270249584
Entropy (-TS)              =      -0.100401612246
Free energy (A=E-TS)       =   -4938.514671861822
Est. 0K Energy 0.5*(E+A)   =   -4938.464471055702
Residual Non-orthogonality =       0.000000000000
Residual N_electrons       =      -0.000000000008

Spin          Integrated_Ne            Fermi_level     Delta_Fermi_level
   1       343.999999989402        -0.109682676739              9.00E+99
   2       344.000000010674        -0.109682676739              9.00E+99

                           Spin 1           |                 Spin 2           |
     Orb |    H-eigenvalues     Occupancies |    H-eigenvalues     Occupancies |
       1 |    -3.2221734226    1.0000000000 |    -3.2221734227    1.0000000000 | 
                          ------                             ------
     341 |    -0.1134961134    0.7384056358 |    -0.1134961135    0.7384056426 | 
     342 |    -0.1131148690    0.7178770663 |    -0.1131148691    0.7178770734 | 
     343 |    -0.1119591546    0.6500972482 |    -0.1119591547    0.6500972565 | 
     344 |    -0.1116082979    0.6280809592 |    -0.1116082980    0.6280809678 | 
                 - Gap at zero temperature - |     - Gap at zero temperature -
     345 |    -0.1113684438    0.6127115941 |    -0.1113684430    0.6127115393 | 
                  Finite temp. Fermi level   |      Finite temp. Fermi level  
     346 |    -0.1095215385    0.4890396712 |    -0.1095215386    0.4890396809 | 
     347 |    -0.1094820348    0.4863539034 |    -0.1094820349    0.4863539131 | 
     348 |    -0.1086779744    0.4320736046 |    -0.1086779746    0.4320736144 | 
     349 |    -0.1075077861    0.3562166444 |    -0.1075077863    0.3562166538 | 
     350 |    -0.1048510693    0.2116915653 |    -0.1048510695    0.2116915726 | 
                          ------                             ------
     498 |     0.6125598340    0.0000000000 |     0.6125598341    0.0000000000 | 

                            |  Abs_value |  Threshold | Converged
     Delta_Free_energy/atom |   1.84E-04 |   1.00E-06 |        No
     Delta_Energy/atom      |   1.84E-04 |   1.00E-04 |        No
     Delta_Entropy/atom     |     n.a.   |   1.00E-03 |      n.a.
     Commutator             |   1.81E-05 |   1.00E-05 |        No
     Delta_Fermi_level      |     n.a.   |   1.00E-03 |      n.a.

  Line search of the free energy minimum:
  Step_type        Step             Free_energy   Predicted_free_energy
.   Initial    0.000000    -4938.51467186182163

Performing  Pulay mixing of Hamiltonian with coefficients:
                        Spin 1               Spin 2
                1.000000000000       1.000000000000
Lambda-->       0.003770218805       0.003770218676     ... done

.    Trial1    0.381966    -4938.51483318375267

Performing  Pulay mixing of Hamiltonian with coefficients:
                        Spin 1               Spin 2
                1.000000000000       1.000000000000
Lambda-->       0.003770218805       0.003770218676     ... done

.    Trial2    0.618034    -4938.51341487380796

Performing  Pulay mixing of Hamiltonian with coefficients:
                        Spin 1               Spin 2
                1.000000000000       1.000000000000
Lambda-->       0.003770218805       0.003770218676     ... done

. Quadratic    0.211279    -4938.51540121275411    -4938.51513631187572

--------------------------------------------------------------------------------
  Iter                              Commutator    Free_energy(A=E-TS)     DeltaA
#    1                          0.000048731421   -4938.51540121275411  -7.29E-04

Step                       =       0.211279116280
Energy (E)                 =   -4938.414870575056
Entropy (-TS)              =      -0.100530637693
Free energy (A=E-TS)       =   -4938.515401212754
Est. 0K Energy 0.5*(E+A)   =   -4938.465135893905
Residual Non-orthogonality =       0.000000000000
Residual N_electrons       =       0.000000000005

Spin          Integrated_Ne            Fermi_level     Delta_Fermi_level
   1       344.000000021754        -0.109944260136             -2.62E-04
   2       343.999999978196        -0.109944260136             -2.62E-04

                           Spin 1           |                 Spin 2           |
     Orb |    H-eigenvalues     Occupancies |    H-eigenvalues     Occupancies |
       1 |    -3.2223117907    1.0000000000 |    -3.2223117910    1.0000000000 | 
                          ------                             ------
     341 |    -0.1137738115    0.7392517830 |    -0.1137738120    0.7392518108 | 
     342 |    -0.1133727142    0.7176710053 |    -0.1133727148    0.7176710347 | 
     343 |    -0.1122283007    0.6505652281 |    -0.1122283013    0.6505652613 | 
     344 |    -0.1118852314    0.6290561688 |    -0.1118852309    0.6290561407 | 
                 - Gap at zero temperature - |     - Gap at zero temperature -
     345 |    -0.1116109738    0.6114805589 |    -0.1116109734    0.6114805303 | 
                  Finite temp. Fermi level   |      Finite temp. Fermi level  
     346 |    -0.1098154038    0.4912349186 |    -0.1098154033    0.4912348890 | 
     347 |    -0.1097143276    0.4843630070 |    -0.1097143272    0.4843629774 | 
     348 |    -0.1089452203    0.4324517510 |    -0.1089452199    0.4324517221 | 
     349 |    -0.1077740065    0.3565060620 |    -0.1077740061    0.3565060353 | 
     350 |    -0.1051357742    0.2127434239 |    -0.1051357748    0.2127434496 | 
                          ------                             ------
     498 |     0.6099284580    0.0000000000 |     0.6099284583    0.0000000000 | 

                            |  Abs_value |  Threshold | Converged
     Delta_Free_energy/atom |   1.87E-05 |   1.00E-06 |        No
     Delta_Energy/atom      |   1.54E-05 |   1.00E-04 |       Yes
     Delta_Entropy/atom     |   3.31E-06 |   1.00E-04 |       Yes
     Commutator             |   4.87E-05 |   1.00E-05 |        No
     Delta_Fermi_level      |   2.62E-04 |   1.00E-03 |       Yes

  Line search of the free energy minimum:
  Step_type        Step             Free_energy   Predicted_free_energy
.   Initial    0.000000    -4938.51540121275411

Performing  Pulay mixing of Hamiltonian with coefficients:
                        Spin 1               Spin 2
                1.000000000000       1.000000000000
Lambda-->       0.004741210510       0.004741210548     ... done

.    Trial1    0.211279    -4938.51035321180825

Performing  Pulay mixing of Hamiltonian with coefficients:
                        Spin 1               Spin 2
                1.000000000000       1.000000000000
Lambda-->       0.004741210510       0.004741210548     ... done

.    Trial2    0.080701    -4938.51519492112766

Performing  Pulay mixing of Hamiltonian with coefficients:
                        Spin 1               Spin 2
                1.000000000000       1.000000000000
Lambda-->       0.004741210510       0.004741210548     ... done

. Quadratic    0.032529    -4938.51557078373935    -4938.51557410843543

--------------------------------------------------------------------------------
  Iter                              Commutator    Free_energy(A=E-TS)     DeltaA
#    2                          0.000016987167   -4938.51557078373935  -1.70E-04

Step                       =       0.032528692416
Energy (E)                 =   -4938.415086423023
Entropy (-TS)              =      -0.100484360674
Free energy (A=E-TS)       =   -4938.515570783739
Est. 0K Energy 0.5*(E+A)   =   -4938.465328603381
Residual Non-orthogonality =       0.000000000000
Residual N_electrons       =       0.000000000043

Spin          Integrated_Ne            Fermi_level     Delta_Fermi_level
   1       343.999999961664        -0.109903992869              4.03E-05
   2       344.000000037948        -0.109903992869              4.03E-05

                           Spin 1           |                 Spin 2           |
     Orb |    H-eigenvalues     Occupancies |    H-eigenvalues     Occupancies |
       1 |    -3.2222899287    1.0000000000 |    -3.2222899290    1.0000000000 | 
                          ------                             ------
     341 |    -0.1137259448    0.7388529729 |    -0.1137259443    0.7388529455 | 
     342 |    -0.1133359317    0.7178630990 |    -0.1133359322    0.7178631251 | 
     343 |    -0.1121932460    0.6508876047 |    -0.1121932464    0.6508876344 | 
     344 |    -0.1118371911    0.6285624716 |    -0.1118371906    0.6285624392 | 
                 - Gap at zero temperature - |     - Gap at zero temperature -
     345 |    -0.1115894417    0.6126910405 |    -0.1115894412    0.6126910076 | 
                  Finite temp. Fermi level   |      Finite temp. Fermi level  
     346 |    -0.1097560084    0.4899341171 |    -0.1097560089    0.4899341508 | 
     347 |    -0.1096803429    0.4847899934 |    -0.1096803424    0.4847899595 | 
     348 |    -0.1089053565    0.4324786966 |    -0.1089053570    0.4324787301 | 
     349 |    -0.1077404018    0.3569220872 |    -0.1077404023    0.3569221189 | 
     350 |    -0.1050808286    0.2120752270 |    -0.1050808292    0.2120752508 | 
                          ------                             ------
     498 |     0.6097871443    0.0000000000 |     0.6097871449    0.0000000000 | 

                            |  Abs_value |  Threshold | Converged
     Delta_Free_energy/atom |   4.35E-06 |   1.00E-06 |        No
     Delta_Energy/atom      |   5.53E-06 |   1.00E-04 |       Yes
     Delta_Entropy/atom     |   1.19E-06 |   1.00E-04 |       Yes
     Commutator             |   1.70E-05 |   1.00E-05 |        No
     Delta_Fermi_level      |   4.03E-05 |   1.00E-03 |       Yes

  Line search of the free energy minimum:
  Step_type        Step             Free_energy   Predicted_free_energy
.   Initial    0.000000    -4938.51557078373935

Performing  Pulay mixing of Hamiltonian with coefficients:
                        Spin 1               Spin 2
                0.140845369669       0.140845362711
                0.859154630331       0.859154637289
Lambda-->       0.001723855921       0.001723855873     ... done

.    Trial1    0.032529    -4938.51558421343634

Performing  Pulay mixing of Hamiltonian with coefficients:
                        Spin 1               Spin 2
                0.140845369669       0.140845362711
                0.859154630331       0.859154637289
Lambda-->       0.001723855921       0.001723855873     ... done

.    Trial2    0.402070    -4938.50952730434801

Performing  Pulay mixing of Hamiltonian with coefficients:
                        Spin 1               Spin 2
                0.140845369669       0.140845362711
                0.859154630331       0.859154637289
Lambda-->       0.001723855921       0.001723855873     ... done

. Quadratic    0.021204    -4938.51558849369303    -4938.51558957336329

--------------------------------------------------------------------------------
  Iter                              Commutator    Free_energy(A=E-TS)     DeltaA
#    3                          0.000009533055   -4938.51558849369303  -1.77E-05

Step                       =       0.021203800021
Energy (E)                 =   -4938.415112786540
Entropy (-TS)              =      -0.100475707229
Free energy (A=E-TS)       =   -4938.515588493693
Est. 0K Energy 0.5*(E+A)   =   -4938.465350640116
Residual Non-orthogonality =       0.000000000000
Residual N_electrons       =      -0.000000000075

Spin          Integrated_Ne            Fermi_level     Delta_Fermi_level
   1       344.000000015025        -0.109903857993              1.35E-07
   2       343.999999985658        -0.109903857993              1.35E-07

                           Spin 1           |                 Spin 2           |
     Orb |    H-eigenvalues     Occupancies |    H-eigenvalues     Occupancies |
       1 |    -3.2222870384    1.0000000000 |    -3.2222870387    1.0000000000 | 
                          ------                             ------
     341 |    -0.1137248888    0.7388046107 |    -0.1137248890    0.7388046194 | 
     342 |    -0.1133387791    0.7180274332 |    -0.1133387793    0.7180274425 | 
     343 |    -0.1121861437    0.6504566634 |    -0.1121861439    0.6504566743 | 
     344 |    -0.1118391755    0.6286971037 |    -0.1118391757    0.6286971150 | 
                 - Gap at zero temperature - |     - Gap at zero temperature -
     345 |    -0.1115904419    0.6127643383 |    -0.1115904411    0.6127642867 | 
                  Finite temp. Fermi level   |      Finite temp. Fermi level  
     346 |    -0.1097559949    0.4899423700 |    -0.1097559951    0.4899423829 | 
     347 |    -0.1096807499    0.4848268205 |    -0.1096807500    0.4848268335 | 
     348 |    -0.1089071804    0.4326095264 |    -0.1089071806    0.4326095394 | 
     349 |    -0.1077345183    0.3565631153 |    -0.1077345175    0.3565630668 | 
     350 |    -0.1050844718    0.2122470686 |    -0.1050844720    0.2122470785 | 
                          ------                             ------
     498 |     0.6096670377    0.0000000000 |     0.6096670373    0.0000000000 | 

                            |  Abs_value |  Threshold | Converged
     Delta_Free_energy/atom |   4.54E-07 |   1.00E-06 |       Yes
     Delta_Energy/atom      |   6.76E-07 |   1.00E-04 |       Yes
     Delta_Entropy/atom     |   2.22E-07 |   1.00E-04 |       Yes
     Commutator             |   9.53E-06 |   1.00E-05 |       Yes
     Delta_Fermi_level      |   1.35E-07 |   1.00E-03 |       Yes
EDFT occupancies loop converged after    3 iterations.


Writing density kernel to file "Pd_38.dkn" ... done

Writing Hamiltonian to file "Pd_38.ham" ... done


>>> Density kernel optimised for the current NGWF basis:
     ~~~~~~~~~~~~~~~~~~~~~~~~~~~~~~~~~~~~~~~~~~~~~~~~~~~~~~~~~~~
     Total free energy           =  -4.93851558849369E+03  Eh
     [H,K] commutator            =   9.5331E-06
     ~~~~~~~~~~~~~~~~~~~~~~~~~~~~~~~~~~~~~~~~~~~~~~~~~~~~~~~~~~~


================================================================================
           ---------------- ENERGY COMPONENTS (Eh) ----------------
           | Kinetic                    :     1720.45755356443487 |
           | Pseudopotential (local)    :   -29901.11913484233810 |
           | Pseudo (non-coul chg cor)  :        0.00000000000000
           | Pseudopotential (non-local):      312.91450144805350 |
           | Hartree                    :    13879.96023520030212 |
           | Exchange-correlation       :     -558.83661376607336 |
           | Ewald                      :     9608.20834560908224 |
           | Total                      :    -4938.41511278653888 |
           --------------------------------------------------------
           ------ LOCAL ENERGY COMPONENTS FROM MATRIX TRACES ------
           | Pseudopotential (local)    :   -29901.11913484235993 |
           | Hartree                    :    13879.96023520030940 |
           --------------------------------------------------------
           Integrated density           :      688.00000000068246
           Integrated spin density      :        0.00000002936645
           Integrated |spin density|    :        0.00000013663155
           Local density approx. <S^2>  :        0.00000005363247
           Integrated density tr(KS)    :      688.00000000068314
           Integrated spin tr(KS)       :        0.00000002936656
================================================================================


################################################################################
########################### NGWF CG iteration  006 #############################
################################################################################
****** Reciprocal space K.E. preconditioning with k_zero =  3.0000 a0^-1 *******

>>> Checking for convergence of NGWFs:   NOT CONVERGED
  ========================================================================
         NGWF RMS gradient =  2.4531E-05 >  2.0000E-06  | above tolerance
  ========================================================================

>>> Improving NGWFs using line search:
============ Calculation of NGWF S^-1 using Hotelling algorithm ================ 
         Iteration  |  Frobenius norm and Maximum abs value    (of I-S*S_n^-1)   
               1       0.27905282E+00     0.11194524E-01
               2       0.10058957E-02     0.44322477E-04
               3       0.83651150E-07     0.39528636E-08
               4       0.23843427E-12     0.27089442E-13
================================================================================
    Initial Ne1:     343.99970418
    Initial Ne2:     343.99970416
      Final Ne1:     344.00000002
      Final Ne2:     343.99999999
============ Calculation of NGWF S^-1 using Hotelling algorithm ================ 
         Iteration  |  Frobenius norm and Maximum abs value    (of I-S*S_n^-1)   
               1       0.22286037E+00     0.89196039E-02
               2       0.56099020E-03     0.29439571E-04
               3       0.25395633E-07     0.12826600E-08
               4       0.24727203E-12     0.21760371E-13
================================================================================
------------------------------- NGWF line search -------------------------------
RMS gradient                =       0.00002453065488
Trial step length           =               0.665415
Gradient along search dir.  =         -0.00806985380
Functional at step 0        =   -4938.51558849369303
Functional at step 1        =   -4938.51946381221660
Functional predicted        =   -4938.52041203142835
Selected quadratic step     =               1.195446
Conjugate gradients coeff.  =               0.269182
--------------------------- NGWF line search finished --------------------------
                                               
Writing NGWFs to file "Pd_38.tightbox_ngwfs"....  done

>>> Optimising kernel for current NGWFs:

--------------------------- Ensemble-DFT optimisation --------------------------
Running ScaLAPACK on   20 processor(s).

--------------------------------------------------------------------------------
  Iter                              Commutator    Free_energy(A=E-TS)     DeltaA
#    0                          0.000032643233   -4938.52041090339026  -4.82E-03

Step                       =       0.381966011250
Energy (E)                 =   -4938.419935196237
Entropy (-TS)              =      -0.100475707229
Free energy (A=E-TS)       =   -4938.520410903390
Est. 0K Energy 0.5*(E+A)   =   -4938.470173049814
Residual Non-orthogonality =       0.000000000000
Residual N_electrons       =      -0.000000000075

Spin          Integrated_Ne            Fermi_level     Delta_Fermi_level
   1       344.000000015025        -0.109903857993              9.00E+99
   2       343.999999985658        -0.109903857993              9.00E+99

                           Spin 1           |                 Spin 2           |
     Orb |    H-eigenvalues     Occupancies |    H-eigenvalues     Occupancies |
       1 |    -3.2222870384    1.0000000000 |    -3.2222870387    1.0000000000 | 
                          ------                             ------
     341 |    -0.1137248888    0.7388046107 |    -0.1137248890    0.7388046194 | 
     342 |    -0.1133387791    0.7180274332 |    -0.1133387793    0.7180274425 | 
     343 |    -0.1121861437    0.6504566634 |    -0.1121861439    0.6504566743 | 
     344 |    -0.1118391755    0.6286971037 |    -0.1118391757    0.6286971150 | 
                                                   - Gap at zero temperature -
     345 |    -0.1115904419    0.6127643383 |    -0.1115904411    0.6127642867 | 
                - Gap at zero temperature -
                  Finite temp. Fermi level   |      Finite temp. Fermi level  
     346 |    -0.1097559949    0.4899423700 |    -0.1097559951    0.4899423829 | 
     347 |    -0.1096807499    0.4848268205 |    -0.1096807500    0.4848268335 | 
     348 |    -0.1089071804    0.4326095264 |    -0.1089071806    0.4326095394 | 
     349 |    -0.1077345183    0.3565631153 |    -0.1077345175    0.3565630668 | 
     350 |    -0.1050844718    0.2122470686 |    -0.1050844720    0.2122470785 | 
                          ------                             ------
     498 |     0.6096670377    0.0000000000 |     0.6096670373    0.0000000000 | 

                            |  Abs_value |  Threshold | Converged
     Delta_Free_energy/atom |   1.24E-04 |   1.00E-06 |        No
     Delta_Energy/atom      |   1.24E-04 |   1.00E-04 |        No
     Delta_Entropy/atom     |     n.a.   |   1.00E-03 |      n.a.
     Commutator             |   3.26E-05 |   1.00E-05 |        No
     Delta_Fermi_level      |     n.a.   |   1.00E-03 |      n.a.

  Line search of the free energy minimum:
  Step_type        Step             Free_energy   Predicted_free_energy
.   Initial    0.000000    -4938.52041090339026

Performing  Pulay mixing of Hamiltonian with coefficients:
                        Spin 1               Spin 2
                1.000000000000       1.000000000000
Lambda-->       0.028321694706       0.028321694448     ... done

.    Trial1    0.381966    -4938.51802464581488

Performing  Pulay mixing of Hamiltonian with coefficients:
                        Spin 1               Spin 2
                1.000000000000       1.000000000000
Lambda-->       0.028321694706       0.028321694448     ... done

.    Trial2    0.145898    -4938.51928183342898

Performing  Pulay mixing of Hamiltonian with coefficients:
                        Spin 1               Spin 2
                1.000000000000       1.000000000000
Lambda-->       0.028321694706       0.028321694448     ... done

.    Trial3    0.055728    -4938.51938469369270

Performing  Pulay mixing of Hamiltonian with coefficients:
                        Spin 1               Spin 2
                1.000000000000       1.000000000000
Lambda-->       0.028321694706       0.028321694448     ... done

.     Cubic    0.260671    -4938.51884825540492    -4938.51982935888918

Performing  Pulay mixing of Hamiltonian with coefficients:
                        Spin 1               Spin 2
                1.000000000000       1.000000000000
Lambda-->       0.028321694706       0.028321694448     ... done

.   Quartic    0.162975    -4938.51923873090709    -4938.51929041994026

Performing  Pulay mixing of Hamiltonian with coefficients:
                        Spin 1               Spin 2
                1.000000000000       1.000000000000
Lambda-->       0.028321694706       0.028321694448     ... done

.    Trial6    0.000557    -4938.51934377928319

Performing  Pulay mixing of Hamiltonian with coefficients:
                        Spin 1               Spin 2
                1.000000000000       1.000000000000
Lambda-->       0.028321694706       0.028321694448     ... done

.  NoMinFnd    0.055728    -4938.51938469368906

--------------------------------------------------------------------------------
  Iter                              Commutator    Free_energy(A=E-TS)     DeltaA
#    1                          0.000024010847   -4938.51938469368906   1.03E-03

Step                       =       0.055728090001
Energy (E)                 =   -4938.418851122033
Entropy (-TS)              =      -0.100533571634
Free energy (A=E-TS)       =   -4938.519384693689
Est. 0K Energy 0.5*(E+A)   =   -4938.469117907861
Residual Non-orthogonality =       0.000000000000
Residual N_electrons       =       0.000000000022

Spin          Integrated_Ne            Fermi_level     Delta_Fermi_level
   1       344.000000079438        -0.110031747065             -1.28E-04
   2       343.999999920359        -0.110031747065             -1.28E-04

                           Spin 1           |                 Spin 2           |
     Orb |    H-eigenvalues     Occupancies |    H-eigenvalues     Occupancies |
       1 |    -3.2224868202    1.0000000000 |    -3.2224868202    1.0000000000 | 
                          ------                             ------
     341 |    -0.1138600345    0.7391854805 |    -0.1138600344    0.7391854755 | 
     342 |    -0.1134648316    0.7179262381 |    -0.1134648315    0.7179262319 | 
     343 |    -0.1123191367    0.6507723691 |    -0.1123191375    0.6507724193 | 
     344 |    -0.1119706083    0.6289221800 |    -0.1119706081    0.6289221683 | 
                                                   - Gap at zero temperature -
     345 |    -0.1117170647    0.6126825719 |    -0.1117170636    0.6126824961 | 
                - Gap at zero temperature -
                  Finite temp. Fermi level   |      Finite temp. Fermi level  
     346 |    -0.1098949234    0.4906930855 |    -0.1098949231    0.4906930663 | 
     347 |    -0.1097942115    0.4838462974 |    -0.1097942112    0.4838462780 | 
     348 |    -0.1090388566    0.4328624961 |    -0.1090388563    0.4328624746 | 
     349 |    -0.1078717478    0.3571464556 |    -0.1078717474    0.3571464320 | 
     350 |    -0.1052183442    0.2125194215 |    -0.1052183447    0.2125194431 | 
                          ------                             ------
     498 |     0.6064362438    0.0000000000 |     0.6064362437    0.0000000000 | 

                            |  Abs_value |  Threshold | Converged
     Delta_Free_energy/atom |   2.63E-05 |   1.00E-06 |        No
     Delta_Energy/atom      |   2.78E-05 |   1.00E-04 |       Yes
     Delta_Entropy/atom     |   1.48E-06 |   1.00E-04 |       Yes
     Commutator             |   2.40E-05 |   1.00E-05 |        No
     Delta_Fermi_level      |   1.28E-04 |   1.00E-03 |       Yes

  Line search of the free energy minimum:
  Step_type        Step             Free_energy   Predicted_free_energy
.   Initial    0.000000    -4938.51938469368906

Performing  Pulay mixing of Hamiltonian with coefficients:
                        Spin 1               Spin 2
                1.000000000000       1.000000000000
Lambda-->       0.022103747690       0.022103747327     ... done

.    Trial1    0.055728    -4938.51939399054390

Performing  Pulay mixing of Hamiltonian with coefficients:
                        Spin 1               Spin 2
                1.000000000000       1.000000000000
Lambda-->       0.022103747690       0.022103747327     ... done

.    Trial2    0.416408    -4938.51785396259675

Performing  Pulay mixing of Hamiltonian with coefficients:
                        Spin 1               Spin 2
                1.000000000000       1.000000000000
Lambda-->       0.022103747690       0.022103747327     ... done

. Quadratic    0.035693    -4938.51939828610102    -4938.51939826735088

--------------------------------------------------------------------------------
  Iter                              Commutator    Free_energy(A=E-TS)     DeltaA
#    2                          0.000022143496   -4938.51939828610102  -1.36E-05

Step                       =       0.035692909254
Energy (E)                 =   -4938.418860754680
Entropy (-TS)              =      -0.100537531363
Free energy (A=E-TS)       =   -4938.519398286101
Est. 0K Energy 0.5*(E+A)   =   -4938.469129520390
Residual Non-orthogonality =       0.000000000000
Residual N_electrons       =       0.000000000058

Spin          Integrated_Ne            Fermi_level     Delta_Fermi_level
   1       344.000000023440        -0.110079671165             -4.79E-05
   2       343.999999976033        -0.110079671165             -4.79E-05

                           Spin 1           |                 Spin 2           |
     Orb |    H-eigenvalues     Occupancies |    H-eigenvalues     Occupancies |
       1 |    -3.2225485394    1.0000000000 |    -3.2225485395    1.0000000000 | 
                          ------                             ------
     341 |    -0.1139071775    0.7391444997 |    -0.1139071773    0.7391444917 | 
     342 |    -0.1135161875    0.7181153147 |    -0.1135161884    0.7181153592 | 
     343 |    -0.1123673884    0.6507926301 |    -0.1123673881    0.6507926152 | 
     344 |    -0.1120232189    0.6292197540 |    -0.1120232187    0.6292197375 | 
                                                   - Gap at zero temperature -
     345 |    -0.1117680553    0.6128805701 |    -0.1117680551    0.6128805524 | 
                - Gap at zero temperature -
                  Finite temp. Fermi level   |      Finite temp. Fermi level  
     346 |    -0.1099415153    0.4906024907 |    -0.1099415149    0.4906024650 | 
     347 |    -0.1098375293    0.4835332690 |    -0.1098375289    0.4835332429 | 
     348 |    -0.1090896034    0.4330510722 |    -0.1090896040    0.4330511095 | 
     349 |    -0.1079176987    0.3570231871 |    -0.1079176972    0.3570230949 | 
     350 |    -0.1052688675    0.2126378127 |    -0.1052688679    0.2126378283 | 
                          ------                             ------
     498 |     0.6053506696    0.0000000000 |     0.6053506700    0.0000000000 | 

                            |  Abs_value |  Threshold | Converged
     Delta_Free_energy/atom |   3.49E-07 |   1.00E-06 |       Yes
     Delta_Energy/atom      |   2.47E-07 |   1.00E-04 |       Yes
     Delta_Entropy/atom     |   1.02E-07 |   1.00E-04 |       Yes
     Commutator             |   2.21E-05 |   1.00E-05 |        No
     Delta_Fermi_level      |   4.79E-05 |   1.00E-03 |       Yes

  Line search of the free energy minimum:
  Step_type        Step             Free_energy   Predicted_free_energy
.   Initial    0.000000    -4938.51939828610102

Performing  Pulay mixing of Hamiltonian with coefficients:
                        Spin 1               Spin 2
               -1.429196898325      -1.429196785991
                2.429196898325       2.429196785991
Lambda-->       0.019838778451       0.019838778401     ... done

.    Trial1    0.035693    -4938.51935861351467

Performing  Pulay mixing of Hamiltonian with coefficients:
                        Spin 1               Spin 2
               -1.429196898325      -1.429196785991
                2.429196898325       2.429196785991
Lambda-->       0.019838778451       0.019838778401     ... done

.    Trial2    0.013633    -4938.51941727025496

Performing  Pulay mixing of Hamiltonian with coefficients:
                        Spin 1               Spin 2
               -1.429196898325      -1.429196785991
                2.429196898325       2.429196785991
Lambda-->       0.019838778451       0.019838778401     ... done

. Quadratic    0.012950    -4938.51941643521604    -4938.51941732321575

Performing  Pulay mixing of Hamiltonian with coefficients:
                        Spin 1               Spin 2
               -1.429196898325      -1.429196785991
                2.429196898325       2.429196785991
Lambda-->       0.019838778451       0.019838778401     ... done

.     Cubic    0.018904    -4938.51941835808975    -4938.51942068330754

--------------------------------------------------------------------------------
  Iter                              Commutator    Free_energy(A=E-TS)     DeltaA
#    3                          0.000018835437   -4938.51941835808975  -2.01E-05

Step                       =       0.018904383474
Energy (E)                 =   -4938.418862574646
Entropy (-TS)              =      -0.100555783503
Free energy (A=E-TS)       =   -4938.519418358090
Est. 0K Energy 0.5*(E+A)   =   -4938.469140466368
Residual Non-orthogonality =       0.000000000000
Residual N_electrons       =      -0.000000000060

Spin          Integrated_Ne            Fermi_level     Delta_Fermi_level
   1       344.000000014776        -0.110169094359             -8.94E-05
   2       343.999999985771        -0.110169094359             -8.94E-05

                           Spin 1           |                 Spin 2           |
     Orb |    H-eigenvalues     Occupancies |    H-eigenvalues     Occupancies |
       1 |    -3.2226934642    1.0000000000 |    -3.2226934651    1.0000000000 | 
                          ------                             ------
     341 |    -0.1139979663    0.7392161442 |    -0.1139979670    0.7392161778 | 
     342 |    -0.1136110133    0.7184128097 |    -0.1136110129    0.7184127895 | 
     343 |    -0.1124600213    0.6509910978 |    -0.1124600218    0.6509911315 | 
     344 |    -0.1121129028    0.6292363027 |    -0.1121129033    0.6292363359 | 
                                                   - Gap at zero temperature -
     345 |    -0.1118638513    0.6132919282 |    -0.1118638508    0.6132918973 | 
                - Gap at zero temperature -
                  Finite temp. Fermi level   |      Finite temp. Fermi level  
     346 |    -0.1100324555    0.4907056568 |    -0.1100324559    0.4907056835 | 
     347 |    -0.1099181016    0.4829318288 |    -0.1099181020    0.4829318550 | 
     348 |    -0.1091827747    0.4333014918 |    -0.1091827740    0.4333014487 | 
     349 |    -0.1080136308    0.3574298815 |    -0.1080136301    0.3574298366 | 
     350 |    -0.1053577461    0.2126130045 |    -0.1053577462    0.2126130091 | 
                          ------                             ------
     498 |     0.6032639392    0.0000000000 |     0.6032639394    0.0000000000 | 

                            |  Abs_value |  Threshold | Converged
     Delta_Free_energy/atom |   5.15E-07 |   1.00E-06 |       Yes
     Delta_Energy/atom      |   4.67E-08 |   1.00E-04 |       Yes
     Delta_Entropy/atom     |   4.68E-07 |   1.00E-04 |       Yes
     Commutator             |   1.88E-05 |   1.00E-05 |        No
     Delta_Fermi_level      |   8.94E-05 |   1.00E-03 |       Yes

  Line search of the free energy minimum:
  Step_type        Step             Free_energy   Predicted_free_energy
.   Initial    0.000000    -4938.51941835808975

Performing  Pulay mixing of Hamiltonian with coefficients:
                        Spin 1               Spin 2
               -5.081385411348      -5.081385716659
               -0.576615488017      -0.576615476522
                6.658000899365       6.658001193181
Lambda-->       0.006047480877       0.006047481237     ... done

.    Trial1    0.018904    -4938.51934961650932

Performing  Pulay mixing of Hamiltonian with coefficients:
                        Spin 1               Spin 2
               -5.081385411348      -5.081385716659
               -0.576615488017      -0.576615476522
                6.658000899365       6.658001193181
Lambda-->       0.006047480877       0.006047481237     ... done

.    Trial2    0.007221    -4938.51926596562134

Performing  Pulay mixing of Hamiltonian with coefficients:
                        Spin 1               Spin 2
               -5.081385411348      -5.081385716659
               -0.576615488017      -0.576615476522
                6.658000899365       6.658001193181
Lambda-->       0.006047480877       0.006047481237     ... done

.    Trial3    0.002758    -4938.51922171464958

Performing  Pulay mixing of Hamiltonian with coefficients:
                        Spin 1               Spin 2
               -5.081385411348      -5.081385716659
               -0.576615488017      -0.576615476522
                6.658000899365       6.658001193181
Lambda-->       0.006047480877       0.006047481237     ... done

.     Cubic    0.014804    -4938.51932556362772    -4938.51955178390472

Performing  Pulay mixing of Hamiltonian with coefficients:
                        Spin 1               Spin 2
               -5.081385411348      -5.081385716659
               -0.576615488017      -0.576615476522
                6.658000899365       6.658001193181
Lambda-->       0.006047480877       0.006047481237     ... done

.   Quartic    0.012179    -4938.51930715117851    -4938.51934079946477

Performing  Pulay mixing of Hamiltonian with coefficients:
                        Spin 1               Spin 2
               -5.081385411348      -5.081385716659
               -0.576615488017      -0.576615476522
                6.658000899365       6.658001193181
Lambda-->       0.006047480877       0.006047481237     ... done

.    Trial6    0.000028    -4938.51919128215832

Performing  Pulay mixing of Hamiltonian with coefficients:
                        Spin 1               Spin 2
               -5.081385411348      -5.081385716659
               -0.576615488017      -0.576615476522
                6.658000899365       6.658001193181
Lambda-->       0.006047480877       0.006047481237     ... done

.  NoMinFnd    0.018904    -4938.51934961651568

--------------------------------------------------------------------------------
  Iter                              Commutator    Free_energy(A=E-TS)     DeltaA
#    4                          0.000031220920   -4938.51934961651568   6.87E-05

Step                       =       0.018904383474
Energy (E)                 =   -4938.418644087586
Entropy (-TS)              =      -0.100705528902
Free energy (A=E-TS)       =   -4938.519349616516
Est. 0K Energy 0.5*(E+A)   =   -4938.468996852051
Residual Non-orthogonality =       0.000000000000
Residual N_electrons       =       0.000000000028

Spin          Integrated_Ne            Fermi_level     Delta_Fermi_level
   1       343.999999989220        -0.110905941803             -7.37E-04
   2       344.000000010531        -0.110905941803             -7.37E-04

                           Spin 1           |                 Spin 2           |
     Orb |    H-eigenvalues     Occupancies |    H-eigenvalues     Occupancies |
       1 |    -3.2238234983    1.0000000000 |    -3.2238234983    1.0000000000 | 
                          ------                             ------
     341 |    -0.1147466963    0.7398389868 |    -0.1147466972    0.7398390349 | 
     342 |    -0.1143921427    0.7208440140 |    -0.1143921426    0.7208440106 | 
     343 |    -0.1132143075    0.6520684783 |    -0.1132143074    0.6520684745 | 
     344 |    -0.1128725088    0.6306799533 |    -0.1128725088    0.6306799492 | 
                                                   - Gap at zero temperature -
     345 |    -0.1126458524    0.6162018969 |    -0.1126458514    0.6162018298 | 
                - Gap at zero temperature -
                  Finite temp. Fermi level   |      Finite temp. Fermi level  
     346 |    -0.1107819487    0.4915656628 |    -0.1107819486    0.4915656583 | 
     347 |    -0.1105825006    0.4780107876 |    -0.1105825005    0.4780107831 | 
     348 |    -0.1099528410    0.4355224544 |    -0.1099528419    0.4355225154 | 
     349 |    -0.1087787622    0.3591994988 |    -0.1087787621    0.3591994945 | 
     350 |    -0.1061064758    0.2131547982 |    -0.1061064757    0.2131547949 | 
                          ------                             ------
     498 |     0.5858244997    0.0000000000 |     0.5858244996    0.0000000000 | 

                            |  Abs_value |  Threshold | Converged
     Delta_Free_energy/atom |   1.76E-06 |   1.00E-06 |        No
     Delta_Energy/atom      |   5.60E-06 |   1.00E-04 |       Yes
     Delta_Entropy/atom     |   3.84E-06 |   1.00E-04 |       Yes
     Commutator             |   3.12E-05 |   1.00E-05 |        No
     Delta_Fermi_level      |   7.37E-04 |   1.00E-03 |       Yes

  Line search of the free energy minimum:
  Step_type        Step             Free_energy   Predicted_free_energy
.   Initial    0.000000    -4938.51934961651568

Performing  Pulay mixing of Hamiltonian with coefficients:
                        Spin 1               Spin 2
                2.595634455024       2.595634042129
               -0.214197075536      -0.214196948032
               -2.960906000820      -2.960905623901
                1.579468621332       1.579468529804
Lambda-->       0.002862464860       0.002862464861     ... done

.    Trial1    0.018904    -4938.51938557981975

Performing  Pulay mixing of Hamiltonian with coefficients:
                        Spin 1               Spin 2
                2.595634455024       2.595634042129
               -0.214197075536      -0.214196948032
               -2.960906000820      -2.960905623901
                1.579468621332       1.579468529804
Lambda-->       0.002862464860       0.002862464861     ... done

.    Trial2    0.393650    -4938.51571267304462

Performing  Pulay mixing of Hamiltonian with coefficients:
                        Spin 1               Spin 2
                2.595634455024       2.595634042129
               -0.214197075536      -0.214196948032
               -2.960906000820      -2.960905623901
                1.579468621332       1.579468529804
Lambda-->       0.002862464860       0.002862464861     ... done

. Quadratic    0.041446    -4938.51939731633774    -4938.51940068636850

--------------------------------------------------------------------------------
  Iter                              Commutator    Free_energy(A=E-TS)     DeltaA
#    5                          0.000021442745   -4938.51939731633774  -4.77E-05

Step                       =       0.041445759457
Energy (E)                 =   -4938.418640590282
Entropy (-TS)              =      -0.100756726073
Free energy (A=E-TS)       =   -4938.519397316338
Est. 0K Energy 0.5*(E+A)   =   -4938.469018953310
Residual Non-orthogonality =       0.000000000000
Residual N_electrons       =      -0.000000000018

Spin          Integrated_Ne            Fermi_level     Delta_Fermi_level
   1       344.000000051610        -0.110930924696             -2.50E-05
   2       343.999999948549        -0.110930924696             -2.50E-05

                           Spin 1           |                 Spin 2           |
     Orb |    H-eigenvalues     Occupancies |    H-eigenvalues     Occupancies |
       1 |    -3.2238431160    1.0000000000 |    -3.2238431161    1.0000000000 | 
                          ------                             ------
     341 |    -0.1147810085    0.7403273273 |    -0.1147810085    0.7403273243 | 
     342 |    -0.1144107541    0.7204949971 |    -0.1144107541    0.7204949939 | 
     343 |    -0.1132497196    0.6527120654 |    -0.1132497196    0.6527120617 | 
     344 |    -0.1129072117    0.6312958115 |    -0.1129072116    0.6312958077 | 
                                                   - Gap at zero temperature -
     345 |    -0.1126603918    0.6155295842 |    -0.1126603907    0.6155295171 | 
                - Gap at zero temperature -
                  Finite temp. Fermi level   |      Finite temp. Fermi level  
     346 |    -0.1108160600    0.4921864995 |    -0.1108160600    0.4921864952 | 
     347 |    -0.1106027785    0.4776913413 |    -0.1106027785    0.4776913370 | 
     348 |    -0.1099746523    0.4353102945 |    -0.1099746532    0.4353103559 | 
     349 |    -0.1088010662    0.3590317269 |    -0.1088010651    0.3590316613 | 
     350 |    -0.1061374756    0.2134295352 |    -0.1061374756    0.2134295320 | 
                          ------                             ------
     498 |     0.5831734701    0.0000000000 |     0.5831734696    0.0000000000 | 

                            |  Abs_value |  Threshold | Converged
     Delta_Free_energy/atom |   1.22E-06 |   1.00E-06 |        No
     Delta_Energy/atom      |   8.97E-08 |   1.00E-04 |       Yes
     Delta_Entropy/atom     |   1.31E-06 |   1.00E-04 |       Yes
     Commutator             |   2.14E-05 |   1.00E-05 |        No
     Delta_Fermi_level      |   2.50E-05 |   1.00E-03 |       Yes

  Line search of the free energy minimum:
  Step_type        Step             Free_energy   Predicted_free_energy
.   Initial    0.000000    -4938.51939731633774

Performing  Pulay mixing of Hamiltonian with coefficients:
                        Spin 1               Spin 2
                0.718714043272       0.718713192340
                0.017039309410       0.017039409896
               -0.923960063374      -0.923959164024
                0.531075007498       0.531074848649
                0.657131703194       0.657131713140
Lambda-->       0.002382844307       0.002382844360     ... done

.    Trial1    0.041446    -4938.51941141061434

Performing  Pulay mixing of Hamiltonian with coefficients:
                        Spin 1               Spin 2
                0.718714043272       0.718713192341
                0.017039309410       0.017039409896
               -0.923960063374      -0.923959164025
                0.531075007498       0.531074848649
                0.657131703194       0.657131713140
Lambda-->       0.002382844307       0.002382844360     ... done

.    Trial2    0.407581    -4938.51863646642323

Performing  Pulay mixing of Hamiltonian with coefficients:
                        Spin 1               Spin 2
                0.718714043272       0.718713192341
                0.017039309410       0.017039409896
               -0.923960063374      -0.923959164025
                0.531075007498       0.531074848649
                0.657131703194       0.657131713140
Lambda-->       0.002382844307       0.002382844360     ... done

. Quadratic    0.048933    -4938.51941287032969    -4938.51941174852163

--------------------------------------------------------------------------------
  Iter                              Commutator    Free_energy(A=E-TS)     DeltaA
#    6                          0.000018601834   -4938.51941287032969  -1.56E-05

Step                       =       0.048933257142
Energy (E)                 =   -4938.418663746135
Entropy (-TS)              =      -0.100749124147
Free energy (A=E-TS)       =   -4938.519412870330
Est. 0K Energy 0.5*(E+A)   =   -4938.469038308232
Residual Non-orthogonality =       0.000000000000
Residual N_electrons       =       0.000000000048

Spin          Integrated_Ne            Fermi_level     Delta_Fermi_level
   1       343.999999962733        -0.110872396009              5.85E-05
   2       344.000000036837        -0.110872396009              5.85E-05

                           Spin 1           |                 Spin 2           |
     Orb |    H-eigenvalues     Occupancies |    H-eigenvalues     Occupancies |
       1 |    -3.2237811799    1.0000000000 |    -3.2237811801    1.0000000000 | 
                          ------                             ------
     341 |    -0.1147228046    0.7403443138 |    -0.1147228048    0.7403443268 | 
     342 |    -0.1143509663    0.7204259929 |    -0.1143509666    0.7204260065 | 
     343 |    -0.1131835293    0.6522393215 |    -0.1131835285    0.6522392759 | 
     344 |    -0.1128402075    0.6307588260 |    -0.1128402077    0.6307588416 | 
                - Gap at zero temperature -
     345 |    -0.1126031670    0.6156135472 |    -0.1126031672    0.6156135631 | 
                                                   - Gap at zero temperature -
                  Finite temp. Fermi level   |      Finite temp. Fermi level  
     346 |    -0.1107606534    0.4923988397 |    -0.1107606536    0.4923988562 | 
     347 |    -0.1105495745    0.4780528652 |    -0.1105495748    0.4780528817 | 
     348 |    -0.1099163881    0.4353279839 |    -0.1099163883    0.4353280001 | 
     349 |    -0.1087451439    0.3591949627 |    -0.1087451442    0.3591949778 | 
     350 |    -0.1060761897    0.2133036049 |    -0.1060761899    0.2133036157 | 
                          ------                             ------
     498 |     0.5828105313    0.0000000000 |     0.5828105307    0.0000000000 | 

                            |  Abs_value |  Threshold | Converged
     Delta_Free_energy/atom |   3.99E-07 |   1.00E-06 |       Yes
     Delta_Energy/atom      |   5.94E-07 |   1.00E-04 |       Yes
     Delta_Entropy/atom     |   1.95E-07 |   1.00E-04 |       Yes
     Commutator             |   1.86E-05 |   1.00E-05 |        No
     Delta_Fermi_level      |   5.85E-05 |   1.00E-03 |       Yes

  Line search of the free energy minimum:
  Step_type        Step             Free_energy   Predicted_free_energy
.   Initial    0.000000    -4938.51941287032969

Performing  Pulay mixing of Hamiltonian with coefficients:
                        Spin 1               Spin 2
              -24.293344782749     -24.293340559343
                0.640014114615       0.640014066960
               28.303578741916      28.303573403667
               -8.025087723010      -8.025086510726
               -2.662345890743      -2.662344570317
                7.037185539972       7.037184169760
Lambda-->       0.000294838063       0.000294837344     ... done

.    Trial1    0.048933    -4938.51945388661807

Performing  Pulay mixing of Hamiltonian with coefficients:
                        Spin 1               Spin 2
              -24.293344782750     -24.293340559347
                0.640014114615       0.640014066960
               28.303578741917      28.303573403671
               -8.025087723010      -8.025086510727
               -2.662345890743      -2.662344570318
                7.037185539972       7.037184169760
Lambda-->       0.000294838063       0.000294837344     ... done

.    Trial2    0.412208    -4938.51743868620997

Performing  Pulay mixing of Hamiltonian with coefficients:
                        Spin 1               Spin 2
              -24.293344782750     -24.293340559345
                0.640014114615       0.640014066960
               28.303578741917      28.303573403670
               -8.025087723010      -8.025086510727
               -2.662345890743      -2.662344570318
                7.037185539972       7.037184169760
Lambda-->       0.000294838063       0.000294837344     ... done

. Quadratic    0.051521    -4938.51945243060800    -4938.51945399037868

Performing  Pulay mixing of Hamiltonian with coefficients:
                        Spin 1               Spin 2
              -24.293344782777     -24.293340559347
                0.640014114615       0.640014066960
               28.303578741949      28.303573403671
               -8.025087723019      -8.025086510727
               -2.662345890746      -2.662344570318
                7.037185539979       7.037184169760
Lambda-->       0.000294838063       0.000294837344     ... done

.     Cubic    0.039442    -4938.51945763117692    -4938.51945625577628

--------------------------------------------------------------------------------
  Iter                              Commutator    Free_energy(A=E-TS)     DeltaA
#    7                          0.000007161597   -4938.51945763117692  -4.48E-05

Step                       =       0.039442309063
Energy (E)                 =   -4938.418758662277
Entropy (-TS)              =      -0.100698968903
Free energy (A=E-TS)       =   -4938.519457631177
Est. 0K Energy 0.5*(E+A)   =   -4938.469108146726
Residual Non-orthogonality =       0.000000000000
Residual N_electrons       =      -0.000000000002

Spin          Integrated_Ne            Fermi_level     Delta_Fermi_level
   1       343.999999966203        -0.110440952072              4.31E-04
   2       344.000000033811        -0.110440952072              4.31E-04

                           Spin 1           |                 Spin 2           |
     Orb |    H-eigenvalues     Occupancies |    H-eigenvalues     Occupancies |
       1 |    -3.2231737090    1.0000000000 |    -3.2231737089    1.0000000000 | 
                          ------                             ------
     341 |    -0.1142851251    0.7400179962 |    -0.1142851245    0.7400179652 | 
     342 |    -0.1139028533    0.7195114875 |    -0.1139028537    0.7195115090 | 
     343 |    -0.1127458849    0.6518565193 |    -0.1127458843    0.6518564825 | 
     344 |    -0.1124051451    0.6305294695 |    -0.1124051455    0.6305294942 | 
                - Gap at zero temperature -
     345 |    -0.1121532260    0.6144217981 |    -0.1121532264    0.6144218232 | 
                                                   - Gap at zero temperature -
                  Finite temp. Fermi level   |      Finite temp. Fermi level  
     346 |    -0.1103211262    0.4918490781 |    -0.1103211266    0.4918491044 | 
     347 |    -0.1101588813    0.4808204029 |    -0.1101588817    0.4808204291 | 
     348 |    -0.1094692371    0.4342776163 |    -0.1094692375    0.4342776421 | 
     349 |    -0.1082932515    0.3579151945 |    -0.1082932509    0.3579151569 | 
     350 |    -0.1056416081    0.2131603665 |    -0.1056416085    0.2131603838 | 
                          ------                             ------
     498 |     0.5774995890    0.0000000000 |     0.5774995862    0.0000000000 | 

                            |  Abs_value |  Threshold | Converged
     Delta_Free_energy/atom |   1.15E-06 |   1.00E-06 |        No
     Delta_Energy/atom      |   2.43E-06 |   1.00E-04 |       Yes
     Delta_Entropy/atom     |   1.29E-06 |   1.00E-04 |       Yes
     Commutator             |   7.16E-06 |   1.00E-05 |       Yes
     Delta_Fermi_level      |   4.31E-04 |   1.00E-03 |       Yes

  Line search of the free energy minimum:
  Step_type        Step             Free_energy   Predicted_free_energy
.   Initial    0.000000    -4938.51945763117692

Performing  Pulay mixing of Hamiltonian with coefficients:
                        Spin 1               Spin 2
               -8.266564766857      -8.266572246288
                0.186216466114       0.186216765647
                9.660498399839       9.660506956921
               -2.742212434119      -2.742214951853
               -1.027249225814      -1.027249672366
                2.431353649473       2.431355734712
                0.757957911364       0.757957413228
Lambda-->       0.000055985845       0.000055985765     ... done

.    Trial1    0.039442    -4938.51945975806029

Performing  Pulay mixing of Hamiltonian with coefficients:
                        Spin 1               Spin 2
               -8.266564766857      -8.266572246287
                0.186216466114       0.186216765646
                9.660498399839       9.660506956920
               -2.742212434119      -2.742214951853
               -1.027249225814      -1.027249672366
                2.431353649473       2.431355734711
                0.757957911364       0.757957413228
Lambda-->       0.000055985845       0.000055985765     ... done

.    Trial2    0.406343    -4938.51894206180714

Performing  Pulay mixing of Hamiltonian with coefficients:
                        Spin 1               Spin 2
               -8.266564766855      -8.266572246236
                0.186216466114       0.186216765645
                9.660498399837       9.660506956861
               -2.742212434118      -2.742214951836
               -1.027249225814      -1.027249672361
                2.431353649473       2.431355734697
                0.757957911364       0.757957413230
Lambda-->       0.000055985845       0.000055985765     ... done

. Quadratic    0.027200    -4938.51946062161369    -4938.51946029838655

--------------------------------------------------------------------------------
  Iter                              Commutator    Free_energy(A=E-TS)     DeltaA
#    8                          0.000004342446   -4938.51946062161369  -2.99E-06

Step                       =       0.027199902575
Energy (E)                 =   -4938.418762346251
Entropy (-TS)              =      -0.100698275364
Free energy (A=E-TS)       =   -4938.519460621614
Est. 0K Energy 0.5*(E+A)   =   -4938.469111483932
Residual Non-orthogonality =       0.000000000000
Residual N_electrons       =      -0.000000000002

Spin          Integrated_Ne            Fermi_level     Delta_Fermi_level
   1       343.999999878672        -0.110397402231              4.35E-05
   2       344.000000121345        -0.110397402231              4.35E-05

                           Spin 1           |                 Spin 2           |
     Orb |    H-eigenvalues     Occupancies |    H-eigenvalues     Occupancies |
       1 |    -3.2231322949    1.0000000000 |    -3.2231322953    1.0000000000 | 
                          ------                             ------
     341 |    -0.1142409708    0.7399863517 |    -0.1142409717    0.7399863981 | 
     342 |    -0.1138553308    0.7192932705 |    -0.1138553317    0.7192933192 | 
     343 |    -0.1127036289    0.6519364113 |    -0.1127036288    0.6519364061 | 
     344 |    -0.1123593092    0.6303845432 |    -0.1123593092    0.6303845379 | 
                                                   - Gap at zero temperature -
     345 |    -0.1121091935    0.6143906853 |    -0.1121091935    0.6143906798 | 
                - Gap at zero temperature -
                  Finite temp. Fermi level   |      Finite temp. Fermi level  
     346 |    -0.1102761252    0.4917503855 |    -0.1102761261    0.4917504456 | 
     347 |    -0.1101195294    0.4811055711 |    -0.1101195293    0.4811055653 | 
     348 |    -0.1094242470    0.4341813293 |    -0.1094242469    0.4341813235 | 
     349 |    -0.1082514337    0.3580235163 |    -0.1082514336    0.3580235108 | 
     350 |    -0.1055960696    0.2130696159 |    -0.1055960695    0.2130696118 | 
                          ------                             ------
     498 |     0.5767950851    0.0000000000 |     0.5767950844    0.0000000000 | 

                            |  Abs_value |  Threshold | Converged
     Delta_Free_energy/atom |   7.67E-08 |   1.00E-06 |       Yes
     Delta_Energy/atom      |   9.45E-08 |   1.00E-04 |       Yes
     Delta_Entropy/atom     |   1.78E-08 |   1.00E-04 |       Yes
     Commutator             |   4.34E-06 |   1.00E-05 |       Yes
     Delta_Fermi_level      |   4.35E-05 |   1.00E-03 |       Yes
EDFT occupancies loop converged after    8 iterations.


Writing density kernel to file "Pd_38.dkn" ... done

Writing Hamiltonian to file "Pd_38.ham" ... done


>>> Density kernel optimised for the current NGWF basis:
     ~~~~~~~~~~~~~~~~~~~~~~~~~~~~~~~~~~~~~~~~~~~~~~~~~~~~~~~~~~~
     Total free energy           =  -4.93851946062161E+03  Eh
     [H,K] commutator            =   4.3424E-06
     ~~~~~~~~~~~~~~~~~~~~~~~~~~~~~~~~~~~~~~~~~~~~~~~~~~~~~~~~~~~


################################################################################
########################### NGWF CG iteration  007 #############################
################################################################################
****** Reciprocal space K.E. preconditioning with k_zero =  3.0000 a0^-1 *******

>>> Checking for convergence of NGWFs:   NOT CONVERGED
  ========================================================================
         NGWF RMS gradient =  2.1526E-05 >  2.0000E-06  | above tolerance
  ========================================================================

>>> Improving NGWFs using line search:
============ Calculation of NGWF S^-1 using Hotelling algorithm ================ 
         Iteration  |  Frobenius norm and Maximum abs value    (of I-S*S_n^-1)   
               1       0.55636480E+00     0.22304817E-01
               2       0.33390708E-02     0.17163177E-03
               3       0.88709778E-06     0.43150767E-07
               4       0.25345434E-12     0.20428104E-13
================================================================================
    Initial Ne1:     343.99955242
    Initial Ne2:     343.99955266
      Final Ne1:     343.99999988
      Final Ne2:     344.00000012
============ Calculation of NGWF S^-1 using Hotelling algorithm ================ 
         Iteration  |  Frobenius norm and Maximum abs value    (of I-S*S_n^-1)   
               1       0.13959713E+00     0.55807177E-02
               2       0.23620421E-03     0.12006231E-04
               3       0.49146276E-08     0.22037805E-09
               4       0.23620274E-12     0.27533531E-13
================================================================================
------------------------------- NGWF line search -------------------------------
RMS gradient                =       0.00002152580650
Trial step length           =               0.891890
Gradient along search dir.  =         -0.00427150188
Functional at step 0        =   -4938.51946062161369
Functional at step 1        =   -4938.52174644039223
Functional predicted        =   -4938.52184167931318
Selected quadratic step     =               1.114857
Conjugate gradients coeff.  =               0.770017
--------------------------- NGWF line search finished --------------------------
                                               
Writing NGWFs to file "Pd_38.tightbox_ngwfs"....  done

>>> Optimising kernel for current NGWFs:

--------------------------- Ensemble-DFT optimisation --------------------------
Running ScaLAPACK on   20 processor(s).

--------------------------------------------------------------------------------
  Iter                              Commutator    Free_energy(A=E-TS)     DeltaA
#    0                          0.000014617158   -4938.52184095465418  -2.38E-03

Step                       =       0.381966011250
Energy (E)                 =   -4938.421142679292
Entropy (-TS)              =      -0.100698275364
Free energy (A=E-TS)       =   -4938.521840954654
Est. 0K Energy 0.5*(E+A)   =   -4938.471491816973
Residual Non-orthogonality =       0.000000000000
Residual N_electrons       =      -0.000000000002

Spin          Integrated_Ne            Fermi_level     Delta_Fermi_level
   1       343.999999878672        -0.110397402231              9.00E+99
   2       344.000000121345        -0.110397402231              9.00E+99

                           Spin 1           |                 Spin 2           |
     Orb |    H-eigenvalues     Occupancies |    H-eigenvalues     Occupancies |
       1 |    -3.2231322949    1.0000000000 |    -3.2231322953    1.0000000000 | 
                          ------                             ------
     341 |    -0.1142409708    0.7399863517 |    -0.1142409717    0.7399863981 | 
     342 |    -0.1138553308    0.7192932705 |    -0.1138553317    0.7192933192 | 
     343 |    -0.1127036289    0.6519364113 |    -0.1127036288    0.6519364061 | 
     344 |    -0.1123593092    0.6303845432 |    -0.1123593092    0.6303845379 | 
                 - Gap at zero temperature - |     - Gap at zero temperature -
     345 |    -0.1121091935    0.6143906853 |    -0.1121091935    0.6143906798 | 
                  Finite temp. Fermi level   |      Finite temp. Fermi level  
     346 |    -0.1102761252    0.4917503855 |    -0.1102761261    0.4917504456 | 
     347 |    -0.1101195294    0.4811055711 |    -0.1101195293    0.4811055653 | 
     348 |    -0.1094242470    0.4341813293 |    -0.1094242469    0.4341813235 | 
     349 |    -0.1082514337    0.3580235163 |    -0.1082514336    0.3580235108 | 
     350 |    -0.1055960696    0.2130696159 |    -0.1055960695    0.2130696118 | 
                          ------                             ------
     498 |     0.5767950851    0.0000000000 |     0.5767950844    0.0000000000 | 

                            |  Abs_value |  Threshold | Converged
     Delta_Free_energy/atom |   6.10E-05 |   1.00E-06 |        No
     Delta_Energy/atom      |   6.10E-05 |   1.00E-04 |       Yes
     Delta_Entropy/atom     |     n.a.   |   1.00E-03 |      n.a.
     Commutator             |   1.46E-05 |   1.00E-05 |        No
     Delta_Fermi_level      |     n.a.   |   1.00E-03 |      n.a.

  Line search of the free energy minimum:
  Step_type        Step             Free_energy   Predicted_free_energy
.   Initial    0.000000    -4938.52184095465418

Performing  Pulay mixing of Hamiltonian with coefficients:
                        Spin 1               Spin 2
                1.000000000000       1.000000000000
Lambda-->       0.019582317438       0.019582316760     ... done

.    Trial1    0.381966    -4938.52065904571191

Performing  Pulay mixing of Hamiltonian with coefficients:
                        Spin 1               Spin 2
                1.000000000000       1.000000000000
Lambda-->       0.019582317438       0.019582316760     ... done

.    Trial2    0.145898    -4938.52109316230599

Performing  Pulay mixing of Hamiltonian with coefficients:
                        Spin 1               Spin 2
                1.000000000000       1.000000000000
Lambda-->       0.019582317438       0.019582316760     ... done

.    Trial3    0.055728    -4938.52113618965723

Performing  Pulay mixing of Hamiltonian with coefficients:
                        Spin 1               Spin 2
                1.000000000000       1.000000000000
Lambda-->       0.019582317438       0.019582316760     ... done

.     Cubic    0.276020    -4938.52091130717054    -4938.52160777832160

Performing  Pulay mixing of Hamiltonian with coefficients:
                        Spin 1               Spin 2
                1.000000000000       1.000000000000
Lambda-->       0.019582317438       0.019582316760     ... done

.   Quartic    0.187286    -4938.52105064578245    -4938.52112879637480

Performing  Pulay mixing of Hamiltonian with coefficients:
                        Spin 1               Spin 2
                1.000000000000       1.000000000000
Lambda-->       0.019582317438       0.019582316760     ... done

.    Trial6    0.000557    -4938.52112893290268

Performing  Pulay mixing of Hamiltonian with coefficients:
                        Spin 1               Spin 2
                1.000000000000       1.000000000000
Lambda-->       0.019582317438       0.019582316760     ... done

.  NoMinFnd    0.055728    -4938.52113618965723

--------------------------------------------------------------------------------
  Iter                              Commutator    Free_energy(A=E-TS)     DeltaA
#    1                          0.000011518377   -4938.52113618965723   7.05E-04

Step                       =       0.055728090001
Energy (E)                 =   -4938.420413503050
Entropy (-TS)              =      -0.100722686642
Free energy (A=E-TS)       =   -4938.521136189657
Est. 0K Energy 0.5*(E+A)   =   -4938.470774846353
Residual Non-orthogonality =       0.000000000000
Residual N_electrons       =      -0.000000000033

Spin          Integrated_Ne            Fermi_level     Delta_Fermi_level
   1       343.999999893973        -0.110446641371             -4.92E-05
   2       344.000000106330        -0.110446641371             -4.92E-05

                           Spin 1           |                 Spin 2           |
     Orb |    H-eigenvalues     Occupancies |    H-eigenvalues     Occupancies |
       1 |    -3.2232226838    1.0000000000 |    -3.2232226835    1.0000000000 | 
                          ------                             ------
     341 |    -0.1142918241    0.7400708549 |    -0.1142918244    0.7400708742 | 
     342 |    -0.1139042330    0.7192747553 |    -0.1139042334    0.7192747755 | 
     343 |    -0.1127512740    0.6518379792 |    -0.1127512744    0.6518380022 | 
     344 |    -0.1124098737    0.6304685691 |    -0.1124098741    0.6304685928 | 
                 - Gap at zero temperature - |     - Gap at zero temperature -
     345 |    -0.1121560500    0.6142370634 |    -0.1121560494    0.6142370246 | 
                  Finite temp. Fermi level   |      Finite temp. Fermi level  
     346 |    -0.1103310659    0.4921381560 |    -0.1103310663    0.4921381818 | 
     347 |    -0.1101670361    0.4809878835 |    -0.1101670355    0.4809878429 | 
     348 |    -0.1094745541    0.4342527240 |    -0.1094745544    0.4342527495 | 
     349 |    -0.1083029453    0.3581656570 |    -0.1083029457    0.3581656811 | 
     350 |    -0.1056505367    0.2133082473 |    -0.1056505371    0.2133082652 | 
                          ------                             ------
     498 |     0.5726605982    0.0000000000 |     0.5726605977    0.0000000000 | 

                            |  Abs_value |  Threshold | Converged
     Delta_Free_energy/atom |   1.81E-05 |   1.00E-06 |        No
     Delta_Energy/atom      |   1.87E-05 |   1.00E-04 |       Yes
     Delta_Entropy/atom     |   6.26E-07 |   1.00E-04 |       Yes
     Commutator             |   1.15E-05 |   1.00E-05 |        No
     Delta_Fermi_level      |   4.92E-05 |   1.00E-03 |       Yes

  Line search of the free energy minimum:
  Step_type        Step             Free_energy   Predicted_free_energy
.   Initial    0.000000    -4938.52113618965723

Performing  Pulay mixing of Hamiltonian with coefficients:
                        Spin 1               Spin 2
                1.000000000000       1.000000000000
Lambda-->       0.016698814049       0.016698813451     ... done

.    Trial1    0.055728    -4938.52112874837258

Performing  Pulay mixing of Hamiltonian with coefficients:
                        Spin 1               Spin 2
                1.000000000000       1.000000000000
Lambda-->       0.016698814049       0.016698813451     ... done

.    Trial2    0.021286    -4938.52113995941181

Performing  Pulay mixing of Hamiltonian with coefficients:
                        Spin 1               Spin 2
                1.000000000000       1.000000000000
Lambda-->       0.016698814049       0.016698813451     ... done

. Quadratic    0.020461    -4938.52113996548542    -4938.52113996554908

--------------------------------------------------------------------------------
  Iter                              Commutator    Free_energy(A=E-TS)     DeltaA
#    2                          0.000009829120   -4938.52113996548542  -3.78E-06

Step                       =       0.020461320967
Energy (E)                 =   -4938.420414161439
Entropy (-TS)              =      -0.100725804102
Free energy (A=E-TS)       =   -4938.521139965485
Est. 0K Energy 0.5*(E+A)   =   -4938.470777063462
Residual Non-orthogonality =       0.000000000000
Residual N_electrons       =      -0.000000000055

Spin          Integrated_Ne            Fermi_level     Delta_Fermi_level
   1       343.999999878239        -0.110457324767             -1.07E-05
   2       344.000000122261        -0.110457324767             -1.07E-05

                           Spin 1           |                 Spin 2           |
     Orb |    H-eigenvalues     Occupancies |    H-eigenvalues     Occupancies |
       1 |    -3.2232400834    1.0000000000 |    -3.2232400840    1.0000000000 | 
                          ------                             ------
     341 |    -0.1143023715    0.7400637373 |    -0.1143023728    0.7400638062 | 
     342 |    -0.1139147579    0.7192660454 |    -0.1139147582    0.7192660637 | 
     343 |    -0.1127647849    0.6520125723 |    -0.1127647852    0.6520125930 | 
     344 |    -0.1124205977    0.6304711393 |    -0.1124205980    0.6304711606 | 
                 - Gap at zero temperature - |     - Gap at zero temperature -
     345 |    -0.1121672972    0.6142734196 |    -0.1121672966    0.6142733779 | 
                  Finite temp. Fermi level   |      Finite temp. Fermi level  
     346 |    -0.1103404671    0.4920509526 |    -0.1103404685    0.4920510429 | 
     347 |    -0.1101777464    0.4809897093 |    -0.1101777467    0.4809897326 | 
     348 |    -0.1094849352    0.4342325188 |    -0.1094849346    0.4342324761 | 
     349 |    -0.1083152941    0.3582698465 |    -0.1083152935    0.3582698067 | 
     350 |    -0.1056599458    0.2132500634 |    -0.1056599452    0.2132500347 | 
                          ------                             ------
     498 |     0.5720827924    0.0000000000 |     0.5720827918    0.0000000000 | 

                            |  Abs_value |  Threshold | Converged
     Delta_Free_energy/atom |   9.68E-08 |   1.00E-06 |       Yes
     Delta_Energy/atom      |   1.69E-08 |   1.00E-04 |       Yes
     Delta_Entropy/atom     |   7.99E-08 |   1.00E-04 |       Yes
     Commutator             |   9.83E-06 |   1.00E-05 |       Yes
     Delta_Fermi_level      |   1.07E-05 |   1.00E-03 |       Yes
EDFT occupancies loop converged after    2 iterations.


Writing density kernel to file "Pd_38.dkn" ... done

Writing Hamiltonian to file "Pd_38.ham" ... done


>>> Density kernel optimised for the current NGWF basis:
     ~~~~~~~~~~~~~~~~~~~~~~~~~~~~~~~~~~~~~~~~~~~~~~~~~~~~~~~~~~~
     Total free energy           =  -4.93852113996549E+03  Eh
     [H,K] commutator            =   9.8291E-06
     ~~~~~~~~~~~~~~~~~~~~~~~~~~~~~~~~~~~~~~~~~~~~~~~~~~~~~~~~~~~


################################################################################
########################### NGWF CG iteration  008 #############################
################################################################################
****** Reciprocal space K.E. preconditioning with k_zero =  3.0000 a0^-1 *******

>>> Checking for convergence of NGWFs:   NOT CONVERGED
  ========================================================================
         NGWF RMS gradient =  1.9074E-05 >  2.0000E-06  | above tolerance
  ========================================================================

>>> Improving NGWFs using line search:
============ Calculation of NGWF S^-1 using Hotelling algorithm ================ 
         Iteration  |  Frobenius norm and Maximum abs value    (of I-S*S_n^-1)   
               1       0.75555090E+00     0.30876932E-01
               2       0.82128870E-02     0.37217329E-03
               3       0.63216390E-05     0.27267848E-06
               4       0.38239829E-11     0.17275070E-12
================================================================================
    Initial Ne1:     343.99960322
    Initial Ne2:     343.99960346
      Final Ne1:     343.99999988
      Final Ne2:     344.00000012
============ Calculation of NGWF S^-1 using Hotelling algorithm ================ 
         Iteration  |  Frobenius norm and Maximum abs value    (of I-S*S_n^-1)   
               1       0.20229489E-01     0.82336595E-03
               2       0.76866163E-05     0.31133265E-06
               3       0.54558315E-11     0.23403501E-12
================================================================================
------------------------------- NGWF line search -------------------------------
RMS gradient                =       0.00001907435972
Trial step length           =               0.997161
Gradient along search dir.  =         -0.00332546701
Functional at step 0        =   -4938.52113996548542
Functional at step 1        =   -4938.52284120362219
Functional predicted        =   -4938.52284236068863
Selected quadratic step     =               1.023853
Conjugate gradients coeff.  =               0.785201
--------------------------- NGWF line search finished --------------------------
                                               
Writing NGWFs to file "Pd_38.tightbox_ngwfs"....  done

>>> Optimising kernel for current NGWFs:

--------------------------- Ensemble-DFT optimisation --------------------------
Running ScaLAPACK on   20 processor(s).

--------------------------------------------------------------------------------
  Iter                              Commutator    Free_energy(A=E-TS)     DeltaA
#    0                          0.000016062391   -4938.52284233261435  -1.70E-03

Step                       =       0.381966011250
Energy (E)                 =   -4938.422116528568
Entropy (-TS)              =      -0.100725804102
Free energy (A=E-TS)       =   -4938.522842332614
Est. 0K Energy 0.5*(E+A)   =   -4938.472479430591
Residual Non-orthogonality =       0.000000000000
Residual N_electrons       =      -0.000000000055

Spin          Integrated_Ne            Fermi_level     Delta_Fermi_level
   1       343.999999878239        -0.110457324767              9.00E+99
   2       344.000000122261        -0.110457324767              9.00E+99

                           Spin 1           |                 Spin 2           |
     Orb |    H-eigenvalues     Occupancies |    H-eigenvalues     Occupancies |
       1 |    -3.2232400834    1.0000000000 |    -3.2232400840    1.0000000000 | 
                          ------                             ------
     341 |    -0.1143023715    0.7400637373 |    -0.1143023728    0.7400638062 | 
     342 |    -0.1139147579    0.7192660454 |    -0.1139147582    0.7192660637 | 
     343 |    -0.1127647849    0.6520125723 |    -0.1127647852    0.6520125930 | 
     344 |    -0.1124205977    0.6304711393 |    -0.1124205980    0.6304711606 | 
                                                   - Gap at zero temperature -
     345 |    -0.1121672972    0.6142734196 |    -0.1121672966    0.6142733779 | 
                - Gap at zero temperature -
                  Finite temp. Fermi level   |      Finite temp. Fermi level  
     346 |    -0.1103404671    0.4920509526 |    -0.1103404685    0.4920510429 | 
     347 |    -0.1101777464    0.4809897093 |    -0.1101777467    0.4809897326 | 
     348 |    -0.1094849352    0.4342325188 |    -0.1094849346    0.4342324761 | 
     349 |    -0.1083152941    0.3582698465 |    -0.1083152935    0.3582698067 | 
     350 |    -0.1056599458    0.2132500634 |    -0.1056599452    0.2132500347 | 
                          ------                             ------
     498 |     0.5720827924    0.0000000000 |     0.5720827918    0.0000000000 | 

                            |  Abs_value |  Threshold | Converged
     Delta_Free_energy/atom |   4.37E-05 |   1.00E-06 |        No
     Delta_Energy/atom      |   4.37E-05 |   1.00E-04 |       Yes
     Delta_Entropy/atom     |     n.a.   |   1.00E-03 |      n.a.
     Commutator             |   1.61E-05 |   1.00E-05 |        No
     Delta_Fermi_level      |     n.a.   |   1.00E-03 |      n.a.

  Line search of the free energy minimum:
  Step_type        Step             Free_energy   Predicted_free_energy
.   Initial    0.000000    -4938.52284233261435

Performing  Pulay mixing of Hamiltonian with coefficients:
                        Spin 1               Spin 2
                1.000000000000       1.000000000000
Lambda-->       0.060743530904       0.060743529906     ... done

.    Trial1    0.381966    -4938.52217442238907

Performing  Pulay mixing of Hamiltonian with coefficients:
                        Spin 1               Spin 2
                1.000000000000       1.000000000000
Lambda-->       0.060743530904       0.060743529906     ... done

.    Trial2    0.145898    -4938.52233960123795

Performing  Pulay mixing of Hamiltonian with coefficients:
                        Spin 1               Spin 2
                1.000000000000       1.000000000000
Lambda-->       0.060743530904       0.060743529906     ... done

.    Trial3    0.055728    -4938.52235053777076

Performing  Pulay mixing of Hamiltonian with coefficients:
                        Spin 1               Spin 2
                1.000000000000       1.000000000000
Lambda-->       0.060743530904       0.060743529906     ... done

.     Cubic    0.283235    -4938.52226764177249    -4938.52276365907346

Performing  Pulay mixing of Hamiltonian with coefficients:
                        Spin 1               Spin 2
                1.000000000000       1.000000000000
Lambda-->       0.060743530904       0.060743529906     ... done

.   Quartic    0.201562    -4938.52231850224052    -4938.52238640257747

Performing  Pulay mixing of Hamiltonian with coefficients:
                        Spin 1               Spin 2
                1.000000000000       1.000000000000
Lambda-->       0.060743530904       0.060743529906     ... done

.    Trial6    0.000557    -4938.52234310632412

Performing  Pulay mixing of Hamiltonian with coefficients:
                        Spin 1               Spin 2
                1.000000000000       1.000000000000
Lambda-->       0.060743530904       0.060743529906     ... done

.  NoMinFnd    0.055728    -4938.52235053777076

--------------------------------------------------------------------------------
  Iter                              Commutator    Free_energy(A=E-TS)     DeltaA
#    1                          0.000013555654   -4938.52235053777076   4.92E-04

Step                       =       0.055728090001
Energy (E)                 =   -4938.421627128561
Entropy (-TS)              =      -0.100723409141
Free energy (A=E-TS)       =   -4938.522350537771
Est. 0K Energy 0.5*(E+A)   =   -4938.471988833166
Residual Non-orthogonality =       0.000000000000
Residual N_electrons       =       0.000000000069

Spin          Integrated_Ne            Fermi_level     Delta_Fermi_level
   1       343.999999840032        -0.110460719897             -3.40E-06
   2       344.000000159342        -0.110460719897             -3.40E-06

                           Spin 1           |                 Spin 2           |
     Orb |    H-eigenvalues     Occupancies |    H-eigenvalues     Occupancies |
       1 |    -3.2232655702    1.0000000000 |    -3.2232655707    1.0000000000 | 
                          ------                             ------
     341 |    -0.1143035603    0.7399482263 |    -0.1143035620    0.7399483134 | 
     342 |    -0.1139212970    0.7194387624 |    -0.1139212967    0.7194387463 | 
     343 |    -0.1127670880    0.6519451464 |    -0.1127670877    0.6519451282 | 
     344 |    -0.1124239718    0.6304698107 |    -0.1124239725    0.6304698540 | 
                                                   - Gap at zero temperature -
     345 |    -0.1121734986    0.6144543407 |    -0.1121734983    0.6144543217 | 
                - Gap at zero temperature -
                  Finite temp. Fermi level   |      Finite temp. Fermi level  
     346 |    -0.1103406064    0.4918295142 |    -0.1103406080    0.4918296271 | 
     347 |    -0.1101829043    0.4811094586 |    -0.1101829050    0.4811095049 | 
     348 |    -0.1094893098    0.4342979961 |    -0.1094893095    0.4342979763 | 
     349 |    -0.1083184687    0.3582560460 |    -0.1083184684    0.3582560274 | 
     350 |    -0.1056636131    0.2132624874 |    -0.1056636128    0.2132624738 | 
                          ------                             ------
     498 |     0.5656935063    0.0000000000 |     0.5656935058    0.0000000000 | 

                            |  Abs_value |  Threshold | Converged
     Delta_Free_energy/atom |   1.26E-05 |   1.00E-06 |        No
     Delta_Energy/atom      |   1.25E-05 |   1.00E-04 |       Yes
     Delta_Entropy/atom     |   6.14E-08 |   1.00E-04 |       Yes
     Commutator             |   1.36E-05 |   1.00E-05 |        No
     Delta_Fermi_level      |   3.40E-06 |   1.00E-03 |       Yes

  Line search of the free energy minimum:
  Step_type        Step             Free_energy   Predicted_free_energy
.   Initial    0.000000    -4938.52235053777076

Performing  Pulay mixing of Hamiltonian with coefficients:
                        Spin 1               Spin 2
                1.000000000000       1.000000000000
Lambda-->       0.054835104936       0.054835104105     ... done

.    Trial1    0.055728    -4938.52235433196165

Performing  Pulay mixing of Hamiltonian with coefficients:
                        Spin 1               Spin 2
                1.000000000000       1.000000000000
Lambda-->       0.054835104936       0.054835104105     ... done

.    Trial2    0.416408    -4938.52221097734673

Performing  Pulay mixing of Hamiltonian with coefficients:
                        Spin 1               Spin 2
                1.000000000000       1.000000000000
Lambda-->       0.054835104936       0.054835104105     ... done

. Quadratic    0.058313    -4938.52235433998794    -4938.52235433943315

--------------------------------------------------------------------------------
  Iter                              Commutator    Free_energy(A=E-TS)     DeltaA
#    2                          0.000013140282   -4938.52235433998794  -3.80E-06

Step                       =       0.058313269855
Energy (E)                 =   -4938.421614574666
Entropy (-TS)              =      -0.100739765290
Free energy (A=E-TS)       =   -4938.522354339988
Est. 0K Energy 0.5*(E+A)   =   -4938.471984457326
Residual Non-orthogonality =       0.000000000000
Residual N_electrons       =       0.000000000032

Spin          Integrated_Ne            Fermi_level     Delta_Fermi_level
   1       343.999999906071        -0.110479082353             -1.84E-05
   2       344.000000093641        -0.110479082353             -1.84E-05

                           Spin 1           |                 Spin 2           |
     Orb |    H-eigenvalues     Occupancies |    H-eigenvalues     Occupancies |
       1 |    -3.2233180551    1.0000000000 |    -3.2233180553    1.0000000000 | 
                          ------                             ------
     341 |    -0.1143232811    0.7400193441 |    -0.1143232823    0.7400194069 | 
     342 |    -0.1139394414    0.7194267893 |    -0.1139394416    0.7194268008 | 
     343 |    -0.1127870724    0.6520452895 |    -0.1127870726    0.6520453017 | 
     344 |    -0.1124407752    0.6303709658 |    -0.1124407754    0.6303709781 | 
                                                   - Gap at zero temperature -
     345 |    -0.1121918563    0.6144540332 |    -0.1121918555    0.6144539820 | 
                - Gap at zero temperature -
                  Finite temp. Fermi level   |      Finite temp. Fermi level  
     346 |    -0.1103599794    0.4918982450 |    -0.1103599805    0.4918983239 | 
     347 |    -0.1102018304    0.4811477500 |    -0.1102018306    0.4811477616 | 
     348 |    -0.1095077884    0.4343057605 |    -0.1095077875    0.4343057056 | 
     349 |    -0.1083403260    0.3584747227 |    -0.1083403262    0.3584747323 | 
     350 |    -0.1056817614    0.2132527123 |    -0.1056817605    0.2132526731 | 
                          ------                             ------
     498 |     0.5625272497    0.0000000000 |     0.5625272489    0.0000000000 | 

                            |  Abs_value |  Threshold | Converged
     Delta_Free_energy/atom |   9.75E-08 |   1.00E-06 |       Yes
     Delta_Energy/atom      |   3.22E-07 |   1.00E-04 |       Yes
     Delta_Entropy/atom     |   4.19E-07 |   1.00E-04 |       Yes
     Commutator             |   1.31E-05 |   1.00E-05 |        No
     Delta_Fermi_level      |   1.84E-05 |   1.00E-03 |       Yes

  Line search of the free energy minimum:
  Step_type        Step             Free_energy   Predicted_free_energy
.   Initial    0.000000    -4938.52235433998794

Performing  Pulay mixing of Hamiltonian with coefficients:
                        Spin 1               Spin 2
              -10.112180729068     -10.112180661335
               11.112180729068      11.112180661335
Lambda-->       0.017753127892       0.017753127111     ... done

.    Trial1    0.058313    -4938.51996563041757

Performing  Pulay mixing of Hamiltonian with coefficients:
                        Spin 1               Spin 2
              -10.112180729068     -10.112180661335
               11.112180729068      11.112180661335
Lambda-->       0.017753127892       0.017753127111     ... done

.    Trial2    0.022274    -4938.52231676920928

Performing  Pulay mixing of Hamiltonian with coefficients:
                        Spin 1               Spin 2
              -10.112180729068     -10.112180661335
               11.112180729068      11.112180661335
Lambda-->       0.017753127892       0.017753127111     ... done

. Quadratic    0.010363    -4938.52230047843568    -4938.52247137673567

Performing  Pulay mixing of Hamiltonian with coefficients:
                        Spin 1               Spin 2
              -10.112180729068     -10.112180661335
               11.112180729068      11.112180661335
Lambda-->       0.017753127892       0.017753127111     ... done

.     Cubic    0.019917    -4938.52234488395061    -4938.52231985826620

Performing  Pulay mixing of Hamiltonian with coefficients:
                        Spin 1               Spin 2
              -10.112180729068     -10.112180661335
               11.112180729068      11.112180661335
Lambda-->       0.017753127892       0.017753127111     ... done

.   Quartic    0.017690    -4938.52235725140690    -4938.52235283444952

--------------------------------------------------------------------------------
  Iter                              Commutator    Free_energy(A=E-TS)     DeltaA
#    3                          0.000019033704   -4938.52235725140690  -2.91E-06

Step                       =       0.017689627947
Energy (E)                 =   -4938.421488128483
Entropy (-TS)              =      -0.100869122938
Free energy (A=E-TS)       =   -4938.522357251407
Est. 0K Energy 0.5*(E+A)   =   -4938.471922689945
Residual Non-orthogonality =       0.000000000000
Residual N_electrons       =      -0.000000000014

Spin          Integrated_Ne            Fermi_level     Delta_Fermi_level
   1       343.999999918149        -0.110657060650             -1.78E-04
   2       344.000000081974        -0.110657060650             -1.78E-04

                           Spin 1           |                 Spin 2           |
     Orb |    H-eigenvalues     Occupancies |    H-eigenvalues     Occupancies |
       1 |    -3.2237431127    1.0000000000 |    -3.2237431127    1.0000000000 | 
                          ------                             ------
     341 |    -0.1145060338    0.7402692219 |    -0.1145060342    0.7402692399 | 
     342 |    -0.1141206326    0.7196032320 |    -0.1141206330    0.7196032509 | 
     343 |    -0.1129654864    0.6520721901 |    -0.1129654868    0.6520722112 | 
     344 |    -0.1126240904    0.6307092794 |    -0.1126240907    0.6307093011 | 
                                                   - Gap at zero temperature -
     345 |    -0.1123699387    0.6144607432 |    -0.1123699381    0.6144607022 | 
                - Gap at zero temperature -
                  Finite temp. Fermi level   |      Finite temp. Fermi level  
     346 |    -0.1105402392    0.4920534118 |    -0.1105402395    0.4920534348 | 
     347 |    -0.1103861532    0.4815787603 |    -0.1103861536    0.4815787834 | 
     348 |    -0.1096932120    0.4348035830 |    -0.1096932114    0.4348035402 | 
     349 |    -0.1085240619    0.3588351042 |    -0.1085240622    0.3588351252 | 
     350 |    -0.1058776563    0.2140718304 |    -0.1058776566    0.2140718457 | 
                          ------                             ------
     498 |     0.5307533045    0.0000000000 |     0.5307533049    0.0000000000 | 

                            |  Abs_value |  Threshold | Converged
     Delta_Free_energy/atom |   7.47E-08 |   1.00E-06 |       Yes
     Delta_Energy/atom      |   3.24E-06 |   1.00E-04 |       Yes
     Delta_Entropy/atom     |   3.32E-06 |   1.00E-04 |       Yes
     Commutator             |   1.90E-05 |   1.00E-05 |        No
     Delta_Fermi_level      |   1.78E-04 |   1.00E-03 |       Yes

  Line search of the free energy minimum:
  Step_type        Step             Free_energy   Predicted_free_energy
.   Initial    0.000000    -4938.52235725140690

Performing  Pulay mixing of Hamiltonian with coefficients:
                        Spin 1               Spin 2
               -1.238304188000      -1.238303978522
                0.849452108516       0.849451878955
                1.388852079484       1.388852099567
Lambda-->       0.001344544955       0.001344545112     ... done

.    Trial1    0.017690    -4938.52236761609674

Performing  Pulay mixing of Hamiltonian with coefficients:
                        Spin 1               Spin 2
               -1.238304188000      -1.238303978522
                0.849452108516       0.849451878955
                1.388852079484       1.388852099567
Lambda-->       0.001344544955       0.001344545112     ... done

.    Trial2    0.392899    -4938.51592906260703

Performing  Pulay mixing of Hamiltonian with coefficients:
                        Spin 1               Spin 2
               -1.238304188000      -1.238303978522
                0.849452108516       0.849451878955
                1.388852079484       1.388852099567
Lambda-->       0.001344544955       0.001344545112     ... done

. Quadratic    0.015331    -4938.52236355380137    -4938.52236786735466

Performing  Pulay mixing of Hamiltonian with coefficients:
                        Spin 1               Spin 2
               -1.238304188000      -1.238303978522
                0.849452108516       0.849451878955
                1.388852079484       1.388852099567
Lambda-->       0.001344544955       0.001344545112     ... done

.     Cubic    0.173490    -4938.52141648825182    -4938.52311182252743

Performing  Pulay mixing of Hamiltonian with coefficients:
                        Spin 1               Spin 2
               -1.238304188000      -1.238303978522
                0.849452108516       0.849451878955
                1.388852079484       1.388852099567
Lambda-->       0.001344544955       0.001344545112     ... done

.   Quartic    0.074992    -4938.52229793007791    -4938.52249141086395

Performing  Pulay mixing of Hamiltonian with coefficients:
                        Spin 1               Spin 2
               -1.238304188000      -1.238303978522
                0.849452108516       0.849451878955
                1.388852079484       1.388852099567
Lambda-->       0.001344544955       0.001344545112     ... done

.  NoMinFnd    0.017690    -4938.52236761609583

--------------------------------------------------------------------------------
  Iter                              Commutator    Free_energy(A=E-TS)     DeltaA
#    4                          0.000015949999   -4938.52236761609583  -1.04E-05

Step                       =       0.017689627947
Energy (E)                 =   -4938.421445980174
Entropy (-TS)              =      -0.100921635945
Free energy (A=E-TS)       =   -4938.522367616096
Est. 0K Energy 0.5*(E+A)   =   -4938.471906798135
Residual Non-orthogonality =       0.000000000000
Residual N_electrons       =      -0.000000000024

Spin          Integrated_Ne            Fermi_level     Delta_Fermi_level
   1       343.999999862482        -0.110739185483             -8.21E-05
   2       344.000000137735        -0.110739185483             -8.21E-05

                           Spin 1           |                 Spin 2           |
     Orb |    H-eigenvalues     Occupancies |    H-eigenvalues     Occupancies |
       1 |    -3.2239272648    1.0000000000 |    -3.2239272643    1.0000000000 | 
                          ------                             ------
     341 |    -0.1145882876    0.7402759699 |    -0.1145882882    0.7402759995 | 
     342 |    -0.1142054324    0.7197500768 |    -0.1142054329    0.7197501079 | 
     343 |    -0.1130512622    0.6522975528 |    -0.1130512628    0.6522975879 | 
     344 |    -0.1127061566    0.6307055664 |    -0.1127061562    0.6307055402 | 
                                                   - Gap at zero temperature -
     345 |    -0.1124551250    0.6146580782 |    -0.1124551246    0.6146580514 | 
                - Gap at zero temperature -
                  Finite temp. Fermi level   |      Finite temp. Fermi level  
     346 |    -0.1106190185    0.4918258772 |    -0.1106190190    0.4918259159 | 
     347 |    -0.1104714616    0.4817950451 |    -0.1104714622    0.4817950838 | 
     348 |    -0.1097790220    0.4350500359 |    -0.1097790216    0.4350500083 | 
     349 |    -0.1086121793    0.3592103612 |    -0.1086121798    0.3592103969 | 
     350 |    -0.1059629228    0.2142157007 |    -0.1059629234    0.2142157269 | 
                          ------                             ------
     498 |     0.5149674302    0.0000000000 |     0.5149674306    0.0000000000 | 

                            |  Abs_value |  Threshold | Converged
     Delta_Free_energy/atom |   2.66E-07 |   1.00E-06 |       Yes
     Delta_Energy/atom      |   1.08E-06 |   1.00E-04 |       Yes
     Delta_Entropy/atom     |   1.35E-06 |   1.00E-04 |       Yes
     Commutator             |   1.59E-05 |   1.00E-05 |        No
     Delta_Fermi_level      |   8.21E-05 |   1.00E-03 |       Yes

  Line search of the free energy minimum:
  Step_type        Step             Free_energy   Predicted_free_energy
.   Initial    0.000000    -4938.52236761609583

Performing  Pulay mixing of Hamiltonian with coefficients:
                        Spin 1               Spin 2
                1.858943394812       1.858943265342
               -1.625807973938      -1.625807887937
               -1.179061775628      -1.179061651526
                1.945926354755       1.945926274121
Lambda-->       0.000106232430       0.000106232418     ... done

.    Trial1    0.017690    -4938.52238609609958

Performing  Pulay mixing of Hamiltonian with coefficients:
                        Spin 1               Spin 2
                1.858943394812       1.858943265341
               -1.625807973938      -1.625807887937
               -1.179061775628      -1.179061651526
                1.945926354755       1.945926274121
Lambda-->       0.000106232430       0.000106232418     ... done

.    Trial2    0.392899    -4938.52132883928516

Performing  Pulay mixing of Hamiltonian with coefficients:
                        Spin 1               Spin 2
                1.858943394812       1.858943265341
               -1.625807973938      -1.625807887937
               -1.179061775628      -1.179061651526
                1.945926354755       1.945926274121
Lambda-->       0.000106232430       0.000106232418     ... done

. Quadratic    0.061979    -4938.52237489139407    -4938.52240537902162

Performing  Pulay mixing of Hamiltonian with coefficients:
                        Spin 1               Spin 2
                1.858943394812       1.858943265342
               -1.625807973938      -1.625807887937
               -1.179061775628      -1.179061651526
                1.945926354755       1.945926274121
Lambda-->       0.000106232430       0.000106232418     ... done

.     Cubic    0.033078    -4938.52238564732033    -4938.52239102077874

Performing  Pulay mixing of Hamiltonian with coefficients:
                        Spin 1               Spin 2
                1.858943394812       1.858943265342
               -1.625807973938      -1.625807887937
               -1.179061775628      -1.179061651526
                1.945926354755       1.945926274121
Lambda-->       0.000106232430       0.000106232418     ... done

.   Quartic    0.288291    -4938.52184308932374    -4938.52350284322529

Performing  Pulay mixing of Hamiltonian with coefficients:
                        Spin 1               Spin 2
                1.858943394812       1.858943265342
               -1.625807973938      -1.625807887937
               -1.179061775628      -1.179061651526
                1.945926354755       1.945926274121
Lambda-->       0.000106232430       0.000106232418     ... done

.  NoMinFnd    0.017690    -4938.52238609611413

--------------------------------------------------------------------------------
  Iter                              Commutator    Free_energy(A=E-TS)     DeltaA
#    5                          0.000006087658   -4938.52238609611413  -1.85E-05

Step                       =       0.017689627947
Energy (E)                 =   -4938.421481641876
Entropy (-TS)              =      -0.100904454273
Free energy (A=E-TS)       =   -4938.522386096114
Est. 0K Energy 0.5*(E+A)   =   -4938.471933868996
Residual Non-orthogonality =       0.000000000000
Residual N_electrons       =      -0.000000000033

Spin          Integrated_Ne            Fermi_level     Delta_Fermi_level
   1       343.999999797498        -0.110741389114             -2.20E-06
   2       344.000000202804        -0.110741389114             -2.20E-06

                           Spin 1           |                 Spin 2           |
     Orb |    H-eigenvalues     Occupancies |    H-eigenvalues     Occupancies |
       1 |    -3.2238937503    1.0000000000 |    -3.2238937504    1.0000000000 | 
                          ------                             ------
     341 |    -0.1145867654    0.7400809883 |    -0.1145867660    0.7400810203 | 
     342 |    -0.1142112041    0.7199458847 |    -0.1142112038    0.7199458653 | 
     343 |    -0.1130511134    0.6521523487 |    -0.1130511140    0.6521523866 | 
     344 |    -0.1127069853    0.6306184150 |    -0.1127069849    0.6306183926 | 
                - Gap at zero temperature -
     345 |    -0.1124619293    0.6149545591 |    -0.1124619299    0.6149545986 | 
                                                   - Gap at zero temperature -
                  Finite temp. Fermi level   |      Finite temp. Fermi level  
     346 |    -0.1106163851    0.4914969123 |    -0.1106163857    0.4914969541 | 
     347 |    -0.1104735113    0.4817845869 |    -0.1104735119    0.4817846287 | 
     348 |    -0.1097835789    0.4352074273 |    -0.1097835795    0.4352074684 | 
     349 |    -0.1086133302    0.3591444259 |    -0.1086133308    0.3591444646 | 
     350 |    -0.1059629396    0.2141155483 |    -0.1059629402    0.2141155766 | 
                          ------                             ------
     498 |     0.5129059074    0.0000000000 |     0.5129059068    0.0000000000 | 

                            |  Abs_value |  Threshold | Converged
     Delta_Free_energy/atom |   4.74E-07 |   1.00E-06 |       Yes
     Delta_Energy/atom      |   9.14E-07 |   1.00E-04 |       Yes
     Delta_Entropy/atom     |   4.41E-07 |   1.00E-04 |       Yes
     Commutator             |   6.09E-06 |   1.00E-05 |       Yes
     Delta_Fermi_level      |   2.20E-06 |   1.00E-03 |       Yes
EDFT occupancies loop converged after    5 iterations.


Writing density kernel to file "Pd_38.dkn" ... done

Writing Hamiltonian to file "Pd_38.ham" ... done


>>> Density kernel optimised for the current NGWF basis:
     ~~~~~~~~~~~~~~~~~~~~~~~~~~~~~~~~~~~~~~~~~~~~~~~~~~~~~~~~~~~
     Total free energy           =  -4.93852238609611E+03  Eh
     [H,K] commutator            =   6.0877E-06
     ~~~~~~~~~~~~~~~~~~~~~~~~~~~~~~~~~~~~~~~~~~~~~~~~~~~~~~~~~~~


################################################################################
########################### NGWF CG iteration  009 #############################
################################################################################
****** Reciprocal space K.E. preconditioning with k_zero =  3.0000 a0^-1 *******

>>> Checking for convergence of NGWFs:   NOT CONVERGED
  ========================================================================
         NGWF RMS gradient =  1.6697E-05 >  2.0000E-06  | above tolerance
  ========================================================================

>>> Improving NGWFs using line search:
============ Calculation of NGWF S^-1 using Hotelling algorithm ================ 
         Iteration  |  Frobenius norm and Maximum abs value    (of I-S*S_n^-1)   
               1       0.23375905E+00     0.98049398E-02
               2       0.84249446E-03     0.36264022E-04
               3       0.57607266E-07     0.27075937E-08
               4       0.23905364E-12     0.19095836E-13
================================================================================
    Initial Ne1:     343.99977882
    Initial Ne2:     343.99977922
      Final Ne1:     343.99999980
      Final Ne2:     344.00000020
============ Calculation of NGWF S^-1 using Hotelling algorithm ================ 
         Iteration  |  Frobenius norm and Maximum abs value    (of I-S*S_n^-1)   
               1       0.31853362E-01     0.13386483E-02
               2       0.15555366E-04     0.67214065E-06
               3       0.20603833E-10     0.78737017E-12
================================================================================
------------------------------- NGWF line search -------------------------------
RMS gradient                =       0.00001669707557
Trial step length           =               1.010419
Gradient along search dir.  =         -0.00331301196
Functional at step 0        =   -4938.52238609611504
Functional at step 1        =   -4938.52379598465450
Functional predicted        =   -4938.52383192052912
Selected quadratic step     =               0.872816
Conjugate gradients coeff.  =               0.000000
--------------------------- NGWF line search finished --------------------------
                                               
Writing NGWFs to file "Pd_38.tightbox_ngwfs"....  done

>>> Optimising kernel for current NGWFs:

--------------------------- Ensemble-DFT optimisation --------------------------
Running ScaLAPACK on   20 processor(s).

--------------------------------------------------------------------------------
  Iter                              Commutator    Free_energy(A=E-TS)     DeltaA
#    0                          0.000014926271   -4938.52383190724868  -1.45E-03

Step                       =       0.381966011250
Energy (E)                 =   -4938.422927453010
Entropy (-TS)              =      -0.100904454273
Free energy (A=E-TS)       =   -4938.523831907249
Est. 0K Energy 0.5*(E+A)   =   -4938.473379680129
Residual Non-orthogonality =       0.000000000000
Residual N_electrons       =      -0.000000000033

Spin          Integrated_Ne            Fermi_level     Delta_Fermi_level
   1       343.999999797498        -0.110741389114              9.00E+99
   2       344.000000202804        -0.110741389114              9.00E+99

                           Spin 1           |                 Spin 2           |
     Orb |    H-eigenvalues     Occupancies |    H-eigenvalues     Occupancies |
       1 |    -3.2238937503    1.0000000000 |    -3.2238937504    1.0000000000 | 
                          ------                             ------
     341 |    -0.1145867654    0.7400809883 |    -0.1145867660    0.7400810203 | 
     342 |    -0.1142112041    0.7199458847 |    -0.1142112038    0.7199458653 | 
     343 |    -0.1130511134    0.6521523487 |    -0.1130511140    0.6521523866 | 
     344 |    -0.1127069853    0.6306184150 |    -0.1127069849    0.6306183926 | 
                - Gap at zero temperature -
     345 |    -0.1124619293    0.6149545591 |    -0.1124619299    0.6149545986 | 
                                                   - Gap at zero temperature -
                  Finite temp. Fermi level   |      Finite temp. Fermi level  
     346 |    -0.1106163851    0.4914969123 |    -0.1106163857    0.4914969541 | 
     347 |    -0.1104735113    0.4817845869 |    -0.1104735119    0.4817846287 | 
     348 |    -0.1097835789    0.4352074273 |    -0.1097835795    0.4352074684 | 
     349 |    -0.1086133302    0.3591444259 |    -0.1086133308    0.3591444646 | 
     350 |    -0.1059629396    0.2141155483 |    -0.1059629402    0.2141155766 |
[truncated: 11,593,880 more chars]
