# Supplementary material for: Atomistic simulations on the carbidisation processes in Pd nanoparticles
Source: RSC Adv. 2023 Feb 14;13(9):5619–26. doi: 10.1039/d2ra07462a (PMC9926891; doi:10.1039/d2ra07462a)
Supplement: RA-013-D2RA07462A-s001 [file RA-013-D2RA07462A-s001.zip › Supporting Information/1.Pd_38_Truncated_Octahedron/Interstitial_Transition_State/1/2.Product.xyz]

39        
Initial atomic coordinates
C     9.995006   11.984220   11.975869
Pd    6.151579    8.049861    9.968748
Pd    6.141839    9.997792    8.049114
Pd    6.148894    9.988362   11.942237
Pd    6.145985   11.954033    9.958402
Pd    8.059554    6.160003    9.986241
Pd   10.001593    6.148332    8.058093
Pd   10.016135    6.159847   11.941431
Pd    8.057554   10.002294    6.168576
Pd    9.991943    8.059980    6.158322
Pd    8.006263    8.007095    8.006108
Pd    8.021247    9.978919    9.974458
Pd   10.002337    8.041317    9.984115
Pd   10.007293    9.985982    8.041693
Pd    8.002628    8.015410   11.993772
Pd    8.037958    9.972252   13.863574
Pd   10.029506    8.040392   13.857542
Pd   10.001496    9.941477   11.965704
Pd    9.993066   11.940998    6.164079
Pd    8.000772   11.994220    7.999458
Pd    8.034553   13.861815    9.955550
Pd   10.001491   11.959272    9.949722
Pd   10.002231   13.860735    8.044848
Pd    7.962255   11.995711   12.008045
Pd   10.030808   11.958353   13.935416
Pd   10.017814   13.949264   11.947865
Pd   11.942510    6.154588   10.000569
Pd   11.939052   10.002341    6.161230
Pd   11.993325    8.003658    8.006334
Pd   11.965951    9.979824    9.972947
Pd   13.842399    8.058338   10.005772
Pd   13.845904    9.997464    8.059497
Pd   11.999180    8.000495   11.995884
Pd   11.974996    9.969913   13.872360
Pd   13.847591    9.983343   11.948319
Pd   11.998726   11.997584    7.999706
Pd   11.968554   13.865526    9.967582
Pd   13.851331   11.945325    9.991480
Pd   12.044159   12.014089   12.013091
