# Supplementary material for: Atomistic simulations on the carbidisation processes in Pd nanoparticles
Source: RSC Adv. 2023 Feb 14;13(9):5619–26. doi: 10.1039/d2ra07462a (PMC9926891; doi:10.1039/d2ra07462a)
Supplement: RA-013-D2RA07462A-s001 [file RA-013-D2RA07462A-s001.zip › Supporting Information/1.Pd_38_Truncated_Octahedron/Interstitial_Transition_State/1/Pd_38.dat]

TASK transitionstatesearch
tssearch_method : LSTQST
tssearch_lstqst_protocol : CompleteLSTQST 
CUTOFF_ENERGY 800.0000000000   eV                 
MAXIT_NGWF_CG 100            
XC_FUNCTIONAL PBE
SPINPOLARIZED FALSE
CONSTANT_EFIELD 0.0000000000     0.0000000000     0.0000000000     
OUTPUT_DETAIL VERBOSE      
DO_PROPERTIES TRUE
WRITE_DENSITY_PLOT TRUE                     
EDFT TRUE 
write_xyz               : T 
PAW                     : F
edft_spin_fix           : 0
edft_update_scheme      : pulay_mix
edft_maxit              : 10
write_hamiltonian       : T
edft_smearing_width     : 0.1 eV
geom_continuation       : F  
geom_maxiter            : 40  
write_denskern          : T
write_tightbox_ngwfs    : T
write_converged_dkngwfs : F
geom_disp_tol           : 1e-2 bohr
geom_force_tol          : 7e-3 "ha/bohr"

%block lattice_cart
Ang
 20.00000000000       0.000000000000       0.000000000000       
 0.000000000000       20.00000000000       0.000000000000       
 0.000000000000       0.000000000000       20.00000000000      
%endblock lattice_cart

%block positions_abs
Ang
C     8.003906    9.999936   11.995588
Pd    6.139805    8.025828    9.961423
Pd    6.142047    9.999975    8.039516
Pd    6.047497    9.999919   11.949866
Pd    6.139965   11.973990    9.961344
Pd    8.050416    6.144883    9.978270
Pd   10.002394    6.155096    8.055727
Pd   10.021613    6.145102   11.949068
Pd    8.055766   10.000046    6.165549
Pd    9.995826    8.058689    6.164313
Pd    8.009047    8.000641    7.998427
Pd    8.032394   10.000525    9.945730
Pd   10.023746    8.019921    9.975443
Pd   10.016513   10.000632    8.029115
Pd    7.994325    7.947048   12.005509
Pd    8.049806    9.999912   13.952122
Pd   10.038279    8.025890   13.860344
Pd   10.054316   10.000402   11.967455
Pd    9.996300   11.941213    6.164278
Pd    8.009225   11.999498    7.998239
Pd    8.050826   13.854737    9.978035
Pd   10.023926   11.979899    9.975452
Pd   10.002637   13.844471    8.055940
Pd    7.994595   12.052835   12.005546
Pd   10.038664   11.973952   13.860344
Pd   10.022005   13.854636   11.948749
Pd   11.944888    6.155099    9.997271
Pd   11.942490   10.000095    6.157156
Pd   11.989790    8.011912    8.010319
Pd   11.971277   10.000638    9.982995
Pd   13.836250    8.058494   10.004040
Pd   13.843197   10.000125    8.057925
Pd   12.001719    8.000837   11.990530
Pd   11.960963   10.000033   13.857758
Pd   13.835516   10.000096   11.943881
Pd   11.990025   11.988181    8.010311
Pd   11.944789   13.844460    9.997201
Pd   13.836552   11.941394   10.004008
Pd   12.002009   11.999267   11.990520 
%endblock positions_abs
%block positions_abs_product
Ang
C     9.995006   11.984220   11.975869
Pd    6.151579    8.049861    9.968748
Pd    6.141839    9.997792    8.049114
Pd    6.148894    9.988362   11.942237
Pd    6.145985   11.954033    9.958402
Pd    8.059554    6.160003    9.986241
Pd   10.001593    6.148332    8.058093
Pd   10.016135    6.159847   11.941431
Pd    8.057554   10.002294    6.168576
Pd    9.991943    8.059980    6.158322
Pd    8.006263    8.007095    8.006108
Pd    8.021247    9.978919    9.974458
Pd   10.002337    8.041317    9.984115
Pd   10.007293    9.985982    8.041693
Pd    8.002628    8.015410   11.993772
Pd    8.037958    9.972252   13.863574
Pd   10.029506    8.040392   13.857542
Pd   10.001496    9.941477   11.965704
Pd    9.993066   11.940998    6.164079
Pd    8.000772   11.994220    7.999458
Pd    8.034553   13.861815    9.955550
Pd   10.001491   11.959272    9.949722
Pd   10.002231   13.860735    8.044848
Pd    7.962255   11.995711   12.008045
Pd   10.030808   11.958353   13.935416
Pd   10.017814   13.949264   11.947865
Pd   11.942510    6.154588   10.000569
Pd   11.939052   10.002341    6.161230
Pd   11.993325    8.003658    8.006334
Pd   11.965951    9.979824    9.972947
Pd   13.842399    8.058338   10.005772
Pd   13.845904    9.997464    8.059497
Pd   11.999180    8.000495   11.995884
Pd   11.974996    9.969913   13.872360
Pd   13.847591    9.983343   11.948319
Pd   11.998726   11.997584    7.999706
Pd   11.968554   13.865526    9.967582
Pd   13.851331   11.945325    9.991480
Pd   12.044159   12.014089   12.013091
%endblock positions_abs_product

%block species
Pd Pd 46 13 9.0
C  C  6  4  9.0 
%endblock species

%block species_atomic_set
Pd SOLVE
C  SOLVE
%endblock species_atomic_set

%block species_pot
Pd    "Pd_NCP19_PBE_OTF.usp"
C     "C_NCP19_PBE_OTF.usp"
%endblock species_pot

%block species_constraints
Pd NONE
C  NONE
%endblock species_constraints
