# Supplementary material for: Atomistic simulations on the carbidisation processes in Pd nanoparticles
Source: RSC Adv. 2023 Feb 14;13(9):5619–26. doi: 10.1039/d2ra07462a (PMC9926891; doi:10.1039/d2ra07462a)
Supplement: RA-013-D2RA07462A-s001 [file RA-013-D2RA07462A-s001.zip › Supporting Information/1.Pd_38_Truncated_Octahedron/Interstitial_Transition_State/1/Pd_38.out]

==================================================================================
It's Wed 23 Feb 09:53:36 GMT 2022.
*** Starting onetep_launcher (node node-c12i-030, PIDs 81385 81386 81387 81388 81389 81390 81391 81392 81393 81394)...
    - ONETEP arguments: Pd_38.dat
    - Current directory: /lustre/scratch/mmm1045/2.ONETEP_Calculations/2.Octahedron/2.Truncated/1.Pd_38/2.Carbon/Barrier_Test/Interstitial/1/CompleteLSTQST
    - Launcher executable directory: /lustre/home/mmm1045/onetep/utils
    - (-e) ONETEP executable has NOT been specified through command-line
      ... ARCH environment variable has not been set either
      ... resolving onetep.* -> no matches
      ... resolving /lustre/home/mmm1045/onetep/utils/onetep.* -> no matches
      ... resolving /lustre/home/mmm1045/onetep/utils/../bin/onetep.young -> /lustre/home/mmm1045/onetep/utils/../bin/onetep.young
      ... resolving /lustre/scratch/mmm1045/2.ONETEP_Calculations/2.Octahedron/2.Truncated/1.Pd_38/2.Carbon/Barrier_Test/Interstitial/1/CompleteLSTQST/onetep.* -> no matches
      ... resolving /lustre/scratch/mmm1045/2.ONETEP_Calculations/2.Octahedron/2.Truncated/1.Pd_38/2.Carbon/Barrier_Test/Interstitial/1/CompleteLSTQST/../bin/onetep.* -> no matches
      ... trying /lustre/home/mmm1045/onetep/utils/../bin/onetep.young
          -> looks OK
*** Setting up environment...
    - (-s) Process stack size: unlimited
    - (-t) OMP_NUM_THREADS: 4
    - (-o) OMP_STACKSIZE: 64M
    - (-c) Maximum core file size: 2048000
    - (-d) decfort_dump_flag: n
    - (-m) I_MPI_OFA_TRANSLATION_CACHE: 0
    - (-m) I_MPI_DAPL_TRANSLATION_CACHE: 0
    - (-m) I_MPI_DAPL_UD_TRANSLATION_CACHE: 0
*** Starting ONETEP...
    - /lustre/home/mmm1045/onetep/utils/../bin/onetep.young Pd_38.dat
=================================================================================
_________________________________________________________________________________
[0] MPI startup(): I_MPI_DAPL_UD_TRANSLATION_CACHE variable has been removed from the product, its value is ignored

[0] MPI startup(): I_MPI_OFA_TRANSLATION_CACHE variable has been removed from the product, its value is ignored

[0] MPI startup(): I_MPI_DAPL_TRANSLATION_CACHE variable has been removed from the product, its value is ignored

 +---------------------------------------------------------------+
 |                                                               |
 |        ####### #     # ####### ####### ####### ######         |
 |        #     # ##    # #          #    #       #     #        |
 |        #     # # #   # #          #    #       #     #        |
 |        #     # #  #  # #####      #    #####   ######         |
 |        #     # #   # # #          #    #       #              |
 |        #     # #    ## #          #    #       #              |
 |        ####### #     # #######    #    ####### #              |
 |                                                               |
 |        Linear-Scaling Ab Initio Total Energy Program          |
 |                                                               |
 |          Release for academic collaborators of ODG            |
 |                                             Version 6.1.3.14  |
 |                                                               |
 +---------------------------------------------------------------+
 |                                                               |
 |  Authors:                                                     |
 |  Jacek Dziedzic, Peter D. Haynes, Nicholas D. M. Hine,        |
 |  Arash A. Mostofi, Mike C. Payne and Chris-Kriton Skylaris    |
 |                                                               |
 |  Contributors:                                                |
 |  J. Aarons, L. Andrinopoulos, P. W. Avraam, R. A. Bell,       |
 |  A. Bhandari, G. A. Bramley, R. J. Charlton, S. J. Clark,     |
 |  R. J. Clements, G. C. Constantinescu, F. Corsetti,           |
 |  N. Corsini, O. Dieguez, S. M. M. Dubois, K. K. B. Duff,      |
 |  J. M. Escartin, A. Greco, H. Helal, Q. O. Hill, L. P. Lee,   |
 |  J.-H. Li, E. B. Linscott, G. Moynihan, D. D. O`Regan,        |
 |  O. K. Okan, M. J. S. Phipps, C. J. Pickard,                  |
 |  J. C. A. Prentice, M. I. J. Probert, L. E. Ratcliff,         |
 |  M. Robinson, A. Ruiz Serrano, J. S. Spencer, E. W. Tait,     |
 |  G. Teobaldi, D. Turban, V. Vitale, K. A. Wilkinson,          |
 |  C. Weber, J. C. Womack, N. Yeung and T. J. Zuehlsdorff       |
 |                                                               |
 |                                   Copyright (c) 2004-2021     |
 |                                                               |
 |  Please cite:                                                 |
 |  "The ONETEP linear-scaling density functional theory program"|
 |   J. Chem. Phys. 152(17) 174111 (2020)                        |
 |                                                               |
 |          in all publications arising from your use of ONETEP. |
 |                                                               |
 +---------------------------------------------------------------+
 |                                                               |
 |   ONETEP is based on developments described in the following  |
 |   publications:                                               |
 |                                                               |
 |  "Nonorthogonal generalized Wannier function pseudopotential  |
 |   plane-wave method".                                         |
 |   C.-K. Skylaris, A. A. Mostofi, P. D. Haynes, O. Dieguez,    |
 |   M. C. Payne.                                                |
 |   Phys. Rev. B 66 035119 (2002).                              |
 |                                                               |
 |  "Preconditioned iterative minimization for linear-scaling    |
 |   electronic structure calculations".                         |
 |   A. A. Mostofi, P. D. Haynes, C.-K. Skylaris, M. C. Payne.   |
 |   J. Chem. Phys. 119(17), pp.8842-8848 (2003).                |
 |                                                               |
 |  "Total-energy calculations on a real space grid with         |
 |   localized functions and a plane-wave basis".                |
 |   A. A. Mostofi, C.-K. Skylaris, P. D. Haynes, M. C. Payne.   |
 |   Comput. Phys. Commun. 147, pp.788-802 (2002).               |
 |                                                               |
 |  "Accurate kinetic energy evaluation in electronic structure  |
 |   calculations with localized functions on real space grids"  |
 |   C.-K. Skylaris, A. A. Mostofi, P. D. Haynes, C. J. Pickard, |
 |   M. C. Payne.                                                |
 |   Comput. Phys. Commun. 140, pp.315-322 (2001).               |
 |                                                               |
 |  "Accurate ionic forces and geometry optimization in linear-  |
 |   scaling density-functional theory with local orbitals"      |
 |   N. D. M. Hine, M. Robinson, P. D. Haynes, C.-K. Skylaris,   |
 |   M. C. Payne, and A. A. Mostofi.                             |
 |   Phys. Rev. B 83 195102 (2011).                              |
 |                                                               |
 +---------------------------------------------------------------+

Job started: 23-02-2022 09:53 (-0000)
 
Reading parameters from file "Pd_38.dat" ...... done

If your calculation crashes here, before "Checking processes and threads..."
is displayed, then your stack size is insufficient.
If so, use "ulimit -s unlimited" at runtime.
You can disable this check with "check_stack_size F".

Checking processes and threads...
   Determining the default number of threads...
      No default threads set at compilation time: defaulting to 1.
      OpenMP library call suggests 4 threads.
      Hybrid MPI-OpenMP compilation detected.
      Number of MPI processes > 1.
      OMP_NUM_THREADS environment variable present and
      its value matches the one obtained from the OpenMP library call.
      Using this value as default.
      Default threads: 4
      Default applies to threads_max and threads_num_fftboxes.
      Settings in the input file override this default.
   ... done

   Running with 20 MPI processes.
   There are 10 MPI processes running on the same node as the root process.
   Each MPI process is using: 
               1 threads for simulation cell FFTs.
               1 threads for parallel FFT box operations.
               4 threads for loops over batched FFT box operations.
               4 threads in other parallel regions.
... done

Basic input checks...
Resetting ngwf_cg_rotate to TRUE for EDFT calculations
... done

Reading geometry and species blocks from file "Pd_38.dat" ...    
  Number of PPD points along a3 set to 1.  This is 
  the default value, it may have been provided also in the input file.
... done
 Writing xyz coordinates to file "Pd_38.xyz" ... done


--------------------------------------------------------------------------------
---------------------------------- INPUT FILE ----------------------------------
--------------------------------------------------------------------------------

TASK transitionstatesearch                                                      
tssearch_method : LSTQST                                                        
tssearch_lstqst_protocol : CompleteLSTQST                                       
CUTOFF_ENERGY 800.0000000000   eV                                               
MAXIT_NGWF_CG 100                                                               
XC_FUNCTIONAL PBE                                                               
SPINPOLARIZED FALSE                                                             
CONSTANT_EFIELD 0.0000000000     0.0000000000     0.0000000000                  
OUTPUT_DETAIL VERBOSE                                                           
DO_PROPERTIES TRUE                                                              
WRITE_DENSITY_PLOT TRUE                                                         
EDFT TRUE                                                                       
write_xyz               : T                                                     
PAW                     : F                                                     
edft_spin_fix           : 0                                                     
edft_update_scheme      : pulay_mix                                             
edft_maxit              : 10                                                    
write_hamiltonian       : T                                                     
edft_smearing_width     : 0.1 eV                                                
geom_continuation       : F                                                     
geom_maxiter            : 40                                                    
write_denskern          : T                                                     
write_tightbox_ngwfs    : T                                                     
write_converged_dkngwfs : F                                                     
geom_disp_tol           : 1e-2 bohr                                             
geom_force_tol          : 7e-3 "ha/bohr"                                        
%block lattice_cart                                                             
Ang                                                                             
20.00000000000       0.000000000000       0.000000000000                        
0.000000000000       20.00000000000       0.000000000000                        
0.000000000000       0.000000000000       20.00000000000                        
%endblock lattice_cart                                                          
%block positions_abs                                                            
     Hash =  -000004937536205607513351
%endblock positions_abs                                                         
%block positions_abs_product                                                    
     Hash =  -000009132871953738201704
%endblock positions_abs_product                                                 
%block species                                                                  
Pd Pd 46 13 9.0                                                                 
C  C  6  4  9.0                                                                 
%endblock species                                                               
%block species_atomic_set                                                       
Pd SOLVE                                                                        
C  SOLVE                                                                        
%endblock species_atomic_set                                                    
%block species_pot                                                              
Pd    "Pd_NCP19_PBE_OTF.usp"                                                    
C     "C_NCP19_PBE_OTF.usp"                                                     
%endblock species_pot                                                           
%block species_constraints                                                      
Pd NONE                                                                         
C  NONE                                                                         
%endblock species_constraints                                                   

--------------------------------------------------------------------------------
-------------------------------- END INPUT FILE --------------------------------
--------------------------------------------------------------------------------


 
<<<<<<<<<<<<<<<<<<<<<<<<<<<<<<<<< Full system >>>>>>>>>>>>>>>>>>>>>>>>>>>>>>>>>>
<<<<<<<<<<<<<<<<<<<<<<<<< Pseudopotential information >>>>>>>>>>>>>>>>>>>>>>>>>>
File: C_NCP19_PBE_OTF.usp [ 2001 points up to Gmax=  52.9 (1/bohr)]
  Atomic number:  6;  ionic charge:  4.000000
    Shell 1: l = 0; rc = 1.19 bohr
  Core charge supplied for Nonlinear Core Corrections
File: Pd_NCP19_PBE_OTF.usp [ 2001 points up to Gmax=  52.9 (1/bohr)]
  Atomic number: 46;  ionic charge: 18.000000
    Shell 1: l = 0; rc = 1.48 bohr
    Shell 2: l = 0; rc = 1.48 bohr
    Shell 3: l = 1; rc = 1.48 bohr
  Core charge supplied for Nonlinear Core Corrections
<<<<<<<<<<<<<<<<<<<<<<<<<<<<<<<<<<<<<<<<>>>>>>>>>>>>>>>>>>>>>>>>>>>>>>>>>>>>>>>>

-------------------------- Atom counting information ---------------------------
Symbol    Natoms    Nngwfs    Nprojs
  C          1         4         1
  Pd        38       494       190
.......   ......    ......    ......
Totals:     39       498       191
--------------------------------------------------------------------------------

=============================== PSINC grid sizes ===============================
                      Simulation cell:   75 x  75 x  75
                              FFT-box:   75 x  75 x  75
                                  PPD:    5 x   5 x   1
Grid space d1=  0.503927167406a0 (KE cutoff=  29.91358Eh = 813.99005eV)
Grid space d2=  0.503927167406a0 (KE cutoff=  29.91358Eh = 813.99005eV)
Grid space d3=  0.503927167406a0 (KE cutoff=  29.91358Eh = 813.99005eV)
================================================================================

********************* Fourier parallelisation information **********************
       Coarse grid (whole simulation cell) dimensions:     75    75    75
          Real-space ('12') slabs/proc (min max mean):      3     4     3
         Recip-space ('23') slabs/proc (min max mean):      1     2     1
********************************************************************************

********************* Fourier parallelisation information **********************
       Double grid (whole simulation cell) dimensions:    150   150   150
          Real-space ('12') slabs/proc (min max mean):      7     8     7
         Recip-space ('23') slabs/proc (min max mean):      3     4     3
********************************************************************************

Atom SCF Calculation for Pd : Z (AE atom) =  46 : Z (PS atom) =  18
Config String:
Orbitals (num,occ):  5     2.00 6.0010.00 0.00 0.00
Orbitals   (num,l):  5        0    1    2    0    1
Real-space Grid (nr,dr,rmax): 1353    0.0066568047    9.0000000000
Spherical Bessel Basis (nsws,lmax,cutoff):   37    2  176.3951722778
Confining potential (l,width,scale):  0    3.0000000000  100.0000000000
Confining potential (l,width,scale):  1    3.0000000000  100.0000000000
Confining potential (l,width,scale):  2    3.0000000000  100.0000000000
  1        -74.2420228089  -48.1733484465   91.3988812918  -12.1176941279
  2       -148.1839904279  -13.1536968006  119.6792955845  -15.4720506838
  3       -113.3321013079  -30.1572690813  102.4838595968  -13.6016635895
  4       -141.6865266490  -15.4890614439  116.9174365992  -15.2276585379
  5       -122.6125846797  -23.6822485375  108.3634949498  -14.2569457079
  6       -133.2221173236  -18.0028392484  114.0588794146  -14.8772371140
  7       -128.9911987195  -19.6138444432  112.3739820189  -14.6732703913
  8       -130.0704215890  -18.9522415067  113.0529379327  -14.7404473352
  9       -129.7881825862  -19.0098902111  112.9930197116  -14.7296263512
 10       -129.7646781606  -18.9768113592  113.0268927867  -14.7308028985
 11       -129.7513126316  -18.9610783575  113.0429750804  -14.7312559347
 12       -129.7423237065  -18.9498891476  113.0544004056  -14.7315682275
 13       -129.7362712553  -18.9419172009  113.0625306473  -14.7317827711
 14       -129.7321979001  -18.9362238077  113.0683295404  -14.7319301071
 15       -129.7294588055  -18.9321476216  113.0724757032  -14.7320313429
 16       -129.7276187227  -18.9292221623  113.0754473803  -14.7321009660
 17       -129.7263828337  -18.9271176003  113.0775823181  -14.7321489009
 18       -129.7255562501  -18.9255996058  113.0791202533  -14.7321820037
 19       -129.7250018023  -18.9245030593  113.0802297881  -14.7322048183
 20       -129.7246313634  -18.9237088665  113.0810324179  -14.7322206104
 21       -129.7243840294  -18.9231325210  113.0816142104  -14.7322315583
 22       -129.7242183177  -18.9227133164  113.0820368867  -14.7322391747
 23       -129.7241106782  -18.9224072655  113.0823452073  -14.7322445481
 24       -129.7240380854  -18.9221844696  113.0825694186  -14.7322482409
 25       -129.7239907354  -18.9220215542  113.0827332360  -14.7322508325
 26       -129.7239586698  -18.9219024886  113.0828528406  -14.7322526289
 27       -129.7239378223  -18.9218148950  113.0829407627  -14.7322539222
 28       -129.7239245913  -18.9217503097  113.0830055510  -14.7322548612
 29       -129.7239161808  -18.9217027059  113.0830532776  -14.7322555364
 30       -129.7239108377  -18.9216676113  113.0830884441  -14.7322560199
 31       -129.7239074725  -18.9216417167  113.0831143793  -14.7322563664
 32       -129.7239053870  -18.9216225891  113.0831335286  -14.7322566158
 33       -129.7239041253  -18.9216084439  113.0831476845  -14.7322567960
 34       -129.7239033882  -18.9215979717  113.0831581612  -14.7322569268
 35       -129.7239029803  -18.9215902109  113.0831659233  -14.7322570222
 36       -129.7239027747  -18.9215844540  113.0831716798  -14.7322570921
 37       -129.7239026900  -18.9215801798  113.0831759529  -14.7322571436
Atom SCF converged after  37 iterations to a total energy of   -129.72390269

Atom SCF Calculation for C  : Z (AE atom) =   6 : Z (PS atom) =   4
Config String:
Orbitals (num,occ):  2     2.00 2.00
Orbitals   (num,l):  2        0    1
Real-space Grid (nr,dr,rmax): 1353    0.0066568047    9.0000000000
Spherical Bessel Basis (nsws,lmax,cutoff):   37    1  176.3951722778
Confining potential (l,width,scale):  0    3.0000000000  100.0000000000
Confining potential (l,width,scale):  1    3.0000000000  100.0000000000
  1         -5.8591838188   -1.2582654164    4.5135250021   -1.7471920502
  2         -5.6035860817   -1.3649252440    4.4047711452   -1.7030708134
  3         -5.5947807249   -1.3789195009    4.3922085012   -1.6970186380
  4         -5.5979557309   -1.3818514012    4.3898615689   -1.6958530449
  5         -5.5994249070   -1.3835267232    4.3884743930   -1.6952428187
  6         -5.6001601102   -1.3844622988    4.3876834118   -1.6949182005
  7         -5.6005461345   -1.3849784926    4.3872405919   -1.6947440681
  8         -5.6007546064   -1.3852612413    4.3869953419   -1.6946503218
  9         -5.6008688182   -1.3854154297    4.3868604043   -1.6945997821
 10         -5.6009317523   -1.3854992773    4.3867864676   -1.6945725236
 11         -5.6009664670   -1.3855447914    4.3867460653   -1.6945578211
 12         -5.6009855902   -1.3855694670    4.3867240295   -1.6945498919
 13         -5.6009960992   -1.3855828331    4.3867120277   -1.6945456163
 14         -5.6010018582   -1.3855900681    4.3867054982   -1.6945433113
 15         -5.6010050052   -1.3855939823    4.3867019490   -1.6945420689
 16         -5.6010067202   -1.3855960990    4.3867000214   -1.6945413993
 17         -5.6010076523   -1.3855972431    4.3866989751   -1.6945410385
 18         -5.6010081578   -1.3855978614    4.3866984075   -1.6945408441
 19         -5.6010084313   -1.3855981953    4.3866980998   -1.6945407394
 20         -5.6010085789   -1.3855983757    4.3866979331   -1.6945406830
 21         -5.6010086585   -1.3855984731    4.3866978428   -1.6945406526
Atom SCF converged after  21 iterations to a total energy of     -5.60100866
================================================================================
<<<<<<<<<<<<<<<<<<< Starting ONETEP Transition State Search >>>>>>>>>>>>>>>>>>>>
================================================================================

 Transition State Search: output file is "Pd_38.ts"
    
  Number of PPD points along a3 set to 1.  This is 
  the default value, it may have been provided also in the input file.
++++++++++++++++++++++++++++++++++++++++++++++++++++++++++++++++++++++++++++++++
+++++++++++++++++++++++ Linear synchronous transit method ++++++++++++++++++++++
++++++++++++++++++++++++++++++++++++++++++++++++++++++++++++++++++++++++++++++++
 
 +++++++++++++++++++++++++++++++++++++++++++++++++++++++
 Difference vector: Fractional components 
 +++++++++++++++++++++++++++++++++++++++++++++++++++++++
    0.099555000    0.099214200   -0.000985950
    0.000588700    0.001201650    0.000366250
   -0.000010400   -0.000109150    0.000479900
    0.005069850   -0.000577850   -0.000381450
    0.000301000   -0.000997850   -0.000147100
    0.000456900    0.000756000    0.000398550
   -0.000040050   -0.000338200    0.000118300
   -0.000273900    0.000737250   -0.000381850
    0.000089400    0.000112400    0.000151350
   -0.000194150    0.000064550   -0.000299550
   -0.000139200    0.000322700    0.000384050
   -0.000557350   -0.001080300    0.001436400
   -0.001070450    0.001069800    0.000433600
   -0.000461000   -0.000732500    0.000628900
    0.000415150    0.003418100   -0.000586850
   -0.000592400   -0.001383000   -0.004427400
   -0.000438650    0.000725100   -0.000140100
   -0.002641000   -0.002946250   -0.000087550
   -0.000161700   -0.000010750   -0.000009950
   -0.000422650   -0.000263900    0.000060950
   -0.000813650    0.000353900   -0.001124250
   -0.001121750   -0.001031350   -0.001286500
   -0.000020300    0.000813200   -0.000554600
   -0.001617000   -0.002856200    0.000124950
   -0.000392800   -0.000779950    0.003753600
   -0.000209550    0.004731400   -0.000044200
   -0.000118900   -0.000025550    0.000164900
   -0.000171900    0.000112300    0.000203700
    0.000176750   -0.000412700   -0.000199250
   -0.000266300   -0.001040700   -0.000502400
    0.000307450   -0.000007800    0.000086600
    0.000135350   -0.000133050    0.000078600
   -0.000126950   -0.000017100    0.000267700
    0.000701650   -0.001506000    0.000730100
    0.000603750   -0.000837650    0.000221900
    0.000435050    0.000470150   -0.000530250
    0.001188250    0.001053300   -0.001480950
    0.000738950    0.000196550   -0.000626400
    0.002107500    0.000741100    0.001128550
 +++++++++++++++++++++++++++++++++++++++++++++++++++++++
 
 +++++++++++++++++++++++++++++++++++++++++++++++++++++++
 Periodic cell setup complete
 +++++++++++++++++++++++++++++++++++++++++++++++++++++++
 

Determining parallel strategy ...
... using space-filling curve
... NGWF load balancing: max     26;  min     13;  average     25
... Projector load balancing: max     10;  min      5;  average     10
... done
Calculating Ewald energy ...
              Ewald: real-space energy =    8488.937817
        Ewald: reciprocal-space energy =    3558.287465
         Ewald: (sum_charge)**2 Energy =    1846.558097
         Ewald: (sum_charge**2) Energy =     600.677030
                          Ewald Energy =    9599.990156
Basis initialisation ...... NGWF spheres initialised
... Projector spheres initialised
... NGWF tight boxes initialised
... Tight-boxes gathered
... NGWF basis size (local,global):     314602   6051950
... Nonlocal pseudopotential projector initialisation
... done

========================== Sparse matrix information ===========================
                        Overlap matrix filling: 100.00%
                        Density kernel filling: 100.00%
              NGWF-Proj overlap matrix filling:  59.33%
                    Hamiltonian matrix filling: 100.00%
                  NGWF diagonal matrix filling:   2.60%
                             KS matrix filling: 100.00% 
                           KSKS matrix filling: 100.00% 
================================================================================

Sparse matrix initialisation ... done
NGWF initialisation ...... done
============ Calculation of NGWF S^-1 using Hotelling algorithm ================ 
         Iteration  |  Frobenius norm and Maximum abs value    (of I-S*S_n^-1)   
               1       0.22235201E+02     0.99786846E+00
               2       0.22158951E+02     0.99574286E+00
               3       0.22017575E+02     0.99150928E+00
               4       0.21767847E+02     0.98313751E+00
               5       0.21347598E+02     0.96670926E+00
               6       0.20656110E+02     0.93492962E+00
               7       0.19522725E+02     0.87497852E+00
               8       0.17717174E+02     0.84134388E+00
               9       0.15108047E+02     0.82037215E+00
              10       0.12137658E+02     0.79256687E+00
              11       0.10055513E+02     0.76335162E+00
              12       0.92497961E+01     0.74092915E+00
              13       0.88546292E+01     0.72310319E+00
              14       0.84710359E+01     0.69978188E+00
              15       0.79881356E+01     0.66411027E+00
              16       0.73941634E+01     0.61092790E+00
              17       0.67352543E+01     0.54109100E+00
              18       0.60188858E+01     0.48345527E+00
              19       0.51973899E+01     0.42565808E+00
              20       0.42669636E+01     0.35186520E+00
              21       0.32945459E+01     0.27258051E+00
              22       0.22858130E+01     0.19853812E+00
              23       0.13199775E+01     0.12751406E+00
              24       0.55993477E+00     0.60987076E-01
              25       0.13283859E+00     0.15899350E-01
              26       0.10256416E-01     0.12490786E-02
              27       0.72756934E-04     0.87663922E-05
              28       0.37430514E-08     0.44881698E-09
              29       0.22582044E-12     0.20428104E-13
================================================================================
Calculating core density ... ... done
Up spin density kernel initialisation ...... done
Down spin density kernel initialisation ...... done

Writing density kernel to file "Pd_38.dkn" ... done

>>> Optimising kernel for current NGWFs:

--------------------------- Ensemble-DFT optimisation --------------------------
Running ScaLAPACK on   20 processor(s).

--------------------------------------------------------------------------------
  Iter                              Commutator    Free_energy(A=E-TS)     DeltaA
#    0                          0.008174932478   -4931.64469530550468  -4.93E+03

Step                       =       0.381966011250
Energy (E)                 =   -4931.542715067621
Entropy (-TS)              =      -0.101980237884
Free energy (A=E-TS)       =   -4931.644695305505
Est. 0K Energy 0.5*(E+A)   =   -4931.593705186562
Residual Non-orthogonality =       0.000000000000
Residual N_electrons       =       0.000000000000

Spin          Integrated_Ne            Fermi_level     Delta_Fermi_level
   1       344.000000000000        -0.026811184333             -2.68E-02
   2       344.000000000000        -0.026811184333             -2.68E-02

                           Spin 1           |                 Spin 2           |
     Orb |    H-eigenvalues     Occupancies |    H-eigenvalues     Occupancies |
       1 |    -3.0821619933    1.0000000000 |    -3.0821619933    1.0000000000 | 
                          ------                             ------
     340 |    -0.0300273484    0.7058204577 |    -0.0300273484    0.7058204576 | 
     341 |    -0.0290001134    0.6446589188 |    -0.0290001134    0.6446589187 | 
     342 |    -0.0287435116    0.6285071388 |    -0.0287435116    0.6285071387 | 
     343 |    -0.0285446199    0.6157851101 |    -0.0285446199    0.6157851100 | 
     344 |    -0.0270960843    0.5193717807 |    -0.0270960843    0.5193717806 | 
                 - Gap at zero temperature - |     - Gap at zero temperature -
                  Finite temp. Fermi level   |      Finite temp. Fermi level  
     345 |    -0.0264347072    0.4744109872 |    -0.0264347072    0.4744109871 | 
     346 |    -0.0264149406    0.4730699939 |    -0.0264149406    0.4730699938 | 
     347 |    -0.0256034687    0.4185717889 |    -0.0256034687    0.4185717888 | 
     348 |    -0.0254893624    0.4110347844 |    -0.0254893624    0.4110347843 | 
     349 |    -0.0251594098    0.3894856537 |    -0.0251594098    0.3894856536 | 
                          ------                             ------
     498 |     0.7786536955    0.0000000000 |     0.7786536955    0.0000000000 | 

                            |  Abs_value |  Threshold | Converged
     Delta_Free_energy/atom |   1.26E+02 |   1.00E-06 |        No
     Delta_Energy/atom      |   1.26E+02 |   1.00E-04 |        No
     Delta_Entropy/atom     |   2.61E-03 |   1.00E-04 |        No
     Commutator             |   8.17E-03 |   1.00E-05 |        No
     Delta_Fermi_level      |   2.68E-02 |   1.00E-03 |        No

  Line search of the free energy minimum:
  Step_type        Step             Free_energy   Predicted_free_energy
.   Initial    0.000000    -4931.64469530550468

Performing  Pulay mixing of Hamiltonian with coefficients:
                        Spin 1               Spin 2
                1.000000000000       1.000000000000
Lambda-->     184.891883920996     184.891883920976     ... done

.    Trial1    0.381966    -4910.76276989637427

Performing  Pulay mixing of Hamiltonian with coefficients:
                        Spin 1               Spin 2
                1.000000000000       1.000000000000
Lambda-->     184.891883920996     184.891883920976     ... done

.    Trial2    0.145898    -4929.45422611515551

Performing  Pulay mixing of Hamiltonian with coefficients:
                        Spin 1               Spin 2
                1.000000000000       1.000000000000
Lambda-->     184.891883920996     184.891883920976     ... done

. Quadratic    0.028261    -4934.65163613989444    -4931.77886621040943

--------------------------------------------------------------------------------
  Iter                              Commutator    Free_energy(A=E-TS)     DeltaA
#    1                          0.004610413490   -4934.65163613989444  -3.01E+00

Step                       =       0.028261412004
Energy (E)                 =   -4934.547543529578
Entropy (-TS)              =      -0.104092610319
Free energy (A=E-TS)       =   -4934.651636139894
Est. 0K Energy 0.5*(E+A)   =   -4934.599589834736
Residual Non-orthogonality =       0.000000000000
Residual N_electrons       =      -0.000000000003

Spin          Integrated_Ne            Fermi_level     Delta_Fermi_level
   1       343.999999999606        -0.042798797167             -1.60E-02
   2       344.000000000462        -0.042798797167             -1.60E-02

                           Spin 1           |                 Spin 2           |
     Orb |    H-eigenvalues     Occupancies |    H-eigenvalues     Occupancies |
       1 |    -3.1174411251    1.0000000000 |    -3.1174411251    1.0000000000 | 
                          ------                             ------
     340 |    -0.0469164311    0.7540768657 |    -0.0469164311    0.7540768657 | 
     341 |    -0.0466978168    0.7428790719 |    -0.0466978168    0.7428790719 | 
     342 |    -0.0447506880    0.6297492629 |    -0.0447506880    0.6297492629 | 
     343 |    -0.0444766097    0.6121978273 |    -0.0444766097    0.6121978274 | 
     344 |    -0.0443477906    0.6038436488 |    -0.0443477906    0.6038436489 | 
                 - Gap at zero temperature - |     - Gap at zero temperature -
                  Finite temp. Fermi level   |      Finite temp. Fermi level  
     345 |    -0.0426699733    0.4912371261 |    -0.0426699733    0.4912371261 | 
     346 |    -0.0424438165    0.4758697552 |    -0.0424438165    0.4758697553 | 
     347 |    -0.0410189061    0.3812284460 |    -0.0410189061    0.3812284461 | 
     348 |    -0.0408801875    0.3723648306 |    -0.0408801875    0.3723648306 | 
     349 |    -0.0405176801    0.3496156449 |    -0.0405176801    0.3496156449 | 
                          ------                             ------
     498 |     0.7594137614    0.0000000000 |     0.7594137614    0.0000000000 | 

                            |  Abs_value |  Threshold | Converged
     Delta_Free_energy/atom |   7.71E-02 |   1.00E-06 |        No
     Delta_Energy/atom      |   7.70E-02 |   1.00E-04 |        No
     Delta_Entropy/atom     |   5.42E-05 |   1.00E-04 |       Yes
     Commutator             |   4.61E-03 |   1.00E-05 |        No
     Delta_Fermi_level      |   1.60E-02 |   1.00E-03 |        No

  Line search of the free energy minimum:
  Step_type        Step             Free_energy   Predicted_free_energy
.   Initial    0.000000    -4934.65163613989444

Performing  Pulay mixing of Hamiltonian with coefficients:
                        Spin 1               Spin 2
                1.000000000000       1.000000000000
Lambda-->      62.897824759535      62.897824759691     ... done

.    Trial1    0.028261    -4935.34508071231903

Performing  Pulay mixing of Hamiltonian with coefficients:
                        Spin 1               Spin 2
                1.000000000000       1.000000000000
Lambda-->      62.897824759535      62.897824759691     ... done

.    Trial2    0.399433    -4921.60939403971042

Performing  Pulay mixing of Hamiltonian with coefficients:
                        Spin 1               Spin 2
                1.000000000000       1.000000000000
Lambda-->      62.897824759535      62.897824759691     ... done

. Quadratic    0.093756    -4935.35625320852705    -4936.00600015994860

--------------------------------------------------------------------------------
  Iter                              Commutator    Free_energy(A=E-TS)     DeltaA
#    2                          0.004248500506   -4935.35625320852705  -7.05E-01

Step                       =       0.093756108852
Energy (E)                 =   -4935.257996037210
Entropy (-TS)              =      -0.098257171328
Free energy (A=E-TS)       =   -4935.356253208527
Est. 0K Energy 0.5*(E+A)   =   -4935.307124622868
Residual Non-orthogonality =       0.000000000000
Residual N_electrons       =      -0.000000000011

Spin          Integrated_Ne            Fermi_level     Delta_Fermi_level
   1       344.000000002844        -0.073439246543             -3.06E-02
   2       343.999999997312        -0.073439246543             -3.06E-02

                           Spin 1           |                 Spin 2           |
     Orb |    H-eigenvalues     Occupancies |    H-eigenvalues     Occupancies |
       1 |    -3.1730227863    1.0000000000 |    -3.1730227863    1.0000000000 | 
                          ------                             ------
     343 |    -0.0754176629    0.6314306742 |    -0.0754176629    0.6314306743 | 
     344 |    -0.0741958784    0.5512918956 |    -0.0741958784    0.5512918957 | 
                 - Gap at zero temperature - |     - Gap at zero temperature -
     345 |    -0.0740991782    0.5447742763 |    -0.0740991782    0.5447742763 | 
     346 |    -0.0738949270    0.5309598620 |    -0.0738949270    0.5309598620 | 
     347 |    -0.0738042858    0.5248128842 |    -0.0738042858    0.5248128842 | 
                  Finite temp. Fermi level   |      Finite temp. Fermi level  
     348 |    -0.0724516259    0.4332145648 |    -0.0724516259    0.4332145648 | 
     349 |    -0.0712762262    0.3569577312 |    -0.0712762262    0.3569577312 | 
     350 |    -0.0689342769    0.2269041033 |    -0.0689342769    0.2269041033 | 
     351 |    -0.0674249946    0.1629315160 |    -0.0674249946    0.1629315160 | 
     352 |    -0.0645069933    0.0808679942 |    -0.0645069933    0.0808679942 | 
                          ------                             ------
     498 |     0.7364807398    0.0000000000 |     0.7364807398    0.0000000000 | 

                            |  Abs_value |  Threshold | Converged
     Delta_Free_energy/atom |   1.81E-02 |   1.00E-06 |        No
     Delta_Energy/atom      |   1.82E-02 |   1.00E-04 |        No
     Delta_Entropy/atom     |   1.50E-04 |   1.00E-04 |        No
     Commutator             |   4.25E-03 |   1.00E-05 |        No
     Delta_Fermi_level      |   3.06E-02 |   1.00E-03 |        No

  Line search of the free energy minimum:
  Step_type        Step             Free_energy   Predicted_free_energy
.   Initial    0.000000    -4935.35625320852705

Performing  Pulay mixing of Hamiltonian with coefficients:
                        Spin 1               Spin 2
                0.286055042194       0.286055042192
                0.713944957806       0.713944957808
Lambda-->      31.457952718761      31.457952718466     ... done

.    Trial1    0.093756    -4933.17750235185758

Performing  Pulay mixing of Hamiltonian with coefficients:
                        Spin 1               Spin 2
                0.286055042194       0.286055042192
                0.713944957806       0.713944957808
Lambda-->      31.457952718761      31.457952718466     ... done

.    Trial2    0.035812    -4935.97207594793235

Performing  Pulay mixing of Hamiltonian with coefficients:
                        Spin 1               Spin 2
                0.286055042194       0.286055042192
                0.713944957806       0.713944957808
Lambda-->      31.457952718761      31.457952718466     ... done

. Quadratic    0.030227    -4936.07769096072207    -4935.99383802189368

--------------------------------------------------------------------------------
  Iter                              Commutator    Free_energy(A=E-TS)     DeltaA
#    3                          0.003066698536   -4936.07769096072207  -7.21E-01

Step                       =       0.030227211825
Energy (E)                 =   -4935.980209699704
Entropy (-TS)              =      -0.097481260988
Free energy (A=E-TS)       =   -4936.077690960722
Est. 0K Energy 0.5*(E+A)   =   -4936.028950330213
Residual Non-orthogonality =       0.000000000000
Residual N_electrons       =       0.000000000031

Spin          Integrated_Ne            Fermi_level     Delta_Fermi_level
   1       343.999999999928        -0.071411039588              2.03E-03
   2       343.999999999643        -0.071411039588              2.03E-03

                           Spin 1           |                 Spin 2           |
     Orb |    H-eigenvalues     Occupancies |    H-eigenvalues     Occupancies |
       1 |    -3.1602958790    1.0000000000 |    -3.1602958790    1.0000000000 | 
                          ------                             ------
     342 |    -0.0737980755    0.6569093534 |    -0.0737980755    0.6569093534 | 
     343 |    -0.0727944040    0.5930132185 |    -0.0727944040    0.5930132185 | 
     344 |    -0.0722574058    0.5573243448 |    -0.0722574058    0.5573243448 | 
                 - Gap at zero temperature - |     - Gap at zero temperature -
     345 |    -0.0722174853    0.5546426457 |    -0.0722174853    0.5546426457 | 
     346 |    -0.0715564476    0.5098906831 |    -0.0715564476    0.5098906831 | 
                  Finite temp. Fermi level   |      Finite temp. Fermi level  
     347 |    -0.0702884138    0.4242172392 |    -0.0702884138    0.4242172392 | 
     348 |    -0.0695655213    0.3770248350 |    -0.0695655213    0.3770248350 | 
     349 |    -0.0695074096    0.3733179764 |    -0.0695074096    0.3733179764 | 
     350 |    -0.0673918720    0.2509257628 |    -0.0673918720    0.2509257627 | 
     351 |    -0.0646768095    0.1379414678 |    -0.0646768095    0.1379414678 | 
                          ------                             ------
     498 |     0.7400947806    0.0000000000 |     0.7400947806    0.0000000000 | 

                            |  Abs_value |  Threshold | Converged
     Delta_Free_energy/atom |   1.85E-02 |   1.00E-06 |        No
     Delta_Energy/atom      |   1.85E-02 |   1.00E-04 |        No
     Delta_Entropy/atom     |   1.99E-05 |   1.00E-04 |       Yes
     Commutator             |   3.07E-03 |   1.00E-05 |        No
     Delta_Fermi_level      |   2.03E-03 |   1.00E-03 |        No

  Line search of the free energy minimum:
  Step_type        Step             Free_energy   Predicted_free_energy
.   Initial    0.000000    -4936.07769096072207

Performing  Pulay mixing of Hamiltonian with coefficients:
                        Spin 1               Spin 2
               -0.772102570781      -0.772102570775
                0.366340162553       0.366340162553
                1.405762408228       1.405762408222
Lambda-->       4.105142414393       4.105142414354     ... done

.    Trial1    0.030227    -4936.82574995572941

Performing  Pulay mixing of Hamiltonian with coefficients:
                        Spin 1               Spin 2
               -0.772102570781      -0.772102570775
                0.366340162553       0.366340162553
                1.405762408228       1.405762408222
Lambda-->       4.105142414393       4.105142414354     ... done

.    Trial2    0.400647    -4924.74360127916407

Performing  Pulay mixing of Hamiltonian with coefficients:
                        Spin 1               Spin 2
               -0.772102570781      -0.772102570775
                0.366340162553       0.366340162553
                1.405762408228       1.405762408222
Lambda-->       4.105142414393       4.105142414354     ... done

. Quadratic    0.101535    -4936.57582664517940    -4937.55379817881840

Performing  Pulay mixing of Hamiltonian with coefficients:
                        Spin 1               Spin 2
               -0.772102570781      -0.772102570775
                0.366340162553       0.366340162553
                1.405762408228       1.405762408222
Lambda-->       4.105142414393       4.105142414354     ... done

.     Cubic    0.057850    -4936.84656583687229    -4937.03318377010328

--------------------------------------------------------------------------------
  Iter                              Commutator    Free_energy(A=E-TS)     DeltaA
#    4                          0.001749624635   -4936.84656583687229  -7.69E-01

Step                       =       0.057850007210
Energy (E)                 =   -4936.751580788464
Entropy (-TS)              =      -0.094985048435
Free energy (A=E-TS)       =   -4936.846565836872
Est. 0K Energy 0.5*(E+A)   =   -4936.799073312668
Residual Non-orthogonality =       0.000000000000
Residual N_electrons       =      -0.000000000026

Spin          Integrated_Ne            Fermi_level     Delta_Fermi_level
   1       343.999999999470        -0.096891197943             -2.55E-02
   2       344.000000000801        -0.096891197943             -2.55E-02

                           Spin 1           |                 Spin 2           |
     Orb |    H-eigenvalues     Occupancies |    H-eigenvalues     Occupancies |
       1 |    -3.1935691343    1.0000000000 |    -3.1935691343    1.0000000000 | 
                          ------                             ------
     342 |    -0.0996051409    0.6766695279 |    -0.0996051409    0.6766695280 | 
     343 |    -0.0993784379    0.6630282546 |    -0.0993784379    0.6630282547 | 
     344 |    -0.0993191660    0.6594152921 |    -0.0993191660    0.6594152922 | 
                 - Gap at zero temperature - |     - Gap at zero temperature -
     345 |    -0.0980869814    0.5806377951 |    -0.0980869814    0.5806377952 | 
     346 |    -0.0968917768    0.5000393771 |    -0.0968917768    0.5000393772 | 
                  Finite temp. Fermi level   |      Finite temp. Fermi level  
     347 |    -0.0965874005    0.4793447054 |    -0.0965874005    0.4793447055 | 
     348 |    -0.0961653326    0.4507799759 |    -0.0961653326    0.4507799759 | 
     349 |    -0.0924808968    0.2314547983 |    -0.0924808968    0.2314547983 | 
     350 |    -0.0921952576    0.2179178092 |    -0.0921952576    0.2179178093 | 
     351 |    -0.0915998630    0.1915672727 |    -0.0915998630    0.1915672727 | 
                          ------                             ------
     498 |     0.7296741095    0.0000000000 |     0.7296741095    0.0000000000 | 

                            |  Abs_value |  Threshold | Converged
     Delta_Free_energy/atom |   1.97E-02 |   1.00E-06 |        No
     Delta_Energy/atom      |   1.98E-02 |   1.00E-04 |        No
     Delta_Entropy/atom     |   6.40E-05 |   1.00E-04 |       Yes
     Commutator             |   1.75E-03 |   1.00E-05 |        No
     Delta_Fermi_level      |   2.55E-02 |   1.00E-03 |        No

  Line search of the free energy minimum:
  Step_type        Step             Free_energy   Predicted_free_energy
.   Initial    0.000000    -4936.84656583687229

Performing  Pulay mixing of Hamiltonian with coefficients:
                        Spin 1               Spin 2
               -0.533021802627      -0.533021802630
                0.012586616128       0.012586616128
                0.482115046419       0.482115046421
                1.038320140080       1.038320140081
Lambda-->       0.672679561252       0.672679561256     ... done

.    Trial1    0.057850    -4937.07095938025486

Performing  Pulay mixing of Hamiltonian with coefficients:
                        Spin 1               Spin 2
               -0.533021802627      -0.533021802630
                0.012586616128       0.012586616128
                0.482115046419       0.482115046421
                1.038320140080       1.038320140081
Lambda-->       0.672679561252       0.672679561256     ... done

.    Trial2    0.417719    -4936.58114293413018

Performing  Pulay mixing of Hamiltonian with coefficients:
                        Spin 1               Spin 2
               -0.533021802627      -0.533021802630
                0.012586616128       0.012586616128
                0.482115046419       0.482115046421
                1.038320140080       1.038320140081
Lambda-->       0.672679561252       0.672679561256     ... done

. Quadratic    0.183533    -4937.06338303822213    -4937.26911105781619

Performing  Pulay mixing of Hamiltonian with coefficients:
                        Spin 1               Spin 2
               -0.533021802627      -0.533021802630
                0.012586616128       0.012586616128
                0.482115046419       0.482115046421
                1.038320140080       1.038320140081
Lambda-->       0.672679561252       0.672679561256     ... done

.     Cubic    0.114573    -4937.08940890231588    -4937.13442710388699

--------------------------------------------------------------------------------
  Iter                              Commutator    Free_energy(A=E-TS)     DeltaA
#    5                          0.000970804982   -4937.08940890231588  -2.43E-01

Step                       =       0.114572885015
Energy (E)                 =   -4936.990198449459
Entropy (-TS)              =      -0.099210452798
Free energy (A=E-TS)       =   -4937.089408902316
Est. 0K Energy 0.5*(E+A)   =   -4937.039803675887
Residual Non-orthogonality =       0.000000000000
Residual N_electrons       =       0.000000000058

Spin          Integrated_Ne            Fermi_level     Delta_Fermi_level
   1       344.000000001009        -0.114548703478             -1.77E-02
   2       343.999999998487        -0.114548703478             -1.77E-02

                           Spin 1           |                 Spin 2           |
     Orb |    H-eigenvalues     Occupancies |    H-eigenvalues     Occupancies |
       1 |    -3.2215451665    1.0000000000 |    -3.2215451665    1.0000000000 | 
                          ------                             ------
     343 |    -0.1176103645    0.6970158893 |    -0.1176103645    0.6970158892 | 
     344 |    -0.1173619746    0.6825546435 |    -0.1173619745    0.6825546433 | 
                 - Gap at zero temperature - |     - Gap at zero temperature -
     345 |    -0.1167811629    0.6473677009 |    -0.1167811629    0.6473677008 | 
     346 |    -0.1154588923    0.5616047017 |    -0.1154588923    0.5616047015 | 
     347 |    -0.1152695063    0.5488789445 |    -0.1152695063    0.5488789443 | 
                  Finite temp. Fermi level   |      Finite temp. Fermi level  
     348 |    -0.1142397289    0.4789931221 |    -0.1142397289    0.4789931219 | 
     349 |    -0.1112898813    0.2917750549 |    -0.1112898812    0.2917750548 | 
     350 |    -0.1107010527    0.2597999749 |    -0.1107010527    0.2597999748 | 
     351 |    -0.1090361669    0.1824179146 |    -0.1090361669    0.1824179145 | 
     352 |    -0.1037757177    0.0506179549 |    -0.1037757177    0.0506179548 | 
                          ------                             ------
     498 |     0.7211245573    0.0000000000 |     0.7211245573    0.0000000000 | 

                            |  Abs_value |  Threshold | Converged
     Delta_Free_energy/atom |   6.23E-03 |   1.00E-06 |        No
     Delta_Energy/atom      |   6.12E-03 |   1.00E-04 |        No
     Delta_Entropy/atom     |   1.08E-04 |   1.00E-04 |        No
     Commutator             |   9.71E-04 |   1.00E-05 |        No
     Delta_Fermi_level      |   1.77E-02 |   1.00E-03 |        No

  Line search of the free energy minimum:
  Step_type        Step             Free_energy   Predicted_free_energy
.   Initial    0.000000    -4937.08940890231588

Performing  Pulay mixing of Hamiltonian with coefficients:
                        Spin 1               Spin 2
               -0.214375909366      -0.214375909363
               -0.030121173784      -0.030121173784
                0.091931074237       0.091931074235
                0.421051400616       0.421051400615
                0.731514608297       0.731514608296
Lambda-->       0.319464395268       0.319464395265     ... done

.    Trial1    0.114573    -4937.11227671153301

Performing  Pulay mixing of Hamiltonian with coefficients:
                        Spin 1               Spin 2
               -0.214375909366      -0.214375909363
               -0.030121173784      -0.030121173784
                0.091931074237       0.091931074235
                0.421051400616       0.421051400615
                0.731514608297       0.731514608296
Lambda-->       0.319464395268       0.319464395265     ... done

.    Trial2    0.452776    -4936.29284461018688

Performing  Pulay mixing of Hamiltonian with coefficients:
                        Spin 1               Spin 2
               -0.214375909366      -0.214375909363
               -0.030121173784      -0.030121173784
                0.091931074237       0.091931074235
                0.421051400616       0.421051400615
                0.731514608297       0.731514608296
Lambda-->       0.319464395268       0.319464395265     ... done

. Quadratic    0.074516    -4937.12605908291971    -4937.12157019083861

--------------------------------------------------------------------------------
  Iter                              Commutator    Free_energy(A=E-TS)     DeltaA
#    6                          0.000824755027   -4937.12605908291971  -3.67E-02

Step                       =       0.074516311438
Energy (E)                 =   -4937.025653524628
Entropy (-TS)              =      -0.100405558269
Free energy (A=E-TS)       =   -4937.126059082920
Est. 0K Energy 0.5*(E+A)   =   -4937.075856303774
Residual Non-orthogonality =       0.000000000000
Residual N_electrons       =       0.000000000023

Spin          Integrated_Ne            Fermi_level     Delta_Fermi_level
   1       344.000000003471        -0.120108986476             -5.56E-03
   2       343.999999996340        -0.120108986476             -5.56E-03

                           Spin 1           |                 Spin 2           |
     Orb |    H-eigenvalues     Occupancies |    H-eigenvalues     Occupancies |
       1 |    -3.2316658213    1.0000000000 |    -3.2316658213    1.0000000000 | 
                          ------                             ------
     344 |    -0.1228512790    0.6783550400 |    -0.1228512790    0.6783550396 | 
                 - Gap at zero temperature - |     - Gap at zero temperature -
     345 |    -0.1221176275    0.6333426769 |    -0.1221176275    0.6333426765 | 
     346 |    -0.1210171081    0.5614661980 |    -0.1210171081    0.5614661976 | 
     347 |    -0.1207183308    0.5413584122 |    -0.1207183308    0.5413584118 | 
     348 |    -0.1202365557    0.5086775448 |    -0.1202365557    0.5086775444 | 
                  Finite temp. Fermi level   |      Finite temp. Fermi level  
     349 |    -0.1172738172    0.3161556375 |    -0.1172738172    0.3161556372 | 
     350 |    -0.1166364512    0.2799048927 |    -0.1166364512    0.2799048923 | 
     351 |    -0.1150798799    0.2028620074 |    -0.1150798799    0.2028620071 | 
     352 |    -0.1079064275    0.0348740680 |    -0.1079064275    0.0348740679 | 
     353 |    -0.0957020391    0.0013033308 |    -0.0957020391    0.0013033308 | 
                          ------                             ------
     498 |     0.7194553153    0.0000000000 |     0.7194553153    0.0000000000 | 

                            |  Abs_value |  Threshold | Converged
     Delta_Free_energy/atom |   9.40E-04 |   1.00E-06 |        No
     Delta_Energy/atom      |   9.09E-04 |   1.00E-04 |        No
     Delta_Entropy/atom     |   3.06E-05 |   1.00E-04 |       Yes
     Commutator             |   8.25E-04 |   1.00E-05 |        No
     Delta_Fermi_level      |   5.56E-03 |   1.00E-03 |        No

  Line search of the free energy minimum:
  Step_type        Step             Free_energy   Predicted_free_energy
.   Initial    0.000000    -4937.12605908291971

Performing  Pulay mixing of Hamiltonian with coefficients:
                        Spin 1               Spin 2
               -0.060362934603      -0.060362934598
               -0.025879519582      -0.025879519579
               -0.054758209130      -0.054758209129
                0.104045142744       0.104045142748
                0.606693279760       0.606693279747
                0.430262240811       0.430262240811
Lambda-->       0.229951591180       0.229951591176     ... done

.    Trial1    0.074516    -4937.15269521645223

Performing  Pulay mixing of Hamiltonian with coefficients:
                        Spin 1               Spin 2
               -0.060362934603      -0.060362934598
               -0.025879519582      -0.025879519579
               -0.054758209130      -0.054758209129
                0.104045142744       0.104045142748
                0.606693279760       0.606693279747
                0.430262240811       0.430262240811
Lambda-->       0.229951591180       0.229951591176     ... done

.    Trial2    0.428020    -4936.78041949929320

Performing  Pulay mixing of Hamiltonian with coefficients:
                        Spin 1               Spin 2
               -0.060362934603      -0.060362934598
               -0.025879519582      -0.025879519579
               -0.054758209130      -0.054758209129
                0.104045142744       0.104045142748
                0.606693279760       0.606693279747
                0.430262240811       0.430262240811
Lambda-->       0.229951591180       0.229951591176     ... done

. Quadratic    0.091491    -4937.15149469454445    -4937.15364479900109

Performing  Pulay mixing of Hamiltonian with coefficients:
                        Spin 1               Spin 2
               -0.060362934603      -0.060362934598
               -0.025879519582      -0.025879519579
               -0.054758209130      -0.054758209129
                0.104045142744       0.104045142748
                0.606693279760       0.606693279747
                0.430262240811       0.430262240811
Lambda-->       0.229951591180       0.229951591176     ... done

.     Cubic    0.074912    -4937.15268499687136    -4937.15269591144261

Performing  Pulay mixing of Hamiltonian with coefficients:
                        Spin 1               Spin 2
               -0.060362934603      -0.060362934598
               -0.025879519582      -0.025879519579
               -0.054758209130      -0.054758209129
                0.104045142744       0.104045142748
                0.606693279760       0.606693279747
                0.430262240811       0.430262240811
Lambda-->       0.229951591180       0.229951591176     ... done

.   Quartic    0.070584    -4937.15275094644221    -4937.15274291930837

--------------------------------------------------------------------------------
  Iter                              Commutator    Free_energy(A=E-TS)     DeltaA
#    7                          0.000684324084   -4937.15275094644221  -2.67E-02

Step                       =       0.070584151165
Energy (E)                 =   -4937.051239592290
Entropy (-TS)              =      -0.101511354220
Free energy (A=E-TS)       =   -4937.152750946442
Est. 0K Energy 0.5*(E+A)   =   -4937.101995269366
Residual Non-orthogonality =       0.000000000000
Residual N_electrons       =      -0.000000000067

Spin          Integrated_Ne            Fermi_level     Delta_Fermi_level
   1       344.000000000489        -0.122931168868             -2.82E-03
   2       344.000000000058        -0.122931168868             -2.82E-03

                           Spin 1           |                 Spin 2           |
     Orb |    H-eigenvalues     Occupancies |    H-eigenvalues     Occupancies |
       1 |    -3.2368968666    1.0000000000 |    -3.2368968666    1.0000000000 | 
                          ------                             ------
     344 |    -0.1257242396    0.6813624299 |    -0.1257242396    0.6813624298 | 
                 - Gap at zero temperature - |     - Gap at zero temperature -
     345 |    -0.1251230927    0.6448455792 |    -0.1251230927    0.6448455791 | 
     346 |    -0.1240330686    0.5744045951 |    -0.1240330686    0.5744045950 | 
     347 |    -0.1236341972    0.5476810356 |    -0.1236341972    0.5476810355 | 
     348 |    -0.1231954898    0.5179737586 |    -0.1231954898    0.5179737585 | 
                  Finite temp. Fermi level   |      Finite temp. Fermi level  
     349 |    -0.1203423534    0.3308243832 |    -0.1203423534    0.3308243831 | 
     350 |    -0.1196256618    0.2891568928 |    -0.1196256618    0.2891568927 | 
     351 |    -0.1181307604    0.2131117872 |    -0.1181307604    0.2131117872 | 
     352 |    -0.1097395461    0.0268661255 |    -0.1097395461    0.0268661254 | 
     353 |    -0.0972192778    0.0009141289 |    -0.0972192778    0.0009141289 | 
                          ------                             ------
     498 |     0.7189556372    0.0000000000 |     0.7189556372    0.0000000000 | 

                            |  Abs_value |  Threshold | Converged
     Delta_Free_energy/atom |   6.84E-04 |   1.00E-06 |        No
     Delta_Energy/atom      |   6.56E-04 |   1.00E-04 |        No
     Delta_Entropy/atom     |   2.84E-05 |   1.00E-04 |       Yes
     Commutator             |   6.84E-04 |   1.00E-05 |        No
     Delta_Fermi_level      |   2.82E-03 |   1.00E-03 |        No

  Line search of the free energy minimum:
  Step_type        Step             Free_energy   Predicted_free_energy
.   Initial    0.000000    -4937.15275094644221

Performing  Pulay mixing of Hamiltonian with coefficients:
                        Spin 1               Spin 2
                0.161166520902       0.161166520911
                0.005004484459       0.005004484462
               -0.208292573505      -0.208292573512
               -0.314786051697      -0.314786051699
               -0.075703911302      -0.075703911320
                0.564438661896       0.564438661901
                0.868172869247       0.868172869258
Lambda-->       0.128530069763       0.128530069759     ... done

.    Trial1    0.070584    -4937.18566151905634

Performing  Pulay mixing of Hamiltonian with coefficients:
                        Spin 1               Spin 2
                0.161166520902       0.161166520911
                0.005004484459       0.005004484462
               -0.208292573505      -0.208292573512
               -0.314786051697      -0.314786051699
               -0.075703911302      -0.075703911320
                0.564438661896       0.564438661901
                0.868172869247       0.868172869258
Lambda-->       0.128530069763       0.128530069759     ... done

.    Trial2    0.425589    -4937.09049694955593

Performing  Pulay mixing of Hamiltonian with coefficients:
                        Spin 1               Spin 2
                0.161166520902       0.161166520911
                0.005004484459       0.005004484462
               -0.208292573505      -0.208292573512
               -0.314786051697      -0.314786051699
               -0.075703911302      -0.075703911320
                0.564438661896       0.564438661901
                0.868172869247       0.868172869258
Lambda-->       0.128530069763       0.128530069759     ... done

. Quadratic    0.170406    -4937.18412090431229    -4937.20285445828176

Performing  Pulay mixing of Hamiltonian with coefficients:
                        Spin 1               Spin 2
                0.161166520902       0.161166520911
                0.005004484459       0.005004484462
               -0.208292573505      -0.208292573512
               -0.314786051697      -0.314786051699
               -0.075703911302      -0.075703911320
                0.564438661896       0.564438661901
                0.868172869247       0.868172869258
Lambda-->       0.128530069763       0.128530069759     ... done

.     Cubic    0.114907    -4937.18731150624626    -4937.19071101671307

--------------------------------------------------------------------------------
  Iter                              Commutator    Free_energy(A=E-TS)     DeltaA
#    8                          0.000460046107   -4937.18731150624626  -3.46E-02

Step                       =       0.114907035979
Energy (E)                 =   -4937.083504828651
Entropy (-TS)              =      -0.103806677667
Free energy (A=E-TS)       =   -4937.187311506246
Est. 0K Energy 0.5*(E+A)   =   -4937.135408167449
Residual Non-orthogonality =       0.000000000000
Residual N_electrons       =      -0.000000000072

Spin          Integrated_Ne            Fermi_level     Delta_Fermi_level
   1       343.999999987590        -0.127527972055             -4.60E-03
   2       344.000000012973        -0.127527972055             -4.60E-03

                           Spin 1           |                 Spin 2           |
     Orb |    H-eigenvalues     Occupancies |    H-eigenvalues     Occupancies |
       1 |    -3.2471107017    1.0000000000 |    -3.2471107017    1.0000000000 | 
                          ------                             ------
     344 |    -0.1303637075    0.6838776721 |    -0.1303637075    0.6838776709 | 
                 - Gap at zero temperature - |     - Gap at zero temperature -
     345 |    -0.1301734234    0.6725784802 |    -0.1301734234    0.6725784791 | 
     346 |    -0.1292503490    0.6150728967 |    -0.1292503490    0.6150728954 | 
     347 |    -0.1282724143    0.5504712395 |    -0.1282724143    0.5504712381 | 
     348 |    -0.1280822302    0.5376343553 |    -0.1280822302    0.5376343540 | 
                  Finite temp. Fermi level   |      Finite temp. Fermi level  
     349 |    -0.1254912560    0.3648850529 |    -0.1254912560    0.3648850517 | 
     350 |    -0.1246033655    0.3109175650 |    -0.1246033655    0.3109175639 | 
     351 |    -0.1232735016    0.2390835106 |    -0.1232735016    0.2390835096 | 
     352 |    -0.1126548870    0.0171710757 |    -0.1126548870    0.0171710756 | 
     353 |    -0.0994507212    0.0004804641 |    -0.0994507212    0.0004804641 | 
                          ------                             ------
     498 |     0.7192691032    0.0000000000 |     0.7192691023    0.0000000000 | 

                            |  Abs_value |  Threshold | Converged
     Delta_Free_energy/atom |   8.86E-04 |   1.00E-06 |        No
     Delta_Energy/atom      |   8.27E-04 |   1.00E-04 |        No
     Delta_Entropy/atom     |   5.89E-05 |   1.00E-04 |       Yes
     Commutator             |   4.60E-04 |   1.00E-05 |        No
     Delta_Fermi_level      |   4.60E-03 |   1.00E-03 |        No

  Line search of the free energy minimum:
  Step_type        Step             Free_energy   Predicted_free_energy
.   Initial    0.000000    -4937.18731150624626

Performing  Pulay mixing of Hamiltonian with coefficients:
                        Spin 1               Spin 2
                0.244013810743       0.244013810822
                0.037827131306       0.037827131270
               -0.188430262424      -0.188430262533
               -0.349083637480      -0.349083637829
               -0.707163436513      -0.707163436386
                0.125547884037       0.125547884481
                0.825662848854       0.825662849233
                1.011625661478       1.011625660942
Lambda-->       0.044342353422       0.044342353439     ... done

.    Trial1    0.114907    -4937.19906951379198

Performing  Pulay mixing of Hamiltonian with coefficients:
                        Spin 1               Spin 2
                0.244013810743       0.244013810822
                0.037827131306       0.037827131270
               -0.188430262424      -0.188430262533
               -0.349083637480      -0.349083637829
               -0.707163436513      -0.707163436386
                0.125547884037       0.125547884481
                0.825662848854       0.825662849233
                1.011625661478       1.011625660942
Lambda-->       0.044342353422       0.044342353439     ... done

.    Trial2    0.452982    -4937.03154146690849

Performing  Pulay mixing of Hamiltonian with coefficients:
                        Spin 1               Spin 2
                0.244013810743       0.244013810822
                0.037827131306       0.037827131270
               -0.188430262424      -0.188430262533
               -0.349083637480      -0.349083637829
               -0.707163436513      -0.707163436386
                0.125547884037       0.125547884481
                0.825662848854       0.825662849233
                1.011625661478       1.011625660942
Lambda-->       0.044342353422       0.044342353439     ... done

. Quadratic    0.096218    -4937.20170312448681    -4937.19953048521802

--------------------------------------------------------------------------------
  Iter                              Commutator    Free_energy(A=E-TS)     DeltaA
#    9                          0.000326991828   -4937.20170312448681  -1.44E-02

Step                       =       0.096218397471
Energy (E)                 =   -4937.096640150241
Entropy (-TS)              =      -0.105062974234
Free energy (A=E-TS)       =   -4937.201703124487
Est. 0K Energy 0.5*(E+A)   =   -4937.149171637364
Residual Non-orthogonality =       0.000000000000
Residual N_electrons       =       0.000000000011

Spin          Integrated_Ne            Fermi_level     Delta_Fermi_level
   1       343.999999956761        -0.130190597153             -2.66E-03
   2       344.000000043151        -0.130190597153             -2.66E-03

                           Spin 1           |                 Spin 2           |
     Orb |    H-eigenvalues     Occupancies |    H-eigenvalues     Occupancies |
       1 |    -3.2548610606    1.0000000000 |    -3.2548610606    1.0000000000 | 
                          ------                             ------
     344 |    -0.1327510908    0.6674672639 |    -0.1327510908    0.6674672607 | 
                 - Gap at zero temperature - |     - Gap at zero temperature -
     345 |    -0.1326224413    0.6596521391 |    -0.1326224422    0.6596521910 | 
     346 |    -0.1319738801    0.6189892531 |    -0.1319738800    0.6189892498 | 
     347 |    -0.1312363669    0.5706665065 |    -0.1312363669    0.5706665030 | 
     348 |    -0.1310851918    0.5605596767 |    -0.1310851918    0.5605596732 | 
                  Finite temp. Fermi level   |      Finite temp. Fermi level  
     349 |    -0.1285181513    0.3881489361 |    -0.1285181512    0.3881489327 | 
     350 |    -0.1276475112    0.3335849498 |    -0.1276475111    0.3335849467 | 
     351 |    -0.1263486070    0.2600962947 |    -0.1263486078    0.2600963410 | 
     352 |    -0.1140864444    0.0123435370 |    -0.1140864443    0.0123435369 | 
     353 |    -0.1002379467    0.0002884777 |    -0.1002379466    0.0002884777 | 
                          ------                             ------
     498 |     0.7211565819    0.0000000000 |     0.7211565817    0.0000000000 | 

                            |  Abs_value |  Threshold | Converged
     Delta_Free_energy/atom |   3.69E-04 |   1.00E-06 |        No
     Delta_Energy/atom      |   3.37E-04 |   1.00E-04 |        No
     Delta_Entropy/atom     |   3.22E-05 |   1.00E-04 |       Yes
     Commutator             |   3.27E-04 |   1.00E-05 |        No
     Delta_Fermi_level      |   2.66E-03 |   1.00E-03 |        No

  Line search of the free energy minimum:
  Step_type        Step             Free_energy   Predicted_free_energy
.   Initial    0.000000    -4937.20170312448681

Performing  Pulay mixing of Hamiltonian with coefficients:
                        Spin 1               Spin 2
                0.206972046518       0.206972046541
                0.034415746462       0.034415746412
               -0.128130383611      -0.128130383711
               -0.230371500653      -0.230371501013
               -0.679946697576      -0.679946697238
               -0.064283325146      -0.064283324716
                0.528381500001       0.528381500243
                0.954613239171       0.954613238710
                0.378349374835       0.378349374771
Lambda-->       0.018994245073       0.018994245106     ... done

.    Trial1    0.096218    -4937.20686088303592

Performing  Pulay mixing of Hamiltonian with coefficients:
                        Spin 1               Spin 2
                0.206972046518       0.206972046541
                0.034415746462       0.034415746412
               -0.128130383611      -0.128130383711
               -0.230371500653      -0.230371501013
               -0.679946697576      -0.679946697238
               -0.064283325146      -0.064283324716
                0.528381500001       0.528381500243
                0.954613239171       0.954613238710
                0.378349374835       0.378349374771
Lambda-->       0.018994245073       0.018994245106     ... done

.    Trial2    0.441432    -4937.10110473251643

Performing  Pulay mixing of Hamiltonian with coefficients:
                        Spin 1               Spin 2
                0.206972046518       0.206972046541
                0.034415746462       0.034415746412
               -0.128130383611      -0.128130383711
               -0.230371500653      -0.230371501013
               -0.679946697576      -0.679946697238
               -0.064283325146      -0.064283324716
                0.528381500001       0.528381500243
                0.954613239171       0.954613238710
                0.378349374835       0.378349374771
Lambda-->       0.018994245073       0.018994245106     ... done

. Quadratic    0.080978    -4937.20801283112451    -4937.20705027070017

--------------------------------------------------------------------------------
  Iter                              Commutator    Free_energy(A=E-TS)     DeltaA
#   10                          0.000230728652   -4937.20801283112451  -6.31E-03

Step                       =       0.080978426277
Energy (E)                 =   -4937.102700321157
Entropy (-TS)              =      -0.105312509888
Free energy (A=E-TS)       =   -4937.208012831125
Est. 0K Energy 0.5*(E+A)   =   -4937.155356576141
Residual Non-orthogonality =       0.000000000000
Residual N_electrons       =       0.000000000080

Spin          Integrated_Ne            Fermi_level     Delta_Fermi_level
   1       344.000000018672        -0.129965394121              2.25E-04
   2       343.999999980713        -0.129965394121              2.25E-04

                           Spin 1           |                 Spin 2           |
     Orb |    H-eigenvalues     Occupancies |    H-eigenvalues     Occupancies |
       1 |    -3.2562988599    1.0000000000 |    -3.2562988600    1.0000000000 | 
                          ------                             ------
     344 |    -0.1324270678    0.6614721509 |    -0.1324270678    0.6614721455 | 
                 - Gap at zero temperature - |     - Gap at zero temperature -
     345 |    -0.1323439504    0.6563891182 |    -0.1323439503    0.6563891129 | 
     346 |    -0.1318264367    0.6239668684 |    -0.1318264367    0.6239668628 | 
     347 |    -0.1310244108    0.5715494517 |    -0.1310244107    0.5715494458 | 
     348 |    -0.1309524590    0.5667482981 |    -0.1309524589    0.5667482922 | 
                  Finite temp. Fermi level   |      Finite temp. Fermi level  
     349 |    -0.1283303083    0.3905660451 |    -0.1283303082    0.3905660394 | 
     350 |    -0.1274586495    0.3357869588 |    -0.1274586495    0.3357869535 | 
     351 |    -0.1261956622    0.2638981112 |    -0.1261956621    0.2638981066 | 
     352 |    -0.1137990817    0.0121390195 |    -0.1137990817    0.0121390192 | 
     353 |    -0.0998555238    0.0002763997 |    -0.0998555237    0.0002763997 | 
                          ------                             ------
     498 |     0.7225710926    0.0000000000 |     0.7225710927    0.0000000000 | 

                            |  Abs_value |  Threshold | Converged
     Delta_Free_energy/atom |   1.62E-04 |   1.00E-06 |        No
     Delta_Energy/atom      |   1.55E-04 |   1.00E-04 |        No
     Delta_Entropy/atom     |   6.40E-06 |   1.00E-04 |       Yes
     Commutator             |   2.31E-04 |   1.00E-05 |        No
     Delta_Fermi_level      |   2.25E-04 |   1.00E-03 |       Yes
Finished EDFT density kernel iterations (  10)


Writing density kernel to file "Pd_38.dkn" ... done

Writing Hamiltonian to file "Pd_38.ham" ... done


>>> Density kernel optimised for the current NGWF basis:
     ~~~~~~~~~~~~~~~~~~~~~~~~~~~~~~~~~~~~~~~~~~~~~~~~~~~~~~~~~~~
     Total free energy           =  -4.93720801283112E+03  Eh
     [H,K] commutator            =   2.3073E-04
     ~~~~~~~~~~~~~~~~~~~~~~~~~~~~~~~~~~~~~~~~~~~~~~~~~~~~~~~~~~~


################################################################################
########################### NGWF CG iteration  001 #############################
################################################################################
****** Reciprocal space K.E. preconditioning with k_zero =  3.0000 a0^-1 *******

>>> Checking for convergence of NGWFs:   NOT CONVERGED
  ========================================================================
         NGWF RMS gradient =  4.8677E-04 >  2.0000E-06  | above tolerance
  ========================================================================

>>> Improving NGWFs using line search:
============ Calculation of NGWF S^-1 using Hotelling algorithm ================ 
         Iteration  |  Frobenius norm and Maximum abs value    (of I-S*S_n^-1)   
               1       0.69969461E-01     0.32011279E-02
               2       0.13197368E-03     0.54953364E-05
               3       0.14891663E-08     0.71887052E-10
               4       0.23522136E-12     0.24868996E-13
================================================================================
    Initial Ne1:     343.99791815
    Initial Ne2:     343.99791811
      Final Ne1:     344.00000002
      Final Ne2:     343.99999998
============ Calculation of NGWF S^-1 using Hotelling algorithm ================ 
         Iteration  |  Frobenius norm and Maximum abs value    (of I-S*S_n^-1)   
               1       0.40768782E+00     0.18842913E-01
               2       0.41310279E-02     0.16176418E-03
               3       0.15358467E-05     0.61553795E-07
               4       0.36885146E-12     0.33750780E-13
================================================================================
------------------------------- NGWF line search -------------------------------
RMS gradient                =       0.00048676851904
Trial step length           =               0.122474
Gradient along search dir.  =         -2.81570494853
Functional at step 0        =   -4937.20801283112451
Functional at step 1        =   -4937.52787574282684
Functional predicted        =   -4938.39776034321130
Selected quadratic step     =               0.845080
Conjugate gradients coeff.  =               0.000000
--------------------------- NGWF line search finished --------------------------
                                               
Writing NGWFs to file "Pd_38.tightbox_ngwfs"....  done

>>> Optimising kernel for current NGWFs:

--------------------------- Ensemble-DFT optimisation --------------------------
Running ScaLAPACK on   20 processor(s).

--------------------------------------------------------------------------------
  Iter                              Commutator    Free_energy(A=E-TS)     DeltaA
#    0                          0.000750069722   -4938.39696520075813  -1.19E+00

Step                       =       0.381966011250
Energy (E)                 =   -4938.291652690790
Entropy (-TS)              =      -0.105312509888
Free energy (A=E-TS)       =   -4938.396965200758
Est. 0K Energy 0.5*(E+A)   =   -4938.344308945774
Residual Non-orthogonality =       0.000000000000
Residual N_electrons       =       0.000000000080

Spin          Integrated_Ne            Fermi_level     Delta_Fermi_level
   1       344.000000018672        -0.129965394121              9.00E+99
   2       343.999999980713        -0.129965394121              9.00E+99

                           Spin 1           |                 Spin 2           |
     Orb |    H-eigenvalues     Occupancies |    H-eigenvalues     Occupancies |
       1 |    -3.2562988599    1.0000000000 |    -3.2562988600    1.0000000000 | 
                          ------                             ------
     344 |    -0.1324270678    0.6614721509 |    -0.1324270678    0.6614721455 | 
                 - Gap at zero temperature - |     - Gap at zero temperature -
     345 |    -0.1323439504    0.6563891182 |    -0.1323439503    0.6563891129 | 
     346 |    -0.1318264367    0.6239668684 |    -0.1318264367    0.6239668628 | 
     347 |    -0.1310244108    0.5715494517 |    -0.1310244107    0.5715494458 | 
     348 |    -0.1309524590    0.5667482981 |    -0.1309524589    0.5667482922 | 
                  Finite temp. Fermi level   |      Finite temp. Fermi level  
     349 |    -0.1283303083    0.3905660451 |    -0.1283303082    0.3905660394 | 
     350 |    -0.1274586495    0.3357869588 |    -0.1274586495    0.3357869535 | 
     351 |    -0.1261956622    0.2638981112 |    -0.1261956621    0.2638981066 | 
     352 |    -0.1137990817    0.0121390195 |    -0.1137990817    0.0121390192 | 
     353 |    -0.0998555238    0.0002763997 |    -0.0998555237    0.0002763997 | 
                          ------                             ------
     498 |     0.7225710926    0.0000000000 |     0.7225710927    0.0000000000 | 

                            |  Abs_value |  Threshold | Converged
     Delta_Free_energy/atom |   3.05E-02 |   1.00E-06 |        No
     Delta_Energy/atom      |   3.05E-02 |   1.00E-04 |        No
     Delta_Entropy/atom     |     n.a.   |   1.00E-03 |      n.a.
     Commutator             |   7.50E-04 |   1.00E-05 |        No
     Delta_Fermi_level      |     n.a.   |   1.00E-03 |      n.a.

  Line search of the free energy minimum:
  Step_type        Step             Free_energy   Predicted_free_energy
.   Initial    0.000000    -4938.39696520075813

Performing  Pulay mixing of Hamiltonian with coefficients:
                        Spin 1               Spin 2
                1.000000000000       1.000000000000
Lambda-->       1.620229878345       1.620229880642     ... done

.    Trial1    0.381966    -4937.64143618810067

Performing  Pulay mixing of Hamiltonian with coefficients:
                        Spin 1               Spin 2
                1.000000000000       1.000000000000
Lambda-->       1.620229878345       1.620229880642     ... done

.    Trial2    0.145898    -4938.22850149120313

Performing  Pulay mixing of Hamiltonian with coefficients:
                        Spin 1               Spin 2
                1.000000000000       1.000000000000
Lambda-->       1.620229878345       1.620229880642     ... done

.    Trial3    0.055728    -4938.28725510328786

Performing  Pulay mixing of Hamiltonian with coefficients:
                        Spin 1               Spin 2
                1.000000000000       1.000000000000
Lambda-->       1.620229878345       1.620229880642     ... done

.    Trial4    0.021286    -4938.28385887184140

Performing  Pulay mixing of Hamiltonian with coefficients:
                        Spin 1               Spin 2
                1.000000000000       1.000000000000
Lambda-->       1.620229878345       1.620229880642     ... done

.   Quartic    0.101837    -4938.26939727137778    -4938.35423650722714

Performing  Pulay mixing of Hamiltonian with coefficients:
                        Spin 1               Spin 2
                1.000000000000       1.000000000000
Lambda-->       1.620229878345       1.620229880642     ... done

.    Trial6    0.000213    -4938.27476183662111

Performing  Pulay mixing of Hamiltonian with coefficients:
                        Spin 1               Spin 2
                1.000000000000       1.000000000000
Lambda-->       1.620229878345       1.620229880642     ... done

.  NoMinFnd    0.055728    -4938.28725510329150

--------------------------------------------------------------------------------
  Iter                              Commutator    Free_energy(A=E-TS)     DeltaA
#    1                          0.000692208096   -4938.28725510329150   1.10E-01

Step                       =       0.055728090001
Energy (E)                 =   -4938.182614367986
Entropy (-TS)              =      -0.104640735329
Free energy (A=E-TS)       =   -4938.287255103291
Est. 0K Energy 0.5*(E+A)   =   -4938.234934735639
Residual Non-orthogonality =       0.000000000000
Residual N_electrons       =      -0.000000000024

Spin          Integrated_Ne            Fermi_level     Delta_Fermi_level
   1       344.000000084908        -0.126990105919              2.98E-03
   2       343.999999915285        -0.126990105919              2.98E-03

                           Spin 1           |                 Spin 2           |
     Orb |    H-eigenvalues     Occupancies |    H-eigenvalues     Occupancies |
       1 |    -3.2506111693    1.0000000000 |    -3.2506111695    1.0000000000 | 
                          ------                             ------
     344 |    -0.1297473682    0.6792431889 |    -0.1297473677    0.6792431576 | 
                 - Gap at zero temperature - |     - Gap at zero temperature -
     345 |    -0.1296080198    0.6709261792 |    -0.1296080193    0.6709261475 | 
     346 |    -0.1286564503    0.6114566833 |    -0.1286564498    0.6114566489 | 
     347 |    -0.1279624934    0.5657673411 |    -0.1279624928    0.5657673053 | 
     348 |    -0.1277272986    0.5499830334 |    -0.1277272981    0.5499829972 | 
                  Finite temp. Fermi level   |      Finite temp. Fermi level  
     349 |    -0.1251325341    0.3762547587 |    -0.1251325335    0.3762547236 | 
     350 |    -0.1242821386    0.3236863378 |    -0.1242821390    0.3236863582 | 
     351 |    -0.1229898934    0.2518965111 |    -0.1229898937    0.2518965267 | 
     352 |    -0.1115174028    0.0146237793 |    -0.1115174030    0.0146237803 | 
     353 |    -0.0979926215    0.0003740721 |    -0.0979926217    0.0003740721 | 
                          ------                             ------
     498 |     0.7208455325    0.0000000000 |     0.7208455325    0.0000000000 | 

                            |  Abs_value |  Threshold | Converged
     Delta_Free_energy/atom |   2.81E-03 |   1.00E-06 |        No
     Delta_Energy/atom      |   2.80E-03 |   1.00E-04 |        No
     Delta_Entropy/atom     |   1.72E-05 |   1.00E-04 |       Yes
     Commutator             |   6.92E-04 |   1.00E-05 |        No
     Delta_Fermi_level      |   2.98E-03 |   1.00E-03 |        No

  Line search of the free energy minimum:
  Step_type        Step             Free_energy   Predicted_free_energy
.   Initial    0.000000    -4938.28725510329150

Performing  Pulay mixing of Hamiltonian with coefficients:
                        Spin 1               Spin 2
                1.000000000000       1.000000000000
Lambda-->       1.170718115954       1.170718120397     ... done

.    Trial1    0.055728    -4938.25607739526367

Performing  Pulay mixing of Hamiltonian with coefficients:
                        Spin 1               Spin 2
                1.000000000000       1.000000000000
Lambda-->       1.170718115954       1.170718120397     ... done

.    Trial2    0.021286    -4938.29940043985243

Performing  Pulay mixing of Hamiltonian with coefficients:
                        Spin 1               Spin 2
                1.000000000000       1.000000000000
Lambda-->       1.170718115954       1.170718120397     ... done

. Quadratic    0.019338    -4938.29952806190249    -4938.29952494273857

--------------------------------------------------------------------------------
  Iter                              Commutator    Free_energy(A=E-TS)     DeltaA
#    2                          0.000609317292   -4938.29952806190249  -1.23E-02

Step                       =       0.019338243674
Energy (E)                 =   -4938.195040424614
Entropy (-TS)              =      -0.104487637345
Free energy (A=E-TS)       =   -4938.299528061902
Est. 0K Energy 0.5*(E+A)   =   -4938.247284243258
Residual Non-orthogonality =       0.000000000000
Residual N_electrons       =      -0.000000000056

Spin          Integrated_Ne            Fermi_level     Delta_Fermi_level
   1       343.999999988906        -0.126239196336              7.51E-04
   2       344.000000011536        -0.126239196336              7.51E-04

                           Spin 1           |                 Spin 2           |
     Orb |    H-eigenvalues     Occupancies |    H-eigenvalues     Occupancies |
       1 |    -3.2493317296    1.0000000000 |    -3.2493317300    1.0000000000 | 
                          ------                             ------
     344 |    -0.1289855582    0.6785966004 |    -0.1289855576    0.6785965638 | 
                 - Gap at zero temperature - |     - Gap at zero temperature -
     345 |    -0.1289204004    0.6747173367 |    -0.1289204007    0.6747173531 | 
     346 |    -0.1278222188    0.6060566135 |    -0.1278222181    0.6060565711 | 
     347 |    -0.1272029119    0.5651875167 |    -0.1272029121    0.5651875314 | 
     348 |    -0.1269152000    0.5458586595 |    -0.1269152002    0.5458586737 | 
                  Finite temp. Fermi level   |      Finite temp. Fermi level  
     349 |    -0.1243200451    0.3723303898 |    -0.1243200452    0.3723303980 | 
     350 |    -0.1234948777    0.3215246787 |    -0.1234948778    0.3215246847 | 
     351 |    -0.1221969433    0.2497468456 |    -0.1221969436    0.2497468590 | 
     352 |    -0.1109760500    0.0154686437 |    -0.1109760499    0.0154686433 | 
     353 |    -0.0975096937    0.0004023581 |    -0.0975096932    0.0004023580 | 
                          ------                             ------
     498 |     0.7205669632    0.0000000000 |     0.7205669639    0.0000000000 | 

                            |  Abs_value |  Threshold | Converged
     Delta_Free_energy/atom |   3.15E-04 |   1.00E-06 |        No
     Delta_Energy/atom      |   3.19E-04 |   1.00E-04 |        No
     Delta_Entropy/atom     |   3.93E-06 |   1.00E-04 |       Yes
     Commutator             |   6.09E-04 |   1.00E-05 |        No
     Delta_Fermi_level      |   7.51E-04 |   1.00E-03 |       Yes

  Line search of the free energy minimum:
  Step_type        Step             Free_energy   Predicted_free_energy
.   Initial    0.000000    -4938.29952806190249

Performing  Pulay mixing of Hamiltonian with coefficients:
                        Spin 1               Spin 2
                0.050207398296       0.050207392750
                0.949792601704       0.949792607250
Lambda-->       0.842603701201       0.842603701495     ... done

.    Trial1    0.019338    -4938.30399638107156

Performing  Pulay mixing of Hamiltonian with coefficients:
                        Spin 1               Spin 2
                0.050207398296       0.050207392750
                0.949792601704       0.949792607250
Lambda-->       0.842603701201       0.842603701495     ... done

.    Trial2    0.393918    -4938.19839438993677

Performing  Pulay mixing of Hamiltonian with coefficients:
                        Spin 1               Spin 2
                0.050207398296       0.050207392750
                0.949792601704       0.949792607250
Lambda-->       0.842603701201       0.842603701495     ... done

. Quadratic    0.098385    -4938.31208629249977    -4938.31213333980850

--------------------------------------------------------------------------------
  Iter                              Commutator    Free_energy(A=E-TS)     DeltaA
#    3                          0.000545010532   -4938.31208629249977  -1.26E-02

Step                       =       0.098384704534
Energy (E)                 =   -4938.208644051409
Entropy (-TS)              =      -0.103442241074
Free energy (A=E-TS)       =   -4938.312086292500
Est. 0K Energy 0.5*(E+A)   =   -4938.260365171955
Residual Non-orthogonality =       0.000000000000
Residual N_electrons       =       0.000000000017

Spin          Integrated_Ne            Fermi_level     Delta_Fermi_level
   1       343.999999926402        -0.122623506447              3.62E-03
   2       344.000000073458        -0.122623506447              3.62E-03

                           Spin 1           |                 Spin 2           |
     Orb |    H-eigenvalues     Occupancies |    H-eigenvalues     Occupancies |
       1 |    -3.2432936160    1.0000000000 |    -3.2432936159    1.0000000000 | 
                          ------                             ------
     344 |    -0.1254582415    0.6838188200 |    -0.1254582418    0.6838188360 | 
                 - Gap at zero temperature - |     - Gap at zero temperature -
     345 |    -0.1251925761    0.6679850295 |    -0.1251925764    0.6679850458 | 
     346 |    -0.1238468890    0.5824653870 |    -0.1238468884    0.5824653474 | 
     347 |    -0.1235259180    0.5610835823 |    -0.1235259183    0.5610836004 | 
     348 |    -0.1230258110    0.5273411053 |    -0.1230258113    0.5273411236 | 
                  Finite temp. Fermi level   |      Finite temp. Fermi level  
     349 |    -0.1203954320    0.3529047371 |    -0.1203954322    0.3529047537 | 
     350 |    -0.1196805847    0.3098507926 |    -0.1196805850    0.3098508081 | 
     351 |    -0.1183476338    0.2380256235 |    -0.1183476336    0.2380256147 | 
     352 |    -0.1084352265    0.0206158832 |    -0.1084352263    0.0206158822 | 
     353 |    -0.0952686820    0.0005847780 |    -0.0952686818    0.0005847779 | 
                          ------                             ------
     498 |     0.7191565650    0.0000000000 |     0.7191565654    0.0000000000 | 

                            |  Abs_value |  Threshold | Converged
     Delta_Free_energy/atom |   3.22E-04 |   1.00E-06 |        No
     Delta_Energy/atom      |   3.49E-04 |   1.00E-04 |        No
     Delta_Entropy/atom     |   2.68E-05 |   1.00E-04 |       Yes
     Commutator             |   5.45E-04 |   1.00E-05 |        No
     Delta_Fermi_level      |   3.62E-03 |   1.00E-03 |        No

  Line search of the free energy minimum:
  Step_type        Step             Free_energy   Predicted_free_energy
.   Initial    0.000000    -4938.31208629249977

Performing  Pulay mixing of Hamiltonian with coefficients:
                        Spin 1               Spin 2
               -2.332940390113      -2.332940368884
                0.649793373534       0.649793376921
                2.683147016580       2.683146991963
Lambda-->       0.072285339375       0.072285337527     ... done

.    Trial1    0.098385    -4938.33419099868570

Performing  Pulay mixing of Hamiltonian with coefficients:
                        Spin 1               Spin 2
               -2.332940390113      -2.332940368884
                0.649793373534       0.649793376921
                2.683147016580       2.683146991963
Lambda-->       0.072285339375       0.072285337527     ... done

.    Trial2    0.442771    -4938.06256264063904

Performing  Pulay mixing of Hamiltonian with coefficients:
                        Spin 1               Spin 2
               -2.332940390113      -2.332940368884
                0.649793373534       0.649793376921
                2.683147016580       2.683146991963
Lambda-->       0.072285339375       0.072285337527     ... done

. Quadratic    0.098274    -4938.33421405932859    -4938.33419102655716

--------------------------------------------------------------------------------
  Iter                              Commutator    Free_energy(A=E-TS)     DeltaA
#    4                          0.000351286373   -4938.33421405932859  -2.21E-02

Step                       =       0.098274354058
Energy (E)                 =   -4938.234108944873
Entropy (-TS)              =      -0.100105114528
Free energy (A=E-TS)       =   -4938.334214059329
Est. 0K Energy 0.5*(E+A)   =   -4938.284161502101
Residual Non-orthogonality =       0.000000000000
Residual N_electrons       =      -0.000000000072

Spin          Integrated_Ne            Fermi_level     Delta_Fermi_level
   1       343.999999981926        -0.114530355131              8.09E-03
   2       344.000000018703        -0.114530355131              8.09E-03

                           Spin 1           |                 Spin 2           |
     Orb |    H-eigenvalues     Occupancies |    H-eigenvalues     Occupancies |
       1 |    -3.2293131540    1.0000000000 |    -3.2293131539    1.0000000000 | 
                          ------                             ------
     343 |    -0.1175465868    0.6943988672 |    -0.1175465868    0.6943988690 | 
     344 |    -0.1173123200    0.6807059534 |    -0.1173123201    0.6807059552 | 
                 - Gap at zero temperature - |     - Gap at zero temperature -
     345 |    -0.1166726837    0.6417487922 |    -0.1166726837    0.6417487939 | 
     346 |    -0.1151115473    0.5394557576 |    -0.1151115473    0.5394557590 | 
     347 |    -0.1150966052    0.5384454296 |    -0.1150966052    0.5384454310 | 
                  Finite temp. Fermi level   |      Finite temp. Fermi level  
     348 |    -0.1143860201    0.4901822848 |    -0.1143860201    0.4901822860 | 
     349 |    -0.1117294273    0.3181735683 |    -0.1117294274    0.3181735687 | 
     350 |    -0.1109682506    0.2750187176 |    -0.1109682506    0.2750187178 | 
     351 |    -0.1097131054    0.2123442874 |    -0.1097131050    0.2123442667 | 
     352 |    -0.1031695798    0.0434612303 |    -0.1031695802    0.0434612345 | 
                          ------                             ------
     498 |     0.7139611074    0.0000000000 |     0.7139611079    0.0000000000 | 

                            |  Abs_value |  Threshold | Converged
     Delta_Free_energy/atom |   5.67E-04 |   1.00E-06 |        No
     Delta_Energy/atom      |   6.53E-04 |   1.00E-04 |        No
     Delta_Entropy/atom     |   8.56E-05 |   1.00E-04 |       Yes
     Commutator             |   3.51E-04 |   1.00E-05 |        No
     Delta_Fermi_level      |   8.09E-03 |   1.00E-03 |        No

  Line search of the free energy minimum:
  Step_type        Step             Free_energy   Predicted_free_energy
.   Initial    0.000000    -4938.33421405932859

Performing  Pulay mixing of Hamiltonian with coefficients:
                        Spin 1               Spin 2
               -1.695079472201      -1.695079467943
                0.459097005210       0.459097010873
                1.947208930975       1.947208926147
                0.288773536016       0.288773530923
Lambda-->       0.040666424453       0.040666424203     ... done

.    Trial1    0.098274    -4938.34071621090243

Performing  Pulay mixing of Hamiltonian with coefficients:
                        Spin 1               Spin 2
               -1.695079472201      -1.695079467943
                0.459097005210       0.459097010873
                1.947208930975       1.947208926147
                0.288773536016       0.288773530923
Lambda-->       0.040666424453       0.040666424203     ... done

.    Trial2    0.442703    -4938.29304051053168

Performing  Pulay mixing of Hamiltonian with coefficients:
                        Spin 1               Spin 2
               -1.695079472201      -1.695079467943
                0.459097005210       0.459097010873
                1.947208930975       1.947208926147
                0.288773536016       0.288773530923
Lambda-->       0.040666424453       0.040666424203     ... done

. Quadratic    0.120723    -4938.33988600367502    -4938.34094910314525

Performing  Pulay mixing of Hamiltonian with coefficients:
                        Spin 1               Spin 2
               -1.695079472201      -1.695079467943
                0.459097005210       0.459097010873
                1.947208930975       1.947208926147
                0.288773536016       0.288773530923
Lambda-->       0.040666424453       0.040666424203     ... done

.     Cubic    0.085238    -4938.34104815573210    -4938.34085111526929

--------------------------------------------------------------------------------
  Iter                              Commutator    Free_energy(A=E-TS)     DeltaA
#    5                          0.000228823650   -4938.34104815573210  -6.83E-03

Step                       =       0.085237778060
Energy (E)                 =   -4938.240813370248
Entropy (-TS)              =      -0.100234785463
Free energy (A=E-TS)       =   -4938.341048155732
Est. 0K Energy 0.5*(E+A)   =   -4938.290930762991
Residual Non-orthogonality =       0.000000000000
Residual N_electrons       =       0.000000000020

Spin          Integrated_Ne            Fermi_level     Delta_Fermi_level
   1       343.999999876041        -0.114595769990             -6.54E-05
   2       344.000000123781        -0.114595769990             -6.54E-05

                           Spin 1           |                 Spin 2           |
     Orb |    H-eigenvalues     Occupancies |    H-eigenvalues     Occupancies |
       1 |    -3.2290570353    1.0000000000 |    -3.2290570356    1.0000000000 | 
                          ------                             ------
     343 |    -0.1175774012    0.6923971943 |    -0.1175774018    0.6923972329 | 
     344 |    -0.1172013049    0.6701820337 |    -0.1172013045    0.6701820153 | 
                 - Gap at zero temperature - |     - Gap at zero temperature -
     345 |    -0.1167827817    0.6445393931 |    -0.1167827814    0.6445393741 | 
     346 |    -0.1151809842    0.5397276568 |    -0.1151809848    0.5397277025 | 
     347 |    -0.1150620808    0.5316801960 |    -0.1150620815    0.5316802418 | 
                  Finite temp. Fermi level   |      Finite temp. Fermi level  
     348 |    -0.1143422304    0.4827587763 |    -0.1143422311    0.4827588225 | 
     349 |    -0.1117938754    0.3181164952 |    -0.1117938751    0.3181164785 | 
     350 |    -0.1112117555    0.2847856543 |    -0.1112117562    0.2847856928 | 
     351 |    -0.1098347981    0.2149169194 |    -0.1098347983    0.2149169302 | 
     352 |    -0.1031421009    0.0424224117 |    -0.1031421012    0.0424224146 | 
                          ------                             ------
     498 |     0.7132721550    0.0000000000 |     0.7132721554    0.0000000000 | 

                            |  Abs_value |  Threshold | Converged
     Delta_Free_energy/atom |   1.75E-04 |   1.00E-06 |        No
     Delta_Energy/atom      |   1.72E-04 |   1.00E-04 |        No
     Delta_Entropy/atom     |   3.32E-06 |   1.00E-04 |       Yes
     Commutator             |   2.29E-04 |   1.00E-05 |        No
     Delta_Fermi_level      |   6.54E-05 |   1.00E-03 |       Yes

  Line search of the free energy minimum:
  Step_type        Step             Free_energy   Predicted_free_energy
.   Initial    0.000000    -4938.34104815573210

Performing  Pulay mixing of Hamiltonian with coefficients:
                        Spin 1               Spin 2
               -0.919432698407      -0.919432707139
                0.256569373218       0.256569379377
                1.055300211564       1.055300221500
                0.242279443629       0.242279441611
                0.365283669996       0.365283664651
Lambda-->       0.034585594751       0.034585594795     ... done

.    Trial1    0.085238    -4938.34245918979013

Performing  Pulay mixing of Hamiltonian with coefficients:
                        Spin 1               Spin 2
               -0.919432698407      -0.919432707139
                0.256569373218       0.256569379377
                1.055300211564       1.055300221500
                0.242279443629       0.242279441611
                0.365283669996       0.365283664651
Lambda-->       0.034585594751       0.034585594795     ... done

.    Trial2    0.434646    -4938.33736895891616

Performing  Pulay mixing of Hamiltonian with coefficients:
                        Spin 1               Spin 2
               -0.919432698407      -0.919432707139
                0.256569373218       0.256569379377
                1.055300211564       1.055300221500
                0.242279443629       0.242279441611
                0.365283669996       0.365283664651
Lambda-->       0.034585594751       0.034585594795     ... done

. Quadratic    0.158214    -4938.34267506327069    -4938.34284051873783

--------------------------------------------------------------------------------
  Iter                              Commutator    Free_energy(A=E-TS)     DeltaA
#    6                          0.000189776703   -4938.34267506327069  -1.63E-03

Step                       =       0.158214136162
Energy (E)                 =   -4938.242657124330
Entropy (-TS)              =      -0.100017938887
Free energy (A=E-TS)       =   -4938.342675063271
Est. 0K Energy 0.5*(E+A)   =   -4938.292666093800
Residual Non-orthogonality =       0.000000000000
Residual N_electrons       =       0.000000000054

Spin          Integrated_Ne            Fermi_level     Delta_Fermi_level
   1       343.999999992406        -0.114865531894             -2.70E-04
   2       344.000000007123        -0.114865531894             -2.70E-04

                           Spin 1           |                 Spin 2           |
     Orb |    H-eigenvalues     Occupancies |    H-eigenvalues     Occupancies |
       1 |    -3.2286072758    1.0000000000 |    -3.2286072759    1.0000000000 | 
                          ------                             ------
     343 |    -0.1178020489    0.6897763903 |    -0.1178020487    0.6897763794 | 
     344 |    -0.1174533615    0.6691162248 |    -0.1174533613    0.6691162134 | 
                 - Gap at zero temperature - |     - Gap at zero temperature -
     345 |    -0.1169612101    0.6388250557 |    -0.1169612099    0.6388250438 | 
     346 |    -0.1154655980    0.5407314788 |    -0.1154655978    0.5407314657 | 
     347 |    -0.1152486406    0.5260389533 |    -0.1152486404    0.5260389400 | 
                  Finite temp. Fermi level   |      Finite temp. Fermi level  
     348 |    -0.1145826944    0.4807683206 |    -0.1145826952    0.4807683712 | 
     349 |    -0.1121011697    0.3203360274 |    -0.1121011695    0.3203360154 | 
     350 |    -0.1114742296    0.2843818980 |    -0.1114742294    0.2843818867 | 
     351 |    -0.1101143660    0.2153674912 |    -0.1101143664    0.2153675089 | 
     352 |    -0.1035832973    0.0443584440 |    -0.1035832968    0.0443584378 | 
                          ------                             ------
     498 |     0.7104298943    0.0000000000 |     0.7104298946    0.0000000000 | 

                            |  Abs_value |  Threshold | Converged
     Delta_Free_energy/atom |   4.17E-05 |   1.00E-06 |        No
     Delta_Energy/atom      |   4.73E-05 |   1.00E-04 |       Yes
     Delta_Entropy/atom     |   5.56E-06 |   1.00E-04 |       Yes
     Commutator             |   1.90E-04 |   1.00E-05 |        No
     Delta_Fermi_level      |   2.70E-04 |   1.00E-03 |       Yes

  Line search of the free energy minimum:
  Step_type        Step             Free_energy   Predicted_free_energy
.   Initial    0.000000    -4938.34267506327069

Performing  Pulay mixing of Hamiltonian with coefficients:
                        Spin 1               Spin 2
                0.155492440968       0.155492454967
               -0.029440925561      -0.029440930665
               -0.193824041384      -0.193824058440
                0.040848176866       0.040848175822
                0.438534083128       0.438534086924
                0.588390265984       0.588390271391
Lambda-->       0.027356815280       0.027356815342     ... done

.    Trial1    0.158214    -4938.33780211131943

Performing  Pulay mixing of Hamiltonian with coefficients:
                        Spin 1               Spin 2
                0.155492440968       0.155492454967
               -0.029440925561      -0.029440930665
               -0.193824041384      -0.193824058440
                0.040848176866       0.040848175822
                0.438534083128       0.438534086924
                0.588390265984       0.588390271391
Lambda-->       0.027356815280       0.027356815342     ... done

.    Trial2    0.060432    -4938.34305341435356

Performing  Pulay mixing of Hamiltonian with coefficients:
                        Spin 1               Spin 2
                0.155492440968       0.155492454967
               -0.029440925561      -0.029440930665
               -0.193824041384      -0.193824058440
                0.040848176866       0.040848175822
                0.438534083128       0.438534086924
                0.588390265984       0.588390271391
Lambda-->       0.027356815280       0.027356815342     ... done

. Quadratic    0.038475    -4938.34331351257879    -4938.34323613878951

--------------------------------------------------------------------------------
  Iter                              Commutator    Free_energy(A=E-TS)     DeltaA
#    7                          0.000172553868   -4938.34331351257879  -6.38E-04

Step                       =       0.038475485248
Energy (E)                 =   -4938.243307391967
Entropy (-TS)              =      -0.100006120642
Free energy (A=E-TS)       =   -4938.343313512579
Est. 0K Energy 0.5*(E+A)   =   -4938.293310452273
Residual Non-orthogonality =       0.000000000000
Residual N_electrons       =      -0.000000000031

Spin          Integrated_Ne            Fermi_level     Delta_Fermi_level
   1       343.999999901663        -0.114849597042              1.59E-05
   2       344.000000098605        -0.114849597042              1.59E-05

                           Spin 1           |                 Spin 2           |
     Orb |    H-eigenvalues     Occupancies |    H-eigenvalues     Occupancies |
       1 |    -3.2285773483    1.0000000000 |    -3.2285773484    1.0000000000 | 
                          ------                             ------
     343 |    -0.1177855066    0.6897410207 |    -0.1177855065    0.6897410134 | 
     344 |    -0.1174720110    0.6711964823 |    -0.1174720118    0.6711965331 | 
                 - Gap at zero temperature - |     - Gap at zero temperature -
     345 |    -0.1169678498    0.6402411793 |    -0.1169678497    0.6402411713 | 
     346 |    -0.1154628423    0.5416219670 |    -0.1154628422    0.5416219580 | 
     347 |    -0.1152542821    0.5275025648 |    -0.1152542830    0.5275026218 | 
                  Finite temp. Fermi level   |      Finite temp. Fermi level  
     348 |    -0.1145708413    0.4810455931 |    -0.1145708412    0.4810455839 | 
     349 |    -0.1120817817    0.3201314799 |    -0.1120817816    0.3201314716 | 
     350 |    -0.1114138486    0.2819269897 |    -0.1114138495    0.2819270354 | 
     351 |    -0.1100806349    0.2145502886 |    -0.1100806350    0.2145502916 | 
     352 |    -0.1035572989    0.0442425034 |    -0.1035572990    0.0442425039 | 
                          ------                             ------
     498 |     0.7105295677    0.0000000000 |     0.7105295676    0.0000000000 | 

                            |  Abs_value |  Threshold | Converged
     Delta_Free_energy/atom |   1.64E-05 |   1.00E-06 |        No
     Delta_Energy/atom      |   1.67E-05 |   1.00E-04 |       Yes
     Delta_Entropy/atom     |   3.03E-07 |   1.00E-04 |       Yes
     Commutator             |   1.73E-04 |   1.00E-05 |        No
     Delta_Fermi_level      |   1.59E-05 |   1.00E-03 |       Yes

  Line search of the free energy minimum:
  Step_type        Step             Free_energy   Predicted_free_energy
.   Initial    0.000000    -4938.34331351257879

Performing  Pulay mixing of Hamiltonian with coefficients:
                        Spin 1               Spin 2
                1.121562634354       1.121562706112
               -0.307224743229      -0.307224767260
               -1.317707698654      -1.317707782866
               -0.314817036743      -0.314817046945
               -0.132122635008      -0.132122632249
                0.613300902520       0.613300920699
                1.337008576760       1.337008602510
Lambda-->       0.016474487093       0.016474486839     ... done

.    Trial1    0.038475    -4938.34504004053815

Performing  Pulay mixing of Hamiltonian with coefficients:
                        Spin 1               Spin 2
                1.121562634354       1.121562706112
               -0.307224743229      -0.307224767260
               -1.317707698654      -1.317707782866
               -0.314817036743      -0.314817046945
               -0.132122635008      -0.132122632249
                0.613300902520       0.613300920699
                1.337008576760       1.337008602510
Lambda-->       0.016474487093       0.016474486839     ... done

.    Trial2    0.405745    -4938.32881470471420

Performing  Pulay mixing of Hamiltonian with coefficients:
                        Spin 1               Spin 2
                1.121562634354       1.121562706112
               -0.307224743229      -0.307224767260
               -1.317707698654      -1.317707782866
               -0.314817036743      -0.314817046945
               -0.132122635008      -0.132122632249
                0.613300902520       0.613300920699
                1.337008576760       1.337008602510
Lambda-->       0.016474487093       0.016474486839     ... done

. Quadratic    0.121466    -4938.34458783143509    -4938.34655166851371

Performing  Pulay mixing of Hamiltonian with coefficients:
                        Spin 1               Spin 2
                1.121562634354       1.121562706112
               -0.307224743229      -0.307224767260
               -1.317707698654      -1.317707782866
               -0.314817036743      -0.314817046945
               -0.132122635008      -0.132122632249
                0.613300902520       0.613300920699
                1.337008576760       1.337008602510
Lambda-->       0.016474487093       0.016474486839     ... done

.     Cubic    0.070982    -4938.34508913866921    -4938.34546296462668

--------------------------------------------------------------------------------
  Iter                              Commutator    Free_energy(A=E-TS)     DeltaA
#    8                          0.000107720266   -4938.34508913866921  -1.78E-03

Step                       =       0.070981828966
Energy (E)                 =   -4938.245683745631
Entropy (-TS)              =      -0.099405393043
Free energy (A=E-TS)       =   -4938.345089138669
Est. 0K Energy 0.5*(E+A)   =   -4938.295386442151
Residual Non-orthogonality =       0.000000000000
Residual N_electrons       =      -0.000000000004

Spin          Integrated_Ne            Fermi_level     Delta_Fermi_level
   1       343.999999956226        -0.115031846379             -1.82E-04
   2       344.000000043811        -0.115031846379             -1.82E-04

                           Spin 1           |                 Spin 2           |
     Orb |    H-eigenvalues     Occupancies |    H-eigenvalues     Occupancies |
       1 |    -3.2263876701    1.0000000000 |    -3.2263876702    1.0000000000 | 
                          ------                             ------
     343 |    -0.1178096145    0.6804576895 |    -0.1178096150    0.6804577218 | 
     344 |    -0.1176029090    0.6681052936 |    -0.1176029095    0.6681053265 | 
                 - Gap at zero temperature - |     - Gap at zero temperature -
     345 |    -0.1170669311    0.6350120691 |    -0.1170669317    0.6350121035 | 
     346 |    -0.1155958990    0.5382968215 |    -0.1155958986    0.5382967926 | 
     347 |    -0.1153175384    0.5194255788 |    -0.1153175379    0.5194255498 | 
                  Finite temp. Fermi level   |      Finite temp. Fermi level  
     348 |    -0.1145681080    0.4684941063 |    -0.1145681086    0.4684941432 | 
     349 |    -0.1122935245    0.3218807560 |    -0.1122935241    0.3218807306 | 
     350 |    -0.1115341358    0.2785261835 |    -0.1115341364    0.2785262132 | 
     351 |    -0.1102299065    0.2130419124 |    -0.1102299065    0.2130419121 | 
     352 |    -0.1040359931    0.0477817362 |    -0.1040359931    0.0477817361 | 
                          ------                             ------
     498 |     0.7048555495    0.0000000000 |     0.7048555492    0.0000000000 | 

                            |  Abs_value |  Threshold | Converged
     Delta_Free_energy/atom |   4.55E-05 |   1.00E-06 |        No
     Delta_Energy/atom      |   6.09E-05 |   1.00E-04 |       Yes
     Delta_Entropy/atom     |   1.54E-05 |   1.00E-04 |       Yes
     Commutator             |   1.08E-04 |   1.00E-05 |        No
     Delta_Fermi_level      |   1.82E-04 |   1.00E-03 |       Yes

  Line search of the free energy minimum:
  Step_type        Step             Free_energy   Predicted_free_energy
.   Initial    0.000000    -4938.34508913866921

Performing  Pulay mixing of Hamiltonian with coefficients:
                        Spin 1               Spin 2
                0.457515515368       0.457515537729
               -0.129407289471      -0.129407297365
               -0.552280409633      -0.552280436117
               -0.296941038940      -0.296941037929
               -0.348095660179      -0.348095653888
               -0.008356017907      -0.008356007796
                0.579171134862       0.579171149202
                1.298393765899       1.298393746164
Lambda-->       0.006301388801       0.006301388585     ... done

.    Trial1    0.070982    -4938.34593238384150

Performing  Pulay mixing of Hamiltonian with coefficients:
                        Spin 1               Spin 2
                0.457515515368       0.457515537729
               -0.129407289471      -0.129407297365
               -0.552280409633      -0.552280436117
               -0.296941038940      -0.296941037929
               -0.348095660179      -0.348095653888
               -0.008356017907      -0.008356007796
                0.579171134862       0.579171149202
                1.298393765899       1.298393746164
Lambda-->       0.006301388801       0.006301388585     ... done

.    Trial2    0.425835    -4938.33517487612062

Performing  Pulay mixing of Hamiltonian with coefficients:
                        Spin 1               Spin 2
                0.457515515368       0.457515537729
               -0.129407289471      -0.129407297365
               -0.552280409633      -0.552280436117
               -0.296941038940      -0.296941037929
               -0.348095660179      -0.348095653888
               -0.008356017907      -0.008356007796
                0.579171134862       0.579171149202
                1.298393765899       1.298393746164
Lambda-->       0.006301388801       0.006301388585     ... done

. Quadratic    0.095436    -4938.34582957130533    -4938.34599164082101

Performing  Pulay mixing of Hamiltonian with coefficients:
                        Spin 1               Spin 2
                0.457515515368       0.457515537729
               -0.129407289471      -0.129407297365
               -0.552280409633      -0.552280436117
               -0.296941038940      -0.296941037929
               -0.348095660179      -0.348095653888
               -0.008356017907      -0.008356007796
                0.579171134862       0.579171149202
                1.298393765899       1.298393746164
Lambda-->       0.006301388801       0.006301388585     ... done

.     Cubic    0.069576    -4938.34593530623533    -4938.34593269892957

--------------------------------------------------------------------------------
  Iter                              Commutator    Free_energy(A=E-TS)     DeltaA
#    9                          0.000051817392   -4938.34593530623533  -8.46E-04

Step                       =       0.069575620919
Energy (E)                 =   -4938.247251714903
Entropy (-TS)              =      -0.098683591323
Free energy (A=E-TS)       =   -4938.345935306235
Est. 0K Energy 0.5*(E+A)   =   -4938.296593510569
Residual Non-orthogonality =       0.000000000000
Residual N_electrons       =       0.000000000010

Spin          Integrated_Ne            Fermi_level     Delta_Fermi_level
   1       343.999999955458        -0.115125118821             -9.33E-05
   2       344.000000044454        -0.115125118821             -9.33E-05

                           Spin 1           |                 Spin 2           |
     Orb |    H-eigenvalues     Occupancies |    H-eigenvalues     Occupancies |
       1 |    -3.2240557340    1.0000000000 |    -3.2240557339    1.0000000000 | 
                          ------                             ------
     343 |    -0.1178536380    0.6775367273 |    -0.1178536383    0.6775367458 | 
     344 |    -0.1176450265    0.6650114573 |    -0.1176450268    0.6650114762 | 
                 - Gap at zero temperature - |     - Gap at zero temperature -
     345 |    -0.1170390800    0.6273394934 |    -0.1170390803    0.6273395135 | 
     346 |    -0.1156833565    0.5379035332 |    -0.1156833568    0.5379035551 | 
     347 |    -0.1152003467    0.5051175048 |    -0.1152003470    0.5051175269 | 
                  Finite temp. Fermi level   |      Finite temp. Fermi level  
     348 |    -0.1145069866    0.4580478995 |    -0.1145069859    0.4580478548 | 
     349 |    -0.1123808602    0.3215282430 |    -0.1123808606    0.3215282633 | 
     350 |    -0.1115591681    0.2748100891 |    -0.1115591674    0.2748100540 | 
     351 |    -0.1102922105    0.2116324985 |    -0.1102922106    0.2116325021 | 
     352 |    -0.1043881192    0.0510906136 |    -0.1043881193    0.0510906151 | 
                          ------                             ------
     498 |     0.6993315699    0.0000000000 |     0.6993315698    0.0000000000 | 

                            |  Abs_value |  Threshold | Converged
     Delta_Free_energy/atom |   2.17E-05 |   1.00E-06 |        No
     Delta_Energy/atom      |   4.02E-05 |   1.00E-04 |       Yes
     Delta_Entropy/atom     |   1.85E-05 |   1.00E-04 |       Yes
     Commutator             |   5.18E-05 |   1.00E-05 |        No
     Delta_Fermi_level      |   9.33E-05 |   1.00E-03 |       Yes

  Line search of the free energy minimum:
  Step_type        Step             Free_energy   Predicted_free_energy
.   Initial    0.000000    -4938.34593530623533

Performing  Pulay mixing of Hamiltonian with coefficients:
                        Spin 1               Spin 2
               -0.554422210106      -0.554422231522
                0.192788426396       0.192788434085
                0.643835181401       0.643835206030
                0.038415446386       0.038415451357
               -0.005565894861      -0.005565889327
               -0.341370307779      -0.341370302329
               -0.801925262926      -0.801925261198
                0.504060202508       0.504060183303
                1.324184418981       1.324184409601
Lambda-->       0.001022422888       0.001022422829     ... done

.    Trial1    0.069576    -4938.34605847767762

Performing  Pulay mixing of Hamiltonian with coefficients:
                        Spin 1               Spin 2
               -0.554422210106      -0.554422231522
                0.192788426396       0.192788434085
                0.643835181401       0.643835206030
                0.038415446386       0.038415451357
               -0.005565894861      -0.005565889327
               -0.341370307779      -0.341370302329
               -0.801925262926      -0.801925261198
                0.504060202508       0.504060183303
                1.324184418981       1.324184409601
Lambda-->       0.001022422888       0.001022422829     ... done

.    Trial2    0.424966    -4938.34584590377017

Performing  Pulay mixing of Hamiltonian with coefficients:
                        Spin 1               Spin 2
               -0.554422210106      -0.554422231522
                0.192788426396       0.192788434085
                0.643835181401       0.643835206030
                0.038415446386       0.038415451357
               -0.005565894861      -0.005565889327
               -0.341370307779      -0.341370302329
               -0.801925262926      -0.801925261198
                0.504060202508       0.504060183303
                1.324184418981       1.324184409601
Lambda-->       0.001022422888       0.001022422829     ... done

. Quadratic    0.193610    -4938.34609564216953    -4938.34614421976494

--------------------------------------------------------------------------------
  Iter                              Commutator    Free_energy(A=E-TS)     DeltaA
#   10                          0.000032206408   -4938.34609564216953  -1.60E-04

Step                       =       0.193609563539
Energy (E)                 =   -4938.247804392369
Entropy (-TS)              =      -0.098291249790
Free energy (A=E-TS)       =   -4938.346095642170
Est. 0K Energy 0.5*(E+A)   =   -4938.296950017269
Residual Non-orthogonality =       0.000000000000
Residual N_electrons       =       0.000000000010

Spin          Integrated_Ne            Fermi_level     Delta_Fermi_level
   1       343.999999954777        -0.115799208904             -6.74E-04
   2       344.000000045136        -0.115799208904             -6.74E-04

                           Spin 1           |                 Spin 2           |
     Orb |    H-eigenvalues     Occupancies |    H-eigenvalues     Occupancies |
       1 |    -3.2229530308    1.0000000000 |    -3.2229530314    1.0000000000 | 
                          ------                             ------
     342 |    -0.1189869446    0.7042116557 |    -0.1189869446    0.7042116574 | 
     343 |    -0.1184585528    0.6734104428 |    -0.1184585529    0.6734104446 | 
     344 |    -0.1183047464    0.6641397770 |    -0.1183047464    0.6641397788 | 
                 - Gap at zero temperature - |     - Gap at zero temperature -
     345 |    -0.1176914288    0.6259553464 |    -0.1176914288    0.6259553483 | 
     346 |    -0.1163417157    0.5368393572 |    -0.1163417158    0.5368393592 | 
                  Finite temp. Fermi level   |      Finite temp. Fermi level  
     347 |    -0.1157521580    0.4967992141 |    -0.1157521580    0.4967992161 | 
     348 |    -0.1150689950    0.4504870269 |    -0.1150689950    0.4504870289 | 
     349 |    -0.1130560642    0.3215943658 |    -0.1130560642    0.3215943675 | 
     350 |    -0.1122293159    0.2745963542 |    -0.1122293160    0.2745963557 | 
     351 |    -0.1110062276    0.2134509044 |    -0.1110062279    0.2134509168 | 
                          ------                             ------
     498 |     0.6940419534    0.0000000000 |     0.6940419533    0.0000000000 | 

                            |  Abs_value |  Threshold | Converged
     Delta_Free_energy/atom |   4.11E-06 |   1.00E-06 |        No
     Delta_Energy/atom      |   1.42E-05 |   1.00E-04 |       Yes
     Delta_Entropy/atom     |   1.01E-05 |   1.00E-04 |       Yes
     Commutator             |   3.22E-05 |   1.00E-05 |        No
     Delta_Fermi_level      |   6.74E-04 |   1.00E-03 |       Yes
Finished EDFT density kernel iterations (  10)


Writing density kernel to file "Pd_38.dkn" ... done

Writing Hamiltonian to file "Pd_38.ham" ... done


>>> Density kernel optimised for the current NGWF basis:
     ~~~~~~~~~~~~~~~~~~~~~~~~~~~~~~~~~~~~~~~~~~~~~~~~~~~~~~~~~~~
     Total free energy           =  -4.93834609564217E+03  Eh
     [H,K] commutator            =   3.2206E-05
     ~~~~~~~~~~~~~~~~~~~~~~~~~~~~~~~~~~~~~~~~~~~~~~~~~~~~~~~~~~~


################################################################################
########################### NGWF CG iteration  002 #############################
################################################################################
****** Reciprocal space K.E. preconditioning with k_zero =  3.0000 a0^-1 *******

>>> Checking for convergence of NGWFs:   NOT CONVERGED
  ========================================================================
         NGWF RMS gradient =  1.6067E-04 >  2.0000E-06  | above tolerance
  ========================================================================

>>> Improving NGWFs using line search:
============ Calculation of NGWF S^-1 using Hotelling algorithm ================ 
         Iteration  |  Frobenius norm and Maximum abs value    (of I-S*S_n^-1)   
               1       0.17792615E+00     0.77784873E-02
               2       0.73675532E-03     0.28490305E-04
               3       0.48747024E-07     0.19315189E-08
               4       0.23230786E-12     0.40856207E-13
================================================================================
    Initial Ne1:     343.99700808
    Initial Ne2:     343.99700817
      Final Ne1:     343.99999995
      Final Ne2:     344.00000005
============ Calculation of NGWF S^-1 using Hotelling algorithm ================ 
         Iteration  |  Frobenius norm and Maximum abs value    (of I-S*S_n^-1)   
               1       0.26040083E+00     0.11325003E-01
               2       0.13894720E-02     0.52703040E-04
               3       0.17090269E-06     0.64671650E-08
               4       0.23372168E-12     0.31974423E-13
================================================================================
------------------------------- NGWF line search -------------------------------
RMS gradient                =       0.00016066677901
Trial step length           =               0.321715
Gradient along search dir.  =         -0.29134819781
Functional at step 0        =   -4938.34609564216953
Functional at step 1        =   -4938.42073813008756
Functional predicted        =   -4938.46115774625468
Selected quadratic step     =               0.789860
Conjugate gradients coeff.  =               0.108945
--------------------------- NGWF line search finished --------------------------
                                               
Writing NGWFs to file "Pd_38.tightbox_ngwfs"....  done

>>> Optimising kernel for current NGWFs:

--------------------------- Ensemble-DFT optimisation --------------------------
Running ScaLAPACK on   20 processor(s).

--------------------------------------------------------------------------------
  Iter                              Commutator    Free_energy(A=E-TS)     DeltaA
#    0                          0.000176176910   -4938.46123896893550  -1.15E-01

Step                       =       0.381966011250
Energy (E)                 =   -4938.362947719135
Entropy (-TS)              =      -0.098291249790
Free energy (A=E-TS)       =   -4938.461238968936
Est. 0K Energy 0.5*(E+A)   =   -4938.412093344035
Residual Non-orthogonality =       0.000000000000
Residual N_electrons       =       0.000000000010

Spin          Integrated_Ne            Fermi_level     Delta_Fermi_level
   1       343.999999954777        -0.115799208904              9.00E+99
   2       344.000000045136        -0.115799208904              9.00E+99

                           Spin 1           |                 Spin 2           |
     Orb |    H-eigenvalues     Occupancies |    H-eigenvalues     Occupancies |
       1 |    -3.2229530308    1.0000000000 |    -3.2229530314    1.0000000000 | 
                          ------                             ------
     342 |    -0.1189869446    0.7042116557 |    -0.1189869446    0.7042116574 | 
     343 |    -0.1184585528    0.6734104428 |    -0.1184585529    0.6734104446 | 
     344 |    -0.1183047464    0.6641397770 |    -0.1183047464    0.6641397788 | 
                 - Gap at zero temperature - |     - Gap at zero temperature -
     345 |    -0.1176914288    0.6259553464 |    -0.1176914288    0.6259553483 | 
     346 |    -0.1163417157    0.5368393572 |    -0.1163417158    0.5368393592 | 
                  Finite temp. Fermi level   |      Finite temp. Fermi level  
     347 |    -0.1157521580    0.4967992141 |    -0.1157521580    0.4967992161 | 
     348 |    -0.1150689950    0.4504870269 |    -0.1150689950    0.4504870289 | 
     349 |    -0.1130560642    0.3215943658 |    -0.1130560642    0.3215943675 | 
     350 |    -0.1122293159    0.2745963542 |    -0.1122293160    0.2745963557 | 
     351 |    -0.1110062276    0.2134509044 |    -0.1110062279    0.2134509168 | 
                          ------                             ------
     498 |     0.6940419534    0.0000000000 |     0.6940419533    0.0000000000 | 

                            |  Abs_value |  Threshold | Converged
     Delta_Free_energy/atom |   2.95E-03 |   1.00E-06 |        No
     Delta_Energy/atom      |   2.95E-03 |   1.00E-04 |        No
     Delta_Entropy/atom     |     n.a.   |   1.00E-03 |      n.a.
     Commutator             |   1.76E-04 |   1.00E-05 |        No
     Delta_Fermi_level      |     n.a.   |   1.00E-03 |      n.a.

  Line search of the free energy minimum:
  Step_type        Step             Free_energy   Predicted_free_energy
.   Initial    0.000000    -4938.46123896893550

Performing  Pulay mixing of Hamiltonian with coefficients:
                        Spin 1               Spin 2
                1.000000000000       1.000000000000
Lambda-->       0.076838569033       0.076838569243     ... done

.    Trial1    0.381966    -4938.41259612452268

Performing  Pulay mixing of Hamiltonian with coefficients:
                        Spin 1               Spin 2
                1.000000000000       1.000000000000
Lambda-->       0.076838569033       0.076838569243     ... done

.    Trial2    0.145898    -4938.45626324719251

Performing  Pulay mixing of Hamiltonian with coefficients:
                        Spin 1               Spin 2
                1.000000000000       1.000000000000
Lambda-->       0.076838569033       0.076838569243     ... done

. Quadratic    0.029778    -4938.46036218926565    -4938.46158922254835

Performing  Pulay mixing of Hamiltonian with coefficients:
                        Spin 1               Spin 2
                1.000000000000       1.000000000000
Lambda-->       0.076838569033       0.076838569243     ... done

.    Trial4    0.011374    -4938.45996301718424

Performing  Pulay mixing of Hamiltonian with coefficients:
                        Spin 1               Spin 2
                1.000000000000       1.000000000000
Lambda-->       0.076838569033       0.076838569243     ... done

.   Quartic    0.093008    -4938.45954808602983    -4938.46651051686786

Performing  Pulay mixing of Hamiltonian with coefficients:
                        Spin 1               Spin 2
                1.000000000000       1.000000000000
Lambda-->       0.076838569033       0.076838569243     ... done

.    Trial6    0.000114    -4938.45957748082947

Performing  Pulay mixing of Hamiltonian with coefficients:
                        Spin 1               Spin 2
                1.000000000000       1.000000000000
Lambda-->       0.076838569033       0.076838569243     ... done

.  NoMinFnd    0.029778    -4938.46036218926565

--------------------------------------------------------------------------------
  Iter                              Commutator    Free_energy(A=E-TS)     DeltaA
#    1                          0.000147855038   -4938.46036218926565   8.77E-04

Step                       =       0.029778183558
Energy (E)                 =   -4938.362191054809
Entropy (-TS)              =      -0.098171134533
Free energy (A=E-TS)       =   -4938.460362189266
Est. 0K Energy 0.5*(E+A)   =   -4938.411276622037
Residual Non-orthogonality =       0.000000000000
Residual N_electrons       =      -0.000000000077

Spin          Integrated_Ne            Fermi_level     Delta_Fermi_level
   1       344.000000026737        -0.115471223746              3.28E-04
   2       343.999999973928        -0.115471223746              3.28E-04

                           Spin 1           |                 Spin 2           |
     Orb |    H-eigenvalues     Occupancies |    H-eigenvalues     Occupancies |
       1 |    -3.2221126759    1.0000000000 |    -3.2221126762    1.0000000000 | 
                          ------                             ------
     342 |    -0.1186627242    0.7044250023 |    -0.1186627239    0.7044249839 | 
     343 |    -0.1181656656    0.6755074336 |    -0.1181656653    0.6755074146 | 
     344 |    -0.1179805197    0.6643678683 |    -0.1179805194    0.6643678492 | 
                 - Gap at zero temperature - |     - Gap at zero temperature -
     345 |    -0.1173591325    0.6256806363 |    -0.1173591332    0.6256806782 | 
     346 |    -0.1160119103    0.5367161961 |    -0.1160119100    0.5367161765 | 
                  Finite temp. Fermi level   |      Finite temp. Fermi level  
     347 |    -0.1154078326    0.4956876679 |    -0.1154078323    0.4956876487 | 
     348 |    -0.1147104197    0.4484272735 |    -0.1147104194    0.4484272551 | 
     349 |    -0.1127168855    0.3209301899 |    -0.1127168852    0.3209301752 | 
     350 |    -0.1118690904    0.2728522642 |    -0.1118690911    0.2728523035 | 
     351 |    -0.1106519597    0.2122526263 |    -0.1106519596    0.2122526221 | 
                          ------                             ------
     498 |     0.6920674929    0.0000000000 |     0.6920674921    0.0000000000 | 

                            |  Abs_value |  Threshold | Converged
     Delta_Free_energy/atom |   2.25E-05 |   1.00E-06 |        No
     Delta_Energy/atom      |   1.94E-05 |   1.00E-04 |       Yes
     Delta_Entropy/atom     |   3.08E-06 |   1.00E-04 |       Yes
     Commutator             |   1.48E-04 |   1.00E-05 |        No
     Delta_Fermi_level      |   3.28E-04 |   1.00E-03 |       Yes

  Line search of the free energy minimum:
  Step_type        Step             Free_energy   Predicted_free_energy
.   Initial    0.000000    -4938.46036218926565

Performing  Pulay mixing of Hamiltonian with coefficients:
                        Spin 1               Spin 2
                1.000000000000       1.000000000000
Lambda-->       0.051170928798       0.051170929457     ... done

.    Trial1    0.029778    -4938.46075543113966

Performing  Pulay mixing of Hamiltonian with coefficients:
                        Spin 1               Spin 2
                1.000000000000       1.000000000000
Lambda-->       0.051170928798       0.051170929457     ... done

.    Trial2    0.400370    -4938.43472541062692

Performing  Pulay mixing of Hamiltonian with coefficients:
                        Spin 1               Spin 2
                1.000000000000       1.000000000000
Lambda-->       0.051170928798       0.051170929457     ... done

. Quadratic    0.046570    -4938.46081446118569    -4938.46081419616166

--------------------------------------------------------------------------------
  Iter                              Commutator    Free_energy(A=E-TS)     DeltaA
#    2                          0.000134810049   -4938.46081446118569  -4.52E-04

Step                       =       0.046569726830
Energy (E)                 =   -4938.362743199973
Entropy (-TS)              =      -0.098071261190
Free energy (A=E-TS)       =   -4938.460814461186
Est. 0K Energy 0.5*(E+A)   =   -4938.411778830579
Residual Non-orthogonality =       0.000000000000
Residual N_electrons       =       0.000000000023

Spin          Integrated_Ne            Fermi_level     Delta_Fermi_level
   1       343.999999989414        -0.115071821225              3.99E-04
   2       344.000000010387        -0.115071821225              3.99E-04

                           Spin 1           |                 Spin 2           |
     Orb |    H-eigenvalues     Occupancies |    H-eigenvalues     Occupancies |
       1 |    -3.2217563665    1.0000000000 |    -3.2217563668    1.0000000000 | 
                          ------                             ------
     342 |    -0.1182757975    0.7051313604 |    -0.1182757980    0.7051313872 | 
     343 |    -0.1177696481    0.6757093025 |    -0.1177696475    0.6757092718 | 
     344 |    -0.1175744754    0.6639647456 |    -0.1175744759    0.6639647744 | 
                 - Gap at zero temperature - |     - Gap at zero temperature -
     345 |    -0.1169566885    0.6254867783 |    -0.1169566880    0.6254867456 | 
     346 |    -0.1156167162    0.5370009329 |    -0.1156167167    0.5370009653 | 
                  Finite temp. Fermi level   |      Finite temp. Fermi level  
     347 |    -0.1149887573    0.4943494817 |    -0.1149887568    0.4943494471 | 
     348 |    -0.1142825413    0.4465114709 |    -0.1142825408    0.4465114367 | 
     349 |    -0.1122999648    0.3198921906 |    -0.1122999653    0.3198922194 | 
     350 |    -0.1114462118    0.2715866574 |    -0.1114462123    0.2715866837 | 
     351 |    -0.1102311266    0.2112792091 |    -0.1102311264    0.2112791989 | 
                          ------                             ------
     498 |     0.6909580081    0.0000000000 |     0.6909580084    0.0000000000 | 

                            |  Abs_value |  Threshold | Converged
     Delta_Free_energy/atom |   1.16E-05 |   1.00E-06 |        No
     Delta_Energy/atom      |   1.42E-05 |   1.00E-04 |       Yes
     Delta_Entropy/atom     |   2.56E-06 |   1.00E-04 |       Yes
     Commutator             |   1.35E-04 |   1.00E-05 |        No
     Delta_Fermi_level      |   3.99E-04 |   1.00E-03 |       Yes

  Line search of the free energy minimum:
  Step_type        Step             Free_energy   Predicted_free_energy
.   Initial    0.000000    -4938.46081446118569

Performing  Pulay mixing of Hamiltonian with coefficients:
                        Spin 1               Spin 2
                0.085119343795       0.085119331161
                0.914880656205       0.914880668839
Lambda-->       0.039771108060       0.039771108346     ... done

.    Trial1    0.046570    -4938.46087015668036

Performing  Pulay mixing of Hamiltonian with coefficients:
                        Spin 1               Spin 2
                0.085119343795       0.085119331161
                0.914880656205       0.914880668839
Lambda-->       0.039771108060       0.039771108346     ... done

.    Trial2    0.410748    -4938.39012035053020

Performing  Pulay mixing of Hamiltonian with coefficients:
                        Spin 1               Spin 2
                0.085119343795       0.085119331161
                0.914880656205       0.914880668839
Lambda-->       0.039771108060       0.039771108346     ... done

. Quadratic    0.024541    -4938.46110160415992    -4938.46110107786717

--------------------------------------------------------------------------------
  Iter                              Commutator    Free_energy(A=E-TS)     DeltaA
#    3                          0.000124078272   -4938.46110160415992  -2.87E-04

Step                       =       0.024541427225
Energy (E)                 =   -4938.363043776192
Entropy (-TS)              =      -0.098057827982
Free energy (A=E-TS)       =   -4938.461101604160
Est. 0K Energy 0.5*(E+A)   =   -4938.412072690177
Residual Non-orthogonality =       0.000000000000
Residual N_electrons       =      -0.000000000014

Spin          Integrated_Ne            Fermi_level     Delta_Fermi_level
   1       343.999999895476        -0.114939756326              1.32E-04
   2       344.000000104646        -0.114939756326              1.32E-04

                           Spin 1           |                 Spin 2           |
     Orb |    H-eigenvalues     Occupancies |    H-eigenvalues     Occupancies |
       1 |    -3.2216655195    1.0000000000 |    -3.2216655199    1.0000000000 | 
                          ------                             ------
     342 |    -0.1181401016    0.7049258793 |    -0.1181401015    0.7049258764 | 
     343 |    -0.1176262956    0.6750358847 |    -0.1176262956    0.6750358849 | 
     344 |    -0.1174405707    0.6638530372 |    -0.1174405708    0.6638530385 | 
                 - Gap at zero temperature - |     - Gap at zero temperature -
     345 |    -0.1168254304    0.6255382081 |    -0.1168254305    0.6255382136 | 
     346 |    -0.1154891248    0.5373035815 |    -0.1154891250    0.5373035967 | 
                  Finite temp. Fermi level   |      Finite temp. Fermi level  
     347 |    -0.1148491579    0.4938369832 |    -0.1148491582    0.4938370030 | 
     348 |    -0.1141488967    0.4464052375 |    -0.1141488970    0.4464052621 | 
     349 |    -0.1121629432    0.3195988186 |    -0.1121629428    0.3195987936 | 
     350 |    -0.1113075253    0.2712303491 |    -0.1113075259    0.2712303847 | 
     351 |    -0.1100965405    0.2111649032 |    -0.1100965407    0.2111649149 | 
                          ------                             ------
     498 |     0.6904320706    0.0000000000 |     0.6904320705    0.0000000000 | 

                            |  Abs_value |  Threshold | Converged
     Delta_Free_energy/atom |   7.36E-06 |   1.00E-06 |        No
     Delta_Energy/atom      |   7.71E-06 |   1.00E-04 |       Yes
     Delta_Entropy/atom     |   3.44E-07 |   1.00E-04 |       Yes
     Commutator             |   1.24E-04 |   1.00E-05 |        No
     Delta_Fermi_level      |   1.32E-04 |   1.00E-03 |       Yes

  Line search of the free energy minimum:
  Step_type        Step             Free_energy   Predicted_free_energy
.   Initial    0.000000    -4938.46110160415992

Performing  Pulay mixing of Hamiltonian with coefficients:
                        Spin 1               Spin 2
               -1.727026656204      -1.727026588049
                0.210885817154       0.210885818393
                2.516140839050       2.516140769657
Lambda-->       0.020449773304       0.020449773049     ... done

.    Trial1    0.024541    -4938.46197682301590

Performing  Pulay mixing of Hamiltonian with coefficients:
                        Spin 1               Spin 2
               -1.727026656204      -1.727026588049
                0.210885817154       0.210885818393
                2.516140839050       2.516140769657
Lambda-->       0.020449773304       0.020449773049     ... done

.    Trial2    0.397133    -4938.45352603589618

Performing  Pulay mixing of Hamiltonian with coefficients:
                        Spin 1               Spin 2
               -1.727026656204      -1.727026588049
                0.210885817154       0.210885818393
                2.516140839050       2.516140769657
Lambda-->       0.020449773304       0.020449773049     ... done

. Quadratic    0.133645    -4938.46171706772657    -4938.46372561731732

Performing  Pulay mixing of Hamiltonian with coefficients:
                        Spin 1               Spin 2
               -1.727026656204      -1.727026588049
                0.210885817154       0.210885818393
                2.516140839050       2.516140769657
Lambda-->       0.020449773304       0.020449773049     ... done

.     Cubic    0.071204    -4938.46209443745192    -4938.46258667779875

--------------------------------------------------------------------------------
  Iter                              Commutator    Free_energy(A=E-TS)     DeltaA
#    4                          0.000089821531   -4938.46209443745192  -9.93E-04

Step                       =       0.071204309967
Energy (E)                 =   -4938.364117165946
Entropy (-TS)              =      -0.097977271581
Free energy (A=E-TS)       =   -4938.462094437452
Est. 0K Energy 0.5*(E+A)   =   -4938.413105801699
Residual Non-orthogonality =       0.000000000000
Residual N_electrons       =      -0.000000000076

Spin          Integrated_Ne            Fermi_level     Delta_Fermi_level
   1       343.999999952207        -0.113902908769              1.04E-03
   2       344.000000048458        -0.113902908769              1.04E-03

                           Spin 1           |                 Spin 2           |
     Orb |    H-eigenvalues     Occupancies |    H-eigenvalues     Occupancies |
       1 |    -3.2214928615    1.0000000000 |    -3.2214928621    1.0000000000 | 
                          ------                             ------
     342 |    -0.1170954426    0.7044835474 |    -0.1170954425    0.7044835414 | 
     343 |    -0.1164734725    0.6680751906 |    -0.1164734724    0.6680751833 | 
     344 |    -0.1163806787    0.6624522671 |    -0.1163806786    0.6624522595 | 
                 - Gap at zero temperature - |     - Gap at zero temperature -
     345 |    -0.1157837875    0.6252324970 |    -0.1157837873    0.6252324880 | 
     346 |    -0.1144715931    0.5386100473 |    -0.1144715929    0.5386100355 | 
                  Finite temp. Fermi level   |      Finite temp. Fermi level  
     347 |    -0.1137635218    0.4905187727 |    -0.1137635216    0.4905187595 | 
     348 |    -0.1131009172    0.4456567685 |    -0.1131009170    0.4456567542 | 
     349 |    -0.1110788227    0.3168080448 |    -0.1110788234    0.3168080857 | 
     350 |    -0.1102431149    0.2697503550 |    -0.1102431156    0.2697503910 | 
     351 |    -0.1090460899    0.2105489691 |    -0.1090460897    0.2105489619 | 
                          ------                             ------
     498 |     0.6857632140    0.0000000000 |     0.6857632143    0.0000000000 | 

                            |  Abs_value |  Threshold | Converged
     Delta_Free_energy/atom |   2.55E-05 |   1.00E-06 |        No
     Delta_Energy/atom      |   2.75E-05 |   1.00E-04 |       Yes
     Delta_Entropy/atom     |   2.07E-06 |   1.00E-04 |       Yes
     Commutator             |   8.98E-05 |   1.00E-05 |        No
     Delta_Fermi_level      |   1.04E-03 |   1.00E-03 |        No

  Line search of the free energy minimum:
  Step_type        Step             Free_energy   Predicted_free_energy
.   Initial    0.000000    -4938.46209443745192

Performing  Pulay mixing of Hamiltonian with coefficients:
                        Spin 1               Spin 2
               -0.385468076244      -0.385468048669
               -0.604588400487      -0.604588396330
                0.424501537928       0.424501504602
                1.565554938802       1.565554940397
Lambda-->       0.011470887561       0.011470887695     ... done

.    Trial1    0.071204    -4938.46246499100562

Performing  Pulay mixing of Hamiltonian with coefficients:
                        Spin 1               Spin 2
               -0.385468076244      -0.385468048669
               -0.604588400487      -0.604588396330
                0.424501537928       0.424501504602
                1.565554938802       1.565554940397
Lambda-->       0.011470887561       0.011470887695     ... done

.    Trial2    0.425973    -4938.45155815252929

Performing  Pulay mixing of Hamiltonian with coefficients:
                        Spin 1               Spin 2
               -0.385468076244      -0.385468048669
               -0.604588400487      -0.604588396330
                0.424501537928       0.424501504602
                1.565554938802       1.565554940397
Lambda-->       0.011470887561       0.011470887695     ... done

. Quadratic    0.066436    -4938.46248734331948    -4938.46246690984026

--------------------------------------------------------------------------------
  Iter                              Commutator    Free_energy(A=E-TS)     DeltaA
#    5                          0.000067982564   -4938.46248734331948  -3.93E-04

Step                       =       0.066435889907
Energy (E)                 =   -4938.364625307063
Entropy (-TS)              =      -0.097862036212
Free energy (A=E-TS)       =   -4938.462487343319
Est. 0K Energy 0.5*(E+A)   =   -4938.413556325191
Residual Non-orthogonality =       0.000000000000
Residual N_electrons       =       0.000000000044

Spin          Integrated_Ne            Fermi_level     Delta_Fermi_level
   1       343.999999981212        -0.113023415847              8.79E-04
   2       344.000000018395        -0.113023415847              8.79E-04

                           Spin 1           |                 Spin 2           |
     Orb |    H-eigenvalues     Occupancies |    H-eigenvalues     Occupancies |
       1 |    -3.2212655861    1.0000000000 |    -3.2212655866    1.0000000000 | 
                          ------                             ------
     342 |    -0.1162467458    0.7062251833 |    -0.1162467465    0.7062252210 | 
     343 |    -0.1155258952    0.6639541329 |    -0.1155258949    0.6639541146 | 
     344 |    -0.1154729004    0.6607290172 |    -0.1154729001    0.6607289988 | 
                 - Gap at zero temperature - |     - Gap at zero temperature -
     345 |    -0.1148864670    0.6240950955 |    -0.1148864667    0.6240950769 | 
     346 |    -0.1135578996    0.5362964750 |    -0.1135578993    0.5362964568 | 
                  Finite temp. Fermi level   |      Finite temp. Fermi level  
     347 |    -0.1128482465    0.4880856495 |    -0.1128482463    0.4880856320 | 
     348 |    -0.1121740954    0.4424773298 |    -0.1121740951    0.4424773133 | 
     349 |    -0.1101691447    0.3150329086 |    -0.1101691454    0.3150329537 | 
     350 |    -0.1093638968    0.2697650846 |    -0.1093638966    0.2697650738 | 
     351 |    -0.1081594926    0.2102278139 |    -0.1081594929    0.2102278303 | 
                          ------                             ------
     498 |     0.6808913746    0.0000000000 |     0.6808913749    0.0000000000 | 

                            |  Abs_value |  Threshold | Converged
     Delta_Free_energy/atom |   1.01E-05 |   1.00E-06 |        No
     Delta_Energy/atom      |   1.30E-05 |   1.00E-04 |       Yes
     Delta_Entropy/atom     |   2.95E-06 |   1.00E-04 |       Yes
     Commutator             |   6.80E-05 |   1.00E-05 |        No
     Delta_Fermi_level      |   8.79E-04 |   1.00E-03 |       Yes

  Line search of the free energy minimum:
  Step_type        Step             Free_energy   Predicted_free_energy
.   Initial    0.000000    -4938.46248734331948

Performing  Pulay mixing of Hamiltonian with coefficients:
                        Spin 1               Spin 2
                0.572782474693       0.572782538002
               -0.498430861643      -0.498430869259
               -0.745238377906      -0.745238475108
                1.041855113333       1.041855114758
                0.629031651524       0.629031691606
Lambda-->       0.009693857086       0.009693857043     ... done

.    Trial1    0.066436    -4938.46255874155486

Performing  Pulay mixing of Hamiltonian with coefficients:
                        Spin 1               Spin 2
                0.572782474693       0.572782538002
               -0.498430861643      -0.498430869259
               -0.745238377906      -0.745238475108
                1.041855113333       1.041855114758
                0.629031651524       0.629031691606
Lambda-->       0.009693857086       0.009693857043     ... done

.    Trial2    0.423026    -4938.45137939082633

Performing  Pulay mixing of Hamiltonian with coefficients:
                        Spin 1               Spin 2
                0.572782474693       0.572782538002
               -0.498430861643      -0.498430869259
               -0.745238377906      -0.745238475108
                1.041855113333       1.041855114758
                0.629031651524       0.629031691606
Lambda-->       0.009693857086       0.009693857043     ... done

. Quadratic    0.040228    -4938.46262877634763    -4938.46261138877981

--------------------------------------------------------------------------------
  Iter                              Commutator    Free_energy(A=E-TS)     DeltaA
#    6                          0.000055758667   -4938.46262877634763  -1.41E-04

Step                       =       0.040228230550
Energy (E)                 =   -4938.364752520456
Entropy (-TS)              =      -0.097876255932
Free energy (A=E-TS)       =   -4938.462628776348
Est. 0K Energy 0.5*(E+A)   =   -4938.413690648402
Residual Non-orthogonality =       0.000000000000
Residual N_electrons       =      -0.000000000040

Spin          Integrated_Ne            Fermi_level     Delta_Fermi_level
   1       343.999999929686        -0.112892517080              1.31E-04
   2       344.000000070666        -0.112892517080              1.31E-04

                           Spin 1           |                 Spin 2           |
     Orb |    H-eigenvalues     Occupancies |    H-eigenvalues     Occupancies |
       1 |    -3.2214379015    1.0000000000 |    -3.2214379019    1.0000000000 | 
                          ------                             ------
     342 |    -0.1160738264    0.7038472700 |    -0.1160738264    0.7038472732 | 
     343 |    -0.1153672112    0.6622650825 |    -0.1153672112    0.6622650859 | 
     344 |    -0.1153530455    0.6614023583 |    -0.1153530455    0.6614023618 | 
                 - Gap at zero temperature - |     - Gap at zero temperature -
     345 |    -0.1147534398    0.6239592103 |    -0.1147534398    0.6239592140 | 
     346 |    -0.1134429208    0.5373736194 |    -0.1134429209    0.5373736234 | 
                  Finite temp. Fermi level   |      Finite temp. Fermi level  
     347 |    -0.1127120116    0.4877228507 |    -0.1127120117    0.4877228549 | 
     348 |    -0.1120623366    0.4437625517 |    -0.1120623366    0.4437625558 | 
     349 |    -0.1100335370    0.3147564712 |    -0.1100335370    0.3147564750 | 
     350 |    -0.1092173592    0.2689275933 |    -0.1092173593    0.2689275968 | 
     351 |    -0.1080282556    0.2102125336 |    -0.1080282563    0.2102125641 | 
                          ------                             ------
     498 |     0.6795543045    0.0000000000 |     0.6795543045    0.0000000000 | 

                            |  Abs_value |  Threshold | Converged
     Delta_Free_energy/atom |   3.63E-06 |   1.00E-06 |        No
     Delta_Energy/atom      |   3.26E-06 |   1.00E-04 |       Yes
     Delta_Entropy/atom     |   3.65E-07 |   1.00E-04 |       Yes
     Commutator             |   5.58E-05 |   1.00E-05 |        No
     Delta_Fermi_level      |   1.31E-04 |   1.00E-03 |       Yes

  Line search of the free energy minimum:
  Step_type        Step             Free_energy   Predicted_free_energy
.   Initial    0.000000    -4938.46262877634763

Performing  Pulay mixing of Hamiltonian with coefficients:
                        Spin 1               Spin 2
                2.090371966609       2.090372139287
                0.508246334902       0.508246397245
               -2.379599531885      -2.379599761776
               -1.752324592799      -1.752324805065
                0.575707972550       0.575708011734
                1.957597850623       1.957598018575
Lambda-->       0.006571813571       0.006571812942     ... done

.    Trial1    0.040228    -4938.46272910030166

Performing  Pulay mixing of Hamiltonian with coefficients:
                        Spin 1               Spin 2
                2.090371966609       2.090372139287
                0.508246334902       0.508246397245
               -2.379599531885      -2.379599761776
               -1.752324592799      -1.752324805065
                0.575707972550       0.575708011734
                1.957597850623       1.957598018575
Lambda-->       0.006571813571       0.006571812942     ... done

.    Trial2    0.406828    -4938.45500518776498

Performing  Pulay mixing of Hamiltonian with coefficients:
                        Spin 1               Spin 2
                2.090371966609       2.090372139287
                0.508246334902       0.508246397245
               -2.379599531885      -2.379599761776
               -1.752324592799      -1.752324805065
                0.575707972550       0.575708011734
                1.957597850623       1.957598018575
Lambda-->       0.006571813571       0.006571812942     ... done

. Quadratic    0.041643    -4938.46272918460818    -4938.46272921626769

--------------------------------------------------------------------------------
  Iter                              Commutator    Free_energy(A=E-TS)     DeltaA
#    7                          0.000043073549   -4938.46272918460818  -1.00E-04

Step                       =       0.041643229985
Energy (E)                 =   -4938.364782789280
Entropy (-TS)              =      -0.097946395259
Free energy (A=E-TS)       =   -4938.462729184608
Est. 0K Energy 0.5*(E+A)   =   -4938.413755986944
Residual Non-orthogonality =       0.000000000000
Residual N_electrons       =       0.000000000068

Spin          Integrated_Ne            Fermi_level     Delta_Fermi_level
   1       343.999999934893        -0.112848918918              4.36E-05
   2       344.000000064506        -0.112848918918              4.36E-05

                           Spin 1           |                 Spin 2           |
     Orb |    H-eigenvalues     Occupancies |    H-eigenvalues     Occupancies |
       1 |    -3.2221253382    1.0000000000 |    -3.2221253386    1.0000000000 | 
                          ------                             ------
     342 |    -0.1160122033    0.7028238463 |    -0.1160122036    0.7028238652 | 
     343 |    -0.1153094034    0.6613996801 |    -0.1153094037    0.6613997008 | 
     344 |    -0.1152759646    0.6593589240 |    -0.1152759650    0.6593589447 | 
                 - Gap at zero temperature - |     - Gap at zero temperature -
     345 |    -0.1146942143    0.6229609182 |    -0.1146942147    0.6229609403 | 
     346 |    -0.1133742753    0.5356787663 |    -0.1133742747    0.5356787262 | 
                  Finite temp. Fermi level   |      Finite temp. Fermi level  
     347 |    -0.1126738768    0.4880942962 |    -0.1126738771    0.4880943211 | 
     348 |    -0.1120163818    0.4436042704 |    -0.1120163822    0.4436042954 | 
     349 |    -0.1100067103    0.3157416452 |    -0.1100067098    0.3157416123 | 
     350 |    -0.1092030259    0.2704961294 |    -0.1092030263    0.2704961509 | 
     351 |    -0.1080125191    0.2114740244 |    -0.1080125191    0.2114740223 | 
                          ------                             ------
     498 |     0.6749269136    0.0000000000 |     0.6749269124    0.0000000000 | 

                            |  Abs_value |  Threshold | Converged
     Delta_Free_energy/atom |   2.57E-06 |   1.00E-06 |        No
     Delta_Energy/atom      |   7.76E-07 |   1.00E-04 |       Yes
     Delta_Entropy/atom     |   1.80E-06 |   1.00E-04 |       Yes
     Commutator             |   4.31E-05 |   1.00E-05 |        No
     Delta_Fermi_level      |   4.36E-05 |   1.00E-03 |       Yes

  Line search of the free energy minimum:
  Step_type        Step             Free_energy   Predicted_free_energy
.   Initial    0.000000    -4938.46272918460818

Performing  Pulay mixing of Hamiltonian with coefficients:
                        Spin 1               Spin 2
                1.131779710621       1.131779770724
                0.339562411889       0.339562452105
               -1.261135467759      -1.261135545488
               -1.091804600302      -1.091804703415
                0.153728712234       0.153728720475
                0.821273056728       0.821273103116
                0.906596176589       0.906596202483
Lambda-->       0.005302897653       0.005302896849     ... done

.    Trial1    0.041643    -4938.46277139819904

Performing  Pulay mixing of Hamiltonian with coefficients:
                        Spin 1               Spin 2
                1.131779710621       1.131779770724
                0.339562411889       0.339562452105
               -1.261135467759      -1.261135545488
               -1.091804600302      -1.091804703415
                0.153728712234       0.153728720475
                0.821273056728       0.821273103116
                0.906596176589       0.906596202483
Lambda-->       0.005302897653       0.005302896849     ... done

.    Trial2    0.407703    -4938.45705277135312

Performing  Pulay mixing of Hamiltonian with coefficients:
                        Spin 1               Spin 2
                1.131779710621       1.131779770724
                0.339562411889       0.339562452105
               -1.261135467759      -1.261135545488
               -1.091804600302      -1.091804703415
                0.153728712234       0.153728720475
                0.821273056728       0.821273103116
                0.906596176589       0.906596202483
Lambda-->       0.005302897653       0.005302896849     ... done

. Quadratic    0.033243    -4938.46276361638502    -4938.46277427731820

Performing  Pulay mixing of Hamiltonian with coefficients:
                        Spin 1               Spin 2
                1.131779710621       1.131779770724
                0.339562411889       0.339562452105
               -1.261135467759      -1.261135545488
               -1.091804600302      -1.091804703415
                0.153728712234       0.153728720475
                0.821273056728       0.821273103116
                0.906596176589       0.906596202483
Lambda-->       0.005302897653       0.005302896849     ... done

.     Cubic    0.075356    -4938.46274077584440    -4938.46278799420179

Performing  Pulay mixing of Hamiltonian with coefficients:
                        Spin 1               Spin 2
                1.131779710621       1.131779770724
                0.339562411889       0.339562452105
               -1.261135467759      -1.261135545488
               -1.091804600302      -1.091804703415
                0.153728712234       0.153728720475
                0.821273056728       0.821273103116
                0.906596176589       0.906596202483
Lambda-->       0.005302897653       0.005302896849     ... done

.   Quartic    0.050722    -4938.46277290259331    -4938.46277475578063

--------------------------------------------------------------------------------
  Iter                              Commutator    Free_energy(A=E-TS)     DeltaA
#    8                          0.000035910959   -4938.46277290259331  -4.37E-05

Step                       =       0.050722151358
Energy (E)                 =   -4938.364793290721
Entropy (-TS)              =      -0.097979611844
Free energy (A=E-TS)       =   -4938.462772902593
Est. 0K Energy 0.5*(E+A)   =   -4938.413783096657
Residual Non-orthogonality =       0.000000000000
Residual N_electrons       =       0.000000000028

Spin          Integrated_Ne            Fermi_level     Delta_Fermi_level
   1       343.999999934414        -0.112886409889             -3.75E-05
   2       344.000000065336        -0.112886409889             -3.75E-05

                           Spin 1           |                 Spin 2           |
     Orb |    H-eigenvalues     Occupancies |    H-eigenvalues     Occupancies |
       1 |    -3.2223084856    1.0000000000 |    -3.2223084860    1.0000000000 | 
                          ------                             ------
     342 |    -0.1160725084    0.7041188484 |    -0.1160725085    0.7041188577 | 
     343 |    -0.1153353786    0.6606975504 |    -0.1153353788    0.6606975609 | 
     344 |    -0.1153060853    0.6589083184 |    -0.1153060855    0.6589083289 | 
                 - Gap at zero temperature - |     - Gap at zero temperature -
     345 |    -0.1147332029    0.6230566364 |    -0.1147332031    0.6230566479 | 
     346 |    -0.1134158730    0.5359567074 |    -0.1134158732    0.5359567206 | 
                  Finite temp. Fermi level   |      Finite temp. Fermi level  
     347 |    -0.1127093790    0.4879590841 |    -0.1127093792    0.4879590980 | 
     348 |    -0.1120355318    0.4423727745 |    -0.1120355321    0.4423727887 | 
     349 |    -0.1100545273    0.3163490303 |    -0.1100545276    0.3163490442 | 
     350 |    -0.1092524608    0.2711379484 |    -0.1092524610    0.2711379616 | 
     351 |    -0.1080604448    0.2119479000 |    -0.1080604446    0.2119478895 | 
                          ------                             ------
     498 |     0.6724872502    0.0000000000 |     0.6724872489    0.0000000000 | 

                            |  Abs_value |  Threshold | Converged
     Delta_Free_energy/atom |   1.12E-06 |   1.00E-06 |        No
     Delta_Energy/atom      |   2.69E-07 |   1.00E-04 |       Yes
     Delta_Entropy/atom     |   8.52E-07 |   1.00E-04 |       Yes
     Commutator             |   3.59E-05 |   1.00E-05 |        No
     Delta_Fermi_level      |   3.75E-05 |   1.00E-03 |       Yes

  Line search of the free energy minimum:
  Step_type        Step             Free_energy   Predicted_free_energy
.   Initial    0.000000    -4938.46277290259331

Performing  Pulay mixing of Hamiltonian with coefficients:
                        Spin 1               Spin 2
               -3.166520816857      -3.166520540693
               -1.175448904047      -1.175448773548
                3.592862624832       3.592862391158
                3.669950328381       3.669950046298
               -0.972928871645      -0.972928742049
               -4.709266691843      -4.709266210999
                1.165391515361       1.165391318609
                2.595960815816       2.595960511225
Lambda-->       0.000727774149       0.000727773904     ... done

.    Trial1    0.050722    -4938.46286044116096

Performing  Pulay mixing of Hamiltonian with coefficients:
                        Spin 1               Spin 2
               -3.166520816856      -3.166520540693
               -1.175448904047      -1.175448773548
                3.592862624831       3.592862391157
                3.669950328381       3.669950046298
               -0.972928871645      -0.972928742049
               -4.709266691842      -4.709266210999
                1.165391515361       1.165391318609
                2.595960815816       2.595960511225
Lambda-->       0.000727774149       0.000727773904     ... done

.    Trial2    0.413314    -4938.46159197412635

Performing  Pulay mixing of Hamiltonian with coefficients:
                        Spin 1               Spin 2
               -3.166520816856      -3.166520540693
               -1.175448904047      -1.175448773548
                3.592862624831       3.592862391157
                3.669950328381       3.669950046298
               -0.972928871645      -0.972928742049
               -4.709266691842      -4.709266210999
                1.165391515361       1.165391318609
                2.595960815816       2.595960511225
Lambda-->       0.000727774149       0.000727773904     ... done

. Quadratic    0.093632    -4938.46285486852321    -4938.46288371382070

Performing  Pulay mixing of Hamiltonian with coefficients:
                        Spin 1               Spin 2
               -3.166520816856      -3.166520540693
               -1.175448904046      -1.175448773548
                3.592862624831       3.592862391157
                3.669950328380       3.669950046297
               -0.972928871645      -0.972928742049
               -4.709266691842      -4.709266210999
                1.165391515361       1.165391318609
                2.595960815816       2.595960511225
Lambda-->       0.000727774149       0.000727773904     ... done

.     Cubic    0.068352    -4938.46286287441035    -4938.46286630044779

--------------------------------------------------------------------------------
  Iter                              Commutator    Free_energy(A=E-TS)     DeltaA
#    9                          0.000017153796   -4938.46286287441035  -9.00E-05

Step                       =       0.068351816521
Energy (E)                 =   -4938.364786510910
Entropy (-TS)              =      -0.098076363475
Free energy (A=E-TS)       =   -4938.462862874410
Est. 0K Energy 0.5*(E+A)   =   -4938.413824692660
Residual Non-orthogonality =       0.000000000000
Residual N_electrons       =       0.000000000026

Spin          Integrated_Ne            Fermi_level     Delta_Fermi_level
   1       343.999999953943        -0.113031833508             -1.45E-04
   2       344.000000045828        -0.113031833508             -1.45E-04

                           Spin 1           |                 Spin 2           |
     Orb |    H-eigenvalues     Occupancies |    H-eigenvalues     Occupancies |
       1 |    -3.2230684255    1.0000000000 |    -3.2230684255    1.0000000000 | 
                          ------                             ------
     342 |    -0.1162213857    0.7043146072 |    -0.1162213859    0.7043146164 | 
     343 |    -0.1154766908    0.6604467000 |    -0.1154766909    0.6604467099 | 
     344 |    -0.1154478794    0.6586863075 |    -0.1154478795    0.6586863175 | 
                 - Gap at zero temperature - |     - Gap at zero temperature -
     345 |    -0.1148828599    0.6233271415 |    -0.1148828591    0.6233270911 | 
     346 |    -0.1136074075    0.5390759180 |    -0.1136074077    0.5390759292 | 
                  Finite temp. Fermi level   |      Finite temp. Fermi level  
     347 |    -0.1128320932    0.4864151945 |    -0.1128320933    0.4864152058 | 
     348 |    -0.1121624471    0.4411307572 |    -0.1121624473    0.4411307683 | 
     349 |    -0.1102218939    0.3176418146 |    -0.1102218941    0.3176418246 | 
     350 |    -0.1093890787    0.2706646729 |    -0.1093890789    0.2706646820 | 
     351 |    -0.1082293727    0.2130181464 |    -0.1082293728    0.2130181542 | 
                          ------                             ------
     498 |     0.6632285163    0.0000000000 |     0.6632285162    0.0000000000 | 

                            |  Abs_value |  Threshold | Converged
     Delta_Free_energy/atom |   2.31E-06 |   1.00E-06 |        No
     Delta_Energy/atom      |   1.74E-07 |   1.00E-04 |       Yes
     Delta_Entropy/atom     |   2.48E-06 |   1.00E-04 |       Yes
     Commutator             |   1.72E-05 |   1.00E-05 |        No
     Delta_Fermi_level      |   1.45E-04 |   1.00E-03 |       Yes

  Line search of the free energy minimum:
  Step_type        Step             Free_energy   Predicted_free_energy
.   Initial    0.000000    -4938.46286287441035

Performing  Pulay mixing of Hamiltonian with coefficients:
                        Spin 1               Spin 2
               -0.640032097450      -0.640032449124
               -0.280010775890      -0.280010889894
                0.723609215185       0.723609632251
                0.852964360573       0.852964754526
               -0.148294322493      -0.148294421776
               -0.961084297146      -0.961084771458
                0.020261170081       0.020261283774
                0.459753375787       0.459753616523
                0.972833371353       0.972833245178
Lambda-->       0.000199977570       0.000199977550     ... done

.    Trial1    0.068352    -4938.46287061393105

Performing  Pulay mixing of Hamiltonian with coefficients:
                        Spin 1               Spin 2
               -0.640032097450      -0.640032449124
               -0.280010775890      -0.280010889894
                0.723609215185       0.723609632251
                0.852964360573       0.852964754525
               -0.148294322493      -0.148294421775
               -0.961084297146      -0.961084771458
                0.020261170081       0.020261283774
                0.459753375787       0.459753616523
                0.972833371353       0.972833245178
Lambda-->       0.000199977570       0.000199977550     ... done

.    Trial2    0.424210    -4938.46274585315587

Performing  Pulay mixing of Hamiltonian with coefficients:
                        Spin 1               Spin 2
               -0.640032097450      -0.640032449124
               -0.280010775890      -0.280010889894
                0.723609215185       0.723609632251
                0.852964360573       0.852964754526
               -0.148294322493      -0.148294421776
               -0.961084297146      -0.961084771458
                0.020261170081       0.020261283774
                0.459753375787       0.459753616523
                0.972833371353       0.972833245178
Lambda-->       0.000199977570       0.000199977550     ... done

. Quadratic    0.085956    -4938.46287222834417    -4938.46287095277876

--------------------------------------------------------------------------------
  Iter                              Commutator    Free_energy(A=E-TS)     DeltaA
#   10                          0.000015042844   -4938.46287222834417  -9.35E-06

Step                       =       0.085956041193
Energy (E)                 =   -4938.364782186053
Entropy (-TS)              =      -0.098090042346
Free energy (A=E-TS)       =   -4938.462872228344
Est. 0K Energy 0.5*(E+A)   =   -4938.413827207199
Residual Non-orthogonality =       0.000000000000
Residual N_electrons       =      -0.000000000055

Spin          Integrated_Ne            Fermi_level     Delta_Fermi_level
   1       343.999999992467        -0.113081577210             -4.97E-05
   2       344.000000008022        -0.113081577210             -4.97E-05

                           Spin 1           |                 Spin 2           |
     Orb |    H-eigenvalues     Occupancies |    H-eigenvalues     Occupancies |
       1 |    -3.2230607575    1.0000000000 |    -3.2230607582    1.0000000000 | 
                          ------                             ------
     342 |    -0.1162666744    0.7040620830 |    -0.1162666746    0.7040620911 | 
     343 |    -0.1155279760    0.6605407625 |    -0.1155279761    0.6605407713 | 
     344 |    -0.1155027918    0.6590024430 |    -0.1155027919    0.6590024518 | 
                 - Gap at zero temperature - |     - Gap at zero temperature -
     345 |    -0.1149394815    0.6237664708 |    -0.1149394807    0.6237664206 | 
     346 |    -0.1136643758    0.5395643628 |    -0.1136643760    0.5395643726 | 
                  Finite temp. Fermi level   |      Finite temp. Fermi level  
     347 |    -0.1128794042    0.4862498259 |    -0.1128794044    0.4862498359 | 
     348 |    -0.1122072075    0.4407964729 |    -0.1122072076    0.4407964828 | 
     349 |    -0.1102715354    0.3176357849 |    -0.1102715346    0.3176357387 | 
     350 |    -0.1094419797    0.2708343073 |    -0.1094419799    0.2708343153 | 
     351 |    -0.1082871219    0.2133835733 |    -0.1082871220    0.2133835754 | 
                          ------                             ------
     498 |     0.6620128970    0.0000000000 |     0.6620128971    0.0000000000 | 

                            |  Abs_value |  Threshold | Converged
     Delta_Free_energy/atom |   2.40E-07 |   1.00E-06 |       Yes
     Delta_Energy/atom      |   1.11E-07 |   1.00E-04 |       Yes
     Delta_Entropy/atom     |   3.51E-07 |   1.00E-04 |       Yes
     Commutator             |   1.50E-05 |   1.00E-05 |        No
     Delta_Fermi_level      |   4.97E-05 |   1.00E-03 |       Yes
Finished EDFT density kernel iterations (  10)


Writing density kernel to file "Pd_38.dkn" ... done

Writing Hamiltonian to file "Pd_38.ham" ... done


>>> Density kernel optimised for the current NGWF basis:
     ~~~~~~~~~~~~~~~~~~~~~~~~~~~~~~~~~~~~~~~~~~~~~~~~~~~~~~~~~~~
     Total free energy           =  -4.93846287222834E+03  Eh
     [H,K] commutator            =   1.5043E-05
     ~~~~~~~~~~~~~~~~~~~~~~~~~~~~~~~~~~~~~~~~~~~~~~~~~~~~~~~~~~~


################################################################################
########################### NGWF CG iteration  003 #############################
################################################################################
****** Reciprocal space K.E. preconditioning with k_zero =  3.0000 a0^-1 *******

>>> Checking for convergence of NGWFs:   NOT CONVERGED
  ========================================================================
         NGWF RMS gradient =  9.8002E-05 >  2.0000E-06  | above tolerance
  ========================================================================

>>> Improving NGWFs using line search:
============ Calculation of NGWF S^-1 using Hotelling algorithm ================ 
         Iteration  |  Frobenius norm and Maximum abs value    (of I-S*S_n^-1)   
               1       0.28820346E+00     0.11672429E-01
               2       0.15908165E-02     0.73511959E-04
               3       0.22797355E-06     0.10141379E-07
               4       0.23972163E-12     0.35527137E-13
================================================================================
    Initial Ne1:     343.99626912
    Initial Ne2:     343.99626914
      Final Ne1:     343.99999999
      Final Ne2:     344.00000001
============ Calculation of NGWF S^-1 using Hotelling algorithm ================ 
         Iteration  |  Frobenius norm and Maximum abs value    (of I-S*S_n^-1)   
               1       0.28090284E+00     0.11382951E-01
               2       0.12543041E-02     0.60889743E-04
               3       0.13666997E-06     0.59645480E-08
               4       0.23713724E-12     0.26645353E-13
================================================================================
------------------------------- NGWF line search -------------------------------
RMS gradient                =       0.00009800244372
Trial step length           =               0.504093
Gradient along search dir.  =         -0.11561343426
Functional at step 0        =   -4938.46287222834417
Functional at step 1        =   -4938.50634006386554
Functional predicted        =   -4938.52019951787042
Selected quadratic step     =               0.991706
Conjugate gradients coeff.  =               0.372067
--------------------------- NGWF line search finished --------------------------
                                               
Writing NGWFs to file "Pd_38.tightbox_ngwfs"....  done

>>> Optimising kernel for current NGWFs:

--------------------------- Ensemble-DFT optimisation --------------------------
Running ScaLAPACK on   20 processor(s).

--------------------------------------------------------------------------------
  Iter                              Commutator    Free_energy(A=E-TS)     DeltaA
#    0                          0.000189075728   -4938.52024663220345  -5.74E-02

Step                       =       0.381966011250
Energy (E)                 =   -4938.422156589912
Entropy (-TS)              =      -0.098090042346
Free energy (A=E-TS)       =   -4938.520246632203
Est. 0K Energy 0.5*(E+A)   =   -4938.471201611058
Residual Non-orthogonality =       0.000000000000
Residual N_electrons       =      -0.000000000055

Spin          Integrated_Ne            Fermi_level     Delta_Fermi_level
   1       343.999999992467        -0.113081577210              9.00E+99
   2       344.000000008022        -0.113081577210              9.00E+99

                           Spin 1           |                 Spin 2           |
     Orb |    H-eigenvalues     Occupancies |    H-eigenvalues     Occupancies |
       1 |    -3.2230607575    1.0000000000 |    -3.2230607582    1.0000000000 | 
                          ------                             ------
     342 |    -0.1162666744    0.7040620830 |    -0.1162666746    0.7040620911 | 
     343 |    -0.1155279760    0.6605407625 |    -0.1155279761    0.6605407713 | 
     344 |    -0.1155027918    0.6590024430 |    -0.1155027919    0.6590024518 | 
                                                   - Gap at zero temperature -
     345 |    -0.1149394815    0.6237664708 |    -0.1149394807    0.6237664206 | 
                - Gap at zero temperature -
     346 |    -0.1136643758    0.5395643628 |    -0.1136643760    0.5395643726 | 
                  Finite temp. Fermi level   |      Finite temp. Fermi level  
     347 |    -0.1128794042    0.4862498259 |    -0.1128794044    0.4862498359 | 
     348 |    -0.1122072075    0.4407964729 |    -0.1122072076    0.4407964828 | 
     349 |    -0.1102715354    0.3176357849 |    -0.1102715346    0.3176357387 | 
     350 |    -0.1094419797    0.2708343073 |    -0.1094419799    0.2708343153 | 
     351 |    -0.1082871219    0.2133835733 |    -0.1082871220    0.2133835754 | 
                          ------                             ------
     498 |     0.6620128970    0.0000000000 |     0.6620128971    0.0000000000 | 

                            |  Abs_value |  Threshold | Converged
     Delta_Free_energy/atom |   1.47E-03 |   1.00E-06 |        No
     Delta_Energy/atom      |   1.47E-03 |   1.00E-04 |        No
     Delta_Entropy/atom     |     n.a.   |   1.00E-03 |      n.a.
     Commutator             |   1.89E-04 |   1.00E-05 |        No
     Delta_Fermi_level      |     n.a.   |   1.00E-03 |      n.a.

  Line search of the free energy minimum:
  Step_type        Step             Free_energy   Predicted_free_energy
.   Initial    0.000000    -4938.52024663220345

Performing  Pulay mixing of Hamiltonian with coefficients:
                        Spin 1               Spin 2
                1.000000000000       1.000000000000
Lambda-->       0.159558985560       0.159558985771     ... done

.    Trial1    0.381966    -4938.45892708981046

Performing  Pulay mixing of Hamiltonian with coefficients:
                        Spin 1               Spin 2
                1.000000000000       1.000000000000
Lambda-->       0.159558985560       0.159558985771     ... done

.    Trial2    0.145898    -4938.50481426261194

Performing  Pulay mixing of Hamiltonian with coefficients:
                        Spin 1               Spin 2
                1.000000000000       1.000000000000
Lambda-->       0.159558985560       0.159558985771     ... done

.    Trial3    0.055728    -4938.50808876408428

Performing  Pulay mixing of Hamiltonian with coefficients:
                        Spin 1               Spin 2
                1.000000000000       1.000000000000
Lambda-->       0.159558985560       0.159558985771     ... done

.     Cubic    0.196032    -4938.49966791269708    -4938.50551232284397

Performing  Pulay mixing of Hamiltonian with coefficients:
                        Spin 1               Spin 2
                1.000000000000       1.000000000000
Lambda-->       0.159558985560       0.159558985771     ... done

.    Trial5    0.000557    -4938.50639783716633

Performing  Pulay mixing of Hamiltonian with coefficients:
                        Spin 1               Spin 2
                1.000000000000       1.000000000000
Lambda-->       0.159558985560       0.159558985771     ... done

.  NoMinFnd    0.055728    -4938.50808876408428

--------------------------------------------------------------------------------
  Iter                              Commutator    Free_energy(A=E-TS)     DeltaA
#    1                          0.000132068852   -4938.50808876408428   1.22E-02

Step                       =       0.055728090001
Energy (E)                 =   -4938.410340458595
Entropy (-TS)              =      -0.097748305468
Free energy (A=E-TS)       =   -4938.508088764084
Est. 0K Energy 0.5*(E+A)   =   -4938.459214611339
Residual Non-orthogonality =       0.000000000000
Residual N_electrons       =       0.000000000021

Spin          Integrated_Ne            Fermi_level     Delta_Fermi_level
   1       344.000000054273        -0.112137158326              9.44E-04
   2       343.999999945539        -0.112137158326              9.44E-04

                           Spin 1           |                 Spin 2           |
     Orb |    H-eigenvalues     Occupancies |    H-eigenvalues     Occupancies |
       1 |    -3.2211535546    1.0000000000 |    -3.2211535552    1.0000000000 | 
                          ------                             ------
     342 |    -0.1153192470    0.7038914782 |    -0.1153192474    0.7038914996 | 
     343 |    -0.1146470268    0.6644026107 |    -0.1146470262    0.6644025742 | 
     344 |    -0.1145912986    0.6610129564 |    -0.1145912980    0.6610129197 | 
                                                   - Gap at zero temperature -
     345 |    -0.1139765264    0.6225820007 |    -0.1139765258    0.6225819620 | 
                - Gap at zero temperature -
     346 |    -0.1127017841    0.5383355838 |    -0.1127017845    0.5383356084 | 
                  Finite temp. Fermi level   |      Finite temp. Fermi level  
     347 |    -0.1118856025    0.4828935690 |    -0.1118856019    0.4828935272 | 
     348 |    -0.1111846885    0.4355646669 |    -0.1111846889    0.4355646907 | 
     349 |    -0.1092728794    0.3144455594 |    -0.1092728788    0.3144455225 | 
     350 |    -0.1084225716    0.2668234038 |    -0.1084225719    0.2668234220 | 
     351 |    -0.1072647936    0.2098466838 |    -0.1072647935    0.2098466794 | 
                          ------                             ------
     498 |     0.6587602049    0.0000000000 |     0.6587602049    0.0000000000 | 

                            |  Abs_value |  Threshold | Converged
     Delta_Free_energy/atom |   3.12E-04 |   1.00E-06 |        No
     Delta_Energy/atom      |   3.03E-04 |   1.00E-04 |        No
     Delta_Entropy/atom     |   8.76E-06 |   1.00E-04 |       Yes
     Commutator             |   1.32E-04 |   1.00E-05 |        No
     Delta_Fermi_level      |   9.44E-04 |   1.00E-03 |       Yes

  Line search of the free energy minimum:
  Step_type        Step             Free_energy   Predicted_free_energy
.   Initial    0.000000    -4938.50808876408428

Performing  Pulay mixing of Hamiltonian with coefficients:
                        Spin 1               Spin 2
                1.000000000000       1.000000000000
Lambda-->       0.075817661814       0.075817662655     ... done

.    Trial1    0.055728    -4938.50813220867531

Performing  Pulay mixing of Hamiltonian with coefficients:
                        Spin 1               Spin 2
                1.000000000000       1.000000000000
Lambda-->       0.075817661814       0.075817662655     ... done

.    Trial2    0.416408    -4938.41556305547056

Performing  Pulay mixing of Hamiltonian with coefficients:
                        Spin 1               Spin 2
                1.000000000000       1.000000000000
Lambda-->       0.075817661814       0.075817662655     ... done

. Quadratic    0.028495    -4938.50858913230331    -4938.50859072091316

--------------------------------------------------------------------------------
  Iter                              Commutator    Free_energy(A=E-TS)     DeltaA
#    2                          0.000119063065   -4938.50858913230331  -5.00E-04

Step                       =       0.028494550399
Energy (E)                 =   -4938.410866913418
Entropy (-TS)              =      -0.097722218888
Free energy (A=E-TS)       =   -4938.508589132303
Est. 0K Energy 0.5*(E+A)   =   -4938.459728022861
Residual Non-orthogonality =       0.000000000000
Residual N_electrons       =      -0.000000000003

Spin          Integrated_Ne            Fermi_level     Delta_Fermi_level
   1       343.999999999988        -0.111838093434              2.99E-04
   2       344.000000000037        -0.111838093434              2.99E-04

                           Spin 1           |                 Spin 2           |
     Orb |    H-eigenvalues     Occupancies |    H-eigenvalues     Occupancies |
       1 |    -3.2208215746    1.0000000000 |    -3.2208215747    1.0000000000 | 
                          ------                             ------
     342 |    -0.1150302059    0.7044596779 |    -0.1150302059    0.7044596767 | 
     343 |    -0.1143106428    0.6621345347 |    -0.1143106428    0.6621345339 | 
     344 |    -0.1142765987    0.6600589691 |    -0.1142765987    0.6600589683 | 
                                                   - Gap at zero temperature -
     345 |    -0.1136767951    0.6225393873 |    -0.1136767951    0.6225393869 | 
                - Gap at zero temperature -
     346 |    -0.1124054539    0.5385205246 |    -0.1124054539    0.5385205252 | 
                  Finite temp. Fermi level   |      Finite temp. Fermi level  
     347 |    -0.1115713095    0.4818589039 |    -0.1115713105    0.4818589714 | 
     348 |    -0.1108774861    0.4350203467 |    -0.1108774861    0.4350203485 | 
     349 |    -0.1089534191    0.3132504000 |    -0.1089534182    0.3132503458 | 
     350 |    -0.1081196654    0.2666189669 |    -0.1081196655    0.2666189700 | 
     351 |    -0.1069572220    0.2094631184 |    -0.1069572216    0.2094631021 | 
                          ------                             ------
     498 |     0.6580474357    0.0000000000 |     0.6580474354    0.0000000000 | 

                            |  Abs_value |  Threshold | Converged
     Delta_Free_energy/atom |   1.28E-05 |   1.00E-06 |        No
     Delta_Energy/atom      |   1.35E-05 |   1.00E-04 |       Yes
     Delta_Entropy/atom     |   6.69E-07 |   1.00E-04 |       Yes
     Commutator             |   1.19E-04 |   1.00E-05 |        No
     Delta_Fermi_level      |   2.99E-04 |   1.00E-03 |       Yes

  Line search of the free energy minimum:
  Step_type        Step             Free_energy   Predicted_free_energy
.   Initial    0.000000    -4938.50858913230331

Performing  Pulay mixing of Hamiltonian with coefficients:
                        Spin 1               Spin 2
                0.126013279387       0.126013253993
                0.873986720613       0.873986746007
Lambda-->       0.064883916486       0.064883916656     ... done

.    Trial1    0.028495    -4938.50895236691485

Performing  Pulay mixing of Hamiltonian with coefficients:
                        Spin 1               Spin 2
                0.126013279387       0.126013253993
                0.873986720613       0.873986746007
Lambda-->       0.064883916486       0.064883916656     ... done

.    Trial2    0.399577    -4938.48247865010308

Performing  Pulay mixing of Hamiltonian with coefficients:
                        Spin 1               Spin 2
                0.126013279387       0.126013253993
                0.873986720613       0.873986746007
Lambda-->       0.064883916486       0.064883916656     ... done

. Quadratic    0.044534    -4938.50901056450402    -4938.50900650794392

--------------------------------------------------------------------------------
  Iter                              Commutator    Free_energy(A=E-TS)     DeltaA
#    3                          0.000108488445   -4938.50901056450402  -4.21E-04

Step                       =       0.044534112394
Energy (E)                 =   -4938.411343642389
Entropy (-TS)              =      -0.097666922073
Free energy (A=E-TS)       =   -4938.509010564504
Est. 0K Energy 0.5*(E+A)   =   -4938.460177103447
Residual Non-orthogonality =       0.000000000000
Residual N_electrons       =       0.000000000044

Spin          Integrated_Ne            Fermi_level     Delta_Fermi_level
   1       343.999999968529        -0.111431931090              4.06E-04
   2       344.000000031079        -0.111431931090              4.06E-04

                           Spin 1           |                 Spin 2           |
     Orb |    H-eigenvalues     Occupancies |    H-eigenvalues     Occupancies |
       1 |    -3.2203466030    1.0000000000 |    -3.2203466038    1.0000000000 | 
                          ------                             ------
     342 |    -0.1146127785    0.7038210697 |    -0.1146127787    0.7038210830 | 
     343 |    -0.1138727931    0.6602028532 |    -0.1138727934    0.6602028685 | 
     344 |    -0.1138588547    0.6593514640 |    -0.1138588550    0.6593514793 | 
                                                   - Gap at zero temperature -
     345 |    -0.1132644756    0.6221456014 |    -0.1132644749    0.6221455575 | 
                - Gap at zero temperature -
     346 |    -0.1120025975    0.5387440804 |    -0.1120025978    0.5387441000 | 
                  Finite temp. Fermi level   |      Finite temp. Fermi level  
     347 |    -0.1111456682    0.4805356443 |    -0.1111456685    0.4805356653 | 
     348 |    -0.1104672921    0.4347507277 |    -0.1104672924    0.4347507494 | 
     349 |    -0.1085206902    0.3116973248 |    -0.1085206896    0.3116972907 | 
     350 |    -0.1076947902    0.2656244787 |    -0.1076947905    0.2656244990 | 
     351 |    -0.1065334245    0.2086695982 |    -0.1065334239    0.2086695729 | 
                          ------                             ------
     498 |     0.6570741233    0.0000000000 |     0.6570741230    0.0000000000 | 

                            |  Abs_value |  Threshold | Converged
     Delta_Free_energy/atom |   1.08E-05 |   1.00E-06 |        No
     Delta_Energy/atom      |   1.22E-05 |   1.00E-04 |       Yes
     Delta_Entropy/atom     |   1.42E-06 |   1.00E-04 |       Yes
     Commutator             |   1.08E-04 |   1.00E-05 |        No
     Delta_Fermi_level      |   4.06E-04 |   1.00E-03 |       Yes

  Line search of the free energy minimum:
  Step_type        Step             Free_energy   Predicted_free_energy
.   Initial    0.000000    -4938.50901056450402

Performing  Pulay mixing of Hamiltonian with coefficients:
                        Spin 1               Spin 2
               -3.558518361112      -3.558518255007
                0.593198957180       0.593198961145
                3.965319403932       3.965319293862
Lambda-->       0.020330121661       0.020330121089     ... done

.    Trial1    0.044534    -4938.51050392669913

Performing  Pulay mixing of Hamiltonian with coefficients:
                        Spin 1               Spin 2
               -3.558518361112      -3.558518255007
                0.593198957180       0.593198961145
                3.965319403932       3.965319293862
Lambda-->       0.020330121661       0.020330121089     ... done

.    Trial2    0.409490    -4938.46544212995923

Performing  Pulay mixing of Hamiltonian with coefficients:
                        Spin 1               Spin 2
               -3.558518361112      -3.558518255007
                0.593198957180       0.593198961145
                3.965319403932       3.965319293862
Lambda-->       0.020330121661       0.020330121089     ... done

. Quadratic    0.065996    -4938.51027019437333    -4938.51068053758627

Performing  Pulay mixing of Hamiltonian with coefficients:
                        Spin 1               Spin 2
               -3.558518361112      -3.558518255007
                0.593198957180       0.593198961145
                3.965319403932       3.965319293862
Lambda-->       0.020330121661       0.020330121089     ... done

.     Cubic    0.046646    -4938.51049348102060    -4938.51050682706955

Performing  Pulay mixing of Hamiltonian with coefficients:
                        Spin 1               Spin 2
               -3.558518361112      -3.558518255007
                0.593198957180       0.593198961145
                3.965319403932       3.965319293862
Lambda-->       0.020330121661       0.020330121089     ... done

.   Quartic    0.280996    -4938.49163615029829    -4938.52117079544587

Performing  Pulay mixing of Hamiltonian with coefficients:
                        Spin 1               Spin 2
               -3.558518361112      -3.558518255007
                0.593198957180       0.593198961145
                3.965319403932       3.965319293862
Lambda-->       0.020330121661       0.020330121089     ... done

.  NoMinFnd    0.044534    -4938.51050392669731

--------------------------------------------------------------------------------
  Iter                              Commutator    Free_energy(A=E-TS)     DeltaA
#    4                          0.000046012672   -4938.51050392669731  -1.49E-03

Step                       =       0.044534112394
Energy (E)                 =   -4938.413187085994
Entropy (-TS)              =      -0.097316840678
Free energy (A=E-TS)       =   -4938.510503926697
Est. 0K Energy 0.5*(E+A)   =   -4938.461845506346
Residual Non-orthogonality =       0.000000000000
Residual N_electrons       =       0.000000000025

Spin          Integrated_Ne            Fermi_level     Delta_Fermi_level
   1       344.000000003060        -0.109059651449              2.37E-03
   2       343.999999996710        -0.109059651449              2.37E-03

                           Spin 1           |                 Spin 2           |
     Orb |    H-eigenvalues     Occupancies |    H-eigenvalues     Occupancies |
       1 |    -3.2175046178    1.0000000000 |    -3.2175046185    1.0000000000 | 
                          ------                             ------
     342 |    -0.1121840859    0.7006110920 |    -0.1121840857    0.7006110821 | 
     343 |    -0.1114381783    0.6563873076 |    -0.1114381781    0.6563872970 | 
     344 |    -0.1113246014    0.6493833518 |    -0.1113246012    0.6493833410 | 
                                                   - Gap at zero temperature -
     345 |    -0.1108411769    0.6188764616 |    -0.1108411762    0.6188764181 | 
                - Gap at zero temperature -
     346 |    -0.1096067904    0.5371527533 |    -0.1096067908    0.5371527757 | 
                  Finite temp. Fermi level   |      Finite temp. Fermi level  
     347 |    -0.1086686721    0.4734271005 |    -0.1086686720    0.4734270887 | 
     348 |    -0.1080543011    0.4320303321 |    -0.1080543014    0.4320303542 | 
     349 |    -0.1059973160    0.3029453545 |    -0.1059973158    0.3029453446 | 
     350 |    -0.1052213885    0.2602915280 |    -0.1052213883    0.2602915190 | 
     351 |    -0.1040539753    0.2038949852 |    -0.1040539753    0.2038949831 | 
                          ------                             ------
     498 |     0.6509317187    0.0000000000 |     0.6509317186    0.0000000000 | 

                            |  Abs_value |  Threshold | Converged
     Delta_Free_energy/atom |   3.83E-05 |   1.00E-06 |        No
     Delta_Energy/atom      |   4.73E-05 |   1.00E-04 |       Yes
     Delta_Entropy/atom     |   8.98E-06 |   1.00E-04 |       Yes
     Commutator             |   4.60E-05 |   1.00E-05 |        No
     Delta_Fermi_level      |   2.37E-03 |   1.00E-03 |        No

  Line search of the free energy minimum:
  Step_type        Step             Free_energy   Predicted_free_energy
.   Initial    0.000000    -4938.51050392669731

Performing  Pulay mixing of Hamiltonian with coefficients:
                        Spin 1               Spin 2
               -1.226552024008      -1.226552016012
                0.128872392000       0.128872399289
                1.401578045515       1.401578038064
                0.696101586493       0.696101578660
Lambda-->       0.013364381228       0.013364381321     ... done

.    Trial1    0.044534    -4938.51058514736451

Performing  Pulay mixing of Hamiltonian with coefficients:
                        Spin 1               Spin 2
               -1.226552024008      -1.226552016012
                0.128872392000       0.128872399289
                1.401578045515       1.401578038064
                0.696101586493       0.696101578660
Lambda-->       0.013364381228       0.013364381321     ... done

.    Trial2    0.409490    -4938.50202846154843

Performing  Pulay mixing of Hamiltonian with coefficients:
                        Spin 1               Spin 2
               -1.226552024008      -1.226552016012
                0.128872392000       0.128872399289
                1.401578045515       1.401578038064
                0.696101586493       0.696101578660
Lambda-->       0.013364381228       0.013364381321     ... done

. Quadratic    0.037044    -4938.51058876362640    -4938.51058860930334

--------------------------------------------------------------------------------
  Iter                              Commutator    Free_energy(A=E-TS)     DeltaA
#    5                          0.000037253070   -4938.51058876362640  -8.48E-05

Step                       =       0.037044112992
Energy (E)                 =   -4938.413266260298
Entropy (-TS)              =      -0.097322503327
Free energy (A=E-TS)       =   -4938.510588763626
Est. 0K Energy 0.5*(E+A)   =   -4938.461927511962
Residual Non-orthogonality =       0.000000000000
Residual N_electrons       =       0.000000000002

Spin          Integrated_Ne            Fermi_level     Delta_Fermi_level
   1       344.000000024820        -0.108966432103              9.32E-05
   2       343.999999975161        -0.108966432103              9.32E-05

                           Spin 1           |                 Spin 2           |
     Orb |    H-eigenvalues     Occupancies |    H-eigenvalues     Occupancies |
       1 |    -3.2173486980    1.0000000000 |    -3.2173486990    1.0000000000 | 
                          ------                             ------
     342 |    -0.1121253592    0.7025761432 |    -0.1121253593    0.7025761492 | 
     343 |    -0.1113244137    0.6551252649 |    -0.1113244138    0.6551252758 | 
     344 |    -0.1112060315    0.6478111021 |    -0.1112060317    0.6478111138 | 
                                                   - Gap at zero temperature -
     345 |    -0.1107462662    0.6187678988 |    -0.1107462655    0.6187678516 | 
                - Gap at zero temperature -
     346 |    -0.1094958424    0.5359531331 |    -0.1094958418    0.5359530910 | 
                  Finite temp. Fermi level   |      Finite temp. Fermi level  
     347 |    -0.1085751026    0.4734033415 |    -0.1085751030    0.4734033705 | 
     348 |    -0.1079427174    0.4308045271 |    -0.1079427169    0.4308044950 | 
     349 |    -0.1059001273    0.3027173142 |    -0.1059001270    0.3027172972 | 
     350 |    -0.1051482934    0.2613472859 |    -0.1051482931    0.2613472740 | 
     351 |    -0.1039651888    0.2040908547 |    -0.1039651884    0.2040908387 | 
                          ------                             ------
     498 |     0.6501235173    0.0000000000 |     0.6501235178    0.0000000000 | 

                            |  Abs_value |  Threshold | Converged
     Delta_Free_energy/atom |   2.18E-06 |   1.00E-06 |        No
     Delta_Energy/atom      |   2.03E-06 |   1.00E-04 |       Yes
     Delta_Entropy/atom     |   1.45E-07 |   1.00E-04 |       Yes
     Commutator             |   3.73E-05 |   1.00E-05 |        No
     Delta_Fermi_level      |   9.32E-05 |   1.00E-03 |       Yes

  Line search of the free energy minimum:
  Step_type        Step             Free_energy   Predicted_free_energy
.   Initial    0.000000    -4938.51058876362640

Performing  Pulay mixing of Hamiltonian with coefficients:
                        Spin 1               Spin 2
               -0.109023220301      -0.109023160661
                0.011093099162       0.011093091094
                0.136706022140       0.136705951107
                0.176207839188       0.176207830396
                0.785016259811       0.785016288063
Lambda-->       0.012174398274       0.012174398362     ... done

.    Trial1    0.037044    -4938.51061454350292

Performing  Pulay mixing of Hamiltonian with coefficients:
                        Spin 1               Spin 2
               -0.109023220301      -0.109023160661
                0.011093099162       0.011093091094
                0.136706022140       0.136705951107
                0.176207839188       0.176207830396
                0.785016259811       0.785016288063
Lambda-->       0.012174398274       0.012174398362     ... done

.    Trial2    0.404861    -4938.50954516094407

Performing  Pulay mixing of Hamiltonian with coefficients:
                        Spin 1               Spin 2
               -0.109023220301      -0.109023160661
                0.011093099162       0.011093091094
                0.136706022140       0.136705951107
                0.176207839188       0.176207830396
                0.785016259811       0.785016288063
Lambda-->       0.012174398274       0.012174398362     ... done

. Quadratic    0.057618    -4938.51061800010393    -4938.51061831093011

--------------------------------------------------------------------------------
  Iter                              Commutator    Free_energy(A=E-TS)     DeltaA
#    6                          0.000033356214   -4938.51061800010393  -2.92E-05

Step                       =       0.057618392617
Energy (E)                 =   -4938.413287610590
Entropy (-TS)              =      -0.097330389523
Free energy (A=E-TS)       =   -4938.510618000104
Est. 0K Energy 0.5*(E+A)   =   -4938.461952805346
Residual Non-orthogonality =       0.000000000000
Residual N_electrons       =      -0.000000000009

Spin          Integrated_Ne            Fermi_level     Delta_Fermi_level
   1       343.999999982471        -0.109015873721             -4.94E-05
   2       344.000000017614        -0.109015873721             -4.94E-05

                           Spin 1           |                 Spin 2           |
     Orb |    H-eigenvalues     Occupancies |    H-eigenvalues     Occupancies |
       1 |    -3.2174020543    1.0000000000 |    -3.2174020547    1.0000000000 | 
                          ------                             ------
     342 |    -0.1121480866    0.7010548751 |    -0.1121480860    0.7010548423 | 
     343 |    -0.1113834165    0.6557128608 |    -0.1113834169    0.6557128826 | 
     344 |    -0.1112572325    0.6479203258 |    -0.1112572329    0.6479203477 | 
                                                   - Gap at zero temperature -
     345 |    -0.1107876698    0.6182517987 |    -0.1107876692    0.6182517590 | 
                - Gap at zero temperature -
     346 |    -0.1095382938    0.5354800223 |    -0.1095382941    0.5354800425 | 
                  Finite temp. Fermi level   |      Finite temp. Fermi level  
     347 |    -0.1086344153    0.4740730149 |    -0.1086344156    0.4740730334 | 
     348 |    -0.1079995495    0.4312977401 |    -0.1079995498    0.4312977569 | 
     349 |    -0.1059564577    0.3031131384 |    -0.1059564569    0.3031130945 | 
     350 |    -0.1051934427    0.2611218701 |    -0.1051934428    0.2611218789 | 
     351 |    -0.1040135694    0.2040439583 |    -0.1040135698    0.2040439766 | 
                          ------                             ------
     498 |     0.6491765258    0.0000000000 |     0.6491765260    0.0000000000 | 

                            |  Abs_value |  Threshold | Converged
     Delta_Free_energy/atom |   7.50E-07 |   1.00E-06 |       Yes
     Delta_Energy/atom      |   5.47E-07 |   1.00E-04 |       Yes
     Delta_Entropy/atom     |   2.02E-07 |   1.00E-04 |       Yes
     Commutator             |   3.34E-05 |   1.00E-05 |        No
     Delta_Fermi_level      |   4.94E-05 |   1.00E-03 |       Yes

  Line search of the free energy minimum:
  Step_type        Step             Free_energy   Predicted_free_energy
.   Initial    0.000000    -4938.51061800010393

Performing  Pulay mixing of Hamiltonian with coefficients:
                        Spin 1               Spin 2
               -1.224565526283      -1.224565468626
                0.372138766956       0.372138771638
                1.144877783820       1.144877741005
               -2.226115153170      -2.226115079718
               -1.925224544646      -1.925224530738
                4.858888673323       4.858888566439
Lambda-->       0.007914661460       0.007914661533     ... done

.    Trial1    0.057618    -4938.51030652491772

Performing  Pulay mixing of Hamiltonian with coefficients:
                        Spin 1               Spin 2
               -1.224565526283      -1.224565468626
                0.372138766956       0.372138771638
                1.144877783820       1.144877741005
               -2.226115153170      -2.226115079718
               -1.925224544646      -1.925224530738
                4.858888673323       4.858888566439
Lambda-->       0.007914661460       0.007914661533     ... done

.    Trial2    0.022008    -4938.51066584951968

Performing  Pulay mixing of Hamiltonian with coefficients:
                        Spin 1               Spin 2
               -1.224565526283      -1.224565468626
                0.372138766956       0.372138771638
                1.144877783820       1.144877741005
               -2.226115153170      -2.226115079718
               -1.925224544646      -1.925224530738
                4.858888673323       4.858888566439
Lambda-->       0.007914661460       0.007914661533     ... done

. Quadratic    0.016111    -4938.51066739191356    -4938.51067325199165

--------------------------------------------------------------------------------
  Iter                              Commutator    Free_energy(A=E-TS)     DeltaA
#    7                          0.000028461475   -4938.51066739191356  -4.94E-05

Step                       =       0.016111134375
Energy (E)                 =   -4938.413275005265
Entropy (-TS)              =      -0.097392386627
Free energy (A=E-TS)       =   -4938.510667391914
Est. 0K Energy 0.5*(E+A)   =   -4938.461971198589
Residual Non-orthogonality =       0.000000000000
Residual N_electrons       =       0.000000000022

Spin          Integrated_Ne            Fermi_level     Delta_Fermi_level
   1       343.999999937812        -0.109011532286              4.34E-06
   2       344.000000061990        -0.109011532286              4.34E-06

                           Spin 1           |                 Spin 2           |
     Orb |    H-eigenvalues     Occupancies |    H-eigenvalues     Occupancies |
       1 |    -3.2172945096    1.0000000000 |    -3.2172945099    1.0000000000 | 
                          ------                             ------
     342 |    -0.1121237206    0.6999116406 |    -0.1121237200    0.6999116081 | 
     343 |    -0.1113681943    0.6550441345 |    -0.1113681947    0.6550441599 | 
     344 |    -0.1111992639    0.6445842723 |    -0.1111992643    0.6445842981 | 
                                                   - Gap at zero temperature -
     345 |    -0.1107582238    0.6166381851 |    -0.1107582232    0.6166381485 | 
                - Gap at zero temperature -
     346 |    -0.1094935124    0.5327417374 |    -0.1094935118    0.5327416988 | 
                  Finite temp. Fermi level   |      Finite temp. Fermi level  
     347 |    -0.1086544465    0.4757268835 |    -0.1086544470    0.4757269116 | 
     348 |    -0.1079895704    0.4309214937 |    -0.1079895708    0.4309215213 | 
     349 |    -0.1059633208    0.3037575680 |    -0.1059633202    0.3037575353 | 
     350 |    -0.1052100989    0.2622257781 |    -0.1052100993    0.2622257999 | 
     351 |    -0.1040137993    0.2042460638 |    -0.1040137998    0.2042460821 | 
                          ------                             ------
     498 |     0.6438363877    0.0000000000 |     0.6438363881    0.0000000000 | 

                            |  Abs_value |  Threshold | Converged
     Delta_Free_energy/atom |   1.27E-06 |   1.00E-06 |        No
     Delta_Energy/atom      |   3.23E-07 |   1.00E-04 |       Yes
     Delta_Entropy/atom     |   1.59E-06 |   1.00E-04 |       Yes
     Commutator             |   2.85E-05 |   1.00E-05 |        No
     Delta_Fermi_level      |   4.34E-06 |   1.00E-03 |       Yes

  Line search of the free energy minimum:
  Step_type        Step             Free_energy   Predicted_free_energy
.   Initial    0.000000    -4938.51066739191356

Performing  Pulay mixing of Hamiltonian with coefficients:
                        Spin 1               Spin 2
               -0.188848277805      -0.188848223412
                0.016146412740       0.016146412906
                0.228022750718       0.228022692307
                0.203602783574       0.203602780041
               -0.542750838793      -0.542750828748
               -0.860448233679      -0.860448260516
                2.144275403245       2.144275427422
Lambda-->       0.003922328281       0.003922328438     ... done

.    Trial1    0.016111    -4938.51060624442835

Performing  Pulay mixing of Hamiltonian with coefficients:
                        Spin 1               Spin 2
               -0.188848277805      -0.188848223412
                0.016146412740       0.016146412906
                0.228022750718       0.228022692307
                0.203602783574       0.203602780041
               -0.542750838793      -0.542750828748
               -0.860448233679      -0.860448260516
                2.144275403245       2.144275427422
Lambda-->       0.003922328281       0.003922328438     ... done

.    Trial2    0.006154    -4938.51056580995646

Performing  Pulay mixing of Hamiltonian with coefficients:
                        Spin 1               Spin 2
               -0.188848277805      -0.188848223412
                0.016146412740       0.016146412906
                0.228022750718       0.228022692307
                0.203602783574       0.203602780041
               -0.542750838793      -0.542750828748
               -0.860448233679      -0.860448260516
                2.144275403245       2.144275427422
Lambda-->       0.003922328281       0.003922328438     ... done

.    Trial3    0.002351    -4938.51054861257217

Performing  Pulay mixing of Hamiltonian with coefficients:
                        Spin 1               Spin 2
               -0.188848277805      -0.188848223412
                0.016146412740       0.016146412906
                0.228022750718       0.228022692307
                0.203602783574       0.203602780041
               -0.542750838793      -0.542750828748
               -0.860448233679      -0.860448260516
                2.144275403245       2.144275427422
Lambda-->       0.003922328281       0.003922328438     ... done

.     Cubic    0.012587    -4938.51059269367579    -4938.51072203839340

Performing  Pulay mixing of Hamiltonian with coefficients:
                        Spin 1               Spin 2
               -0.188848277805      -0.188848223412
                0.016146412740       0.016146412906
                0.228022750718       0.228022692307
                0.203602783574       0.203602780041
               -0.542750838793      -0.542750828748
               -0.860448233679      -0.860448260516
                2.144275403245       2.144275427422
Lambda-->       0.003922328281       0.003922328438     ... done

.   Quartic    0.010176    -4938.51058294275936    -4938.51060288699409

Performing  Pulay mixing of Hamiltonian with coefficients:
                        Spin 1               Spin 2
               -0.188848277805      -0.188848223412
                0.016146412740       0.016146412906
                0.228022750719       0.228022692307
                0.203602783574       0.203602780041
               -0.542750838793      -0.542750828748
               -0.860448233679      -0.860448260516
                2.144275403245       2.144275427422
Lambda-->       0.003922328281       0.003922328438     ... done

.    Trial6    0.000024    -4938.51053761234652

Performing  Pulay mixing of Hamiltonian with coefficients:
                        Spin 1               Spin 2
               -0.188848277805      -0.188848223412
                0.016146412740       0.016146412906
                0.228022750718       0.228022692307
                0.203602783574       0.203602780041
               -0.542750838793      -0.542750828748
               -0.860448233679      -0.860448260516
                2.144275403245       2.144275427422
Lambda-->       0.003922328281       0.003922328438     ... done

.  NoMinFnd    0.016111    -4938.51060624444381

--------------------------------------------------------------------------------
  Iter                              Commutator    Free_energy(A=E-TS)     DeltaA
#    8                          0.000039510532   -4938.51060624444381   6.11E-05

Step                       =       0.016111134375
Energy (E)                 =   -4938.413149767017
Entropy (-TS)              =      -0.097456477421
Free energy (A=E-TS)       =   -4938.510606244444
Est. 0K Energy 0.5*(E+A)   =   -4938.461878005730
Residual Non-orthogonality =       0.000000000000
Residual N_electrons       =       0.000000000006

Spin          Integrated_Ne            Fermi_level     Delta_Fermi_level
   1       343.999999979889        -0.109055980648             -4.44E-05
   2       344.000000020057        -0.109055980648             -4.44E-05

                           Spin 1           |                 Spin 2           |
     Orb |    H-eigenvalues     Occupancies |    H-eigenvalues     Occupancies |
       1 |    -3.2171567205    1.0000000000 |    -3.2171567210    1.0000000000 | 
                          ------                             ------
     342 |    -0.1121409402    0.6983531071 |    -0.1121409403    0.6983531115 | 
     343 |    -0.1114068199    0.6546860158 |    -0.1114068199    0.6546860188 | 
     344 |    -0.1112035227    0.6420748924 |    -0.1112035228    0.6420748950 | 
                - Gap at zero temperature -
     345 |    -0.1107775658    0.6150218870 |    -0.1107775658    0.6150218886 | 
                                                   - Gap at zero temperature -
     346 |    -0.1095089972    0.5307793259 |    -0.1095089971    0.5307793243 | 
                  Finite temp. Fermi level   |      Finite temp. Fermi level  
     347 |    -0.1087167941    0.4769418176 |    -0.1087167940    0.4769418139 | 
     348 |    -0.1080318803    0.4307787946 |    -0.1080318802    0.4307787893 | 
     349 |    -0.1060171909    0.3043000600 |    -0.1060171908    0.3043000509 | 
     350 |    -0.1052653953    0.2627972722 |    -0.1052653951    0.2627972623 | 
     351 |    -0.1040584172    0.2042535594 |    -0.1040584170    0.2042535528 | 
                          ------                             ------
     498 |     0.6375957885    0.0000000000 |     0.6375957891    0.0000000000 | 

                            |  Abs_value |  Threshold | Converged
     Delta_Free_energy/atom |   1.57E-06 |   1.00E-06 |        No
     Delta_Energy/atom      |   3.21E-06 |   1.00E-04 |       Yes
     Delta_Entropy/atom     |   1.64E-06 |   1.00E-04 |       Yes
     Commutator             |   3.95E-05 |   1.00E-05 |        No
     Delta_Fermi_level      |   4.44E-05 |   1.00E-03 |       Yes

  Line search of the free energy minimum:
  Step_type        Step             Free_energy   Predicted_free_energy
.   Initial    0.000000    -4938.51060624444381

Performing  Pulay mixing of Hamiltonian with coefficients:
                        Spin 1               Spin 2
                1.110284126544       1.110284446461
               -0.127798283870      -0.127798386433
               -1.198608122859      -1.198608529787
                0.080778492770       0.080778460691
                4.200456677727       4.200457292286
                1.510211207620       1.510211371788
              -12.005739755930     -12.005740818029
                7.430415657999       7.430416163022
Lambda-->       0.000725365423       0.000725365163     ... done

.    Trial1    0.016111    -4938.51073408306002

Performing  Pulay mixing of Hamiltonian with coefficients:
                        Spin 1               Spin 2
                1.110284126544       1.110284446461
               -0.127798283870      -0.127798386433
               -1.198608122859      -1.198608529787
                0.080778492770       0.080778460691
                4.200456677727       4.200457292286
                1.510211207620       1.510211371788
              -12.005739755930     -12.005740818029
                7.430415657999       7.430416163022
Lambda-->       0.000725365423       0.000725365163     ... done

.    Trial2    0.391923    -4938.50837029926515

Performing  Pulay mixing of Hamiltonian with coefficients:
                        Spin 1               Spin 2
                1.110284126544       1.110284446461
               -0.127798283870      -0.127798386433
               -1.198608122859      -1.198608529787
                0.080778492770       0.080778460691
                4.200456677727       4.200457292286
                1.510211207620       1.510211371788
              -12.005739755930     -12.005740818029
                7.430415657999       7.430416163022
Lambda-->       0.000725365423       0.000725365163     ... done

. Quadratic    0.117367    -4938.51064129269253    -4938.51110620237523

Performing  Pulay mixing of Hamiltonian with coefficients:
                        Spin 1               Spin 2
                1.110284126544       1.110284446461
               -0.127798283870      -0.127798386433
               -1.198608122859      -1.198608529787
                0.080778492770       0.080778460691
                4.200456677727       4.200457292286
                1.510211207620       1.510211371788
              -12.005739755930     -12.005740818029
                7.430415657999       7.430416163022
Lambda-->       0.000725365423       0.000725365163     ... done

.     Cubic    0.057305    -4938.51074518250243    -4938.51086272159682

--------------------------------------------------------------------------------
  Iter                              Commutator    Free_energy(A=E-TS)     DeltaA
#    9                          0.000014072185   -4938.51074518250243  -1.39E-04

Step                       =       0.057304734868
Energy (E)                 =   -4938.413269055396
Entropy (-TS)              =      -0.097476127086
Free energy (A=E-TS)       =   -4938.510745182502
Est. 0K Energy 0.5*(E+A)   =   -4938.462007118949
Residual Non-orthogonality =       0.000000000000
Residual N_electrons       =       0.000000000020

Spin          Integrated_Ne            Fermi_level     Delta_Fermi_level
   1       344.000000026762        -0.109382219824             -3.26E-04
   2       343.999999973053        -0.109382219824             -3.26E-04

                           Spin 1           |                 Spin 2           |
     Orb |    H-eigenvalues     Occupancies |    H-eigenvalues     Occupancies |
       1 |    -3.2167198751    1.0000000000 |    -3.2167198747    1.0000000000 | 
                          ------                             ------
     342 |    -0.1124874390    0.6995131746 |    -0.1124874385    0.6995131480 | 
     343 |    -0.1117370984    0.6549344676 |    -0.1117370989    0.6549344985 | 
     344 |    -0.1115951779    0.6461553408 |    -0.1115951774    0.6461553119 | 
                                                   - Gap at zero temperature -
     345 |    -0.1111242519    0.6163384149 |    -0.1111242515    0.6163383850 | 
                - Gap at zero temperature -
     346 |    -0.1098879184    0.5343480204 |    -0.1098879189    0.5343480544 | 
                  Finite temp. Fermi level   |      Finite temp. Fermi level  
     347 |    -0.1090156042    0.4750801460 |    -0.1090156038    0.4750801145 | 
     348 |    -0.1083411798    0.4296488546 |    -0.1083411793    0.4296488237 | 
     349 |    -0.1063295445    0.3035007391 |    -0.1063295440    0.3035007124 | 
     350 |    -0.1055594446    0.2611037999 |    -0.1055594451    0.2611038264 | 
     351 |    -0.1043717846    0.2036848557 |    -0.1043717843    0.2036848408 | 
                          ------                             ------
     498 |     0.6312334386    0.0000000000 |     0.6312334379    0.0000000000 | 

                            |  Abs_value |  Threshold | Converged
     Delta_Free_energy/atom |   3.56E-06 |   1.00E-06 |        No
     Delta_Energy/atom      |   3.06E-06 |   1.00E-04 |       Yes
     Delta_Entropy/atom     |   5.04E-07 |   1.00E-04 |       Yes
     Commutator             |   1.41E-05 |   1.00E-05 |        No
     Delta_Fermi_level      |   3.26E-04 |   1.00E-03 |       Yes

  Line search of the free energy minimum:
  Step_type        Step             Free_energy   Predicted_free_energy
.   Initial    0.000000    -4938.51074518250243

Performing  Pulay mixing of Hamiltonian with coefficients:
                        Spin 1               Spin 2
                0.330624509057       0.330624690358
               -0.010637352289      -0.010637400810
               -0.374283648777      -0.374283867502
               -0.170660995832      -0.170660977523
                1.495773816438       1.495774332616
                0.849381300080       0.849381448373
               -4.481102987305      -4.481104159757
                2.496305444166       2.496306144363
                0.864599914462       0.864599789881
Lambda-->       0.000089778855       0.000089778807     ... done

.    Trial1    0.057305    -4938.51075745701382

Performing  Pulay mixing of Hamiltonian with coefficients:
                        Spin 1               Spin 2
                0.330624509057       0.330624690358
               -0.010637352289      -0.010637400810
               -0.374283648777      -0.374283867502
               -0.170660995832      -0.170660977523
                1.495773816438       1.495774332617
                0.849381300080       0.849381448373
               -4.481102987306      -4.481104159758
                2.496305444166       2.496306144363
                0.864599914462       0.864599789881
Lambda-->       0.000089778855       0.000089778807     ... done

.    Trial2    0.417382    -4938.51063547179638

Performing  Pulay mixing of Hamiltonian with coefficients:
                        Spin 1               Spin 2
                0.330624509057       0.330624690358
               -0.010637352289      -0.010637400810
               -0.374283648777      -0.374283867502
               -0.170660995832      -0.170660977523
                1.495773816438       1.495774332616
                0.849381300080       0.849381448373
               -4.481102987306      -4.481104159757
                2.496305444166       2.496306144363
                0.864599914462       0.864599789881
Lambda-->       0.000089778855       0.000089778807     ... done

. Quadratic    0.109490    -4938.51075728814067    -4938.51076106502569

Performing  Pulay mixing of Hamiltonian with coefficients:
                        Spin 1               Spin 2
                0.330624509057       0.330624690358
               -0.010637352289      -0.010637400810
               -0.374283648777      -0.374283867502
               -0.170660995832      -0.170660977523
                1.495773816438       1.495774332616
                0.849381300080       0.849381448373
               -4.481102987305      -4.481104159757
                2.496305444166       2.496306144363
                0.864599914462       0.864599789881
Lambda-->       0.000089778855       0.000089778807     ... done

.     Cubic    0.082100    -4938.51075811842020    -4938.51075860576657

--------------------------------------------------------------------------------
  Iter                              Commutator    Free_energy(A=E-TS)     DeltaA
#   10                          0.000008243068   -4938.51075811842020  -1.29E-05

Step                       =       0.082100471810
Energy (E)                 =   -4938.413273844254
Entropy (-TS)              =      -0.097484274160
Free energy (A=E-TS)       =   -4938.510758118420
Est. 0K Energy 0.5*(E+A)   =   -4938.462015981337
Residual Non-orthogonality =       0.000000000000
Residual N_electrons       =       0.000000000006

Spin          Integrated_Ne            Fermi_level     Delta_Fermi_level
   1       343.999999907213        -0.109470259478             -8.80E-05
   2       344.000000092728        -0.109470259478             -8.80E-05

                           Spin 1           |                 Spin 2           |
     Orb |    H-eigenvalues     Occupancies |    H-eigenvalues     Occupancies |
       1 |    -3.2166965579    1.0000000000 |    -3.2166965584    1.0000000000 | 
                          ------                             ------
     342 |    -0.1125825010    0.6999146805 |    -0.1125825016    0.6999147170 | 
     343 |    -0.1118201422    0.6546271736 |    -0.1118201429    0.6546272128 | 
     344 |    -0.1116978795    0.6470670178 |    -0.1116978801    0.6470670574 | 
                                                   - Gap at zero temperature -
     345 |    -0.1112112044    0.6162684555 |    -0.1112112041    0.6162684351 | 
                - Gap at zero temperature -
     346 |    -0.1099838978    0.5348855674 |    -0.1099838985    0.5348856107 | 
                  Finite temp. Fermi level   |      Finite temp. Fermi level  
     347 |    -0.1090900654    0.4741587974 |    -0.1090900661    0.4741588408 | 
     348 |    -0.1084318289    0.4298228685 |    -0.1084318295    0.4298229112 | 
     349 |    -0.1064114990    0.3031508202 |    -0.1064114987    0.3031508021 | 
     350 |    -0.1056539584    0.2614438324 |    -0.1056539581    0.2614438159 | 
     351 |    -0.1044677302    0.2040340165 |    -0.1044677298    0.2040340026 | 
                          ------                             ------
     498 |     0.6298813016    0.0000000000 |     0.6298813007    0.0000000000 | 

                            |  Abs_value |  Threshold | Converged
     Delta_Free_energy/atom |   3.32E-07 |   1.00E-06 |       Yes
     Delta_Energy/atom      |   1.23E-07 |   1.00E-04 |       Yes
     Delta_Entropy/atom     |   2.09E-07 |   1.00E-04 |       Yes
     Commutator             |   8.24E-06 |   1.00E-05 |       Yes
     Delta_Fermi_level      |   8.80E-05 |   1.00E-03 |       Yes
EDFT occupancies loop converged after   10 iterations.


Writing density kernel to file "Pd_38.dkn" ... done

Writing Hamiltonian to file "Pd_38.ham" ... done


>>> Density kernel optimised for the current NGWF basis:
     ~~~~~~~~~~~~~~~~~~~~~~~~~~~~~~~~~~~~~~~~~~~~~~~~~~~~~~~~~~~
     Total free energy           =  -4.93851075811842E+03  Eh
     [H,K] commutator            =   8.2431E-06
     ~~~~~~~~~~~~~~~~~~~~~~~~~~~~~~~~~~~~~~~~~~~~~~~~~~~~~~~~~~~


################################################################################
########################### NGWF CG iteration  004 #############################
################################################################################
****** Reciprocal space K.E. preconditioning with k_zero =  3.0000 a0^-1 *******

>>> Checking for convergence of NGWFs:   NOT CONVERGED
  ========================================================================
         NGWF RMS gradient =  6.5419E-05 >  2.0000E-06  | above tolerance
  ========================================================================

>>> Improving NGWFs using line search:
============ Calculation of NGWF S^-1 using Hotelling algorithm ================ 
         Iteration  |  Frobenius norm and Maximum abs value    (of I-S*S_n^-1)   
               1       0.39964167E+00     0.17057586E-01
               2       0.23494317E-02     0.13264477E-03
               3       0.45870706E-06     0.24013614E-07
               4       0.23619414E-12     0.35527137E-13
================================================================================
    Initial Ne1:     343.99689471
    Initial Ne2:     343.99689489
      Final Ne1:     343.99999991
      Final Ne2:     344.00000009
============ Calculation of NGWF S^-1 using Hotelling algorithm ================ 
         Iteration  |  Frobenius norm and Maximum abs value    (of I-S*S_n^-1)   
               1       0.13251206E+00     0.56414754E-02
               2       0.24709285E-03     0.14370468E-04
               3       0.46701446E-08     0.24421976E-09
               4       0.23107319E-12     0.21316282E-13
================================================================================
------------------------------- NGWF line search -------------------------------
RMS gradient                =       0.00006541855802
Trial step length           =               0.707045
Gradient along search dir.  =         -0.04232922000
Functional at step 0        =   -4938.51075811842020
Functional at step 1        =   -4938.52943931862683
Functional predicted        =   -4938.53066760857928
Selected quadratic step     =               0.940697
Conjugate gradients coeff.  =               0.445582
--------------------------- NGWF line search finished --------------------------
                                               
Writing NGWFs to file "Pd_38.tightbox_ngwfs"....  done

>>> Optimising kernel for current NGWFs:

--------------------------- Ensemble-DFT optimisation --------------------------
Running ScaLAPACK on   20 processor(s).

--------------------------------------------------------------------------------
  Iter                              Commutator    Free_energy(A=E-TS)     DeltaA
#    0                          0.000074304990   -4938.53067225563791  -1.99E-02

Step                       =       0.381966011250
Energy (E)                 =   -4938.433187981472
Entropy (-TS)              =      -0.097484274160
Free energy (A=E-TS)       =   -4938.530672255638
Est. 0K Energy 0.5*(E+A)   =   -4938.481930118554
Residual Non-orthogonality =       0.000000000000
Residual N_electrons       =       0.000000000006

Spin          Integrated_Ne            Fermi_level     Delta_Fermi_level
   1       343.999999907213        -0.109470259478              9.00E+99
   2       344.000000092728        -0.109470259478              9.00E+99

                           Spin 1           |                 Spin 2           |
     Orb |    H-eigenvalues     Occupancies |    H-eigenvalues     Occupancies |
       1 |    -3.2166965579    1.0000000000 |    -3.2166965584    1.0000000000 | 
                          ------                             ------
     342 |    -0.1125825010    0.6999146805 |    -0.1125825016    0.6999147170 | 
     343 |    -0.1118201422    0.6546271736 |    -0.1118201429    0.6546272128 | 
     344 |    -0.1116978795    0.6470670178 |    -0.1116978801    0.6470670574 | 
                 - Gap at zero temperature - |     - Gap at zero temperature -
     345 |    -0.1112112044    0.6162684555 |    -0.1112112041    0.6162684351 | 
     346 |    -0.1099838978    0.5348855674 |    -0.1099838985    0.5348856107 | 
                  Finite temp. Fermi level   |      Finite temp. Fermi level  
     347 |    -0.1090900654    0.4741587974 |    -0.1090900661    0.4741588408 | 
     348 |    -0.1084318289    0.4298228685 |    -0.1084318295    0.4298229112 | 
     349 |    -0.1064114990    0.3031508202 |    -0.1064114987    0.3031508021 | 
     350 |    -0.1056539584    0.2614438324 |    -0.1056539581    0.2614438159 | 
     351 |    -0.1044677302    0.2040340165 |    -0.1044677298    0.2040340026 | 
                          ------                             ------
     498 |     0.6298813016    0.0000000000 |     0.6298813007    0.0000000000 | 

                            |  Abs_value |  Threshold | Converged
     Delta_Free_energy/atom |   5.11E-04 |   1.00E-06 |        No
     Delta_Energy/atom      |   5.11E-04 |   1.00E-04 |        No
     Delta_Entropy/atom     |     n.a.   |   1.00E-03 |      n.a.
     Commutator             |   7.43E-05 |   1.00E-05 |        No
     Delta_Fermi_level      |     n.a.   |   1.00E-03 |      n.a.

  Line search of the free energy minimum:
  Step_type        Step             Free_energy   Predicted_free_energy
.   Initial    0.000000    -4938.53067225563791

Performing  Pulay mixing of Hamiltonian with coefficients:
                        Spin 1               Spin 2
                1.000000000000       1.000000000000
Lambda-->       0.036294031347       0.036294030557     ... done

.    Trial1    0.381966    -4938.51998109810211

Performing  Pulay mixing of Hamiltonian with coefficients:
                        Spin 1               Spin 2
                1.000000000000       1.000000000000
Lambda-->       0.036294031347       0.036294030557     ... done

.    Trial2    0.145898    -4938.52606768575515

Performing  Pulay mixing of Hamiltonian with coefficients:
                        Spin 1               Spin 2
                1.000000000000       1.000000000000
Lambda-->       0.036294031347       0.036294030557     ... done

.    Trial3    0.055728    -4938.52641204796782

Performing  Pulay mixing of Hamiltonian with coefficients:
                        Spin 1               Spin 2
                1.000000000000       1.000000000000
Lambda-->       0.036294031347       0.036294030557     ... done

.     Cubic    0.256738    -4938.52415723900231    -4938.52827229772629

Performing  Pulay mixing of Hamiltonian with coefficients:
                        Spin 1               Spin 2
                1.000000000000       1.000000000000
Lambda-->       0.036294031347       0.036294030557     ... done

.   Quartic    0.160769    -4938.52590731140026    -4938.52609781386855

Performing  Pulay mixing of Hamiltonian with coefficients:
                        Spin 1               Spin 2
                1.000000000000       1.000000000000
Lambda-->       0.036294031347       0.036294030557     ... done

.    Trial6    0.000557    -4938.52609690073950

Performing  Pulay mixing of Hamiltonian with coefficients:
                        Spin 1               Spin 2
                1.000000000000       1.000000000000
Lambda-->       0.036294031347       0.036294030557     ... done

.  NoMinFnd    0.055728    -4938.52641204796782

--------------------------------------------------------------------------------
  Iter                              Commutator    Free_energy(A=E-TS)     DeltaA
#    1                          0.000047170252   -4938.52641204796782   4.26E-03

Step                       =       0.055728090001
Energy (E)                 =   -4938.429057401275
Entropy (-TS)              =      -0.097354646695
Free energy (A=E-TS)       =   -4938.526412047968
Est. 0K Energy 0.5*(E+A)   =   -4938.477734724622
Residual Non-orthogonality =       0.000000000000
Residual N_electrons       =      -0.000000000003

Spin          Integrated_Ne            Fermi_level     Delta_Fermi_level
   1       343.999999854972        -0.109065128722              4.05E-04
   2       344.000000145053        -0.109065128722              4.05E-04

                           Spin 1           |                 Spin 2           |
     Orb |    H-eigenvalues     Occupancies |    H-eigenvalues     Occupancies |
       1 |    -3.2159907822    1.0000000000 |    -3.2159907832    1.0000000000 | 
                          ------                             ------
     342 |    -0.1121797668    0.7000516364 |    -0.1121797670    0.7000516469 | 
     343 |    -0.1114186451    0.6548506898 |    -0.1114186463    0.6548507613 | 
     344 |    -0.1113308040    0.6494282893 |    -0.1113308041    0.6494283009 | 
                 - Gap at zero temperature - |     - Gap at zero temperature -
     345 |    -0.1108009738    0.6159402263 |    -0.1108009730    0.6159401756 | 
     346 |    -0.1095758149    0.5346857066 |    -0.1095758161    0.5346857858 | 
                  Finite temp. Fermi level   |      Finite temp. Fermi level  
     347 |    -0.1086627867    0.4726563509 |    -0.1086627878    0.4726564304 | 
     348 |    -0.1079941820    0.4276557600 |    -0.1079941832    0.4276558383 | 
     349 |    -0.1059831130    0.3018156668 |    -0.1059831122    0.3018156227 | 
     350 |    -0.1052181680    0.2598360823 |    -0.1052181682    0.2598360933 | 
     351 |    -0.1040306078    0.2026238610 |    -0.1040306080    0.2026238668 | 
                          ------                             ------
     498 |     0.6269629259    0.0000000000 |     0.6269629252    0.0000000000 | 

                            |  Abs_value |  Threshold | Converged
     Delta_Free_energy/atom |   1.09E-04 |   1.00E-06 |        No
     Delta_Energy/atom      |   1.06E-04 |   1.00E-04 |        No
     Delta_Entropy/atom     |   3.32E-06 |   1.00E-04 |       Yes
     Commutator             |   4.72E-05 |   1.00E-05 |        No
     Delta_Fermi_level      |   4.05E-04 |   1.00E-03 |       Yes

  Line search of the free energy minimum:
  Step_type        Step             Free_energy   Predicted_free_energy
.   Initial    0.000000    -4938.52641204796782

Performing  Pulay mixing of Hamiltonian with coefficients:
                        Spin 1               Spin 2
                1.000000000000       1.000000000000
Lambda-->       0.021839960264       0.021839959607     ... done

.    Trial1    0.055728    -4938.52653414562064

Performing  Pulay mixing of Hamiltonian with coefficients:
                        Spin 1               Spin 2
                1.000000000000       1.000000000000
Lambda-->       0.021839960264       0.021839959607     ... done

.    Trial2    0.416408    -4938.52431679597612

Performing  Pulay mixing of Hamiltonian with coefficients:
                        Spin 1               Spin 2
                1.000000000000       1.000000000000
Lambda-->       0.021839960264       0.021839959607     ... done

. Quadratic    0.082569    -4938.52654867596902    -4938.52654857242123

--------------------------------------------------------------------------------
  Iter                              Commutator    Free_energy(A=E-TS)     DeltaA
#    2                          0.000042033613   -4938.52654867596902  -1.37E-04

Step                       =       0.082568961737
Energy (E)                 =   -4938.429214564765
Entropy (-TS)              =      -0.097334111231
Free energy (A=E-TS)       =   -4938.526548675969
Est. 0K Energy 0.5*(E+A)   =   -4938.477881620367
Residual Non-orthogonality =       0.000000000000
Residual N_electrons       =      -0.000000000026

Spin          Integrated_Ne            Fermi_level     Delta_Fermi_level
   1       343.999999864180        -0.108686997666              3.78E-04
   2       344.000000136062        -0.108686997666              3.78E-04

                           Spin 1           |                 Spin 2           |
     Orb |    H-eigenvalues     Occupancies |    H-eigenvalues     Occupancies |
       1 |    -3.2157008666    1.0000000000 |    -3.2157008673    1.0000000000 | 
                          ------                             ------
     342 |    -0.1118138800    0.7007507925 |    -0.1118138807    0.7007508338 | 
     343 |    -0.1110225218    0.6537432544 |    -0.1110225225    0.6537432991 | 
     344 |    -0.1109119129    0.6468989147 |    -0.1109119136    0.6468989598 | 
                 - Gap at zero temperature - |     - Gap at zero temperature -
     345 |    -0.1104213572    0.6158445938 |    -0.1104213569    0.6158445777 | 
     346 |    -0.1092026617    0.5350227015 |    -0.1092026625    0.5350227510 | 
                  Finite temp. Fermi level   |      Finite temp. Fermi level  
     347 |    -0.1082644823    0.4712882891 |    -0.1082644830    0.4712883389 | 
     348 |    -0.1076081900    0.4271322627 |    -0.1076081907    0.4271323118 | 
     349 |    -0.1055798411    0.3003760246 |    -0.1055798409    0.3003760112 | 
     350 |    -0.1048350363    0.2595744686 |    -0.1048350361    0.2595744565 | 
     351 |    -0.1036416433    0.2021479850 |    -0.1036416435    0.2021479917 | 
                          ------                             ------
     498 |     0.6252240285    0.0000000000 |     0.6252240278    0.0000000000 | 

                            |  Abs_value |  Threshold | Converged
     Delta_Free_energy/atom |   3.50E-06 |   1.00E-06 |        No
     Delta_Energy/atom      |   4.03E-06 |   1.00E-04 |       Yes
     Delta_Entropy/atom     |   5.27E-07 |   1.00E-04 |       Yes
     Commutator             |   4.20E-05 |   1.00E-05 |        No
     Delta_Fermi_level      |   3.78E-04 |   1.00E-03 |       Yes

  Line search of the free energy minimum:
  Step_type        Step             Free_energy   Predicted_free_energy
.   Initial    0.000000    -4938.52654867596902

Performing  Pulay mixing of Hamiltonian with coefficients:
                        Spin 1               Spin 2
               -0.099390780961      -0.099390761427
                1.099390780961       1.099390761427
Lambda-->       0.017787356660       0.017787356167     ... done

.    Trial1    0.082569    -4938.52557045334106

Performing  Pulay mixing of Hamiltonian with coefficients:
                        Spin 1               Spin 2
               -0.099390780961      -0.099390761427
                1.099390780961       1.099390761427
Lambda-->       0.017787356660       0.017787356167     ... done

.    Trial2    0.031539    -4938.52659579336432

Performing  Pulay mixing of Hamiltonian with coefficients:
                        Spin 1               Spin 2
               -0.099390780961      -0.099390761427
                1.099390780961       1.099390761427
Lambda-->       0.017787356660       0.017787356167     ... done

. Quadratic    0.018626    -4938.52663907724946    -4938.52663938073874

--------------------------------------------------------------------------------
  Iter                              Commutator    Free_energy(A=E-TS)     DeltaA
#    3                          0.000031487474   -4938.52663907724946  -9.04E-05

Step                       =       0.018626468592
Energy (E)                 =   -4938.429320869324
Entropy (-TS)              =      -0.097318207998
Free energy (A=E-TS)       =   -4938.526639077249
Est. 0K Energy 0.5*(E+A)   =   -4938.477979973287
Residual Non-orthogonality =       0.000000000000
Residual N_electrons       =      -0.000000000073

Spin          Integrated_Ne            Fermi_level     Delta_Fermi_level
   1       343.999999939925        -0.108580562866              1.06E-04
   2       344.000000060744        -0.108580562866              1.06E-04

                           Spin 1           |                 Spin 2           |
     Orb |    H-eigenvalues     Occupancies |    H-eigenvalues     Occupancies |
       1 |    -3.2156072613    1.0000000000 |    -3.2156072621    1.0000000000 | 
                          ------                             ------
     342 |    -0.1116964513    0.7001230764 |    -0.1116964521    0.7001231232 | 
     343 |    -0.1109184944    0.6538915313 |    -0.1109184943    0.6538915224 | 
     344 |    -0.1108017916    0.6466697429 |    -0.1108017924    0.6466697940 | 
                 - Gap at zero temperature - |     - Gap at zero temperature -
     345 |    -0.1103119156    0.6156510072 |    -0.1103119154    0.6156509980 | 
     346 |    -0.1090965345    0.5350435241 |    -0.1090965344    0.5350435147 | 
                  Finite temp. Fermi level   |      Finite temp. Fermi level  
     347 |    -0.1081541432    0.4710235695 |    -0.1081541430    0.4710235602 | 
     348 |    -0.1075034852    0.4272474590 |    -0.1075034860    0.4272475144 | 
     349 |    -0.1054673638    0.3000305959 |    -0.1054673637    0.3000305885 | 
     350 |    -0.1047197139    0.2591099210 |    -0.1047197128    0.2591098639 | 
     351 |    -0.1035288592    0.2018694695 |    -0.1035288595    0.2018694815 | 
                          ------                             ------
     498 |     0.6247063449    0.0000000000 |     0.6247063442    0.0000000000 | 

                            |  Abs_value |  Threshold | Converged
     Delta_Free_energy/atom |   2.32E-06 |   1.00E-06 |        No
     Delta_Energy/atom      |   2.73E-06 |   1.00E-04 |       Yes
     Delta_Entropy/atom     |   4.08E-07 |   1.00E-04 |       Yes
     Commutator             |   3.15E-05 |   1.00E-05 |        No
     Delta_Fermi_level      |   1.06E-04 |   1.00E-03 |       Yes

  Line search of the free energy minimum:
  Step_type        Step             Free_energy   Predicted_free_energy
.   Initial    0.000000    -4938.52663907724946

Performing  Pulay mixing of Hamiltonian with coefficients:
                        Spin 1               Spin 2
               -2.103262340917      -2.103262433704
               -0.062813893390      -0.062813903517
                3.166076234307       3.166076337222
Lambda-->       0.008722825250       0.008722825207     ... done

.    Trial1    0.018626    -4938.52675580427876

Performing  Pulay mixing of Hamiltonian with coefficients:
                        Spin 1               Spin 2
               -2.103262340917      -2.103262433704
               -0.062813893390      -0.062813903517
                3.166076234307       3.166076337222
Lambda-->       0.008722825250       0.008722825207     ... done

.    Trial2    0.393478    -4938.51777091746226

Performing  Pulay mixing of Hamiltonian with coefficients:
                        Spin 1               Spin 2
               -2.103262340917      -2.103262433704
               -0.062813893390      -0.062813903517
                3.166076234307       3.166076337222
Lambda-->       0.008722825250       0.008722825207     ... done

. Quadratic    0.050090    -4938.52677758875870    -4938.52683187283674

--------------------------------------------------------------------------------
  Iter                              Commutator    Free_energy(A=E-TS)     DeltaA
#    4                          0.000022627014   -4938.52677758875870  -1.39E-04

Step                       =       0.050089535134
Energy (E)                 =   -4938.429582108346
Entropy (-TS)              =      -0.097195480418
Free energy (A=E-TS)       =   -4938.526777588759
Est. 0K Energy 0.5*(E+A)   =   -4938.478179848553
Residual Non-orthogonality =       0.000000000000
Residual N_electrons       =      -0.000000000005

Spin          Integrated_Ne            Fermi_level     Delta_Fermi_level
   1       343.999999919096        -0.107534532340              1.05E-03
   2       344.000000080950        -0.107534532340              1.05E-03

                           Spin 1           |                 Spin 2           |
     Orb |    H-eigenvalues     Occupancies |    H-eigenvalues     Occupancies |
       1 |    -3.2147299811    1.0000000000 |    -3.2147299812    1.0000000000 | 
                          ------                             ------
     342 |    -0.1106261482    0.6987345278 |    -0.1106261486    0.6987345508 | 
     343 |    -0.1098562517    0.6528924324 |    -0.1098562521    0.6528924551 | 
     344 |    -0.1096920607    0.6426991565 |    -0.1096920611    0.6426991791 | 
                 - Gap at zero temperature - |     - Gap at zero temperature -
     345 |    -0.1092413330    0.6140688977 |    -0.1092413334    0.6140689197 | 
     346 |    -0.1080336191    0.5339003233 |    -0.1080336194    0.5339003430 | 
                  Finite temp. Fermi level   |      Finite temp. Fermi level  
     347 |    -0.1070690683    0.4683771799 |    -0.1070690691    0.4683772316 | 
     348 |    -0.1064430251    0.4262868858 |    -0.1064430253    0.4262869005 | 
     349 |    -0.1043604749    0.2965642332 |    -0.1043604745    0.2965642116 | 
     350 |    -0.1036324576    0.2569621672 |    -0.1036324572    0.2569621458 | 
     351 |    -0.1024369454    0.1998653018 |    -0.1024369452    0.1998652904 | 
                          ------                             ------
     498 |     0.6192614919    0.0000000000 |     0.6192614915    0.0000000000 | 

                            |  Abs_value |  Threshold | Converged
     Delta_Free_energy/atom |   3.55E-06 |   1.00E-06 |        No
     Delta_Energy/atom      |   6.70E-06 |   1.00E-04 |       Yes
     Delta_Entropy/atom     |   3.15E-06 |   1.00E-04 |       Yes
     Commutator             |   2.26E-05 |   1.00E-05 |        No
     Delta_Fermi_level      |   1.05E-03 |   1.00E-03 |        No

  Line search of the free energy minimum:
  Step_type        Step             Free_energy   Predicted_free_energy
.   Initial    0.000000    -4938.52677758875870

Performing  Pulay mixing of Hamiltonian with coefficients:
                        Spin 1               Spin 2
               -1.012904946633      -1.012905002787
               -0.128890329466      -0.128890346493
                1.566282506716       1.566282574802
                0.575512769384       0.575512774479
Lambda-->       0.007494554226       0.007494554045     ... done

.    Trial1    0.050090    -4938.52679873762190

Performing  Pulay mixing of Hamiltonian with coefficients:
                        Spin 1               Spin 2
               -1.012904946633      -1.012905002787
               -0.128890329466      -0.128890346493
                1.566282506716       1.566282574802
                0.575512769384       0.575512774479
Lambda-->       0.007494554226       0.007494554045     ... done

.    Trial2    0.412923    -4938.52497575402504

Performing  Pulay mixing of Hamiltonian with coefficients:
                        Spin 1               Spin 2
               -1.012904946633      -1.012905002787
               -0.128890329466      -0.128890346494
                1.566282506716       1.566282574802
                0.575512769384       0.575512774479
Lambda-->       0.007494554226       0.007494554045     ... done

. Quadratic    0.041050    -4938.52679860408170    -4938.52679981544770

Performing  Pulay mixing of Hamiltonian with coefficients:
                        Spin 1               Spin 2
               -1.012904946633      -1.012905002787
               -0.128890329466      -0.128890346493
                1.566282506716       1.566282574802
                0.575512769384       0.575512774479
Lambda-->       0.007494554226       0.007494554045     ... done

.     Cubic    0.046293    -4938.52679895170695    -4938.52679888720104

--------------------------------------------------------------------------------
  Iter                              Commutator    Free_energy(A=E-TS)     DeltaA
#    5                          0.000017280424   -4938.52679895170695  -2.14E-05

Step                       =       0.046293090290
Energy (E)                 =   -4938.429594973140
Entropy (-TS)              =      -0.097203978578
Free energy (A=E-TS)       =   -4938.526798951707
Est. 0K Energy 0.5*(E+A)   =   -4938.478196962424
Residual Non-orthogonality =       0.000000000000
Residual N_electrons       =      -0.000000000011

Spin          Integrated_Ne            Fermi_level     Delta_Fermi_level
   1       343.999999931668        -0.107498061688              3.65E-05
   2       344.000000068430        -0.107498061688              3.65E-05

                           Spin 1           |                 Spin 2           |
     Orb |    H-eigenvalues     Occupancies |    H-eigenvalues     Occupancies |
       1 |    -3.2147099980    1.0000000000 |    -3.2147099984    1.0000000000 | 
                          ------                             ------
     342 |    -0.1106057001    0.6996515313 |    -0.1106057003    0.6996515415 | 
     343 |    -0.1098103241    0.6523090112 |    -0.1098103252    0.6523090821 | 
     344 |    -0.1096433731    0.6419353857 |    -0.1096433733    0.6419353957 | 
                 - Gap at zero temperature - |     - Gap at zero temperature -
     345 |    -0.1092038440    0.6140032234 |    -0.1092038442    0.6140032332 | 
     346 |    -0.1079900596    0.5334202584 |    -0.1079900597    0.5334202671 | 
                  Finite temp. Fermi level   |      Finite temp. Fermi level  
     347 |    -0.1070328444    0.4683939009 |    -0.1070328446    0.4683939085 | 
     348 |    -0.1063998453    0.4258404507 |    -0.1063998454    0.4258404573 | 
     349 |    -0.1043231307    0.2965146465 |    -0.1043231308    0.2965146500 | 
     350 |    -0.1036064985    0.2575086833 |    -0.1036064986    0.2575086857 | 
     351 |    -0.1024036457    0.2000033242 |    -0.1024036454    0.2000033116 | 
                          ------                             ------
     498 |     0.6185461866    0.0000000000 |     0.6185461854    0.0000000000 | 

                            |  Abs_value |  Threshold | Converged
     Delta_Free_energy/atom |   5.48E-07 |   1.00E-06 |       Yes
     Delta_Energy/atom      |   3.30E-07 |   1.00E-04 |       Yes
     Delta_Entropy/atom     |   2.18E-07 |   1.00E-04 |       Yes
     Commutator             |   1.73E-05 |   1.00E-05 |        No
     Delta_Fermi_level      |   3.65E-05 |   1.00E-03 |       Yes

  Line search of the free energy minimum:
  Step_type        Step             Free_energy   Predicted_free_energy
.   Initial    0.000000    -4938.52679895170695

Performing  Pulay mixing of Hamiltonian with coefficients:
                        Spin 1               Spin 2
               -0.161871069154      -0.161871187644
                0.076939393251       0.076939373990
                0.142342321176       0.142342506656
               -0.029814838563      -0.029814830278
                0.972404193291       0.972404137275
Lambda-->       0.006995519575       0.006995519413     ... done

.    Trial1    0.046293    -4938.52679978014112

Performing  Pulay mixing of Hamiltonian with coefficients:
                        Spin 1               Spin 2
               -0.161871069154      -0.161871187644
                0.076939393251       0.076939373990
                0.142342321176       0.142342506656
               -0.029814838563      -0.029814830278
                0.972404193291       0.972404137275
Lambda-->       0.006995519575       0.006995519413     ... done

.    Trial2    0.410577    -4938.52493281424904

Performing  Pulay mixing of Hamiltonian with coefficients:
                        Spin 1               Spin 2
               -0.161871069154      -0.161871187644
                0.076939393251       0.076939373990
                0.142342321176       0.142342506656
               -0.029814838563      -0.029814830278
                0.972404193291       0.972404137275
Lambda-->       0.006995519575       0.006995519413     ... done

. Quadratic    0.023861    -4938.52680449596028    -4938.52680608333685

--------------------------------------------------------------------------------
  Iter                              Commutator    Free_energy(A=E-TS)     DeltaA
#    6                          0.000015429049   -4938.52680449596028  -5.54E-06

Step                       =       0.023860869735
Energy (E)                 =   -4938.429595525405
Entropy (-TS)              =      -0.097208970557
Free energy (A=E-TS)       =   -4938.526804495960
Est. 0K Energy 0.5*(E+A)   =   -4938.478200010682
Residual Non-orthogonality =       0.000000000000
Residual N_electrons       =      -0.000000000002

Spin          Integrated_Ne            Fermi_level     Delta_Fermi_level
   1       344.000000013627        -0.107503357876             -5.30E-06
   2       343.999999986391        -0.107503357876             -5.30E-06

                           Spin 1           |                 Spin 2           |
     Orb |    H-eigenvalues     Occupancies |    H-eigenvalues     Occupancies |
       1 |    -3.2147435036    1.0000000000 |    -3.2147435039    1.0000000000 | 
                          ------                             ------
     342 |    -0.1106023815    0.6991586894 |    -0.1106023813    0.6991586767 | 
     343 |    -0.1098186436    0.6524955752 |    -0.1098186443    0.6524956199 | 
     344 |    -0.1096476561    0.6418720085 |    -0.1096476568    0.6418720536 | 
                 - Gap at zero temperature - |     - Gap at zero temperature -
     345 |    -0.1092080387    0.6139321833 |    -0.1092080385    0.6139321671 | 
     346 |    -0.1079971039    0.5335386450 |    -0.1079971046    0.5335386916 | 
                  Finite temp. Fermi level   |      Finite temp. Fermi level  
     347 |    -0.1070394319    0.4684813927 |    -0.1070394316    0.4684813727 | 
     348 |    -0.1064092247    0.4261121389 |    -0.1064092244    0.4261121184 | 
     349 |    -0.1043293570    0.2965674412 |    -0.1043293566    0.2965674213 | 
     350 |    -0.1036089899    0.2573627821 |    -0.1036089895    0.2573627631 | 
     351 |    -0.1024082307    0.1999723637 |    -0.1024082303    0.1999723449 | 
                          ------                             ------
     498 |     0.6182015998    0.0000000000 |     0.6182015985    0.0000000000 | 

                            |  Abs_value |  Threshold | Converged
     Delta_Free_energy/atom |   1.42E-07 |   1.00E-06 |       Yes
     Delta_Energy/atom      |   1.42E-08 |   1.00E-04 |       Yes
     Delta_Entropy/atom     |   1.28E-07 |   1.00E-04 |       Yes
     Commutator             |   1.54E-05 |   1.00E-05 |        No
     Delta_Fermi_level      |   5.30E-06 |   1.00E-03 |       Yes

  Line search of the free energy minimum:
  Step_type        Step             Free_energy   Predicted_free_energy
.   Initial    0.000000    -4938.52680449596028

Performing  Pulay mixing of Hamiltonian with coefficients:
                        Spin 1               Spin 2
                2.484386137671       2.484386000569
                1.107593778050       1.107593494786
               -4.701769833923      -4.701769562546
               -5.979157743963      -5.979156898495
               -7.825766258115      -7.825765600988
               15.914713920280      15.914712566673
Lambda-->       0.001719158924       0.001719158695     ... done

.    Trial1    0.023861    -4938.52677869176932

Performing  Pulay mixing of Hamiltonian with coefficients:
                        Spin 1               Spin 2
                2.484386137671       2.484386000569
                1.107593778050       1.107593494786
               -4.701769833923      -4.701769562546
               -5.979157743963      -5.979156898495
               -7.825766258115      -7.825765600988
               15.914713920280      15.914712566673
Lambda-->       0.001719158924       0.001719158695     ... done

.    Trial2    0.009114    -4938.52675425034158

Performing  Pulay mixing of Hamiltonian with coefficients:
                        Spin 1               Spin 2
                2.484386137671       2.484386000569
                1.107593778050       1.107593494786
               -4.701769833923      -4.701769562546
               -5.979157743963      -5.979156898495
               -7.825766258115      -7.825765600988
               15.914713920280      15.914712566673
Lambda-->       0.001719158924       0.001719158695     ... done

.    Trial3    0.003481    -4938.52674016121091

Performing  Pulay mixing of Hamiltonian with coefficients:
                        Spin 1               Spin 2
                2.484386137671       2.484386000569
                1.107593778050       1.107593494786
               -4.701769833923      -4.701769562546
               -5.979157743963      -5.979156898495
               -7.825766258115      -7.825765600988
               15.914713920280      15.914712566674
Lambda-->       0.001719158924       0.001719158695     ... done

.     Cubic    0.018628    -4938.52677208060686    -4938.52684614377449

Performing  Pulay mixing of Hamiltonian with coefficients:
                        Spin 1               Spin 2
                2.484386137670       2.484386000569
                1.107593778050       1.107593494786
               -4.701769833923      -4.701769562546
               -5.979157743963      -5.979156898495
               -7.825766258115      -7.825765600988
               15.914713920280      15.914712566674
Lambda-->       0.001719158924       0.001719158695     ... done

.   Quartic    0.015204    -4938.52676652719038    -4938.52677768474314

Performing  Pulay mixing of Hamiltonian with coefficients:
                        Spin 1               Spin 2
                2.484386137671       2.484386000569
                1.107593778050       1.107593494786
               -4.701769833923      -4.701769562546
               -5.979157743963      -5.979156898495
               -7.825766258115      -7.825765600988
               15.914713920280      15.914712566673
Lambda-->       0.001719158924       0.001719158695     ... done

.    Trial6    0.000035    -4938.52673024473734

Performing  Pulay mixing of Hamiltonian with coefficients:
                        Spin 1               Spin 2
                2.484386137670       2.484386000569
                1.107593778050       1.107593494786
               -4.701769833923      -4.701769562546
               -5.979157743963      -5.979156898495
               -7.825766258115      -7.825765600988
               15.914713920280      15.914712566673
Lambda-->       0.001719158924       0.001719158695     ... done

.  NoMinFnd    0.023861    -4938.52677869176478

--------------------------------------------------------------------------------
  Iter                              Commutator    Free_energy(A=E-TS)     DeltaA
#    7                          0.000023980111   -4938.52677869176478   2.58E-05

Step                       =       0.023860869735
Energy (E)                 =   -4938.429481689032
Entropy (-TS)              =      -0.097297002764
Free energy (A=E-TS)       =   -4938.526778691765
Est. 0K Energy 0.5*(E+A)   =   -4938.478130190399
Residual Non-orthogonality =       0.000000000000
Residual N_electrons       =      -0.000000000032

Spin          Integrated_Ne            Fermi_level     Delta_Fermi_level
   1       344.000000200283        -0.107493863871              9.49E-06
   2       343.999999800017        -0.107493863871              9.49E-06

                           Spin 1           |                 Spin 2           |
     Orb |    H-eigenvalues     Occupancies |    H-eigenvalues     Occupancies |
       1 |    -3.2151192689    1.0000000000 |    -3.2151192689    1.0000000000 | 
                          ------                             ------
     342 |    -0.1105657244    0.6976017016 |    -0.1105657246    0.6976017104 | 
     343 |    -0.1098071920    0.6523747782 |    -0.1098071911    0.6523747262 | 
     344 |    -0.1095946223    0.6391439560 |    -0.1095946225    0.6391439653 | 
                 - Gap at zero temperature - |     - Gap at zero temperature -
     345 |    -0.1091678996    0.6119537999 |    -0.1091678987    0.6119537454 | 
     346 |    -0.1079446166    0.5306259002 |    -0.1079446167    0.5306259100 | 
                  Finite temp. Fermi level   |      Finite temp. Fermi level  
     347 |    -0.1070632382    0.4707384075 |    -0.1070632383    0.4707384171 | 
     348 |    -0.1064079227    0.4266573554 |    -0.1064079219    0.4266572986 | 
     349 |    -0.1043398495    0.2977032844 |    -0.1043398487    0.2977032357 | 
     350 |    -0.1036219679    0.2585332562 |    -0.1036219670    0.2585332114 | 
     351 |    -0.1024054328    0.2002640313 |    -0.1024054324    0.2002640142 | 
                          ------                             ------
     498 |     0.6080509774    0.0000000000 |     0.6080509764    0.0000000000 | 

                            |  Abs_value |  Threshold | Converged
     Delta_Free_energy/atom |   6.62E-07 |   1.00E-06 |       Yes
     Delta_Energy/atom      |   2.92E-06 |   1.00E-04 |       Yes
     Delta_Entropy/atom     |   2.26E-06 |   1.00E-04 |       Yes
     Commutator             |   2.40E-05 |   1.00E-05 |        No
     Delta_Fermi_level      |   9.49E-06 |   1.00E-03 |       Yes

  Line search of the free energy minimum:
  Step_type        Step             Free_energy   Predicted_free_energy
.   Initial    0.000000    -4938.52677869176478

Performing  Pulay mixing of Hamiltonian with coefficients:
                        Spin 1               Spin 2
               -0.280141965258      -0.280141762666
               -0.044980622466      -0.044980541495
                0.468045030671       0.468044723050
                0.323797094218       0.323796695552
                0.376048795757       0.376048299105
               -1.055595139010      -1.055594137317
                1.212826806088       1.212826723771
Lambda-->       0.001030228208       0.001030228105     ... done

.    Trial1    0.023861    -4938.52679527644159

Performing  Pulay mixing of Hamiltonian with coefficients:
                        Spin 1               Spin 2
               -0.280141965258      -0.280141762666
               -0.044980622466      -0.044980541495
                0.468045030671       0.468044723050
                0.323797094218       0.323796695552
                0.376048795757       0.376048299104
               -1.055595139010      -1.055594137317
                1.212826806088       1.212826723771
Lambda-->       0.001030228208       0.001030228105     ... done

.    Trial2    0.396713    -4938.52407536842293

Performing  Pulay mixing of Hamiltonian with coefficients:
                        Spin 1               Spin 2
               -0.280141965258      -0.280141762666
               -0.044980622466      -0.044980541495
                0.468045030671       0.468044723050
                0.323797094218       0.323796695552
                0.376048795757       0.376048299105
               -1.055595139010      -1.055594137318
                1.212826806088       1.212826723771
Lambda-->       0.001030228208       0.001030228105     ... done

. Quadratic    0.029186    -4938.52679917682872    -4938.52679584751695

--------------------------------------------------------------------------------
  Iter                              Commutator    Free_energy(A=E-TS)     DeltaA
#    8                          0.000019457639   -4938.52679917682872  -2.05E-05

Step                       =       0.029185792520
Energy (E)                 =   -4938.429499615742
Entropy (-TS)              =      -0.097299561108
Free energy (A=E-TS)       =   -4938.526799176829
Est. 0K Energy 0.5*(E+A)   =   -4938.478149396286
Residual Non-orthogonality =       0.000000000000
Residual N_electrons       =      -0.000000000021

Spin          Integrated_Ne            Fermi_level     Delta_Fermi_level
   1       344.000000322085        -0.107522765759             -2.89E-05
   2       343.999999678107        -0.107522765759             -2.89E-05

                           Spin 1           |                 Spin 2           |
     Orb |    H-eigenvalues     Occupancies |    H-eigenvalues     Occupancies |
       1 |    -3.2151153092    1.0000000000 |    -3.2151153084    1.0000000000 | 
                          ------                             ------
     342 |    -0.1106002191    0.6979226539 |    -0.1106002184    0.6979226125 | 
     343 |    -0.1098365125    0.6524006122 |    -0.1098365118    0.6524005677 | 
     344 |    -0.1096340330    0.6398032272 |    -0.1096340322    0.6398031818 | 
                 - Gap at zero temperature - |     - Gap at zero temperature -
     345 |    -0.1091988402    0.6120855352 |    -0.1091988395    0.6120854884 | 
     346 |    -0.1079814573    0.5311639118 |    -0.1079814566    0.5311638626 | 
                  Finite temp. Fermi level   |      Finite temp. Fermi level  
     347 |    -0.1070869429    0.4703860763 |    -0.1070869422    0.4703860270 | 
     348 |    -0.1064346826    0.4265147755 |    -0.1064346818    0.4265147271 | 
     349 |    -0.1043665684    0.2975790993 |    -0.1043665676    0.2975790577 | 
     350 |    -0.1036463513    0.2582976271 |    -0.1036463505    0.2582975889 | 
     351 |    -0.1024317822    0.2001528132 |    -0.1024317818    0.2001527939 | 
                          ------                             ------
     498 |     0.6065716670    0.0000000000 |     0.6065716671    0.0000000000 | 

                            |  Abs_value |  Threshold | Converged
     Delta_Free_energy/atom |   5.25E-07 |   1.00E-06 |       Yes
     Delta_Energy/atom      |   4.60E-07 |   1.00E-04 |       Yes
     Delta_Entropy/atom     |   6.56E-08 |   1.00E-04 |       Yes
     Commutator             |   1.95E-05 |   1.00E-05 |        No
     Delta_Fermi_level      |   2.89E-05 |   1.00E-03 |       Yes

  Line search of the free energy minimum:
  Step_type        Step             Free_energy   Predicted_free_energy
.   Initial    0.000000    -4938.52679917682872

Performing  Pulay mixing of Hamiltonian with coefficients:
                        Spin 1               Spin 2
               -3.567116455853      -3.567116292803
               -1.412049630040      -1.412049338121
                6.638264087973       6.638263877774
                7.970934644928       7.970933795994
               10.732760077985      10.732759367734
              -21.778503668483     -21.778502438035
                0.016295869568       0.016295938185
                2.399415073923       2.399415089271
Lambda-->       0.000077097225       0.000077097201     ... done

.    Trial1    0.029186    -4938.52683518120011

Performing  Pulay mixing of Hamiltonian with coefficients:
                        Spin 1               Spin 2
               -3.567116455854      -3.567116292803
               -1.412049630041      -1.412049338121
                6.638264087976       6.638263877774
                7.970934644931       7.970933795994
               10.732760077989      10.732759367734
              -21.778503668492     -21.778502438034
                0.016295869568       0.016295938185
                2.399415073924       2.399415089271
Lambda-->       0.000077097225       0.000077097201     ... done

.    Trial2    0.400004    -4938.52661527254259

Performing  Pulay mixing of Hamiltonian with coefficients:
                        Spin 1               Spin 2
               -3.567116455852      -3.567116292802
               -1.412049630040      -1.412049338120
                6.638264087972       6.638263877772
                7.970934644927       7.970933795993
               10.732760077984      10.732759367732
              -21.778503668482     -21.778502438030
                0.016295869568       0.016295938185
                2.399415073923       2.399415089271
Lambda-->       0.000077097225       0.000077097201     ... done

. Quadratic    0.149663    -4938.52681837383443    -4938.52690146455916

Performing  Pulay mixing of Hamiltonian with coefficients:
                        Spin 1               Spin 2
               -3.567116455853      -3.567116292803
               -1.412049630040      -1.412049338121
                6.638264087973       6.638263877774
                7.970934644928       7.970933795995
               10.732760077985      10.732759367735
              -21.778503668484     -21.778502438037
                0.016295869568       0.016295938185
                2.399415073923       2.399415089271
Lambda-->       0.000077097225       0.000077097201     ... done

.     Cubic    0.076350    -4938.52683486102433    -4938.52685546613338

Performing  Pulay mixing of Hamiltonian with coefficients:
                        Spin 1               Spin 2
               -3.567116455852      -3.567116292804
               -1.412049630040      -1.412049338121
                6.638264087972       6.638263877776
                7.970934644926       7.970933795997
               10.732760077983      10.732759367738
              -21.778503668480     -21.778502438042
                0.016295869568       0.016295938185
                2.399415073923       2.399415089272
Lambda-->       0.000077097225       0.000077097201     ... done

.   Quartic    0.303959    -4938.52672005814111    -4938.52694355981112

Performing  Pulay mixing of Hamiltonian with coefficients:
                        Spin 1               Spin 2
               -3.567116455854      -3.567116292803
               -1.412049630041      -1.412049338121
                6.638264087975       6.638263877774
                7.970934644931       7.970933795994
               10.732760077989      10.732759367734
              -21.778503668491     -21.778502438035
                0.016295869568       0.016295938185
                2.399415073924       2.399415089271
Lambda-->       0.000077097225       0.000077097201     ... done

.  NoMinFnd    0.029186    -4938.52683518119193

--------------------------------------------------------------------------------
  Iter                              Commutator    Free_energy(A=E-TS)     DeltaA
#    9                          0.000005244031   -4938.52683518119193  -3.60E-05

Step                       =       0.029185792520
Energy (E)                 =   -4938.429535058694
Entropy (-TS)              =      -0.097300122478
Free energy (A=E-TS)       =   -4938.526835181192
Est. 0K Energy 0.5*(E+A)   =   -4938.478185119942
Residual Non-orthogonality =       0.000000000000
Residual N_electrons       =       0.000000000021

Spin          Integrated_Ne            Fermi_level     Delta_Fermi_level
   1       344.000000233035        -0.107651844510             -1.29E-04
   2       343.999999766770        -0.107651844510             -1.29E-04

                           Spin 1           |                 Spin 2           |
     Orb |    H-eigenvalues     Occupancies |    H-eigenvalues     Occupancies |
       1 |    -3.2150965136    1.0000000000 |    -3.2150965139    1.0000000000 | 
                          ------                             ------
     342 |    -0.1107462161    0.6988923568 |    -0.1107462155    0.6988923222 | 
     343 |    -0.1099679929    0.6525488008 |    -0.1099679928    0.6525487944 | 
     344 |    -0.1098008069    0.6421637119 |    -0.1098008068    0.6421637054 | 
                 - Gap at zero temperature - |     - Gap at zero temperature -
     345 |    -0.1093398181    0.6128540626 |    -0.1093398175    0.6128540235 | 
     346 |    -0.1081394042    0.5331196698 |    -0.1081394036    0.5331196287 | 
                  Finite temp. Fermi level   |      Finite temp. Fermi level  
     347 |    -0.1071992255    0.4692476112 |    -0.1071992254    0.4692476040 | 
     348 |    -0.1065582451    0.4261476582 |    -0.1065582445    0.4261476177 | 
     349 |    -0.1044895349    0.2972315600 |    -0.1044895343    0.2972315253 | 
     350 |    -0.1037627634    0.2576378386 |    -0.1037627627    0.2576378069 | 
     351 |    -0.1025564856    0.1999622740 |    -0.1025564856    0.1999622719 | 
                          ------                             ------
     498 |     0.6042596576    0.0000000000 |     0.6042596580    0.0000000000 | 

                            |  Abs_value |  Threshold | Converged
     Delta_Free_energy/atom |   9.23E-07 |   1.00E-06 |       Yes
     Delta_Energy/atom      |   9.09E-07 |   1.00E-04 |       Yes
     Delta_Entropy/atom     |   1.44E-08 |   1.00E-04 |       Yes
     Commutator             |   5.24E-06 |   1.00E-05 |       Yes
     Delta_Fermi_level      |   1.29E-04 |   1.00E-03 |       Yes
EDFT occupancies loop converged after    9 iterations.


Writing density kernel to file "Pd_38.dkn" ... done

Writing Hamiltonian to file "Pd_38.ham" ... done


>>> Density kernel optimised for the current NGWF basis:
     ~~~~~~~~~~~~~~~~~~~~~~~~~~~~~~~~~~~~~~~~~~~~~~~~~~~~~~~~~~~
     Total free energy           =  -4.93852683518119E+03  Eh
     [H,K] commutator            =   5.2440E-06
     ~~~~~~~~~~~~~~~~~~~~~~~~~~~~~~~~~~~~~~~~~~~~~~~~~~~~~~~~~~~


################################################################################
########################### NGWF CG iteration  005 #############################
################################################################################
****** Reciprocal space K.E. preconditioning with k_zero =  3.0000 a0^-1 *******

>>> Checking for convergence of NGWFs:   NOT CONVERGED
  ========================================================================
         NGWF RMS gradient =  4.2935E-05 >  2.0000E-06  | above tolerance
  ========================================================================

>>> Improving NGWFs using line search:
============ Calculation of NGWF S^-1 using Hotelling algorithm ================ 
         Iteration  |  Frobenius norm and Maximum abs value    (of I-S*S_n^-1)   
               1       0.26920861E+00     0.10708317E-01
               2       0.97096579E-03     0.50308362E-04
               3       0.77615026E-07     0.37761758E-08
               4       0.24489792E-12     0.31974423E-13
================================================================================
    Initial Ne1:     343.99886675
    Initial Ne2:     343.99886628
      Final Ne1:     344.00000023
      Final Ne2:     343.99999977
============ Calculation of NGWF S^-1 using Hotelling algorithm ================ 
         Iteration  |  Frobenius norm and Maximum abs value    (of I-S*S_n^-1)   
               1       0.10422930E+00     0.41452180E-02
               2       0.13901300E-03     0.74633861E-05
               3       0.15987449E-08     0.80600415E-10
               4       0.24205879E-12     0.33750780E-13
================================================================================
------------------------------- NGWF line search -------------------------------
RMS gradient                =       0.00004293517057
Trial step length           =               0.815546
Gradient along search dir.  =         -0.02190627639
Functional at step 0        =   -4938.52683518119193
Functional at step 1        =   -4938.53014178688863
Functional predicted        =   -4938.53231597364811
Selected quadratic step     =               0.500386
Conjugate gradients coeff.  =               0.000000
--------------------------- NGWF line search finished --------------------------
                                               
Writing NGWFs to file "Pd_38.tightbox_ngwfs"....  done

>>> Optimising kernel for current NGWFs:

--------------------------- Ensemble-DFT optimisation --------------------------
Running ScaLAPACK on   20 processor(s).

--------------------------------------------------------------------------------
  Iter                              Commutator    Free_energy(A=E-TS)     DeltaA
#    0                          0.000013425537   -4938.53231661496557  -5.48E-03

Step                       =       0.381966011250
Energy (E)                 =   -4938.435016492467
Entropy (-TS)              =      -0.097300122478
Free energy (A=E-TS)       =   -4938.532316614966
Est. 0K Energy 0.5*(E+A)   =   -4938.483666553717
Residual Non-orthogonality =       0.000000000000
Residual N_electrons       =       0.000000000021

Spin          Integrated_Ne            Fermi_level     Delta_Fermi_level
   1       344.000000233035        -0.107651844510              9.00E+99
   2       343.999999766770        -0.107651844510              9.00E+99

                           Spin 1           |                 Spin 2           |
     Orb |    H-eigenvalues     Occupancies |    H-eigenvalues     Occupancies |
       1 |    -3.2150965136    1.0000000000 |    -3.2150965139    1.0000000000 | 
                          ------                             ------
     342 |    -0.1107462161    0.6988923568 |    -0.1107462155    0.6988923222 | 
     343 |    -0.1099679929    0.6525488008 |    -0.1099679928    0.6525487944 | 
     344 |    -0.1098008069    0.6421637119 |    -0.1098008068    0.6421637054 | 
                 - Gap at zero temperature - |     - Gap at zero temperature -
     345 |    -0.1093398181    0.6128540626 |    -0.1093398175    0.6128540235 | 
     346 |    -0.1081394042    0.5331196698 |    -0.1081394036    0.5331196287 | 
                  Finite temp. Fermi level   |      Finite temp. Fermi level  
     347 |    -0.1071992255    0.4692476112 |    -0.1071992254    0.4692476040 | 
     348 |    -0.1065582451    0.4261476582 |    -0.1065582445    0.4261476177 | 
     349 |    -0.1044895349    0.2972315600 |    -0.1044895343    0.2972315253 | 
     350 |    -0.1037627634    0.2576378386 |    -0.1037627627    0.2576378069 | 
     351 |    -0.1025564856    0.1999622740 |    -0.1025564856    0.1999622719 | 
                          ------                             ------
     498 |     0.6042596576    0.0000000000 |     0.6042596580    0.0000000000 | 

                            |  Abs_value |  Threshold | Converged
     Delta_Free_energy/atom |   1.41E-04 |   1.00E-06 |        No
     Delta_Energy/atom      |   1.41E-04 |   1.00E-04 |        No
     Delta_Entropy/atom     |     n.a.   |   1.00E-03 |      n.a.
     Commutator             |   1.34E-05 |   1.00E-05 |        No
     Delta_Fermi_level      |     n.a.   |   1.00E-03 |      n.a.

  Line search of the free energy minimum:
  Step_type        Step             Free_energy   Predicted_free_energy
.   Initial    0.000000    -4938.53231661496557

Performing  Pulay mixing of Hamiltonian with coefficients:
                        Spin 1               Spin 2
                1.000000000000       1.000000000000
Lambda-->       0.002743646142       0.002743646404     ... done

.    Trial1    0.381966    -4938.53285926702665

Performing  Pulay mixing of Hamiltonian with coefficients:
                        Spin 1               Spin 2
                1.000000000000       1.000000000000
Lambda-->       0.002743646142       0.002743646404     ... done

.    Trial2    0.618034    -4938.53236433721213

Performing  Pulay mixing of Hamiltonian with coefficients:
                        Spin 1               Spin 2
                1.000000000000       1.000000000000
Lambda-->       0.002743646142       0.002743646404     ... done

. Quadratic    0.315801    -4938.53295098425588    -4938.53288418114698

--------------------------------------------------------------------------------
  Iter                              Commutator    Free_energy(A=E-TS)     DeltaA
#    1                          0.000045670884   -4938.53295098425588  -6.34E-04

Step                       =       0.315801045982
Energy (E)                 =   -4938.435522613455
Entropy (-TS)              =      -0.097428370837
Free energy (A=E-TS)       =   -4938.532950984256
Est. 0K Energy 0.5*(E+A)   =   -4938.484236798855
Residual Non-orthogonality =       0.000000000000
Residual N_electrons       =      -0.000000000037

Spin          Integrated_Ne            Fermi_level     Delta_Fermi_level
   1       344.000000249323        -0.107961450557             -3.10E-04
   2       343.999999751016        -0.107961450557             -3.10E-04

                           Spin 1           |                 Spin 2           |
     Orb |    H-eigenvalues     Occupancies |    H-eigenvalues     Occupancies |
       1 |    -3.2156870162    1.0000000000 |    -3.2156870168    1.0000000000 | 
                          ------                             ------
     342 |    -0.1110732821    0.6998912508 |    -0.1110732811    0.6998911908 | 
     343 |    -0.1102712666    0.6521580143 |    -0.1102712665    0.6521580107 | 
     344 |    -0.1100780682    0.6401386890 |    -0.1100780672    0.6401386231 | 
                 - Gap at zero temperature - |     - Gap at zero temperature -
     345 |    -0.1096678489    0.6140429533 |    -0.1096678479    0.6140428854 | 
     346 |    -0.1084568311    0.5336493402 |    -0.1084568310    0.5336493359 | 
                  Finite temp. Fermi level   |      Finite temp. Fermi level  
     347 |    -0.1075173505    0.4698249976 |    -0.1075173504    0.4698249931 | 
     348 |    -0.1068874840    0.4274546364 |    -0.1068874839    0.4274546319 | 
     349 |    -0.1048093665    0.2978131156 |    -0.1048093664    0.2978131115 | 
     350 |    -0.1041095877    0.2595796176 |    -0.1041095866    0.2595795618 | 
     351 |    -0.1029052380    0.2016718579 |    -0.1029052384    0.2016718778 | 
                          ------                             ------
     498 |     0.6010763737    0.0000000000 |     0.6010763741    0.0000000000 | 

                            |  Abs_value |  Threshold | Converged
     Delta_Free_energy/atom |   1.63E-05 |   1.00E-06 |        No
     Delta_Energy/atom      |   1.30E-05 |   1.00E-04 |       Yes
     Delta_Entropy/atom     |   3.29E-06 |   1.00E-04 |       Yes
     Commutator             |   4.57E-05 |   1.00E-05 |        No
     Delta_Fermi_level      |   3.10E-04 |   1.00E-03 |       Yes

  Line search of the free energy minimum:
  Step_type        Step             Free_energy   Predicted_free_energy
.   Initial    0.000000    -4938.53295098425588

Performing  Pulay mixing of Hamiltonian with coefficients:
                        Spin 1               Spin 2
                1.000000000000       1.000000000000
Lambda-->       0.004581371036       0.004581371085     ... done

.    Trial1    0.315801    -4938.51070254891965

Performing  Pulay mixing of Hamiltonian with coefficients:
                        Spin 1               Spin 2
                1.000000000000       1.000000000000
Lambda-->       0.004581371036       0.004581371085     ... done

.    Trial2    0.120625    -4938.53056941295654

Performing  Pulay mixing of Hamiltonian with coefficients:
                        Spin 1               Spin 2
                1.000000000000       1.000000000000
Lambda-->       0.004581371036       0.004581371085     ... done

. Quadratic    0.022315    -4938.53308550344718    -4938.53308036092858

--------------------------------------------------------------------------------
  Iter                              Commutator    Free_energy(A=E-TS)     DeltaA
#    2                          0.000021452931   -4938.53308550344718  -1.35E-04

Step                       =       0.022315465310
Energy (E)                 =   -4938.435692428734
Entropy (-TS)              =      -0.097393074654
Free energy (A=E-TS)       =   -4938.533085503447
Est. 0K Energy 0.5*(E+A)   =   -4938.484388966091
Residual Non-orthogonality =       0.000000000000
Residual N_electrons       =       0.000000000059

Spin          Integrated_Ne            Fermi_level     Delta_Fermi_level
   1       344.000000267169        -0.107930938983              3.05E-05
   2       343.999999732280        -0.107930938983              3.05E-05

                           Spin 1           |                 Spin 2           |
     Orb |    H-eigenvalues     Occupancies |    H-eigenvalues     Occupancies |
       1 |    -3.2155989231    1.0000000000 |    -3.2155989233    1.0000000000 | 
                          ------                             ------
     342 |    -0.1110253508    0.6988946638 |    -0.1110253503    0.6988946323 | 
     343 |    -0.1102512183    0.6528036208 |    -0.1102512177    0.6528035866 | 
     344 |    -0.1100698313    0.6415337853 |    -0.1100698307    0.6415337506 | 
                 - Gap at zero temperature - |     - Gap at zero temperature -
     345 |    -0.1096327485    0.6137469770 |    -0.1096327480    0.6137469412 | 
     346 |    -0.1084279001    0.5337563755 |    -0.1084278995    0.5337563376 | 
                  Finite temp. Fermi level   |      Finite temp. Fermi level  
     347 |    -0.1074849127    0.4696944405 |    -0.1074849122    0.4696944024 | 
     348 |    -0.1068570349    0.4274588009 |    -0.1068570344    0.4274587634 | 
     349 |    -0.1047789952    0.2978211010 |    -0.1047789947    0.2978210686 | 
     350 |    -0.1040635859    0.2587702967 |    -0.1040635853    0.2587702669 | 
     351 |    -0.1028645438    0.2012261179 |    -0.1028645433    0.2012260978 | 
                          ------                             ------
     498 |     0.6010197075    0.0000000000 |     0.6010197082    0.0000000000 | 

                            |  Abs_value |  Threshold | Converged
     Delta_Free_energy/atom |   3.45E-06 |   1.00E-06 |        No
     Delta_Energy/atom      |   4.35E-06 |   1.00E-04 |       Yes
     Delta_Entropy/atom     |   9.05E-07 |   1.00E-04 |       Yes
     Commutator             |   2.15E-05 |   1.00E-05 |        No
     Delta_Fermi_level      |   3.05E-05 |   1.00E-03 |       Yes

  Line search of the free energy minimum:
  Step_type        Step             Free_energy   Predicted_free_energy
.   Initial    0.000000    -4938.53308550344718

Performing  Pulay mixing of Hamiltonian with coefficients:
                        Spin 1               Spin 2
                0.071687829601       0.071687829648
                0.928312170399       0.928312170352
Lambda-->       0.001440364467       0.001440364516     ... done

.    Trial1    0.022315    -4938.53311253967058

Performing  Pulay mixing of Hamiltonian with coefficients:
                        Spin 1               Spin 2
                0.071687829601       0.071687829648
                0.928312170399       0.928312170352
Lambda-->       0.001440364467       0.001440364516     ... done

.    Trial2    0.395758    -4938.52891102830017

Performing  Pulay mixing of Hamiltonian with coefficients:
                        Spin 1               Spin 2
                0.071687829601       0.071687829648
                0.928312170399       0.928312170352
Lambda-->       0.001440364467       0.001440364516     ... done

. Quadratic    0.030395    -4938.53311494564332    -4938.53311459522956

--------------------------------------------------------------------------------
  Iter                              Commutator    Free_energy(A=E-TS)     DeltaA
#    3                          0.000010226327   -4938.53311494564332  -2.94E-05

Step                       =       0.030394888489
Energy (E)                 =   -4938.435743047341
Entropy (-TS)              =      -0.097371898272
Free energy (A=E-TS)       =   -4938.533114945643
Est. 0K Energy 0.5*(E+A)   =   -4938.484428996492
Residual Non-orthogonality =       0.000000000000
Residual N_electrons       =       0.000000000030

Spin          Integrated_Ne            Fermi_level     Delta_Fermi_level
   1       344.000000238362        -0.107913647357              1.73E-05
   2       343.999999761356        -0.107913647357              1.73E-05

                           Spin 1           |                 Spin 2           |
     Orb |    H-eigenvalues     Occupancies |    H-eigenvalues     Occupancies |
       1 |    -3.2155300263    1.0000000000 |    -3.2155300265    1.0000000000 | 
                          ------                             ------
     342 |    -0.1110130951    0.6991829647 |    -0.1110130944    0.6991829225 | 
     343 |    -0.1102341009    0.6528143647 |    -0.1102341011    0.6528143789 | 
     344 |    -0.1100646540    0.6422915248 |    -0.1100646542    0.6422915391 | 
                 - Gap at zero temperature - |     - Gap at zero temperature -
     345 |    -0.1096133728    0.6136125296 |    -0.1096133721    0.6136124815 | 
     346 |    -0.1084072103    0.5335262490 |    -0.1084072096    0.5335261981 | 
                  Finite temp. Fermi level   |      Finite temp. Fermi level  
     347 |    -0.1074669279    0.4696474537 |    -0.1074669271    0.4696474023 | 
     348 |    -0.1068323275    0.4269650039 |    -0.1068323268    0.4269649532 | 
     349 |    -0.1047624832    0.2978654668 |    -0.1047624824    0.2978654227 | 
     350 |    -0.1040441121    0.2586564159 |    -0.1040441113    0.2586563753 | 
     351 |    -0.1028429090    0.2010362228 |    -0.1028429086    0.2010362021 | 
                          ------                             ------
     498 |     0.6009007916    0.0000000000 |     0.6009007918    0.0000000000 | 

                            |  Abs_value |  Threshold | Converged
     Delta_Free_energy/atom |   7.55E-07 |   1.00E-06 |       Yes
     Delta_Energy/atom      |   1.30E-06 |   1.00E-04 |       Yes
     Delta_Entropy/atom     |   5.43E-07 |   1.00E-04 |       Yes
     Commutator             |   1.02E-05 |   1.00E-05 |        No
     Delta_Fermi_level      |   1.73E-05 |   1.00E-03 |       Yes

  Line search of the free energy minimum:
  Step_type        Step             Free_energy   Predicted_free_energy
.   Initial    0.000000    -4938.53311494564332

Performing  Pulay mixing of Hamiltonian with coefficients:
                        Spin 1               Spin 2
               -0.172707478565      -0.172707483487
                0.155982615120       0.155982617937
                1.016724863445       1.016724865550
Lambda-->       0.000787029845       0.000787029903     ... done

.    Trial1    0.030395    -4938.53312221090709

Performing  Pulay mixing of Hamiltonian with coefficients:
                        Spin 1               Spin 2
               -0.172707478565      -0.172707483487
                0.155982615120       0.155982617937
                1.016724863445       1.016724865550
Lambda-->       0.000787029845       0.000787029903     ... done

.    Trial2    0.400751    -4938.53274501056330

Performing  Pulay mixing of Hamiltonian with coefficients:
                        Spin 1               Spin 2
               -0.172707478565      -0.172707483487
                0.155982615120       0.155982617937
                1.016724863445       1.016724865550
Lambda-->       0.000787029845       0.000787029903     ... done

. Quadratic    0.053285    -4938.53312031476435    -4938.53312385503887

Performing  Pulay mixing of Hamiltonian with coefficients:
                        Spin 1               Spin 2
               -0.172707478565      -0.172707483487
                0.155982615120       0.155982617937
                1.016724863445       1.016724865550
Lambda-->       0.000787029845       0.000787029903     ... done

.     Cubic    0.034582    -4938.53312207511863    -4938.53312231447853

Performing  Pulay mixing of Hamiltonian with coefficients:
                        Spin 1               Spin 2
               -0.172707478565      -0.172707483487
                0.155982615120       0.155982617937
                1.016724863445       1.016724865550
Lambda-->       0.000787029845       0.000787029903     ... done

.   Quartic    0.286770    -4938.53293973217296    -4938.53335506985422

Performing  Pulay mixing of Hamiltonian with coefficients:
                        Spin 1               Spin 2
               -0.172707478565      -0.172707483487
                0.155982615120       0.155982617937
                1.016724863445       1.016724865550
Lambda-->       0.000787029845       0.000787029903     ... done

.  NoMinFnd    0.030395    -4938.53312221091164

--------------------------------------------------------------------------------
  Iter                              Commutator    Free_energy(A=E-TS)     DeltaA
#    4                          0.000004544648   -4938.53312221091164  -7.27E-06

Step                       =       0.030394888489
Energy (E)                 =   -4938.435759867541
Entropy (-TS)              =      -0.097362343402
Free energy (A=E-TS)       =   -4938.533122210912
Est. 0K Energy 0.5*(E+A)   =   -4938.484441039226
Residual Non-orthogonality =       0.000000000000
Residual N_electrons       =      -0.000000000032

Spin          Integrated_Ne            Fermi_level     Delta_Fermi_level
   1       344.000000247699        -0.107904837103              8.81E-06
   2       343.999999752594        -0.107904837103              8.81E-06

                           Spin 1           |                 Spin 2           |
     Orb |    H-eigenvalues     Occupancies |    H-eigenvalues     Occupancies |
       1 |    -3.2154967198    1.0000000000 |    -3.2154967200    1.0000000000 | 
                          ------                             ------
     342 |    -0.1110062690    0.6992965110 |    -0.1110062682    0.6992964641 | 
     343 |    -0.1102257747    0.6528442232 |    -0.1102257749    0.6528442316 | 
     344 |    -0.1100613221    0.6426339591 |    -0.1100613223    0.6426339676 | 
                 - Gap at zero temperature - |     - Gap at zero temperature -
     345 |    -0.1096039297    0.6135716940 |    -0.1096039298    0.6135717026 | 
     346 |    -0.1083977579    0.5334827613 |    -0.1083977571    0.5334827049 | 
                  Finite temp. Fermi level   |      Finite temp. Fermi level  
     347 |    -0.1074582293    0.4696550219 |    -0.1074582294    0.4696550302 | 
     348 |    -0.1068198048    0.4267178561 |    -0.1068198040    0.4267178001 | 
     349 |    -0.1047546297    0.2979199174 |    -0.1047546288    0.2979198689 | 
     350 |    -0.1040333729    0.2585557783 |    -0.1040333720    0.2585557337 | 
     351 |    -0.1028312674    0.2009124980 |    -0.1028312675    0.2009125041 | 
                          ------                             ------
     498 |     0.6007285529    0.0000000000 |     0.6007285530    0.0000000000 | 

                            |  Abs_value |  Threshold | Converged
     Delta_Free_energy/atom |   1.86E-07 |   1.00E-06 |       Yes
     Delta_Energy/atom      |   4.31E-07 |   1.00E-04 |       Yes
     Delta_Entropy/atom     |   2.45E-07 |   1.00E-04 |       Yes
     Commutator             |   4.54E-06 |   1.00E-05 |       Yes
     Delta_Fermi_level      |   8.81E-06 |   1.00E-03 |       Yes
EDFT occupancies loop converged after    4 iterations.


Writing density kernel to file "Pd_38.dkn" ... done

Writing Hamiltonian to file "Pd_38.ham" ... done


>>> Density kernel optimised for the current NGWF basis:
     ~~~~~~~~~~~~~~~~~~~~~~~~~~~~~~~~~~~~~~~~~~~~~~~~~~~~~~~~~~~
     Total free energy           =  -4.93853312221091E+03  Eh
     [H,K] commutator            =   4.5446E-06
     ~~~~~~~~~~~~~~~~~~~~~~~~~~~~~~~~~~~~~~~~~~~~~~~~~~~~~~~~~~~


================================================================================
           ---------------- ENERGY COMPONENTS (Eh) ----------------
           | Kinetic                    :     1721.19606055730264 |
           | Pseudopotential (local)    :   -29886.80268961474212 |
           | Pseudo (non-coul chg cor)  :        0.00000000000000
           | Pseudopotential (non-local):      312.68157817388601 |
           | Hartree                    :    13873.47330973640419 |
           | Exchange-correlation       :     -558.97417439890728 |
           | Ewald                      :     9599.99015567851893 |
           | Total                      :    -4938.43575986753785 |
           --------------------------------------------------------
           ------ LOCAL ENERGY COMPONENTS FROM MATRIX TRACES ------
           | Pseudopotential (local)    :   -29886.80268961485490 |
           | Hartree                    :    13873.47330973641147 |
           --------------------------------------------------------
           Integrated density           :      688.00000000029354
           Integrated spin density      :        0.00000049510538
           Integrated |spin density|    :        0.00000049979098
           Local density approx. <S^2>  :        0.00000000234261
           Integrated density tr(KS)    :      688.00000000029308
           Integrated spin tr(KS)       :        0.00000049510578
================================================================================


################################################################################
########################### NGWF CG iteration  006 #############################
################################################################################
****** Reciprocal space K.E. preconditioning with k_zero =  3.0000 a0^-1 *******

>>> Checking for convergence of NGWFs:   NOT CONVERGED
  ========================================================================
         NGWF RMS gradient =  2.1950E-05 >  2.0000E-06  | above tolerance
  ========================================================================

>>> Improving NGWFs using line search:
============ Calculation of NGWF S^-1 using Hotelling algorithm ================ 
         Iteration  |  Frobenius norm and Maximum abs value    (of I-S*S_n^-1)   
               1       0.25509596E+00     0.10236038E-01
               2       0.81257107E-03     0.40239717E-04
               3       0.55899518E-07     0.25539864E-08
               4       0.23851201E-12     0.21316282E-13
================================================================================
    Initial Ne1:     343.99978332
    Initial Ne2:     343.99978282
      Final Ne1:     344.00000025
      Final Ne2:     343.99999975
============ Calculation of NGWF S^-1 using Hotelling algorithm ================ 
         Iteration  |  Frobenius norm and Maximum abs value    (of I-S*S_n^-1)   
               1       0.33129600E+00     0.13242490E-01
               2       0.11938613E-02     0.69966355E-04
               3       0.11758082E-06     0.66979808E-08
               4       0.24178065E-12     0.26645353E-13
================================================================================
------------------------------- NGWF line search -------------------------------
RMS gradient                =       0.00002194955268
Trial step length           =               0.638817
Gradient along search dir.  =         -0.00656420045
Functional at step 0        =   -4938.53312221091073
Functional at step 1        =   -4938.53640176752742
Functional predicted        =   -4938.53793305359704
Selected quadratic step     =               1.465782
Conjugate gradients coeff.  =               0.261351
--------------------------- NGWF line search finished --------------------------
                                               
Writing NGWFs to file "Pd_38.tightbox_ngwfs"....  done

>>> Optimising kernel for current NGWFs:

--------------------------- Ensemble-DFT optimisation --------------------------
Running ScaLAPACK on   20 processor(s).

--------------------------------------------------------------------------------
  Iter                              Commutator    Free_energy(A=E-TS)     DeltaA
#    0                          0.000034287335   -4938.53793149188004  -4.81E-03

Step                       =       0.381966011250
Energy (E)                 =   -4938.440569148510
Entropy (-TS)              =      -0.097362343402
Free energy (A=E-TS)       =   -4938.537931491880
Est. 0K Energy 0.5*(E+A)   =   -4938.489250320195
Residual Non-orthogonality =       0.000000000000
Residual N_electrons       =      -0.000000000032

Spin          Integrated_Ne            Fermi_level     Delta_Fermi_level
   1       344.000000247699        -0.107904837103              9.00E+99
   2       343.999999752594        -0.107904837103              9.00E+99

                           Spin 1           |                 Spin 2           |
     Orb |    H-eigenvalues     Occupancies |    H-eigenvalues     Occupancies |
       1 |    -3.2154967198    1.0000000000 |    -3.2154967200    1.0000000000 | 
                          ------                             ------
     342 |    -0.1110062690    0.6992965110 |    -0.1110062682    0.6992964641 | 
     343 |    -0.1102257747    0.6528442232 |    -0.1102257749    0.6528442316 | 
     344 |    -0.1100613221    0.6426339591 |    -0.1100613223    0.6426339676 | 
                - Gap at zero temperature -
     345 |    -0.1096039297    0.6135716940 |    -0.1096039298    0.6135717026 | 
                                                   - Gap at zero temperature -
     346 |    -0.1083977579    0.5334827613 |    -0.1083977571    0.5334827049 | 
                  Finite temp. Fermi level   |      Finite temp. Fermi level  
     347 |    -0.1074582293    0.4696550219 |    -0.1074582294    0.4696550302 | 
     348 |    -0.1068198048    0.4267178561 |    -0.1068198040    0.4267178001 | 
     349 |    -0.1047546297    0.2979199174 |    -0.1047546288    0.2979198689 | 
     350 |    -0.1040333729    0.2585557783 |    -0.1040333720    0.2585557337 | 
     351 |    -0.1028312674    0.2009124980 |    -0.1028312675    0.2009125041 | 
                          ------                             ------
     498 |     0.6007285529    0.0000000000 |     0.6007285530    0.0000000000 | 

                            |  Abs_value |  Threshold | Converged
     Delta_Free_energy/atom |   1.23E-04 |   1.00E-06 |        No
     Delta_Energy/atom      |   1.23E-04 |   1.00E-04 |        No
     Delta_Entropy/atom     |     n.a.   |   1.00E-03 |      n.a.
     Commutator             |   3.43E-05 |   1.00E-05 |        No
     Delta_Fermi_level      |     n.a.   |   1.00E-03 |      n.a.

  Line search of the free energy minimum:
  Step_type        Step             Free_energy   Predicted_free_energy
.   Initial    0.000000    -4938.53793149188004

Performing  Pulay mixing of Hamiltonian with coefficients:
                        Spin 1               Spin 2
                1.000000000000       1.000000000000
Lambda-->       0.030980493502       0.030980494151     ... done

.    Trial1    0.381966    -4938.53481809954610

Performing  Pulay mixing of Hamiltonian with coefficients:
                        Spin 1               Spin 2
                1.000000000000       1.000000000000
Lambda-->       0.030980493502       0.030980494151     ... done

.    Trial2    0.145898    -4938.53627528039942

Performing  Pulay mixing of Hamiltonian with coefficients:
                        Spin 1               Spin 2
                1.000000000000       1.000000000000
Lambda-->       0.030980493502       0.030980494151     ... done

.    Trial3    0.055728    -4938.53640376884323

Performing  Pulay mixing of Hamiltonian with coefficients:
                        Spin 1               Spin 2
                1.000000000000       1.000000000000
Lambda-->       0.030980493502       0.030980494151     ... done

.     Cubic    0.267431    -4938.53572702905603    -4938.53721421726550

Performing  Pulay mixing of Hamiltonian with coefficients:
                        Spin 1               Spin 2
                1.000000000000       1.000000000000
Lambda-->       0.030980493502       0.030980494151     ... done

.   Quartic    0.173227    -4938.53618946011284    -4938.53630861925012

Performing  Pulay mixing of Hamiltonian with coefficients:
                        Spin 1               Spin 2
                1.000000000000       1.000000000000
Lambda-->       0.030980493502       0.030980494151     ... done

.    Trial6    0.000557    -4938.53636502875452

Performing  Pulay mixing of Hamiltonian with coefficients:
                        Spin 1               Spin 2
                1.000000000000       1.000000000000
Lambda-->       0.030980493502       0.030980494151     ... done

.  NoMinFnd    0.055728    -4938.53640376884687

--------------------------------------------------------------------------------
  Iter                              Commutator    Free_energy(A=E-TS)     DeltaA
#    1                          0.000027185293   -4938.53640376884687   1.53E-03

Step                       =       0.055728090001
Energy (E)                 =   -4938.438984008856
Entropy (-TS)              =      -0.097419759987
Free energy (A=E-TS)       =   -4938.536403768847
Est. 0K Energy 0.5*(E+A)   =   -4938.487693888852
Residual Non-orthogonality =       0.000000000000
Residual N_electrons       =       0.000000000003

Spin          Integrated_Ne            Fermi_level     Delta_Fermi_level
   1       344.000000231645        -0.108030332902             -1.25E-04
   2       343.999999768325        -0.108030332902             -1.25E-04

                           Spin 1           |                 Spin 2           |
     Orb |    H-eigenvalues     Occupancies |    H-eigenvalues     Occupancies |
       1 |    -3.2157926899    1.0000000000 |    -3.2157926905    1.0000000000 | 
                          ------                             ------
     342 |    -0.1111371027    0.6996018621 |    -0.1111371020    0.6996018215 | 
     343 |    -0.1103516548    0.6528679231 |    -0.1103516552    0.6528679434 | 
     344 |    -0.1101740035    0.6418327504 |    -0.1101740039    0.6418327712 | 
                                                   - Gap at zero temperature -
     345 |    -0.1097339840    0.6138657690 |    -0.1097339839    0.6138657582 | 
                - Gap at zero temperature -
     346 |    -0.1085303846    0.5339656630 |    -0.1085303840    0.5339656189 | 
                  Finite temp. Fermi level   |      Finite temp. Fermi level  
     347 |    -0.1075880704    0.4699495513 |    -0.1075880703    0.4699495432 | 
     348 |    -0.1069567180    0.4274780574 |    -0.1069567174    0.4274780164 | 
     349 |    -0.1048877186    0.2983522765 |    -0.1048877181    0.2983522441 | 
     350 |    -0.1041683825    0.2590523857 |    -0.1041683814    0.2590523302 | 
     351 |    -0.1029672788    0.2013722892 |    -0.1029672790    0.2013723013 | 
                          ------                             ------
     498 |     0.5970265415    0.0000000000 |     0.5970265413    0.0000000000 | 

                            |  Abs_value |  Threshold | Converged
     Delta_Free_energy/atom |   3.92E-05 |   1.00E-06 |        No
     Delta_Energy/atom      |   4.06E-05 |   1.00E-04 |       Yes
     Delta_Entropy/atom     |   1.47E-06 |   1.00E-04 |       Yes
     Commutator             |   2.72E-05 |   1.00E-05 |        No
     Delta_Fermi_level      |   1.25E-04 |   1.00E-03 |       Yes

  Line search of the free energy minimum:
  Step_type        Step             Free_energy   Predicted_free_energy
.   Initial    0.000000    -4938.53640376884687

Performing  Pulay mixing of Hamiltonian with coefficients:
                        Spin 1               Spin 2
                1.000000000000       1.000000000000
Lambda-->       0.024844438221       0.024844438809     ... done

.    Trial1    0.055728    -4938.53637999543025

Performing  Pulay mixing of Hamiltonian with coefficients:
                        Spin 1               Spin 2
                1.000000000000       1.000000000000
Lambda-->       0.024844438221       0.024844438809     ... done

.    Trial2    0.021286    -4938.53641967799922

Performing  Pulay mixing of Hamiltonian with coefficients:
                        Spin 1               Spin 2
                1.000000000000       1.000000000000
Lambda-->       0.024844438221       0.024844438809     ... done

. Quadratic    0.021606    -4938.53641968146530    -4938.53641968149350

--------------------------------------------------------------------------------
  Iter                              Commutator    Free_energy(A=E-TS)     DeltaA
#    2                          0.000024582682   -4938.53641968146530  -1.59E-05

Step                       =       0.021606409738
Energy (E)                 =   -4938.438994473823
Entropy (-TS)              =      -0.097425207713
Free energy (A=E-TS)       =   -4938.536419681465
Est. 0K Energy 0.5*(E+A)   =   -4938.487707077644
Residual Non-orthogonality =       0.000000000000
Residual N_electrons       =      -0.000000000071

Spin          Integrated_Ne            Fermi_level     Delta_Fermi_level
   1       344.000000165510        -0.108059577221             -2.92E-05
   2       343.999999835151        -0.108059577221             -2.92E-05

                           Spin 1           |                 Spin 2           |
     Orb |    H-eigenvalues     Occupancies |    H-eigenvalues     Occupancies |
       1 |    -3.2158385096    1.0000000000 |    -3.2158385094    1.0000000000 | 
                          ------                             ------
     342 |    -0.1111658640    0.6995742381 |    -0.1111658633    0.6995741971 | 
     343 |    -0.1103827311    0.6529808876 |    -0.1103827314    0.6529809062 | 
     344 |    -0.1102072606    0.6420837305 |    -0.1102072609    0.6420837497 | 
                - Gap at zero temperature -
     345 |    -0.1097638671    0.6139069680 |    -0.1097638674    0.6139069885 | 
                                                   - Gap at zero temperature -
     346 |    -0.1085605707    0.5340294326 |    -0.1085605700    0.5340293885 | 
                  Finite temp. Fermi level   |      Finite temp. Fermi level  
     347 |    -0.1076186899    0.4700427700 |    -0.1076186903    0.4700427954 | 
     348 |    -0.1069865544    0.4275174873 |    -0.1069865538    0.4275174467 | 
     349 |    -0.1049194042    0.2984913609 |    -0.1049194037    0.2984913293 | 
     350 |    -0.1041983050    0.2590878121 |    -0.1041983045    0.2590877841 | 
     351 |    -0.1029976449    0.2014213890 |    -0.1029976448    0.2014213832 | 
                          ------                             ------
     498 |     0.5963709248    0.0000000000 |     0.5963709244    0.0000000000 | 

                            |  Abs_value |  Threshold | Converged
     Delta_Free_energy/atom |   4.08E-07 |   1.00E-06 |       Yes
     Delta_Energy/atom      |   2.68E-07 |   1.00E-04 |       Yes
     Delta_Entropy/atom     |   1.40E-07 |   1.00E-04 |       Yes
     Commutator             |   2.46E-05 |   1.00E-05 |        No
     Delta_Fermi_level      |   2.92E-05 |   1.00E-03 |       Yes

  Line search of the free energy minimum:
  Step_type        Step             Free_energy   Predicted_free_energy
.   Initial    0.000000    -4938.53641968146530

Performing  Pulay mixing of Hamiltonian with coefficients:
                        Spin 1               Spin 2
               -0.905942492434      -0.905942350401
                1.905942492434       1.905942350401
Lambda-->       0.023123732149       0.023123733012     ... done

.    Trial1    0.021606    -4938.53643146502509

Performing  Pulay mixing of Hamiltonian with coefficients:
                        Spin 1               Spin 2
               -0.905942492434      -0.905942350402
                1.905942492434       1.905942350402
Lambda-->       0.023123732149       0.023123733012     ... done

.    Trial2    0.395320    -4938.52395934440483

Performing  Pulay mixing of Hamiltonian with coefficients:
                        Spin 1               Spin 2
               -0.905942492434      -0.905942350402
                1.905942492434       1.905942350402
Lambda-->       0.023123732149       0.023123733012     ... done

. Quadratic    0.013981    -4938.53643199194994    -4938.53643645366992

--------------------------------------------------------------------------------
  Iter                              Commutator    Free_energy(A=E-TS)     DeltaA
#    3                          0.000022567540   -4938.53643199194994  -1.23E-05

Step                       =       0.013981326453
Energy (E)                 =   -4938.438997136644
Entropy (-TS)              =      -0.097434855306
Free energy (A=E-TS)       =   -4938.536431991950
Est. 0K Energy 0.5*(E+A)   =   -4938.487714564297
Residual Non-orthogonality =       0.000000000000
Residual N_electrons       =       0.000000000001

Spin          Integrated_Ne            Fermi_level     Delta_Fermi_level
   1       344.000000232220        -0.108103466320             -4.39E-05
   2       343.999999767773        -0.108103466320             -4.39E-05

                           Spin 1           |                 Spin 2           |
     Orb |    H-eigenvalues     Occupancies |    H-eigenvalues     Occupancies |
       1 |    -3.2159125828    1.0000000000 |    -3.2159125838    1.0000000000 | 
                          ------                             ------
     342 |    -0.1112107664    0.6996321875 |    -0.1112107654    0.6996321266 | 
     343 |    -0.1104284907    0.6530962212 |    -0.1104284917    0.6530962774 | 
     344 |    -0.1102559277    0.6423824678 |    -0.1102559276    0.6423824640 | 
                                                   - Gap at zero temperature -
     345 |    -0.1098090037    0.6139874292 |    -0.1098090037    0.6139874261 | 
                - Gap at zero temperature -
     346 |    -0.1086055834    0.5341055176 |    -0.1086055824    0.5341054504 | 
                  Finite temp. Fermi level   |      Finite temp. Fermi level  
     347 |    -0.1076647147    0.4701875420 |    -0.1076647148    0.4701875428 | 
     348 |    -0.1070309234    0.4275494498 |    -0.1070309224    0.4275493867 | 
     349 |    -0.1049667870    0.2986904682 |    -0.1049667861    0.2986904174 | 
     350 |    -0.1042441770    0.2591914007 |    -0.1042441761    0.2591913553 | 
     351 |    -0.1030436442    0.2015137669 |    -0.1030436442    0.2015137681 | 
                          ------                             ------
     498 |     0.5953691238    0.0000000000 |     0.5953691246    0.0000000000 | 

                            |  Abs_value |  Threshold | Converged
     Delta_Free_energy/atom |   3.16E-07 |   1.00E-06 |       Yes
     Delta_Energy/atom      |   6.83E-08 |   1.00E-04 |       Yes
     Delta_Entropy/atom     |   2.47E-07 |   1.00E-04 |       Yes
     Commutator             |   2.26E-05 |   1.00E-05 |        No
     Delta_Fermi_level      |   4.39E-05 |   1.00E-03 |       Yes

  Line search of the free energy minimum:
  Step_type        Step             Free_energy   Predicted_free_energy
.   Initial    0.000000    -4938.53643199194994

Performing  Pulay mixing of Hamiltonian with coefficients:
                        Spin 1               Spin 2
               -2.595178147352      -2.595178047012
              -16.884419141809     -16.884417452590
               20.479597289161      20.479595499602
Lambda-->       0.003921795702       0.003921797317     ... done

.    Trial1    0.013981    -4938.53636741895207

Performing  Pulay mixing of Hamiltonian with coefficients:
                        Spin 1               Spin 2
               -2.595178147352      -2.595178047012
              -16.884419141809     -16.884417452590
               20.479597289161      20.479595499602
Lambda-->       0.003921795702       0.003921797317     ... done

.    Trial2    0.005340    -4938.53633224147870

Performing  Pulay mixing of Hamiltonian with coefficients:
                        Spin 1               Spin 2
               -2.595178147352      -2.595178047012
              -16.884419141809     -16.884417452590
               20.479597289161      20.479595499602
Lambda-->       0.003921795702       0.003921797317     ... done

.    Trial3    0.002040    -4938.53631634456360

Performing  Pulay mixing of Hamiltonian with coefficients:
                        Spin 1               Spin 2
               -2.595178147352      -2.595178047012
              -16.884419141809     -16.884417452589
               20.479597289161      20.479595499601
Lambda-->       0.003921795702       0.003921797317     ... done

.     Cubic    0.010896    -4938.53635592640057    -4938.53648166271432

Performing  Pulay mixing of Hamiltonian with coefficients:
                        Spin 1               Spin 2
               -2.595178147352      -2.595178047012
              -16.884419141809     -16.884417452590
               20.479597289161      20.479595499602
Lambda-->       0.003921795702       0.003921797317     ... done

.   Quartic    0.008748    -4938.53634722784591    -4938.53636675743837

Performing  Pulay mixing of Hamiltonian with coefficients:
                        Spin 1               Spin 2
               -2.595178147352      -2.595178047012
              -16.884419141809     -16.884417452589
               20.479597289161      20.479595499601
Lambda-->       0.003921795702       0.003921797317     ... done

.    Trial6    0.000020    -4938.53630594631250

Performing  Pulay mixing of Hamiltonian with coefficients:
                        Spin 1               Spin 2
               -2.595178147352      -2.595178047012
              -16.884419141809     -16.884417452590
               20.479597289161      20.479595499602
Lambda-->       0.003921795702       0.003921797317     ... done

.  NoMinFnd    0.013981    -4938.53636741898299

--------------------------------------------------------------------------------
  Iter                              Commutator    Free_energy(A=E-TS)     DeltaA
#    4                          0.000031596248   -4938.53636741898299   6.46E-05

Step                       =       0.013981326453
Energy (E)                 =   -4938.438714512399
Entropy (-TS)              =      -0.097652906552
Free energy (A=E-TS)       =   -4938.536367418983
Est. 0K Energy 0.5*(E+A)   =   -4938.487540965691
Residual Non-orthogonality =       0.000000000000
Residual N_electrons       =       0.000000000031

Spin          Integrated_Ne            Fermi_level     Delta_Fermi_level
   1       344.000000289491        -0.109014368245             -9.11E-04
   2       343.999999710221        -0.109014368245             -9.11E-04

                           Spin 1           |                 Spin 2           |
     Orb |    H-eigenvalues     Occupancies |    H-eigenvalues     Occupancies |
       1 |    -3.2174692306    1.0000000000 |    -3.2174692302    1.0000000000 | 
                          ------                             ------
     342 |    -0.1121461411    0.7010297824 |    -0.1121461404    0.7010297444 | 
     343 |    -0.1113764722    0.6553786666 |    -0.1113764715    0.6553786256 | 
     344 |    -0.1112573735    0.6480225228 |    -0.1112573728    0.6480224814 | 
                                                   - Gap at zero temperature -
     345 |    -0.1107482408    0.6158132424 |    -0.1107482401    0.6158131994 | 
                - Gap at zero temperature -
     346 |    -0.1095413373    0.5357879140 |    -0.1095413367    0.5357878687 | 
                  Finite temp. Fermi level   |      Finite temp. Fermi level  
     347 |    -0.1086197954    0.4731833327 |    -0.1086197957    0.4731833538 | 
     348 |    -0.1079543967    0.4283869187 |    -0.1079543960    0.4283868739 | 
     349 |    -0.1059490476    0.3027738437 |    -0.1059490469    0.3027738050 | 
     350 |    -0.1051976571    0.2614222866 |    -0.1051976565    0.2614222512 | 
     351 |    -0.1040003177    0.2035253336 |    -0.1040003172    0.2035253110 | 
                          ------                             ------
     498 |     0.5743507635    0.0000000000 |     0.5743507675    0.0000000000 | 

                            |  Abs_value |  Threshold | Converged
     Delta_Free_energy/atom |   1.66E-06 |   1.00E-06 |        No
     Delta_Energy/atom      |   7.25E-06 |   1.00E-04 |       Yes
     Delta_Entropy/atom     |   5.59E-06 |   1.00E-04 |       Yes
     Commutator             |   3.16E-05 |   1.00E-05 |        No
     Delta_Fermi_level      |   9.11E-04 |   1.00E-03 |       Yes

  Line search of the free energy minimum:
  Step_type        Step             Free_energy   Predicted_free_energy
.   Initial    0.000000    -4938.53636741898299

Performing  Pulay mixing of Hamiltonian with coefficients:
                        Spin 1               Spin 2
                2.955311431199       2.955323253373
               18.860943164003      18.861020879126
              -22.953697951987     -22.953792361769
                2.137443356784       2.137448229269
Lambda-->       0.002814800031       0.002814799024     ... done

.    Trial1    0.013981    -4938.53641841948775

Performing  Pulay mixing of Hamiltonian with coefficients:
                        Spin 1               Spin 2
                2.955311431199       2.955323253385
               18.860943164004      18.861020879201
              -22.953697951987     -22.953792361859
                2.137443356784       2.137448229274
Lambda-->       0.002814800031       0.002814799024     ... done

.    Trial2    0.390607    -4938.53505783331184

Performing  Pulay mixing of Hamiltonian with coefficients:
                        Spin 1               Spin 2
                2.955311431199       2.955323253387
               18.860943164004      18.861020879216
              -22.953697951987     -22.953792361878
                2.137443356784       2.137448229275
Lambda-->       0.002814800031       0.002814799024     ... done

. Quadratic    0.105116    -4938.53640424236892    -4938.53657279580693

Performing  Pulay mixing of Hamiltonian with coefficients:
                        Spin 1               Spin 2
                2.955311431199       2.955323253385
               18.860943164004      18.861020879205
              -22.953697951987     -22.953792361865
                2.137443356784       2.137448229274
Lambda-->       0.002814800031       0.002814799024     ... done

.     Cubic    0.055241    -4938.53643681130325    -4938.53647945144985

--------------------------------------------------------------------------------
  Iter                              Commutator    Free_energy(A=E-TS)     DeltaA
#    5                          0.000020559766   -4938.53643681130325  -6.94E-05

Step                       =       0.055240911348
Energy (E)                 =   -4938.438763073068
Entropy (-TS)              =      -0.097673738217
Free energy (A=E-TS)       =   -4938.536436811303
Est. 0K Energy 0.5*(E+A)   =   -4938.487599942186
Residual Non-orthogonality =       0.000000000000
Residual N_electrons       =       0.000000000018

Spin          Integrated_Ne            Fermi_level     Delta_Fermi_level
   1       344.000000234831        -0.108897948099              1.16E-04
   2       343.999999765003        -0.108897948099              1.16E-04

                           Spin 1           |                 Spin 2           |
     Orb |    H-eigenvalues     Occupancies |    H-eigenvalues     Occupancies |
       1 |    -3.2173948003    1.0000000000 |    -3.2173947998    1.0000000000 | 
                          ------                             ------
     342 |    -0.1120219630    0.7005871445 |    -0.1120219628    0.7005871324 | 
     343 |    -0.1112553746    0.6550911395 |    -0.1112553744    0.6550911264 | 
     344 |    -0.1111070290    0.6459140781 |    -0.1111070287    0.6459140648 | 
                                                   - Gap at zero temperature -
     345 |    -0.1106365757    0.6161193238 |    -0.1106365755    0.6161193101 | 
                - Gap at zero temperature -
     346 |    -0.1094356240    0.5365124839 |    -0.1094356238    0.5365124696 | 
                  Finite temp. Fermi level   |      Finite temp. Fermi level  
     347 |    -0.1084961521    0.4726933855 |    -0.1084961519    0.4726933712 | 
     348 |    -0.1078511691    0.4292662119 |    -0.1078511689    0.4292661978 | 
     349 |    -0.1058196521    0.3020290071 |    -0.1058196509    0.3020289389 | 
     350 |    -0.1050741929    0.2610523556 |    -0.1050741917    0.2610522931 | 
     351 |    -0.1038837392    0.2035183470 |    -0.1038837383    0.2035183082 | 
                          ------                             ------
     498 |     0.5735531702    0.0000000000 |     0.5735531700    0.0000000000 | 

                            |  Abs_value |  Threshold | Converged
     Delta_Free_energy/atom |   1.78E-06 |   1.00E-06 |        No
     Delta_Energy/atom      |   1.25E-06 |   1.00E-04 |       Yes
     Delta_Entropy/atom     |   5.34E-07 |   1.00E-04 |       Yes
     Commutator             |   2.06E-05 |   1.00E-05 |        No
     Delta_Fermi_level      |   1.16E-04 |   1.00E-03 |       Yes

  Line search of the free energy minimum:
  Step_type        Step             Free_energy   Predicted_free_energy
.   Initial    0.000000    -4938.53643681130325

Performing  Pulay mixing of Hamiltonian with coefficients:
                        Spin 1               Spin 2
                0.989105914798       0.989116763922
                6.499415843611       6.499487023371
               -7.884658385294      -7.884744685384
                0.697150134448       0.697154846735
                0.698986492437       0.698986051355
Lambda-->       0.002455803151       0.002455802546     ... done

.    Trial1    0.055241    -4938.53644786690074

Performing  Pulay mixing of Hamiltonian with coefficients:
                        Spin 1               Spin 2
                0.989105914798       0.989116763922
                6.499415843611       6.499487023371
               -7.884658385295      -7.884744685384
                0.697150134448       0.697154846735
                0.698986492437       0.698986051355
Lambda-->       0.002455803151       0.002455802546     ... done

.    Trial2    0.416107    -4938.53547513094418

Performing  Pulay mixing of Hamiltonian with coefficients:
                        Spin 1               Spin 2
                0.989105914798       0.989116763922
                6.499415843611       6.499487023371
               -7.884658385294      -7.884744685384
                0.697150134448       0.697154846735
                0.698986492437       0.698986051355
Lambda-->       0.002455803151       0.002455802546     ... done

. Quadratic    0.042000    -4938.53644833856652    -4938.53644908697879

--------------------------------------------------------------------------------
  Iter                              Commutator    Free_energy(A=E-TS)     DeltaA
#    6                          0.000018003738   -4938.53644833856652  -1.15E-05

Step                       =       0.041999940079
Energy (E)                 =   -4938.438782024225
Entropy (-TS)              =      -0.097666314320
Free energy (A=E-TS)       =   -4938.536448338567
Est. 0K Energy 0.5*(E+A)   =   -4938.487615181396
Residual Non-orthogonality =       0.000000000000
Residual N_electrons       =       0.000000000021

Spin          Integrated_Ne            Fermi_level     Delta_Fermi_level
   1       344.000000233075        -0.108856874786              4.11E-05
   2       343.999999766733        -0.108856874786              4.11E-05

                           Spin 1           |                 Spin 2           |
     Orb |    H-eigenvalues     Occupancies |    H-eigenvalues     Occupancies |
       1 |    -3.2173223708    1.0000000000 |    -3.2173223706    1.0000000000 | 
                          ------                             ------
     342 |    -0.1119934365    0.7013028308 |    -0.1119934362    0.7013028115 | 
     343 |    -0.1112080197    0.6547048226 |    -0.1112080194    0.6547048017 | 
     344 |    -0.1110639484    0.6457891487 |    -0.1110639481    0.6457891275 | 
                                                   - Gap at zero temperature -
     345 |    -0.1105951136    0.6160943029 |    -0.1105951133    0.6160942811 | 
                - Gap at zero temperature -
     346 |    -0.1093891677    0.5361482146 |    -0.1093891673    0.5361481916 | 
                  Finite temp. Fermi level   |      Finite temp. Fermi level  
     347 |    -0.1084529929    0.4725519118 |    -0.1084529926    0.4725518888 | 
     348 |    -0.1078032430    0.4288094136 |    -0.1078032427    0.4288093910 | 
     349 |    -0.1057759221    0.3018766277 |    -0.1057759217    0.3018766082 | 
     350 |    -0.1050382006    0.2613191617 |    -0.1050382003    0.2613191439 | 
     351 |    -0.1038431005    0.2035375215 |    -0.1038431003    0.2035375129 | 
                          ------                             ------
     498 |     0.5732865556    0.0000000000 |     0.5732865556    0.0000000000 | 

                            |  Abs_value |  Threshold | Converged
     Delta_Free_energy/atom |   2.96E-07 |   1.00E-06 |       Yes
     Delta_Energy/atom      |   4.86E-07 |   1.00E-04 |       Yes
     Delta_Entropy/atom     |   1.90E-07 |   1.00E-04 |       Yes
     Commutator             |   1.80E-05 |   1.00E-05 |        No
     Delta_Fermi_level      |   4.11E-05 |   1.00E-03 |       Yes

  Line search of the free energy minimum:
  Step_type        Step             Free_energy   Predicted_free_energy
.   Initial    0.000000    -4938.53644833856652

Performing  Pulay mixing of Hamiltonian with coefficients:
                        Spin 1               Spin 2
              -16.052024783570     -16.052037829963
             -102.095107886604    -102.095191299481
              124.161554358122     124.161657125883
               -8.914516407365      -8.914522899079
               -0.354304841586      -0.354305378111
                4.254399561004       4.254400280751
Lambda-->       0.000796038473       0.000796041508     ... done

.    Trial1    0.042000    -4938.53645354700438

Performing  Pulay mixing of Hamiltonian with coefficients:
                        Spin 1               Spin 2
              -16.052024783580     -16.052037829828
             -102.095107886668    -102.095191298620
              124.161554358200     124.161657124836
               -8.914516407371      -8.914522899005
               -0.354304841586      -0.354305378106
                4.254399561006       4.254400280723
Lambda-->       0.000796038473       0.000796041508     ... done

.    Trial2    0.407923    -4938.52788833088471

Performing  Pulay mixing of Hamiltonian with coefficients:
                        Spin 1               Spin 2
              -16.052024783570     -16.052037829959
             -102.095107886604    -102.095191299454
              124.161554358122     124.161657125851
               -8.914516407365      -8.914522899077
               -0.354304841586      -0.354305378111
                4.254399561004       4.254400280750
Lambda-->       0.000796038473       0.000796041508     ... done

. Quadratic    0.022075    -4938.53648390945546    -4938.53647644852663

--------------------------------------------------------------------------------
  Iter                              Commutator    Free_energy(A=E-TS)     DeltaA
#    7                          0.000009980032   -4938.53648390945546  -3.56E-05

Step                       =       0.022074861370
Energy (E)                 =   -4938.438847088327
Entropy (-TS)              =      -0.097636821145
Free energy (A=E-TS)       =   -4938.536483909455
Est. 0K Energy 0.5*(E+A)   =   -4938.487665498891
Residual Non-orthogonality =       0.000000000000
Residual N_electrons       =      -0.000000000016

Spin          Integrated_Ne            Fermi_level     Delta_Fermi_level
   1       344.000000649822        -0.108545694024              3.11E-04
   2       343.999999350327        -0.108545694024              3.11E-04

                           Spin 1           |                 Spin 2           |
     Orb |    H-eigenvalues     Occupancies |    H-eigenvalues     Occupancies |
       1 |    -3.2169905970    1.0000000000 |    -3.2169905962    1.0000000000 | 
                          ------                             ------
     342 |    -0.1116763342    0.7009651826 |    -0.1116763320    0.7009650573 | 
     343 |    -0.1108904560    0.6543120567 |    -0.1108904557    0.6543120431 | 
     344 |    -0.1107350596    0.6446861323 |    -0.1107350584    0.6446860569 | 
                                                   - Gap at zero temperature -
     345 |    -0.1102821016    0.6159764355 |    -0.1102821004    0.6159763576 | 
                - Gap at zero temperature -
     346 |    -0.1090786584    0.5361936587 |    -0.1090786572    0.5361935766 | 
                  Finite temp. Fermi level   |      Finite temp. Fermi level  
     347 |    -0.1081252140    0.4714262993 |    -0.1081252128    0.4714262169 | 
     348 |    -0.1074934476    0.4289017518 |    -0.1074934464    0.4289016707 | 
     349 |    -0.1054408011    0.3005054826 |    -0.1054407998    0.3005054129 | 
     350 |    -0.1047139393    0.2606326638 |    -0.1047139381    0.2606325998 | 
     351 |    -0.1035219167    0.2030966137 |    -0.1035219155    0.2030965599 | 
                          ------                             ------
     498 |     0.5695445606    0.0000000000 |     0.5695445679    0.0000000000 | 

                            |  Abs_value |  Threshold | Converged
     Delta_Free_energy/atom |   9.12E-07 |   1.00E-06 |       Yes
     Delta_Energy/atom      |   1.67E-06 |   1.00E-04 |       Yes
     Delta_Entropy/atom     |   7.56E-07 |   1.00E-04 |       Yes
     Commutator             |   9.98E-06 |   1.00E-05 |       Yes
     Delta_Fermi_level      |   3.11E-04 |   1.00E-03 |       Yes
EDFT occupancies loop converged after    7 iterations.


Writing density kernel to file "Pd_38.dkn" ... done

Writing Hamiltonian to file "Pd_38.ham" ... done


>>> Density kernel optimised for the current NGWF basis:
     ~~~~~~~~~~~~~~~~~~~~~~~~~~~~~~~~~~~~~~~~~~~~~~~~~~~~~~~~~~~
     Total free energy           =  -4.93853648390946E+03  Eh
     [H,K] commutator            =   9.9800E-06
     ~~~~~~~~~~~~~~~~~~~~~~~~~~~~~~~~~~~~~~~~~~~~~~~~~~~~~~~~~~~


################################################################################
########################### NGWF CG iteration  007 #############################
################################################################################
****** Reciprocal space K.E. preconditioning with k_zero =  3.0000 a0^-1 *******

>>> Checking for convergence of NGWFs:   NOT CONVERGED
  ========================================================================
         NGWF RMS gradient =  2.3087E-05 >  2.0000E-06  | above tolerance
  ========================================================================

>>> Improving NGWFs using line search:
============ Calculation of NGWF S^-1 using Hotelling algorithm ================ 
         Iteration  |  Frobenius norm and Maximum abs value    (of I-S*S_n^-1)   
               1       0.70315825E+00     0.27950292E-01
               2       0.58273720E-02     0.31229378E-03
               3       0.31000781E-05     0.14530356E-06
               4       0.95174597E-12     0.47073456E-13
================================================================================
    Initial Ne1:     343.99929667
    Initial Ne2:     343.99929537
      Final Ne1:     344.00000065
      Final Ne2:     343.99999935
============ Calculation of NGWF S^-1 using Hotelling algorithm ================ 
         Iteration  |  Frobenius norm and Maximum abs value    (of I-S*S_n^-1)   
               1       0.83196924E-01     0.32900509E-02
               2       0.10926112E-03     0.49757645E-05
               3       0.11041049E-08     0.48121951E-10
               4       0.23531096E-12     0.37303494E-13
================================================================================
------------------------------- NGWF line search -------------------------------
RMS gradient                =       0.00002308680971
Trial step length           =               0.967660
Gradient along search dir.  =         -0.00418693690
Functional at step 0        =   -4938.53648390945546
Functional at step 1        =   -4938.53872343452440
Functional predicted        =   -4938.53874865115813
Selected quadratic step     =               1.081813
Conjugate gradients coeff.  =               1.106309
--------------------------- NGWF line search finished --------------------------
                                               
Writing NGWFs to file "Pd_38.tightbox_ngwfs"....  done

>>> Optimising kernel for current NGWFs:

--------------------------- Ensemble-DFT optimisation --------------------------
Running ScaLAPACK on   20 processor(s).

--------------------------------------------------------------------------------
  Iter                              Commutator    Free_energy(A=E-TS)     DeltaA
#    0                          0.000014140549   -4938.53874804663155  -2.26E-03

Step                       =       0.381966011250
Energy (E)                 =   -4938.441111225503
Entropy (-TS)              =      -0.097636821145
Free energy (A=E-TS)       =   -4938.538748046632
Est. 0K Energy 0.5*(E+A)   =   -4938.489929636067
Residual Non-orthogonality =       0.000000000000
Residual N_electrons       =      -0.000000000016

Spin          Integrated_Ne            Fermi_level     Delta_Fermi_level
   1       344.000000649822        -0.108545694024              9.00E+99
   2       343.999999350327        -0.108545694024              9.00E+99

                           Spin 1           |                 Spin 2           |
     Orb |    H-eigenvalues     Occupancies |    H-eigenvalues     Occupancies |
       1 |    -3.2169905970    1.0000000000 |    -3.2169905962    1.0000000000 | 
                          ------                             ------
     342 |    -0.1116763342    0.7009651826 |    -0.1116763320    0.7009650573 | 
     343 |    -0.1108904560    0.6543120567 |    -0.1108904557    0.6543120431 | 
     344 |    -0.1107350596    0.6446861323 |    -0.1107350584    0.6446860569 | 
                                                   - Gap at zero temperature -
     345 |    -0.1102821016    0.6159764355 |    -0.1102821004    0.6159763576 | 
                - Gap at zero temperature -
     346 |    -0.1090786584    0.5361936587 |    -0.1090786572    0.5361935766 | 
                  Finite temp. Fermi level   |      Finite temp. Fermi level  
     347 |    -0.1081252140    0.4714262993 |    -0.1081252128    0.4714262169 | 
     348 |    -0.1074934476    0.4289017518 |    -0.1074934464    0.4289016707 | 
     349 |    -0.1054408011    0.3005054826 |    -0.1054407998    0.3005054129 | 
     350 |    -0.1047139393    0.2606326638 |    -0.1047139381    0.2606325998 | 
     351 |    -0.1035219167    0.2030966137 |    -0.1035219155    0.2030965599 | 
                          ------                             ------
     498 |     0.5695445606    0.0000000000 |     0.5695445679    0.0000000000 | 

                            |  Abs_value |  Threshold | Converged
     Delta_Free_energy/atom |   5.81E-05 |   1.00E-06 |        No
     Delta_Energy/atom      |   5.81E-05 |   1.00E-04 |       Yes
     Delta_Entropy/atom     |     n.a.   |   1.00E-03 |      n.a.
     Commutator             |   1.41E-05 |   1.00E-05 |        No
     Delta_Fermi_level      |     n.a.   |   1.00E-03 |      n.a.

  Line search of the free energy minimum:
  Step_type        Step             Free_energy   Predicted_free_energy
.   Initial    0.000000    -4938.53874804663155

Performing  Pulay mixing of Hamiltonian with coefficients:
                        Spin 1               Spin 2
                1.000000000000       1.000000000000
Lambda-->       0.024397121859       0.024397133885     ... done

.    Trial1    0.381966    -4938.53686459827441

Performing  Pulay mixing of Hamiltonian with coefficients:
                        Spin 1               Spin 2
                1.000000000000       1.000000000000
Lambda-->       0.024397121859       0.024397133885     ... done

.    Trial2    0.145898    -4938.53758771956655

Performing  Pulay mixing of Hamiltonian with coefficients:
                        Spin 1               Spin 2
                1.000000000000       1.000000000000
Lambda-->       0.024397121859       0.024397133885     ... done

.    Trial3    0.055728    -4938.53767164341662

Performing  Pulay mixing of Hamiltonian with coefficients:
                        Spin 1               Spin 2
                1.000000000000       1.000000000000
Lambda-->       0.024397121859       0.024397133885     ... done

.     Cubic    0.274444    -4938.53728448578568    -4938.53833331012265

Performing  Pulay mixing of Hamiltonian with coefficients:
                        Spin 1               Spin 2
                1.000000000000       1.000000000000
Lambda-->       0.024397121859       0.024397133885     ... done

.   Quartic    0.183574    -4938.53752122693641    -4938.53763100238484

Performing  Pulay mixing of Hamiltonian with coefficients:
                        Spin 1               Spin 2
                1.000000000000       1.000000000000
Lambda-->       0.024397121859       0.024397133885     ... done

.    Trial6    0.000557    -4938.53767076327949

Performing  Pulay mixing of Hamiltonian with coefficients:
                        Spin 1               Spin 2
                1.000000000000       1.000000000000
Lambda-->       0.024397121859       0.024397133885     ... done

.  NoMinFnd    0.055728    -4938.53767164341662

--------------------------------------------------------------------------------
  Iter                              Commutator    Free_energy(A=E-TS)     DeltaA
#    1                          0.000013452145   -4938.53767164341662   1.08E-03

Step                       =       0.055728090001
Energy (E)                 =   -4938.440016516671
Entropy (-TS)              =      -0.097655126820
Free energy (A=E-TS)       =   -4938.537671643417
Est. 0K Energy 0.5*(E+A)   =   -4938.488844080044
Residual Non-orthogonality =       0.000000000000
Residual N_electrons       =      -0.000000000074

Spin          Integrated_Ne            Fermi_level     Delta_Fermi_level
   1       344.000000646268        -0.108556113047             -1.04E-05
   2       343.999999354410        -0.108556113047             -1.04E-05

                           Spin 1           |                 Spin 2           |
     Orb |    H-eigenvalues     Occupancies |    H-eigenvalues     Occupancies |
       1 |    -3.2170605542    1.0000000000 |    -3.2170605534    1.0000000000 | 
                          ------                             ------
     342 |    -0.1116881536    0.7010450490 |    -0.1116881514    0.7010449242 | 
     343 |    -0.1109004080    0.6542833124 |    -0.1109004078    0.6542832989 | 
     344 |    -0.1107373651    0.6441802320 |    -0.1107373639    0.6441801569 | 
                                                   - Gap at zero temperature -
     345 |    -0.1102922468    0.6159588062 |    -0.1102922456    0.6159587287 | 
                - Gap at zero temperature -
     346 |    -0.1090900049    0.5362564174 |    -0.1090900037    0.5362563358 | 
                  Finite temp. Fermi level   |      Finite temp. Fermi level  
     347 |    -0.1081371532    0.4715293836 |    -0.1081371520    0.4715293017 | 
     348 |    -0.1075059154    0.4290383157 |    -0.1075059142    0.4290382351 | 
     349 |    -0.1054535681    0.3006398031 |    -0.1054535669    0.3006397337 | 
     350 |    -0.1047259321    0.2607151949 |    -0.1047259309    0.2607151313 | 
     351 |    -0.1035327125    0.2031132098 |    -0.1035327115    0.2031131633 | 
                          ------                             ------
     498 |     0.5647503742    0.0000000000 |     0.5647503811    0.0000000000 | 

                            |  Abs_value |  Threshold | Converged
     Delta_Free_energy/atom |   2.76E-05 |   1.00E-06 |        No
     Delta_Energy/atom      |   2.81E-05 |   1.00E-04 |       Yes
     Delta_Entropy/atom     |   4.69E-07 |   1.00E-04 |       Yes
     Commutator             |   1.35E-05 |   1.00E-05 |        No
     Delta_Fermi_level      |   1.04E-05 |   1.00E-03 |       Yes

  Line search of the free energy minimum:
  Step_type        Step             Free_energy   Predicted_free_energy
.   Initial    0.000000    -4938.53767164341662

Performing  Pulay mixing of Hamiltonian with coefficients:
                        Spin 1               Spin 2
                1.000000000000       1.000000000000
Lambda-->       0.021458705524       0.021458716031     ... done

.    Trial1    0.055728    -4938.53763381516455

Performing  Pulay mixing of Hamiltonian with coefficients:
                        Spin 1               Spin 2
                1.000000000000       1.000000000000
Lambda-->       0.021458705524       0.021458716031     ... done

.    Trial2    0.021286    -4938.53767930936283

Performing  Pulay mixing of Hamiltonian with coefficients:
                        Spin 1               Spin 2
                1.000000000000       1.000000000000
Lambda-->       0.021458705524       0.021458716031     ... done

. Quadratic    0.016613    -4938.53767996875831    -4938.53767996826082

--------------------------------------------------------------------------------
  Iter                              Commutator    Free_energy(A=E-TS)     DeltaA
#    2                          0.000009792396   -4938.53767996875831  -8.33E-06

Step                       =       0.016612568010
Energy (E)                 =   -4938.440024554571
Entropy (-TS)              =      -0.097655414238
Free energy (A=E-TS)       =   -4938.537679968758
Est. 0K Energy 0.5*(E+A)   =   -4938.488852261665
Residual Non-orthogonality =       0.000000000000
Residual N_electrons       =      -0.000000000051

Spin          Integrated_Ne            Fermi_level     Delta_Fermi_level
   1       344.000000647797        -0.108556034620              7.84E-08
   2       343.999999352676        -0.108556034620              7.84E-08

                           Spin 1           |                 Spin 2           |
     Orb |    H-eigenvalues     Occupancies |    H-eigenvalues     Occupancies |
       1 |    -3.2170587281    1.0000000000 |    -3.2170587273    1.0000000000 | 
                          ------                             ------
     342 |    -0.1116879569    0.7010383040 |    -0.1116879547    0.7010381791 | 
     343 |    -0.1109003012    0.6542815654 |    -0.1109003010    0.6542815542 | 
     344 |    -0.1107381787    0.6442358688 |    -0.1107381775    0.6442357948 | 
                                                   - Gap at zero temperature -
     345 |    -0.1102916111    0.6159229374 |    -0.1102916099    0.6159228610 | 
                - Gap at zero temperature -
     346 |    -0.1090898485    0.5362511409 |    -0.1090898473    0.5362510604 | 
                  Finite temp. Fermi level   |      Finite temp. Fermi level  
     347 |    -0.1081370207    0.4715257127 |    -0.1081370195    0.4715256319 | 
     348 |    -0.1075054691    0.4290137910 |    -0.1075054679    0.4290137116 | 
     349 |    -0.1054537448    0.3006544005 |    -0.1054537436    0.3006543322 | 
     350 |    -0.1047257208    0.2607082278 |    -0.1047257196    0.2607081651 | 
     351 |    -0.1035322357    0.2030956640 |    -0.1035322339    0.2030955833 | 
                          ------                             ------
     498 |     0.5642605521    0.0000000000 |     0.5642605589    0.0000000000 | 

                            |  Abs_value |  Threshold | Converged
     Delta_Free_energy/atom |   2.13E-07 |   1.00E-06 |       Yes
     Delta_Energy/atom      |   2.06E-07 |   1.00E-04 |       Yes
     Delta_Entropy/atom     |   7.37E-09 |   1.00E-04 |       Yes
     Commutator             |   9.79E-06 |   1.00E-05 |       Yes
     Delta_Fermi_level      |   7.84E-08 |   1.00E-03 |       Yes
EDFT occupancies loop converged after    2 iterations.


Writing density kernel to file "Pd_38.dkn" ... done

Writing Hamiltonian to file "Pd_38.ham" ... done


>>> Density kernel optimised for the current NGWF basis:
     ~~~~~~~~~~~~~~~~~~~~~~~~~~~~~~~~~~~~~~~~~~~~~~~~~~~~~~~~~~~
     Total free energy           =  -4.93853767996876E+03  Eh
     [H,K] commutator            =   9.7924E-06
     ~~~~~~~~~~~~~~~~~~~~~~~~~~~~~~~~~~~~~~~~~~~~~~~~~~~~~~~~~~~


################################################################################
########################### NGWF CG iteration  008 #############################
################################################################################
****** Reciprocal space K.E. preconditioning with k_zero =  3.0000 a0^-1 *******

>>> Checking for convergence of NGWFs:   NOT CONVERGED
  ========================================================================
         NGWF RMS gradient =  2.1326E-05 >  2.0000E-06  | above tolerance
  ========================================================================

>>> Improving NGWFs using line search:
============ Calculation of NGWF S^-1 using Hotelling algorithm ================ 
         Iteration  |  Frobenius norm and Maximum abs value    (of I-S*S_n^-1)   
               1       0.89025461E+00     0.35583995E-01
               2       0.15865410E-01     0.62430044E-03
               3       0.23747166E-04     0.98471766E-06
               4       0.55859650E-10     0.24571456E-11
               5       0.22122714E-12     0.39079850E-13
================================================================================
    Initial Ne1:     343.99942836
    Initial Ne2:     343.99942707
      Final Ne1:     344.00000065
      Final Ne2:     343.99999935
============ Calculation of NGWF S^-1 using Hotelling algorithm ================ 
         Iteration  |  Frobenius norm and Maximum abs value    (of I-S*S_n^-1)   
               1       0.33654389E-01     0.13333749E-02
               2       0.30108354E-04     0.11094948E-05
               3       0.83404013E-10     0.33115732E-11
               4       0.22189697E-12     0.18207658E-13
================================================================================
------------------------------- NGWF line search -------------------------------
RMS gradient                =       0.00002132581516
Trial step length           =               1.023146
Gradient along search dir.  =         -0.00370201532
Functional at step 0        =   -4938.53767996875831
Functional at step 1        =   -4938.53964299684594
Functional predicted        =   -4938.53964561948396
Selected quadratic step     =               1.061935
Conjugate gradients coeff.  =               0.853264
--------------------------- NGWF line search finished --------------------------
                                               
Writing NGWFs to file "Pd_38.tightbox_ngwfs"....  done

>>> Optimising kernel for current NGWFs:

--------------------------- Ensemble-DFT optimisation --------------------------
Running ScaLAPACK on   20 processor(s).

--------------------------------------------------------------------------------
  Iter                              Commutator    Free_energy(A=E-TS)     DeltaA
#    0                          0.000019341474   -4938.53964547273063  -1.97E-03

Step                       =       0.381966011250
Energy (E)                 =   -4938.441990058544
Entropy (-TS)              =      -0.097655414238
Free energy (A=E-TS)       =   -4938.539645472731
Est. 0K Energy 0.5*(E+A)   =   -4938.490817765637
Residual Non-orthogonality =       0.000000000000
Residual N_electrons       =      -0.000000000051

Spin          Integrated_Ne            Fermi_level     Delta_Fermi_level
   1       344.000000647797        -0.108556034620              9.00E+99
   2       343.999999352676        -0.108556034620              9.00E+99

                           Spin 1           |                 Spin 2           |
     Orb |    H-eigenvalues     Occupancies |    H-eigenvalues     Occupancies |
       1 |    -3.2170587281    1.0000000000 |    -3.2170587273    1.0000000000 | 
                          ------                             ------
     342 |    -0.1116879569    0.7010383040 |    -0.1116879547    0.7010381791 | 
     343 |    -0.1109003012    0.6542815654 |    -0.1109003010    0.6542815542 | 
     344 |    -0.1107381787    0.6442358688 |    -0.1107381775    0.6442357948 | 
                                                   - Gap at zero temperature -
     345 |    -0.1102916111    0.6159229374 |    -0.1102916099    0.6159228610 | 
                - Gap at zero temperature -
     346 |    -0.1090898485    0.5362511409 |    -0.1090898473    0.5362510604 | 
                  Finite temp. Fermi level   |      Finite temp. Fermi level  
     347 |    -0.1081370207    0.4715257127 |    -0.1081370195    0.4715256319 | 
     348 |    -0.1075054691    0.4290137910 |    -0.1075054679    0.4290137116 | 
     349 |    -0.1054537448    0.3006544005 |    -0.1054537436    0.3006543322 | 
     350 |    -0.1047257208    0.2607082278 |    -0.1047257196    0.2607081651 | 
     351 |    -0.1035322357    0.2030956640 |    -0.1035322339    0.2030955833 | 
                          ------                             ------
     498 |     0.5642605521    0.0000000000 |     0.5642605589    0.0000000000 | 

                            |  Abs_value |  Threshold | Converged
     Delta_Free_energy/atom |   5.04E-05 |   1.00E-06 |        No
     Delta_Energy/atom      |   5.04E-05 |   1.00E-04 |       Yes
     Delta_Entropy/atom     |     n.a.   |   1.00E-03 |      n.a.
     Commutator             |   1.93E-05 |   1.00E-05 |        No
     Delta_Fermi_level      |     n.a.   |   1.00E-03 |      n.a.

  Line search of the free energy minimum:
  Step_type        Step             Free_energy   Predicted_free_energy
.   Initial    0.000000    -4938.53964547273063

Performing  Pulay mixing of Hamiltonian with coefficients:
                        Spin 1               Spin 2
                1.000000000000       1.000000000000
Lambda-->       0.073110962706       0.073110981156     ... done

.    Trial1    0.381966    -4938.53849823050950

Performing  Pulay mixing of Hamiltonian with coefficients:
                        Spin 1               Spin 2
                1.000000000000       1.000000000000
Lambda-->       0.073110962706       0.073110981156     ... done

.    Trial2    0.145898    -4938.53872846065860

Performing  Pulay mixing of Hamiltonian with coefficients:
                        Spin 1               Spin 2
                1.000000000000       1.000000000000
Lambda-->       0.073110962706       0.073110981156     ... done

.    Trial3    0.055728    -4938.53874095043557

Performing  Pulay mixing of Hamiltonian with coefficients:
                        Spin 1               Spin 2
                1.000000000000       1.000000000000
Lambda-->       0.073110962706       0.073110981156     ... done

.     Cubic    0.285287    -4938.53862719676545    -4938.53954116845034

Performing  Pulay mixing of Hamiltonian with coefficients:
                        Spin 1               Spin 2
                1.000000000000       1.000000000000
Lambda-->       0.073110962706       0.073110981156     ... done

.   Quartic    0.205638    -4938.53869727397159    -4938.53882752920072

Performing  Pulay mixing of Hamiltonian with coefficients:
                        Spin 1               Spin 2
                1.000000000000       1.000000000000
Lambda-->       0.073110962706       0.073110981156     ... done

.    Trial6    0.000557    -4938.53872813598537

Performing  Pulay mixing of Hamiltonian with coefficients:
                        Spin 1               Spin 2
                1.000000000000       1.000000000000
Lambda-->       0.073110962706       0.073110981156     ... done

.  NoMinFnd    0.055728    -4938.53874095043557

--------------------------------------------------------------------------------
  Iter                              Commutator    Free_energy(A=E-TS)     DeltaA
#    1                          0.000016536583   -4938.53874095043557   9.05E-04

Step                       =       0.055728090001
Energy (E)                 =   -4938.441098699885
Entropy (-TS)              =      -0.097642250519
Free energy (A=E-TS)       =   -4938.538740950436
Est. 0K Energy 0.5*(E+A)   =   -4938.489919825161
Residual Non-orthogonality =       0.000000000000
Residual N_electrons       =       0.000000000032

Spin          Integrated_Ne            Fermi_level     Delta_Fermi_level
   1       344.000000578191        -0.108498734256              5.73E-05
   2       343.999999421516        -0.108498734256              5.73E-05

                           Spin 1           |                 Spin 2           |
     Orb |    H-eigenvalues     Occupancies |    H-eigenvalues     Occupancies |
       1 |    -3.2169560752    1.0000000000 |    -3.2169560745    1.0000000000 | 
                          ------                             ------
     342 |    -0.1116298340    0.7009913937 |    -0.1116298317    0.7009912598 | 
     343 |    -0.1108429482    0.6542783297 |    -0.1108429488    0.6542783662 | 
     344 |    -0.1106867884    0.6446043832 |    -0.1106867871    0.6446042980 | 
                                                   - Gap at zero temperature -
     345 |    -0.1102320350    0.6157764308 |    -0.1102320346    0.6157764060 | 
                - Gap at zero temperature -
     346 |    -0.1090316961    0.5361934831 |    -0.1090316947    0.5361933908 | 
                  Finite temp. Fermi level   |      Finite temp. Fermi level  
     347 |    -0.1080775608    0.4713792794 |    -0.1080775604    0.4713792534 | 
     348 |    -0.1074437585    0.4287198420 |    -0.1074437582    0.4287198165 | 
     349 |    -0.1053944535    0.3005405024 |    -0.1053944522    0.3005404247 | 
     350 |    -0.1046629831    0.2604231503 |    -0.1046629827    0.2604231305 | 
     351 |    -0.1034690041    0.2028345688 |    -0.1034690022    0.2028344856 | 
                          ------                             ------
     498 |     0.5567526334    0.0000000000 |     0.5567526397    0.0000000000 | 

                            |  Abs_value |  Threshold | Converged
     Delta_Free_energy/atom |   2.32E-05 |   1.00E-06 |        No
     Delta_Energy/atom      |   2.29E-05 |   1.00E-04 |       Yes
     Delta_Entropy/atom     |   3.38E-07 |   1.00E-04 |       Yes
     Commutator             |   1.65E-05 |   1.00E-05 |        No
     Delta_Fermi_level      |   5.73E-05 |   1.00E-03 |       Yes

  Line search of the free energy minimum:
  Step_type        Step             Free_energy   Predicted_free_energy
.   Initial    0.000000    -4938.53874095043557

Performing  Pulay mixing of Hamiltonian with coefficients:
                        Spin 1               Spin 2
                1.000000000000       1.000000000000
Lambda-->       0.065806141153       0.065806157862     ... done

.    Trial1    0.055728    -4938.53874016220107

Performing  Pulay mixing of Hamiltonian with coefficients:
                        Spin 1               Spin 2
                1.000000000000       1.000000000000
Lambda-->       0.065806141153       0.065806157862     ... done

.    Trial2    0.021286    -4938.53874641788752

Performing  Pulay mixing of Hamiltonian with coefficients:
                        Spin 1               Spin 2
                1.000000000000       1.000000000000
Lambda-->       0.065806141153       0.065806157862     ... done

. Quadratic    0.026965    -4938.53874667177115    -4938.53874667164655

--------------------------------------------------------------------------------
  Iter                              Commutator    Free_energy(A=E-TS)     DeltaA
#    2                          0.000015522175   -4938.53874667177115  -5.72E-06

Step                       =       0.026965227601
Energy (E)                 =   -4938.441102271991
Entropy (-TS)              =      -0.097644399765
Free energy (A=E-TS)       =   -4938.538746671771
Est. 0K Energy 0.5*(E+A)   =   -4938.489924471881
Residual Non-orthogonality =       0.000000000000
Residual N_electrons       =       0.000000000015

Spin          Integrated_Ne            Fermi_level     Delta_Fermi_level
   1       344.000000546246        -0.108483166649              1.56E-05
   2       343.999999453614        -0.108483166649              1.56E-05

                           Spin 1           |                 Spin 2           |
     Orb |    H-eigenvalues     Occupancies |    H-eigenvalues     Occupancies |
       1 |    -3.2169347368    1.0000000000 |    -3.2169347359    1.0000000000 | 
                          ------                             ------
     342 |    -0.1116154678    0.7010599126 |    -0.1116154664    0.7010598322 | 
     343 |    -0.1108258965    0.6541869749 |    -0.1108258961    0.6541869485 | 
     344 |    -0.1106694841    0.6444961100 |    -0.1106694827    0.6444960222 | 
                                                   - Gap at zero temperature -
     345 |    -0.1102160672    0.6157506650 |    -0.1102160668    0.6157506374 | 
                - Gap at zero temperature -
     346 |    -0.1090154844    0.5361498970 |    -0.1090154830    0.5361498018 | 
                  Finite temp. Fermi level   |      Finite temp. Fermi level  
     347 |    -0.1080614549    0.4713427792 |    -0.1080614544    0.4713427504 | 
     348 |    -0.1074271384    0.4286496922 |    -0.1074271369    0.4286495987 | 
     349 |    -0.1053779211    0.3004853156 |    -0.1053779207    0.3004852915 | 
     350 |    -0.1046473876    0.2604216882 |    -0.1046473871    0.2604216663 | 
     351 |    -0.1034526131    0.2027983410 |    -0.1034526112    0.2027982580 | 
                          ------                             ------
     498 |     0.5552820089    0.0000000000 |     0.5552820145    0.0000000000 | 

                            |  Abs_value |  Threshold | Converged
     Delta_Free_energy/atom |   1.47E-07 |   1.00E-06 |       Yes
     Delta_Energy/atom      |   9.16E-08 |   1.00E-04 |       Yes
     Delta_Entropy/atom     |   5.51E-08 |   1.00E-04 |       Yes
     Commutator             |   1.55E-05 |   1.00E-05 |        No
     Delta_Fermi_level      |   1.56E-05 |   1.00E-03 |       Yes

  Line search of the free energy minimum:
  Step_type        Step             Free_energy   Predicted_free_energy
.   Initial    0.000000    -4938.53874667177115

Performing  Pulay mixing of Hamiltonian with coefficients:
                        Spin 1               Spin 2
               -7.771868664927      -7.771870312605
                8.771868664927       8.771870312605
Lambda-->       0.049508012697       0.049508022834     ... done

.    Trial1    0.026965    -4938.53858514196236

Performing  Pulay mixing of Hamiltonian with coefficients:
                        Spin 1               Spin 2
               -7.771868664927      -7.771870312605
                8.771868664927       8.771870312605
Lambda-->       0.049508012697       0.049508022834     ... done

.    Trial2    0.010300    -4938.53872967403458

Performing  Pulay mixing of Hamiltonian with coefficients:
                        Spin 1               Spin 2
               -7.771868664927      -7.771870312605
                8.771868664927       8.771870312605
Lambda-->       0.049508012697       0.049508022834     ... done

. Quadratic    0.001981    -4938.53848874743562    -4938.53874769412596

Performing  Pulay mixing of Hamiltonian with coefficients:
                        Spin 1               Spin 2
               -7.771868664927      -7.771870312605
                8.771868664927       8.771870312605
Lambda-->       0.049508012697       0.049508022834     ... done

.     Cubic    0.019955    -4938.53874784578693    -4938.53951292162674

--------------------------------------------------------------------------------
  Iter                              Commutator    Free_energy(A=E-TS)     DeltaA
#    3                          0.000020377105   -4938.53874784578693  -1.17E-06

Step                       =       0.019955394578
Energy (E)                 =   -4938.441090272045
Entropy (-TS)              =      -0.097657573782
Free energy (A=E-TS)       =   -4938.538747845787
Est. 0K Energy 0.5*(E+A)   =   -4938.489919058916
Residual Non-orthogonality =       0.000000000000
Residual N_electrons       =      -0.000000000039

Spin          Integrated_Ne            Fermi_level     Delta_Fermi_level
   1       344.000000679929        -0.108358014728              1.25E-04
   2       343.999999320436        -0.108358014728              1.25E-04

                           Spin 1           |                 Spin 2           |
     Orb |    H-eigenvalues     Occupancies |    H-eigenvalues     Occupancies |
       1 |    -3.2167641620    1.0000000000 |    -3.2167641611    1.0000000000 | 
                          ------                             ------
     342 |    -0.1114866798    0.7008525099 |    -0.1114866782    0.7008524168 | 
     343 |    -0.1106947930    0.6538205046 |    -0.1106947924    0.6538204655 | 
     344 |    -0.1105351306    0.6439222048 |    -0.1105351299    0.6439221652 | 
                                                   - Gap at zero temperature -
     345 |    -0.1100861018    0.6154407104 |    -0.1100861001    0.6154406055 | 
                - Gap at zero temperature -
     346 |    -0.1088873554    0.5359484197 |    -0.1088873538    0.5359483097 | 
                  Finite temp. Fermi level   |      Finite temp. Fermi level  
     347 |    -0.1079316849    0.4710296611 |    -0.1079316843    0.4710296185 | 
     348 |    -0.1072986500    0.4284273576 |    -0.1072986484    0.4284272497 | 
     349 |    -0.1052448407    0.3000320234 |    -0.1052448391    0.3000319311 | 
     350 |    -0.1045152072    0.2600534950 |    -0.1045152066    0.2600534626 | 
     351 |    -0.1033184382    0.2024016817 |    -0.1033184362    0.2024015905 | 
                          ------                             ------
     498 |     0.5431856373    0.0000000000 |     0.5431856402    0.0000000000 | 

                            |  Abs_value |  Threshold | Converged
     Delta_Free_energy/atom |   3.01E-08 |   1.00E-06 |       Yes
     Delta_Energy/atom      |   3.08E-07 |   1.00E-04 |       Yes
     Delta_Entropy/atom     |   3.38E-07 |   1.00E-04 |       Yes
     Commutator             |   2.04E-05 |   1.00E-05 |        No
     Delta_Fermi_level      |   1.25E-04 |   1.00E-03 |       Yes

  Line search of the free energy minimum:
  Step_type        Step             Free_energy   Predicted_free_energy
.   Initial    0.000000    -4938.53874784578693

Performing  Pulay mixing of Hamiltonian with coefficients:
                        Spin 1               Spin 2
               -8.152021036805      -8.152019956481
                5.893962868306       5.893962158189
                3.258058168498       3.258057798292
Lambda-->       0.002164996189       0.002164995030     ... done

.    Trial1    0.019955    -4938.53874042241296

Performing  Pulay mixing of Hamiltonian with coefficients:
                        Spin 1               Spin 2
               -8.152021036805      -8.152019956481
                5.893962868306       5.893962158189
                3.258058168498       3.258057798292
Lambda-->       0.002164996189       0.002164995030     ... done

.    Trial2    0.007622    -4938.53872340811449

Performing  Pulay mixing of Hamiltonian with coefficients:
                        Spin 1               Spin 2
               -8.152021036805      -8.152019956481
                5.893962868306       5.893962158189
                3.258058168498       3.258057798292
Lambda-->       0.002164996189       0.002164995030     ... done

.    Trial3    0.002911    -4938.53871410253942

Performing  Pulay mixing of Hamiltonian with coefficients:
                        Spin 1               Spin 2
               -8.152021036805      -8.152019956481
                5.893962868306       5.893962158189
                3.258058168498       3.258057798292
Lambda-->       0.002164996189       0.002164995030     ... done

.     Cubic    0.015676    -4938.53873572373232    -4938.53877572832062

Performing  Pulay mixing of Hamiltonian with coefficients:
                        Spin 1               Spin 2
               -8.152021036805      -8.152019956481
                5.893962868306       5.893962158189
                3.258058168498       3.258057798292
Lambda-->       0.002164996189       0.002164995030     ... done

.   Quartic    0.013078    -4938.53873224604104    -4938.53873799546091

Performing  Pulay mixing of Hamiltonian with coefficients:
                        Spin 1               Spin 2
               -8.152021036805      -8.152019956481
                5.893962868306       5.893962158189
                3.258058168498       3.258057798292
Lambda-->       0.002164996189       0.002164995030     ... done

.    Trial6    0.000029    -4938.53870764391922

Performing  Pulay mixing of Hamiltonian with coefficients:
                        Spin 1               Spin 2
               -8.152021036805      -8.152019956481
                5.893962868306       5.893962158189
                3.258058168498       3.258057798292
Lambda-->       0.002164996189       0.002164995030     ... done

.  NoMinFnd    0.019955    -4938.53874042241296

--------------------------------------------------------------------------------
  Iter                              Commutator    Free_energy(A=E-TS)     DeltaA
#    4                          0.000021052990   -4938.53874042241296   7.42E-06

Step                       =       0.019955394578
Energy (E)                 =   -4938.441038125849
Entropy (-TS)              =      -0.097702296527
Free energy (A=E-TS)       =   -4938.538740422413
Est. 0K Energy 0.5*(E+A)   =   -4938.489889274131
Residual Non-orthogonality =       0.000000000000
Residual N_electrons       =       0.000000000036

Spin          Integrated_Ne            Fermi_level     Delta_Fermi_level
   1       344.000000518094        -0.107980846973              3.77E-04
   2       343.999999481569        -0.107980846973              3.77E-04

                           Spin 1           |                 Spin 2           |
     Orb |    H-eigenvalues     Occupancies |    H-eigenvalues     Occupancies |
       1 |    -3.2162264436    1.0000000000 |    -3.2162264428    1.0000000000 | 
                          ------                             ------
     342 |    -0.1110993837    0.7002743511 |    -0.1110993823    0.7002742727 | 
     343 |    -0.1102980063    0.6526111702 |    -0.1102980054    0.6526111168 | 
     344 |    -0.1101330624    0.6423670936 |    -0.1101330615    0.6423670395 | 
                                                   - Gap at zero temperature -
     345 |    -0.1096924822    0.6143806223 |    -0.1096924813    0.6143805665 | 
                - Gap at zero temperature -
     346 |    -0.1084963907    0.5350145530 |    -0.1084963898    0.5350144945 | 
                  Finite temp. Fermi level   |      Finite temp. Fermi level  
     347 |    -0.1075399232    0.4700403000 |    -0.1075399224    0.4700402414 | 
     348 |    -0.1069094625    0.4276266077 |    -0.1069094617    0.4276265502 | 
     349 |    -0.1048423682    0.2985879075 |    -0.1048423674    0.2985878583 | 
     350 |    -0.1041178777    0.2589991724 |    -0.1041178763    0.2589991009 | 
     351 |    -0.1029137704    0.2011963176 |    -0.1029137687    0.2011962405 | 
                          ------                             ------
     498 |     0.5062189879    0.0000000000 |     0.5062189869    0.0000000000 | 

                            |  Abs_value |  Threshold | Converged
     Delta_Free_energy/atom |   1.90E-07 |   1.00E-06 |       Yes
     Delta_Energy/atom      |   1.34E-06 |   1.00E-04 |       Yes
     Delta_Entropy/atom     |   1.15E-06 |   1.00E-04 |       Yes
     Commutator             |   2.11E-05 |   1.00E-05 |        No
     Delta_Fermi_level      |   3.77E-04 |   1.00E-03 |       Yes

  Line search of the free energy minimum:
  Step_type        Step             Free_energy   Predicted_free_energy
.   Initial    0.000000    -4938.53874042241296

Performing  Pulay mixing of Hamiltonian with coefficients:
                        Spin 1               Spin 2
               -0.870922540516      -0.870933344291
                0.614411514977       0.614419289723
                0.357881116954       0.357885526828
                0.898629908585       0.898628527741
Lambda-->       0.001887271033       0.001887270939     ... done

.    Trial1    0.019955    -4938.53875091920054

Performing  Pulay mixing of Hamiltonian with coefficients:
                        Spin 1               Spin 2
               -0.870922540517      -0.870933344291
                0.614411514977       0.614419289723
                0.357881116954       0.357885526828
                0.898629908585       0.898628527741
Lambda-->       0.001887271033       0.001887270939     ... done

.    Trial2    0.394299    -4938.53828970508130

Performing  Pulay mixing of Hamiltonian with coefficients:
                        Spin 1               Spin 2
               -0.870922540516      -0.870933344291
                0.614411514977       0.614419289722
                0.357881116954       0.357885526828
                0.898629908585       0.898628527741
Lambda-->       0.001887271033       0.001887270939     ... done

. Quadratic    0.068965    -4938.53876918496189    -4938.53876162859706

--------------------------------------------------------------------------------
  Iter                              Commutator    Free_energy(A=E-TS)     DeltaA
#    5                          0.000016424618   -4938.53876918496189  -2.88E-05

Step                       =       0.068964518817
Energy (E)                 =   -4938.441074606807
Entropy (-TS)              =      -0.097694578218
Free energy (A=E-TS)       =   -4938.538769184962
Est. 0K Energy 0.5*(E+A)   =   -4938.489921895884
Residual Non-orthogonality =       0.000000000000
Residual N_electrons       =      -0.000000000064

Spin          Integrated_Ne            Fermi_level     Delta_Fermi_level
   1       344.000000519539        -0.108100725280             -1.20E-04
   2       343.999999481052        -0.108100725280             -1.20E-04

                           Spin 1           |                 Spin 2           |
     Orb |    H-eigenvalues     Occupancies |    H-eigenvalues     Occupancies |
       1 |    -3.2162977996    1.0000000000 |    -3.2162977990    1.0000000000 | 
                          ------                             ------
     342 |    -0.1112155319    0.7000612655 |    -0.1112155299    0.7000611514 | 
     343 |    -0.1104231381    0.6529351974 |    -0.1104231371    0.6529351330 | 
     344 |    -0.1102720074    0.6435581392 |    -0.1102720063    0.6435580741 | 
                                                   - Gap at zero temperature -
     345 |    -0.1098100213    0.6142298084 |    -0.1098100203    0.6142297412 | 
                - Gap at zero temperature -
     346 |    -0.1086066935    0.5343662810 |    -0.1086066925    0.5343662105 | 
                  Finite temp. Fermi level   |      Finite temp. Fermi level  
     347 |    -0.1076639041    0.4703183977 |    -0.1076639040    0.4703183919 | 
     348 |    -0.1070311301    0.4277457818 |    -0.1070311290    0.4277457127 | 
     349 |    -0.1049660609    0.2988053330 |    -0.1049660599    0.2988052740 | 
     350 |    -0.1042435451    0.2593016202 |    -0.1042435441    0.2593015662 | 
     351 |    -0.1030404867    0.2014955304 |    -0.1030404859    0.2014954995 | 
                          ------                             ------
     498 |     0.5057672545    0.0000000000 |     0.5057672548    0.0000000000 | 

                            |  Abs_value |  Threshold | Converged
     Delta_Free_energy/atom |   7.38E-07 |   1.00E-06 |       Yes
     Delta_Energy/atom      |   9.35E-07 |   1.00E-04 |       Yes
     Delta_Entropy/atom     |   1.98E-07 |   1.00E-04 |       Yes
     Commutator             |   1.64E-05 |   1.00E-05 |        No
     Delta_Fermi_level      |   1.20E-04 |   1.00E-03 |       Yes

  Line search of the free energy minimum:
  Step_type        Step             Free_energy   Predicted_free_energy
.   Initial    0.000000    -4938.53876918496189

Performing  Pulay mixing of Hamiltonian with coefficients:
                        Spin 1               Spin 2
               -6.838239632441      -6.838255476438
                4.987490455618       4.987501991532
                2.671837387390       2.671843730360
               -1.340707899069      -1.340710693598
                1.519619688501       1.519620448144
Lambda-->       0.001431422037       0.001431421535     ... done

.    Trial1    0.068965    -4938.53876116005358

Performing  Pulay mixing of Hamiltonian with coefficients:
                        Spin 1               Spin 2
               -6.838239632445      -6.838255476445
                4.987490455621       4.987501991536
                2.671837387392       2.671843730363
               -1.340707899070      -1.340710693599
                1.519619688502       1.519620448145
Lambda-->       0.001431422037       0.001431421535     ... done

.    Trial2    0.026342    -4938.53877988690056

Performing  Pulay mixing of Hamiltonian with coefficients:
                        Spin 1               Spin 2
               -6.838239632445      -6.838255476445
                4.987490455621       4.987501991536
                2.671837387392       2.671843730363
               -1.340707899070      -1.340710693599
                1.519619688502       1.519620448145
Lambda-->       0.001431422037       0.001431421535     ... done

. Quadratic    0.029737    -4938.53878001253815    -4938.53878002825149

--------------------------------------------------------------------------------
  Iter                              Commutator    Free_energy(A=E-TS)     DeltaA
#    6                          0.000013495112   -4938.53878001253815  -1.08E-05

Step                       =       0.029737350771
Energy (E)                 =   -4938.441072578627
Entropy (-TS)              =      -0.097707433922
Free energy (A=E-TS)       =   -4938.538780012538
Est. 0K Energy 0.5*(E+A)   =   -4938.489926295582
Residual Non-orthogonality =       0.000000000000
Residual N_electrons       =      -0.000000000011

Spin          Integrated_Ne            Fermi_level     Delta_Fermi_level
   1       344.000000630872        -0.108182060008             -8.13E-05
   2       343.999999369230        -0.108182060008             -8.13E-05

                           Spin 1           |                 Spin 2           |
     Orb |    H-eigenvalues     Occupancies |    H-eigenvalues     Occupancies |
       1 |    -3.2163879136    1.0000000000 |    -3.2163879129    1.0000000000 | 
                          ------                             ------
     342 |    -0.1112950163    0.6999555300 |    -0.1112950145    0.6999554325 | 
     343 |    -0.1105067343    0.6530746347 |    -0.1105067326    0.6530745293 | 
     344 |    -0.1103547259    0.6436445115 |    -0.1103547252    0.6436444667 | 
                                                   - Gap at zero temperature -
     345 |    -0.1098934656    0.6143658181 |    -0.1098934639    0.6143657078 | 
                - Gap at zero temperature -
     346 |    -0.1086896383    0.5344752911 |    -0.1086896376    0.5344752421 | 
                  Finite temp. Fermi level   |      Finite temp. Fermi level  
     347 |    -0.1077485303    0.4705415352 |    -0.1077485296    0.4705414859 | 
     348 |    -0.1071154905    0.4279473295 |    -0.1071154888    0.4279472148 | 
     349 |    -0.1050508523    0.2990024504 |    -0.1050508516    0.2990024083 | 
     350 |    -0.1043276516    0.2594465101 |    -0.1043276499    0.2594464195 | 
     351 |    -0.1031258204    0.2016706732 |    -0.1031258191    0.2016706167 | 
                          ------                             ------
     498 |     0.5053477878    0.0000000000 |     0.5053477872    0.0000000000 | 

                            |  Abs_value |  Threshold | Converged
     Delta_Free_energy/atom |   2.78E-07 |   1.00E-06 |       Yes
     Delta_Energy/atom      |   5.20E-08 |   1.00E-04 |       Yes
     Delta_Entropy/atom     |   3.30E-07 |   1.00E-04 |       Yes
     Commutator             |   1.35E-05 |   1.00E-05 |        No
     Delta_Fermi_level      |   8.13E-05 |   1.00E-03 |       Yes

  Line search of the free energy minimum:
  Step_type        Step             Free_energy   Predicted_free_energy
.   Initial    0.000000    -4938.53878001253815

Performing  Pulay mixing of Hamiltonian with coefficients:
                        Spin 1               Spin 2
               -8.501438432416      -8.501442748390
                6.181382141143       6.181385379831
                3.382684538989       3.382686240396
               -2.108329023154      -2.108329551445
               -1.534844307332      -1.534842993988
                3.580545082770       3.580543673596
Lambda-->       0.000224509832       0.000224509615     ... done

.    Trial1    0.029737    -4938.53879937394322

Performing  Pulay mixing of Hamiltonian with coefficients:
                        Spin 1               Spin 2
               -8.501438432411      -8.501442748390
                6.181382141140       6.181385379831
                3.382684538987       3.382686240396
               -2.108329023153      -2.108329551445
               -1.534844307333      -1.534842993988
                3.580545082770       3.580543673596
Lambda-->       0.000224509832       0.000224509615     ... done

.    Trial2    0.400345    -4938.53571614516022

Performing  Pulay mixing of Hamiltonian with coefficients:
                        Spin 1               Spin 2
               -8.501438432411      -8.501442748398
                6.181382141140       6.181385379837
                3.382684538987       3.382686240399
               -2.108329023153      -2.108329551446
               -1.534844307333      -1.534842993987
                3.580545082770       3.580543673596
Lambda-->       0.000224509832       0.000224509615     ... done

. Quadratic    0.029397    -4938.53879954599870    -4938.53879937653528

--------------------------------------------------------------------------------
  Iter                              Commutator    Free_energy(A=E-TS)     DeltaA
#    7                          0.000007449107   -4938.53879954599870  -1.95E-05

Step                       =       0.029397258252
Energy (E)                 =   -4938.441059672899
Entropy (-TS)              =      -0.097739873096
Free energy (A=E-TS)       =   -4938.538799545999
Est. 0K Energy 0.5*(E+A)   =   -4938.489929609449
Residual Non-orthogonality =       0.000000000000
Residual N_electrons       =       0.000000000004

Spin          Integrated_Ne            Fermi_level     Delta_Fermi_level
   1       344.000000745002        -0.108503616434             -3.22E-04
   2       343.999999254961        -0.108503616434             -3.22E-04

                           Spin 1           |                 Spin 2           |
     Orb |    H-eigenvalues     Occupancies |    H-eigenvalues     Occupancies |
       1 |    -3.2167128719    1.0000000000 |    -3.2167128718    1.0000000000 | 
                          ------                             ------
     342 |    -0.1116186249    0.7000727981 |    -0.1116186229    0.7000726876 | 
     343 |    -0.1108351611    0.6534980923 |    -0.1108351597    0.6534980036 | 
     344 |    -0.1106922383    0.6446397695 |    -0.1106922373    0.6446397111 | 
                                                   - Gap at zero temperature -
     345 |    -0.1102208403    0.6147408511 |    -0.1102208388    0.6147407577 | 
                - Gap at zero temperature -
     346 |    -0.1090131139    0.5346052258 |    -0.1090131124    0.5346051265 | 
                  Finite temp. Fermi level   |      Finite temp. Fermi level  
     347 |    -0.1080801887    0.4712264305 |    -0.1080801872    0.4712263301 | 
     348 |    -0.1074439296    0.4284058914 |    -0.1074439281    0.4284057922 | 
     349 |    -0.1053857986    0.2997667103 |    -0.1053857976    0.2997666524 | 
     350 |    -0.1046628277    0.2601592177 |    -0.1046628262    0.2601591375 | 
     351 |    -0.1034630354    0.2023575563 |    -0.1034630335    0.2023574749 | 
                          ------                             ------
     498 |     0.5048803240    0.0000000000 |     0.5048803244    0.0000000000 | 

                            |  Abs_value |  Threshold | Converged
     Delta_Free_energy/atom |   5.01E-07 |   1.00E-06 |       Yes
     Delta_Energy/atom      |   3.31E-07 |   1.00E-04 |       Yes
     Delta_Entropy/atom     |   8.32E-07 |   1.00E-04 |       Yes
     Commutator             |   7.45E-06 |   1.00E-05 |       Yes
     Delta_Fermi_level      |   3.22E-04 |   1.00E-03 |       Yes
EDFT occupancies loop converged after    7 iterations.


Writing density kernel to file "Pd_38.dkn" ... done

Writing Hamiltonian to file "Pd_38.ham" ... done


>>> Density kernel optimised for the current NGWF basis:
     ~~~~~~~~~~~~~~~~~~~~~~~~~~~~~~~~~~~~~~~~~~~~~~~~~~~~~~~~~~~
     Total free energy           =  -4.93853879954600E+03  Eh
     [H,K] commutator            =   7.4491E-06
     ~~~~~~~~~~~~~~~~~~~~~~~~~~~~~~~~~~~~~~~~~~~~~~~~~~~~~~~~~~~


################################################################################
########################### NGWF CG iteration  009 #############################
################################################################################
****** Reciprocal space K.E. preconditioning with k_zero =  3.0000 a0^-1 *******

>>> Checking for convergence of NGWFs:   NOT CONVERGED
  ========================================================================
         NGWF RMS gradient =  2.0196E-05 >  2.0000E-06  | above tolerance
  ========================================================================

>>> Improving NGWFs using line search:
============ Calculation of NGWF S^-1 using Hotelling algorithm ================ 
         Iteration  |  Frobenius norm and Maximum abs value    (of I-S*S_n^-1)   
               1       0.22987400E+00     0.10852223E-01
               2       0.91888779E-03     0.40594983E-04
               3       0.81113071E-07     0.32683669E-08
               4       0.23521115E-12     0.24868996E-13
================================================================================
    Initial Ne1:     343.99963237
    Initial Ne2:     343.99963088
      Final Ne1:     344.00000075
      Final Ne2:     343.99999925
============ Calculation of NGWF S^-1 using Hotelling algorithm ================ 
         Iteration  |  Frobenius norm and Maximum abs value    (of I-S*S_n^-1)   
               1       0.29859449E-01     0.14076092E-02
               2       0.16060279E-04     0.72843562E-06
               3       0.25805392E-10     0.10773604E-11
               4       0.21790845E-12     0.18651747E-13
================================================================================
------------------------------- NGWF line search -------------------------------
RMS gradient                =       0.00002019649510
Trial step length           =               1.042360
Gradient along search dir.  =         -0.00484723633
Functional at step 0        =   -4938.53879954599870
Functional at step 1        =   -4938.54094855152653
Functional predicted        =   -4938.54099757360200
Selected quadratic step     =               0.906920
Conjugate gradients coeff.  =               0.000000
--------------------------- NGWF line search finished --------------------------
                                               
Writing NGWFs to file "Pd_38.tightbox_ngwfs"....  done

>>> Optimising kernel for current NGWFs:

--------------------------- Ensemble-DFT optimisation --------------------------
Running ScaLAPACK on   20 processor(s).

--------------------------------------------------------------------------------
  Iter                              Commutator    Free_energy(A=E-TS)     DeltaA
#    0                          0.000012713927   -4938.54099754858453  -2.20E-03

Step                       =       0.381966011250
Energy (E)                 =   -4938.443257675485
Entropy (-TS)              =      -0.097739873096
Free energy (A=E-TS)       =   -4938.540997548585
Est. 0K Energy 0.5*(E+A)   =   -4938.492127612035
Residual Non-orthogonality =       0.000000000000
Residual N_electrons       =       0.000000000004

Spin          Integrated_Ne            Fermi_level     Delta_Fermi_level
   1       344.000000745002        -0.108503616434              9.00E+99
   2       343.999999254961        -0.108503616434              9.00E+99

                           Spin 1           |                 Spin 2           |
     Orb |    H-eigenvalues     Occupancies |    H-eigenvalues     Occupancies |
       1 |    -3.2167128719    1.0000000000 |    -3.2167128718    1.0000000000 | 
                          ------                             ------
     342 |    -0.1116186249    0.7000727981 |    -0.1116186229    0.7000726876 | 
     343 |    -0.1108351611    0.6534980923 |    -0.1108351597    0.6534980036 | 
     344 |    -0.1106922383    0.6446397695 |    -0.1106922373    0.6446397111 | 
                 - Gap at zero temperature - |     - Gap at zero temperature -
     345 |    -0.1102208403    0.6147408511 |    -0.1102208388    0.6147407577 | 
     346 |    -0.1090131139    0.5346052258 |    -0.1090131124    0.5346051265 | 
                  Finite temp. Fermi level   |      Finite temp. Fermi level  
     347 |    -0.1080801887    0.4712264305 |    -0.1080801872    0.4712263301 | 
     348 |    -0.1074439296    0.4284058914 |    -0.1074439281    0.4284057922 | 
     349 |    -0.1053857986    0.2997667103 |    -0.1053857976    0.2997666524 | 
     350 |    -0.1046628277    0.2601592177 |    -0.1046628262    0.2601591375 | 
     351 |    -0.1034630354    0.2023575563 |    -0.1034630335    0.2023574749 | 
                          ------                             ------
     498 |     0.5048803240    0.0000000000 |     0.5048803244    0.0000000000 | 

                            |  Abs_value |  Threshold | Converged
     Delta_Free_energy/atom |   5.64E-05 |   1.00E-06 |        No
     Delta_Energy/atom      |   5.64E-05 |   1.00E-04 |       Yes
     Delta_Entropy/atom     |     n.a.   |   1.00E-03 |      n.a.
     Commutator             |   1.27E-05 |   1.00E-05 |        No
     Delta_Fermi_level      |     n.a.   |   1.00E-03 |      n.a.

  Line search of the free energy minimum:
  Step_type        Step             Free_energy   Predicted_free_energy
.   Initial    0.000000    -4938.54099754858453

Performing  Pulay mixing of Hamiltonian with coefficients:
                        Spin 1               Spin 2
                1.000000000000       1.000000000000
Lambda-->       0.001536178040       0.001536177931     ... done

.    Trial1    0.381966    -4938.53967105845459

Performing  Pulay mixing of Hamiltonian with coefficients:
                        Spin 1               Spin 2
                1.000000000000       1.000000000000
Lambda-->       0.001536178040       0.001536177931     ... done

.    Trial2    0.145898    -4938.54080207016159
[truncated: 15,258,784 more chars]
