# Supplementary material for: Atomistic simulations on the carbidisation processes in Pd nanoparticles
Source: RSC Adv. 2023 Feb 14;13(9):5619–26. doi: 10.1039/d2ra07462a (PMC9926891; doi:10.1039/d2ra07462a)
Supplement: RA-013-D2RA07462A-s001 [file RA-013-D2RA07462A-s001.zip › Supporting Information/1.Pd_38_Truncated_Octahedron/Interstitial_Transition_State/2/2.Product.xyz]

39        
Initial atomic coordinates
C     8.006296    8.007647   10.006330
Pd    6.052109    8.042098    9.968307
Pd    6.128032   10.029111    8.025760
Pd    6.135460   10.026175   11.961261
Pd    6.143646   11.958439    9.969490
Pd    8.052355    6.048968    9.982141
Pd   10.031095    6.134009    8.032431
Pd   10.043858    6.138188   11.964295
Pd    8.050507   10.015932    6.153575
Pd   10.008232    8.054127    6.149944
Pd    7.985568    7.986741    7.956334
Pd    8.029673   10.060503    9.999332
Pd   10.048092    8.040143    9.998303
Pd   10.026133   10.020085    8.034253
Pd    7.990224    8.006362   12.039028
Pd    8.056155   10.010133   13.851312
Pd   10.041646    8.045209   13.853921
Pd   10.023334   10.020252   11.980531
Pd    9.994931   11.941354    6.158382
Pd    8.003154   11.999121    8.001657
Pd    8.057794   13.841067    9.982762
Pd   10.014075   11.958485    9.996671
Pd    9.999265   13.845919    8.058311
Pd    8.005512   11.981962   11.997151
Pd   10.031891   11.949917   13.848171
Pd   10.014542   13.840146   11.939077
Pd   11.953671    6.140746    9.997610
Pd   11.941405   10.002268    6.154638
Pd   11.999677    8.001705    8.002378
Pd   11.957536   10.012319    9.991858
Pd   13.837261    8.058567   10.007745
Pd   13.840460    9.997595    8.061693
Pd   11.999051    8.005894   11.998332
Pd   11.951425   10.001516   13.857849
Pd   13.832652    9.997533   11.941710
Pd   11.994139   11.996815    8.006903
Pd   11.943063   13.851622    9.997438
Pd   13.843144   11.939978   10.007712
Pd   11.993535   11.992516   11.993545
