# Supplementary material for: Atomistic simulations on the carbidisation processes in Pd nanoparticles
Source: RSC Adv. 2023 Feb 14;13(9):5619–26. doi: 10.1039/d2ra07462a (PMC9926891; doi:10.1039/d2ra07462a)
Supplement: RA-013-D2RA07462A-s001 [file RA-013-D2RA07462A-s001.zip › Supporting Information/1.Pd_38_Truncated_Octahedron/Interstitial_Transition_State/2/Pd_38.dat]

TASK transitionstatesearch
tssearch_method : LSTQST
tssearch_lstqst_protocol : CompleteLSTQST 
CUTOFF_ENERGY 800.0000000000   eV                 
MAXIT_NGWF_CG 100            
XC_FUNCTIONAL PBE
SPINPOLARIZED FALSE
CONSTANT_EFIELD 0.0000000000     0.0000000000     0.0000000000     
OUTPUT_DETAIL VERBOSE      
DO_PROPERTIES TRUE
WRITE_DENSITY_PLOT TRUE                     
EDFT TRUE 
write_xyz               : T 
PAW                     : F
edft_spin_fix           : 0
edft_update_scheme      : pulay_mix
edft_maxit              : 10
write_hamiltonian       : T
edft_smearing_width     : 0.1 eV
geom_continuation       : F  
geom_maxiter            : 40  
write_denskern          : T
write_tightbox_ngwfs    : T
write_converged_dkngwfs : F
geom_disp_tol           : 1e-2 bohr
geom_force_tol          : 7e-3 "ha/bohr"

%block lattice_cart
Ang
 20.00000000000       0.000000000000       0.000000000000       
 0.000000000000       20.00000000000       0.000000000000       
 0.000000000000       0.000000000000       20.00000000000      
%endblock lattice_cart

%block positions_abs
Ang
C     8.003906    9.999936   11.995588
Pd    6.139805    8.025828    9.961423
Pd    6.142047    9.999975    8.039516
Pd    6.047497    9.999919   11.949866
Pd    6.139965   11.973990    9.961344
Pd    8.050416    6.144883    9.978270
Pd   10.002394    6.155096    8.055727
Pd   10.021613    6.145102   11.949068
Pd    8.055766   10.000046    6.165549
Pd    9.995826    8.058689    6.164313
Pd    8.009047    8.000641    7.998427
Pd    8.032394   10.000525    9.945730
Pd   10.023746    8.019921    9.975443
Pd   10.016513   10.000632    8.029115
Pd    7.994325    7.947048   12.005509
Pd    8.049806    9.999912   13.952122
Pd   10.038279    8.025890   13.860344
Pd   10.054316   10.000402   11.967455
Pd    9.996300   11.941213    6.164278
Pd    8.009225   11.999498    7.998239
Pd    8.050826   13.854737    9.978035
Pd   10.023926   11.979899    9.975452
Pd   10.002637   13.844471    8.055940
Pd    7.994595   12.052835   12.005546
Pd   10.038664   11.973952   13.860344
Pd   10.022005   13.854636   11.948749
Pd   11.944888    6.155099    9.997271
Pd   11.942490   10.000095    6.157156
Pd   11.989790    8.011912    8.010319
Pd   11.971277   10.000638    9.982995
Pd   13.836250    8.058494   10.004040
Pd   13.843197   10.000125    8.057925
Pd   12.001719    8.000837   11.990530
Pd   11.960963   10.000033   13.857758
Pd   13.835516   10.000096   11.943881
Pd   11.990025   11.988181    8.010311
Pd   11.944789   13.844460    9.997201
Pd   13.836552   11.941394   10.004008
Pd   12.002009   11.999267   11.990520 
%endblock positions_abs
%block positions_abs_product
Ang
C     8.006296    8.007647   10.006330
Pd    6.052109    8.042098    9.968307
Pd    6.128032   10.029111    8.025760
Pd    6.135460   10.026175   11.961261
Pd    6.143646   11.958439    9.969490
Pd    8.052355    6.048968    9.982141
Pd   10.031095    6.134009    8.032431
Pd   10.043858    6.138188   11.964295
Pd    8.050507   10.015932    6.153575
Pd   10.008232    8.054127    6.149944
Pd    7.985568    7.986741    7.956334
Pd    8.029673   10.060503    9.999332
Pd   10.048092    8.040143    9.998303
Pd   10.026133   10.020085    8.034253
Pd    7.990224    8.006362   12.039028
Pd    8.056155   10.010133   13.851312
Pd   10.041646    8.045209   13.853921
Pd   10.023334   10.020252   11.980531
Pd    9.994931   11.941354    6.158382
Pd    8.003154   11.999121    8.001657
Pd    8.057794   13.841067    9.982762
Pd   10.014075   11.958485    9.996671
Pd    9.999265   13.845919    8.058311
Pd    8.005512   11.981962   11.997151
Pd   10.031891   11.949917   13.848171
Pd   10.014542   13.840146   11.939077
Pd   11.953671    6.140746    9.997610
Pd   11.941405   10.002268    6.154638
Pd   11.999677    8.001705    8.002378
Pd   11.957536   10.012319    9.991858
Pd   13.837261    8.058567   10.007745
Pd   13.840460    9.997595    8.061693
Pd   11.999051    8.005894   11.998332
Pd   11.951425   10.001516   13.857849
Pd   13.832652    9.997533   11.941710
Pd   11.994139   11.996815    8.006903
Pd   11.943063   13.851622    9.997438
Pd   13.843144   11.939978   10.007712
Pd   11.993535   11.992516   11.993545
%endblock positions_abs_product

%block species
Pd Pd 46 13 9.0
C  C  6  4  9.0 
%endblock species

%block species_atomic_set
Pd SOLVE
C  SOLVE
%endblock species_atomic_set

%block species_pot
Pd    "Pd_NCP19_PBE_OTF.usp"
C     "C_NCP19_PBE_OTF.usp"
%endblock species_pot

%block species_constraints
Pd NONE
C  NONE
%endblock species_constraints
