# Supplementary material for: Atomistic simulations on the carbidisation processes in Pd nanoparticles
Source: RSC Adv. 2023 Feb 14;13(9):5619–26. doi: 10.1039/d2ra07462a (PMC9926891; doi:10.1039/d2ra07462a)
Supplement: RA-013-D2RA07462A-s001 [file RA-013-D2RA07462A-s001.zip › Supporting Information/1.Pd_38_Truncated_Octahedron/Interstitial_Transition_State/2/Pd_38.out]

==================================================================================
It's Wed 23 Feb 12:00:42 GMT 2022.
*** Starting onetep_launcher (node node-c12n-011, PIDs 50241 50242 50243 50244 50245 50246 50247 50248 50249 50250)...
    - ONETEP arguments: Pd_38.dat
    - Current directory: /lustre/scratch/mmm1045/2.ONETEP_Calculations/2.Octahedron/2.Truncated/1.Pd_38/2.Carbon/Barrier_Test/Interstitial/2/CompleteLSTQST
    - Launcher executable directory: /lustre/home/mmm1045/onetep/utils
    - (-e) ONETEP executable has NOT been specified through command-line
      ... ARCH environment variable has not been set either
      ... resolving onetep.* -> no matches
      ... resolving /lustre/home/mmm1045/onetep/utils/onetep.* -> no matches
      ... resolving /lustre/home/mmm1045/onetep/utils/../bin/onetep.young -> /lustre/home/mmm1045/onetep/utils/../bin/onetep.young
      ... resolving /lustre/scratch/mmm1045/2.ONETEP_Calculations/2.Octahedron/2.Truncated/1.Pd_38/2.Carbon/Barrier_Test/Interstitial/2/CompleteLSTQST/onetep.* -> no matches
      ... resolving /lustre/scratch/mmm1045/2.ONETEP_Calculations/2.Octahedron/2.Truncated/1.Pd_38/2.Carbon/Barrier_Test/Interstitial/2/CompleteLSTQST/../bin/onetep.* -> no matches
      ... trying /lustre/home/mmm1045/onetep/utils/../bin/onetep.young
          -> looks OK
*** Setting up environment...
    - (-s) Process stack size: unlimited
    - (-t) OMP_NUM_THREADS: 4
    - (-o) OMP_STACKSIZE: 64M
    - (-c) Maximum core file size: 2048000
    - (-d) decfort_dump_flag: n
    - (-m) I_MPI_OFA_TRANSLATION_CACHE: 0
    - (-m) I_MPI_DAPL_TRANSLATION_CACHE: 0
    - (-m) I_MPI_DAPL_UD_TRANSLATION_CACHE: 0
*** Starting ONETEP...
    - /lustre/home/mmm1045/onetep/utils/../bin/onetep.young Pd_38.dat
=================================================================================
_________________________________________________________________________________
[0] MPI startup(): I_MPI_DAPL_UD_TRANSLATION_CACHE variable has been removed from the product, its value is ignored

[0] MPI startup(): I_MPI_OFA_TRANSLATION_CACHE variable has been removed from the product, its value is ignored

[0] MPI startup(): I_MPI_DAPL_TRANSLATION_CACHE variable has been removed from the product, its value is ignored

 +---------------------------------------------------------------+
 |                                                               |
 |        ####### #     # ####### ####### ####### ######         |
 |        #     # ##    # #          #    #       #     #        |
 |        #     # # #   # #          #    #       #     #        |
 |        #     # #  #  # #####      #    #####   ######         |
 |        #     # #   # # #          #    #       #              |
 |        #     # #    ## #          #    #       #              |
 |        ####### #     # #######    #    ####### #              |
 |                                                               |
 |        Linear-Scaling Ab Initio Total Energy Program          |
 |                                                               |
 |          Release for academic collaborators of ODG            |
 |                                             Version 6.1.3.14  |
 |                                                               |
 +---------------------------------------------------------------+
 |                                                               |
 |  Authors:                                                     |
 |  Jacek Dziedzic, Peter D. Haynes, Nicholas D. M. Hine,        |
 |  Arash A. Mostofi, Mike C. Payne and Chris-Kriton Skylaris    |
 |                                                               |
 |  Contributors:                                                |
 |  J. Aarons, L. Andrinopoulos, P. W. Avraam, R. A. Bell,       |
 |  A. Bhandari, G. A. Bramley, R. J. Charlton, S. J. Clark,     |
 |  R. J. Clements, G. C. Constantinescu, F. Corsetti,           |
 |  N. Corsini, O. Dieguez, S. M. M. Dubois, K. K. B. Duff,      |
 |  J. M. Escartin, A. Greco, H. Helal, Q. O. Hill, L. P. Lee,   |
 |  J.-H. Li, E. B. Linscott, G. Moynihan, D. D. O`Regan,        |
 |  O. K. Okan, M. J. S. Phipps, C. J. Pickard,                  |
 |  J. C. A. Prentice, M. I. J. Probert, L. E. Ratcliff,         |
 |  M. Robinson, A. Ruiz Serrano, J. S. Spencer, E. W. Tait,     |
 |  G. Teobaldi, D. Turban, V. Vitale, K. A. Wilkinson,          |
 |  C. Weber, J. C. Womack, N. Yeung and T. J. Zuehlsdorff       |
 |                                                               |
 |                                   Copyright (c) 2004-2021     |
 |                                                               |
 |  Please cite:                                                 |
 |  "The ONETEP linear-scaling density functional theory program"|
 |   J. Chem. Phys. 152(17) 174111 (2020)                        |
 |                                                               |
 |          in all publications arising from your use of ONETEP. |
 |                                                               |
 +---------------------------------------------------------------+
 |                                                               |
 |   ONETEP is based on developments described in the following  |
 |   publications:                                               |
 |                                                               |
 |  "Nonorthogonal generalized Wannier function pseudopotential  |
 |   plane-wave method".                                         |
 |   C.-K. Skylaris, A. A. Mostofi, P. D. Haynes, O. Dieguez,    |
 |   M. C. Payne.                                                |
 |   Phys. Rev. B 66 035119 (2002).                              |
 |                                                               |
 |  "Preconditioned iterative minimization for linear-scaling    |
 |   electronic structure calculations".                         |
 |   A. A. Mostofi, P. D. Haynes, C.-K. Skylaris, M. C. Payne.   |
 |   J. Chem. Phys. 119(17), pp.8842-8848 (2003).                |
 |                                                               |
 |  "Total-energy calculations on a real space grid with         |
 |   localized functions and a plane-wave basis".                |
 |   A. A. Mostofi, C.-K. Skylaris, P. D. Haynes, M. C. Payne.   |
 |   Comput. Phys. Commun. 147, pp.788-802 (2002).               |
 |                                                               |
 |  "Accurate kinetic energy evaluation in electronic structure  |
 |   calculations with localized functions on real space grids"  |
 |   C.-K. Skylaris, A. A. Mostofi, P. D. Haynes, C. J. Pickard, |
 |   M. C. Payne.                                                |
 |   Comput. Phys. Commun. 140, pp.315-322 (2001).               |
 |                                                               |
 |  "Accurate ionic forces and geometry optimization in linear-  |
 |   scaling density-functional theory with local orbitals"      |
 |   N. D. M. Hine, M. Robinson, P. D. Haynes, C.-K. Skylaris,   |
 |   M. C. Payne, and A. A. Mostofi.                             |
 |   Phys. Rev. B 83 195102 (2011).                              |
 |                                                               |
 +---------------------------------------------------------------+

Job started: 23-02-2022 12:00 (-0000)
 
Reading parameters from file "Pd_38.dat" ...... done

If your calculation crashes here, before "Checking processes and threads..."
is displayed, then your stack size is insufficient.
If so, use "ulimit -s unlimited" at runtime.
You can disable this check with "check_stack_size F".

Checking processes and threads...
   Determining the default number of threads...
      No default threads set at compilation time: defaulting to 1.
      OpenMP library call suggests 4 threads.
      Hybrid MPI-OpenMP compilation detected.
      Number of MPI processes > 1.
      OMP_NUM_THREADS environment variable present and
      its value matches the one obtained from the OpenMP library call.
      Using this value as default.
      Default threads: 4
      Default applies to threads_max and threads_num_fftboxes.
      Settings in the input file override this default.
   ... done

   Running with 20 MPI processes.
   There are 10 MPI processes running on the same node as the root process.
   Each MPI process is using: 
               1 threads for simulation cell FFTs.
               1 threads for parallel FFT box operations.
               4 threads for loops over batched FFT box operations.
               4 threads in other parallel regions.
... done

Basic input checks...
Resetting ngwf_cg_rotate to TRUE for EDFT calculations
... done

Reading geometry and species blocks from file "Pd_38.dat" ...    
  Number of PPD points along a3 set to 1.  This is 
  the default value, it may have been provided also in the input file.
... done
 Writing xyz coordinates to file "Pd_38.xyz" ... done


--------------------------------------------------------------------------------
---------------------------------- INPUT FILE ----------------------------------
--------------------------------------------------------------------------------

TASK transitionstatesearch                                                      
tssearch_method : LSTQST                                                        
tssearch_lstqst_protocol : CompleteLSTQST                                       
CUTOFF_ENERGY 800.0000000000   eV                                               
MAXIT_NGWF_CG 100                                                               
XC_FUNCTIONAL PBE                                                               
SPINPOLARIZED FALSE                                                             
CONSTANT_EFIELD 0.0000000000     0.0000000000     0.0000000000                  
OUTPUT_DETAIL VERBOSE                                                           
DO_PROPERTIES TRUE                                                              
WRITE_DENSITY_PLOT TRUE                                                         
EDFT TRUE                                                                       
write_xyz               : T                                                     
PAW                     : F                                                     
edft_spin_fix           : 0                                                     
edft_update_scheme      : pulay_mix                                             
edft_maxit              : 10                                                    
write_hamiltonian       : T                                                     
edft_smearing_width     : 0.1 eV                                                
geom_continuation       : F                                                     
geom_maxiter            : 40                                                    
write_denskern          : T                                                     
write_tightbox_ngwfs    : T                                                     
write_converged_dkngwfs : F                                                     
geom_disp_tol           : 1e-2 bohr                                             
geom_force_tol          : 7e-3 "ha/bohr"                                        
%block lattice_cart                                                             
Ang                                                                             
20.00000000000       0.000000000000       0.000000000000                        
0.000000000000       20.00000000000       0.000000000000                        
0.000000000000       0.000000000000       20.00000000000                        
%endblock lattice_cart                                                          
%block positions_abs                                                            
     Hash =  -000004937536205607513351
%endblock positions_abs                                                         
%block positions_abs_product                                                    
     Hash =  -000004191430207553858810
%endblock positions_abs_product                                                 
%block species                                                                  
Pd Pd 46 13 9.0                                                                 
C  C  6  4  9.0                                                                 
%endblock species                                                               
%block species_atomic_set                                                       
Pd SOLVE                                                                        
C  SOLVE                                                                        
%endblock species_atomic_set                                                    
%block species_pot                                                              
Pd    "Pd_NCP19_PBE_OTF.usp"                                                    
C     "C_NCP19_PBE_OTF.usp"                                                     
%endblock species_pot                                                           
%block species_constraints                                                      
Pd NONE                                                                         
C  NONE                                                                         
%endblock species_constraints                                                   

--------------------------------------------------------------------------------
-------------------------------- END INPUT FILE --------------------------------
--------------------------------------------------------------------------------


 
<<<<<<<<<<<<<<<<<<<<<<<<<<<<<<<<< Full system >>>>>>>>>>>>>>>>>>>>>>>>>>>>>>>>>>
<<<<<<<<<<<<<<<<<<<<<<<<< Pseudopotential information >>>>>>>>>>>>>>>>>>>>>>>>>>
File: C_NCP19_PBE_OTF.usp [ 2001 points up to Gmax=  52.9 (1/bohr)]
  Atomic number:  6;  ionic charge:  4.000000
    Shell 1: l = 0; rc = 1.19 bohr
  Core charge supplied for Nonlinear Core Corrections
File: Pd_NCP19_PBE_OTF.usp [ 2001 points up to Gmax=  52.9 (1/bohr)]
  Atomic number: 46;  ionic charge: 18.000000
    Shell 1: l = 0; rc = 1.48 bohr
    Shell 2: l = 0; rc = 1.48 bohr
    Shell 3: l = 1; rc = 1.48 bohr
  Core charge supplied for Nonlinear Core Corrections
<<<<<<<<<<<<<<<<<<<<<<<<<<<<<<<<<<<<<<<<>>>>>>>>>>>>>>>>>>>>>>>>>>>>>>>>>>>>>>>>

-------------------------- Atom counting information ---------------------------
Symbol    Natoms    Nngwfs    Nprojs
  C          1         4         1
  Pd        38       494       190
.......   ......    ......    ......
Totals:     39       498       191
--------------------------------------------------------------------------------

=============================== PSINC grid sizes ===============================
                      Simulation cell:   75 x  75 x  75
                              FFT-box:   75 x  75 x  75
                                  PPD:    5 x   5 x   1
Grid space d1=  0.503927167406a0 (KE cutoff=  29.91358Eh = 813.99005eV)
Grid space d2=  0.503927167406a0 (KE cutoff=  29.91358Eh = 813.99005eV)
Grid space d3=  0.503927167406a0 (KE cutoff=  29.91358Eh = 813.99005eV)
================================================================================

********************* Fourier parallelisation information **********************
       Coarse grid (whole simulation cell) dimensions:     75    75    75
          Real-space ('12') slabs/proc (min max mean):      3     4     3
         Recip-space ('23') slabs/proc (min max mean):      1     2     1
********************************************************************************

********************* Fourier parallelisation information **********************
       Double grid (whole simulation cell) dimensions:    150   150   150
          Real-space ('12') slabs/proc (min max mean):      7     8     7
         Recip-space ('23') slabs/proc (min max mean):      3     4     3
********************************************************************************

Atom SCF Calculation for Pd : Z (AE atom) =  46 : Z (PS atom) =  18
Config String:
Orbitals (num,occ):  5     2.00 6.0010.00 0.00 0.00
Orbitals   (num,l):  5        0    1    2    0    1
Real-space Grid (nr,dr,rmax): 1353    0.0066568047    9.0000000000
Spherical Bessel Basis (nsws,lmax,cutoff):   37    2  176.3951722778
Confining potential (l,width,scale):  0    3.0000000000  100.0000000000
Confining potential (l,width,scale):  1    3.0000000000  100.0000000000
Confining potential (l,width,scale):  2    3.0000000000  100.0000000000
  1        -74.2420228089  -48.1733484465   91.3988812918  -12.1176941279
  2       -148.1839904279  -13.1536968006  119.6792955845  -15.4720506838
  3       -113.3321013079  -30.1572690813  102.4838595968  -13.6016635895
  4       -141.6865266490  -15.4890614439  116.9174365992  -15.2276585379
  5       -122.6125846797  -23.6822485375  108.3634949498  -14.2569457079
  6       -133.2221173236  -18.0028392484  114.0588794146  -14.8772371140
  7       -128.9911987195  -19.6138444432  112.3739820189  -14.6732703913
  8       -130.0704215890  -18.9522415067  113.0529379327  -14.7404473352
  9       -129.7881825862  -19.0098902111  112.9930197116  -14.7296263512
 10       -129.7646781606  -18.9768113592  113.0268927867  -14.7308028985
 11       -129.7513126316  -18.9610783575  113.0429750804  -14.7312559347
 12       -129.7423237065  -18.9498891476  113.0544004056  -14.7315682275
 13       -129.7362712553  -18.9419172009  113.0625306473  -14.7317827711
 14       -129.7321979001  -18.9362238077  113.0683295404  -14.7319301071
 15       -129.7294588055  -18.9321476216  113.0724757032  -14.7320313429
 16       -129.7276187227  -18.9292221623  113.0754473803  -14.7321009660
 17       -129.7263828337  -18.9271176003  113.0775823181  -14.7321489009
 18       -129.7255562501  -18.9255996058  113.0791202533  -14.7321820037
 19       -129.7250018023  -18.9245030593  113.0802297881  -14.7322048183
 20       -129.7246313634  -18.9237088665  113.0810324179  -14.7322206104
 21       -129.7243840294  -18.9231325210  113.0816142104  -14.7322315583
 22       -129.7242183177  -18.9227133164  113.0820368867  -14.7322391747
 23       -129.7241106782  -18.9224072655  113.0823452073  -14.7322445481
 24       -129.7240380854  -18.9221844696  113.0825694186  -14.7322482409
 25       -129.7239907354  -18.9220215542  113.0827332360  -14.7322508325
 26       -129.7239586698  -18.9219024886  113.0828528406  -14.7322526289
 27       -129.7239378223  -18.9218148950  113.0829407627  -14.7322539222
 28       -129.7239245913  -18.9217503097  113.0830055510  -14.7322548612
 29       -129.7239161808  -18.9217027059  113.0830532776  -14.7322555364
 30       -129.7239108377  -18.9216676113  113.0830884441  -14.7322560199
 31       -129.7239074725  -18.9216417167  113.0831143793  -14.7322563664
 32       -129.7239053870  -18.9216225891  113.0831335286  -14.7322566158
 33       -129.7239041253  -18.9216084439  113.0831476845  -14.7322567960
 34       -129.7239033882  -18.9215979717  113.0831581612  -14.7322569268
 35       -129.7239029803  -18.9215902109  113.0831659233  -14.7322570222
 36       -129.7239027747  -18.9215844540  113.0831716798  -14.7322570921
 37       -129.7239026900  -18.9215801798  113.0831759529  -14.7322571436
Atom SCF converged after  37 iterations to a total energy of   -129.72390269

Atom SCF Calculation for C  : Z (AE atom) =   6 : Z (PS atom) =   4
Config String:
Orbitals (num,occ):  2     2.00 2.00
Orbitals   (num,l):  2        0    1
Real-space Grid (nr,dr,rmax): 1353    0.0066568047    9.0000000000
Spherical Bessel Basis (nsws,lmax,cutoff):   37    1  176.3951722778
Confining potential (l,width,scale):  0    3.0000000000  100.0000000000
Confining potential (l,width,scale):  1    3.0000000000  100.0000000000
  1         -5.8591838188   -1.2582654164    4.5135250021   -1.7471920502
  2         -5.6035860817   -1.3649252440    4.4047711452   -1.7030708134
  3         -5.5947807249   -1.3789195009    4.3922085012   -1.6970186380
  4         -5.5979557309   -1.3818514012    4.3898615689   -1.6958530449
  5         -5.5994249070   -1.3835267232    4.3884743930   -1.6952428187
  6         -5.6001601102   -1.3844622988    4.3876834118   -1.6949182005
  7         -5.6005461345   -1.3849784926    4.3872405919   -1.6947440681
  8         -5.6007546064   -1.3852612413    4.3869953419   -1.6946503218
  9         -5.6008688182   -1.3854154297    4.3868604043   -1.6945997821
 10         -5.6009317523   -1.3854992773    4.3867864676   -1.6945725236
 11         -5.6009664670   -1.3855447914    4.3867460653   -1.6945578211
 12         -5.6009855902   -1.3855694670    4.3867240295   -1.6945498919
 13         -5.6009960992   -1.3855828331    4.3867120277   -1.6945456163
 14         -5.6010018582   -1.3855900681    4.3867054982   -1.6945433113
 15         -5.6010050052   -1.3855939823    4.3867019490   -1.6945420689
 16         -5.6010067202   -1.3855960990    4.3867000214   -1.6945413993
 17         -5.6010076523   -1.3855972431    4.3866989751   -1.6945410385
 18         -5.6010081578   -1.3855978614    4.3866984075   -1.6945408441
 19         -5.6010084313   -1.3855981953    4.3866980998   -1.6945407394
 20         -5.6010085789   -1.3855983757    4.3866979331   -1.6945406830
 21         -5.6010086585   -1.3855984731    4.3866978428   -1.6945406526
Atom SCF converged after  21 iterations to a total energy of     -5.60100866
================================================================================
<<<<<<<<<<<<<<<<<<< Starting ONETEP Transition State Search >>>>>>>>>>>>>>>>>>>>
================================================================================

 Transition State Search: output file is "Pd_38.ts"
    
  Number of PPD points along a3 set to 1.  This is 
  the default value, it may have been provided also in the input file.
++++++++++++++++++++++++++++++++++++++++++++++++++++++++++++++++++++++++++++++++
+++++++++++++++++++++++ Linear synchronous transit method ++++++++++++++++++++++
++++++++++++++++++++++++++++++++++++++++++++++++++++++++++++++++++++++++++++++++
 
 +++++++++++++++++++++++++++++++++++++++++++++++++++++++
 Difference vector: Fractional components 
 +++++++++++++++++++++++++++++++++++++++++++++++++++++++
    0.000119500   -0.099614450   -0.099462900
   -0.004384800    0.000813500    0.000344200
   -0.000700750    0.001456800   -0.000687800
    0.004398150    0.001312800    0.000569750
    0.000184050   -0.000777550    0.000407300
    0.000096950   -0.004795750    0.000193550
    0.001435050   -0.001054350   -0.001164800
    0.001112250   -0.000345700    0.000761350
   -0.000262950    0.000794300   -0.000598700
    0.000620300   -0.000228100   -0.000718450
   -0.001173950   -0.000695000   -0.002104650
   -0.000136050    0.002998900    0.002680100
    0.001217300    0.001011100    0.001143000
    0.000481000    0.000972650    0.000256900
   -0.000205050    0.002965700    0.001675950
    0.000317450    0.000511050   -0.005040500
    0.000168350    0.000965950   -0.000321150
   -0.001549100    0.000992500    0.000653800
   -0.000068450    0.000007050   -0.000294800
   -0.000303550   -0.000018850    0.000170900
    0.000348400   -0.000683500    0.000236350
   -0.000492550   -0.001070700    0.001060950
   -0.000168600    0.000072400    0.000118550
    0.000545850   -0.003543650   -0.000419750
   -0.000338650   -0.001201750   -0.000608650
   -0.000373150   -0.000724500   -0.000483600
    0.000439150   -0.000717650    0.000016950
   -0.000054250    0.000108650   -0.000125900
    0.000494350   -0.000510350   -0.000397050
   -0.000687050    0.000584050    0.000443150
    0.000050550    0.000003650    0.000185250
   -0.000136850   -0.000126500    0.000188400
   -0.000133400    0.000252850    0.000390100
   -0.000476900    0.000074150    0.000004550
   -0.000143200   -0.000128150   -0.000108550
    0.000205700    0.000431700   -0.000170400
   -0.000086300    0.000358100    0.000011850
    0.000329600   -0.000070800    0.000185200
   -0.000423700   -0.000337550    0.000151250
 +++++++++++++++++++++++++++++++++++++++++++++++++++++++
 
 +++++++++++++++++++++++++++++++++++++++++++++++++++++++
 Periodic cell setup complete
 +++++++++++++++++++++++++++++++++++++++++++++++++++++++
 

Determining parallel strategy ...
... using space-filling curve
... NGWF load balancing: max     26;  min     13;  average     25
... Projector load balancing: max     10;  min      5;  average     10
... done
Calculating Ewald energy ...
              Ewald: real-space energy =    8488.937817
        Ewald: reciprocal-space energy =    3558.287465
         Ewald: (sum_charge)**2 Energy =    1846.558097
         Ewald: (sum_charge**2) Energy =     600.677030
                          Ewald Energy =    9599.990156
Basis initialisation ...... NGWF spheres initialised
... Projector spheres initialised
... NGWF tight boxes initialised
... Tight-boxes gathered
... NGWF basis size (local,global):     314602   6051950
... Nonlocal pseudopotential projector initialisation
... done

========================== Sparse matrix information ===========================
                        Overlap matrix filling: 100.00%
                        Density kernel filling: 100.00%
              NGWF-Proj overlap matrix filling:  59.33%
                    Hamiltonian matrix filling: 100.00%
                  NGWF diagonal matrix filling:   2.60%
                             KS matrix filling: 100.00% 
                           KSKS matrix filling: 100.00% 
================================================================================

Sparse matrix initialisation ... done
NGWF initialisation ...... done
============ Calculation of NGWF S^-1 using Hotelling algorithm ================ 
         Iteration  |  Frobenius norm and Maximum abs value    (of I-S*S_n^-1)   
               1       0.22235201E+02     0.99786846E+00
               2       0.22158951E+02     0.99574286E+00
               3       0.22017575E+02     0.99150928E+00
               4       0.21767847E+02     0.98313751E+00
               5       0.21347598E+02     0.96670926E+00
               6       0.20656110E+02     0.93492962E+00
               7       0.19522725E+02     0.87497852E+00
               8       0.17717174E+02     0.84134388E+00
               9       0.15108047E+02     0.82037215E+00
              10       0.12137658E+02     0.79256687E+00
              11       0.10055513E+02     0.76335162E+00
              12       0.92497961E+01     0.74092915E+00
              13       0.88546292E+01     0.72310319E+00
              14       0.84710359E+01     0.69978188E+00
              15       0.79881356E+01     0.66411027E+00
              16       0.73941634E+01     0.61092790E+00
              17       0.67352543E+01     0.54109100E+00
              18       0.60188858E+01     0.48345527E+00
              19       0.51973899E+01     0.42565808E+00
              20       0.42669636E+01     0.35186520E+00
              21       0.32945459E+01     0.27258051E+00
              22       0.22858130E+01     0.19853812E+00
              23       0.13199775E+01     0.12751406E+00
              24       0.55993477E+00     0.60987076E-01
              25       0.13283859E+00     0.15899350E-01
              26       0.10256416E-01     0.12490786E-02
              27       0.72756934E-04     0.87663922E-05
              28       0.37430514E-08     0.44881698E-09
              29       0.22582044E-12     0.20428104E-13
================================================================================
Calculating core density ... ... done
Up spin density kernel initialisation ...... done
Down spin density kernel initialisation ...... done

Writing density kernel to file "Pd_38.dkn" ... done

>>> Optimising kernel for current NGWFs:

--------------------------- Ensemble-DFT optimisation --------------------------
Running ScaLAPACK on   20 processor(s).

--------------------------------------------------------------------------------
  Iter                              Commutator    Free_energy(A=E-TS)     DeltaA
#    0                          0.008174932478   -4931.64469530546921  -4.93E+03

Step                       =       0.381966011250
Energy (E)                 =   -4931.542715067585
Entropy (-TS)              =      -0.101980237884
Free energy (A=E-TS)       =   -4931.644695305469
Est. 0K Energy 0.5*(E+A)   =   -4931.593705186528
Residual Non-orthogonality =       0.000000000000
Residual N_electrons       =       0.000000000000

Spin          Integrated_Ne            Fermi_level     Delta_Fermi_level
   1       344.000000000000        -0.026811184328             -2.68E-02
   2       344.000000000000        -0.026811184328             -2.68E-02

                           Spin 1           |                 Spin 2           |
     Orb |    H-eigenvalues     Occupancies |    H-eigenvalues     Occupancies |
       1 |    -3.0821619933    1.0000000000 |    -3.0821619933    1.0000000000 | 
                          ------                             ------
     340 |    -0.0300273484    0.7058204575 |    -0.0300273484    0.7058204577 | 
     341 |    -0.0290001134    0.6446589187 |    -0.0290001134    0.6446589189 | 
     342 |    -0.0287435116    0.6285071387 |    -0.0287435116    0.6285071389 | 
     343 |    -0.0285446199    0.6157851099 |    -0.0285446199    0.6157851101 | 
     344 |    -0.0270960843    0.5193717806 |    -0.0270960843    0.5193717808 | 
                 - Gap at zero temperature - |     - Gap at zero temperature -
                  Finite temp. Fermi level   |      Finite temp. Fermi level  
     345 |    -0.0264347072    0.4744109871 |    -0.0264347072    0.4744109873 | 
     346 |    -0.0264149406    0.4730699937 |    -0.0264149406    0.4730699940 | 
     347 |    -0.0256034687    0.4185717887 |    -0.0256034687    0.4185717889 | 
     348 |    -0.0254893624    0.4110347842 |    -0.0254893624    0.4110347844 | 
     349 |    -0.0251594098    0.3894856536 |    -0.0251594098    0.3894856538 | 
                          ------                             ------
     498 |     0.7786536955    0.0000000000 |     0.7786536955    0.0000000000 | 

                            |  Abs_value |  Threshold | Converged
     Delta_Free_energy/atom |   1.26E+02 |   1.00E-06 |        No
     Delta_Energy/atom      |   1.26E+02 |   1.00E-04 |        No
     Delta_Entropy/atom     |   2.61E-03 |   1.00E-04 |        No
     Commutator             |   8.17E-03 |   1.00E-05 |        No
     Delta_Fermi_level      |   2.68E-02 |   1.00E-03 |        No

  Line search of the free energy minimum:
  Step_type        Step             Free_energy   Predicted_free_energy
.   Initial    0.000000    -4931.64469530546921

Performing  Pulay mixing of Hamiltonian with coefficients:
                        Spin 1               Spin 2
                1.000000000000       1.000000000000
Lambda-->     184.891883920994     184.891883921037     ... done

.    Trial1    0.381966    -4910.76276989637063

Performing  Pulay mixing of Hamiltonian with coefficients:
                        Spin 1               Spin 2
                1.000000000000       1.000000000000
Lambda-->     184.891883920994     184.891883921037     ... done

.    Trial2    0.145898    -4929.45422611638969

Performing  Pulay mixing of Hamiltonian with coefficients:
                        Spin 1               Spin 2
                1.000000000000       1.000000000000
Lambda-->     184.891883920994     184.891883921037     ... done

. Quadratic    0.028261    -4934.65163614173798    -4931.77886621074140

--------------------------------------------------------------------------------
  Iter                              Commutator    Free_energy(A=E-TS)     DeltaA
#    1                          0.004610413485   -4934.65163614173798  -3.01E+00

Step                       =       0.028261412040
Energy (E)                 =   -4934.547543531044
Entropy (-TS)              =      -0.104092610691
Free energy (A=E-TS)       =   -4934.651636141738
Est. 0K Energy 0.5*(E+A)   =   -4934.599589836391
Residual Non-orthogonality =       0.000000000000
Residual N_electrons       =       0.000000000004

Spin          Integrated_Ne            Fermi_level     Delta_Fermi_level
   1       344.000000000309        -0.042798797264             -1.60E-02
   2       343.999999999606        -0.042798797264             -1.60E-02

                           Spin 1           |                 Spin 2           |
     Orb |    H-eigenvalues     Occupancies |    H-eigenvalues     Occupancies |
       1 |    -3.1174411250    1.0000000000 |    -3.1174411250    1.0000000000 | 
                          ------                             ------
     340 |    -0.0469164309    0.7540768496 |    -0.0469164309    0.7540768495 | 
     341 |    -0.0466978171    0.7428790824 |    -0.0466978171    0.7428790824 | 
     342 |    -0.0447506878    0.6297492427 |    -0.0447506878    0.6297492426 | 
     343 |    -0.0444766100    0.6121978404 |    -0.0444766100    0.6121978404 | 
     344 |    -0.0443477909    0.6038436620 |    -0.0443477909    0.6038436620 | 
                 - Gap at zero temperature - |     - Gap at zero temperature -
                  Finite temp. Fermi level   |      Finite temp. Fermi level  
     345 |    -0.0426699736    0.4912371399 |    -0.0426699736    0.4912371399 | 
     346 |    -0.0424438168    0.4758697690 |    -0.0424438168    0.4758697690 | 
     347 |    -0.0410189059    0.3812284256 |    -0.0410189059    0.3812284256 | 
     348 |    -0.0408801878    0.3723648435 |    -0.0408801878    0.3723648435 | 
     349 |    -0.0405176804    0.3496156575 |    -0.0405176804    0.3496156574 | 
                          ------                             ------
     498 |     0.7594137618    0.0000000000 |     0.7594137618    0.0000000000 | 

                            |  Abs_value |  Threshold | Converged
     Delta_Free_energy/atom |   7.71E-02 |   1.00E-06 |        No
     Delta_Energy/atom      |   7.70E-02 |   1.00E-04 |        No
     Delta_Entropy/atom     |   5.42E-05 |   1.00E-04 |       Yes
     Commutator             |   4.61E-03 |   1.00E-05 |        No
     Delta_Fermi_level      |   1.60E-02 |   1.00E-03 |        No

  Line search of the free energy minimum:
  Step_type        Step             Free_energy   Predicted_free_energy
.   Initial    0.000000    -4934.65163614173798

Performing  Pulay mixing of Hamiltonian with coefficients:
                        Spin 1               Spin 2
                1.000000000000       1.000000000000
Lambda-->      62.897824529891      62.897824529764     ... done

.    Trial1    0.028261    -4935.34508071520304

Performing  Pulay mixing of Hamiltonian with coefficients:
                        Spin 1               Spin 2
                1.000000000000       1.000000000000
Lambda-->      62.897824529891      62.897824529764     ... done

.    Trial2    0.399433    -4921.60939477454485

Performing  Pulay mixing of Hamiltonian with coefficients:
                        Spin 1               Spin 2
                1.000000000000       1.000000000000
Lambda-->      62.897824529891      62.897824529764     ... done

. Quadratic    0.093756    -4935.35625320886356    -4936.00600019311605

--------------------------------------------------------------------------------
  Iter                              Commutator    Free_energy(A=E-TS)     DeltaA
#    2                          0.004248500511   -4935.35625320886356  -7.05E-01

Step                       =       0.093756111435
Energy (E)                 =   -4935.257996037303
Entropy (-TS)              =      -0.098257171565
Free energy (A=E-TS)       =   -4935.356253208864
Est. 0K Energy 0.5*(E+A)   =   -4935.307124623083
Residual Non-orthogonality =       0.000000000000
Residual N_electrons       =      -0.000000000005

Spin          Integrated_Ne            Fermi_level     Delta_Fermi_level
   1       344.000000002308        -0.073439247365             -3.06E-02
   2       343.999999997760        -0.073439247365             -3.06E-02

                           Spin 1           |                 Spin 2           |
     Orb |    H-eigenvalues     Occupancies |    H-eigenvalues     Occupancies |
       1 |    -3.1730227876    1.0000000000 |    -3.1730227876    1.0000000000 | 
                          ------                             ------
     343 |    -0.0754176640    0.6314306878 |    -0.0754176640    0.6314306875 | 
     344 |    -0.0741958794    0.5512919100 |    -0.0741958794    0.5512919097 | 
                 - Gap at zero temperature - |     - Gap at zero temperature -
     345 |    -0.0740991792    0.5447742906 |    -0.0740991792    0.5447742904 | 
     346 |    -0.0738949281    0.5309598764 |    -0.0738949281    0.5309598762 | 
     347 |    -0.0738042863    0.5248128618 |    -0.0738042863    0.5248128615 | 
                  Finite temp. Fermi level   |      Finite temp. Fermi level  
     348 |    -0.0724516269    0.4332145790 |    -0.0724516269    0.4332145787 | 
     349 |    -0.0712762266    0.3569577105 |    -0.0712762266    0.3569577103 | 
     350 |    -0.0689342780    0.2269041133 |    -0.0689342780    0.2269041131 | 
     351 |    -0.0674249957    0.1629315238 |    -0.0674249957    0.1629315236 | 
     352 |    -0.0645069943    0.0808679984 |    -0.0645069943    0.0808679983 | 
                          ------                             ------
     498 |     0.7364807395    0.0000000000 |     0.7364807395    0.0000000000 | 

                            |  Abs_value |  Threshold | Converged
     Delta_Free_energy/atom |   1.81E-02 |   1.00E-06 |        No
     Delta_Energy/atom      |   1.82E-02 |   1.00E-04 |        No
     Delta_Entropy/atom     |   1.50E-04 |   1.00E-04 |        No
     Commutator             |   4.25E-03 |   1.00E-05 |        No
     Delta_Fermi_level      |   3.06E-02 |   1.00E-03 |        No

  Line search of the free energy minimum:
  Step_type        Step             Free_energy   Predicted_free_energy
.   Initial    0.000000    -4935.35625320886356

Performing  Pulay mixing of Hamiltonian with coefficients:
                        Spin 1               Spin 2
                0.286055049874       0.286055049871
                0.713944950126       0.713944950129
Lambda-->      31.457952467019      31.457952466547     ... done

.    Trial1    0.093756    -4933.17750218019592

Performing  Pulay mixing of Hamiltonian with coefficients:
                        Spin 1               Spin 2
                0.286055049874       0.286055049871
                0.713944950126       0.713944950129
Lambda-->      31.457952467019      31.457952466547     ... done

.    Trial2    0.035812    -4935.97207594176780

Performing  Pulay mixing of Hamiltonian with coefficients:
                        Spin 1               Spin 2
                0.286055049874       0.286055049871
                0.713944950126       0.713944950129
Lambda-->      31.457952467019      31.457952466547     ... done

. Quadratic    0.030227    -4936.07769096979337    -4935.99383802155808

--------------------------------------------------------------------------------
  Iter                              Commutator    Free_energy(A=E-TS)     DeltaA
#    3                          0.003066698526   -4936.07769096979337  -7.21E-01

Step                       =       0.030227212024
Energy (E)                 =   -4935.980209708645
Entropy (-TS)              =      -0.097481261183
Free energy (A=E-TS)       =   -4936.077690969793
Est. 0K Energy 0.5*(E+A)   =   -4936.028950339220
Residual Non-orthogonality =       0.000000000000
Residual N_electrons       =      -0.000000000033

Spin          Integrated_Ne            Fermi_level     Delta_Fermi_level
   1       344.000000000321        -0.071411040048              2.03E-03
   2       344.000000000147        -0.071411040048              2.03E-03

                           Spin 1           |                 Spin 2           |
     Orb |    H-eigenvalues     Occupancies |    H-eigenvalues     Occupancies |
       1 |    -3.1602958793    1.0000000000 |    -3.1602958793    1.0000000000 | 
                          ------                             ------
     342 |    -0.0737980758    0.6569093430 |    -0.0737980758    0.6569093430 | 
     343 |    -0.0727944043    0.5930132073 |    -0.0727944043    0.5930132073 | 
     344 |    -0.0722574061    0.5573243333 |    -0.0722574061    0.5573243333 | 
                 - Gap at zero temperature - |     - Gap at zero temperature -
     345 |    -0.0722174856    0.5546426342 |    -0.0722174856    0.5546426342 | 
     346 |    -0.0715564479    0.5098906715 |    -0.0715564479    0.5098906715 | 
                  Finite temp. Fermi level   |      Finite temp. Fermi level  
     347 |    -0.0702884147    0.4242172666 |    -0.0702884147    0.4242172666 | 
     348 |    -0.0695655222    0.3770248613 |    -0.0695655222    0.3770248613 | 
     349 |    -0.0695074099    0.3733179655 |    -0.0695074099    0.3733179655 | 
     350 |    -0.0673918729    0.2509257838 |    -0.0673918729    0.2509257838 | 
     351 |    -0.0646768099    0.1379414663 |    -0.0646768099    0.1379414663 | 
                          ------                             ------
     498 |     0.7400947809    0.0000000000 |     0.7400947809    0.0000000000 | 

                            |  Abs_value |  Threshold | Converged
     Delta_Free_energy/atom |   1.85E-02 |   1.00E-06 |        No
     Delta_Energy/atom      |   1.85E-02 |   1.00E-04 |        No
     Delta_Entropy/atom     |   1.99E-05 |   1.00E-04 |       Yes
     Commutator             |   3.07E-03 |   1.00E-05 |        No
     Delta_Fermi_level      |   2.03E-03 |   1.00E-03 |        No

  Line search of the free energy minimum:
  Step_type        Step             Free_energy   Predicted_free_energy
.   Initial    0.000000    -4936.07769096979337

Performing  Pulay mixing of Hamiltonian with coefficients:
                        Spin 1               Spin 2
               -0.772102559299      -0.772102559295
                0.366340166874       0.366340166876
                1.405762392425       1.405762392420
Lambda-->       4.105142255139       4.105142255113     ... done

.    Trial1    0.030227    -4936.82574996263429

Performing  Pulay mixing of Hamiltonian with coefficients:
                        Spin 1               Spin 2
               -0.772102559299      -0.772102559295
                0.366340166874       0.366340166876
                1.405762392425       1.405762392420
Lambda-->       4.105142255139       4.105142255113     ... done

.    Trial2    0.400647    -4924.74360206162874

Performing  Pulay mixing of Hamiltonian with coefficients:
                        Spin 1               Spin 2
               -0.772102559299      -0.772102559295
                0.366340166874       0.366340166876
                1.405762392425       1.405762392420
Lambda-->       4.105142255139       4.105142255113     ... done

. Quadratic    0.101535    -4936.57582664582515    -4937.55379820923099

Performing  Pulay mixing of Hamiltonian with coefficients:
                        Spin 1               Spin 2
               -0.772102559299      -0.772102559295
                0.366340166874       0.366340166876
                1.405762392425       1.405762392420
Lambda-->       4.105142255139       4.105142255113     ... done

.     Cubic    0.057850    -4936.84656584364893    -4937.03318378439508

--------------------------------------------------------------------------------
  Iter                              Commutator    Free_energy(A=E-TS)     DeltaA
#    4                          0.001749624620   -4936.84656584364893  -7.69E-01

Step                       =       0.057850008412
Energy (E)                 =   -4936.751580795609
Entropy (-TS)              =      -0.094985048008
Free energy (A=E-TS)       =   -4936.846565843649
Est. 0K Energy 0.5*(E+A)   =   -4936.799073319629
Residual Non-orthogonality =       0.000000000000
Residual N_electrons       =       0.000000000031

Spin          Integrated_Ne            Fermi_level     Delta_Fermi_level
   1       344.000000015117        -0.096891198391             -2.55E-02
   2       343.999999984559        -0.096891198391             -2.55E-02

                           Spin 1           |                 Spin 2           |
     Orb |    H-eigenvalues     Occupancies |    H-eigenvalues     Occupancies |
       1 |    -3.1935691351    1.0000000000 |    -3.1935691351    1.0000000000 | 
                          ------                             ------
     342 |    -0.0996051415    0.6766695402 |    -0.0996051415    0.6766695403 | 
     343 |    -0.0993784386    0.6630282671 |    -0.0993784386    0.6630282673 | 
     344 |    -0.0993191666    0.6594153047 |    -0.0993191661    0.6594152727 | 
                 - Gap at zero temperature - |     - Gap at zero temperature -
     345 |    -0.0980869820    0.5806378088 |    -0.0980869820    0.5806378089 | 
     346 |    -0.0968917774    0.5000393910 |    -0.0968917774    0.5000393912 | 
                  Finite temp. Fermi level   |      Finite temp. Fermi level  
     347 |    -0.0965874012    0.4793447193 |    -0.0965874012    0.4793447195 | 
     348 |    -0.0961653328    0.4507799542 |    -0.0961653328    0.4507799544 | 
     349 |    -0.0924808975    0.2314548081 |    -0.0924808975    0.2314548082 | 
     350 |    -0.0921952577    0.2179177942 |    -0.0921952577    0.2179177943 | 
     351 |    -0.0915998632    0.1915672594 |    -0.0915998632    0.1915672596 | 
                          ------                             ------
     498 |     0.7296741089    0.0000000000 |     0.7296741089    0.0000000000 | 

                            |  Abs_value |  Threshold | Converged
     Delta_Free_energy/atom |   1.97E-02 |   1.00E-06 |        No
     Delta_Energy/atom      |   1.98E-02 |   1.00E-04 |        No
     Delta_Entropy/atom     |   6.40E-05 |   1.00E-04 |       Yes
     Commutator             |   1.75E-03 |   1.00E-05 |        No
     Delta_Fermi_level      |   2.55E-02 |   1.00E-03 |        No

  Line search of the free energy minimum:
  Step_type        Step             Free_energy   Predicted_free_energy
.   Initial    0.000000    -4936.84656584364893

Performing  Pulay mixing of Hamiltonian with coefficients:
                        Spin 1               Spin 2
               -0.533021799072      -0.533021799009
                0.012586622738       0.012586622743
                0.482115054587       0.482115054602
                1.038320121747       1.038320121664
Lambda-->       0.672679552467       0.672679552349     ... done

.    Trial1    0.057850    -4937.07095938207567

Performing  Pulay mixing of Hamiltonian with coefficients:
                        Spin 1               Spin 2
               -0.533021799072      -0.533021799009
                0.012586622738       0.012586622743
                0.482115054587       0.482115054602
                1.038320121747       1.038320121664
Lambda-->       0.672679552467       0.672679552349     ... done

.    Trial2    0.417719    -4936.58114290864341

Performing  Pulay mixing of Hamiltonian with coefficients:
                        Spin 1               Spin 2
               -0.533021799072      -0.533021799009
                0.012586622738       0.012586622743
                0.482115054587       0.482115054602
                1.038320121747       1.038320121664
Lambda-->       0.672679552467       0.672679552349     ... done

. Quadratic    0.183533    -4937.06338304006840    -4937.26911104225746

Performing  Pulay mixing of Hamiltonian with coefficients:
                        Spin 1               Spin 2
               -0.533021799072      -0.533021799009
                0.012586622738       0.012586622743
                0.482115054587       0.482115054602
                1.038320121747       1.038320121664
Lambda-->       0.672679552467       0.672679552349     ... done

.     Cubic    0.114573    -4937.08940890270605    -4937.13442709999254

--------------------------------------------------------------------------------
  Iter                              Commutator    Free_energy(A=E-TS)     DeltaA
#    5                          0.000970804983   -4937.08940890270605  -2.43E-01

Step                       =       0.114572884404
Energy (E)                 =   -4936.990198449825
Entropy (-TS)              =      -0.099210452833
Free energy (A=E-TS)       =   -4937.089408902706
Est. 0K Energy 0.5*(E+A)   =   -4937.039803676265
Residual Non-orthogonality =       0.000000000000
Residual N_electrons       =       0.000000000048

Spin          Integrated_Ne            Fermi_level     Delta_Fermi_level
   1       344.000000025714        -0.114548703447             -1.77E-02
   2       343.999999973865        -0.114548703447             -1.77E-02

                           Spin 1           |                 Spin 2           |
     Orb |    H-eigenvalues     Occupancies |    H-eigenvalues     Occupancies |
       1 |    -3.2215451668    1.0000000000 |    -3.2215451668    1.0000000000 | 
                          ------                             ------
     343 |    -0.1176103647    0.6970159042 |    -0.1176103648    0.6970159068 | 
     344 |    -0.1173619748    0.6825546587 |    -0.1173619748    0.6825546614 | 
                 - Gap at zero temperature - |     - Gap at zero temperature -
     345 |    -0.1167811631    0.6473677170 |    -0.1167811632    0.6473677198 | 
     346 |    -0.1154588916    0.5616046552 |    -0.1154588916    0.5616046583 | 
     347 |    -0.1152695065    0.5488789618 |    -0.1152695066    0.5488789649 | 
                  Finite temp. Fermi level   |      Finite temp. Fermi level  
     348 |    -0.1142397282    0.4789930748 |    -0.1142397283    0.4789930779 | 
     349 |    -0.1112898815    0.2917750690 |    -0.1112898806    0.2917750181 | 
     350 |    -0.1107010530    0.2597999880 |    -0.1107010530    0.2597999904 | 
     351 |    -0.1090361673    0.1824179341 |    -0.1090361673    0.1824179359 | 
     352 |    -0.1037757181    0.0506179610 |    -0.1037757181    0.0506179616 | 
                          ------                             ------
     498 |     0.7211245575    0.0000000000 |     0.7211245575    0.0000000000 | 

                            |  Abs_value |  Threshold | Converged
     Delta_Free_energy/atom |   6.23E-03 |   1.00E-06 |        No
     Delta_Energy/atom      |   6.12E-03 |   1.00E-04 |        No
     Delta_Entropy/atom     |   1.08E-04 |   1.00E-04 |        No
     Commutator             |   9.71E-04 |   1.00E-05 |        No
     Delta_Fermi_level      |   1.77E-02 |   1.00E-03 |        No

  Line search of the free energy minimum:
  Step_type        Step             Free_energy   Predicted_free_energy
.   Initial    0.000000    -4937.08940890270605

Performing  Pulay mixing of Hamiltonian with coefficients:
                        Spin 1               Spin 2
               -0.214375914547      -0.214375914485
               -0.030121170425      -0.030121170381
                0.091931078635       0.091931078687
                0.421051428784       0.421051428687
                0.731514577553       0.731514577493
Lambda-->       0.319464410027       0.319464410049     ... done

.    Trial1    0.114573    -4937.11227668452466

Performing  Pulay mixing of Hamiltonian with coefficients:
                        Spin 1               Spin 2
               -0.214375914547      -0.214375914485
               -0.030121170425      -0.030121170381
                0.091931078635       0.091931078687
                0.421051428784       0.421051428687
                0.731514577553       0.731514577493
Lambda-->       0.319464410027       0.319464410049     ... done

.    Trial2    0.452776    -4936.29284410762830

Performing  Pulay mixing of Hamiltonian with coefficients:
                        Spin 1               Spin 2
               -0.214375914547      -0.214375914485
               -0.030121170425      -0.030121170381
                0.091931078635       0.091931078687
                0.421051428784       0.421051428687
                0.731514577553       0.731514577493
Lambda-->       0.319464410027       0.319464410049     ... done

. Quadratic    0.074516    -4937.12605907726447    -4937.12157018092785

--------------------------------------------------------------------------------
  Iter                              Commutator    Free_energy(A=E-TS)     DeltaA
#    6                          0.000824755046   -4937.12605907726447  -3.67E-02

Step                       =       0.074516282904
Energy (E)                 =   -4937.025653518679
Entropy (-TS)              =      -0.100405558654
Free energy (A=E-TS)       =   -4937.126059077264
Est. 0K Energy 0.5*(E+A)   =   -4937.075856297972
Residual Non-orthogonality =       0.000000000000
Residual N_electrons       =      -0.000000000069

Spin          Integrated_Ne            Fermi_level     Delta_Fermi_level
   1       344.000000065451        -0.120108986343             -5.56E-03
   2       343.999999935120        -0.120108986343             -5.56E-03

                           Spin 1           |                 Spin 2           |
     Orb |    H-eigenvalues     Occupancies |    H-eigenvalues     Occupancies |
       1 |    -3.2316658198    1.0000000000 |    -3.2316658197    1.0000000000 | 
                          ------                             ------
     344 |    -0.1228512795    0.6783550765 |    -0.1228512794    0.6783550684 | 
                 - Gap at zero temperature - |     - Gap at zero temperature -
     345 |    -0.1221176280    0.6333427159 |    -0.1221176278    0.6333427072 | 
     346 |    -0.1210171076    0.5614661740 |    -0.1210171074    0.5614661648 | 
     347 |    -0.1207183313    0.5413584542 |    -0.1207183311    0.5413584449 | 
     348 |    -0.1202365552    0.5086775205 |    -0.1202365551    0.5086775112 | 
                  Finite temp. Fermi level   |      Finite temp. Fermi level  
     349 |    -0.1172738177    0.3161556745 |    -0.1172738176    0.3161556665 | 
     350 |    -0.1166364507    0.2799048735 |    -0.1166364506    0.2799048660 | 
     351 |    -0.1150798801    0.2028620198 |    -0.1150798799    0.2028620138 | 
     352 |    -0.1079064277    0.0348740707 |    -0.1079064276    0.0348740695 | 
     353 |    -0.0957020384    0.0013033306 |    -0.0957020392    0.0013033308 | 
                          ------                             ------
     498 |     0.7194553149    0.0000000000 |     0.7194553142    0.0000000000 | 

                            |  Abs_value |  Threshold | Converged
     Delta_Free_energy/atom |   9.40E-04 |   1.00E-06 |        No
     Delta_Energy/atom      |   9.09E-04 |   1.00E-04 |        No
     Delta_Entropy/atom     |   3.06E-05 |   1.00E-04 |       Yes
     Commutator             |   8.25E-04 |   1.00E-05 |        No
     Delta_Fermi_level      |   5.56E-03 |   1.00E-03 |        No

  Line search of the free energy minimum:
  Step_type        Step             Free_energy   Predicted_free_energy
.   Initial    0.000000    -4937.12605907726447

Performing  Pulay mixing of Hamiltonian with coefficients:
                        Spin 1               Spin 2
               -0.060362928213      -0.060362928076
               -0.025879520379      -0.025879520311
               -0.054758207450      -0.054758207459
                0.104045122506       0.104045122429
                0.606693245657       0.606693245453
                0.430262287879       0.430262287964
Lambda-->       0.229951596102       0.229951596070     ... done

.    Trial1    0.074516    -4937.15269522032304

Performing  Pulay mixing of Hamiltonian with coefficients:
                        Spin 1               Spin 2
               -0.060362928213      -0.060362928076
               -0.025879520379      -0.025879520311
               -0.054758207450      -0.054758207459
                0.104045122506       0.104045122429
                0.606693245657       0.606693245453
                0.430262287879       0.430262287964
Lambda-->       0.229951596102       0.229951596070     ... done

.    Trial2    0.428020    -4936.78041978946112

Performing  Pulay mixing of Hamiltonian with coefficients:
                        Spin 1               Spin 2
               -0.060362928213      -0.060362928076
               -0.025879520379      -0.025879520311
               -0.054758207450      -0.054758207459
                0.104045122506       0.104045122429
                0.606693245657       0.606693245453
                0.430262287879       0.430262287964
Lambda-->       0.229951596102       0.229951596070     ... done

. Quadratic    0.091491    -4937.15149469608332    -4937.15364481084634

Performing  Pulay mixing of Hamiltonian with coefficients:
                        Spin 1               Spin 2
               -0.060362928213      -0.060362928076
               -0.025879520379      -0.025879520311
               -0.054758207450      -0.054758207459
                0.104045122506       0.104045122429
                0.606693245657       0.606693245453
                0.430262287879       0.430262287964
Lambda-->       0.229951596102       0.229951596070     ... done

.     Cubic    0.074912    -4937.15268499949252    -4937.15269591550259

Performing  Pulay mixing of Hamiltonian with coefficients:
                        Spin 1               Spin 2
               -0.060362928213      -0.060362928076
               -0.025879520379      -0.025879520311
               -0.054758207450      -0.054758207459
                0.104045122506       0.104045122429
                0.606693245657       0.606693245453
                0.430262287879       0.430262287964
Lambda-->       0.229951596102       0.229951596070     ... done

.   Quartic    0.070584    -4937.15275095012021    -4937.15274292070717

--------------------------------------------------------------------------------
  Iter                              Commutator    Free_energy(A=E-TS)     DeltaA
#    7                          0.000684323886   -4937.15275095012021  -2.67E-02

Step                       =       0.070583712953
Energy (E)                 =   -4937.051239598702
Entropy (-TS)              =      -0.101511351426
Free energy (A=E-TS)       =   -4937.152750950120
Est. 0K Energy 0.5*(E+A)   =   -4937.101995274411
Residual Non-orthogonality =       0.000000000000
Residual N_electrons       =      -0.000000000008

Spin          Integrated_Ne            Fermi_level     Delta_Fermi_level
   1       343.999999970910        -0.122931169180             -2.82E-03
   2       344.000000029152        -0.122931169180             -2.82E-03

                           Spin 1           |                 Spin 2           |
     Orb |    H-eigenvalues     Occupancies |    H-eigenvalues     Occupancies |
       1 |    -3.2368968468    1.0000000000 |    -3.2368968468    1.0000000000 | 
                          ------                             ------
     344 |    -0.1257242401    0.6813624406 |    -0.1257242403    0.6813624515 | 
                 - Gap at zero temperature - |     - Gap at zero temperature -
     345 |    -0.1251230931    0.6448455842 |    -0.1251230933    0.6448455957 | 
     346 |    -0.1240330698    0.5744046521 |    -0.1240330690    0.5744046005 | 
     347 |    -0.1236341983    0.5476810888 |    -0.1236341985    0.5476811013 | 
     348 |    -0.1231954889    0.5179736767 |    -0.1231954891    0.5179736893 | 
                  Finite temp. Fermi level   |      Finite temp. Fermi level  
     349 |    -0.1203423530    0.3308243396 |    -0.1203423532    0.3308243507 | 
     350 |    -0.1196256613    0.2891568455 |    -0.1196256615    0.2891568559 | 
     351 |    -0.1181307602    0.2131117634 |    -0.1181307595    0.2131117325 | 
     352 |    -0.1097395471    0.0268661301 |    -0.1097395473    0.0268661314 | 
     353 |    -0.0972192801    0.0009141294 |    -0.0972192803    0.0009141294 | 
                          ------                             ------
     498 |     0.7189556282    0.0000000000 |     0.7189556289    0.0000000000 | 

                            |  Abs_value |  Threshold | Converged
     Delta_Free_energy/atom |   6.84E-04 |   1.00E-06 |        No
     Delta_Energy/atom      |   6.56E-04 |   1.00E-04 |        No
     Delta_Entropy/atom     |   2.84E-05 |   1.00E-04 |       Yes
     Commutator             |   6.84E-04 |   1.00E-05 |        No
     Delta_Fermi_level      |   2.82E-03 |   1.00E-03 |        No

  Line search of the free energy minimum:
  Step_type        Step             Free_energy   Predicted_free_energy
.   Initial    0.000000    -4937.15275095012021

Performing  Pulay mixing of Hamiltonian with coefficients:
                        Spin 1               Spin 2
                0.161166757391       0.161166757648
                0.005004630612       0.005004630622
               -0.208292234872      -0.208292235156
               -0.314786703967      -0.314786704433
               -0.075707386942      -0.075707387517
                0.564436268440       0.564436268852
                0.868178669338       0.868178669983
Lambda-->       0.128530034440       0.128530034320     ... done

.    Trial1    0.070584    -4937.18566148872833

Performing  Pulay mixing of Hamiltonian with coefficients:
                        Spin 1               Spin 2
                0.161166757391       0.161166757648
                0.005004630612       0.005004630622
               -0.208292234872      -0.208292235156
               -0.314786703967      -0.314786704433
               -0.075707386942      -0.075707387517
                0.564436268440       0.564436268852
                0.868178669338       0.868178669983
Lambda-->       0.128530034440       0.128530034320     ... done

.    Trial2    0.425589    -4937.09049714436969

Performing  Pulay mixing of Hamiltonian with coefficients:
                        Spin 1               Spin 2
                0.161166757391       0.161166757648
                0.005004630612       0.005004630622
               -0.208292234872      -0.208292235156
               -0.314786703967      -0.314786704433
               -0.075707386942      -0.075707387517
                0.564436268440       0.564436268852
                0.868178669338       0.868178669983
Lambda-->       0.128530034440       0.128530034320     ... done

. Quadratic    0.170406    -4937.18412089831509    -4937.20285465957477

Performing  Pulay mixing of Hamiltonian with coefficients:
                        Spin 1               Spin 2
                0.161166757391       0.161166757648
                0.005004630612       0.005004630622
               -0.208292234872      -0.208292235156
               -0.314786703967      -0.314786704433
               -0.075707386942      -0.075707387517
                0.564436268440       0.564436268852
                0.868178669338       0.868178669983
Lambda-->       0.128530034440       0.128530034320     ... done

.     Cubic    0.114907    -4937.18731151011798    -4937.19071107837772

--------------------------------------------------------------------------------
  Iter                              Commutator    Free_energy(A=E-TS)     DeltaA
#    8                          0.000460046082   -4937.18731151011798  -3.46E-02

Step                       =       0.114906910820
Energy (E)                 =   -4937.083504832289
Entropy (-TS)              =      -0.103806677813
Free energy (A=E-TS)       =   -4937.187311510118
Est. 0K Energy 0.5*(E+A)   =   -4937.135408171203
Residual Non-orthogonality =       0.000000000000
Residual N_electrons       =       0.000000000016

Spin          Integrated_Ne            Fermi_level     Delta_Fermi_level
   1       344.000000022091        -0.127527980824             -4.60E-03
   2       343.999999977783        -0.127527980824             -4.60E-03

                           Spin 1           |                 Spin 2           |
     Orb |    H-eigenvalues     Occupancies |    H-eigenvalues     Occupancies |
       1 |    -3.2471107098    1.0000000000 |    -3.2471107103    1.0000000000 | 
                          ------                             ------
     344 |    -0.1303637157    0.6838776389 |    -0.1303637156    0.6838776326 | 
                 - Gap at zero temperature - |     - Gap at zero temperature -
     345 |    -0.1301734317    0.6725784500 |    -0.1301734325    0.6725784996 | 
     346 |    -0.1292503575    0.6150728827 |    -0.1292503574    0.6150728758 | 
     347 |    -0.1282724241    0.5504713083 |    -0.1282724240    0.5504713011 | 
     348 |    -0.1280822391    0.5376343653 |    -0.1280822390    0.5376343581 | 
                  Finite temp. Fermi level   |      Finite temp. Fermi level  
     349 |    -0.1254912648    0.3648850543 |    -0.1254912647    0.3648850476 | 
     350 |    -0.1246033745    0.3109175825 |    -0.1246033744    0.3109175762 | 
     351 |    -0.1232735104    0.2390835076 |    -0.1232735102    0.2390835023 | 
     352 |    -0.1126548936    0.0171710658 |    -0.1126548935    0.0171710653 | 
     353 |    -0.0994507265    0.0004804637 |    -0.0994507264    0.0004804637 | 
                          ------                             ------
     498 |     0.7192690964    0.0000000000 |     0.7192690965    0.0000000000 | 

                            |  Abs_value |  Threshold | Converged
     Delta_Free_energy/atom |   8.86E-04 |   1.00E-06 |        No
     Delta_Energy/atom      |   8.27E-04 |   1.00E-04 |        No
     Delta_Entropy/atom     |   5.89E-05 |   1.00E-04 |       Yes
     Commutator             |   4.60E-04 |   1.00E-05 |        No
     Delta_Fermi_level      |   4.60E-03 |   1.00E-03 |        No

  Line search of the free energy minimum:
  Step_type        Step             Free_energy   Predicted_free_energy
.   Initial    0.000000    -4937.18731151011798

Performing  Pulay mixing of Hamiltonian with coefficients:
                        Spin 1               Spin 2
                0.244013859379       0.244013859243
                0.037827260920       0.037827260825
               -0.188429668663      -0.188429668755
               -0.349083704146      -0.349083704099
               -0.707166394741      -0.707166393919
                0.125544841507       0.125544841867
                0.825667307947       0.825667307560
                1.011626497796       1.011626497278
Lambda-->       0.044342362293       0.044342362348     ... done

.    Trial1    0.114907    -4937.19906951320081

Performing  Pulay mixing of Hamiltonian with coefficients:
                        Spin 1               Spin 2
                0.244013859379       0.244013859243
                0.037827260920       0.037827260825
               -0.188429668663      -0.188429668755
               -0.349083704146      -0.349083704099
               -0.707166394741      -0.707166393919
                0.125544841507       0.125544841867
                0.825667307947       0.825667307560
                1.011626497796       1.011626497278
Lambda-->       0.044342362293       0.044342362348     ... done

.    Trial2    0.452982    -4937.03154133119551

Performing  Pulay mixing of Hamiltonian with coefficients:
                        Spin 1               Spin 2
                0.244013859379       0.244013859243
                0.037827260920       0.037827260825
               -0.188429668663      -0.188429668755
               -0.349083704146      -0.349083704099
               -0.707166394741      -0.707166393919
                0.125544841507       0.125544841867
                0.825667307947       0.825667307560
                1.011626497796       1.011626497278
Lambda-->       0.044342362293       0.044342362348     ... done

. Quadratic    0.096218    -4937.20170311540005    -4937.19953048218485

--------------------------------------------------------------------------------
  Iter                              Commutator    Free_energy(A=E-TS)     DeltaA
#    9                          0.000326991938   -4937.20170311540005  -1.44E-02

Step                       =       0.096218329702
Energy (E)                 =   -4937.096640141567
Entropy (-TS)              =      -0.105062973746
Free energy (A=E-TS)       =   -4937.201703115400
Est. 0K Energy 0.5*(E+A)   =   -4937.149171628484
Residual Non-orthogonality =       0.000000000000
Residual N_electrons       =       0.000000000088

Spin          Integrated_Ne            Fermi_level     Delta_Fermi_level
   1       344.000000025395        -0.130190603822             -2.66E-03
   2       343.999999973932        -0.130190603822             -2.66E-03

                           Spin 1           |                 Spin 2           |
     Orb |    H-eigenvalues     Occupancies |    H-eigenvalues     Occupancies |
       1 |    -3.2548610667    1.0000000000 |    -3.2548610663    1.0000000000 | 
                          ------                             ------
     344 |    -0.1327510969    0.6674672282 |    -0.1327510966    0.6674672136 | 
                 - Gap at zero temperature - |     - Gap at zero temperature -
     345 |    -0.1326224483    0.6596521596 |    -0.1326224481    0.6596521449 | 
     346 |    -0.1319738872    0.6189892828 |    -0.1319738869    0.6189892674 | 
     347 |    -0.1312363742    0.5706665468 |    -0.1312363740    0.5706665308 | 
     348 |    -0.1310851982    0.5605596587 |    -0.1310851980    0.5605596426 | 
                  Finite temp. Fermi level   |      Finite temp. Fermi level  
     349 |    -0.1285181582    0.3881489508 |    -0.1285181579    0.3881489355 | 
     350 |    -0.1276475174    0.3335849192 |    -0.1276475180    0.3335849595 | 
     351 |    -0.1263486142    0.2600963270 |    -0.1263486140    0.2600963146 | 
     352 |    -0.1140864494    0.0123435314 |    -0.1140864501    0.0123435338 | 
     353 |    -0.1002379516    0.0002884776 |    -0.1002379513    0.0002884776 | 
                          ------                             ------
     498 |     0.7211565759    0.0000000000 |     0.7211565754    0.0000000000 | 

                            |  Abs_value |  Threshold | Converged
     Delta_Free_energy/atom |   3.69E-04 |   1.00E-06 |        No
     Delta_Energy/atom      |   3.37E-04 |   1.00E-04 |        No
     Delta_Entropy/atom     |   3.22E-05 |   1.00E-04 |       Yes
     Commutator             |   3.27E-04 |   1.00E-05 |        No
     Delta_Fermi_level      |   2.66E-03 |   1.00E-03 |        No

  Line search of the free energy minimum:
  Step_type        Step             Free_energy   Predicted_free_energy
.   Initial    0.000000    -4937.20170311540005

Performing  Pulay mixing of Hamiltonian with coefficients:
                        Spin 1               Spin 2
                0.206972065516       0.206972065295
                0.034415837584       0.034415837517
               -0.128129918823      -0.128129918725
               -0.230371376241      -0.230371375967
               -0.679948608807      -0.679948608156
               -0.064285619240      -0.064285619396
                0.528383973909       0.528383973127
                0.954614178198       0.954614178200
                0.378349467903       0.378349468103
Lambda-->       0.018994248777       0.018994248820     ... done

.    Trial1    0.096218    -4937.20686088428647

Performing  Pulay mixing of Hamiltonian with coefficients:
                        Spin 1               Spin 2
                0.206972065516       0.206972065295
                0.034415837584       0.034415837517
               -0.128129918823      -0.128129918725
               -0.230371376241      -0.230371375967
               -0.679948608807      -0.679948608156
               -0.064285619240      -0.064285619396
                0.528383973909       0.528383973127
                0.954614178198       0.954614178200
                0.378349467903       0.378349468103
Lambda-->       0.018994248777       0.018994248820     ... done

.    Trial2    0.441432    -4937.10110477105172

Performing  Pulay mixing of Hamiltonian with coefficients:
                        Spin 1               Spin 2
                0.206972065516       0.206972065295
                0.034415837584       0.034415837517
               -0.128129918823      -0.128129918725
               -0.230371376241      -0.230371375967
               -0.679948608807      -0.679948608156
               -0.064285619240      -0.064285619396
                0.528383973909       0.528383973127
                0.954614178198       0.954614178200
                0.378349467903       0.378349468103
Lambda-->       0.018994248777       0.018994248820     ... done

. Quadratic    0.080978    -4937.20801282279353    -4937.20705026903033

--------------------------------------------------------------------------------
  Iter                              Commutator    Free_energy(A=E-TS)     DeltaA
#   10                          0.000230728780   -4937.20801282279353  -6.31E-03

Step                       =       0.080978477004
Energy (E)                 =   -4937.102700312754
Entropy (-TS)              =      -0.105312510074
Free energy (A=E-TS)       =   -4937.208012822794
Est. 0K Energy 0.5*(E+A)   =   -4937.155356567773
Residual Non-orthogonality =       0.000000000000
Residual N_electrons       =      -0.000000000035

Spin          Integrated_Ne            Fermi_level     Delta_Fermi_level
   1       343.999999972632        -0.129965399335              2.25E-04
   2       344.000000027637        -0.129965399335              2.25E-04

                           Spin 1           |                 Spin 2           |
     Orb |    H-eigenvalues     Occupancies |    H-eigenvalues     Occupancies |
       1 |    -3.2562988631    1.0000000000 |    -3.2562988632    1.0000000000 | 
                          ------                             ------
     344 |    -0.1324270721    0.6614720943 |    -0.1324270727    0.6614721305 | 
                 - Gap at zero temperature - |     - Gap at zero temperature -
     345 |    -0.1323439556    0.6563891154 |    -0.1323439553    0.6563890980 | 
     346 |    -0.1318264419    0.6239668673 |    -0.1318264417    0.6239668493 | 
     347 |    -0.1310244160    0.5715494536 |    -0.1310244166    0.5715494931 | 
     348 |    -0.1309524642    0.5667483002 |    -0.1309524639    0.5667482813 | 
                  Finite temp. Fermi level   |      Finite temp. Fermi level  
     349 |    -0.1283303137    0.3905660569 |    -0.1283303143    0.3905660953 | 
     350 |    -0.1274586550    0.3357869728 |    -0.1274586547    0.3357869557 | 
     351 |    -0.1261956679    0.2638981363 |    -0.1261956676    0.2638981213 | 
     352 |    -0.1137990854    0.0121390145 |    -0.1137990851    0.0121390136 | 
     353 |    -0.0998555273    0.0002763995 |    -0.0998555270    0.0002763995 | 
                          ------                             ------
     498 |     0.7225710889    0.0000000000 |     0.7225710892    0.0000000000 | 

                            |  Abs_value |  Threshold | Converged
     Delta_Free_energy/atom |   1.62E-04 |   1.00E-06 |        No
     Delta_Energy/atom      |   1.55E-04 |   1.00E-04 |        No
     Delta_Entropy/atom     |   6.40E-06 |   1.00E-04 |       Yes
     Commutator             |   2.31E-04 |   1.00E-05 |        No
     Delta_Fermi_level      |   2.25E-04 |   1.00E-03 |       Yes
Finished EDFT density kernel iterations (  10)


Writing density kernel to file "Pd_38.dkn" ... done

Writing Hamiltonian to file "Pd_38.ham" ... done


>>> Density kernel optimised for the current NGWF basis:
     ~~~~~~~~~~~~~~~~~~~~~~~~~~~~~~~~~~~~~~~~~~~~~~~~~~~~~~~~~~~
     Total free energy           =  -4.93720801282279E+03  Eh
     [H,K] commutator            =   2.3073E-04
     ~~~~~~~~~~~~~~~~~~~~~~~~~~~~~~~~~~~~~~~~~~~~~~~~~~~~~~~~~~~


################################################################################
########################### NGWF CG iteration  001 #############################
################################################################################
****** Reciprocal space K.E. preconditioning with k_zero =  3.0000 a0^-1 *******

>>> Checking for convergence of NGWFs:   NOT CONVERGED
  ========================================================================
         NGWF RMS gradient =  4.8677E-04 >  2.0000E-06  | above tolerance
  ========================================================================

>>> Improving NGWFs using line search:
============ Calculation of NGWF S^-1 using Hotelling algorithm ================ 
         Iteration  |  Frobenius norm and Maximum abs value    (of I-S*S_n^-1)   
               1       0.69969460E-01     0.32011279E-02
               2       0.13197368E-03     0.54953364E-05
               3       0.14891700E-08     0.71888329E-10
               4       0.22811830E-12     0.22648550E-13
================================================================================
    Initial Ne1:     343.99791811
    Initial Ne2:     343.99791816
      Final Ne1:     343.99999997
      Final Ne2:     344.00000003
============ Calculation of NGWF S^-1 using Hotelling algorithm ================ 
         Iteration  |  Frobenius norm and Maximum abs value    (of I-S*S_n^-1)   
               1       0.40768782E+00     0.18842913E-01
               2       0.41310279E-02     0.16176418E-03
               3       0.15358467E-05     0.61553793E-07
               4       0.36905718E-12     0.24202862E-13
================================================================================
------------------------------- NGWF line search -------------------------------
RMS gradient                =       0.00048676851564
Trial step length           =               0.122474
Gradient along search dir.  =         -2.81570490927
Functional at step 0        =   -4937.20801282279353
Functional at step 1        =   -4937.52787573012029
Functional predicted        =   -4938.39776032233749
Selected quadratic step     =               0.845080
Conjugate gradients coeff.  =               0.000000
--------------------------- NGWF line search finished --------------------------
                                               
Writing NGWFs to file "Pd_38.tightbox_ngwfs"....  done

>>> Optimising kernel for current NGWFs:

--------------------------- Ensemble-DFT optimisation --------------------------
Running ScaLAPACK on   20 processor(s).

--------------------------------------------------------------------------------
  Iter                              Commutator    Free_energy(A=E-TS)     DeltaA
#    0                          0.000750069791   -4938.39696517817720  -1.19E+00

Step                       =       0.381966011250
Energy (E)                 =   -4938.291652668137
Entropy (-TS)              =      -0.105312510074
Free energy (A=E-TS)       =   -4938.396965178177
Est. 0K Energy 0.5*(E+A)   =   -4938.344308923157
Residual Non-orthogonality =       0.000000000000
Residual N_electrons       =      -0.000000000035

Spin          Integrated_Ne            Fermi_level     Delta_Fermi_level
   1       343.999999972632        -0.129965399335              9.00E+99
   2       344.000000027637        -0.129965399335              9.00E+99

                           Spin 1           |                 Spin 2           |
     Orb |    H-eigenvalues     Occupancies |    H-eigenvalues     Occupancies |
       1 |    -3.2562988631    1.0000000000 |    -3.2562988632    1.0000000000 | 
                          ------                             ------
     344 |    -0.1324270721    0.6614720943 |    -0.1324270727    0.6614721305 | 
                                                   - Gap at zero temperature -
     345 |    -0.1323439556    0.6563891154 |    -0.1323439553    0.6563890980 | 
                - Gap at zero temperature -
     346 |    -0.1318264419    0.6239668673 |    -0.1318264417    0.6239668493 | 
     347 |    -0.1310244160    0.5715494536 |    -0.1310244166    0.5715494931 | 
     348 |    -0.1309524642    0.5667483002 |    -0.1309524639    0.5667482813 | 
                  Finite temp. Fermi level   |      Finite temp. Fermi level  
     349 |    -0.1283303137    0.3905660569 |    -0.1283303143    0.3905660953 | 
     350 |    -0.1274586550    0.3357869728 |    -0.1274586547    0.3357869557 | 
     351 |    -0.1261956679    0.2638981363 |    -0.1261956676    0.2638981213 | 
     352 |    -0.1137990854    0.0121390145 |    -0.1137990851    0.0121390136 | 
     353 |    -0.0998555273    0.0002763995 |    -0.0998555270    0.0002763995 | 
                          ------                             ------
     498 |     0.7225710889    0.0000000000 |     0.7225710892    0.0000000000 | 

                            |  Abs_value |  Threshold | Converged
     Delta_Free_energy/atom |   3.05E-02 |   1.00E-06 |        No
     Delta_Energy/atom      |   3.05E-02 |   1.00E-04 |        No
     Delta_Entropy/atom     |     n.a.   |   1.00E-03 |      n.a.
     Commutator             |   7.50E-04 |   1.00E-05 |        No
     Delta_Fermi_level      |     n.a.   |   1.00E-03 |      n.a.

  Line search of the free energy minimum:
  Step_type        Step             Free_energy   Predicted_free_energy
.   Initial    0.000000    -4938.39696517817720

Performing  Pulay mixing of Hamiltonian with coefficients:
                        Spin 1               Spin 2
                1.000000000000       1.000000000000
Lambda-->       1.620230558770       1.620230557243     ... done

.    Trial1    0.381966    -4937.64143567882093

Performing  Pulay mixing of Hamiltonian with coefficients:
                        Spin 1               Spin 2
                1.000000000000       1.000000000000
Lambda-->       1.620230558770       1.620230557243     ... done

.    Trial2    0.145898    -4938.22850142138486

Performing  Pulay mixing of Hamiltonian with coefficients:
                        Spin 1               Spin 2
                1.000000000000       1.000000000000
Lambda-->       1.620230558770       1.620230557243     ... done

.    Trial3    0.055728    -4938.28725508385378

Performing  Pulay mixing of Hamiltonian with coefficients:
                        Spin 1               Spin 2
                1.000000000000       1.000000000000
Lambda-->       1.620230558770       1.620230557243     ... done

.    Trial4    0.021286    -4938.28385885382431

Performing  Pulay mixing of Hamiltonian with coefficients:
                        Spin 1               Spin 2
                1.000000000000       1.000000000000
Lambda-->       1.620230558770       1.620230557243     ... done

.   Quartic    0.101837    -4938.26939723834494    -4938.35423647009338

Performing  Pulay mixing of Hamiltonian with coefficients:
                        Spin 1               Spin 2
                1.000000000000       1.000000000000
Lambda-->       1.620230558770       1.620230557243     ... done

.    Trial6    0.000213    -4938.27476181406837

Performing  Pulay mixing of Hamiltonian with coefficients:
                        Spin 1               Spin 2
                1.000000000000       1.000000000000
Lambda-->       1.620230558770       1.620230557243     ... done

.  NoMinFnd    0.055728    -4938.28725508385378

--------------------------------------------------------------------------------
  Iter                              Commutator    Free_energy(A=E-TS)     DeltaA
#    1                          0.000692208174   -4938.28725508385378   1.10E-01

Step                       =       0.055728090001
Energy (E)                 =   -4938.182614348287
Entropy (-TS)              =      -0.104640735545
Free energy (A=E-TS)       =   -4938.287255083854
Est. 0K Energy 0.5*(E+A)   =   -4938.234934716071
Residual Non-orthogonality =       0.000000000000
Residual N_electrons       =       0.000000000022

Spin          Integrated_Ne            Fermi_level     Delta_Fermi_level
   1       343.999999987491        -0.126990110437              2.98E-03
   2       344.000000012337        -0.126990110437              2.98E-03

                           Spin 1           |                 Spin 2           |
     Orb |    H-eigenvalues     Occupancies |    H-eigenvalues     Occupancies |
       1 |    -3.2506111725    1.0000000000 |    -3.2506111726    1.0000000000 | 
                          ------                             ------
     344 |    -0.1297473725    0.6792431756 |    -0.1297473720    0.6792431450 | 
                                                   - Gap at zero temperature -
     345 |    -0.1296080241    0.6709261665 |    -0.1296080236    0.6709261354 | 
                - Gap at zero temperature -
     346 |    -0.1286564547    0.6114566744 |    -0.1286564542    0.6114566411 | 
     347 |    -0.1279624978    0.5657673356 |    -0.1279624982    0.5657673610 | 
     348 |    -0.1277273031    0.5499830290 |    -0.1277273026    0.5499829944 | 
                  Finite temp. Fermi level   |      Finite temp. Fermi level  
     349 |    -0.1251325379    0.3762547104 |    -0.1251325391    0.3762547921 | 
     350 |    -0.1242821434    0.3236863500 |    -0.1242821437    0.3236863730 | 
     351 |    -0.1229898989    0.2518965613 |    -0.1229898986    0.2518965435 | 
     352 |    -0.1115174064    0.0146237758 |    -0.1115174060    0.0146237745 | 
     353 |    -0.0979926243    0.0003740719 |    -0.0979926249    0.0003740720 | 
                          ------                             ------
     498 |     0.7208455288    0.0000000000 |     0.7208455291    0.0000000000 | 

                            |  Abs_value |  Threshold | Converged
     Delta_Free_energy/atom |   2.81E-03 |   1.00E-06 |        No
     Delta_Energy/atom      |   2.80E-03 |   1.00E-04 |        No
     Delta_Entropy/atom     |   1.72E-05 |   1.00E-04 |       Yes
     Commutator             |   6.92E-04 |   1.00E-05 |        No
     Delta_Fermi_level      |   2.98E-03 |   1.00E-03 |        No

  Line search of the free energy minimum:
  Step_type        Step             Free_energy   Predicted_free_energy
.   Initial    0.000000    -4938.28725508385378

Performing  Pulay mixing of Hamiltonian with coefficients:
                        Spin 1               Spin 2
                1.000000000000       1.000000000000
Lambda-->       1.170718674376       1.170718674316     ... done

.    Trial1    0.055728    -4938.25607735633548

Performing  Pulay mixing of Hamiltonian with coefficients:
                        Spin 1               Spin 2
                1.000000000000       1.000000000000
Lambda-->       1.170718674376       1.170718674316     ... done

.    Trial2    0.021286    -4938.29940042595081

Performing  Pulay mixing of Hamiltonian with coefficients:
                        Spin 1               Spin 2
                1.000000000000       1.000000000000
Lambda-->       1.170718674376       1.170718674316     ... done

. Quadratic    0.019338    -4938.29952804833920    -4938.29952492899702

--------------------------------------------------------------------------------
  Iter                              Commutator    Free_energy(A=E-TS)     DeltaA
#    2                          0.000609317337   -4938.29952804833920  -1.23E-02

Step                       =       0.019338242946
Energy (E)                 =   -4938.195040410809
Entropy (-TS)              =      -0.104487637566
Free energy (A=E-TS)       =   -4938.299528048339
Est. 0K Energy 0.5*(E+A)   =   -4938.247284229574
Residual Non-orthogonality =       0.000000000000
Residual N_electrons       =      -0.000000000037

Spin          Integrated_Ne            Fermi_level     Delta_Fermi_level
   1       343.999999947304        -0.126239200736              7.51E-04
   2       344.000000052987        -0.126239200736              7.51E-04

                           Spin 1           |                 Spin 2           |
     Orb |    H-eigenvalues     Occupancies |    H-eigenvalues     Occupancies |
       1 |    -3.2493317326    1.0000000000 |    -3.2493317330    1.0000000000 | 
                          ------                             ------
     344 |    -0.1289855622    0.6785965722 |    -0.1289855624    0.6785965858 | 
                - Gap at zero temperature -
     345 |    -0.1289204052    0.6747173618 |    -0.1289204055    0.6747173755 | 
                                                   - Gap at zero temperature -
     346 |    -0.1278222227    0.6060565845 |    -0.1278222230    0.6060565998 | 
     347 |    -0.1272029167    0.5651875475 |    -0.1272029170    0.5651875635 | 
     348 |    -0.1269152048    0.5458586909 |    -0.1269152042    0.5458586469 | 
                  Finite temp. Fermi level   |      Finite temp. Fermi level  
     349 |    -0.1243200500    0.3723304232 |    -0.1243200502    0.3723304395 | 
     350 |    -0.1234948818    0.3215246580 |    -0.1234948820    0.3215246735 | 
     351 |    -0.1221969483    0.2497468754 |    -0.1221969479    0.2497468577 | 
     352 |    -0.1109760534    0.0154686394 |    -0.1109760531    0.0154686382 | 
     353 |    -0.0975096964    0.0004023579 |    -0.0975096962    0.0004023579 | 
                          ------                             ------
     498 |     0.7205669608    0.0000000000 |     0.7205669604    0.0000000000 | 

                            |  Abs_value |  Threshold | Converged
     Delta_Free_energy/atom |   3.15E-04 |   1.00E-06 |        No
     Delta_Energy/atom      |   3.19E-04 |   1.00E-04 |        No
     Delta_Entropy/atom     |   3.93E-06 |   1.00E-04 |       Yes
     Commutator             |   6.09E-04 |   1.00E-05 |        No
     Delta_Fermi_level      |   7.51E-04 |   1.00E-03 |       Yes

  Line search of the free energy minimum:
  Step_type        Step             Free_energy   Predicted_free_energy
.   Initial    0.000000    -4938.29952804833920

Performing  Pulay mixing of Hamiltonian with coefficients:
                        Spin 1               Spin 2
                0.050207339911       0.050207337465
                0.949792660089       0.949792662535
Lambda-->       0.842604066104       0.842604064182     ... done

.    Trial1    0.019338    -4938.30399636898528

Performing  Pulay mixing of Hamiltonian with coefficients:
                        Spin 1               Spin 2
                0.050207339911       0.050207337465
                0.949792660089       0.949792662535
Lambda-->       0.842604066104       0.842604064182     ... done

.    Trial2    0.393918    -4938.19839429797048

Performing  Pulay mixing of Hamiltonian with coefficients:
                        Spin 1               Spin 2
                0.050207339911       0.050207337465
                0.949792660089       0.949792662535
Lambda-->       0.842604066104       0.842604064182     ... done

. Quadratic    0.098385    -4938.31208628045624    -4938.31213332862626

--------------------------------------------------------------------------------
  Iter                              Commutator    Free_energy(A=E-TS)     DeltaA
#    3                          0.000545010580   -4938.31208628045624  -1.26E-02

Step                       =       0.098384685178
Energy (E)                 =   -4938.208644038520
Entropy (-TS)              =      -0.103442241879
Free energy (A=E-TS)       =   -4938.312086280456
Est. 0K Energy 0.5*(E+A)   =   -4938.260365159488
Residual Non-orthogonality =       0.000000000000
Residual N_electrons       =       0.000000000056

Spin          Integrated_Ne            Fermi_level     Delta_Fermi_level
   1       343.999999952142        -0.122623510599              3.62E-03
   2       344.000000047398        -0.122623510599              3.62E-03

                           Spin 1           |                 Spin 2           |
     Orb |    H-eigenvalues     Occupancies |    H-eigenvalues     Occupancies |
       1 |    -3.2432936194    1.0000000000 |    -3.2432936195    1.0000000000 | 
                          ------                             ------
     344 |    -0.1254582462    0.6838188495 |    -0.1254582459    0.6838188331 | 
                                                   - Gap at zero temperature -
     345 |    -0.1251925807    0.6679850598 |    -0.1251925805    0.6679850429 | 
                - Gap at zero temperature -
     346 |    -0.1238468928    0.5824653630 |    -0.1238468925    0.5824653444 | 
     347 |    -0.1235259226    0.5610836163 |    -0.1235259232    0.5610836557 | 
     348 |    -0.1230258157    0.5273411398 |    -0.1230258154    0.5273411208 | 
                  Finite temp. Fermi level   |      Finite temp. Fermi level  
     349 |    -0.1203954366    0.3529047692 |    -0.1203954372    0.3529048057 | 
     350 |    -0.1196805894    0.3098508228 |    -0.1196805891    0.3098508064 | 
     351 |    -0.1183476379    0.2380256190 |    -0.1183476376    0.2380256051 | 
     352 |    -0.1084352286    0.0206158722 |    -0.1084352283    0.0206158706 | 
     353 |    -0.0952686842    0.0005847777 |    -0.0952686839    0.0005847776 | 
                          ------                             ------
     498 |     0.7191565634    0.0000000000 |     0.7191565632    0.0000000000 | 

                            |  Abs_value |  Threshold | Converged
     Delta_Free_energy/atom |   3.22E-04 |   1.00E-06 |        No
     Delta_Energy/atom      |   3.49E-04 |   1.00E-04 |        No
     Delta_Entropy/atom     |   2.68E-05 |   1.00E-04 |       Yes
     Commutator             |   5.45E-04 |   1.00E-05 |        No
     Delta_Fermi_level      |   3.62E-03 |   1.00E-03 |        No

  Line search of the free energy minimum:
  Step_type        Step             Free_energy   Predicted_free_energy
.   Initial    0.000000    -4938.31208628045624

Performing  Pulay mixing of Hamiltonian with coefficients:
                        Spin 1               Spin 2
               -2.332939999205      -2.332939993818
                0.649792820546       0.649792821518
                2.683147178658       2.683147172300
Lambda-->       0.072285449909       0.072285449106     ... done

.    Trial1    0.098385    -4938.33419096690977

Performing  Pulay mixing of Hamiltonian with coefficients:
                        Spin 1               Spin 2
               -2.332939999205      -2.332939993818
                0.649792820546       0.649792821518
                2.683147178658       2.683147172300
Lambda-->       0.072285449909       0.072285449106     ... done

.    Trial2    0.442771    -4938.06256161033707

Performing  Pulay mixing of Hamiltonian with coefficients:
                        Spin 1               Spin 2
               -2.332939999205      -2.332939993818
                0.649792820546       0.649792821518
                2.683147178658       2.683147172300
Lambda-->       0.072285449909       0.072285449106     ... done

. Quadratic    0.098274    -4938.33421406108209    -4938.33419099486036

--------------------------------------------------------------------------------
  Iter                              Commutator    Free_energy(A=E-TS)     DeltaA
#    4                          0.000351286261   -4938.33421406108209  -2.21E-02

Step                       =       0.098274176862
Energy (E)                 =   -4938.234108944618
Entropy (-TS)              =      -0.100105116462
Free energy (A=E-TS)       =   -4938.334214061082
Est. 0K Energy 0.5*(E+A)   =   -4938.284161502850
Residual Non-orthogonality =       0.000000000000
Residual N_electrons       =       0.000000000002

Spin          Integrated_Ne            Fermi_level     Delta_Fermi_level
   1       343.999999911392        -0.114530357648              8.09E-03
   2       344.000000088592        -0.114530357648              8.09E-03

                           Spin 1           |                 Spin 2           |
     Orb |    H-eigenvalues     Occupancies |    H-eigenvalues     Occupancies |
       1 |    -3.2293131583    1.0000000000 |    -3.2293131587    1.0000000000 | 
                          ------                             ------
     343 |    -0.1175465895    0.6943988775 |    -0.1175465897    0.6943988905 | 
     344 |    -0.1173123227    0.6807059640 |    -0.1173123230    0.6807059773 | 
                - Gap at zero temperature -
     345 |    -0.1166726864    0.6417488035 |    -0.1166726866    0.6417488176 | 
                                                   - Gap at zero temperature -
     346 |    -0.1151115500    0.5394557700 |    -0.1151115502    0.5394557852 | 
     347 |    -0.1150966079    0.5384454419 |    -0.1150966081    0.5384454572 | 
                  Finite temp. Fermi level   |      Finite temp. Fermi level  
     348 |    -0.1143860228    0.4901822973 |    -0.1143860230    0.4901823127 | 
     349 |    -0.1117294301    0.3181735795 |    -0.1117294303    0.3181735929 | 
     350 |    -0.1109682533    0.2750187279 |    -0.1109682535    0.2750187402 | 
     351 |    -0.1097131078    0.2123442823 |    -0.1097131081    0.2123442960 | 
     352 |    -0.1031695814    0.0434612195 |    -0.1031695808    0.0434612132 | 
                          ------                             ------
     498 |     0.7139611113    0.0000000000 |     0.7139611116    0.0000000000 | 

                            |  Abs_value |  Threshold | Converged
     Delta_Free_energy/atom |   5.67E-04 |   1.00E-06 |        No
     Delta_Energy/atom      |   6.53E-04 |   1.00E-04 |        No
     Delta_Entropy/atom     |   8.56E-05 |   1.00E-04 |       Yes
     Commutator             |   3.51E-04 |   1.00E-05 |        No
     Delta_Fermi_level      |   8.09E-03 |   1.00E-03 |        No

  Line search of the free energy minimum:
  Step_type        Step             Free_energy   Predicted_free_energy
.   Initial    0.000000    -4938.33421406108209

Performing  Pulay mixing of Hamiltonian with coefficients:
                        Spin 1               Spin 2
               -1.695078386941      -1.695078388299
                0.459096264745       0.459096267476
                1.947208099978       1.947208101640
                0.288774022218       0.288774019182
Lambda-->       0.040666431440       0.040666431439     ... done

.    Trial1    0.098274    -4938.34071620859686

Performing  Pulay mixing of Hamiltonian with coefficients:
                        Spin 1               Spin 2
               -1.695078386941      -1.695078388299
                0.459096264745       0.459096267477
                1.947208099978       1.947208101640
                0.288774022218       0.288774019182
Lambda-->       0.040666431440       0.040666431439     ... done

.    Trial2    0.442703    -4938.29304044304627

Performing  Pulay mixing of Hamiltonian with coefficients:
                        Spin 1               Spin 2
               -1.695078386941      -1.695078388299
                0.459096264745       0.459096267476
                1.947208099978       1.947208101640
                0.288774022218       0.288774019182
Lambda-->       0.040666431440       0.040666431439     ... done

. Quadratic    0.120723    -4938.33988599897748    -4938.34094910264957

Performing  Pulay mixing of Hamiltonian with coefficients:
                        Spin 1               Spin 2
               -1.695078386941      -1.695078388299
                0.459096264745       0.459096267477
                1.947208099978       1.947208101640
                0.288774022218       0.288774019182
Lambda-->       0.040666431440       0.040666431439     ... done

.     Cubic    0.085238    -4938.34104815145020    -4938.34085111150034

--------------------------------------------------------------------------------
  Iter                              Commutator    Free_energy(A=E-TS)     DeltaA
#    5                          0.000228823662   -4938.34104815145020  -6.83E-03

Step                       =       0.085237682307
Energy (E)                 =   -4938.240813366575
Entropy (-TS)              =      -0.100234784850
Free energy (A=E-TS)       =   -4938.341048151450
Est. 0K Energy 0.5*(E+A)   =   -4938.290930759013
Residual Non-orthogonality =       0.000000000000
Residual N_electrons       =       0.000000000025

Spin          Integrated_Ne            Fermi_level     Delta_Fermi_level
   1       343.999999923494        -0.114595770930             -6.54E-05
   2       344.000000076288        -0.114595770930             -6.54E-05

                           Spin 1           |                 Spin 2           |
     Orb |    H-eigenvalues     Occupancies |    H-eigenvalues     Occupancies |
       1 |    -3.2290570362    1.0000000000 |    -3.2290570367    1.0000000000 | 
                          ------                             ------
     343 |    -0.1175774019    0.6923971857 |    -0.1175774024    0.6923972129 | 
     344 |    -0.1172013056    0.6701820250 |    -0.1172013061    0.6701820529 | 
                                                   - Gap at zero temperature -
     345 |    -0.1167827825    0.6445393843 |    -0.1167827820    0.6445393523 | 
                - Gap at zero temperature -
     346 |    -0.1151809850    0.5397276484 |    -0.1151809854    0.5397276783 | 
     347 |    -0.1150620816    0.5316801876 |    -0.1150620821    0.5316802176 | 
                  Finite temp. Fermi level   |      Finite temp. Fermi level  
     348 |    -0.1143422312    0.4827587684 |    -0.1143422317    0.4827587979 | 
     349 |    -0.1117938762    0.3181164898 |    -0.1117938766    0.3181165139 | 
     350 |    -0.1112117573    0.2847857036 |    -0.1112117567    0.2847856719 | 
     351 |    -0.1098347992    0.2149169258 |    -0.1098347992    0.2149169261 | 
     352 |    -0.1031421012    0.0424224046 |    -0.1031421011    0.0424224039 | 
                          ------                             ------
     498 |     0.7132721569    0.0000000000 |     0.7132721572    0.0000000000 | 

                            |  Abs_value |  Threshold | Converged
     Delta_Free_energy/atom |   1.75E-04 |   1.00E-06 |        No
     Delta_Energy/atom      |   1.72E-04 |   1.00E-04 |        No
     Delta_Entropy/atom     |   3.32E-06 |   1.00E-04 |       Yes
     Commutator             |   2.29E-04 |   1.00E-05 |        No
     Delta_Fermi_level      |   6.54E-05 |   1.00E-03 |       Yes

  Line search of the free energy minimum:
  Step_type        Step             Free_energy   Predicted_free_energy
.   Initial    0.000000    -4938.34104815145020

Performing  Pulay mixing of Hamiltonian with coefficients:
                        Spin 1               Spin 2
               -0.919431663193      -0.919431672088
                0.256568815119       0.256568819227
                1.055299253707       1.055299263822
                0.242279718745       0.242279717093
                0.365283875623       0.365283871946
Lambda-->       0.034585595536       0.034585595666     ... done

.    Trial1    0.085238    -4938.34245918528541

Performing  Pulay mixing of Hamiltonian with coefficients:
                        Spin 1               Spin 2
               -0.919431663193      -0.919431672088
                0.256568815119       0.256568819227
                1.055299253707       1.055299263822
                0.242279718745       0.242279717093
                0.365283875623       0.365283871946
Lambda-->       0.034585595536       0.034585595666     ... done

.    Trial2    0.434646    -4938.33736896067512

Performing  Pulay mixing of Hamiltonian with coefficients:
                        Spin 1               Spin 2
               -0.919431663193      -0.919431672088
                0.256568815119       0.256568819227
                1.055299253707       1.055299263822
                0.242279718745       0.242279717093
                0.365283875623       0.365283871946
Lambda-->       0.034585595536       0.034585595666     ... done

. Quadratic    0.158214    -4938.34267505981643    -4938.34284051587929

--------------------------------------------------------------------------------
  Iter                              Commutator    Free_energy(A=E-TS)     DeltaA
#    6                          0.000189776697   -4938.34267505981643  -1.63E-03

Step                       =       0.158214197034
Energy (E)                 =   -4938.242657121841
Entropy (-TS)              =      -0.100017938047
Free energy (A=E-TS)       =   -4938.342675059816
Est. 0K Energy 0.5*(E+A)   =   -4938.292666090829
Residual Non-orthogonality =       0.000000000000
Residual N_electrons       =      -0.000000000071

Spin          Integrated_Ne            Fermi_level     Delta_Fermi_level
   1       344.000000004666        -0.114865532769             -2.70E-04
   2       343.999999995956        -0.114865532769             -2.70E-04

                           Spin 1           |                 Spin 2           |
     Orb |    H-eigenvalues     Occupancies |    H-eigenvalues     Occupancies |
       1 |    -3.2286072751    1.0000000000 |    -3.2286072752    1.0000000000 | 
                          ------                             ------
     343 |    -0.1178020491    0.6897763518 |    -0.1178020496    0.6897763785 | 
     344 |    -0.1174533627    0.6691162417 |    -0.1174533622    0.6691162125 | 
                                                   - Gap at zero temperature -
     345 |    -0.1169612113    0.6388250733 |    -0.1169612108    0.6388250429 | 
                - Gap at zero temperature -
     346 |    -0.1154655982    0.5407314341 |    -0.1154655987    0.5407314650 | 
     347 |    -0.1152486418    0.5260389722 |    -0.1152486413    0.5260389394 | 
                  Finite temp. Fermi level   |      Finite temp. Fermi level  
     348 |    -0.1145826956    0.4807683396 |    -0.1145826951    0.4807683068 | 
     349 |    -0.1121011699    0.3203359882 |    -0.1121011704    0.3203360153 | 
     350 |    -0.1114742308    0.2843819135 |    -0.1114742303    0.2843818867 | 
     351 |    -0.1101143670    0.2153674973 |    -0.1101143675    0.2153675183 | 
     352 |    -0.1035832975    0.0443584350 |    -0.1035832970    0.0443584299 | 
                          ------                             ------
     498 |     0.7104298927    0.0000000000 |     0.7104298930    0.0000000000 | 

                            |  Abs_value |  Threshold | Converged
     Delta_Free_energy/atom |   4.17E-05 |   1.00E-06 |        No
     Delta_Energy/atom      |   4.73E-05 |   1.00E-04 |       Yes
     Delta_Entropy/atom     |   5.56E-06 |   1.00E-04 |       Yes
     Commutator             |   1.90E-04 |   1.00E-05 |        No
     Delta_Fermi_level      |   2.70E-04 |   1.00E-03 |       Yes

  Line search of the free energy minimum:
  Step_type        Step             Free_energy   Predicted_free_energy
.   Initial    0.000000    -4938.34267505981643

Performing  Pulay mixing of Hamiltonian with coefficients:
                        Spin 1               Spin 2
                0.155491455990       0.155491449397
               -0.029440632580      -0.029440631119
               -0.193822919409      -0.193822912417
                0.040848515314       0.040848516072
                0.438533934306       0.438533932385
                0.588389646378       0.588389645681
Lambda-->       0.027356822921       0.027356823088     ... done

.    Trial1    0.158214    -4938.33780210360510

Performing  Pulay mixing of Hamiltonian with coefficients:
                        Spin 1               Spin 2
                0.155491455990       0.155491449397
               -0.029440632580      -0.029440631119
               -0.193822919409      -0.193822912417
                0.040848515314       0.040848516072
                0.438533934306       0.438533932385
                0.588389646378       0.588389645681
Lambda-->       0.027356822921       0.027356823088     ... done

.    Trial2    0.060432    -4938.34305340933679

Performing  Pulay mixing of Hamiltonian with coefficients:
                        Spin 1               Spin 2
                0.155491455990       0.155491449397
               -0.029440632580      -0.029440631119
               -0.193822919409      -0.193822912417
                0.040848515314       0.040848516072
                0.438533934306       0.438533932385
                0.588389646378       0.588389645681
Lambda-->       0.027356822921       0.027356823088     ... done

. Quadratic    0.038475    -4938.34331350733464    -4938.34323613435026

--------------------------------------------------------------------------------
  Iter                              Commutator    Free_energy(A=E-TS)     DeltaA
#    7                          0.000172553911   -4938.34331350733464  -6.38E-04

Step                       =       0.038475465704
Energy (E)                 =   -4938.243307386691
Entropy (-TS)              =      -0.100006120571
Free energy (A=E-TS)       =   -4938.343313507335
Est. 0K Energy 0.5*(E+A)   =   -4938.293310447012
Residual Non-orthogonality =       0.000000000000
Residual N_electrons       =       0.000000000073

Spin          Integrated_Ne            Fermi_level     Delta_Fermi_level
   1       343.999999969417        -0.114849597781              1.59E-05
   2       344.000000029946        -0.114849597781              1.59E-05

                           Spin 1           |                 Spin 2           |
     Orb |    H-eigenvalues     Occupancies |    H-eigenvalues     Occupancies |
       1 |    -3.2285773496    1.0000000000 |    -3.2285773497    1.0000000000 | 
                          ------                             ------
     343 |    -0.1177855078    0.6897410458 |    -0.1177855074    0.6897410194 | 
     344 |    -0.1174720121    0.6711965082 |    -0.1174720127    0.6711965394 | 
                                                   - Gap at zero temperature -
     345 |    -0.1169678510    0.6402412064 |    -0.1169678505    0.6402411779 | 
                - Gap at zero temperature -
     346 |    -0.1154628425    0.5416219304 |    -0.1154628431    0.5416219655 | 
     347 |    -0.1152542833    0.5275025941 |    -0.1152542838    0.5275026293 | 
                  Finite temp. Fermi level   |      Finite temp. Fermi level  
     348 |    -0.1145708425    0.4810456224 |    -0.1145708420    0.4810455916 | 
     349 |    -0.1120817829    0.3201315055 |    -0.1120817824    0.3201314787 | 
     350 |    -0.1114138498    0.2819270135 |    -0.1114138493    0.2819269886 | 
     351 |    -0.1100806356    0.2145502842 |    -0.1100806352    0.2145502668 | 
     352 |    -0.1035572987    0.0442424919 |    -0.1035572983    0.0442424876 | 
                          ------                             ------
     498 |     0.7105295712    0.0000000000 |     0.7105295714    0.0000000000 | 

                            |  Abs_value |  Threshold | Converged
     Delta_Free_energy/atom |   1.64E-05 |   1.00E-06 |        No
     Delta_Energy/atom      |   1.67E-05 |   1.00E-04 |       Yes
     Delta_Entropy/atom     |   3.03E-07 |   1.00E-04 |       Yes
     Commutator             |   1.73E-04 |   1.00E-05 |        No
     Delta_Fermi_level      |   1.59E-05 |   1.00E-03 |       Yes

  Line search of the free energy minimum:
  Step_type        Step             Free_energy   Predicted_free_energy
.   Initial    0.000000    -4938.34331350733464

Performing  Pulay mixing of Hamiltonian with coefficients:
                        Spin 1               Spin 2
                1.121561113709       1.121561158956
               -0.307223967548      -0.307223982522
               -1.317706222986      -1.317706276453
               -0.314817259667      -0.314817266429
               -0.132123391495      -0.132123393115
                0.613300229416       0.613300240148
                1.337009498571       1.337009519415
Lambda-->       0.016474496808       0.016474496754     ... done

.    Trial1    0.038475    -4938.34504003556322

Performing  Pulay mixing of Hamiltonian with coefficients:
                        Spin 1               Spin 2
                1.121561113709       1.121561158956
               -0.307223967548      -0.307223982522
               -1.317706222986      -1.317706276453
               -0.314817259667      -0.314817266429
               -0.132123391495      -0.132123393115
                0.613300229416       0.613300240148
                1.337009498571       1.337009519415
Lambda-->       0.016474496808       0.016474496754     ... done

.    Trial2    0.405745    -4938.32881470691882

Performing  Pulay mixing of Hamiltonian with coefficients:
                        Spin 1               Spin 2
                1.121561113709       1.121561158956
               -0.307223967548      -0.307223982522
               -1.317706222986      -1.317706276453
               -0.314817259667      -0.314817266429
               -0.132123391495      -0.132123393115
                0.613300229416       0.613300240148
                1.337009498571       1.337009519415
Lambda-->       0.016474496808       0.016474496754     ... done

. Quadratic    0.121466    -4938.34458782679849    -4938.34655166606899

Performing  Pulay mixing of Hamiltonian with coefficients:
                        Spin 1               Spin 2
                1.121561113709       1.121561158956
               -0.307223967548      -0.307223982522
               -1.317706222986      -1.317706276453
               -0.314817259667      -0.314817266429
               -0.132123391495      -0.132123393115
                0.613300229416       0.613300240148
                1.337009498571       1.337009519415
Lambda-->       0.016474496808       0.016474496754     ... done

.     Cubic    0.070982    -4938.34508913397258    -4938.34546296073040

--------------------------------------------------------------------------------
  Iter                              Commutator    Free_energy(A=E-TS)     DeltaA
#    8                          0.000107720315   -4938.34508913397258  -1.78E-03

Step                       =       0.070981849835
Energy (E)                 =   -4938.245683740240
Entropy (-TS)              =      -0.099405393785
Free energy (A=E-TS)       =   -4938.345089133973
Est. 0K Energy 0.5*(E+A)   =   -4938.295386437107
Residual Non-orthogonality =       0.000000000000
Residual N_electrons       =      -0.000000000052

Spin          Integrated_Ne            Fermi_level     Delta_Fermi_level
   1       344.000000006892        -0.115031847457             -1.82E-04
   2       343.999999993561        -0.115031847457             -1.82E-04

                           Spin 1           |                 Spin 2           |
     Orb |    H-eigenvalues     Occupancies |    H-eigenvalues     Occupancies |
       1 |    -3.2263876727    1.0000000000 |    -3.2263876724    1.0000000000 | 
                          ------                             ------
     343 |    -0.1178096159    0.6804577081 |    -0.1178096156    0.6804576948 | 
     344 |    -0.1176029104    0.6681053125 |    -0.1176029101    0.6681052990 | 
                                                   - Gap at zero temperature -
     345 |    -0.1170669325    0.6350120884 |    -0.1170669323    0.6350120745 | 
                - Gap at zero temperature -
     346 |    -0.1155959004    0.5382968409 |    -0.1155959002    0.5382968265 | 
     347 |    -0.1153175397    0.5194255981 |    -0.1153175395    0.5194255838 | 
                  Finite temp. Fermi level   |      Finite temp. Fermi level  
     348 |    -0.1145681094    0.4684941249 |    -0.1145681092    0.4684941109 | 
     349 |    -0.1122935258    0.3218807706 |    -0.1122935256    0.3218807590 | 
     350 |    -0.1115341372    0.2785261965 |    -0.1115341370    0.2785261860 | 
     351 |    -0.1102299080    0.2130419302 |    -0.1102299076    0.2130419141 | 
     352 |    -0.1040359937    0.0477817297 |    -0.1040359934    0.0477817257 | 
                          ------                             ------
     498 |     0.7048555522    0.0000000000 |     0.7048555523    0.0000000000 | 

                            |  Abs_value |  Threshold | Converged
     Delta_Free_energy/atom |   4.55E-05 |   1.00E-06 |        No
     Delta_Energy/atom      |   6.09E-05 |   1.00E-04 |       Yes
     Delta_Entropy/atom     |   1.54E-05 |   1.00E-04 |       Yes
     Commutator             |   1.08E-04 |   1.00E-05 |        No
     Delta_Fermi_level      |   1.82E-04 |   1.00E-03 |       Yes

  Line search of the free energy minimum:
  Step_type        Step             Free_energy   Predicted_free_energy
.   Initial    0.000000    -4938.34508913397258

Performing  Pulay mixing of Hamiltonian with coefficients:
                        Spin 1               Spin 2
                0.457515157781       0.457515174662
               -0.129407079894      -0.129407086434
               -0.552280118943      -0.552280139543
               -0.296941481033      -0.296941483961
               -0.348095730342      -0.348095727620
               -0.008356194220      -0.008356186459
                0.579170997668       0.579171004011
                1.298394448984       1.298394445344
Lambda-->       0.006301389802       0.006301389631     ... done

.    Trial1    0.070982    -4938.34593238017260

Performing  Pulay mixing of Hamiltonian with coefficients:
                        Spin 1               Spin 2
                0.457515157781       0.457515174662
               -0.129407079894      -0.129407086433
               -0.552280118943      -0.552280139543
               -0.296941481033      -0.296941483961
               -0.348095730342      -0.348095727620
               -0.008356194220      -0.008356186459
                0.579170997668       0.579171004011
                1.298394448984       1.298394445344
Lambda-->       0.006301389802       0.006301389631     ... done

.    Trial2    0.425835    -4938.33517487724293

Performing  Pulay mixing of Hamiltonian with coefficients:
                        Spin 1               Spin 2
                0.457515157781       0.457515174662
               -0.129407079894      -0.129407086433
               -0.552280118943      -0.552280139543
               -0.296941481033      -0.296941483961
               -0.348095730342      -0.348095727620
               -0.008356194220      -0.008356186459
                0.579170997668       0.579171004011
                1.298394448984       1.298394445344
Lambda-->       0.006301389802       0.006301389631     ... done

. Quadratic    0.095436    -4938.34582956741087    -4938.34599163738767

Performing  Pulay mixing of Hamiltonian with coefficients:
                        Spin 1               Spin 2
                0.457515157781       0.457515174662
               -0.129407079894      -0.129407086434
               -0.552280118943      -0.552280139543
               -0.296941481033      -0.296941483961
               -0.348095730342      -0.348095727620
               -0.008356194220      -0.008356186459
                0.579170997668       0.579171004011
                1.298394448984       1.298394445344
Lambda-->       0.006301389802       0.006301389631     ... done

.     Cubic    0.069576    -4938.34593530252641    -4938.34593269525067

--------------------------------------------------------------------------------
  Iter                              Commutator    Free_energy(A=E-TS)     DeltaA
#    9                          0.000051817402   -4938.34593530252641  -8.46E-04

Step                       =       0.069575662571
Energy (E)                 =   -4938.247251711663
Entropy (-TS)              =      -0.098683590907
Free energy (A=E-TS)       =   -4938.345935302526
Est. 0K Energy 0.5*(E+A)   =   -4938.296593507095
Residual Non-orthogonality =       0.000000000000
Residual N_electrons       =      -0.000000000044

Spin          Integrated_Ne            Fermi_level     Delta_Fermi_level
   1       344.000000041077        -0.115125119392             -9.33E-05
   2       343.999999959303        -0.115125119392             -9.33E-05

                           Spin 1           |                 Spin 2           |
     Orb |    H-eigenvalues     Occupancies |    H-eigenvalues     Occupancies |
       1 |    -3.2240557338    1.0000000000 |    -3.2240557333    1.0000000000 | 
                          ------                             ------
     343 |    -0.1178536393    0.6775367722 |    -0.1178536387    0.6775367382 | 
     344 |    -0.1176450269    0.6650114429 |    -0.1176450273    0.6650114684 | 
                - Gap at zero temperature -
     345 |    -0.1170390803    0.6273394782 |    -0.1170390807    0.6273395050 | 
                                                   - Gap at zero temperature -
     346 |    -0.1156833568    0.5379035171 |    -0.1156833573    0.5379035456 | 
     347 |    -0.1152003480    0.5051175560 |    -0.1152003475    0.5051175172 | 
                  Finite temp. Fermi level   |      Finite temp. Fermi level  
     348 |    -0.1145069869    0.4580478834 |    -0.1145069863    0.4580478449 | 
     349 |    -0.1123808606    0.3215282287 |    -0.1123808610    0.3215282539 | 
     350 |    -0.1115591684    0.2748100760 |    -0.1115591688    0.2748100990 | 
     351 |    -0.1102922109    0.2116324904 |    -0.1102922112    0.2116325035 | 
     352 |    -0.1043881196    0.0510906112 |    -0.1043881199    0.0510906151 | 
                          ------                             ------
     498 |     0.6993315699    0.0000000000 |     0.6993315699    0.0000000000 | 

                            |  Abs_value |  Threshold | Converged
     Delta_Free_energy/atom |   2.17E-05 |   1.00E-06 |        No
     Delta_Energy/atom      |   4.02E-05 |   1.00E-04 |       Yes
     Delta_Entropy/atom     |   1.85E-05 |   1.00E-04 |       Yes
     Commutator             |   5.18E-05 |   1.00E-05 |        No
     Delta_Fermi_level      |   9.33E-05 |   1.00E-03 |       Yes

  Line search of the free energy minimum:
  Step_type        Step             Free_energy   Predicted_free_energy
.   Initial    0.000000    -4938.34593530252641

Performing  Pulay mixing of Hamiltonian with coefficients:
                        Spin 1               Spin 2
               -0.554421280311      -0.554421270721
                0.192787969902       0.192787966291
                0.643834254626       0.643834242825
                0.038415370980       0.038415366461
               -0.005565599364      -0.005565604124
               -0.341370082955      -0.341370069159
               -0.801925343109      -0.801925307658
                0.504061045658       0.504061041249
                1.324183664574       1.324183634837
Lambda-->       0.001022423719       0.001022423691     ... done

.    Trial1    0.069576    -4938.34605847412513

Performing  Pulay mixing of Hamiltonian with coefficients:
                        Spin 1               Spin 2
               -0.554421280311      -0.554421270721
                0.192787969902       0.192787966291
                0.643834254626       0.643834242825
                0.038415370980       0.038415366461
               -0.005565599364      -0.005565604124
               -0.341370082955      -0.341370069159
               -0.801925343109      -0.801925307658
                0.504061045658       0.504061041249
                1.324183664574       1.324183634837
Lambda-->       0.001022423719       0.001022423691     ... done

.    Trial2    0.424966    -4938.34584589797214

Performing  Pulay mixing of Hamiltonian with coefficients:
                        Spin 1               Spin 2
               -0.554421280311      -0.554421270721
                0.192787969902       0.192787966291
                0.643834254626       0.643834242825
                0.038415370980       0.038415366461
               -0.005565599364      -0.005565604124
               -0.341370082955      -0.341370069159
               -0.801925343109      -0.801925307658
                0.504061045658       0.504061041249
                1.324183664574       1.324183634837
Lambda-->       0.001022423719       0.001022423691     ... done

. Quadratic    0.193609    -4938.34609563826234    -4938.34614421591323

--------------------------------------------------------------------------------
  Iter                              Commutator    Free_energy(A=E-TS)     DeltaA
#   10                          0.000032206425   -4938.34609563826234  -1.60E-04

Step                       =       0.193609195421
Energy (E)                 =   -4938.247804387956
Entropy (-TS)              =      -0.098291250383
Free energy (A=E-TS)       =   -4938.346095638262
Est. 0K Energy 0.5*(E+A)   =   -4938.296950013109
Residual Non-orthogonality =       0.000000000000
Residual N_electrons       =      -0.000000000077

Spin          Integrated_Ne            Fermi_level     Delta_Fermi_level
   1       343.999999988659        -0.115799209122             -6.74E-04
   2       344.000000012008        -0.115799209122             -6.74E-04

                           Spin 1           |                 Spin 2           |
     Orb |    H-eigenvalues     Occupancies |    H-eigenvalues     Occupancies |
       1 |    -3.2229530301    1.0000000000 |    -3.2229530295    1.0000000000 | 
                          ------                             ------
     342 |    -0.1189869443    0.7042116247 |    -0.1189869439    0.7042116056 | 
     343 |    -0.1184585535    0.6734104685 |    -0.1184585532    0.6734104483 | 
     344 |    -0.1183047461    0.6641397476 |    -0.1183047467    0.6641397834 | 
                - Gap at zero temperature -
     345 |    -0.1176914286    0.6259553192 |    -0.1176914292    0.6259553568 | 
                                                   - Gap at zero temperature -
     346 |    -0.1163417157    0.5368393367 |    -0.1163417162    0.5368393766 | 
                  Finite temp. Fermi level   |      Finite temp. Fermi level  
     347 |    -0.1157521589    0.4967992604 |    -0.1157521586    0.4967992374 | 
     348 |    -0.1150689959    0.4504870770 |    -0.1150689956    0.4504870542 | 
     349 |    -0.1130560644    0.3215943659 |    -0.1130560640    0.3215943459 | 
     350 |    -0.1122293162    0.2745963584 |    -0.1122293159    0.2745963401 | 
     351 |    -0.1110062285    0.2134509334 |    -0.1110062282    0.2134509227 | 
                          ------                             ------
     498 |     0.6940419550    0.0000000000 |     0.6940419552    0.0000000000 | 

                            |  Abs_value |  Threshold | Converged
     Delta_Free_energy/atom |   4.11E-06 |   1.00E-06 |        No
     Delta_Energy/atom      |   1.42E-05 |   1.00E-04 |       Yes
     Delta_Entropy/atom     |   1.01E-05 |   1.00E-04 |       Yes
     Commutator             |   3.22E-05 |   1.00E-05 |        No
     Delta_Fermi_level      |   6.74E-04 |   1.00E-03 |       Yes
Finished EDFT density kernel iterations (  10)


Writing density kernel to file "Pd_38.dkn" ... done

Writing Hamiltonian to file "Pd_38.ham" ... done


>>> Density kernel optimised for the current NGWF basis:
     ~~~~~~~~~~~~~~~~~~~~~~~~~~~~~~~~~~~~~~~~~~~~~~~~~~~~~~~~~~~
     Total free energy           =  -4.93834609563826E+03  Eh
     [H,K] commutator            =   3.2206E-05
     ~~~~~~~~~~~~~~~~~~~~~~~~~~~~~~~~~~~~~~~~~~~~~~~~~~~~~~~~~~~


################################################################################
########################### NGWF CG iteration  002 #############################
################################################################################
****** Reciprocal space K.E. preconditioning with k_zero =  3.0000 a0^-1 *******

>>> Checking for convergence of NGWFs:   NOT CONVERGED
  ========================================================================
         NGWF RMS gradient =  1.6067E-04 >  2.0000E-06  | above tolerance
  ========================================================================

>>> Improving NGWFs using line search:
============ Calculation of NGWF S^-1 using Hotelling algorithm ================ 
         Iteration  |  Frobenius norm and Maximum abs value    (of I-S*S_n^-1)   
               1       0.17792616E+00     0.77784873E-02
               2       0.73675531E-03     0.28490305E-04
               3       0.48747016E-07     0.19315224E-08
               4       0.24057992E-12     0.28421709E-13
================================================================================
    Initial Ne1:     343.99700811
    Initial Ne2:     343.99700813
      Final Ne1:     343.99999999
      Final Ne2:     344.00000001
============ Calculation of NGWF S^-1 using Hotelling algorithm ================ 
         Iteration  |  Frobenius norm and Maximum abs value    (of I-S*S_n^-1)   
               1       0.26040086E+00     0.11325004E-01
               2       0.13894722E-02     0.52703048E-04
               3       0.17090275E-06     0.64671666E-08
               4       0.23779094E-12     0.17763568E-13
================================================================================
------------------------------- NGWF line search -------------------------------
RMS gradient                =       0.00016066677752
Trial step length           =               0.321715
Gradient along search dir.  =         -0.29134819295
Functional at step 0        =   -4938.34609563826234
Functional at step 1        =   -4938.42073812609306
Functional predicted        =   -4938.46115774683858
Selected quadratic step     =               0.789860
Conjugate gradients coeff.  =               0.108945
--------------------------- NGWF line search finished --------------------------
                                               
Writing NGWFs to file "Pd_38.tightbox_ngwfs"....  done

>>> Optimising kernel for current NGWFs:

--------------------------- Ensemble-DFT optimisation --------------------------
Running ScaLAPACK on   20 processor(s).

--------------------------------------------------------------------------------
  Iter                              Commutator    Free_energy(A=E-TS)     DeltaA
#    0                          0.000176176943   -4938.46123896949666  -1.15E-01

Step                       =       0.381966011250
Energy (E)                 =   -4938.362947719191
Entropy (-TS)              =      -0.098291250383
Free energy (A=E-TS)       =   -4938.461238969497
Est. 0K Energy 0.5*(E+A)   =   -4938.412093344344
Residual Non-orthogonality =       0.000000000000
Residual N_electrons       =      -0.000000000077

Spin          Integrated_Ne            Fermi_level     Delta_Fermi_level
   1       343.999999988659        -0.115799209122              9.00E+99
   2       344.000000012008        -0.115799209122              9.00E+99

                           Spin 1           |                 Spin 2           |
     Orb |    H-eigenvalues     Occupancies |    H-eigenvalues     Occupancies |
       1 |    -3.2229530301    1.0000000000 |    -3.2229530295    1.0000000000 | 
                          ------                             ------
     342 |    -0.1189869443    0.7042116247 |    -0.1189869439    0.7042116056 | 
     343 |    -0.1184585535    0.6734104685 |    -0.1184585532    0.6734104483 | 
     344 |    -0.1183047461    0.6641397476 |    -0.1183047467    0.6641397834 | 
                - Gap at zero temperature -
     345 |    -0.1176914286    0.6259553192 |    -0.1176914292    0.6259553568 | 
                                                   - Gap at zero temperature -
     346 |    -0.1163417157    0.5368393367 |    -0.1163417162    0.5368393766 | 
                  Finite temp. Fermi level   |      Finite temp. Fermi level  
     347 |    -0.1157521589    0.4967992604 |    -0.1157521586    0.4967992374 | 
     348 |    -0.1150689959    0.4504870770 |    -0.1150689956    0.4504870542 | 
     349 |    -0.1130560644    0.3215943659 |    -0.1130560640    0.3215943459 | 
     350 |    -0.1122293162    0.2745963584 |    -0.1122293159    0.2745963401 | 
     351 |    -0.1110062285    0.2134509334 |    -0.1110062282    0.2134509227 | 
                          ------                             ------
     498 |     0.6940419550    0.0000000000 |     0.6940419552    0.0000000000 | 

                            |  Abs_value |  Threshold | Converged
     Delta_Free_energy/atom |   2.95E-03 |   1.00E-06 |        No
     Delta_Energy/atom      |   2.95E-03 |   1.00E-04 |        No
     Delta_Entropy/atom     |     n.a.   |   1.00E-03 |      n.a.
     Commutator             |   1.76E-04 |   1.00E-05 |        No
     Delta_Fermi_level      |     n.a.   |   1.00E-03 |      n.a.

  Line search of the free energy minimum:
  Step_type        Step             Free_energy   Predicted_free_energy
.   Initial    0.000000    -4938.46123896949666

Performing  Pulay mixing of Hamiltonian with coefficients:
                        Spin 1               Spin 2
                1.000000000000       1.000000000000
Lambda-->       0.076838611549       0.076838610734     ... done

.    Trial1    0.381966    -4938.41259611050009

Performing  Pulay mixing of Hamiltonian with coefficients:
                        Spin 1               Spin 2
                1.000000000000       1.000000000000
Lambda-->       0.076838611549       0.076838610734     ... done

.    Trial2    0.145898    -4938.45626324493696

Performing  Pulay mixing of Hamiltonian with coefficients:
                        Spin 1               Spin 2
                1.000000000000       1.000000000000
Lambda-->       0.076838611549       0.076838610734     ... done

. Quadratic    0.029778    -4938.46036218666632    -4938.46158922281120

Performing  Pulay mixing of Hamiltonian with coefficients:
                        Spin 1               Spin 2
                1.000000000000       1.000000000000
Lambda-->       0.076838611549       0.076838610734     ... done

.    Trial4    0.011374    -4938.45996301460582

Performing  Pulay mixing of Hamiltonian with coefficients:
                        Spin 1               Spin 2
                1.000000000000       1.000000000000
Lambda-->       0.076838611549       0.076838610734     ... done

.   Quartic    0.093008    -4938.45954808355600    -4938.46651053660025

Performing  Pulay mixing of Hamiltonian with coefficients:
                        Spin 1               Spin 2
                1.000000000000       1.000000000000
Lambda-->       0.076838611549       0.076838610734     ... done

.    Trial6    0.000114    -4938.45957747813645

Performing  Pulay mixing of Hamiltonian with coefficients:
                        Spin 1               Spin 2
                1.000000000000       1.000000000000
Lambda-->       0.076838611549       0.076838610734     ... done

.  NoMinFnd    0.029778    -4938.46036218666632

--------------------------------------------------------------------------------
  Iter                              Commutator    Free_energy(A=E-TS)     DeltaA
#    1                          0.000147855077   -4938.46036218666632   8.77E-04

Step                       =       0.029778167858
Energy (E)                 =   -4938.362191051170
Entropy (-TS)              =      -0.098171135501
Free energy (A=E-TS)       =   -4938.460362186666
Est. 0K Energy 0.5*(E+A)   =   -4938.411276618918
Residual Non-orthogonality =       0.000000000000
Residual N_electrons       =      -0.000000000004

Spin          Integrated_Ne            Fermi_level     Delta_Fermi_level
   1       344.000000022419        -0.115471223944              3.28E-04
   2       343.999999977617        -0.115471223944              3.28E-04

                           Spin 1           |                 Spin 2           |
     Orb |    H-eigenvalues     Occupancies |    H-eigenvalues     Occupancies |
       1 |    -3.2221126749    1.0000000000 |    -3.2221126746    1.0000000000 | 
                          ------                             ------
     342 |    -0.1186627237    0.7044249649 |    -0.1186627233    0.7044249405 | 
     343 |    -0.1181656661    0.6755074504 |    -0.1181656657    0.6755074245 | 
     344 |    -0.1179805192    0.6643678263 |    -0.1179805197    0.6643678585 | 
                - Gap at zero temperature -
     345 |    -0.1173591329    0.6256806516 |    -0.1173591335    0.6256806853 | 
                                                   - Gap at zero temperature -
     346 |    -0.1160119097    0.5367161427 |    -0.1160119102    0.5367161780 | 
                  Finite temp. Fermi level   |      Finite temp. Fermi level  
     347 |    -0.1154078330    0.4956876778 |    -0.1154078325    0.4956876475 | 
     348 |    -0.1147104209    0.4484273460 |    -0.1147104205    0.4484273158 | 
     349 |    -0.1127168857    0.3209301907 |    -0.1127168852    0.3209301635 | 
     350 |    -0.1118690915    0.2728523148 |    -0.1118690910    0.2728522898 | 
     351 |    -0.1106519603    0.2122526418 |    -0.1106519600    0.2122526303 | 
                          ------                             ------
     498 |     0.6920674942    0.0000000000 |     0.6920674947    0.0000000000 | 

                            |  Abs_value |  Threshold | Converged
     Delta_Free_energy/atom |   2.25E-05 |   1.00E-06 |        No
     Delta_Energy/atom      |   1.94E-05 |   1.00E-04 |       Yes
     Delta_Entropy/atom     |   3.08E-06 |   1.00E-04 |       Yes
     Commutator             |   1.48E-04 |   1.00E-05 |        No
     Delta_Fermi_level      |   3.28E-04 |   1.00E-03 |       Yes

  Line search of the free energy minimum:
  Step_type        Step             Free_energy   Predicted_free_energy
.   Initial    0.000000    -4938.46036218666632

Performing  Pulay mixing of Hamiltonian with coefficients:
                        Spin 1               Spin 2
                1.000000000000       1.000000000000
Lambda-->       0.051170967726       0.051170967367     ... done

.    Trial1    0.029778    -4938.46075542884591

Performing  Pulay mixing of Hamiltonian with coefficients:
                        Spin 1               Spin 2
                1.000000000000       1.000000000000
Lambda-->       0.051170967726       0.051170967367     ... done

.    Trial2    0.400370    -4938.43472544875749

Performing  Pulay mixing of Hamiltonian with coefficients:
                        Spin 1               Spin 2
                1.000000000000       1.000000000000
Lambda-->       0.051170967726       0.051170967367     ... done

. Quadratic    0.046570    -4938.46081445941581    -4938.46081419438997

--------------------------------------------------------------------------------
  Iter                              Commutator    Free_energy(A=E-TS)     DeltaA
#    2                          0.000134810072   -4938.46081445941581  -4.52E-04

Step                       =       0.046569794840
Energy (E)                 =   -4938.362743197892
Entropy (-TS)              =      -0.098071261551
Free energy (A=E-TS)       =   -4938.460814459416
Est. 0K Energy 0.5*(E+A)   =   -4938.411778828654
Residual Non-orthogonality =       0.000000000000
Residual N_electrons       =      -0.000000000027

Spin          Integrated_Ne            Fermi_level     Delta_Fermi_level
   1       343.999999913804        -0.115071820647              3.99E-04
   2       344.000000086431        -0.115071820647              3.99E-04

                           Spin 1           |                 Spin 2           |
     Orb |    H-eigenvalues     Occupancies |    H-eigenvalues     Occupancies |
       1 |    -3.2217563655    1.0000000000 |    -3.2217563647    1.0000000000 | 
                          ------                             ------
     342 |    -0.1182757965    0.7051313358 |    -0.1182757961    0.7051313120 | 
     343 |    -0.1177696480    0.6757093337 |    -0.1177696476    0.6757093107 | 
     344 |    -0.1175744744    0.6639647166 |    -0.1175744750    0.6639647540 | 
                - Gap at zero temperature -
     345 |    -0.1169566874    0.6254867455 |    -0.1169566880    0.6254867873 | 
                                                   - Gap at zero temperature -
     346 |    -0.1156167150    0.5370008926 |    -0.1156167157    0.5370009428 | 
                  Finite temp. Fermi level   |      Finite temp. Fermi level  
     347 |    -0.1149887571    0.4943495059 |    -0.1149887569    0.4943494918 | 
     348 |    -0.1142825410    0.4465114919 |    -0.1142825408    0.4465114811 | 
     349 |    -0.1122999644    0.3198922021 |    -0.1122999644    0.3198922001 | 
     350 |    -0.1114462113    0.2715866651 |    -0.1114462114    0.2715866663 | 
     351 |    -0.1102311262    0.2112792141 |    -0.1102311266    0.2112792359 | 
                          ------                             ------
     498 |     0.6909580084    0.0000000000 |     0.6909580087    0.0000000000 | 

                            |  Abs_value |  Threshold | Converged
     Delta_Free_energy/atom |   1.16E-05 |   1.00E-06 |        No
     Delta_Energy/atom      |   1.42E-05 |   1.00E-04 |       Yes
     Delta_Entropy/atom     |   2.56E-06 |   1.00E-04 |       Yes
     Commutator             |   1.35E-04 |   1.00E-05 |        No
     Delta_Fermi_level      |   3.99E-04 |   1.00E-03 |       Yes

  Line search of the free energy minimum:
  Step_type        Step             Free_energy   Predicted_free_energy
.   Initial    0.000000    -4938.46081445941581

Performing  Pulay mixing of Hamiltonian with coefficients:
                        Spin 1               Spin 2
                0.085119330159       0.085119318782
                0.914880669841       0.914880681218
Lambda-->       0.039771124656       0.039771123811     ... done

.    Trial1    0.046570    -4938.46087015272406

Performing  Pulay mixing of Hamiltonian with coefficients:
                        Spin 1               Spin 2
                0.085119330159       0.085119318782
                0.914880669841       0.914880681218
Lambda-->       0.039771124656       0.039771123811     ... done

.    Trial2    0.410748    -4938.39012012528383

Performing  Pulay mixing of Hamiltonian with coefficients:
                        Spin 1               Spin 2
                0.085119330159       0.085119318782
                0.914880669841       0.914880681218
Lambda-->       0.039771124656       0.039771123811     ... done

. Quadratic    0.024541    -4938.46110160267835    -4938.46110107642380

--------------------------------------------------------------------------------
  Iter                              Commutator    Free_energy(A=E-TS)     DeltaA
#    3                          0.000124078282   -4938.46110160267835  -2.87E-04

Step                       =       0.024541406513
Energy (E)                 =   -4938.363043774045
Entropy (-TS)              =      -0.098057828661
Free energy (A=E-TS)       =   -4938.461101602678
Est. 0K Energy 0.5*(E+A)   =   -4938.412072688361
Residual Non-orthogonality =       0.000000000000
Residual N_electrons       =      -0.000000000028

Spin          Integrated_Ne            Fermi_level     Delta_Fermi_level
   1       344.000000092723        -0.114939756045              1.32E-04
   2       343.999999907524        -0.114939756045              1.32E-04

                           Spin 1           |                 Spin 2           |
     Orb |    H-eigenvalues     Occupancies |    H-eigenvalues     Occupancies |
       1 |    -3.2216655183    1.0000000000 |    -3.2216655181    1.0000000000 | 
                          ------                             ------
     342 |    -0.1181401015    0.7049258929 |    -0.1181401012    0.7049258750 | 
     343 |    -0.1176262958    0.6750359173 |    -0.1176262956    0.6750359017 | 
     344 |    -0.1174405708    0.6638530552 |    -0.1174405705    0.6638530405 | 
                                                   - Gap at zero temperature -
     345 |    -0.1168254296    0.6255381743 |    -0.1168254294    0.6255381631 | 
                - Gap at zero temperature -
     346 |    -0.1154891242    0.5373035588 |    -0.1154891241    0.5373035566 | 
                  Finite temp. Fermi level   |      Finite temp. Fermi level  
     347 |    -0.1148491584    0.4938370373 |    -0.1148491584    0.4938370397 | 
     348 |    -0.1141488972    0.4464052947 |    -0.1141488963    0.4464052351 | 
     349 |    -0.1121629431    0.3195988289 |    -0.1121629425    0.3195987890 | 
     350 |    -0.1113075250    0.2712303502 |    -0.1113075254    0.2712303724 | 
     351 |    -0.1100965408    0.2111649292 |    -0.1100965405    0.2111649192 | 
                          ------                             ------
     498 |     0.6904320712    0.0000000000 |     0.6904320714    0.0000000000 | 

                            |  Abs_value |  Threshold | Converged
     Delta_Free_energy/atom |   7.36E-06 |   1.00E-06 |        No
     Delta_Energy/atom      |   7.71E-06 |   1.00E-04 |       Yes
     Delta_Entropy/atom     |   3.44E-07 |   1.00E-04 |       Yes
     Commutator             |   1.24E-04 |   1.00E-05 |        No
     Delta_Fermi_level      |   1.32E-04 |   1.00E-03 |       Yes

  Line search of the free energy minimum:
  Step_type        Step             Free_energy   Predicted_free_energy
.   Initial    0.000000    -4938.46110160267835

Performing  Pulay mixing of Hamiltonian with coefficients:
                        Spin 1               Spin 2
               -1.727023299089      -1.727023333284
                0.210885353612       0.210885356754
                2.516137945477       2.516137976529
Lambda-->       0.020449788491       0.020449788370     ... done

.    Trial1    0.024541    -4938.46197682120692

Performing  Pulay mixing of Hamiltonian with coefficients:
                        Spin 1               Spin 2
               -1.727023299089      -1.727023333284
                0.210885353612       0.210885356754
                2.516137945477       2.516137976529
Lambda-->       0.020449788491       0.020449788370     ... done

.    Trial2    0.397133    -4938.45352601100421

Performing  Pulay mixing of Hamiltonian with coefficients:
                        Spin 1               Spin 2
               -1.727023299089      -1.727023333284
                0.210885353612       0.210885356754
                2.516137945477       2.516137976529
Lambda-->       0.020449788491       0.020449788370     ... done

. Quadratic    0.133645    -4938.46171706564473    -4938.46372561472799

Performing  Pulay mixing of Hamiltonian with coefficients:
                        Spin 1               Spin 2
               -1.727023299089      -1.727023333284
                0.210885353612       0.210885356754
                2.516137945477       2.516137976529
Lambda-->       0.020449788491       0.020449788370     ... done

.     Cubic    0.071204    -4938.46209443569933    -4938.46258667574421

--------------------------------------------------------------------------------
  Iter                              Commutator    Free_energy(A=E-TS)     DeltaA
#    4                          0.000089821571   -4938.46209443569933  -9.93E-04

Step                       =       0.071204245260
Energy (E)                 =   -4938.364117163098
Entropy (-TS)              =      -0.097977272606
Free energy (A=E-TS)       =   -4938.462094435699
Est. 0K Energy 0.5*(E+A)   =   -4938.413105799398
Residual Non-orthogonality =       0.000000000000
Residual N_electrons       =      -0.000000000004

Spin          Integrated_Ne            Fermi_level     Delta_Fermi_level
   1       344.000000043843        -0.113902909163              1.04E-03
   2       343.999999956194        -0.113902909163              1.04E-03

                           Spin 1           |                 Spin 2           |
     Orb |    H-eigenvalues     Occupancies |    H-eigenvalues     Occupancies |
       1 |    -3.2214928606    1.0000000000 |    -3.2214928599    1.0000000000 | 
                          ------                             ------
     342 |    -0.1170954429    0.7044835436 |    -0.1170954423    0.7044835091 | 
     343 |    -0.1164734738    0.6680752459 |    -0.1164734731    0.6680752068 | 
     344 |    -0.1163806781    0.6624522062 |    -0.1163806784    0.6624522248 | 
                - Gap at zero temperature -
     345 |    -0.1157837878    0.6252324958 |    -0.1157837881    0.6252325130 | 
                                                   - Gap at zero temperature -
     346 |    -0.1144715935    0.5386100493 |    -0.1144715937    0.5386100621 | 
                  Finite temp. Fermi level   |      Finite temp. Fermi level  
     347 |    -0.1137635223    0.4905187765 |    -0.1137635224    0.4905187864 | 
     348 |    -0.1131009186    0.4456568383 |    -0.1131009178    0.4456567809 | 
     349 |    -0.1110788233    0.3168080538 |    -0.1110788233    0.3168080527 | 
     350 |    -0.1102431155    0.2697503649 |    -0.1102431154    0.2697503611 | 
     351 |    -0.1090460907    0.2105489903 |    -0.1090460907    0.2105489911 | 
                          ------                             ------
     498 |     0.6857632196    0.0000000000 |     0.6857632204    0.0000000000 | 

                            |  Abs_value |  Threshold | Converged
     Delta_Free_energy/atom |   2.55E-05 |   1.00E-06 |        No
     Delta_Energy/atom      |   2.75E-05 |   1.00E-04 |       Yes
     Delta_Entropy/atom     |   2.07E-06 |   1.00E-04 |       Yes
     Commutator             |   8.98E-05 |   1.00E-05 |        No
     Delta_Fermi_level      |   1.04E-03 |   1.00E-03 |        No

  Line search of the free energy minimum:
  Step_type        Step             Free_energy   Predicted_free_energy
.   Initial    0.000000    -4938.46209443569933

Performing  Pulay mixing of Hamiltonian with coefficients:
                        Spin 1               Spin 2
               -0.385469926916      -0.385469944955
               -0.604587445072      -0.604587457308
                0.424503229670       0.424503250310
                1.565554142318       1.565554151952
Lambda-->       0.011470899743       0.011470899443     ... done

.    Trial1    0.071204    -4938.46246499013796

Performing  Pulay mixing of Hamiltonian with coefficients:
                        Spin 1               Spin 2
               -0.385469926916      -0.385469944955
               -0.604587445072      -0.604587457308
                0.424503229670       0.424503250310
                1.565554142318       1.565554151952
Lambda-->       0.011470899743       0.011470899443     ... done

.    Trial2    0.425973    -4938.45155814257487

Performing  Pulay mixing of Hamiltonian with coefficients:
                        Spin 1               Spin 2
               -0.385469926917      -0.385469944955
               -0.604587445072      -0.604587457308
                0.424503229670       0.424503250310
                1.565554142318       1.565554151952
Lambda-->       0.011470899743       0.011470899443     ... done

. Quadratic    0.066436    -4938.46248734181427    -4938.46246690889802

--------------------------------------------------------------------------------
  Iter                              Commutator    Free_energy(A=E-TS)     DeltaA
#    5                          0.000067982609   -4938.46248734181427  -3.93E-04

Step                       =       0.066435921466
Energy (E)                 =   -4938.364625305289
Entropy (-TS)              =      -0.097862036591
Free energy (A=E-TS)       =   -4938.462487341814
Est. 0K Energy 0.5*(E+A)   =   -4938.413556323552
Residual Non-orthogonality =       0.000000000000
Residual N_electrons       =      -0.000000000066

Spin          Integrated_Ne            Fermi_level     Delta_Fermi_level
   1       344.000000067706        -0.113023416162              8.79E-04
   2       343.999999932874        -0.113023416162              8.79E-04

                           Spin 1           |                 Spin 2           |
     Orb |    H-eigenvalues     Occupancies |    H-eigenvalues     Occupancies |
       1 |    -3.2212655851    1.0000000000 |    -3.2212655847    1.0000000000 | 
                          ------                             ------
     342 |    -0.1162467466    0.7062252087 |    -0.1162467467    0.7062252159 | 
     343 |    -0.1155258960    0.6639541596 |    -0.1155258951    0.6639541072 | 
     344 |    -0.1154729002    0.6607289841 |    -0.1154729003    0.6607289912 | 
                - Gap at zero temperature -
     345 |    -0.1148864667    0.6240950602 |    -0.1148864668    0.6240950672 | 
                                                   - Gap at zero temperature -
     346 |    -0.1135578994    0.5362964361 |    -0.1135579004    0.5362965087 | 
                  Finite temp. Fermi level   |      Finite temp. Fermi level  
     347 |    -0.1128482472    0.4880856763 |    -0.1128482463    0.4880856151 | 
     348 |    -0.1121740961    0.4424773556 |    -0.1121740952    0.4424772945 | 
     349 |    -0.1101691453    0.3150329292 |    -0.1101691454    0.3150329318 | 
     350 |    -0.1093638974    0.2697651026 |    -0.1093638965    0.2697650518 | 
     351 |    -0.1081594941    0.2102278687 |    -0.1081594938    0.2102278531 | 
                          ------                             ------
     498 |     0.6808913827    0.0000000000 |     0.6808913821    0.0000000000 | 

                            |  Abs_value |  Threshold | Converged
     Delta_Free_energy/atom |   1.01E-05 |   1.00E-06 |        No
     Delta_Energy/atom      |   1.30E-05 |   1.00E-04 |       Yes
     Delta_Entropy/atom     |   2.95E-06 |   1.00E-04 |       Yes
     Commutator             |   6.80E-05 |   1.00E-05 |        No
     Delta_Fermi_level      |   8.79E-04 |   1.00E-03 |       Yes

  Line search of the free energy minimum:
  Step_type        Step             Free_energy   Predicted_free_energy
.   Initial    0.000000    -4938.46248734181427

Performing  Pulay mixing of Hamiltonian with coefficients:
                        Spin 1               Spin 2
                0.572779274699       0.572779231506
               -0.498430495530      -0.498430504050
               -0.745235314117      -0.745235252025
                1.041855143913       1.041855155093
                0.629031391034       0.629031369476
Lambda-->       0.009693865851       0.009693865618     ... done

.    Trial1    0.066436    -4938.46255874039343

Performing  Pulay mixing of Hamiltonian with coefficients:
                        Spin 1               Spin 2
                0.572779274699       0.572779231506
               -0.498430495530      -0.498430504050
               -0.745235314117      -0.745235252025
                1.041855143913       1.041855155093
                0.629031391034       0.629031369476
Lambda-->       0.009693865851       0.009693865618     ... done

.    Trial2    0.423026    -4938.45137939526285

Performing  Pulay mixing of Hamiltonian with coefficients:
                        Spin 1               Spin 2
                0.572779274699       0.572779231506
               -0.498430495530      -0.498430504050
               -0.745235314117      -0.745235252025
                1.041855143913       1.041855155093
                0.629031391034       0.629031369476
Lambda-->       0.009693865851       0.009693865618     ... done

. Quadratic    0.040228    -4938.46262877540994    -4938.46261138753107

--------------------------------------------------------------------------------
  Iter                              Commutator    Free_energy(A=E-TS)     DeltaA
#    6                          0.000055758692   -4938.46262877540994  -1.41E-04

Step                       =       0.040228279235
Energy (E)                 =   -4938.364752519950
Entropy (-TS)              =      -0.097876255493
Free energy (A=E-TS)       =   -4938.462628775410
Est. 0K Energy 0.5*(E+A)   =   -4938.413690647680
Residual Non-orthogonality =       0.000000000000
Residual N_electrons       =      -0.000000000034

Spin          Integrated_Ne            Fermi_level     Delta_Fermi_level
   1       343.999999963643        -0.112892517094              1.31E-04
   2       344.000000036659        -0.112892517094              1.31E-04

                           Spin 1           |                 Spin 2           |
     Orb |    H-eigenvalues     Occupancies |    H-eigenvalues     Occupancies |
       1 |    -3.2214378996    1.0000000000 |    -3.2214378997    1.0000000000 | 
                          ------                             ------
     342 |    -0.1160738261    0.7038472531 |    -0.1160738261    0.7038472555 | 
     343 |    -0.1153672119    0.6622651252 |    -0.1153672110    0.6622650683 | 
     344 |    -0.1153530452    0.6614023414 |    -0.1153530453    0.6614023441 | 
                - Gap at zero temperature -
     345 |    -0.1147534395    0.6239591937 |    -0.1147534405    0.6239592593 | 
                                                   - Gap at zero temperature -
     346 |    -0.1134429206    0.5373736044 |    -0.1134429217    0.5373736743 | 
                  Finite temp. Fermi level   |      Finite temp. Fermi level  
     347 |    -0.1127120115    0.4877228372 |    -0.1127120115    0.4877228410 | 
     348 |    -0.1120623364    0.4437625396 |    -0.1120623365    0.4437625435 | 
     349 |    -0.1100335369    0.3147564642 |    -0.1100335369    0.3147564681 | 
     350 |    -0.1092173591    0.2689275882 |    -0.1092173592    0.2689275919 | 
     351 |    -0.1080282564    0.2102125699 |    -0.1080282558    0.2102125429 | 
                          ------                             ------
     498 |     0.6795543110    0.0000000000 |     0.6795543112    0.0000000000 | 

                            |  Abs_value |  Threshold | Converged
     Delta_Free_energy/atom |   3.63E-06 |   1.00E-06 |        No
     Delta_Energy/atom      |   3.26E-06 |   1.00E-04 |       Yes
     Delta_Entropy/atom     |   3.65E-07 |   1.00E-04 |       Yes
     Commutator             |   5.58E-05 |   1.00E-05 |        No
     Delta_Fermi_level      |   1.31E-04 |   1.00E-03 |       Yes

  Line search of the free energy minimum:
  Step_type        Step             Free_energy   Predicted_free_energy
.   Initial    0.000000    -4938.46262877540994

Performing  Pulay mixing of Hamiltonian with coefficients:
                        Spin 1               Spin 2
                2.090371770531       2.090371500372
                0.508244936106       0.508244761719
               -2.379599075822      -2.379598733791
               -1.752323162362      -1.752322663169
                0.575707317354       0.575707275810
                1.957598214194       1.957597859058
Lambda-->       0.006571817491       0.006571818075     ... done

.    Trial1    0.040228    -4938.46272909911931

Performing  Pulay mixing of Hamiltonian with coefficients:
                        Spin 1               Spin 2
                2.090371770531       2.090371500372
                0.508244936106       0.508244761720
               -2.379599075822      -2.379598733791
               -1.752323162362      -1.752322663169
                0.575707317354       0.575707275810
                1.957598214194       1.957597859058
Lambda-->       0.006571817491       0.006571818075     ... done

.    Trial2    0.406828    -4938.45500515106778

Performing  Pulay mixing of Hamiltonian with coefficients:
                        Spin 1               Spin 2
                2.090371770531       2.090371500372
                0.508244936106       0.508244761719
               -2.379599075822      -2.379598733791
               -1.752323162362      -1.752322663169
                0.575707317354       0.575707275810
                1.957598214194       1.957597859058
Lambda-->       0.006571817491       0.006571818075     ... done

. Quadratic    0.041643    -4938.46272918351224    -4938.46272921505533

--------------------------------------------------------------------------------
  Iter                              Commutator    Free_energy(A=E-TS)     DeltaA
#    7                          0.000043073583   -4938.46272918351224  -1.00E-04

Step                       =       0.041643096187
Energy (E)                 =   -4938.364782788234
Entropy (-TS)              =      -0.097946395206
Free energy (A=E-TS)       =   -4938.462729183512
Est. 0K Energy 0.5*(E+A)   =   -4938.413755985874
Residual Non-orthogonality =       0.000000000000
Residual N_electrons       =       0.000000000073

Spin          Integrated_Ne            Fermi_level     Delta_Fermi_level
   1       344.000000010285        -0.112848918347              4.36E-05
   2       343.999999989067        -0.112848918347              4.36E-05

                           Spin 1           |                 Spin 2           |
     Orb |    H-eigenvalues     Occupancies |    H-eigenvalues     Occupancies |
       1 |    -3.2221253367    1.0000000000 |    -3.2221253368    1.0000000000 | 
                          ------                             ------
     342 |    -0.1160122023    0.7028238229 |    -0.1160122026    0.7028238404 | 
     343 |    -0.1153094024    0.6613996533 |    -0.1153094027    0.6613996717 | 
     344 |    -0.1152759646    0.6593589551 |    -0.1152759639    0.6593589155 | 
                                                   - Gap at zero temperature -
     345 |    -0.1146942142    0.6229609493 |    -0.1146942136    0.6229609076 | 
                - Gap at zero temperature -
     346 |    -0.1133742742    0.5356787314 |    -0.1133742745    0.5356787509 | 
                  Finite temp. Fermi level   |      Finite temp. Fermi level  
     347 |    -0.1126738766    0.4880943239 |    -0.1126738769    0.4880943432 | 
     348 |    -0.1120163816    0.4436042960 |    -0.1120163819    0.4436043147 | 
     349 |    -0.1100067091    0.3157416071 |    -0.1100067094    0.3157416226 | 
     350 |    -0.1092030256    0.2704961439 |    -0.1092030259    0.2704961578 | 
     351 |    -0.1080125187    0.2114740307 |    -0.1080125181    0.2114740062 | 
                          ------                             ------
     498 |     0.6749269202    0.0000000000 |     0.6749269217    0.0000000000 | 

                            |  Abs_value |  Threshold | Converged
     Delta_Free_energy/atom |   2.57E-06 |   1.00E-06 |        No
     Delta_Energy/atom      |   7.76E-07 |   1.00E-04 |       Yes
     Delta_Entropy/atom     |   1.80E-06 |   1.00E-04 |       Yes
     Commutator             |   4.31E-05 |   1.00E-05 |        No
     Delta_Fermi_level      |   4.36E-05 |   1.00E-03 |       Yes

  Line search of the free energy minimum:
  Step_type        Step             Free_energy   Predicted_free_energy
.   Initial    0.000000    -4938.46272918351224

Performing  Pulay mixing of Hamiltonian with coefficients:
                        Spin 1               Spin 2
                1.131778196528       1.131778143159
                0.339560834944       0.339560725669
               -1.261133574088      -1.261133501055
               -1.091801543287      -1.091801280894
                0.153728104995       0.153728123916
                0.821271593919       0.821271466971
                0.906596386989       0.906596322235
Lambda-->       0.005302902852       0.005302903757     ... done

.    Trial1    0.041643    -4938.46277139714766

Performing  Pulay mixing of Hamiltonian with coefficients:
                        Spin 1               Spin 2
                1.131778196528       1.131778143159
                0.339560834944       0.339560725669
               -1.261133574088      -1.261133501055
               -1.091801543287      -1.091801280894
                0.153728104995       0.153728123916
                0.821271593919       0.821271466971
                0.906596386989       0.906596322235
Lambda-->       0.005302902852       0.005302903757     ... done

.    Trial2    0.407703    -4938.45705279123649

Performing  Pulay mixing of Hamiltonian with coefficients:
                        Spin 1               Spin 2
                1.131778196528       1.131778143159
                0.339560834944       0.339560725669
               -1.261133574088      -1.261133501055
               -1.091801543287      -1.091801280894
                0.153728104995       0.153728123916
                0.821271593919       0.821271466971
                0.906596386989       0.906596322235
Lambda-->       0.005302902852       0.005302903757     ... done

. Quadratic    0.033243    -4938.46276361537639    -4938.46277427614859

Performing  Pulay mixing of Hamiltonian with coefficients:
                        Spin 1               Spin 2
                1.131778196528       1.131778143159
                0.339560834944       0.339560725669
               -1.261133574088      -1.261133501055
               -1.091801543287      -1.091801280894
                0.153728104995       0.153728123916
                0.821271593919       0.821271466971
                0.906596386989       0.906596322235
Lambda-->       0.005302902852       0.005302903757     ... done

.     Cubic    0.075357    -4938.46274077355247    -4938.46278799395259

Performing  Pulay mixing of Hamiltonian with coefficients:
                        Spin 1               Spin 2
                1.131778196528       1.131778143159
                0.339560834944       0.339560725669
               -1.261133574088      -1.261133501055
               -1.091801543287      -1.091801280894
                0.153728104995       0.153728123916
                0.821271593919       0.821271466971
                0.906596386989       0.906596322235
Lambda-->       0.005302902852       0.005302903757     ... done

.   Quartic    0.050722    -4938.46277290162288    -4938.46277475496299

--------------------------------------------------------------------------------
  Iter                              Commutator    Free_energy(A=E-TS)     DeltaA
#    8                          0.000035910993   -4938.46277290162288  -4.37E-05

Step                       =       0.050722362951
Energy (E)                 =   -4938.364793290250
Entropy (-TS)              =      -0.097979611312
Free energy (A=E-TS)       =   -4938.462772901623
Est. 0K Energy 0.5*(E+A)   =   -4938.413783095936
Residual Non-orthogonality =       0.000000000000
Residual N_electrons       =       0.000000000062

Spin          Integrated_Ne            Fermi_level     Delta_Fermi_level
   1       343.999999987962        -0.112886409370             -3.75E-05
   2       344.000000011486        -0.112886409370             -3.75E-05

                           Spin 1           |                 Spin 2           |
     Orb |    H-eigenvalues     Occupancies |    H-eigenvalues     Occupancies |
       1 |    -3.2223084829    1.0000000000 |    -3.2223084824    1.0000000000 | 
                          ------                             ------
     342 |    -0.1160725077    0.7041188421 |    -0.1160725082    0.7041188706 | 
     343 |    -0.1153353779    0.6606975415 |    -0.1153353784    0.6606975719 | 
     344 |    -0.1153060856    0.6589083680 |    -0.1153060851    0.6589083398 | 
                - Gap at zero temperature -
     345 |    -0.1147332023    0.6230566254 |    -0.1147332027    0.6230566569 | 
                                                   - Gap at zero temperature -
     346 |    -0.1134158722    0.5359566916 |    -0.1134158727    0.5359567243 | 
                  Finite temp. Fermi level   |      Finite temp. Fermi level  
     347 |    -0.1127093783    0.4879590660 |    -0.1127093787    0.4879590986 | 
     348 |    -0.1120355320    0.4423728189 |    -0.1120355315    0.4423727864 | 
     349 |    -0.1100545274    0.3163490640 |    -0.1100545269    0.3163490345 | 
     350 |    -0.1092524598    0.2711379256 |    -0.1092524603    0.2711379500 | 
     351 |    -0.1080604438    0.2119478763 |    -0.1080604437    0.2119478723 | 
                          ------                             ------
     498 |     0.6724872570    0.0000000000 |     0.6724872584    0.0000000000 | 

                            |  Abs_value |  Threshold | Converged
     Delta_Free_energy/atom |   1.12E-06 |   1.00E-06 |        No
     Delta_Energy/atom      |   2.69E-07 |   1.00E-04 |       Yes
     Delta_Entropy/atom     |   8.52E-07 |   1.00E-04 |       Yes
     Commutator             |   3.59E-05 |   1.00E-05 |        No
     Delta_Fermi_level      |   3.75E-05 |   1.00E-03 |       Yes

  Line search of the free energy minimum:
  Step_type        Step             Free_energy   Predicted_free_energy
.   Initial    0.000000    -4938.46277290162288

Performing  Pulay mixing of Hamiltonian with coefficients:
                        Spin 1               Spin 2
               -3.166528396797      -3.166528618143
               -1.175450564376      -1.175450606580
                3.592871182227       3.592871353943
                3.669959495818       3.669959555284
               -0.972931070902      -0.972931215782
               -4.709281699917      -4.709282211060
                1.165399436177       1.165399696571
                2.595961617770       2.595962045767
Lambda-->       0.000727772415       0.000727772807     ... done

.    Trial1    0.050722    -4938.46286044044882

Performing  Pulay mixing of Hamiltonian with coefficients:
                        Spin 1               Spin 2
               -3.166528396797      -3.166528618143
               -1.175450564377      -1.175450606580
                3.592871182227       3.592871353943
                3.669959495818       3.669959555284
               -0.972931070902      -0.972931215782
               -4.709281699917      -4.709282211060
                1.165399436177       1.165399696571
                2.595961617770       2.595962045767
Lambda-->       0.000727772415       0.000727772807     ... done

.    Trial2    0.413314    -4938.46159197418274

Performing  Pulay mixing of Hamiltonian with coefficients:
                        Spin 1               Spin 2
               -3.166528396797      -3.166528618143
               -1.175450564377      -1.175450606580
                3.592871182227       3.592871353943
                3.669959495818       3.669959555284
               -0.972931070902      -0.972931215782
               -4.709281699917      -4.709282211059
                1.165399436177       1.165399696571
                2.595961617770       2.595962045767
Lambda-->       0.000727772415       0.000727772807     ... done

. Quadratic    0.093632    -4938.46285486786110    -4938.46288371295304

Performing  Pulay mixing of Hamiltonian with coefficients:
                        Spin 1               Spin 2
               -3.166528396797      -3.166528618143
               -1.175450564377      -1.175450606580
                3.592871182227       3.592871353943
                3.669959495818       3.669959555284
               -0.972931070902      -0.972931215782
               -4.709281699917      -4.709282211060
                1.165399436177       1.165399696571
                2.595961617770       2.595962045767
Lambda-->       0.000727772415       0.000727772807     ... done

.     Cubic    0.068352    -4938.46286287370094    -4938.46286629968927

--------------------------------------------------------------------------------
  Iter                              Commutator    Free_energy(A=E-TS)     DeltaA
#    9                          0.000017153782   -4938.46286287370094  -9.00E-05

Step                       =       0.068351982122
Energy (E)                 =   -4938.364786509857
Entropy (-TS)              =      -0.098076363812
Free energy (A=E-TS)       =   -4938.462862873701
Est. 0K Energy 0.5*(E+A)   =   -4938.413824691779
Residual Non-orthogonality =       0.000000000000
Residual N_electrons       =       0.000000000032

Spin          Integrated_Ne            Fermi_level     Delta_Fermi_level
   1       344.000000029551        -0.113031833669             -1.45E-04
   2       343.999999970165        -0.113031833669             -1.45E-04

                           Spin 1           |                 Spin 2           |
     Orb |    H-eigenvalues     Occupancies |    H-eigenvalues     Occupancies |
       1 |    -3.2230684246    1.0000000000 |    -3.2230684243    1.0000000000 | 
                          ------                             ------
     342 |    -0.1162213857    0.7043145955 |    -0.1162213860    0.7043146142 | 
     343 |    -0.1154766917    0.6604467467 |    -0.1154766911    0.6604467086 | 
     344 |    -0.1154478793    0.6586862960 |    -0.1154478797    0.6586863162 | 
                - Gap at zero temperature -
     345 |    -0.1148828599    0.6233271304 |    -0.1148828602    0.6233271515 | 
                                                   - Gap at zero temperature -
     346 |    -0.1136074075    0.5390759084 |    -0.1136074069    0.5390758662 | 
                  Finite temp. Fermi level   |      Finite temp. Fermi level  
     347 |    -0.1128320942    0.4864152509 |    -0.1128320935    0.4864152084 | 
     348 |    -0.1121624472    0.4411307499 |    -0.1121624475    0.4411307720 | 
     349 |    -0.1102218940    0.3176418110 |    -0.1102218943    0.3176418303 | 
     350 |    -0.1093890788    0.2706646707 |    -0.1093890782    0.2706646371 | 
     351 |    -0.1082293731    0.2130181596 |    -0.1082293731    0.2130181578 | 
                          ------                             ------
     498 |     0.6632285077    0.0000000000 |     0.6632285080    0.0000000000 | 

                            |  Abs_value |  Threshold | Converged
     Delta_Free_energy/atom |   2.31E-06 |   1.00E-06 |        No
     Delta_Energy/atom      |   1.74E-07 |   1.00E-04 |       Yes
     Delta_Entropy/atom     |   2.48E-06 |   1.00E-04 |       Yes
     Commutator             |   1.72E-05 |   1.00E-05 |        No
     Delta_Fermi_level      |   1.45E-04 |   1.00E-03 |       Yes

  Line search of the free energy minimum:
  Step_type        Step             Free_energy   Predicted_free_energy
.   Initial    0.000000    -4938.46286287370094

Performing  Pulay mixing of Hamiltonian with coefficients:
                        Spin 1               Spin 2
               -0.640026082554      -0.640025568843
               -0.280007211145      -0.280007012897
                0.723602325040       0.723601722070
                0.852954861051       0.852954222729
               -0.148292446766      -0.148292311368
               -0.961076079286      -0.961075385149
                0.020261843502       0.020261685851
                0.459749524416       0.459749182306
                0.972833265743       0.972833465302
Lambda-->       0.000199978081       0.000199978122     ... done

.    Trial1    0.068352    -4938.46287061318890

Performing  Pulay mixing of Hamiltonian with coefficients:
                        Spin 1               Spin 2
               -0.640026082554      -0.640025568843
               -0.280007211145      -0.280007012897
                0.723602325040       0.723601722070
                0.852954861051       0.852954222729
               -0.148292446766      -0.148292311368
               -0.961076079286      -0.961075385150
                0.020261843502       0.020261685851
                0.459749524416       0.459749182306
                0.972833265743       0.972833465302
Lambda-->       0.000199978081       0.000199978122     ... done

.    Trial2    0.424210    -4938.46274584978710

Performing  Pulay mixing of Hamiltonian with coefficients:
                        Spin 1               Spin 2
               -0.640026082554      -0.640025568842
               -0.280007211145      -0.280007012897
                0.723602325040       0.723601722070
                0.852954861051       0.852954222728
               -0.148292446766      -0.148292311368
               -0.961076079286      -0.961075385149
                0.020261843502       0.020261685851
                0.459749524416       0.459749182306
                0.972833265743       0.972833465302
Lambda-->       0.000199978081       0.000199978122     ... done

. Quadratic    0.085955    -4938.46287222754017    -4938.46287095199659

--------------------------------------------------------------------------------
  Iter                              Commutator    Free_energy(A=E-TS)     DeltaA
#   10                          0.000015042857   -4938.46287222754017  -9.35E-06

Step                       =       0.085955045133
Energy (E)                 =   -4938.364782185330
Entropy (-TS)              =      -0.098090042196
Free energy (A=E-TS)       =   -4938.462872227540
Est. 0K Energy 0.5*(E+A)   =   -4938.413827206436
Residual Non-orthogonality =       0.000000000000
Residual N_electrons       =       0.000000000014

Spin          Integrated_Ne            Fermi_level     Delta_Fermi_level
   1       343.999999978740        -0.113081576859             -4.97E-05
   2       344.000000021134        -0.113081576859             -4.97E-05

                           Spin 1           |                 Spin 2           |
     Orb |    H-eigenvalues     Occupancies |    H-eigenvalues     Occupancies |
       1 |    -3.2230607587    1.0000000000 |    -3.2230607582    1.0000000000 | 
                          ------                             ------
     342 |    -0.1162666744    0.7040621003 |    -0.1162666746    0.7040621112 | 
     343 |    -0.1155279750    0.6605407228 |    -0.1155279752    0.6605407345 | 
     344 |    -0.1155027926    0.6590025170 |    -0.1155027919    0.6590024718 | 
                - Gap at zero temperature -
     345 |    -0.1149394804    0.6237664278 |    -0.1149394806    0.6237664402 | 
                                                   - Gap at zero temperature -
     346 |    -0.1136643757    0.5395643771 |    -0.1136643759    0.5395643902 | 
                  Finite temp. Fermi level   |      Finite temp. Fermi level  
     347 |    -0.1128794031    0.4862497751 |    -0.1128794033    0.4862497883 | 
     348 |    -0.1122072073    0.4407964836 |    -0.1122072075    0.4407964966 | 
     349 |    -0.1102715342    0.3176357351 |    -0.1102715344    0.3176357467 | 
     350 |    -0.1094419803    0.2708343604 |    -0.1094419796    0.2708343209 | 
     351 |    -0.1082871218    0.2133835818 |    -0.1082871218    0.2133835812 | 
                          ------                             ------
     498 |     0.6620128997    0.0000000000 |     0.6620128999    0.0000000000 | 

                            |  Abs_value |  Threshold | Converged
     Delta_Free_energy/atom |   2.40E-07 |   1.00E-06 |       Yes
     Delta_Energy/atom      |   1.11E-07 |   1.00E-04 |       Yes
     Delta_Entropy/atom     |   3.51E-07 |   1.00E-04 |       Yes
     Commutator             |   1.50E-05 |   1.00E-05 |        No
     Delta_Fermi_level      |   4.97E-05 |   1.00E-03 |       Yes
Finished EDFT density kernel iterations (  10)


Writing density kernel to file "Pd_38.dkn" ... done

Writing Hamiltonian to file "Pd_38.ham" ... done


>>> Density kernel optimised for the current NGWF basis:
     ~~~~~~~~~~~~~~~~~~~~~~~~~~~~~~~~~~~~~~~~~~~~~~~~~~~~~~~~~~~
     Total free energy           =  -4.93846287222754E+03  Eh
     [H,K] commutator            =   1.5043E-05
     ~~~~~~~~~~~~~~~~~~~~~~~~~~~~~~~~~~~~~~~~~~~~~~~~~~~~~~~~~~~


################################################################################
########################### NGWF CG iteration  003 #############################
################################################################################
****** Reciprocal space K.E. preconditioning with k_zero =  3.0000 a0^-1 *******

>>> Checking for convergence of NGWFs:   NOT CONVERGED
  ========================================================================
         NGWF RMS gradient =  9.8002E-05 >  2.0000E-06  | above tolerance
  ========================================================================

>>> Improving NGWFs using line search:
============ Calculation of NGWF S^-1 using Hotelling algorithm ================ 
         Iteration  |  Frobenius norm and Maximum abs value    (of I-S*S_n^-1)   
               1       0.28820348E+00     0.11672430E-01
               2       0.15908166E-02     0.73511962E-04
               3       0.22797359E-06     0.10141384E-07
               4       0.24076173E-12     0.22648550E-13
================================================================================
    Initial Ne1:     343.99626911
    Initial Ne2:     343.99626915
      Final Ne1:     343.99999998
      Final Ne2:     344.00000002
============ Calculation of NGWF S^-1 using Hotelling algorithm ================ 
         Iteration  |  Frobenius norm and Maximum abs value    (of I-S*S_n^-1)   
               1       0.28090281E+00     0.11382950E-01
               2       0.12543038E-02     0.60889727E-04
               3       0.13666990E-06     0.59645551E-08
               4       0.23004234E-12     0.21316282E-13
================================================================================
------------------------------- NGWF line search -------------------------------
RMS gradient                =       0.00009800244704
Trial step length           =               0.504093
Gradient along search dir.  =         -0.11561344025
Functional at step 0        =   -4938.46287222754017
Functional at step 1        =   -4938.50634006535711
Functional predicted        =   -4938.52019951701459
Selected quadratic step     =               0.991706
Conjugate gradients coeff.  =               0.372067
--------------------------- NGWF line search finished --------------------------
                                               
Writing NGWFs to file "Pd_38.tightbox_ngwfs"....  done

>>> Optimising kernel for current NGWFs:

--------------------------- Ensemble-DFT optimisation --------------------------
Running ScaLAPACK on   20 processor(s).

--------------------------------------------------------------------------------
  Iter                              Commutator    Free_energy(A=E-TS)     DeltaA
#    0                          0.000189075737   -4938.52024663134398  -5.74E-02

Step                       =       0.381966011250
Energy (E)                 =   -4938.422156589134
Entropy (-TS)              =      -0.098090042196
Free energy (A=E-TS)       =   -4938.520246631344
Est. 0K Energy 0.5*(E+A)   =   -4938.471201610238
Residual Non-orthogonality =       0.000000000000
Residual N_electrons       =       0.000000000014

Spin          Integrated_Ne            Fermi_level     Delta_Fermi_level
   1       343.999999978740        -0.113081576859              9.00E+99
   2       344.000000021134        -0.113081576859              9.00E+99

                           Spin 1           |                 Spin 2           |
     Orb |    H-eigenvalues     Occupancies |    H-eigenvalues     Occupancies |
       1 |    -3.2230607587    1.0000000000 |    -3.2230607582    1.0000000000 | 
                          ------                             ------
     342 |    -0.1162666744    0.7040621003 |    -0.1162666746    0.7040621112 | 
     343 |    -0.1155279750    0.6605407228 |    -0.1155279752    0.6605407345 | 
     344 |    -0.1155027926    0.6590025170 |    -0.1155027919    0.6590024718 | 
                 - Gap at zero temperature - |     - Gap at zero temperature -
     345 |    -0.1149394804    0.6237664278 |    -0.1149394806    0.6237664402 | 
     346 |    -0.1136643757    0.5395643771 |    -0.1136643759    0.5395643902 | 
                  Finite temp. Fermi level   |      Finite temp. Fermi level  
     347 |    -0.1128794031    0.4862497751 |    -0.1128794033    0.4862497883 | 
     348 |    -0.1122072073    0.4407964836 |    -0.1122072075    0.4407964966 | 
     349 |    -0.1102715342    0.3176357351 |    -0.1102715344    0.3176357467 | 
     350 |    -0.1094419803    0.2708343604 |    -0.1094419796    0.2708343209 | 
     351 |    -0.1082871218    0.2133835818 |    -0.1082871218    0.2133835812 | 
                          ------                             ------
     498 |     0.6620128997    0.0000000000 |     0.6620128999    0.0000000000 | 

                            |  Abs_value |  Threshold | Converged
     Delta_Free_energy/atom |   1.47E-03 |   1.00E-06 |        No
     Delta_Energy/atom      |   1.47E-03 |   1.00E-04 |        No
     Delta_Entropy/atom     |     n.a.   |   1.00E-03 |      n.a.
     Commutator             |   1.89E-04 |   1.00E-05 |        No
     Delta_Fermi_level      |     n.a.   |   1.00E-03 |      n.a.

  Line search of the free energy minimum:
  Step_type        Step             Free_energy   Predicted_free_energy
.   Initial    0.000000    -4938.52024663134398

Performing  Pulay mixing of Hamiltonian with coefficients:
                        Spin 1               Spin 2
                1.000000000000       1.000000000000
Lambda-->       0.159558987434       0.159558987154     ... done

.    Trial1    0.381966    -4938.45892709657983

Performing  Pulay mixing of Hamiltonian with coefficients:
                        Spin 1               Spin 2
                1.000000000000       1.000000000000
Lambda-->       0.159558987434       0.159558987154     ... done

.    Trial2    0.145898    -4938.50481426365786

Performing  Pulay mixing of Hamiltonian with coefficients:
                        Spin 1               Spin 2
                1.000000000000       1.000000000000
Lambda-->       0.159558987434       0.159558987154     ... done

.    Trial3    0.055728    -4938.50808876426072

Performing  Pulay mixing of Hamiltonian with coefficients:
                        Spin 1               Spin 2
                1.000000000000       1.000000000000
Lambda-->       0.159558987434       0.159558987154     ... done

.     Cubic    0.196032    -4938.49966791238239    -4938.50551232432463

Performing  Pulay mixing of Hamiltonian with coefficients:
                        Spin 1               Spin 2
                1.000000000000       1.000000000000
Lambda-->       0.159558987434       0.159558987154     ... done

.    Trial5    0.000557    -4938.50639783698989

Performing  Pulay mixing of Hamiltonian with coefficients:
                        Spin 1               Spin 2
                1.000000000000       1.000000000000
Lambda-->       0.159558987434       0.159558987154     ... done

.  NoMinFnd    0.055728    -4938.50808876426072

--------------------------------------------------------------------------------
  Iter                              Commutator    Free_energy(A=E-TS)     DeltaA
#    1                          0.000132068862   -4938.50808876426072   1.22E-02

Step                       =       0.055728090001
Energy (E)                 =   -4938.410340458905
Entropy (-TS)              =      -0.097748305298
Free energy (A=E-TS)       =   -4938.508088764261
Est. 0K Energy 0.5*(E+A)   =   -4938.459214611583
Residual Non-orthogonality =       0.000000000000
Residual N_electrons       =       0.000000000059

Spin          Integrated_Ne            Fermi_level     Delta_Fermi_level
   1       343.999999989949        -0.112137158021              9.44E-04
   2       344.000000009528        -0.112137158021              9.44E-04

                           Spin 1           |                 Spin 2           |
     Orb |    H-eigenvalues     Occupancies |    H-eigenvalues     Occupancies |
       1 |    -3.2211535554    1.0000000000 |    -3.2211535548    1.0000000000 | 
                          ------                             ------
     342 |    -0.1153192474    0.7038915152 |    -0.1153192472    0.7038915024 | 
     343 |    -0.1146470262    0.6644025917 |    -0.1146470260    0.6644025781 | 
     344 |    -0.1145912980    0.6610129373 |    -0.1145912978    0.6610129237 | 
                 - Gap at zero temperature - |     - Gap at zero temperature -
     345 |    -0.1139765258    0.6225819812 |    -0.1139765256    0.6225819670 | 
     346 |    -0.1127017835    0.5383355644 |    -0.1127017843    0.5383356156 | 
                  Finite temp. Fermi level   |      Finite temp. Fermi level  
     347 |    -0.1118856019    0.4828935503 |    -0.1118856017    0.4828935356 | 
     348 |    -0.1111846880    0.4355646491 |    -0.1111846877    0.4355646347 | 
     349 |    -0.1092728779    0.3144454881 |    -0.1092728787    0.3144455330 | 
     350 |    -0.1084225720    0.2668234436 |    -0.1084225718    0.2668234326 | 
     351 |    -0.1072647936    0.2098466944 |    -0.1072647936    0.2098466981 | 
                          ------                             ------
     498 |     0.6587602068    0.0000000000 |     0.6587602064    0.0000000000 | 

                            |  Abs_value |  Threshold | Converged
     Delta_Free_energy/atom |   3.12E-04 |   1.00E-06 |        No
     Delta_Energy/atom      |   3.03E-04 |   1.00E-04 |        No
     Delta_Entropy/atom     |   8.76E-06 |   1.00E-04 |       Yes
     Commutator             |   1.32E-04 |   1.00E-05 |        No
     Delta_Fermi_level      |   9.44E-04 |   1.00E-03 |       Yes

  Line search of the free energy minimum:
  Step_type        Step             Free_energy   Predicted_free_energy
.   Initial    0.000000    -4938.50808876426072

Performing  Pulay mixing of Hamiltonian with coefficients:
                        Spin 1               Spin 2
                1.000000000000       1.000000000000
Lambda-->       0.075817672392       0.075817672389     ... done

.    Trial1    0.055728    -4938.50813220904365

Performing  Pulay mixing of Hamiltonian with coefficients:
                        Spin 1               Spin 2
                1.000000000000       1.000000000000
Lambda-->       0.075817672392       0.075817672389     ... done

.    Trial2    0.416408    -4938.41556309996849

Performing  Pulay mixing of Hamiltonian with coefficients:
                        Spin 1               Spin 2
                1.000000000000       1.000000000000
Lambda-->       0.075817672392       0.075817672389     ... done

. Quadratic    0.028495    -4938.50858913239790    -4938.50859072096682

--------------------------------------------------------------------------------
  Iter                              Commutator    Free_energy(A=E-TS)     DeltaA
#    2                          0.000119063076   -4938.50858913239790  -5.00E-04

Step                       =       0.028494553476
Energy (E)                 =   -4938.410866913701
Entropy (-TS)              =      -0.097722218679
Free energy (A=E-TS)       =   -4938.508589132398
Est. 0K Energy 0.5*(E+A)   =   -4938.459728023050
Residual Non-orthogonality =       0.000000000000
Residual N_electrons       =       0.000000000017

Spin          Integrated_Ne            Fermi_level     Delta_Fermi_level
   1       344.000000000813        -0.111838093068              2.99E-04
   2       343.999999999036        -0.111838093068              2.99E-04

                           Spin 1           |                 Spin 2           |
     Orb |    H-eigenvalues     Occupancies |    H-eigenvalues     Occupancies |
       1 |    -3.2208215748    1.0000000000 |    -3.2208215742    1.0000000000 | 
                          ------                             ------
     342 |    -0.1150302051    0.7044596511 |    -0.1150302050    0.7044596469 | 
     343 |    -0.1143106440    0.6621346245 |    -0.1143106429    0.6621345605 | 
     344 |    -0.1142765979    0.6600589403 |    -0.1142765988    0.6600589950 | 
                 - Gap at zero temperature - |     - Gap at zero temperature -
     345 |    -0.1136767952    0.6225394194 |    -0.1136767951    0.6225394142 | 
     346 |    -0.1124054531    0.5385204929 |    -0.1124054530    0.5385204869 | 
                  Finite temp. Fermi level   |      Finite temp. Fermi level  
     347 |    -0.1115713097    0.4818589384 |    -0.1115713096    0.4818589321 | 
     348 |    -0.1108774852    0.4350203155 |    -0.1108774851    0.4350203091 | 
     349 |    -0.1089534183    0.3132503729 |    -0.1089534182    0.3132503667 | 
     350 |    -0.1081196655    0.2666189942 |    -0.1081196654    0.2666189883 | 
     351 |    -0.1069572210    0.2094630896 |    -0.1069572211    0.2094630941 | 
                          ------                             ------
     498 |     0.6580474380    0.0000000000 |     0.6580474380    0.0000000000 | 

                            |  Abs_value |  Threshold | Converged
     Delta_Free_energy/atom |   1.28E-05 |   1.00E-06 |        No
     Delta_Energy/atom      |   1.35E-05 |   1.00E-04 |       Yes
     Delta_Entropy/atom     |   6.69E-07 |   1.00E-04 |       Yes
     Commutator             |   1.19E-04 |   1.00E-05 |        No
     Delta_Fermi_level      |   2.99E-04 |   1.00E-03 |       Yes

  Line search of the free energy minimum:
  Step_type        Step             Free_energy   Predicted_free_energy
.   Initial    0.000000    -4938.50858913239790

Performing  Pulay mixing of Hamiltonian with coefficients:
                        Spin 1               Spin 2
                0.126012960984       0.126012965822
                0.873987039016       0.873987034178
Lambda-->       0.064883919604       0.064883919743     ... done

.    Trial1    0.028495    -4938.50895236720953

Performing  Pulay mixing of Hamiltonian with coefficients:
                        Spin 1               Spin 2
                0.126012960984       0.126012965822
                0.873987039016       0.873987034178
Lambda-->       0.064883919604       0.064883919743     ... done

.    Trial2    0.399577    -4938.48247858640116

Performing  Pulay mixing of Hamiltonian with coefficients:
                        Spin 1               Spin 2
                0.126012960984       0.126012965822
                0.873987039016       0.873987034178
Lambda-->       0.064883919604       0.064883919743     ... done

. Quadratic    0.044534    -4938.50901056438761    -4938.50900650800031

--------------------------------------------------------------------------------
  Iter                              Commutator    Free_energy(A=E-TS)     DeltaA
#    3                          0.000108488461   -4938.50901056438761  -4.21E-04

Step                       =       0.044534063260
Energy (E)                 =   -4938.411343642055
Entropy (-TS)              =      -0.097666922392
Free energy (A=E-TS)       =   -4938.509010564388
Est. 0K Energy 0.5*(E+A)   =   -4938.460177103221
Residual Non-orthogonality =       0.000000000000
Residual N_electrons       =      -0.000000000059

Spin          Integrated_Ne            Fermi_level     Delta_Fermi_level
   1       343.999999965709        -0.111431931098              4.06E-04
   2       344.000000034824        -0.111431931098              4.06E-04

                           Spin 1           |                 Spin 2           |
     Orb |    H-eigenvalues     Occupancies |    H-eigenvalues     Occupancies |
       1 |    -3.2203466045    1.0000000000 |    -3.2203466041    1.0000000000 | 
                          ------                             ------
     342 |    -0.1146127785    0.7038210702 |    -0.1146127790    0.7038210967 | 
     343 |    -0.1138727941    0.6602029100 |    -0.1138727936    0.6602028804 | 
     344 |    -0.1138588547    0.6593514628 |    -0.1138588542    0.6593514331 | 
                 - Gap at zero temperature - |     - Gap at zero temperature -
     345 |    -0.1132644746    0.6221455380 |    -0.1132644751    0.6221455674 | 
     346 |    -0.1120025974    0.5387440746 |    -0.1120025979    0.5387441050 | 
                  Finite temp. Fermi level   |      Finite temp. Fermi level  
     347 |    -0.1111456681    0.4805356364 |    -0.1111456686    0.4805356666 | 
     348 |    -0.1104672919    0.4347507183 |    -0.1104672924    0.4347507477 | 
     349 |    -0.1085206900    0.3116973125 |    -0.1085206895    0.3116972820 | 
     350 |    -0.1076947909    0.2656245164 |    -0.1076947903    0.2656244883 | 
     351 |    -0.1065334242    0.2086695874 |    -0.1065334246    0.2086696050 | 
                          ------                             ------
     498 |     0.6570741265    0.0000000000 |     0.6570741263    0.0000000000 | 

                            |  Abs_value |  Threshold | Converged
     Delta_Free_energy/atom |   1.08E-05 |   1.00E-06 |        No
     Delta_Energy/atom      |   1.22E-05 |   1.00E-04 |       Yes
     Delta_Entropy/atom     |   1.42E-06 |   1.00E-04 |       Yes
     Commutator             |   1.08E-04 |   1.00E-05 |        No
     Delta_Fermi_level      |   4.06E-04 |   1.00E-03 |       Yes

  Line search of the free energy minimum:
  Step_type        Step             Free_energy   Predicted_free_energy
.   Initial    0.000000    -4938.50901056438761

Performing  Pulay mixing of Hamiltonian with coefficients:
                        Spin 1               Spin 2
               -3.558519614839      -3.558519620860
                0.593198344528       0.593198346356
                3.965321270312       3.965321274504
Lambda-->       0.020330127148       0.020330126755     ... done

.    Trial1    0.044534    -4938.51050392728121

Performing  Pulay mixing of Hamiltonian with coefficients:
                        Spin 1               Spin 2
               -3.558519614839      -3.558519620860
                0.593198344528       0.593198346356
                3.965321270312       3.965321274504
Lambda-->       0.020330127148       0.020330126755     ... done

.    Trial2    0.409490    -4938.46544210321645

Performing  Pulay mixing of Hamiltonian with coefficients:
                        Spin 1               Spin 2
               -3.558519614839      -3.558519620860
                0.593198344528       0.593198346356
                3.965321270312       3.965321274504
Lambda-->       0.020330127148       0.020330126755     ... done

. Quadratic    0.065996    -4938.51027019461890    -4938.51068053924337

Performing  Pulay mixing of Hamiltonian with coefficients:
                        Spin 1               Spin 2
               -3.558519614839      -3.558519620860
                0.593198344528       0.593198346356
                3.965321270312       3.965321274504
Lambda-->       0.020330127148       0.020330126755     ... done

.     Cubic    0.046646    -4938.51049348145625    -4938.51050682777623

Performing  Pulay mixing of Hamiltonian with coefficients:
                        Spin 1               Spin 2
               -3.558519614839      -3.558519620860
                0.593198344528       0.593198346356
                3.965321270312       3.965321274504
Lambda-->       0.020330127148       0.020330126755     ... done

.   Quartic    0.280996    -4938.49163615707857    -4938.52117073281897

Performing  Pulay mixing of Hamiltonian with coefficients:
                        Spin 1               Spin 2
               -3.558519614839      -3.558519620860
                0.593198344528       0.593198346356
                3.965321270312       3.965321274504
Lambda-->       0.020330127148       0.020330126755     ... done

.  NoMinFnd    0.044534    -4938.51050392731213

--------------------------------------------------------------------------------
  Iter                              Commutator    Free_energy(A=E-TS)     DeltaA
#    4                          0.000046012655   -4938.51050392731213  -1.49E-03

Step                       =       0.044534063260
Energy (E)                 =   -4938.413187086107
Entropy (-TS)              =      -0.097316841156
Free energy (A=E-TS)       =   -4938.510503927312
Est. 0K Energy 0.5*(E+A)   =   -4938.461845506709
Residual Non-orthogonality =       0.000000000000
Residual N_electrons       =       0.000000000049

Spin          Integrated_Ne            Fermi_level     Delta_Fermi_level
   1       343.999999959509        -0.109059651508              2.37E-03
   2       344.000000040041        -0.109059651508              2.37E-03

                           Spin 1           |                 Spin 2           |
     Orb |    H-eigenvalues     Occupancies |    H-eigenvalues     Occupancies |
       1 |    -3.2175046194    1.0000000000 |    -3.2175046188    1.0000000000 | 
                          ------                             ------
     342 |    -0.1121840860    0.7006110955 |    -0.1121840860    0.7006110956 | 
     343 |    -0.1114381779    0.6563872810 |    -0.1114381784    0.6563873121 | 
     344 |    -0.1113246015    0.6493833563 |    -0.1113246010    0.6493833252 | 
                 - Gap at zero temperature - |     - Gap at zero temperature -
     345 |    -0.1108411771    0.6188764667 |    -0.1108411771    0.6188764669 | 
     346 |    -0.1096067906    0.5371527598 |    -0.1096067906    0.5371527601 | 
                  Finite temp. Fermi level   |      Finite temp. Fermi level  
     347 |    -0.1086686718    0.4734270736 |    -0.1086686723    0.4734271082 | 
     348 |    -0.1080543012    0.4320303399 |    -0.1080543013    0.4320303404 | 
     349 |    -0.1059973157    0.3029453337 |    -0.1059973157    0.3029453344 | 
     350 |    -0.1052213887    0.2602915361 |    -0.1052213882    0.2602915103 | 
     351 |    -0.1040539755    0.2038949926 |    -0.1040539757    0.2038949988 | 
                          ------                             ------
     498 |     0.6509317217    0.0000000000 |     0.6509317221    0.0000000000 | 

                            |  Abs_value |  Threshold | Converged
     Delta_Free_energy/atom |   3.83E-05 |   1.00E-06 |        No
     Delta_Energy/atom      |   4.73E-05 |   1.00E-04 |       Yes
     Delta_Entropy/atom     |   8.98E-06 |   1.00E-04 |       Yes
     Commutator             |   4.60E-05 |   1.00E-05 |        No
     Delta_Fermi_level      |   2.37E-03 |   1.00E-03 |        No

  Line search of the free energy minimum:
  Step_type        Step             Free_energy   Predicted_free_energy
.   Initial    0.000000    -4938.51050392731213

Performing  Pulay mixing of Hamiltonian with coefficients:
                        Spin 1               Spin 2
               -1.226549720861      -1.226549735096
                0.128871737722       0.128871744702
                1.401575468256       1.401575485009
                0.696102514883       0.696102505385
Lambda-->       0.013364384038       0.013364384141     ... done

.    Trial1    0.044534    -4938.51058514785564

Performing  Pulay mixing of Hamiltonian with coefficients:
                        Spin 1               Spin 2
               -1.226549720861      -1.226549735096
                0.128871737722       0.128871744702
                1.401575468256       1.401575485009
                0.696102514883       0.696102505385
Lambda-->       0.013364384038       0.013364384141     ... done

.    Trial2    0.409490    -4938.50202846093180

Performing  Pulay mixing of Hamiltonian with coefficients:
                        Spin 1               Spin 2
               -1.226549720861      -1.226549735096
                0.128871737722       0.128871744702
                1.401575468256       1.401575485009
                0.696102514883       0.696102505385
Lambda-->       0.013364384038       0.013364384141     ... done

. Quadratic    0.037044    -4938.51058876395928    -4938.51058860977901

--------------------------------------------------------------------------------
  Iter                              Commutator    Free_energy(A=E-TS)     DeltaA
#    5                          0.000037253075   -4938.51058876395928  -8.48E-05

Step                       =       0.037044080506
Energy (E)                 =   -4938.413266260936
Entropy (-TS)              =      -0.097322502968
Free energy (A=E-TS)       =   -4938.510588763959
Est. 0K Energy 0.5*(E+A)   =   -4938.461927512448
Residual Non-orthogonality =       0.000000000000
Residual N_electrons       =       0.000000000056

Spin          Integrated_Ne            Fermi_level     Delta_Fermi_level
   1       343.999999928518        -0.108966431630              9.32E-05
   2       344.000000070972        -0.108966431630              9.32E-05

                           Spin 1           |                 Spin 2           |
     Orb |    H-eigenvalues     Occupancies |    H-eigenvalues     Occupancies |
       1 |    -3.2173486989    1.0000000000 |    -3.2173486989    1.0000000000 | 
                          ------                             ------
     342 |    -0.1121253582    0.7025761111 |    -0.1121253593    0.7025761736 | 
     343 |    -0.1113244126    0.6551252306 |    -0.1113244128    0.6551252389 | 
     344 |    -0.1112060324    0.6478111873 |    -0.1112060315    0.6478111359 | 
                 - Gap at zero temperature - |     - Gap at zero temperature -
     345 |    -0.1107462652    0.6187678632 |    -0.1107462663    0.6187679340 | 
     346 |    -0.1094958414    0.5359530963 |    -0.1094958415    0.5359531057 | 
                  Finite temp. Fermi level   |      Finite temp. Fermi level  
     347 |    -0.1085751015    0.4734033051 |    -0.1085751017    0.4734033147 | 
     348 |    -0.1079427164    0.4308044916 |    -0.1079427165    0.4308045011 | 
     349 |    -0.1059001263    0.3027172846 |    -0.1059001265    0.3027172930 | 
     350 |    -0.1051482934    0.2613473099 |    -0.1051482925    0.2613472669 | 
     351 |    -0.1039651881    0.2040908465 |    -0.1039651886    0.2040908680 | 
                          ------                             ------
     498 |     0.6501235196    0.0000000000 |     0.6501235194    0.0000000000 | 

                            |  Abs_value |  Threshold | Converged
     Delta_Free_energy/atom |   2.18E-06 |   1.00E-06 |        No
     Delta_Energy/atom      |   2.03E-06 |   1.00E-04 |       Yes
     Delta_Entropy/atom     |   1.45E-07 |   1.00E-04 |       Yes
     Commutator             |   3.73E-05 |   1.00E-05 |        No
     Delta_Fermi_level      |   9.32E-05 |   1.00E-03 |       Yes

  Line search of the free energy minimum:
  Step_type        Step             Free_energy   Predicted_free_energy
.   Initial    0.000000    -4938.51058876395928

Performing  Pulay mixing of Hamiltonian with coefficients:
                        Spin 1               Spin 2
               -0.109020177143      -0.109020200275
                0.011092557928       0.011092565071
                0.136702777644       0.136702804327
                0.176207695023       0.176207691352
                0.785017146547       0.785017139526
Lambda-->       0.012174400349       0.012174400475     ... done

.    Trial1    0.037044    -4938.51061454395676

Performing  Pulay mixing of Hamiltonian with coefficients:
                        Spin 1               Spin 2
               -0.109020177143      -0.109020200275
                0.011092557928       0.011092565071
                0.136702777644       0.136702804327
                0.176207695023       0.176207691352
                0.785017146547       0.785017139526
Lambda-->       0.012174400349       0.012174400475     ... done

.    Trial2    0.404861    -4938.50954516673482

Performing  Pulay mixing of Hamiltonian with coefficients:
                        Spin 1               Spin 2
               -0.109020177143      -0.109020200275
                0.011092557928       0.011092565071
                0.136702777644       0.136702804327
                0.176207695023       0.176207691352
                0.785017146547       0.785017139526
Lambda-->       0.012174400349       0.012174400475     ... done

. Quadratic    0.057619    -4938.51061800058233    -4938.51061831150037

--------------------------------------------------------------------------------
  Iter                              Commutator    Free_energy(A=E-TS)     DeltaA
#    6                          0.000033356216   -4938.51061800058233  -2.92E-05

Step                       =       0.057618708613
Energy (E)                 =   -4938.413287610641
Entropy (-TS)              =      -0.097330389989
Free energy (A=E-TS)       =   -4938.510618000582
Est. 0K Energy 0.5*(E+A)   =   -4938.461952805612
Residual Non-orthogonality =       0.000000000000
Residual N_electrons       =      -0.000000000048

Spin          Integrated_Ne            Fermi_level     Delta_Fermi_level
   1       344.000000041154        -0.109015873669             -4.94E-05
   2       343.999999959289        -0.109015873669             -4.94E-05

                           Spin 1           |                 Spin 2           |
     Orb |    H-eigenvalues     Occupancies |    H-eigenvalues     Occupancies |
       1 |    -3.2174020550    1.0000000000 |    -3.2174020546    1.0000000000 | 
                          ------                             ------
     342 |    -0.1121480866    0.7010548793 |    -0.1121480865    0.7010548728 | 
     343 |    -0.1113834166    0.6557128662 |    -0.1113834164    0.6557128593 | 
     344 |    -0.1112572335    0.6479203907 |    -0.1112572334    0.6479203837 | 
                 - Gap at zero temperature - |     - Gap at zero temperature -
     345 |    -0.1107876689    0.6182517437 |    -0.1107876688    0.6182517366 | 
     346 |    -0.1095382939    0.5354800307 |    -0.1095382938    0.5354800232 | 
                  Finite temp. Fermi level   |      Finite temp. Fermi level  
     347 |    -0.1086344154    0.4740730245 |    -0.1086344153    0.4740730172 | 
     348 |    -0.1079995497    0.4312977504 |    -0.1079995495    0.4312977432 | 
     349 |    -0.1059564569    0.3031130947 |    -0.1059564568    0.3031130887 | 
     350 |    -0.1051934438    0.2611219312 |    -0.1051934427    0.2611218756 | 
     351 |    -0.1040135697    0.2040439774 |    -0.1040135695    0.2040439673 | 
                          ------                             ------
     498 |     0.6491765204    0.0000000000 |     0.6491765207    0.0000000000 | 

                            |  Abs_value |  Threshold | Converged
     Delta_Free_energy/atom |   7.50E-07 |   1.00E-06 |       Yes
     Delta_Energy/atom      |   5.47E-07 |   1.00E-04 |       Yes
     Delta_Entropy/atom     |   2.02E-07 |   1.00E-04 |       Yes
     Commutator             |   3.34E-05 |   1.00E-05 |        No
     Delta_Fermi_level      |   4.94E-05 |   1.00E-03 |       Yes

  Line search of the free energy minimum:
  Step_type        Step             Free_energy   Predicted_free_energy
.   Initial    0.000000    -4938.51061800058233

Performing  Pulay mixing of Hamiltonian with coefficients:
                        Spin 1               Spin 2
               -1.224594575431      -1.224594477776
                0.372141264112       0.372141215266
                1.144911796850       1.144911669260
               -2.226108001866      -2.226107997338
               -1.925223247866      -1.925223272610
                4.858872764201       4.858872863197
Lambda-->       0.007914658606       0.007914658598     ... done

.    Trial1    0.057619    -4938.51030651359633

Performing  Pulay mixing of Hamiltonian with coefficients:
                        Spin 1               Spin 2
               -1.224594575431      -1.224594477776
                0.372141264112       0.372141215266
                1.144911796850       1.144911669260
               -2.226108001866      -2.226107997338
               -1.925223247866      -1.925223272610
                4.858872764201       4.858872863197
Lambda-->       0.007914658606       0.007914658598     ... done

.    Trial2    0.022008    -4938.51066584978889

Performing  Pulay mixing of Hamiltonian with coefficients:
                        Spin 1               Spin 2
               -1.224594575431      -1.224594477776
                0.372141264112       0.372141215266
                1.144911796850       1.144911669260
               -2.226108001866      -2.226107997338
               -1.925223247866      -1.925223272610
                4.858872764201       4.858872863197
Lambda-->       0.007914658606       0.007914658598     ... done

. Quadratic    0.016111    -4938.51066739271755    -4938.51067325283748

--------------------------------------------------------------------------------
  Iter                              Commutator    Free_energy(A=E-TS)     DeltaA
#    7                          0.000028461425   -4938.51066739271755  -4.94E-05

Step                       =       0.016111068836
Energy (E)                 =   -4938.413275006557
Entropy (-TS)              =      -0.097392386164
Free energy (A=E-TS)       =   -4938.510667392718
Est. 0K Energy 0.5*(E+A)   =   -4938.461971199637
Residual Non-orthogonality =       0.000000000000
Residual N_electrons       =      -0.000000000005

Spin          Integrated_Ne            Fermi_level     Delta_Fermi_level
   1       343.999999930964        -0.109011531517              4.34E-06
   2       344.000000069077        -0.109011531517              4.34E-06

                           Spin 1           |                 Spin 2           |
     Orb |    H-eigenvalues     Occupancies |    H-eigenvalues     Occupancies |
       1 |    -3.2172945102    1.0000000000 |    -3.2172945107    1.0000000000 | 
                          ------                             ------
     342 |    -0.1121237199    0.6999116431 |    -0.1121237201    0.6999116550 | 
     343 |    -0.1113681926    0.6550440772 |    -0.1113681928    0.6550440900 | 
     344 |    -0.1111992641    0.6445843368 |    -0.1111992643    0.6445843498 | 
                 - Gap at zero temperature - |     - Gap at zero temperature -
     345 |    -0.1107582221    0.6166381256 |    -0.1107582223    0.6166381389 | 
     346 |    -0.1094935117    0.5327417420 |    -0.1094935119    0.5327417561 | 
                  Finite temp. Fermi level   |      Finite temp. Fermi level  
     347 |    -0.1086544449    0.4757268220 |    -0.1086544451    0.4757268362 | 
     348 |    -0.1079895697    0.4309214992 |    -0.1079895699    0.4309215131 | 
     349 |    -0.1059633191    0.3037575173 |    -0.1059633193    0.3037575294 | 
     350 |    -0.1052100992    0.2622258356 |    -0.1052100984    0.2622257948 | 
     351 |    -0.1040137990    0.2042460828 |    -0.1040137992    0.2042460920 | 
                          ------                             ------
     498 |     0.6438363815    0.0000000000 |     0.6438363820    0.0000000000 | 

                            |  Abs_value |  Threshold | Converged
     Delta_Free_energy/atom |   1.27E-06 |   1.00E-06 |        No
     Delta_Energy/atom      |   3.23E-07 |   1.00E-04 |       Yes
     Delta_Entropy/atom     |   1.59E-06 |   1.00E-04 |       Yes
     Commutator             |   2.85E-05 |   1.00E-05 |        No
     Delta_Fermi_level      |   4.34E-06 |   1.00E-03 |       Yes

  Line search of the free energy minimum:
  Step_type        Step             Free_energy   Predicted_free_energy
.   Initial    0.000000    -4938.51066739271755

Performing  Pulay mixing of Hamiltonian with coefficients:
                        Spin 1               Spin 2
               -0.188842111658      -0.188842170322
                0.016146230856       0.016146264426
                0.228015412351       0.228015482825
                0.203596822278       0.203596750548
               -0.542757079642      -0.542757161237
               -0.860439084094      -0.860438900919
                2.144279809909       2.144279734680
Lambda-->       0.003922297402       0.003922297300     ... done

.    Trial1    0.016111    -4938.51060624361980

Performing  Pulay mixing of Hamiltonian with coefficients:
                        Spin 1               Spin 2
               -0.188842111658      -0.188842170322
                0.016146230856       0.016146264426
                0.228015412351       0.228015482825
                0.203596822278       0.203596750548
               -0.542757079642      -0.542757161237
               -0.860439084094      -0.860438900919
                2.144279809909       2.144279734680
Lambda-->       0.003922297402       0.003922297300     ... done

.    Trial2    0.006154    -4938.51056580955901

Performing  Pulay mixing of Hamiltonian with coefficients:
                        Spin 1               Spin 2
               -0.188842111658      -0.188842170322
                0.016146230856       0.016146264426
                0.228015412351       0.228015482825
                0.203596822278       0.203596750548
               -0.542757079642      -0.542757161237
               -0.860439084094      -0.860438900919
                2.144279809909       2.144279734680
Lambda-->       0.003922297402       0.003922297300     ... done

.    Trial3    0.002351    -4938.51054861241664

Performing  Pulay mixing of Hamiltonian with coefficients:
                        Spin 1               Spin 2
               -0.188842111658      -0.188842170322
                0.016146230856       0.016146264426
                0.228015412351       0.228015482825
                0.203596822278       0.203596750548
               -0.542757079642      -0.542757161237
               -0.860439084094      -0.860438900919
                2.144279809909       2.144279734680
Lambda-->       0.003922297402       0.003922297300     ... done

.     Cubic    0.012587    -4938.51059269284724    -4938.51072203847707

Performing  Pulay mixing of Hamiltonian with coefficients:
                        Spin 1               Spin 2
               -0.188842111658      -0.188842170322
                0.016146230856       0.016146264426
                0.228015412351       0.228015482825
                0.203596822278       0.203596750548
               -0.542757079642      -0.542757161237
               -0.860439084094      -0.860438900919
                2.144279809909       2.144279734680
Lambda-->       0.003922297402       0.003922297300     ... done

.   Quartic    0.010176    -4938.51058294195809    -4938.51060288641202

Performing  Pulay mixing of Hamiltonian with coefficients:
                        Spin 1               Spin 2
               -0.188842111658      -0.188842170322
                0.016146230856       0.016146264426
                0.228015412351       0.228015482825
                0.203596822278       0.203596750548
               -0.542757079642      -0.542757161237
               -0.860439084094      -0.860438900919
                2.144279809909       2.144279734680
Lambda-->       0.003922297402       0.003922297300     ... done

.    Trial6    0.000024    -4938.51053761226649

Performing  Pulay mixing of Hamiltonian with coefficients:
                        Spin 1               Spin 2
               -0.188842111658      -0.188842170322
                0.016146230856       0.016146264426
                0.228015412351       0.228015482825
                0.203596822278       0.203596750548
               -0.542757079642      -0.542757161237
               -0.860439084094      -0.860438900919
                2.144279809909       2.144279734680
Lambda-->       0.003922297402       0.003922297300     ... done

.  NoMinFnd    0.016111    -4938.51060624360798

--------------------------------------------------------------------------------
  Iter                              Commutator    Free_energy(A=E-TS)     DeltaA
#    8                          0.000039510705   -4938.51060624360798   6.11E-05

Step                       =       0.016111068836
Energy (E)                 =   -4938.413149765924
Entropy (-TS)              =      -0.097456477659
Free energy (A=E-TS)       =   -4938.510606243608
Est. 0K Energy 0.5*(E+A)   =   -4938.461878004766
Residual Non-orthogonality =       0.000000000000
Residual N_electrons       =       0.000000000026

Spin          Integrated_Ne            Fermi_level     Delta_Fermi_level
   1       344.000000084560        -0.109055980364             -4.44E-05
   2       343.999999915202        -0.109055980364             -4.44E-05

                           Spin 1           |                 Spin 2           |
     Orb |    H-eigenvalues     Occupancies |    H-eigenvalues     Occupancies |
       1 |    -3.2171567216    1.0000000000 |    -3.2171567209    1.0000000000 | 
                          ------                             ------
     342 |    -0.1121409398    0.6983530975 |    -0.1121409396    0.6983530876 | 
     343 |    -0.1114068196    0.6546860156 |    -0.1114068194    0.6546860047 | 
     344 |    -0.1112035235    0.6420749570 |    -0.1112035223    0.6420748839 | 
                 - Gap at zero temperature - |     - Gap at zero temperature -
     345 |    -0.1107775647    0.6150218321 |    -0.1107775645    0.6150218204 | 
     346 |    -0.1095089973    0.5307793544 |    -0.1095089971    0.5307793415 | 
                  Finite temp. Fermi level   |      Finite temp. Fermi level  
     347 |    -0.1087167934    0.4769417910 |    -0.1087167932    0.4769417777 | 
     348 |    -0.1080318807    0.4307788448 |    -0.1080318805    0.4307788314 | 
     349 |    -0.1060171898    0.3043000152 |    -0.1060171906    0.3043000599 | 
     350 |    -0.1052653954    0.2627972922 |    -0.1052653952    0.2627972806 | 
     351 |    -0.1040584167    0.2042535495 |    -0.1040584161    0.2042535237 | 
                          ------                             ------
     498 |     0.6375957412    0.0000000000 |     0.6375957409    0.0000000000 | 

                            |  Abs_value |  Threshold | Converged
     Delta_Free_energy/atom |   1.57E-06 |   1.00E-06 |        No
     Delta_Energy/atom      |   3.21E-06 |   1.00E-04 |       Yes
     Delta_Entropy/atom     |   1.64E-06 |   1.00E-04 |       Yes
     Commutator             |   3.95E-05 |   1.00E-05 |        No
     Delta_Fermi_level      |   4.44E-05 |   1.00E-03 |       Yes

  Line search of the free energy minimum:
  Step_type        Step             Free_energy   Predicted_free_energy
.   Initial    0.000000    -4938.51060624360798

Performing  Pulay mixing of Hamiltonian with coefficients:
                        Spin 1               Spin 2
                1.110322456422       1.110322376512
               -0.127793550096      -0.127793633048
               -1.198658832703      -1.198658827472
                0.080683595961       0.080683513998
                4.200782078761       4.200781722403
                1.510580603015       1.510580670531
              -12.006867249156     -12.006866404644
                7.430950897796       7.430950581721
Lambda-->       0.000725220441       0.000725220226     ... done

.    Trial1    0.016111    -4938.51073408742832

Performing  Pulay mixing of Hamiltonian with coefficients:
                        Spin 1               Spin 2
                1.110322456422       1.110322376512
               -0.127793550096      -0.127793633048
               -1.198658832703      -1.198658827472
                0.080683595961       0.080683513998
                4.200782078761       4.200781722403
                1.510580603015       1.510580670531
              -12.006867249156     -12.006866404644
                7.430950897796       7.430950581721
Lambda-->       0.000725220441       0.000725220226     ... done

.    Trial2    0.391923    -4938.50837081495138

Performing  Pulay mixing of Hamiltonian with coefficients:
                        Spin 1               Spin 2
                1.110322456422       1.110322376512
               -0.127793550096      -0.127793633048
               -1.198658832703      -1.198658827472
                0.080683595961       0.080683513998
                4.200782078761       4.200781722403
                1.510580603015       1.510580670531
              -12.006867249156     -12.006866404644
                7.430950897796       7.430950581721
Lambda-->       0.000725220441       0.000725220226     ... done

. Quadratic    0.117380    -4938.51064128551207    -4938.51110627341677

Performing  Pulay mixing of Hamiltonian with coefficients:
                        Spin 1               Spin 2
                1.110322456423       1.110322376512
               -0.127793550096      -0.127793633048
               -1.198658832704      -1.198658827472
                0.080683595961       0.080683513998
                4.200782078762       4.200781722404
                1.510580603015       1.510580670531
              -12.006867249157     -12.006866404645
                7.430950897797       7.430950581722
Lambda-->       0.000725220441       0.000725220226     ... done

.     Cubic    0.057310    -4938.51074518423957    -4938.51086274887894

--------------------------------------------------------------------------------
  Iter                              Commutator    Free_energy(A=E-TS)     DeltaA
#    9                          0.000014071663   -4938.51074518423957  -1.39E-04

Step                       =       0.057309604493
Energy (E)                 =   -4938.413269054608
Entropy (-TS)              =      -0.097476129578
Free energy (A=E-TS)       =   -4938.510745184240
Est. 0K Energy 0.5*(E+A)   =   -4938.462007119424
Residual Non-orthogonality =       0.000000000000
Residual N_electrons       =       0.000000000052

Spin          Integrated_Ne            Fermi_level     Delta_Fermi_level
   1       344.000000103173        -0.109382241320             -3.26E-04
   2       343.999999896348        -0.109382241320             -3.26E-04

                           Spin 1           |                 Spin 2           |
     Orb |    H-eigenvalues     Occupancies |    H-eigenvalues     Occupancies |
       1 |    -3.2167198565    1.0000000000 |    -3.2167198569    1.0000000000 | 
                          ------                             ------
     342 |    -0.1124874613    0.6995132200 |    -0.1124874611    0.6995132132 | 
     343 |    -0.1117371199    0.6549344629 |    -0.1117371197    0.6549344556 | 
     344 |    -0.1115952022    0.6461555176 |    -0.1115952021    0.6461555102 | 
                 - Gap at zero temperature - |     - Gap at zero temperature -
     345 |    -0.1111242744    0.6163384772 |    -0.1111242743    0.6163384696 | 
     346 |    -0.1098879430    0.5343482276 |    -0.1098879428    0.5343482196 | 
                  Finite temp. Fermi level   |      Finite temp. Fermi level  
     347 |    -0.1090156250    0.4750800988 |    -0.1090156249    0.4750800909 | 
     348 |    -0.1083412007    0.4296488140 |    -0.1083411996    0.4296487418 | 
     349 |    -0.1063295656    0.3035007189 |    -0.1063295655    0.3035007123 | 
     350 |    -0.1055594658    0.2611037866 |    -0.1055594657    0.2611037806 | 
     351 |    -0.1043718067    0.2036848801 |    -0.1043718067    0.2036848806 | 
                          ------                             ------
     498 |     0.6312331302    0.0000000000 |     0.6312331297    0.0000000000 | 

                            |  Abs_value |  Threshold | Converged
     Delta_Free_energy/atom |   3.56E-06 |   1.00E-06 |        No
     Delta_Energy/atom      |   3.06E-06 |   1.00E-04 |       Yes
     Delta_Entropy/atom     |   5.04E-07 |   1.00E-04 |       Yes
     Commutator             |   1.41E-05 |   1.00E-05 |        No
     Delta_Fermi_level      |   3.26E-04 |   1.00E-03 |       Yes

  Line search of the free energy minimum:
  Step_type        Step             Free_energy   Predicted_free_energy
.   Initial    0.000000    -4938.51074518423957

Performing  Pulay mixing of Hamiltonian with coefficients:
                        Spin 1               Spin 2
                0.330683609703       0.330683654669
               -0.010647224547      -0.010647267052
               -0.374346839455      -0.374346914214
               -0.170646004986      -0.170645999965
                1.496001956580       1.496002019559
                0.849473379886       0.849473411118
               -4.481767958813      -4.481768099862
                2.496737589127       2.496737780940
                0.864511492506       0.864511414807
Lambda-->       0.000089774984       0.000089774962     ... done

.    Trial1    0.057310    -4938.51075745778508

Performing  Pulay mixing of Hamiltonian with coefficients:
                        Spin 1               Spin 2
                0.330683609703       0.330683654669
               -0.010647224547      -0.010647267052
               -0.374346839455      -0.374346914214
               -0.170646004986      -0.170645999965
                1.496001956579       1.496002019559
                0.849473379886       0.849473411118
               -4.481767958813      -4.481768099862
                2.496737589127       2.496737780940
                0.864511492506       0.864511414807
Lambda-->       0.000089774984       0.000089774962     ... done

.    Trial2    0.417385    -4938.51063547345348

Performing  Pulay mixing of Hamiltonian with coefficients:
                        Spin 1               Spin 2
                0.330683609702       0.330683654669
               -0.010647224547      -0.010647267052
               -0.374346839455      -0.374346914214
               -0.170646004986      -0.170645999965
                1.496001956579       1.496002019559
                0.849473379886       0.849473411118
               -4.481767958812      -4.481768099862
                2.496737589127       2.496737780940
                0.864511492506       0.864511414807
Lambda-->       0.000089774984       0.000089774962     ... done

. Quadratic    0.109485    -4938.51075728893647    -4938.51076106417531

Performing  Pulay mixing of Hamiltonian with coefficients:
                        Spin 1               Spin 2
                0.330683609702       0.330683654669
               -0.010647224547      -0.010647267052
               -0.374346839455      -0.374346914214
               -0.170646004986      -0.170645999965
                1.496001956579       1.496002019559
                0.849473379886       0.849473411118
               -4.481767958813      -4.481768099862
                2.496737589127       2.496737780940
                0.864511492506       0.864511414807
Lambda-->       0.000089774984       0.000089774962     ... done

.     Cubic    0.082100    -4938.51075811887404    -4938.51075860595665

--------------------------------------------------------------------------------
  Iter                              Commutator    Free_energy(A=E-TS)     DeltaA
#   10                          0.000008243070   -4938.51075811887404  -1.29E-05

Step                       =       0.082100484810
Energy (E)                 =   -4938.413273844893
Entropy (-TS)              =      -0.097484274011
Free energy (A=E-TS)       =   -4938.510758118874
Est. 0K Energy 0.5*(E+A)   =   -4938.462015981883
Residual Non-orthogonality =       0.000000000000
Residual N_electrons       =      -0.000000000030

Spin          Integrated_Ne            Fermi_level     Delta_Fermi_level
   1       344.000000116585        -0.109470260934             -8.80E-05
   2       343.999999883685        -0.109470260934             -8.80E-05

                           Spin 1           |                 Spin 2           |
     Orb |    H-eigenvalues     Occupancies |    H-eigenvalues     Occupancies |
       1 |    -3.2166965614    1.0000000000 |    -3.2166965612    1.0000000000 | 
                          ------                             ------
     342 |    -0.1125825037    0.6999147522 |    -0.1125825034    0.6999147345 | 
     343 |    -0.1118201440    0.6546271896 |    -0.1118201437    0.6546271706 | 
     344 |    -0.1116978821    0.6470670930 |    -0.1116978818    0.6470670738 | 
                 - Gap at zero temperature - |     - Gap at zero temperature -
     345 |    -0.1112112051    0.6162684088 |    -0.1112112048    0.6162683890 | 
     346 |    -0.1099838995    0.5348855791 |    -0.1099839001    0.5348856231 | 
                  Finite temp. Fermi level   |      Finite temp. Fermi level  
     347 |    -0.1090900661    0.4741587413 |    -0.1090900658    0.4741587206 | 
     348 |    -0.1084318314    0.4298229388 |    -0.1084318311    0.4298229185 | 
     349 |    -0.1064115004    0.3031508202 |    -0.1064115001    0.3031508029 | 
     350 |    -0.1056539599    0.2614438306 |    -0.1056539596    0.2614438148 | 
     351 |    -0.1044677317    0.2040340198 |    -0.1044677314    0.2040340065 | 
                          ------                             ------
     498 |     0.6298812914    0.0000000000 |     0.6298812909    0.0000000000 | 

                            |  Abs_value |  Threshold | Converged
     Delta_Free_energy/atom |   3.32E-07 |   1.00E-06 |       Yes
     Delta_Energy/atom      |   1.23E-07 |   1.00E-04 |       Yes
     Delta_Entropy/atom     |   2.09E-07 |   1.00E-04 |       Yes
     Commutator             |   8.24E-06 |   1.00E-05 |       Yes
     Delta_Fermi_level      |   8.80E-05 |   1.00E-03 |       Yes
EDFT occupancies loop converged after   10 iterations.


Writing density kernel to file "Pd_38.dkn" ... done

Writing Hamiltonian to file "Pd_38.ham" ... done


>>> Density kernel optimised for the current NGWF basis:
     ~~~~~~~~~~~~~~~~~~~~~~~~~~~~~~~~~~~~~~~~~~~~~~~~~~~~~~~~~~~
     Total free energy           =  -4.93851075811887E+03  Eh
     [H,K] commutator            =   8.2431E-06
     ~~~~~~~~~~~~~~~~~~~~~~~~~~~~~~~~~~~~~~~~~~~~~~~~~~~~~~~~~~~


################################################################################
########################### NGWF CG iteration  004 #############################
################################################################################
****** Reciprocal space K.E. preconditioning with k_zero =  3.0000 a0^-1 *******

>>> Checking for convergence of NGWFs:   NOT CONVERGED
  ========================================================================
         NGWF RMS gradient =  6.5419E-05 >  2.0000E-06  | above tolerance
  ========================================================================

>>> Improving NGWFs using line search:
============ Calculation of NGWF S^-1 using Hotelling algorithm ================ 
         Iteration  |  Frobenius norm and Maximum abs value    (of I-S*S_n^-1)   
               1       0.39964165E+00     0.17057584E-01
               2       0.23494314E-02     0.13264474E-03
               3       0.45870696E-06     0.24013584E-07
               4       0.24315872E-12     0.37303494E-13
================================================================================
    Initial Ne1:     343.99689492
    Initial Ne2:     343.99689468
      Final Ne1:     344.00000012
      Final Ne2:     343.99999988
============ Calculation of NGWF S^-1 using Hotelling algorithm ================ 
         Iteration  |  Frobenius norm and Maximum abs value    (of I-S*S_n^-1)   
               1       0.13251206E+00     0.56414754E-02
               2       0.24709286E-03     0.14370468E-04
               3       0.46701509E-08     0.24422508E-09
               4       0.23040623E-12     0.24868996E-13
================================================================================
------------------------------- NGWF line search -------------------------------
RMS gradient                =       0.00006541855623
Trial step length           =               0.707045
Gradient along search dir.  =         -0.04232921838
Functional at step 0        =   -4938.51075811887404
Functional at step 1        =   -4938.52943931839400
Functional predicted        =   -4938.53066760848105
Selected quadratic step     =               0.940697
Conjugate gradients coeff.  =               0.445582
--------------------------- NGWF line search finished --------------------------
                                               
Writing NGWFs to file "Pd_38.tightbox_ngwfs"....  done

>>> Optimising kernel for current NGWFs:

--------------------------- Ensemble-DFT optimisation --------------------------
Running ScaLAPACK on   20 processor(s).

--------------------------------------------------------------------------------
  Iter                              Commutator    Free_energy(A=E-TS)     DeltaA
#    0                          0.000074304992   -4938.53067225553059  -1.99E-02

Step                       =       0.381966011250
Energy (E)                 =   -4938.433187981549
Entropy (-TS)              =      -0.097484274011
Free energy (A=E-TS)       =   -4938.530672255531
Est. 0K Energy 0.5*(E+A)   =   -4938.481930118540
Residual Non-orthogonality =       0.000000000000
Residual N_electrons       =      -0.000000000030

Spin          Integrated_Ne            Fermi_level     Delta_Fermi_level
   1       344.000000116585        -0.109470260934              9.00E+99
   2       343.999999883685        -0.109470260934              9.00E+99

                           Spin 1           |                 Spin 2           |
     Orb |    H-eigenvalues     Occupancies |    H-eigenvalues     Occupancies |
       1 |    -3.2166965614    1.0000000000 |    -3.2166965612    1.0000000000 | 
                          ------                             ------
     342 |    -0.1125825037    0.6999147522 |    -0.1125825034    0.6999147345 | 
     343 |    -0.1118201440    0.6546271896 |    -0.1118201437    0.6546271706 | 
     344 |    -0.1116978821    0.6470670930 |    -0.1116978818    0.6470670738 | 
                                                   - Gap at zero temperature -
     345 |    -0.1112112051    0.6162684088 |    -0.1112112048    0.6162683890 | 
                - Gap at zero temperature -
     346 |    -0.1099838995    0.5348855791 |    -0.1099839001    0.5348856231 | 
                  Finite temp. Fermi level   |      Finite temp. Fermi level  
     347 |    -0.1090900661    0.4741587413 |    -0.1090900658    0.4741587206 | 
     348 |    -0.1084318314    0.4298229388 |    -0.1084318311    0.4298229185 | 
     349 |    -0.1064115004    0.3031508202 |    -0.1064115001    0.3031508029 | 
     350 |    -0.1056539599    0.2614438306 |    -0.1056539596    0.2614438148 | 
     351 |    -0.1044677317    0.2040340198 |    -0.1044677314    0.2040340065 | 
                          ------                             ------
     498 |     0.6298812914    0.0000000000 |     0.6298812909    0.0000000000 | 

                            |  Abs_value |  Threshold | Converged
     Delta_Free_energy/atom |   5.11E-04 |   1.00E-06 |        No
     Delta_Energy/atom      |   5.11E-04 |   1.00E-04 |        No
     Delta_Entropy/atom     |     n.a.   |   1.00E-03 |      n.a.
     Commutator             |   7.43E-05 |   1.00E-05 |        No
     Delta_Fermi_level      |     n.a.   |   1.00E-03 |      n.a.

  Line search of the free energy minimum:
  Step_type        Step             Free_energy   Predicted_free_energy
.   Initial    0.000000    -4938.53067225553059

Performing  Pulay mixing of Hamiltonian with coefficients:
                        Spin 1               Spin 2
                1.000000000000       1.000000000000
Lambda-->       0.036294033605       0.036294033148     ... done

.    Trial1    0.381966    -4938.51998108221778

Performing  Pulay mixing of Hamiltonian with coefficients:
                        Spin 1               Spin 2
                1.000000000000       1.000000000000
Lambda-->       0.036294033605       0.036294033148     ... done

.    Trial2    0.145898    -4938.52606768424630

Performing  Pulay mixing of Hamiltonian with coefficients:
                        Spin 1               Spin 2
                1.000000000000       1.000000000000
Lambda-->       0.036294033605       0.036294033148     ... done

.    Trial3    0.055728    -4938.52641204839711

Performing  Pulay mixing of Hamiltonian with coefficients:
                        Spin 1               Spin 2
                1.000000000000       1.000000000000
Lambda-->       0.036294033605       0.036294033148     ... done

.     Cubic    0.256738    -4938.52415723486138    -4938.52827229046761

Performing  Pulay mixing of Hamiltonian with coefficients:
                        Spin 1               Spin 2
                1.000000000000       1.000000000000
Lambda-->       0.036294033605       0.036294033148     ... done

.   Quartic    0.160769    -4938.52590731106102    -4938.52609781171850

Performing  Pulay mixing of Hamiltonian with coefficients:
                        Spin 1               Spin 2
                1.000000000000       1.000000000000
Lambda-->       0.036294033605       0.036294033148     ... done

.    Trial6    0.000557    -4938.52609690129430

Performing  Pulay mixing of Hamiltonian with coefficients:
                        Spin 1               Spin 2
                1.000000000000       1.000000000000
Lambda-->       0.036294033605       0.036294033148     ... done

.  NoMinFnd    0.055728    -4938.52641204839711

--------------------------------------------------------------------------------
  Iter                              Commutator    Free_energy(A=E-TS)     DeltaA
#    1                          0.000047170279   -4938.52641204839711   4.26E-03

Step                       =       0.055728090001
Energy (E)                 =   -4938.429057401280
Entropy (-TS)              =      -0.097354647181
Free energy (A=E-TS)       =   -4938.526412048397
Est. 0K Energy 0.5*(E+A)   =   -4938.477734724838
Residual Non-orthogonality =       0.000000000000
Residual N_electrons       =      -0.000000000064

Spin          Integrated_Ne            Fermi_level     Delta_Fermi_level
   1       344.000000192770        -0.109065130022              4.05E-04
   2       343.999999807818        -0.109065130022              4.05E-04

                           Spin 1           |                 Spin 2           |
     Orb |    H-eigenvalues     Occupancies |    H-eigenvalues     Occupancies |
       1 |    -3.2159907857    1.0000000000 |    -3.2159907848    1.0000000000 | 
                          ------                             ------
     342 |    -0.1121797685    0.7000516615 |    -0.1121797675    0.7000516007 | 
     343 |    -0.1114186468    0.6548507169 |    -0.1114186468    0.6548507117 | 
     344 |    -0.1113308057    0.6494283166 |    -0.1113308056    0.6494283114 | 
                                                   - Gap at zero temperature -
     345 |    -0.1108009746    0.6159401918 |    -0.1108009745    0.6159401865 | 
                - Gap at zero temperature -
     346 |    -0.1095758167    0.5346857365 |    -0.1095758176    0.5346857973 | 
                  Finite temp. Fermi level   |      Finite temp. Fermi level  
     347 |    -0.1086627884    0.4726563809 |    -0.1086627874    0.4726563095 | 
     348 |    -0.1079941847    0.4276558545 |    -0.1079941846    0.4276558496 | 
     349 |    -0.1059831147    0.3018156923 |    -0.1059831137    0.3018156325 | 
     350 |    -0.1052181697    0.2598361056 |    -0.1052181687    0.2598360511 | 
     351 |    -0.1040306092    0.2026238637 |    -0.1040306086    0.2026238378 | 
                          ------                             ------
     498 |     0.6269629161    0.0000000000 |     0.6269629157    0.0000000000 | 

                            |  Abs_value |  Threshold | Converged
     Delta_Free_energy/atom |   1.09E-04 |   1.00E-06 |        No
     Delta_Energy/atom      |   1.06E-04 |   1.00E-04 |        No
     Delta_Entropy/atom     |   3.32E-06 |   1.00E-04 |       Yes
     Commutator             |   4.72E-05 |   1.00E-05 |        No
     Delta_Fermi_level      |   4.05E-04 |   1.00E-03 |       Yes

  Line search of the free energy minimum:
  Step_type        Step             Free_energy   Predicted_free_energy
.   Initial    0.000000    -4938.52641204839711

Performing  Pulay mixing of Hamiltonian with coefficients:
                        Spin 1               Spin 2
                1.000000000000       1.000000000000
Lambda-->       0.021839961508       0.021839961549     ... done

.    Trial1    0.055728    -4938.52653414573069

Performing  Pulay mixing of Hamiltonian with coefficients:
                        Spin 1               Spin 2
                1.000000000000       1.000000000000
Lambda-->       0.021839961508       0.021839961549     ... done

.    Trial2    0.416408    -4938.52431672920466

Performing  Pulay mixing of Hamiltonian with coefficients:
                        Spin 1               Spin 2
                1.000000000000       1.000000000000
Lambda-->       0.021839961508       0.021839961549     ... done

. Quadratic    0.082568    -4938.52654867505498    -4938.52654857142170

--------------------------------------------------------------------------------
  Iter                              Commutator    Free_energy(A=E-TS)     DeltaA
#    2                          0.000042033649   -4938.52654867505498  -1.37E-04

Step                       =       0.082567639809
Energy (E)                 =   -4938.429214562783
Entropy (-TS)              =      -0.097334112315
Free energy (A=E-TS)       =   -4938.526548675055
Est. 0K Energy 0.5*(E+A)   =   -4938.477881618919
Residual Non-orthogonality =       0.000000000000
Residual N_electrons       =      -0.000000000044

Spin          Integrated_Ne            Fermi_level     Delta_Fermi_level
   1       344.000000001140        -0.108687005150              3.78E-04
   2       343.999999999262        -0.108687005150              3.78E-04

                           Spin 1           |                 Spin 2           |
     Orb |    H-eigenvalues     Occupancies |    H-eigenvalues     Occupancies |
       1 |    -3.2157008727    1.0000000000 |    -3.2157008723    1.0000000000 | 
                          ------                             ------
     342 |    -0.1118138893    0.7007508938 |    -0.1118138886    0.7007508578 | 
     343 |    -0.1110225291    0.6537432434 |    -0.1110225294    0.6537432648 | 
     344 |    -0.1109119211    0.6468989643 |    -0.1109119215    0.6468989859 | 
                - Gap at zero temperature -
     345 |    -0.1104213635    0.6158445194 |    -0.1104213638    0.6158445418 | 
                                                   - Gap at zero temperature -
     346 |    -0.1092026690    0.5350226893 |    -0.1092026704    0.5350227792 | 
                  Finite temp. Fermi level   |      Finite temp. Fermi level  
     347 |    -0.1082644896    0.4712882768 |    -0.1082644899    0.4712883009 | 
     348 |    -0.1076081982    0.4271323156 |    -0.1076081976    0.4271322744 | 
     349 |    -0.1055798494    0.3003760699 |    -0.1055798488    0.3003760348 | 
     350 |    -0.1048350446    0.2595745100 |    -0.1048350450    0.2595745291 | 
     351 |    -0.1036416520    0.2021480391 |    -0.1036416512    0.2021480019 | 
                          ------                             ------
     498 |     0.6252240479    0.0000000000 |     0.6252240475    0.0000000000 | 

                            |  Abs_value |  Threshold | Converged
     Delta_Free_energy/atom |   3.50E-06 |   1.00E-06 |        No
     Delta_Energy/atom      |   4.03E-06 |   1.00E-04 |       Yes
     Delta_Entropy/atom     |   5.27E-07 |   1.00E-04 |       Yes
     Commutator             |   4.20E-05 |   1.00E-05 |        No
     Delta_Fermi_level      |   3.78E-04 |   1.00E-03 |       Yes

  Line search of the free energy minimum:
  Step_type        Step             Free_energy   Predicted_free_energy
.   Initial    0.000000    -4938.52654867505498

Performing  Pulay mixing of Hamiltonian with coefficients:
                        Spin 1               Spin 2
               -0.099388034262      -0.099388105495
                1.099388034262       1.099388105495
Lambda-->       0.017787408507       0.017787407875     ... done

.    Trial1    0.082568    -4938.52557052981047

Performing  Pulay mixing of Hamiltonian with coefficients:
                        Spin 1               Spin 2
               -0.099388034262      -0.099388105495
                1.099388034262       1.099388105495
Lambda-->       0.017787408507       0.017787407875     ... done

.    Trial2    0.031538    -4938.52659579723058

Performing  Pulay mixing of Hamiltonian with coefficients:
                        Spin 1               Spin 2
               -0.099388034262      -0.099388105495
                1.099388034262       1.099388105495
Lambda-->       0.017787408507       0.017787407875     ... done

. Quadratic    0.018627    -4938.52663907563874    -4938.52663937894522

--------------------------------------------------------------------------------
  Iter                              Commutator    Free_energy(A=E-TS)     DeltaA
#    3                          0.000031487649   -4938.52663907563874  -9.04E-05

Step                       =       0.018626628531
Energy (E)                 =   -4938.429320867167
Entropy (-TS)              =      -0.097318208430
Free energy (A=E-TS)       =   -4938.526639075639
Est. 0K Energy 0.5*(E+A)   =   -4938.477979971403
Residual Non-orthogonality =       0.000000000000
Residual N_electrons       =       0.000000000042

Spin          Integrated_Ne            Fermi_level     Delta_Fermi_level
   1       344.000000094023        -0.108580570795              1.06E-04
   2       343.999999905589        -0.108580570795              1.06E-04

                           Spin 1           |                 Spin 2           |
     Orb |    H-eigenvalues     Occupancies |    H-eigenvalues     Occupancies |
       1 |    -3.2156072691    1.0000000000 |    -3.2156072690    1.0000000000 | 
                          ------                             ------
     342 |    -0.1116964609    0.7001231683 |    -0.1116964606    0.7001231518 | 
     343 |    -0.1109185030    0.6538915708 |    -0.1109185027    0.6538915532 | 
     344 |    -0.1108018012    0.6466698429 |    -0.1108018009    0.6466698251 | 
                                                   - Gap at zero temperature -
     345 |    -0.1103119232    0.6156509862 |    -0.1103119229    0.6156509679 | 
                - Gap at zero temperature -
     346 |    -0.1090965421    0.5350435021 |    -0.1090965428    0.5350435485 | 
                  Finite temp. Fermi level   |      Finite temp. Fermi level  
     347 |    -0.1081541508    0.4710235474 |    -0.1081541505    0.4710235285 | 
     348 |    -0.1075034938    0.4272475017 |    -0.1075034935    0.4272474833 | 
     349 |    -0.1054673724    0.3000306325 |    -0.1054673721    0.3000306170 | 
     350 |    -0.1047197215    0.2591099040 |    -0.1047197212    0.2591098899 | 
     351 |    -0.1035288673    0.2018694766 |    -0.1035288677    0.2018694923 | 
                          ------                             ------
     498 |     0.6247063684    0.0000000000 |     0.6247063678    0.0000000000 | 

                            |  Abs_value |  Threshold | Converged
     Delta_Free_energy/atom |   2.32E-06 |   1.00E-06 |        No
     Delta_Energy/atom      |   2.73E-06 |   1.00E-04 |       Yes
     Delta_Entropy/atom     |   4.08E-07 |   1.00E-04 |       Yes
     Commutator             |   3.15E-05 |   1.00E-05 |        No
     Delta_Fermi_level      |   1.06E-04 |   1.00E-03 |       Yes

  Line search of the free energy minimum:
  Step_type        Step             Free_energy   Predicted_free_energy
.   Initial    0.000000    -4938.52663907563874

Performing  Pulay mixing of Hamiltonian with coefficients:
                        Spin 1               Spin 2
               -2.103294197712      -2.103294052641
               -0.062818651870      -0.062818635110
                3.166112849582       3.166112687751
Lambda-->       0.008722853398       0.008722853059     ... done

.    Trial1    0.018627    -4938.52675580656523

Performing  Pulay mixing of Hamiltonian with coefficients:
                        Spin 1               Spin 2
               -2.103294197712      -2.103294052641
               -0.062818651870      -0.062818635110
                3.166112849582       3.166112687751
Lambda-->       0.008722853398       0.008722853059     ... done

.    Trial2    0.393478    -4938.51777037204010

Performing  Pulay mixing of Hamiltonian with coefficients:
                        Spin 1               Spin 2
               -2.103294197712      -2.103294052641
               -0.062818651870      -0.062818635110
                3.166112849582       3.166112687751
Lambda-->       0.008722853398       0.008722853059     ... done

. Quadratic    0.050088    -4938.52677758655955    -4938.52683187316688

--------------------------------------------------------------------------------
  Iter                              Commutator    Free_energy(A=E-TS)     DeltaA
#    4                          0.000022627572   -4938.52677758655955  -1.39E-04

Step                       =       0.050088451316
Energy (E)                 =   -4938.429582104161
Entropy (-TS)              =      -0.097195482370
Free energy (A=E-TS)       =   -4938.526777586560
Est. 0K Energy 0.5*(E+A)   =   -4938.478179845361
Residual Non-orthogonality =       0.000000000000
Residual N_electrons       =       0.000000000028

Spin          Integrated_Ne            Fermi_level     Delta_Fermi_level
   1       344.000000155722        -0.107534537915              1.05E-03
   2       343.999999844013        -0.107534537915              1.05E-03

                           Spin 1           |                 Spin 2           |
     Orb |    H-eigenvalues     Occupancies |    H-eigenvalues     Occupancies |
       1 |    -3.2147299899    1.0000000000 |    -3.2147299889    1.0000000000 | 
                          ------                             ------
     342 |    -0.1106261536    0.6987345196 |    -0.1106261530    0.6987344827 | 
     343 |    -0.1098562582    0.6528924909 |    -0.1098562576    0.6528924516 | 
     344 |    -0.1096920662    0.6426991526 |    -0.1096920661    0.6426991449 | 
                                                   - Gap at zero temperature -
     345 |    -0.1092413391    0.6140689292 |    -0.1092413390    0.6140689215 | 
                - Gap at zero temperature -
     346 |    -0.1080336258    0.5339003983 |    -0.1080336262    0.5339004255 | 
                  Finite temp. Fermi level   |      Finite temp. Fermi level  
     347 |    -0.1070690741    0.4683771912 |    -0.1070690740    0.4683771842 | 
     348 |    -0.1064430319    0.4262869687 |    -0.1064430318    0.4262869621 | 
     349 |    -0.1043604809    0.2965642561 |    -0.1043604803    0.2965642222 | 
     350 |    -0.1036324626    0.2569621381 |    -0.1036324626    0.2569621340 | 
     351 |    -0.1024369514    0.1998653185 |    -0.1024369508    0.1998652913 | 
                          ------                             ------
     498 |     0.6192615232    0.0000000000 |     0.6192615222    0.0000000000 | 

                            |  Abs_value |  Threshold | Converged
     Delta_Free_energy/atom |   3.55E-06 |   1.00E-06 |        No
     Delta_Energy/atom      |   6.70E-06 |   1.00E-04 |       Yes
     Delta_Entropy/atom     |   3.15E-06 |   1.00E-04 |       Yes
     Commutator             |   2.26E-05 |   1.00E-05 |        No
     Delta_Fermi_level      |   1.05E-03 |   1.00E-03 |        No

  Line search of the free energy minimum:
  Step_type        Step             Free_energy   Predicted_free_energy
.   Initial    0.000000    -4938.52677758655955

Performing  Pulay mixing of Hamiltonian with coefficients:
                        Spin 1               Spin 2
               -1.012939988801      -1.012939918792
               -0.128895493237      -0.128895518612
                1.566326835530       1.566326812175
                0.575508646508       0.575508625229
Lambda-->       0.007494561373       0.007494561349     ... done

.    Trial1    0.050088    -4938.52679873790203

Performing  Pulay mixing of Hamiltonian with coefficients:
                        Spin 1               Spin 2
               -1.012939988801      -1.012939918792
               -0.128895493237      -0.128895518612
                1.566326835530       1.566326812175
                0.575508646508       0.575508625229
Lambda-->       0.007494561373       0.007494561349     ... done

.    Trial2    0.412922    -4938.52497560375923

Performing  Pulay mixing of Hamiltonian with coefficients:
                        Spin 1               Spin 2
               -1.012939988801      -1.012939918792
               -0.128895493237      -0.128895518612
                1.566326835530       1.566326812175
                0.575508646508       0.575508625229
Lambda-->       0.007494561373       0.007494561349     ... done

. Quadratic    0.041050    -4938.52679860440730    -4938.52679981549682

Performing  Pulay mixing of Hamiltonian with coefficients:
                        Spin 1               Spin 2
               -1.012939988801      -1.012939918792
               -0.128895493237      -0.128895518612
                1.566326835530       1.566326812175
                0.575508646508       0.575508625229
Lambda-->       0.007494561373       0.007494561349     ... done

.     Cubic    0.046292    -4938.52679895192159    -4938.52679888746570

--------------------------------------------------------------------------------
  Iter                              Commutator    Free_energy(A=E-TS)     DeltaA
#    5                          0.000017280557   -4938.52679895192159  -2.14E-05

Step                       =       0.046292452295
Energy (E)                 =   -4938.429594974143
Entropy (-TS)              =      -0.097203977797
Free energy (A=E-TS)       =   -4938.526798951922
Est. 0K Energy 0.5*(E+A)   =   -4938.478196963032
Residual Non-orthogonality =       0.000000000000
Residual N_electrons       =      -0.000000000018

Spin          Integrated_Ne            Fermi_level     Delta_Fermi_level
   1       344.000000100877        -0.107498060828              3.65E-05
   2       343.999999899294        -0.107498060828              3.65E-05

                           Spin 1           |                 Spin 2           |
     Orb |    H-eigenvalues     Occupancies |    H-eigenvalues     Occupancies |
       1 |    -3.2147099979    1.0000000000 |    -3.2147099977    1.0000000000 | 
                          ------                             ------
     342 |    -0.1106057005    0.6996516054 |    -0.1106057002    0.6996515887 | 
     343 |    -0.1098103236    0.6523090342 |    -0.1098103233    0.6523090161 | 
     344 |    -0.1096433727    0.6419354097 |    -0.1096433724    0.6419353914 | 
                                                   - Gap at zero temperature -
     345 |    -0.1092038436    0.6140032503 |    -0.1092038433    0.6140032314 | 
                - Gap at zero temperature -
     346 |    -0.1079900583    0.5334202261 |    -0.1079900590    0.5334202731 | 
                  Finite temp. Fermi level   |      Finite temp. Fermi level  
     347 |    -0.1070328432    0.4683938736 |    -0.1070328429    0.4683938538 | 
     348 |    -0.1063998451    0.4258404925 |    -0.1063998448    0.4258404731 | 
     349 |    -0.1043231296    0.2965146352 |    -0.1043231294    0.2965146187 | 
     350 |    -0.1036064975    0.2575086757 |    -0.1036064972    0.2575086606 | 
     351 |    -0.1024036445    0.2000033107 |    -0.1024036443    0.2000033032 | 
                          ------                             ------
     498 |     0.6185462004    0.0000000000 |     0.6185461995    0.0000000000 | 

                            |  Abs_value |  Threshold | Converged
     Delta_Free_energy/atom |   5.48E-07 |   1.00E-06 |       Yes
     Delta_Energy/atom      |   3.30E-07 |   1.00E-04 |       Yes
     Delta_Entropy/atom     |   2.18E-07 |   1.00E-04 |       Yes
     Commutator             |   1.73E-05 |   1.00E-05 |        No
     Delta_Fermi_level      |   3.65E-05 |   1.00E-03 |       Yes

  Line search of the free energy minimum:
  Step_type        Step             Free_energy   Predicted_free_energy
.   Initial    0.000000    -4938.52679895192159

Performing  Pulay mixing of Hamiltonian with coefficients:
                        Spin 1               Spin 2
               -0.161876770232      -0.161876852642
                0.076925473571       0.076925397642
                0.142364406539       0.142364625539
               -0.029760178123      -0.029760077902
                0.972347068245       0.972346907364
Lambda-->       0.006995544385       0.006995544519     ... done

.    Trial1    0.046292    -4938.52679978292144

Performing  Pulay mixing of Hamiltonian with coefficients:
                        Spin 1               Spin 2
               -0.161876770232      -0.161876852642
                0.076925473571       0.076925397642
                0.142364406539       0.142364625539
               -0.029760178123      -0.029760077902
                0.972347068245       0.972346907364
Lambda-->       0.006995544385       0.006995544519     ... done

.    Trial2    0.410576    -4938.52493324173247

Performing  Pulay mixing of Hamiltonian with coefficients:
                        Spin 1               Spin 2
               -0.161876770232      -0.161876852642
                0.076925473571       0.076925397642
                0.142364406539       0.142364625539
               -0.029760178123      -0.029760077902
                0.972347068245       0.972346907364
Lambda-->       0.006995544385       0.006995544519     ... done

. Quadratic    0.023863    -4938.52680449663694    -4938.52680608324317

--------------------------------------------------------------------------------
  Iter                              Commutator    Free_energy(A=E-TS)     DeltaA
#    6                          0.000015429072   -4938.52680449663694  -5.54E-06

Step                       =       0.023862927398
Energy (E)                 =   -4938.429595526215
Entropy (-TS)              =      -0.097208970418
Free energy (A=E-TS)       =   -4938.526804496637
Est. 0K Energy 0.5*(E+A)   =   -4938.478200011426
Residual Non-orthogonality =       0.000000000000
Residual N_electrons       =       0.000000000004

Spin          Integrated_Ne            Fermi_level     Delta_Fermi_level
   1       344.000000138423        -0.107503360295             -5.30E-06
   2       343.999999861540        -0.107503360295             -5.30E-06

                           Spin 1           |                 Spin 2           |
     Orb |    H-eigenvalues     Occupancies |    H-eigenvalues     Occupancies |
       1 |    -3.2147435066    1.0000000000 |    -3.2147435064    1.0000000000 | 
                          ------                             ------
     342 |    -0.1106023838    0.6991586825 |    -0.1106023831    0.6991586402 | 
     343 |    -0.1098186470    0.6524956355 |    -0.1098186462    0.6524955898 | 
     344 |    -0.1096476595    0.6418720715 |    -0.1096476597    0.6418720854 | 
                - Gap at zero temperature -
     345 |    -0.1092080413    0.6139321910 |    -0.1092080415    0.6139322053 | 
                                                   - Gap at zero temperature -
     346 |    -0.1079971066    0.5335386671 |    -0.1079971068    0.5335386821 | 
                  Finite temp. Fermi level   |      Finite temp. Fermi level  
     347 |    -0.1070394338    0.4684813606 |    -0.1070394331    0.4684813102 | 
     348 |    -0.1064092277    0.4261121787 |    -0.1064092270    0.4261121292 | 
     349 |    -0.1043293594    0.2965674407 |    -0.1043293586    0.2965673983 | 
     350 |    -0.1036089924    0.2573627881 |    -0.1036089917    0.2573627492 | 
     351 |    -0.1024082335    0.1999723805 |    -0.1024082333    0.1999723679 | 
                          ------                             ------
     498 |     0.6182016203    0.0000000000 |     0.6182016203    0.0000000000 | 

                            |  Abs_value |  Threshold | Converged
     Delta_Free_energy/atom |   1.42E-07 |   1.00E-06 |       Yes
     Delta_Energy/atom      |   1.42E-08 |   1.00E-04 |       Yes
     Delta_Entropy/atom     |   1.28E-07 |   1.00E-04 |       Yes
     Commutator             |   1.54E-05 |   1.00E-05 |        No
     Delta_Fermi_level      |   5.30E-06 |   1.00E-03 |       Yes

  Line search of the free energy minimum:
  Step_type        Step             Free_energy   Predicted_free_energy
.   Initial    0.000000    -4938.52680449663694

Performing  Pulay mixing of Hamiltonian with coefficients:
                        Spin 1               Spin 2
                2.483998044206       2.483998057709
                1.107735880059       1.107735816666
               -4.701344034530      -4.701344271970
               -5.979378406324      -5.979378633920
               -7.825876891598      -7.825877445225
               15.914865408187      15.914866476741
Lambda-->       0.001719174758       0.001719175905     ... done

.    Trial1    0.023863    -4938.52677869501713

Performing  Pulay mixing of Hamiltonian with coefficients:
                        Spin 1               Spin 2
                2.483998044206       2.483998057708
                1.107735880059       1.107735816665
               -4.701344034530      -4.701344271970
               -5.979378406324      -5.979378633920
               -7.825876891599      -7.825877445225
               15.914865408188      15.914866476741
Lambda-->       0.001719174758       0.001719175905     ... done

.    Trial2    0.009115    -4938.52675425289908

Performing  Pulay mixing of Hamiltonian with coefficients:
                        Spin 1               Spin 2
                2.483998044206       2.483998057708
                1.107735880059       1.107735816666
               -4.701344034530      -4.701344271969
               -5.979378406324      -5.979378633920
               -7.825876891598      -7.825877445225
               15.914865408187      15.914866476741
Lambda-->       0.001719174758       0.001719175905     ... done

.    Trial3    0.003482    -4938.52674016257606

Performing  Pulay mixing of Hamiltonian with coefficients:
                        Spin 1               Spin 2
                2.483998044206       2.483998057709
                1.107735880059       1.107735816666
               -4.701344034530      -4.701344271970
               -5.979378406324      -5.979378633920
               -7.825876891598      -7.825877445225
               15.914865408187      15.914866476741
Lambda-->       0.001719174758       0.001719175905     ... done

.     Cubic    0.018630    -4938.52677208396108    -4938.52684614748432

Performing  Pulay mixing of Hamiltonian with coefficients:
                        Spin 1               Spin 2
                2.483998044206       2.483998057708
                1.107735880059       1.107735816666
               -4.701344034530      -4.701344271970
               -5.979378406324      -5.979378633920
               -7.825876891598      -7.825877445225
               15.914865408187      15.914866476741
Lambda-->       0.001719174758       0.001719175905     ... done

.   Quartic    0.015206    -4938.52676653055187    -4938.52677768802641

Performing  Pulay mixing of Hamiltonian with coefficients:
                        Spin 1               Spin 2
                2.483998044206       2.483998057708
                1.107735880059       1.107735816666
               -4.701344034530      -4.701344271970
               -5.979378406324      -5.979378633920
               -7.825876891598      -7.825877445225
               15.914865408187      15.914866476741
Lambda-->       0.001719174758       0.001719175905     ... done

.    Trial6    0.000035    -4938.52673024523301

Performing  Pulay mixing of Hamiltonian with coefficients:
                        Spin 1               Spin 2
                2.483998044206       2.483998057708
                1.107735880059       1.107735816666
               -4.701344034530      -4.701344271970
               -5.979378406324      -5.979378633920
               -7.825876891598      -7.825877445225
               15.914865408187      15.914866476741
Lambda-->       0.001719174758       0.001719175905     ... done

.  NoMinFnd    0.023863    -4938.52677869501349

--------------------------------------------------------------------------------
  Iter                              Commutator    Free_energy(A=E-TS)     DeltaA
#    7                          0.000023979581   -4938.52677869501349   2.58E-05

Step                       =       0.023862927398
Energy (E)                 =   -4938.429481693907
Entropy (-TS)              =      -0.097297001163
Free energy (A=E-TS)       =   -4938.526778695013
Est. 0K Energy 0.5*(E+A)   =   -4938.478130194460
Residual Non-orthogonality =       0.000000000000
Residual N_electrons       =      -0.000000000056

Spin          Integrated_Ne            Fermi_level     Delta_Fermi_level
   1       344.000000059616        -0.107493865965              9.49E-06
   2       343.999999940908        -0.107493865965              9.49E-06

                           Spin 1           |                 Spin 2           |
     Orb |    H-eigenvalues     Occupancies |    H-eigenvalues     Occupancies |
       1 |    -3.2151192652    1.0000000000 |    -3.2151192654    1.0000000000 | 
                          ------                             ------
     342 |    -0.1105657285    0.6976018172 |    -0.1105657286    0.6976018238 | 
     343 |    -0.1098071931    0.6523747193 |    -0.1098071932    0.6523747263 | 
     344 |    -0.1095946275    0.6391441455 |    -0.1095946266    0.6391440903 | 
                - Gap at zero temperature -
     345 |    -0.1091679007    0.6119537388 |    -0.1091679008    0.6119537462 | 
                                                   - Gap at zero temperature -
     346 |    -0.1079446207    0.5306260391 |    -0.1079446208    0.5306260468 | 
                  Finite temp. Fermi level   |      Finite temp. Fermi level  
     347 |    -0.1070632383    0.4707382780 |    -0.1070632385    0.4707382857 | 
     348 |    -0.1064079239    0.4266572949 |    -0.1064079240    0.4266573024 | 
     349 |    -0.1043398507    0.2977032344 |    -0.1043398508    0.2977032408 | 
     350 |    -0.1036219691    0.2585332109 |    -0.1036219692    0.2585332167 | 
     351 |    -0.1024054347    0.2002640201 |    -0.1024054343    0.2002640031 | 
                          ------                             ------
     498 |     0.6080509967    0.0000000000 |     0.6080509990    0.0000000000 | 

                            |  Abs_value |  Threshold | Converged
     Delta_Free_energy/atom |   6.62E-07 |   1.00E-06 |       Yes
     Delta_Energy/atom      |   2.92E-06 |   1.00E-04 |       Yes
     Delta_Entropy/atom     |   2.26E-06 |   1.00E-04 |       Yes
     Commutator             |   2.40E-05 |   1.00E-05 |        No
     Delta_Fermi_level      |   9.49E-06 |   1.00E-03 |       Yes

  Line search of the free energy minimum:
  Step_type        Step             Free_energy   Predicted_free_energy
.   Initial    0.000000    -4938.52677869501349

Performing  Pulay mixing of Hamiltonian with coefficients:
                        Spin 1               Spin 2
               -0.279878222413      -0.279879446491
               -0.044885759706      -0.044886276732
                0.467568208347       0.467570477398
                0.323224917903       0.323227643379
                0.375230124918       0.375233703794
               -1.053989714035      -1.053997164790
                1.212730444985       1.212731063442
Lambda-->       0.001030227000       0.001030227239     ... done

.    Trial1    0.023863    -4938.52679527903183

Performing  Pulay mixing of Hamiltonian with coefficients:
                        Spin 1               Spin 2
               -0.279878222413      -0.279879446491
               -0.044885759706      -0.044886276732
                0.467568208347       0.467570477398
                0.323224917903       0.323227643379
                0.375230124918       0.375233703794
               -1.053989714035      -1.053997164790
                1.212730444985       1.212731063442
Lambda-->       0.001030227000       0.001030227239     ... done

.    Trial2    0.396714    -4938.52407529768334

Performing  Pulay mixing of Hamiltonian with coefficients:
                        Spin 1               Spin 2
               -0.279878222413      -0.279879446491
               -0.044885759706      -0.044886276732
                0.467568208347       0.467570477398
                0.323224917903       0.323227643379
                0.375230124918       0.375233703794
               -1.053989714035      -1.053997164790
                1.212730444985       1.212731063442
Lambda-->       0.001030227000       0.001030227239     ... done

. Quadratic    0.029184    -4938.52679917684691    -4938.52679584938232

--------------------------------------------------------------------------------
  Iter                              Commutator    Free_energy(A=E-TS)     DeltaA
#    8                          0.000019457821   -4938.52679917684691  -2.05E-05

Step                       =       0.029184434825
Energy (E)                 =   -4938.429499614263
Entropy (-TS)              =      -0.097299562578
Free energy (A=E-TS)       =   -4938.526799176847
Est. 0K Energy 0.5*(E+A)   =   -4938.478149395554
Residual Non-orthogonality =       0.000000000000
Residual N_electrons       =       0.000000000007

Spin          Integrated_Ne            Fermi_level     Delta_Fermi_level
   1       344.000000158936        -0.107522767580             -2.89E-05
   2       343.999999840998        -0.107522767580             -2.89E-05

                           Spin 1           |                 Spin 2           |
     Orb |    H-eigenvalues     Occupancies |    H-eigenvalues     Occupancies |
       1 |    -3.2151153156    1.0000000000 |    -3.2151153156    1.0000000000 | 
                          ------                             ------
     342 |    -0.1106002208    0.6979226471 |    -0.1106002204    0.6979226240 | 
     343 |    -0.1098365142    0.6524006066 |    -0.1098365138    0.6524005818 | 
     344 |    -0.1096340347    0.6398032219 |    -0.1096340343    0.6398031967 | 
                                                   - Gap at zero temperature -
     345 |    -0.1091988410    0.6120854666 |    -0.1091988406    0.6120854406 | 
                - Gap at zero temperature -
     346 |    -0.1079814591    0.5311639100 |    -0.1079814587    0.5311638827 | 
                  Finite temp. Fermi level   |      Finite temp. Fermi level  
     347 |    -0.1070869447    0.4703860766 |    -0.1070869443    0.4703860494 | 
     348 |    -0.1064346844    0.4265147774 |    -0.1064346840    0.4265147506 | 
     349 |    -0.1043665703    0.2975791050 |    -0.1043665699    0.2975790822 | 
     350 |    -0.1036463532    0.2582976336 |    -0.1036463528    0.2582976127 | 
     351 |    -0.1024317840    0.2001528104 |    -0.1024317844    0.2001528280 | 
                          ------                             ------
     498 |     0.6065716664    0.0000000000 |     0.6065716667    0.0000000000 | 

                            |  Abs_value |  Threshold | Converged
     Delta_Free_energy/atom |   5.25E-07 |   1.00E-06 |       Yes
     Delta_Energy/atom      |   4.59E-07 |   1.00E-04 |       Yes
     Delta_Entropy/atom     |   6.57E-08 |   1.00E-04 |       Yes
     Commutator             |   1.95E-05 |   1.00E-05 |        No
     Delta_Fermi_level      |   2.89E-05 |   1.00E-03 |       Yes

  Line search of the free energy minimum:
  Step_type        Step             Free_energy   Predicted_free_energy
.   Initial    0.000000    -4938.52679917684691

Performing  Pulay mixing of Hamiltonian with coefficients:
                        Spin 1               Spin 2
               -3.566375675057      -3.566373238046
               -1.412156735935      -1.412155700646
                6.637281666104       6.637277367134
                7.970760999747       7.970755689525
               10.732236096661      10.732229367952
              -21.777356648421     -21.777342724554
                0.016186605119       0.016186798219
                2.399423691782       2.399422440417
Lambda-->       0.000077126647       0.000077126601     ... done

.    Trial1    0.029184    -4938.52683518152298

Performing  Pulay mixing of Hamiltonian with coefficients:
                        Spin 1               Spin 2
               -3.566375675056      -3.566373238046
               -1.412156735935      -1.412155700646
                6.637281666103       6.637277367134
                7.970760999745       7.970755689524
               10.732236096658      10.732229367951
              -21.777356648415     -21.777342724552
                0.016186605118       0.016186798219
                2.399423691781       2.399422440416
Lambda-->       0.000077126647       0.000077126601     ... done

.    Trial2    0.400003    -4938.52661512903251

Performing  Pulay mixing of Hamiltonian with coefficients:
                        Spin 1               Spin 2
               -3.566375675056      -3.566373238046
               -1.412156735934      -1.412155700646
                6.637281666102       6.637277367134
                7.970760999745       7.970755689524
               10.732236096657      10.732229367951
              -21.777356648414     -21.777342724551
                0.016186605118       0.016186798219
                2.399423691781       2.399422440416
Lambda-->       0.000077126647       0.000077126601     ... done

. Quadratic    0.149636    -4938.52681836937336    -4938.52690145312681

Performing  Pulay mixing of Hamiltonian with coefficients:
                        Spin 1               Spin 2
               -3.566375675057      -3.566373238048
               -1.412156735935      -1.412155700646
                6.637281666104       6.637277367136
                7.970760999747       7.970755689527
               10.732236096660      10.732229367955
              -21.777356648420     -21.777342724560
                0.016186605119       0.016186798219
                2.399423691782       2.399422440417
Lambda-->       0.000077126647       0.000077126601     ... done

.     Cubic    0.076337    -4938.52683486078513    -4938.52685546173234

Performing  Pulay mixing of Hamiltonian with coefficients:
                        Spin 1               Spin 2
               -3.566375675058      -3.566373238045
               -1.412156735935      -1.412155700645
                6.637281666106       6.637277367132
                7.970760999749       7.970755689522
               10.732236096663      10.732229367948
              -21.777356648425     -21.777342724547
                0.016186605119       0.016186798219
                2.399423691782       2.399422440416
Lambda-->       0.000077126647       0.000077126601     ... done

.   Quartic    0.303950    -4938.52671998760525    -4938.52694361753038

Performing  Pulay mixing of Hamiltonian with coefficients:
                        Spin 1               Spin 2
               -3.566375675060      -3.566373238046
               -1.412156735936      -1.412155700646
                6.637281666111       6.637277367134
                7.970760999755       7.970755689525
               10.732236096672      10.732229367952
              -21.777356648443     -21.777342724553
                0.016186605119       0.016186798219
                2.399423691783       2.399422440417
Lambda-->       0.000077126647       0.000077126601     ... done

.  NoMinFnd    0.029184    -4938.52683518151480

--------------------------------------------------------------------------------
  Iter                              Commutator    Free_energy(A=E-TS)     DeltaA
#    9                          0.000005244407   -4938.52683518151480  -3.60E-05

Step                       =       0.029184434825
Energy (E)                 =   -4938.429535058564
Entropy (-TS)              =      -0.097300122905
Free energy (A=E-TS)       =   -4938.526835181515
Est. 0K Energy 0.5*(E+A)   =   -4938.478185120040
Residual Non-orthogonality =       0.000000000000
Residual N_electrons       =       0.000000000045

Spin          Integrated_Ne            Fermi_level     Delta_Fermi_level
   1       344.000000123788        -0.107651838624             -1.29E-04
   2       343.999999875791        -0.107651838624             -1.29E-04

                           Spin 1           |                 Spin 2           |
     Orb |    H-eigenvalues     Occupancies |    H-eigenvalues     Occupancies |
       1 |    -3.2150965169    1.0000000000 |    -3.2150965171    1.0000000000 | 
                          ------                             ------
     342 |    -0.1107462089    0.6988922822 |    -0.1107462089    0.6988922797 | 
     343 |    -0.1099679872    0.6525488122 |    -0.1099679871    0.6525488095 | 
     344 |    -0.1098007992    0.6421635980 |    -0.1098007992    0.6421635953 | 
                                                   - Gap at zero temperature -
     345 |    -0.1093398114    0.6128540090 |    -0.1093398114    0.6128540061 | 
                - Gap at zero temperature -
     346 |    -0.1081393965    0.5331195441 |    -0.1081393965    0.5331195411 | 
                  Finite temp. Fermi level   |      Finite temp. Fermi level  
     347 |    -0.1071992207    0.4692476877 |    -0.1071992202    0.4692476508 | 
     348 |    -0.1065582398    0.4261476991 |    -0.1065582393    0.4261476629 | 
     349 |    -0.1044895291    0.2972315641 |    -0.1044895291    0.2972315616 | 
     350 |    -0.1037627575    0.2576378416 |    -0.1037627575    0.2576378393 | 
     351 |    -0.1025564802    0.1999622954 |    -0.1025564793    0.1999622563 | 
                          ------                             ------
     498 |     0.6042597400    0.0000000000 |     0.6042597409    0.0000000000 | 

                            |  Abs_value |  Threshold | Converged
     Delta_Free_energy/atom |   9.23E-07 |   1.00E-06 |       Yes
     Delta_Energy/atom      |   9.09E-07 |   1.00E-04 |       Yes
     Delta_Entropy/atom     |   1.44E-08 |   1.00E-04 |       Yes
     Commutator             |   5.24E-06 |   1.00E-05 |       Yes
     Delta_Fermi_level      |   1.29E-04 |   1.00E-03 |       Yes
EDFT occupancies loop converged after    9 iterations.


Writing density kernel to file "Pd_38.dkn" ... done

Writing Hamiltonian to file "Pd_38.ham" ... done


>>> Density kernel optimised for the current NGWF basis:
     ~~~~~~~~~~~~~~~~~~~~~~~~~~~~~~~~~~~~~~~~~~~~~~~~~~~~~~~~~~~
     Total free energy           =  -4.93852683518151E+03  Eh
     [H,K] commutator            =   5.2444E-06
     ~~~~~~~~~~~~~~~~~~~~~~~~~~~~~~~~~~~~~~~~~~~~~~~~~~~~~~~~~~~


################################################################################
########################### NGWF CG iteration  005 #############################
################################################################################
****** Reciprocal space K.E. preconditioning with k_zero =  3.0000 a0^-1 *******

>>> Checking for convergence of NGWFs:   NOT CONVERGED
  ========================================================================
         NGWF RMS gradient =  4.2935E-05 >  2.0000E-06  | above tolerance
  ========================================================================

>>> Improving NGWFs using line search:
============ Calculation of NGWF S^-1 using Hotelling algorithm ================ 
         Iteration  |  Frobenius norm and Maximum abs value    (of I-S*S_n^-1)   
               1       0.26920860E+00     0.10708316E-01
               2       0.97096584E-03     0.50308370E-04
               3       0.77615030E-07     0.37761954E-08
               4       0.23589540E-12     0.28421709E-13
================================================================================
    Initial Ne1:     343.99886664
    Initial Ne2:     343.99886639
      Final Ne1:     344.00000012
      Final Ne2:     343.99999988
============ Calculation of NGWF S^-1 using Hotelling algorithm ================ 
         Iteration  |  Frobenius norm and Maximum abs value    (of I-S*S_n^-1)   
               1       0.10422931E+00     0.41452182E-02
               2       0.13901305E-03     0.74633894E-05
               3       0.15987464E-08     0.80666140E-10
               4       0.22875984E-12     0.21316282E-13
================================================================================
------------------------------- NGWF line search -------------------------------
RMS gradient                =       0.00004293516885
Trial step length           =               0.815546
Gradient along search dir.  =         -0.02190627464
Functional at step 0        =   -4938.52683518151480
Functional at step 1        =   -4938.53014178555622
Functional predicted        =   -4938.53231597300510
Selected quadratic step     =               0.500386
Conjugate gradients coeff.  =               0.000000
--------------------------- NGWF line search finished --------------------------
                                               
Writing NGWFs to file "Pd_38.tightbox_ngwfs"....  done

>>> Optimising kernel for current NGWFs:

--------------------------- Ensemble-DFT optimisation --------------------------
Running ScaLAPACK on   20 processor(s).

--------------------------------------------------------------------------------
  Iter                              Commutator    Free_energy(A=E-TS)     DeltaA
#    0                          0.000013425608   -4938.53231661433256  -5.48E-03

Step                       =       0.381966011250
Energy (E)                 =   -4938.435016491382
Entropy (-TS)              =      -0.097300122905
Free energy (A=E-TS)       =   -4938.532316614333
Est. 0K Energy 0.5*(E+A)   =   -4938.483666552857
Residual Non-orthogonality =       0.000000000000
Residual N_electrons       =       0.000000000045

Spin          Integrated_Ne            Fermi_level     Delta_Fermi_level
   1       344.000000123788        -0.107651838624              9.00E+99
   2       343.999999875791        -0.107651838624              9.00E+99

                           Spin 1           |                 Spin 2           |
     Orb |    H-eigenvalues     Occupancies |    H-eigenvalues     Occupancies |
       1 |    -3.2150965169    1.0000000000 |    -3.2150965171    1.0000000000 | 
                          ------                             ------
     342 |    -0.1107462089    0.6988922822 |    -0.1107462089    0.6988922797 | 
     343 |    -0.1099679872    0.6525488122 |    -0.1099679871    0.6525488095 | 
     344 |    -0.1098007992    0.6421635980 |    -0.1098007992    0.6421635953 | 
                 - Gap at zero temperature - |     - Gap at zero temperature -
     345 |    -0.1093398114    0.6128540090 |    -0.1093398114    0.6128540061 | 
     346 |    -0.1081393965    0.5331195441 |    -0.1081393965    0.5331195411 | 
                  Finite temp. Fermi level   |      Finite temp. Fermi level  
     347 |    -0.1071992207    0.4692476877 |    -0.1071992202    0.4692476508 | 
     348 |    -0.1065582398    0.4261476991 |    -0.1065582393    0.4261476629 | 
     349 |    -0.1044895291    0.2972315641 |    -0.1044895291    0.2972315616 | 
     350 |    -0.1037627575    0.2576378416 |    -0.1037627575    0.2576378393 | 
     351 |    -0.1025564802    0.1999622954 |    -0.1025564793    0.1999622563 | 
                          ------                             ------
     498 |     0.6042597400    0.0000000000 |     0.6042597409    0.0000000000 | 

                            |  Abs_value |  Threshold | Converged
     Delta_Free_energy/atom |   1.41E-04 |   1.00E-06 |        No
     Delta_Energy/atom      |   1.41E-04 |   1.00E-04 |        No
     Delta_Entropy/atom     |     n.a.   |   1.00E-03 |      n.a.
     Commutator             |   1.34E-05 |   1.00E-05 |        No
     Delta_Fermi_level      |     n.a.   |   1.00E-03 |      n.a.

  Line search of the free energy minimum:
  Step_type        Step             Free_energy   Predicted_free_energy
.   Initial    0.000000    -4938.53231661433256

Performing  Pulay mixing of Hamiltonian with coefficients:
                        Spin 1               Spin 2
                1.000000000000       1.000000000000
Lambda-->       0.002743692734       0.002743692962     ... done

.    Trial1    0.381966    -4938.53285925704586

Performing  Pulay mixing of Hamiltonian with coefficients:
                        Spin 1               Spin 2
                1.000000000000       1.000000000000
Lambda-->       0.002743692734       0.002743692962     ... done

.    Trial2    0.618034    -4938.53236431098321

Performing  Pulay mixing of Hamiltonian with coefficients:
                        Spin 1               Spin 2
                1.000000000000       1.000000000000
Lambda-->       0.002743692734       0.002743692962     ... done

. Quadratic    0.315797    -4938.53295098191393    -4938.53288417428485

--------------------------------------------------------------------------------
  Iter                              Commutator    Free_energy(A=E-TS)     DeltaA
#    1                          0.000045670995   -4938.53295098191393  -6.34E-04

Step                       =       0.315797321839
Energy (E)                 =   -4938.435522616273
Entropy (-TS)              =      -0.097428365612
Free energy (A=E-TS)       =   -4938.532950981914
Est. 0K Energy 0.5*(E+A)   =   -4938.484236799093
Residual Non-orthogonality =       0.000000000000
Residual N_electrons       =       0.000000000029

Spin          Integrated_Ne            Fermi_level     Delta_Fermi_level
   1       344.000000113910        -0.107961445414             -3.10E-04
   2       343.999999885825        -0.107961445414             -3.10E-04

                           Spin 1           |                 Spin 2           |
     Orb |    H-eigenvalues     Occupancies |    H-eigenvalues     Occupancies |
       1 |    -3.2156869896    1.0000000000 |    -3.2156869901    1.0000000000 | 
                          ------                             ------
     342 |    -0.1110732841    0.6998916556 |    -0.1110732840    0.6998916546 | 
     343 |    -0.1102712585    0.6521578349 |    -0.1102712585    0.6521578339 | 
     344 |    -0.1100780671    0.6401389409 |    -0.1100780671    0.6401389399 | 
                 - Gap at zero temperature - |     - Gap at zero temperature -
     345 |    -0.1096678428    0.6140428902 |    -0.1096678428    0.6140428892 | 
     346 |    -0.1084568288    0.5336495354 |    -0.1084568288    0.5336495343 | 
                  Finite temp. Fermi level   |      Finite temp. Fermi level  
     347 |    -0.1075173412    0.4698247167 |    -0.1075173402    0.4698246483 | 
     348 |    -0.1068874766    0.4274544888 |    -0.1068874756    0.4274544216 | 
     349 |    -0.1048093599    0.2978130354 |    -0.1048093599    0.2978130344 | 
     350 |    -0.1041095840    0.2595796962 |    -0.1041095840    0.2595796953 | 
     351 |    -0.1029052331    0.2016718682 |    -0.1029052323    0.2016718322 | 
                          ------                             ------
     498 |     0.6010764687    0.0000000000 |     0.6010764688    0.0000000000 | 

                            |  Abs_value |  Threshold | Converged
     Delta_Free_energy/atom |   1.63E-05 |   1.00E-06 |        No
     Delta_Energy/atom      |   1.30E-05 |   1.00E-04 |       Yes
     Delta_Entropy/atom     |   3.29E-06 |   1.00E-04 |       Yes
     Commutator             |   4.57E-05 |   1.00E-05 |        No
     Delta_Fermi_level      |   3.10E-04 |   1.00E-03 |       Yes

  Line search of the free energy minimum:
  Step_type        Step             Free_energy   Predicted_free_energy
.   Initial    0.000000    -4938.53295098191393

Performing  Pulay mixing of Hamiltonian with coefficients:
                        Spin 1               Spin 2
                1.000000000000       1.000000000000
Lambda-->       0.004581510489       0.004581510545     ... done

.    Trial1    0.315797    -4938.51070117913878

Performing  Pulay mixing of Hamiltonian with coefficients:
                        Spin 1               Spin 2
                1.000000000000       1.000000000000
Lambda-->       0.004581510489       0.004581510545     ... done

.    Trial2    0.120624    -4938.53056923566146

Performing  Pulay mixing of Hamiltonian with coefficients:
                        Spin 1               Spin 2
                1.000000000000       1.000000000000
Lambda-->       0.004581510489       0.004581510545     ... done

. Quadratic    0.022315    -4938.53308550521979    -4938.53308035858936

--------------------------------------------------------------------------------
  Iter                              Commutator    Free_energy(A=E-TS)     DeltaA
#    2                          0.000021452409   -4938.53308550521979  -1.35E-04

Step                       =       0.022314568746
Energy (E)                 =   -4938.435692432885
Entropy (-TS)              =      -0.097393072290
Free energy (A=E-TS)       =   -4938.533085505220
Est. 0K Energy 0.5*(E+A)   =   -4938.484388969053
Residual Non-orthogonality =       0.000000000000
Residual N_electrons       =       0.000000000044

Spin          Integrated_Ne            Fermi_level     Delta_Fermi_level
   1       344.000000128453        -0.107930935300              3.05E-05
   2       343.999999871137        -0.107930935300              3.05E-05

                           Spin 1           |                 Spin 2           |
     Orb |    H-eigenvalues     Occupancies |    H-eigenvalues     Occupancies |
       1 |    -3.2155989112    1.0000000000 |    -3.2155989110    1.0000000000 | 
                          ------                             ------
     342 |    -0.1110253481    0.6988947178 |    -0.1110253482    0.6988947219 | 
     343 |    -0.1102512140    0.6528035817 |    -0.1102512135    0.6528035548 | 
     344 |    -0.1100698295    0.6415339032 |    -0.1100698290    0.6415338760 | 
                 - Gap at zero temperature - |     - Gap at zero temperature -
     345 |    -0.1096327447    0.6137469659 |    -0.1096327447    0.6137469704 | 
     346 |    -0.1084278987    0.5337565292 |    -0.1084278987    0.5337565339 | 
                  Finite temp. Fermi level   |      Finite temp. Fermi level  
     347 |    -0.1074849067    0.4696942808 |    -0.1074849062    0.4696942511 | 
     348 |    -0.1068570309    0.4274587758 |    -0.1068570304    0.4274587466 | 
     349 |    -0.1047789905    0.2978210420 |    -0.1047789906    0.2978210458 | 
     350 |    -0.1040635816    0.2587702663 |    -0.1040635812    0.2587702433 | 
     351 |    -0.1028645392    0.2012260769 |    -0.1028645383    0.2012260394 | 
                          ------                             ------
     498 |     0.6010197996    0.0000000000 |     0.6010198008    0.0000000000 | 

                            |  Abs_value |  Threshold | Converged
     Delta_Free_energy/atom |   3.45E-06 |   1.00E-06 |        No
     Delta_Energy/atom      |   4.35E-06 |   1.00E-04 |       Yes
     Delta_Entropy/atom     |   9.05E-07 |   1.00E-04 |       Yes
     Commutator             |   2.15E-05 |   1.00E-05 |        No
     Delta_Fermi_level      |   3.05E-05 |   1.00E-03 |       Yes

  Line search of the free energy minimum:
  Step_type        Step             Free_energy   Predicted_free_energy
.   Initial    0.000000    -4938.53308550521979

Performing  Pulay mixing of Hamiltonian with coefficients:
                        Spin 1               Spin 2
                0.071669802672       0.071669799585
                0.928330197328       0.928330200415
Lambda-->       0.001440328349       0.001440328394     ... done

.    Trial1    0.022315    -4938.53311253947231

Performing  Pulay mixing of Hamiltonian with coefficients:
                        Spin 1               Spin 2
                0.071669802672       0.071669799585
                0.928330197328       0.928330200415
Lambda-->       0.001440328349       0.001440328394     ... done

.    Trial2    0.395757    -4938.52891154546796

Performing  Pulay mixing of Hamiltonian with coefficients:
                        Spin 1               Spin 2
                0.071669802672       0.071669799585
                0.928330197328       0.928330200415
Lambda-->       0.001440328349       0.001440328394     ... done

. Quadratic    0.030396    -4938.53311494619447    -4938.53311459581892

--------------------------------------------------------------------------------
  Iter                              Commutator    Free_energy(A=E-TS)     DeltaA
#    3                          0.000010225808   -4938.53311494619447  -2.94E-05

Step                       =       0.030395999630
Energy (E)                 =   -4938.435743050963
Entropy (-TS)              =      -0.097371895234
Free energy (A=E-TS)       =   -4938.533114946194
Est. 0K Energy 0.5*(E+A)   =   -4938.484428998579
Residual Non-orthogonality =       0.000000000000
Residual N_electrons       =      -0.000000000001

Spin          Integrated_Ne            Fermi_level     Delta_Fermi_level
   1       344.000000031763        -0.107913643163              1.73E-05
   2       343.999999968250        -0.107913643163              1.73E-05

                           Spin 1           |                 Spin 2           |
     Orb |    H-eigenvalues     Occupancies |    H-eigenvalues     Occupancies |
       1 |    -3.2155300130    1.0000000000 |    -3.2155300127    1.0000000000 | 
                          ------                             ------
     342 |    -0.1110130909    0.6991829640 |    -0.1110130914    0.6991829895 | 
     343 |    -0.1102340966    0.6528143614 |    -0.1102340971    0.6528143888 | 
     344 |    -0.1100646517    0.6422916423 |    -0.1100646512    0.6422916093 | 
                 - Gap at zero temperature - |     - Gap at zero temperature -
     345 |    -0.1096133686    0.6136125240 |    -0.1096133690    0.6136125525 | 
     346 |    -0.1084072069    0.5335263045 |    -0.1084072074    0.5335263341 | 
                  Finite temp. Fermi level   |      Finite temp. Fermi level  
     347 |    -0.1074669225    0.4696473743 |    -0.1074669220    0.4696473378 | 
     348 |    -0.1068323221    0.4269649236 |    -0.1068323216    0.4269648876 | 
     349 |    -0.1047624777    0.2978653919 |    -0.1047624781    0.2978654160 | 
     350 |    -0.1040441065    0.2586563452 |    -0.1040441069    0.2586563672 | 
     351 |    -0.1028429048    0.2010362197 |    -0.1028429035    0.2010361639 | 
                          ------                             ------
     498 |     0.6009008740    0.0000000000 |     0.6009008742    0.0000000000 | 

                            |  Abs_value |  Threshold | Converged
     Delta_Free_energy/atom |   7.55E-07 |   1.00E-06 |       Yes
     Delta_Energy/atom      |   1.30E-06 |   1.00E-04 |       Yes
     Delta_Entropy/atom     |   5.43E-07 |   1.00E-04 |       Yes
     Commutator             |   1.02E-05 |   1.00E-05 |        No
     Delta_Fermi_level      |   1.73E-05 |   1.00E-03 |       Yes

  Line search of the free energy minimum:
  Step_type        Step             Free_energy   Predicted_free_energy
.   Initial    0.000000    -4938.53311494619447

Performing  Pulay mixing of Hamiltonian with coefficients:
                        Spin 1               Spin 2
               -0.172678831791      -0.172678806105
                0.155990562764       0.155990606366
                1.016688269027       1.016688199739
Lambda-->       0.000787061628       0.000787061703     ... done

.    Trial1    0.030396    -4938.53312221049237

Performing  Pulay mixing of Hamiltonian with coefficients:
                        Spin 1               Spin 2
               -0.172678831791      -0.172678806105
                0.155990562764       0.155990606366
                1.016688269027       1.016688199739
Lambda-->       0.000787061628       0.000787061703     ... done

.    Trial2    0.400752    -4938.53274488759325

Performing  Pulay mixing of Hamiltonian with coefficients:
                        Spin 1               Spin 2
               -0.172678831791      -0.172678806105
                0.155990562764       0.155990606366
                1.016688269027       1.016688199739
Lambda-->       0.000787061628       0.000787061703     ... done

. Quadratic    0.053270    -4938.53312031563564    -4938.53312385273694

Performing  Pulay mixing of Hamiltonian with coefficients:
                        Spin 1               Spin 2
               -0.172678831791      -0.172678806105
                0.155990562764       0.155990606366
                1.016688269027       1.016688199739
Lambda-->       0.000787061628       0.000787061703     ... done

.     Cubic    0.034576    -4938.53312207485942    -4938.53312231375094

Performing  Pulay mixing of Hamiltonian with coefficients:
                        Spin 1               Spin 2
               -0.172678831791      -0.172678806105
                0.155990562764       0.155990606366
                1.016688269027       1.016688199739
Lambda-->       0.000787061628       0.000787061703     ... done

.   Quartic    0.286768    -4938.53293967451737    -4938.53335515827348

Performing  Pulay mixing of Hamiltonian with coefficients:
                        Spin 1               Spin 2
               -0.172678831791      -0.172678806105
                0.155990562764       0.155990606366
                1.016688269027       1.016688199739
Lambda-->       0.000787061628       0.000787061703     ... done

.  NoMinFnd    0.030396    -4938.53312221049146

--------------------------------------------------------------------------------
  Iter                              Commutator    Free_energy(A=E-TS)     DeltaA
#    4                          0.000004544906   -4938.53312221049146  -7.26E-06

Step                       =       0.030395999630
Energy (E)                 =   -4938.435759866762
Entropy (-TS)              =      -0.097362343709
Free energy (A=E-TS)       =   -4938.533122210491
Est. 0K Energy 0.5*(E+A)   =   -4938.484441038627
Residual Non-orthogonality =       0.000000000000
Residual N_electrons       =       0.000000000020

Spin          Integrated_Ne            Fermi_level     Delta_Fermi_level
   1       344.000000108679        -0.107904834594              8.81E-06
   2       343.999999891139        -0.107904834594              8.81E-06

                           Spin 1           |                 Spin 2           |
     Orb |    H-eigenvalues     Occupancies |    H-eigenvalues     Occupancies |
       1 |    -3.2154967130    1.0000000000 |    -3.2154967135    1.0000000000 | 
                          ------                             ------
     342 |    -0.1110062673    0.6992965571 |    -0.1110062673    0.6992965575 | 
     343 |    -0.1102257720    0.6528442116 |    -0.1102257720    0.6528442119 | 
     344 |    -0.1100613194    0.6426339470 |    -0.1100613194    0.6426339473 | 
                 - Gap at zero temperature - |     - Gap at zero temperature -
     345 |    -0.1096039269    0.6135716803 |    -0.1096039269    0.6135716805 | 
     346 |    -0.1083977561    0.5334828086 |    -0.1083977551    0.5334827435 | 
                  Finite temp. Fermi level   |      Finite temp. Fermi level  
     347 |    -0.1074582265    0.4696550015 |    -0.1074582265    0.4696550012 | 
     348 |    -0.1068198020    0.4267178344 |    -0.1068198020    0.4267178340 | 
     349 |    -0.1047546268    0.2979198940 |    -0.1047546268    0.2979198933 | 
     350 |    -0.1040333699    0.2585557553 |    -0.1040333699    0.2585557546 | 
     351 |    -0.1028312648    0.2009124930 |    -0.1028312645    0.2009124803 | 
                          ------                             ------
     498 |     0.6007286331    0.0000000000 |     0.6007286337    0.0000000000 | 

                            |  Abs_value |  Threshold | Converged
     Delta_Free_energy/atom |   1.86E-07 |   1.00E-06 |       Yes
     Delta_Energy/atom      |   4.31E-07 |   1.00E-04 |       Yes
     Delta_Entropy/atom     |   2.45E-07 |   1.00E-04 |       Yes
     Commutator             |   4.54E-06 |   1.00E-05 |       Yes
     Delta_Fermi_level      |   8.81E-06 |   1.00E-03 |       Yes
EDFT occupancies loop converged after    4 iterations.


Writing density kernel to file "Pd_38.dkn" ... done

Writing Hamiltonian to file "Pd_38.ham" ... done


>>> Density kernel optimised for the current NGWF basis:
     ~~~~~~~~~~~~~~~~~~~~~~~~~~~~~~~~~~~~~~~~~~~~~~~~~~~~~~~~~~~
     Total free energy           =  -4.93853312221049E+03  Eh
     [H,K] commutator            =   4.5449E-06
     ~~~~~~~~~~~~~~~~~~~~~~~~~~~~~~~~~~~~~~~~~~~~~~~~~~~~~~~~~~~


================================================================================
           ---------------- ENERGY COMPONENTS (Eh) ----------------
           | Kinetic                    :     1721.19605979441576 |
           | Pseudopotential (local)    :   -29886.80268509116650 |
           | Pseudo (non-coul chg cor)  :        0.00000000000000
           | Pseudopotential (non-local):      312.68157831820389 |
           | Hartree                    :    13873.47330566074561 |
           | Exchange-correlation       :     -558.97417422747606 |
           | Ewald                      :     9599.99015567851893 |
           | Total                      :    -4938.43575986675933 |
           --------------------------------------------------------
           ------ LOCAL ENERGY COMPONENTS FROM MATRIX TRACES ------
           | Pseudopotential (local)    :   -29886.80268509123562 |
           | Hartree                    :    13873.47330566074925 |
           --------------------------------------------------------
           Integrated density           :      687.99999999981833
           Integrated spin density      :        0.00000021753999
           Integrated |spin density|    :        0.00000022694584
           Local density approx. <S^2>  :        0.00000000470284
           Integrated density tr(KS)    :      687.99999999981810
           Integrated spin tr(KS)       :        0.00000021754022
================================================================================


################################################################################
########################### NGWF CG iteration  006 #############################
################################################################################
****** Reciprocal space K.E. preconditioning with k_zero =  3.0000 a0^-1 *******

>>> Checking for convergence of NGWFs:   NOT CONVERGED
  ========================================================================
         NGWF RMS gradient =  2.1950E-05 >  2.0000E-06  | above tolerance
  ========================================================================

>>> Improving NGWFs using line search:
============ Calculation of NGWF S^-1 using Hotelling algorithm ================ 
         Iteration  |  Frobenius norm and Maximum abs value    (of I-S*S_n^-1)   
               1       0.25509596E+00     0.10236039E-01
               2       0.81257108E-03     0.40239713E-04
               3       0.55899520E-07     0.25539757E-08
               4       0.22873657E-12     0.20428104E-13
================================================================================
    Initial Ne1:     343.99978318
    Initial Ne2:     343.99978296
      Final Ne1:     344.00000011
      Final Ne2:     343.99999989
============ Calculation of NGWF S^-1 using Hotelling algorithm ================ 
         Iteration  |  Frobenius norm and Maximum abs value    (of I-S*S_n^-1)   
               1       0.33129609E+00     0.13242496E-01
               2       0.11938619E-02     0.69966387E-04
               3       0.11758093E-06     0.66979862E-08
               4       0.23801016E-12     0.24868996E-13
================================================================================
------------------------------- NGWF line search -------------------------------
RMS gradient                =       0.00002194955113
Trial step length           =               0.638817
Gradient along search dir.  =         -0.00656419953
Functional at step 0        =   -4938.53312221049146
Functional at step 1        =   -4938.53640176665067
Functional predicted        =   -4938.53793305311774
Selected quadratic step     =               1.465782
Conjugate gradients coeff.  =               0.261351
--------------------------- NGWF line search finished --------------------------
                                               
Writing NGWFs to file "Pd_38.tightbox_ngwfs"....  done

>>> Optimising kernel for current NGWFs:

--------------------------- Ensemble-DFT optimisation --------------------------
Running ScaLAPACK on   20 processor(s).

--------------------------------------------------------------------------------
  Iter                              Commutator    Free_energy(A=E-TS)     DeltaA
#    0                          0.000034287393   -4938.53793149147168  -4.81E-03

Step                       =       0.381966011250
Energy (E)                 =   -4938.440569147742
Entropy (-TS)              =      -0.097362343709
Free energy (A=E-TS)       =   -4938.537931491472
Est. 0K Energy 0.5*(E+A)   =   -4938.489250319607
Residual Non-orthogonality =       0.000000000000
Residual N_electrons       =       0.000000000020

Spin          Integrated_Ne            Fermi_level     Delta_Fermi_level
   1       344.000000108679        -0.107904834594              9.00E+99
   2       343.999999891139        -0.107904834594              9.00E+99

                           Spin 1           |                 Spin 2           |
     Orb |    H-eigenvalues     Occupancies |    H-eigenvalues     Occupancies |
       1 |    -3.2154967130    1.0000000000 |    -3.2154967135    1.0000000000 | 
                          ------                             ------
     342 |    -0.1110062673    0.6992965571 |    -0.1110062673    0.6992965575 | 
     343 |    -0.1102257720    0.6528442116 |    -0.1102257720    0.6528442119 | 
     344 |    -0.1100613194    0.6426339470 |    -0.1100613194    0.6426339473 | 
                 - Gap at zero temperature - |     - Gap at zero temperature -
     345 |    -0.1096039269    0.6135716803 |    -0.1096039269    0.6135716805 | 
     346 |    -0.1083977561    0.5334828086 |    -0.1083977551    0.5334827435 | 
                  Finite temp. Fermi level   |      Finite temp. Fermi level  
     347 |    -0.1074582265    0.4696550015 |    -0.1074582265    0.4696550012 | 
     348 |    -0.1068198020    0.4267178344 |    -0.1068198020    0.4267178340 | 
     349 |    -0.1047546268    0.2979198940 |    -0.1047546268    0.2979198933 | 
     350 |    -0.1040333699    0.2585557553 |    -0.1040333699    0.2585557546 | 
     351 |    -0.1028312648    0.2009124930 |    -0.1028312645    0.2009124803 | 
                          ------                             ------
     498 |     0.6007286331    0.0000000000 |     0.6007286337    0.0000000000 | 

                            |  Abs_value |  Threshold | Converged
     Delta_Free_energy/atom |   1.23E-04 |   1.00E-06 |        No
     Delta_Energy/atom      |   1.23E-04 |   1.00E-04 |        No
     Delta_Entropy/atom     |     n.a.   |   1.00E-03 |      n.a.
     Commutator             |   3.43E-05 |   1.00E-05 |        No
     Delta_Fermi_level      |     n.a.   |   1.00E-03 |      n.a.

  Line search of the free energy minimum:
  Step_type        Step             Free_energy   Predicted_free_energy
.   Initial    0.000000    -4938.53793149147168

Performing  Pulay mixing of Hamiltonian with coefficients:
                        Spin 1               Spin 2
                1.000000000000       1.000000000000
Lambda-->       0.030980659511       0.030980659899     ... done

.    Trial1    0.381966    -4938.53481801375074

Performing  Pulay mixing of Hamiltonian with coefficients:
                        Spin 1               Spin 2
                1.000000000000       1.000000000000
Lambda-->       0.030980659511       0.030980659899     ... done

.    Trial2    0.145898    -4938.53627526900982

Performing  Pulay mixing of Hamiltonian with coefficients:
                        Spin 1               Spin 2
                1.000000000000       1.000000000000
Lambda-->       0.030980659511       0.030980659899     ... done

.    Trial3    0.055728    -4938.53640376736075

Performing  Pulay mixing of Hamiltonian with coefficients:
                        Spin 1               Spin 2
                1.000000000000       1.000000000000
Lambda-->       0.030980659511       0.030980659899     ... done

.     Cubic    0.267430    -4938.53572699639244    -4938.53721417639554

Performing  Pulay mixing of Hamiltonian with coefficients:
                        Spin 1               Spin 2
                1.000000000000       1.000000000000
Lambda-->       0.030980659511       0.030980659899     ... done

.   Quartic    0.173225    -4938.53618945192102    -4938.53630860183057

Performing  Pulay mixing of Hamiltonian with coefficients:
                        Spin 1               Spin 2
                1.000000000000       1.000000000000
Lambda-->       0.030980659511       0.030980659899     ... done

.    Trial6    0.000557    -4938.53636502824065

Performing  Pulay mixing of Hamiltonian with coefficients:
                        Spin 1               Spin 2
                1.000000000000       1.000000000000
Lambda-->       0.030980659511       0.030980659899     ... done

.  NoMinFnd    0.055728    -4938.53640376736075

--------------------------------------------------------------------------------
  Iter                              Commutator    Free_energy(A=E-TS)     DeltaA
#    1                          0.000027185567   -4938.53640376736075   1.53E-03

Step                       =       0.055728090001
Energy (E)                 =   -4938.438984007021
Entropy (-TS)              =      -0.097419760372
Free energy (A=E-TS)       =   -4938.536403767361
Est. 0K Energy 0.5*(E+A)   =   -4938.487693887191
Residual Non-orthogonality =       0.000000000000
Residual N_electrons       =      -0.000000000033

Spin          Integrated_Ne            Fermi_level     Delta_Fermi_level
   1       344.000000138046        -0.108030330616             -1.25E-04
   2       343.999999862258        -0.108030330616             -1.25E-04

                           Spin 1           |                 Spin 2           |
     Orb |    H-eigenvalues     Occupancies |    H-eigenvalues     Occupancies |
       1 |    -3.2157926841    1.0000000000 |    -3.2157926840    1.0000000000 | 
                          ------                             ------
     342 |    -0.1111371001    0.6996018396 |    -0.1111371003    0.6996018557 | 
     343 |    -0.1103516531    0.6528679573 |    -0.1103516529    0.6528679444 | 
     344 |    -0.1101740013    0.6418327521 |    -0.1101740011    0.6418327393 | 
                 - Gap at zero temperature - |     - Gap at zero temperature -
     345 |    -0.1097339817    0.6138657681 |    -0.1097339815    0.6138657556 | 
     346 |    -0.1085303832    0.5339657236 |    -0.1085303820    0.5339656433 | 
                  Finite temp. Fermi level   |      Finite temp. Fermi level  
     347 |    -0.1075880679    0.4699495368 |    -0.1075880677    0.4699495271 | 
     348 |    -0.1069567154    0.4274780392 |    -0.1069567153    0.4274780307 | 
     349 |    -0.1048877164    0.2983522790 |    -0.1048877163    0.2983522746 | 
     350 |    -0.1041683797    0.2590523578 |    -0.1041683796    0.2590523547 | 
     351 |    -0.1029672764    0.2013722873 |    -0.1029672759    0.2013722650 | 
                          ------                             ------
     498 |     0.5970266159    0.0000000000 |     0.5970266167    0.0000000000 | 

                            |  Abs_value |  Threshold | Converged
     Delta_Free_energy/atom |   3.92E-05 |   1.00E-06 |        No
     Delta_Energy/atom      |   4.06E-05 |   1.00E-04 |       Yes
     Delta_Entropy/atom     |   1.47E-06 |   1.00E-04 |       Yes
     Commutator             |   2.72E-05 |   1.00E-05 |        No
     Delta_Fermi_level      |   1.25E-04 |   1.00E-03 |       Yes

  Line search of the free energy minimum:
  Step_type        Step             Free_energy   Predicted_free_energy
.   Initial    0.000000    -4938.53640376736075

Performing  Pulay mixing of Hamiltonian with coefficients:
                        Spin 1               Spin 2
                1.000000000000       1.000000000000
Lambda-->       0.024844616146       0.024844616397     ... done

.    Trial1    0.055728    -4938.53637998757222

Performing  Pulay mixing of Hamiltonian with coefficients:
                        Spin 1               Spin 2
                1.000000000000       1.000000000000
Lambda-->       0.024844616146       0.024844616397     ... done

.    Trial2    0.021286    -4938.53641967751082

Performing  Pulay mixing of Hamiltonian with coefficients:
                        Spin 1               Spin 2
                1.000000000000       1.000000000000
Lambda-->       0.024844616146       0.024844616397     ... done

. Quadratic    0.021606    -4938.53641968098691    -4938.53641968098782

--------------------------------------------------------------------------------
  Iter                              Commutator    Free_energy(A=E-TS)     DeltaA
#    2                          0.000024582741   -4938.53641968098691  -1.59E-05

Step                       =       0.021605591927
Energy (E)                 =   -4938.438994473247
Entropy (-TS)              =      -0.097425207722
Free energy (A=E-TS)       =   -4938.536419680987
Est. 0K Energy 0.5*(E+A)   =   -4938.487707077116
Residual Non-orthogonality =       0.000000000000
Residual N_electrons       =       0.000000000018

Spin          Integrated_Ne            Fermi_level     Delta_Fermi_level
   1       344.000000230991        -0.108059574215             -2.92E-05
   2       343.999999768841        -0.108059574215             -2.92E-05

                           Spin 1           |                 Spin 2           |
     Orb |    H-eigenvalues     Occupancies |    H-eigenvalues     Occupancies |
       1 |    -3.2158385010    1.0000000000 |    -3.2158385019    1.0000000000 | 
                          ------                             ------
     342 |    -0.1111658615    0.6995742657 |    -0.1111658612    0.6995742499 | 
     343 |    -0.1103827284    0.6529809116 |    -0.1103827282    0.6529808959 | 
     344 |    -0.1102072580    0.6420837535 |    -0.1102072577    0.6420837379 | 
                 - Gap at zero temperature - |     - Gap at zero temperature -
     345 |    -0.1097638644    0.6139069884 |    -0.1097638642    0.6139069730 | 
     346 |    -0.1085605678    0.5340294443 |    -0.1085605666    0.5340293628 | 
                  Finite temp. Fermi level   |      Finite temp. Fermi level  
     347 |    -0.1076186870    0.4700427742 |    -0.1076186868    0.4700427621 | 
     348 |    -0.1069865514    0.4275174864 |    -0.1069865512    0.4275174756 | 
     349 |    -0.1049194010    0.2984913462 |    -0.1049194009    0.2984913403 | 
     350 |    -0.1041983017    0.2590877941 |    -0.1041983016    0.2590877898 | 
     351 |    -0.1029976415    0.2014213677 |    -0.1029976411    0.2014213509 | 
                          ------                             ------
     498 |     0.5963710224    0.0000000000 |     0.5963710226    0.0000000000 | 

                            |  Abs_value |  Threshold | Converged
     Delta_Free_energy/atom |   4.08E-07 |   1.00E-06 |       Yes
     Delta_Energy/atom      |   2.68E-07 |   1.00E-04 |       Yes
     Delta_Entropy/atom     |   1.40E-07 |   1.00E-04 |       Yes
     Commutator             |   2.46E-05 |   1.00E-05 |        No
     Delta_Fermi_level      |   2.92E-05 |   1.00E-03 |       Yes

  Line search of the free energy minimum:
  Step_type        Step             Free_energy   Predicted_free_energy
.   Initial    0.000000    -4938.53641968098691

Performing  Pulay mixing of Hamiltonian with coefficients:
                        Spin 1               Spin 2
               -0.905863421511      -0.905863698206
                1.905863421511       1.905863698206
Lambda-->       0.023123947104       0.023123946830     ... done

.    Trial1    0.021606    -4938.53643146475770

Performing  Pulay mixing of Hamiltonian with coefficients:
                        Spin 1               Spin 2
               -0.905863421511      -0.905863698206
                1.905863421511       1.905863698206
Lambda-->       0.023123947104       0.023123946830     ... done

.    Trial2    0.395319    -4938.52396076478362

Performing  Pulay mixing of Hamiltonian with coefficients:
                        Spin 1               Spin 2
               -0.905863421511      -0.905863698206
                1.905863421511       1.905863698206
Lambda-->       0.023123947104       0.023123946830     ... done

. Quadratic    0.013981    -4938.53643199071848    -4938.53643645162265

--------------------------------------------------------------------------------
  Iter                              Commutator    Free_energy(A=E-TS)     DeltaA
#    3                          0.000022567729   -4938.53643199071848  -1.23E-05

Step                       =       0.013981446702
Energy (E)                 =   -4938.438997136256
Entropy (-TS)              =      -0.097434854482
Free energy (A=E-TS)       =   -4938.536431990718
Est. 0K Energy 0.5*(E+A)   =   -4938.487714563487
Residual Non-orthogonality =       0.000000000000
Residual N_electrons       =      -0.000000000019

Spin          Integrated_Ne            Fermi_level     Delta_Fermi_level
   1       344.000000061572        -0.108103460300             -4.39E-05
   2       343.999999938604        -0.108103460300             -4.39E-05

                           Spin 1           |                 Spin 2           |
     Orb |    H-eigenvalues     Occupancies |    H-eigenvalues     Occupancies |
       1 |    -3.2159125703    1.0000000000 |    -3.2159125710    1.0000000000 | 
                          ------                             ------
     342 |    -0.1112107605    0.6996321940 |    -0.1112107607    0.6996322058 | 
     343 |    -0.1104284847    0.6530962187 |    -0.1104284849    0.6530962329 | 
     344 |    -0.1102559216    0.6423824631 |    -0.1102559208    0.6423824167 | 
                 - Gap at zero temperature - |     - Gap at zero temperature -
     345 |    -0.1098089976    0.6139874187 |    -0.1098089978    0.6139874348 | 
     346 |    -0.1086055780    0.5341055568 |    -0.1086055773    0.5341055100 | 
                  Finite temp. Fermi level   |      Finite temp. Fermi level  
     347 |    -0.1076647081    0.4701875024 |    -0.1076647085    0.4701875237 | 
     348 |    -0.1070309167    0.4275494027 |    -0.1070309170    0.4275494249 | 
     349 |    -0.1049667799    0.2986904047 |    -0.1049667803    0.2986904272 | 
     350 |    -0.1042441697    0.2591913351 |    -0.1042441701    0.2591913569 | 
     351 |    -0.1030436377    0.2015137437 |    -0.1030436376    0.2015137413 | 
                          ------                             ------
     498 |     0.5953692883    0.0000000000 |     0.5953692886    0.0000000000 | 

                            |  Abs_value |  Threshold | Converged
     Delta_Free_energy/atom |   3.16E-07 |   1.00E-06 |       Yes
     Delta_Energy/atom      |   6.83E-08 |   1.00E-04 |       Yes
     Delta_Entropy/atom     |   2.47E-07 |   1.00E-04 |       Yes
     Commutator             |   2.26E-05 |   1.00E-05 |        No
     Delta_Fermi_level      |   4.39E-05 |   1.00E-03 |       Yes

  Line search of the free energy minimum:
  Step_type        Step             Free_energy   Predicted_free_energy
.   Initial    0.000000    -4938.53643199071848

Performing  Pulay mixing of Hamiltonian with coefficients:
                        Spin 1               Spin 2
               -2.595331545121      -2.595332092899
              -16.885761736610     -16.885767294414
               20.481093281730      20.481099387313
Lambda-->       0.003921713595       0.003921709142     ... done

.    Trial1    0.013981    -4938.53636741746504

Performing  Pulay mixing of Hamiltonian with coefficients:
                        Spin 1               Spin 2
               -2.595331545121      -2.595332092899
              -16.885761736610     -16.885767294414
               20.481093281730      20.481099387313
Lambda-->       0.003921713595       0.003921709142     ... done

.    Trial2    0.005340    -4938.53633224100668

Performing  Pulay mixing of Hamiltonian with coefficients:
                        Spin 1               Spin 2
               -2.595331545121      -2.595332092899
              -16.885761736610     -16.885767294414
               20.481093281730      20.481099387313
Lambda-->       0.003921713595       0.003921709142     ... done

.    Trial3    0.002040    -4938.53631634485555

Performing  Pulay mixing of Hamiltonian with coefficients:
                        Spin 1               Spin 2
               -2.595331545121      -2.595332092899
              -16.885761736610     -16.885767294414
               20.481093281730      20.481099387313
Lambda-->       0.003921713595       0.003921709142     ... done

.     Cubic    0.010896    -4938.53635592519549    -4938.53648165933373

Performing  Pulay mixing of Hamiltonian with coefficients:
                        Spin 1               Spin 2
               -2.595331545121      -2.595332092899
              -16.885761736610     -16.885767294414
               20.481093281730      20.481099387313
Lambda-->       0.003921713595       0.003921709142     ... done

.   Quartic    0.008748    -4938.53634722672723    -4938.53636675611597

Performing  Pulay mixing of Hamiltonian with coefficients:
                        Spin 1               Spin 2
               -2.595331545121      -2.595332092899
              -16.885761736610     -16.885767294414
               20.481093281730      20.481099387313
Lambda-->       0.003921713595       0.003921709142     ... done

.    Trial6    0.000020    -4938.53630594700098

Performing  Pulay mixing of Hamiltonian with coefficients:
                        Spin 1               Spin 2
               -2.595331545121      -2.595332092899
              -16.885761736610     -16.885767294414
               20.481093281730      20.481099387312
Lambda-->       0.003921713595       0.003921709142     ... done

.  NoMinFnd    0.013981    -4938.53636741746504

--------------------------------------------------------------------------------
  Iter                              Commutator    Free_energy(A=E-TS)     DeltaA
#    4                          0.000031596344   -4938.53636741746504   6.46E-05

Step                       =       0.013981446702
Energy (E)                 =   -4938.438714510114
Entropy (-TS)              =      -0.097652907416
Free energy (A=E-TS)       =   -4938.536367417465
Est. 0K Energy 0.5*(E+A)   =   -4938.487540963790
Residual Non-orthogonality =       0.000000000000
Residual N_electrons       =      -0.000000000064

Spin          Integrated_Ne            Fermi_level     Delta_Fermi_level
   1       343.999999917535        -0.109014374519             -9.11E-04
   2       344.000000083054        -0.109014374519             -9.11E-04

                           Spin 1           |                 Spin 2           |
     Orb |    H-eigenvalues     Occupancies |    H-eigenvalues     Occupancies |
       1 |    -3.2174692357    1.0000000000 |    -3.2174692370    1.0000000000 | 
                          ------                             ------
     342 |    -0.1121461491    0.7010298789 |    -0.1121461486    0.7010298531 | 
     343 |    -0.1113764774    0.6553786013 |    -0.1113764769    0.6553785734 | 
     344 |    -0.1112573797    0.6480225196 |    -0.1112573802    0.6480225523 | 
                 - Gap at zero temperature - |     - Gap at zero temperature -
     345 |    -0.1107482471    0.6158132471 |    -0.1107482467    0.6158132179 | 
     346 |    -0.1095413430    0.5357878727 |    -0.1095413425    0.5357878418 | 
                  Finite temp. Fermi level   |      Finite temp. Fermi level  
     347 |    -0.1086198013    0.4731833067 |    -0.1086198018    0.4731833421 | 
     348 |    -0.1079544018    0.4283868386 |    -0.1079544023    0.4283868733 | 
     349 |    -0.1059490531    0.3027738031 |    -0.1059490537    0.3027738327 | 
     350 |    -0.1051976639    0.2614223107 |    -0.1051976644    0.2614223377 | 
     351 |    -0.1040003243    0.2035253495 |    -0.1040003249    0.2035253730 | 
                          ------                             ------
     498 |     0.5743506945    0.0000000000 |     0.5743506847    0.0000000000 | 

                            |  Abs_value |  Threshold | Converged
     Delta_Free_energy/atom |   1.66E-06 |   1.00E-06 |        No
     Delta_Energy/atom      |   7.25E-06 |   1.00E-04 |       Yes
     Delta_Entropy/atom     |   5.59E-06 |   1.00E-04 |       Yes
     Commutator             |   3.16E-05 |   1.00E-05 |        No
     Delta_Fermi_level      |   9.11E-04 |   1.00E-03 |       Yes

  Line search of the free energy minimum:
  Step_type        Step             Free_energy   Predicted_free_energy
.   Initial    0.000000    -4938.53636741746504

Performing  Pulay mixing of Hamiltonian with coefficients:
                        Spin 1               Spin 2
                2.955704655917       2.955673403821
               18.863960275774      18.863756033359
              -22.957189952438     -22.956941558264
                2.137525020747       2.137512121084
Lambda-->       0.002814816774       0.002814819296     ... done

.    Trial1    0.013981    -4938.53641842170600

Performing  Pulay mixing of Hamiltonian with coefficients:
                        Spin 1               Spin 2
                2.955704655918       2.955673403819
               18.863960275774      18.863756033346
              -22.957189952439     -22.956941558248
                2.137525020747       2.137512121083
Lambda-->       0.002814816774       0.002814819296     ... done

.    Trial2    0.390607    -4938.53505794636658

Performing  Pulay mixing of Hamiltonian with coefficients:
                        Spin 1               Spin 2
                2.955704655914       2.955673403821
               18.863960275748      18.863756033359
              -22.957189952408     -22.956941558264
                2.137525020745       2.137512121084
Lambda-->       0.002814816774       0.002814819296     ... done

. Quadratic    0.105123    -4938.53640423606794    -4938.53657282077347

Performing  Pulay mixing of Hamiltonian with coefficients:
                        Spin 1               Spin 2
                2.955704655918       2.955673403821
               18.863960275775      18.863756033359
              -22.957189952439     -22.956941558264
                2.137525020747       2.137512121084
Lambda-->       0.002814816774       0.002814819296     ... done

.     Cubic    0.055243    -4938.53643681142330    -4938.53647946053570

--------------------------------------------------------------------------------
  Iter                              Commutator    Free_energy(A=E-TS)     DeltaA
#    5                          0.000020559884   -4938.53643681142330  -6.94E-05

Step                       =       0.055242944597
Energy (E)                 =   -4938.438763074209
Entropy (-TS)              =      -0.097673737197
Free energy (A=E-TS)       =   -4938.536436811423
Est. 0K Energy 0.5*(E+A)   =   -4938.487599942817
Residual Non-orthogonality =       0.000000000000
Residual N_electrons       =       0.000000000018

Spin          Integrated_Ne            Fermi_level     Delta_Fermi_level
   1       344.000000016760        -0.108897940367              1.16E-04
   2       343.999999983079        -0.108897940367              1.16E-04

                           Spin 1           |                 Spin 2           |
     Orb |    H-eigenvalues     Occupancies |    H-eigenvalues     Occupancies |
       1 |    -3.2173947841    1.0000000000 |    -3.2173947846    1.0000000000 | 
                          ------                             ------
     342 |    -0.1120219557    0.7005871653 |    -0.1120219558    0.7005871762 | 
     343 |    -0.1112553663    0.6550911024 |    -0.1112553655    0.6550910539 | 
     344 |    -0.1111070206    0.6459140406 |    -0.1111070208    0.6459140525 | 
                 - Gap at zero temperature - |     - Gap at zero temperature -
     345 |    -0.1106365683    0.6161193486 |    -0.1106365675    0.6161192978 | 
     346 |    -0.1094356177    0.5365125775 |    -0.1094356179    0.5365125903 | 
                  Finite temp. Fermi level   |      Finite temp. Fermi level  
     347 |    -0.1084961438    0.4726933475 |    -0.1084961440    0.4726933603 | 
     348 |    -0.1078511608    0.4292661751 |    -0.1078511610    0.4292661878 | 
     349 |    -0.1058196429    0.3020289211 |    -0.1058196431    0.3020289320 | 
     350 |    -0.1050741837    0.2610522774 |    -0.1050741838    0.2610522873 | 
     351 |    -0.1038837303    0.2035182958 |    -0.1038837302    0.2035182904 | 
                          ------                             ------
     498 |     0.5735532213    0.0000000000 |     0.5735532225    0.0000000000 | 

                            |  Abs_value |  Threshold | Converged
     Delta_Free_energy/atom |   1.78E-06 |   1.00E-06 |        No
     Delta_Energy/atom      |   1.25E-06 |   1.00E-04 |       Yes
     Delta_Entropy/atom     |   5.34E-07 |   1.00E-04 |       Yes
     Commutator             |   2.06E-05 |   1.00E-05 |        No
     Delta_Fermi_level      |   1.16E-04 |   1.00E-03 |       Yes

  Line search of the free energy minimum:
  Step_type        Step             Free_energy   Predicted_free_energy
.   Initial    0.000000    -4938.53643681142330

Performing  Pulay mixing of Hamiltonian with coefficients:
                        Spin 1               Spin 2
                0.989099371075       0.989069123214
                6.499515278029       6.499318355505
               -7.884727805894      -7.884488784963
                0.697136601421       0.697123441281
                0.698976555369       0.698977864962
Lambda-->       0.002455816273       0.002455817731     ... done

.    Trial1    0.055243    -4938.53644786261884

Performing  Pulay mixing of Hamiltonian with coefficients:
                        Spin 1               Spin 2
                0.989099371075       0.989069123214
                6.499515278029       6.499318355505
               -7.884727805894      -7.884488784963
                0.697136601421       0.697123441281
                0.698976555369       0.698977864962
Lambda-->       0.002455816273       0.002455817731     ... done

.    Trial2    0.416108    -4938.53547467869066

Performing  Pulay mixing of Hamiltonian with coefficients:
                        Spin 1               Spin 2
                0.989099371075       0.989069123214
                6.499515278029       6.499318355505
               -7.884727805894      -7.884488784963
                0.697136601421       0.697123441281
                0.698976555369       0.698977864962
Lambda-->       0.002455816273       0.002455817731     ... done

. Quadratic    0.041989    -4938.53644833621183    -4938.53644908557726

--------------------------------------------------------------------------------
  Iter                              Commutator    Free_energy(A=E-TS)     DeltaA
#    6                          0.000018003969   -4938.53644833621183  -1.15E-05

Step                       =       0.041988989449
Energy (E)                 =   -4938.438782019281
Entropy (-TS)              =      -0.097666316917
Free energy (A=E-TS)       =   -4938.536448336212
Est. 0K Energy 0.5*(E+A)   =   -4938.487615177746
Residual Non-orthogonality =       0.000000000000
Residual N_electrons       =       0.000000000015

Spin          Integrated_Ne            Fermi_level     Delta_Fermi_level
   1       343.999999827511        -0.108856895130              4.10E-05
   2       344.000000172353        -0.108856895130              4.10E-05

                           Spin 1           |                 Spin 2           |
     Orb |    H-eigenvalues     Occupancies |    H-eigenvalues     Occupancies |
       1 |    -3.2173223929    1.0000000000 |    -3.2173223935    1.0000000000 | 
                          ------                             ------
     342 |    -0.1119934555    0.7013027543 |    -0.1119934552    0.7013027382 | 
     343 |    -0.1112080407    0.6547048583 |    -0.1112080413    0.6547049005 | 
     344 |    -0.1110639713    0.6457893051 |    -0.1110639710    0.6457892875 | 
                 - Gap at zero temperature - |     - Gap at zero temperature -
     345 |    -0.1105951335    0.6160942771 |    -0.1105951342    0.6160943212 | 
     346 |    -0.1093891886    0.5361482513 |    -0.1093891893    0.5361482978 | 
                  Finite temp. Fermi level   |      Finite temp. Fermi level  
     347 |    -0.1084530138    0.4725519473 |    -0.1084530144    0.4725519939 | 
     348 |    -0.1078032629    0.4288093831 |    -0.1078032636    0.4288094288 | 
     349 |    -0.1057759439    0.3018767103 |    -0.1057759446    0.3018767496 | 
     350 |    -0.1050382205    0.2613191348 |    -0.1050382212    0.2613191709 | 
     351 |    -0.1038431212    0.2035375370 |    -0.1038431208    0.2035375181 | 
                          ------                             ------
     498 |     0.5732866064    0.0000000000 |     0.5732866060    0.0000000000 | 

                            |  Abs_value |  Threshold | Converged
     Delta_Free_energy/atom |   2.96E-07 |   1.00E-06 |       Yes
     Delta_Energy/atom      |   4.86E-07 |   1.00E-04 |       Yes
     Delta_Entropy/atom     |   1.90E-07 |   1.00E-04 |       Yes
     Commutator             |   1.80E-05 |   1.00E-05 |        No
     Delta_Fermi_level      |   4.10E-05 |   1.00E-03 |       Yes

  Line search of the free energy minimum:
  Step_type        Step             Free_energy   Predicted_free_energy
.   Initial    0.000000    -4938.53644833621183

Performing  Pulay mixing of Hamiltonian with coefficients:
                        Spin 1               Spin 2
              -16.055070178942     -16.055010972747
             -102.117400389417    -102.117021577729
              124.187729991973     124.187265474867
               -8.915811971364      -8.915781018319
               -0.354336278861      -0.354332487275
                4.254888826611       4.254880581202
Lambda-->       0.000796078572       0.000796071348     ... done

.    Trial1    0.041989    -4938.53645358130234

Performing  Pulay mixing of Hamiltonian with coefficients:
                        Spin 1               Spin 2
              -16.055070178941     -16.055010972749
             -102.117400389409    -102.117021577745
              124.187729991963     124.187265474887
               -8.915811971363      -8.915781018320
               -0.354336278861      -0.354332487275
                4.254888826611       4.254880581203
Lambda-->       0.000796078572       0.000796071348     ... done

.    Trial2    0.407917    -4938.52788968882578

Performing  Pulay mixing of Hamiltonian with coefficients:
                        Spin 1               Spin 2
              -16.055070178951     -16.055010972747
             -102.117400389470    -102.117021577730
              124.187729992037     124.187265474868
               -8.915811971368      -8.915781018319
               -0.354336278861      -0.354332487275
                4.254888826613       4.254880581202
Lambda-->       0.000796078572       0.000796071348     ... done

. Quadratic    0.022077    -4938.53648390801482    -4938.53647644942066

--------------------------------------------------------------------------------
  Iter                              Commutator    Free_energy(A=E-TS)     DeltaA
#    7                          0.000009980651   -4938.53648390801482  -3.56E-05

Step                       =       0.022077351693
Energy (E)                 =   -4938.438847085461
Entropy (-TS)              =      -0.097636822612
Free energy (A=E-TS)       =   -4938.536483908015
Est. 0K Energy 0.5*(E+A)   =   -4938.487665496737
Residual Non-orthogonality =       0.000000000000
Residual N_electrons       =      -0.000000000059

Spin          Integrated_Ne            Fermi_level     Delta_Fermi_level
   1       343.999998612549        -0.108545709219              3.11E-04
   2       344.000001387991        -0.108545709219              3.11E-04

                           Spin 1           |                 Spin 2           |
     Orb |    H-eigenvalues     Occupancies |    H-eigenvalues     Occupancies |
       1 |    -3.2169906027    1.0000000000 |    -3.2169906059    1.0000000000 | 
                          ------                             ------
     342 |    -0.1116763498    0.7009652006 |    -0.1116763532    0.7009653990 | 
     343 |    -0.1108904695    0.6543119537 |    -0.1108904720    0.6543121071 | 
     344 |    -0.1107350732    0.6446860278 |    -0.1107350756    0.6446861831 | 
                 - Gap at zero temperature - |     - Gap at zero temperature -
     345 |    -0.1102821161    0.6159763906 |    -0.1102821186    0.6159765511 | 
     346 |    -0.1090786719    0.5361935431 |    -0.1090786734    0.5361936453 | 
                  Finite temp. Fermi level   |      Finite temp. Fermi level  
     347 |    -0.1081252284    0.4714262494 |    -0.1081252309    0.4714264189 | 
     348 |    -0.1074934591    0.4289015044 |    -0.1074934616    0.4289016711 | 
     349 |    -0.1054408155    0.3005054378 |    -0.1054408190    0.3005056377 | 
     350 |    -0.1047139537    0.2606326220 |    -0.1047139562    0.2606327536 | 
     351 |    -0.1035219299    0.2030965278 |    -0.1035219331    0.2030966668 | 
                          ------                             ------
     498 |     0.5695446395    0.0000000000 |     0.5695446227    0.0000000000 | 

                            |  Abs_value |  Threshold | Converged
     Delta_Free_energy/atom |   9.12E-07 |   1.00E-06 |       Yes
     Delta_Energy/atom      |   1.67E-06 |   1.00E-04 |       Yes
     Delta_Entropy/atom     |   7.56E-07 |   1.00E-04 |       Yes
     Commutator             |   9.98E-06 |   1.00E-05 |       Yes
     Delta_Fermi_level      |   3.11E-04 |   1.00E-03 |       Yes
EDFT occupancies loop converged after    7 iterations.


Writing density kernel to file "Pd_38.dkn" ... done

Writing Hamiltonian to file "Pd_38.ham" ... done


>>> Density kernel optimised for the current NGWF basis:
     ~~~~~~~~~~~~~~~~~~~~~~~~~~~~~~~~~~~~~~~~~~~~~~~~~~~~~~~~~~~
     Total free energy           =  -4.93853648390801E+03  Eh
     [H,K] commutator            =   9.9807E-06
     ~~~~~~~~~~~~~~~~~~~~~~~~~~~~~~~~~~~~~~~~~~~~~~~~~~~~~~~~~~~


################################################################################
########################### NGWF CG iteration  007 #############################
################################################################################
****** Reciprocal space K.E. preconditioning with k_zero =  3.0000 a0^-1 *******

>>> Checking for convergence of NGWFs:   NOT CONVERGED
  ========================================================================
         NGWF RMS gradient =  2.3087E-05 >  2.0000E-06  | above tolerance
  ========================================================================

>>> Improving NGWFs using line search:
============ Calculation of NGWF S^-1 using Hotelling algorithm ================ 
         Iteration  |  Frobenius norm and Maximum abs value    (of I-S*S_n^-1)   
               1       0.70315818E+00     0.27950288E-01
               2       0.58273718E-02     0.31229369E-03
               3       0.31000779E-05     0.14530357E-06
               4       0.95708306E-12     0.44408921E-13
================================================================================
    Initial Ne1:     343.99929463
    Initial Ne2:     343.99929740
      Final Ne1:     343.99999861
      Final Ne2:     344.00000139
============ Calculation of NGWF S^-1 using Hotelling algorithm ================ 
         Iteration  |  Frobenius norm and Maximum abs value    (of I-S*S_n^-1)   
               1       0.83197307E-01     0.32900659E-02
               2       0.10926216E-03     0.49758101E-05
               3       0.11041289E-08     0.48129944E-10
               4       0.23050668E-12     0.19539925E-13
================================================================================
------------------------------- NGWF line search -------------------------------
RMS gradient                =       0.00002308680589
Trial step length           =               0.967660
Gradient along search dir.  =         -0.00418693785
Functional at step 0        =   -4938.53648390801482
Functional at step 1        =   -4938.53872343458079
Functional predicted        =   -4938.53874865144553
Selected quadratic step     =               1.081814
Conjugate gradients coeff.  =               1.106309
--------------------------- NGWF line search finished --------------------------
                                               
Writing NGWFs to file "Pd_38.tightbox_ngwfs"....  done

>>> Optimising kernel for current NGWFs:

--------------------------- Ensemble-DFT optimisation --------------------------
Running ScaLAPACK on   20 processor(s).

--------------------------------------------------------------------------------
  Iter                              Commutator    Free_energy(A=E-TS)     DeltaA
#    0                          0.000014140701   -4938.53874804684256  -2.26E-03

Step                       =       0.381966011250
Energy (E)                 =   -4938.441111224289
Entropy (-TS)              =      -0.097636822612
Free energy (A=E-TS)       =   -4938.538748046843
Est. 0K Energy 0.5*(E+A)   =   -4938.489929635565
Residual Non-orthogonality =       0.000000000000
Residual N_electrons       =      -0.000000000059

Spin          Integrated_Ne            Fermi_level     Delta_Fermi_level
   1       343.999998612549        -0.108545709219              9.00E+99
   2       344.000001387991        -0.108545709219              9.00E+99

                           Spin 1           |                 Spin 2           |
     Orb |    H-eigenvalues     Occupancies |    H-eigenvalues     Occupancies |
       1 |    -3.2169906027    1.0000000000 |    -3.2169906059    1.0000000000 | 
                          ------                             ------
     342 |    -0.1116763498    0.7009652006 |    -0.1116763532    0.7009653990 | 
     343 |    -0.1108904695    0.6543119537 |    -0.1108904720    0.6543121071 | 
     344 |    -0.1107350732    0.6446860278 |    -0.1107350756    0.6446861831 | 
                - Gap at zero temperature -
     345 |    -0.1102821161    0.6159763906 |    -0.1102821186    0.6159765511 | 
                                                   - Gap at zero temperature -
     346 |    -0.1090786719    0.5361935431 |    -0.1090786734    0.5361936453 | 
                  Finite temp. Fermi level   |      Finite temp. Fermi level  
     347 |    -0.1081252284    0.4714262494 |    -0.1081252309    0.4714264189 | 
     348 |    -0.1074934591    0.4289015044 |    -0.1074934616    0.4289016711 | 
     349 |    -0.1054408155    0.3005054378 |    -0.1054408190    0.3005056377 | 
     350 |    -0.1047139537    0.2606326220 |    -0.1047139562    0.2606327536 | 
     351 |    -0.1035219299    0.2030965278 |    -0.1035219331    0.2030966668 | 
                          ------                             ------
     498 |     0.5695446395    0.0000000000 |     0.5695446227    0.0000000000 | 

                            |  Abs_value |  Threshold | Converged
     Delta_Free_energy/atom |   5.81E-05 |   1.00E-06 |        No
     Delta_Energy/atom      |   5.81E-05 |   1.00E-04 |       Yes
     Delta_Entropy/atom     |     n.a.   |   1.00E-03 |      n.a.
     Commutator             |   1.41E-05 |   1.00E-05 |        No
     Delta_Fermi_level      |     n.a.   |   1.00E-03 |      n.a.

  Line search of the free energy minimum:
  Step_type        Step             Free_energy   Predicted_free_energy
.   Initial    0.000000    -4938.53874804684256

Performing  Pulay mixing of Hamiltonian with coefficients:
                        Spin 1               Spin 2
                1.000000000000       1.000000000000
Lambda-->       0.024397245350       0.024397218786     ... done

.    Trial1    0.381966    -4938.53686441293576

Performing  Pulay mixing of Hamiltonian with coefficients:
                        Spin 1               Spin 2
                1.000000000000       1.000000000000
Lambda-->       0.024397245350       0.024397218786     ... done

.    Trial2    0.145898    -4938.53758769507294

Performing  Pulay mixing of Hamiltonian with coefficients:
                        Spin 1               Spin 2
                1.000000000000       1.000000000000
Lambda-->       0.024397245350       0.024397218786     ... done

.    Trial3    0.055728    -4938.53767163996145

Performing  Pulay mixing of Hamiltonian with coefficients:
                        Spin 1               Spin 2
                1.000000000000       1.000000000000
Lambda-->       0.024397245350       0.024397218786     ... done

.     Cubic    0.274440    -4938.53728440523901    -4938.53833321880848

Performing  Pulay mixing of Hamiltonian with coefficients:
                        Spin 1               Spin 2
                1.000000000000       1.000000000000
Lambda-->       0.024397245350       0.024397218786     ... done

.   Quartic    0.183566    -4938.53752120198442    -4938.53763095949671

Performing  Pulay mixing of Hamiltonian with coefficients:
                        Spin 1               Spin 2
                1.000000000000       1.000000000000
Lambda-->       0.024397245350       0.024397218786     ... done

.    Trial6    0.000557    -4938.53767076152781

Performing  Pulay mixing of Hamiltonian with coefficients:
                        Spin 1               Spin 2
                1.000000000000       1.000000000000
Lambda-->       0.024397245350       0.024397218786     ... done

.  NoMinFnd    0.055728    -4938.53767163995781

--------------------------------------------------------------------------------
  Iter                              Commutator    Free_energy(A=E-TS)     DeltaA
#    1                          0.000013452984   -4938.53767163995781   1.08E-03

Step                       =       0.055728090001
Energy (E)                 =   -4938.440016511953
Entropy (-TS)              =      -0.097655127989
Free energy (A=E-TS)       =   -4938.537671639958
Est. 0K Energy 0.5*(E+A)   =   -4938.488844075955
Residual Non-orthogonality =       0.000000000000
Residual N_electrons       =       0.000000000015

Spin          Integrated_Ne            Fermi_level     Delta_Fermi_level
   1       343.999998618610        -0.108556125540             -1.04E-05
   2       344.000001381251        -0.108556125540             -1.04E-05

                           Spin 1           |                 Spin 2           |
     Orb |    H-eigenvalues     Occupancies |    H-eigenvalues     Occupancies |
       1 |    -3.2170605639    1.0000000000 |    -3.2170605669    1.0000000000 | 
                          ------                             ------
     342 |    -0.1116881609    0.7010447534 |    -0.1116881648    0.7010449771 | 
     343 |    -0.1109004202    0.6542832956 |    -0.1109004231    0.6542834765 | 
     344 |    -0.1107373763    0.6441801534 |    -0.1107373793    0.6441803368 | 
                - Gap at zero temperature -
     345 |    -0.1102922580    0.6159587246 |    -0.1102922609    0.6159589139 | 
                                                   - Gap at zero temperature -
     346 |    -0.1090900180    0.5362564635 |    -0.1090900190    0.5362565295 | 
                  Finite temp. Fermi level   |      Finite temp. Fermi level  
     347 |    -0.1081371644    0.4715292951 |    -0.1081371664    0.4715294281 | 
     348 |    -0.1075059266    0.4290382279 |    -0.1075059296    0.4290384244 | 
     349 |    -0.1054535792    0.3006397258 |    -0.1054535822    0.3006398947 | 
     350 |    -0.1047259422    0.2607150718 |    -0.1047259442    0.2607151751 | 
     351 |    -0.1035327226    0.2031131046 |    -0.1035327260    0.2031132515 | 
                          ------                             ------
     498 |     0.5647504456    0.0000000000 |     0.5647504301    0.0000000000 | 

                            |  Abs_value |  Threshold | Converged
     Delta_Free_energy/atom |   2.76E-05 |   1.00E-06 |        No
     Delta_Energy/atom      |   2.81E-05 |   1.00E-04 |       Yes
     Delta_Entropy/atom     |   4.69E-07 |   1.00E-04 |       Yes
     Commutator             |   1.35E-05 |   1.00E-05 |        No
     Delta_Fermi_level      |   1.04E-05 |   1.00E-03 |       Yes

  Line search of the free energy minimum:
  Step_type        Step             Free_energy   Predicted_free_energy
.   Initial    0.000000    -4938.53767163995781

Performing  Pulay mixing of Hamiltonian with coefficients:
                        Spin 1               Spin 2
                1.000000000000       1.000000000000
Lambda-->       0.021458887537       0.021458864385     ... done

.    Trial1    0.055728    -4938.53763379947577

Performing  Pulay mixing of Hamiltonian with coefficients:
                        Spin 1               Spin 2
                1.000000000000       1.000000000000
Lambda-->       0.021458887537       0.021458864385     ... done

.    Trial2    0.021286    -4938.53767930765844

Performing  Pulay mixing of Hamiltonian with coefficients:
                        Spin 1               Spin 2
                1.000000000000       1.000000000000
Lambda-->       0.021458887537       0.021458864385     ... done

. Quadratic    0.016612    -4938.53767996742499    -4938.53767996685201

--------------------------------------------------------------------------------
  Iter                              Commutator    Free_energy(A=E-TS)     DeltaA
#    2                          0.000009792384   -4938.53767996742499  -8.33E-06

Step                       =       0.016612199765
Energy (E)                 =   -4938.440024552046
Entropy (-TS)              =      -0.097655415410
Free energy (A=E-TS)       =   -4938.537679967425
Est. 0K Energy 0.5*(E+A)   =   -4938.488852259736
Residual Non-orthogonality =       0.000000000000
Residual N_electrons       =      -0.000000000031

Spin          Integrated_Ne            Fermi_level     Delta_Fermi_level
   1       343.999998663876        -0.108556047120              7.84E-08
   2       344.000001336408        -0.108556047120              7.84E-08

                           Spin 1           |                 Spin 2           |
     Orb |    H-eigenvalues     Occupancies |    H-eigenvalues     Occupancies |
       1 |    -3.2170587332    1.0000000000 |    -3.2170587363    1.0000000000 | 
                          ------                             ------
     342 |    -0.1116879678    0.7010382114 |    -0.1116879709    0.7010383881 | 
     343 |    -0.1109003125    0.6542814956 |    -0.1109003151    0.6542816555 | 
     344 |    -0.1107381896    0.6442357666 |    -0.1107381922    0.6442359286 | 
                - Gap at zero temperature -
     345 |    -0.1102916230    0.6159228961 |    -0.1102916251    0.6159230310 | 
                                                   - Gap at zero temperature -
     346 |    -0.1090898598    0.5362510621 |    -0.1090898614    0.5362511702 | 
                  Finite temp. Fermi level   |      Finite temp. Fermi level  
     347 |    -0.1081370320    0.4715256326 |    -0.1081370346    0.4715258092 | 
     348 |    -0.1075054794    0.4290136446 |    -0.1075054820    0.4290138183 | 
     349 |    -0.1054537560    0.3006543304 |    -0.1054537597    0.3006545373 | 
     350 |    -0.1047257316    0.2607081365 |    -0.1047257342    0.2607082734 | 
     351 |    -0.1035322458    0.2030955580 |    -0.1035322491    0.2030957025 | 
                          ------                             ------
     498 |     0.5642606326    0.0000000000 |     0.5642606172    0.0000000000 | 

                            |  Abs_value |  Threshold | Converged
     Delta_Free_energy/atom |   2.14E-07 |   1.00E-06 |       Yes
     Delta_Energy/atom      |   2.06E-07 |   1.00E-04 |       Yes
     Delta_Entropy/atom     |   7.37E-09 |   1.00E-04 |       Yes
     Commutator             |   9.79E-06 |   1.00E-05 |       Yes
     Delta_Fermi_level      |   7.84E-08 |   1.00E-03 |       Yes
EDFT occupancies loop converged after    2 iterations.


Writing density kernel to file "Pd_38.dkn" ... done

Writing Hamiltonian to file "Pd_38.ham" ... done


>>> Density kernel optimised for the current NGWF basis:
     ~~~~~~~~~~~~~~~~~~~~~~~~~~~~~~~~~~~~~~~~~~~~~~~~~~~~~~~~~~~
     Total free energy           =  -4.93853767996742E+03  Eh
     [H,K] commutator            =   9.7924E-06
     ~~~~~~~~~~~~~~~~~~~~~~~~~~~~~~~~~~~~~~~~~~~~~~~~~~~~~~~~~~~


################################################################################
########################### NGWF CG iteration  008 #############################
################################################################################
****** Reciprocal space K.E. preconditioning with k_zero =  3.0000 a0^-1 *******

>>> Checking for convergence of NGWFs:   NOT CONVERGED
  ========================================================================
         NGWF RMS gradient =  2.1326E-05 >  2.0000E-06  | above tolerance
  ========================================================================

>>> Improving NGWFs using line search:
============ Calculation of NGWF S^-1 using Hotelling algorithm ================ 
         Iteration  |  Frobenius norm and Maximum abs value    (of I-S*S_n^-1)   
               1       0.89025494E+00     0.35584009E-01
               2       0.15865432E-01     0.62430116E-03
               3       0.23747233E-04     0.98472023E-06
               4       0.55851306E-10     0.24504843E-11
               5       0.21645876E-12     0.24868996E-13
================================================================================
    Initial Ne1:     343.99942638
    Initial Ne2:     343.99942905
      Final Ne1:     343.99999866
      Final Ne2:     344.00000134
============ Calculation of NGWF S^-1 using Hotelling algorithm ================ 
         Iteration  |  Frobenius norm and Maximum abs value    (of I-S*S_n^-1)   
               1       0.33652691E-01     0.13333077E-02
               2       0.30105319E-04     0.11093830E-05
               3       0.83393322E-10     0.33129055E-11
               4       0.22844917E-12     0.24868996E-13
================================================================================
------------------------------- NGWF line search -------------------------------
RMS gradient                =       0.00002132581480
Trial step length           =               1.023146
Gradient along search dir.  =         -0.00370201213
Functional at step 0        =   -4938.53767996742499
Functional at step 1        =   -4938.53964299100062
Functional predicted        =   -4938.53964561337580
Selected quadratic step     =               1.061934
Conjugate gradients coeff.  =               0.853264
--------------------------- NGWF line search finished --------------------------
                                               
Writing NGWFs to file "Pd_38.tightbox_ngwfs"....  done

>>> Optimising kernel for current NGWFs:

--------------------------- Ensemble-DFT optimisation --------------------------
Running ScaLAPACK on   20 processor(s).

--------------------------------------------------------------------------------
  Iter                              Commutator    Free_energy(A=E-TS)     DeltaA
#    0                          0.000019341547   -4938.53964546662064  -1.97E-03

Step                       =       0.381966011250
Energy (E)                 =   -4938.441990051242
Entropy (-TS)              =      -0.097655415410
Free energy (A=E-TS)       =   -4938.539645466621
Est. 0K Energy 0.5*(E+A)   =   -4938.490817758931
Residual Non-orthogonality =       0.000000000000
Residual N_electrons       =      -0.000000000031

Spin          Integrated_Ne            Fermi_level     Delta_Fermi_level
   1       343.999998663876        -0.108556047120              9.00E+99
   2       344.000001336408        -0.108556047120              9.00E+99

                           Spin 1           |                 Spin 2           |
     Orb |    H-eigenvalues     Occupancies |    H-eigenvalues     Occupancies |
       1 |    -3.2170587332    1.0000000000 |    -3.2170587363    1.0000000000 | 
                          ------                             ------
     342 |    -0.1116879678    0.7010382114 |    -0.1116879709    0.7010383881 | 
     343 |    -0.1109003125    0.6542814956 |    -0.1109003151    0.6542816555 | 
     344 |    -0.1107381896    0.6442357666 |    -0.1107381922    0.6442359286 | 
                - Gap at zero temperature -
     345 |    -0.1102916230    0.6159228961 |    -0.1102916251    0.6159230310 | 
                                                   - Gap at zero temperature -
     346 |    -0.1090898598    0.5362510621 |    -0.1090898614    0.5362511702 | 
                  Finite temp. Fermi level   |      Finite temp. Fermi level  
     347 |    -0.1081370320    0.4715256326 |    -0.1081370346    0.4715258092 | 
     348 |    -0.1075054794    0.4290136446 |    -0.1075054820    0.4290138183 | 
     349 |    -0.1054537560    0.3006543304 |    -0.1054537597    0.3006545373 | 
     350 |    -0.1047257316    0.2607081365 |    -0.1047257342    0.2607082734 | 
     351 |    -0.1035322458    0.2030955580 |    -0.1035322491    0.2030957025 | 
                          ------                             ------
     498 |     0.5642606326    0.0000000000 |     0.5642606172    0.0000000000 | 

                            |  Abs_value |  Threshold | Converged
     Delta_Free_energy/atom |   5.04E-05 |   1.00E-06 |        No
     Delta_Energy/atom      |   5.04E-05 |   1.00E-04 |       Yes
     Delta_Entropy/atom     |     n.a.   |   1.00E-03 |      n.a.
     Commutator             |   1.93E-05 |   1.00E-05 |        No
     Delta_Fermi_level      |     n.a.   |   1.00E-03 |      n.a.

  Line search of the free energy minimum:
  Step_type        Step             Free_energy   Predicted_free_energy
.   Initial    0.000000    -4938.53964546662064

Performing  Pulay mixing of Hamiltonian with coefficients:
                        Spin 1               Spin 2
                1.000000000000       1.000000000000
Lambda-->       0.073111135977       0.073111095203     ... done

.    Trial1    0.381966    -4938.53849824753888

Performing  Pulay mixing of Hamiltonian with coefficients:
                        Spin 1               Spin 2
                1.000000000000       1.000000000000
Lambda-->       0.073111135977       0.073111095203     ... done

.    Trial2    0.145898    -4938.53872846101967

Performing  Pulay mixing of Hamiltonian with coefficients:
                        Spin 1               Spin 2
                1.000000000000       1.000000000000
Lambda-->       0.073111135977       0.073111095203     ... done

.    Trial3    0.055728    -4938.53874094839648

Performing  Pulay mixing of Hamiltonian with coefficients:
                        Spin 1               Spin 2
                1.000000000000       1.000000000000
Lambda-->       0.073111135977       0.073111095203     ... done

.     Cubic    0.285288    -4938.53862720466259    -4938.53954117316698

Performing  Pulay mixing of Hamiltonian with coefficients:
                        Spin 1               Spin 2
                1.000000000000       1.000000000000
Lambda-->       0.073111135977       0.073111095203     ... done

.   Quartic    0.205639    -4938.53869727647998    -4938.53882753234120

Performing  Pulay mixing of Hamiltonian with coefficients:
                        Spin 1               Spin 2
                1.000000000000       1.000000000000
Lambda-->       0.073111135977       0.073111095203     ... done

.    Trial6    0.000557    -4938.53872813358612

Performing  Pulay mixing of Hamiltonian with coefficients:
                        Spin 1               Spin 2
                1.000000000000       1.000000000000
Lambda-->       0.073111135977       0.073111095203     ... done

.  NoMinFnd    0.055728    -4938.53874094839648

--------------------------------------------------------------------------------
  Iter                              Commutator    Free_energy(A=E-TS)     DeltaA
#    1                          0.000016536583   -4938.53874094839648   9.05E-04

Step                       =       0.055728090001
Energy (E)                 =   -4938.441098696541
Entropy (-TS)              =      -0.097642251857
Free energy (A=E-TS)       =   -4938.538740948396
Est. 0K Energy 0.5*(E+A)   =   -4938.489919822468
Residual Non-orthogonality =       0.000000000000
Residual N_electrons       =      -0.000000000002

Spin          Integrated_Ne            Fermi_level     Delta_Fermi_level
   1       343.999998677377        -0.108498745424              5.73E-05
   2       344.000001322639        -0.108498745424              5.73E-05

                           Spin 1           |                 Spin 2           |
     Orb |    H-eigenvalues     Occupancies |    H-eigenvalues     Occupancies |
       1 |    -3.2169560793    1.0000000000 |    -3.2169560827    1.0000000000 | 
                          ------                             ------
     342 |    -0.1116298434    0.7009912915 |    -0.1116298470    0.7009914944 | 
     343 |    -0.1108429586    0.6542782783 |    -0.1108429611    0.6542784370 | 
     344 |    -0.1106867978    0.6446042698 |    -0.1106868004    0.6446044305 | 
                - Gap at zero temperature -
     345 |    -0.1102320463    0.6157764390 |    -0.1102320479    0.6157765419 | 
                                                   - Gap at zero temperature -
     346 |    -0.1090317054    0.5361933567 |    -0.1090317070    0.5361934647 | 
                  Finite temp. Fermi level   |      Finite temp. Fermi level  
     347 |    -0.1080775710    0.4713792173 |    -0.1080775736    0.4713793919 | 
     348 |    -0.1074437678    0.4287197144 |    -0.1074437704    0.4287198860 | 
     349 |    -0.1053944637    0.3005404456 |    -0.1053944672    0.3005406488 | 
     350 |    -0.1046629932    0.2604230971 |    -0.1046629958    0.2604232319 | 
     351 |    -0.1034690137    0.2028344979 |    -0.1034690165    0.2028346220 | 
                          ------                             ------
     498 |     0.5567527213    0.0000000000 |     0.5567527072    0.0000000000 | 

                            |  Abs_value |  Threshold | Converged
     Delta_Free_energy/atom |   2.32E-05 |   1.00E-06 |        No
     Delta_Energy/atom      |   2.29E-05 |   1.00E-04 |       Yes
     Delta_Entropy/atom     |   3.38E-07 |   1.00E-04 |       Yes
     Commutator             |   1.65E-05 |   1.00E-05 |        No
     Delta_Fermi_level      |   5.73E-05 |   1.00E-03 |       Yes

  Line search of the free energy minimum:
  Step_type        Step             Free_energy   Predicted_free_energy
.   Initial    0.000000    -4938.53874094839648

Performing  Pulay mixing of Hamiltonian with coefficients:
                        Spin 1               Spin 2
                1.000000000000       1.000000000000
Lambda-->       0.065806284082       0.065806247179     ... done

.    Trial1    0.055728    -4938.53874016147711

Performing  Pulay mixing of Hamiltonian with coefficients:
                        Spin 1               Spin 2
                1.000000000000       1.000000000000
Lambda-->       0.065806284082       0.065806247179     ... done

.    Trial2    0.021286    -4938.53874641564562

Performing  Pulay mixing of Hamiltonian with coefficients:
                        Spin 1               Spin 2
                1.000000000000       1.000000000000
Lambda-->       0.065806284082       0.065806247179     ... done

. Quadratic    0.026967    -4938.53874666972297    -4938.53874666949832

--------------------------------------------------------------------------------
  Iter                              Commutator    Free_energy(A=E-TS)     DeltaA
#    2                          0.000015522244   -4938.53874666972297  -5.72E-06

Step                       =       0.026966617530
Energy (E)                 =   -4938.441102268536
Entropy (-TS)              =      -0.097644401184
Free energy (A=E-TS)       =   -4938.538746669723
Est. 0K Energy 0.5*(E+A)   =   -4938.489924469130
Residual Non-orthogonality =       0.000000000000
Residual N_electrons       =       0.000000000002

Spin          Integrated_Ne            Fermi_level     Delta_Fermi_level
   1       343.999998608688        -0.108483176511              1.56E-05
   2       344.000001391291        -0.108483176511              1.56E-05

                           Spin 1           |                 Spin 2           |
     Orb |    H-eigenvalues     Occupancies |    H-eigenvalues     Occupancies |
       1 |    -3.2169347397    1.0000000000 |    -3.2169347424    1.0000000000 | 
                          ------                             ------
     342 |    -0.1116154766    0.7010598499 |    -0.1116154793    0.7010600033 | 
     343 |    -0.1108259053    0.6541869074 |    -0.1108259080    0.6541870728 | 
     344 |    -0.1106694919    0.6444959805 |    -0.1106694946    0.6444961481 | 
                - Gap at zero temperature -
     345 |    -0.1102160769    0.6157506574 |    -0.1102160786    0.6157507674 | 
                                                   - Gap at zero temperature -
     346 |    -0.1090154922    0.5361497566 |    -0.1090154939    0.5361498722 | 
                  Finite temp. Fermi level   |      Finite temp. Fermi level  
     347 |    -0.1080614636    0.4713427051 |    -0.1080614663    0.4713428872 | 
     348 |    -0.1074271461    0.4286495542 |    -0.1074271488    0.4286497331 | 
     349 |    -0.1053779299    0.3004852534 |    -0.1053779335    0.3004854629 | 
     350 |    -0.1046473963    0.2604216314 |    -0.1046473990    0.2604217719 | 
     351 |    -0.1034526204    0.2027982287 |    -0.1034526240    0.2027983898 | 
                          ------                             ------
     498 |     0.5552820193    0.0000000000 |     0.5552820052    0.0000000000 | 

                            |  Abs_value |  Threshold | Converged
     Delta_Free_energy/atom |   1.47E-07 |   1.00E-06 |       Yes
     Delta_Energy/atom      |   9.16E-08 |   1.00E-04 |       Yes
     Delta_Entropy/atom     |   5.51E-08 |   1.00E-04 |       Yes
     Commutator             |   1.55E-05 |   1.00E-05 |        No
     Delta_Fermi_level      |   1.56E-05 |   1.00E-03 |       Yes

  Line search of the free energy minimum:
  Step_type        Step             Free_energy   Predicted_free_energy
.   Initial    0.000000    -4938.53874666972297

Performing  Pulay mixing of Hamiltonian with coefficients:
                        Spin 1               Spin 2
               -7.772118869188      -7.772115081427
                8.772118869188       8.772115081427
Lambda-->       0.049506921777       0.049506900576     ... done

.    Trial1    0.026967    -4938.53858508198482

Performing  Pulay mixing of Hamiltonian with coefficients:
                        Spin 1               Spin 2
               -7.772118869188      -7.772115081427
                8.772118869188       8.772115081427
Lambda-->       0.049506921777       0.049506900576     ... done

.    Trial2    0.010300    -4938.53872967999268

Performing  Pulay mixing of Hamiltonian with coefficients:
                        Spin 1               Spin 2
               -7.772118869188      -7.772115081427
                8.772118869188       8.772115081427
Lambda-->       0.049506921777       0.049506900576     ... done

. Quadratic    0.001985    -4938.53848888453285    -4938.53874769651520

Performing  Pulay mixing of Hamiltonian with coefficients:
                        Spin 1               Spin 2
               -7.772118869188      -7.772115081427
                8.772118869188       8.772115081427
Lambda-->       0.049506921777       0.049506900576     ... done

.     Cubic    0.019956    -4938.53874783970878    -4938.53951140129448

--------------------------------------------------------------------------------
  Iter                              Commutator    Free_energy(A=E-TS)     DeltaA
#    3                          0.000020378516   -4938.53874783970878  -1.17E-06

Step                       =       0.019955697983
Energy (E)                 =   -4938.441090264924
Entropy (-TS)              =      -0.097657574796
Free energy (A=E-TS)       =   -4938.538747839709
Est. 0K Energy 0.5*(E+A)   =   -4938.489919052317
Residual Non-orthogonality =       0.000000000000
Residual N_electrons       =      -0.000000000011

Spin          Integrated_Ne            Fermi_level     Delta_Fermi_level
   1       343.999998670649        -0.108358010551              1.25E-04
   2       344.000001329456        -0.108358010551              1.25E-04

                           Spin 1           |                 Spin 2           |
     Orb |    H-eigenvalues     Occupancies |    H-eigenvalues     Occupancies |
       1 |    -3.2167641490    1.0000000000 |    -3.2167641519    1.0000000000 | 
                          ------                             ------
     342 |    -0.1114866743    0.7008524315 |    -0.1114866765    0.7008525624 | 
     343 |    -0.1106947868    0.6538203794 |    -0.1106947891    0.6538205205 | 
     344 |    -0.1105351244    0.6439220822 |    -0.1105351267    0.6439222251 | 
                - Gap at zero temperature -
     345 |    -0.1100860958    0.6154405961 |    -0.1100860981    0.6154407435 | 
                                                   - Gap at zero temperature -
     346 |    -0.1088873489    0.5359482667 |    -0.1088873512    0.5359484213 | 
                  Finite temp. Fermi level   |      Finite temp. Fermi level  
     347 |    -0.1079316789    0.4710295353 |    -0.1079316821    0.4710297573 | 
     348 |    -0.1072986433    0.4284271856 |    -0.1072986456    0.4284273374 | 
     349 |    -0.1052448338    0.3000318688 |    -0.1052448371    0.3000320554 | 
     350 |    -0.1045152006    0.2600533695 |    -0.1045152039    0.2600535403 | 
     351 |    -0.1033184310    0.2024015470 |    -0.1033184335    0.2024016571 | 
                          ------                             ------
     498 |     0.5431847117    0.0000000000 |     0.5431847061    0.0000000000 | 

                            |  Abs_value |  Threshold | Converged
     Delta_Free_energy/atom |   3.00E-08 |   1.00E-06 |       Yes
     Delta_Energy/atom      |   3.08E-07 |   1.00E-04 |       Yes
     Delta_Entropy/atom     |   3.38E-07 |   1.00E-04 |       Yes
     Commutator             |   2.04E-05 |   1.00E-05 |        No
     Delta_Fermi_level      |   1.25E-04 |   1.00E-03 |       Yes

  Line search of the free energy minimum:
  Step_type        Step             Free_energy   Predicted_free_energy
.   Initial    0.000000    -4938.53874783970878

Performing  Pulay mixing of Hamiltonian with coefficients:
                        Spin 1               Spin 2
               -8.152073342810      -8.152075550393
                5.894326148448       5.894327420202
                3.257747194362       3.257748130191
Lambda-->       0.002164959547       0.002164961806     ... done

.    Trial1    0.019956    -4938.53874041888776

Performing  Pulay mixing of Hamiltonian with coefficients:
                        Spin 1               Spin 2
               -8.152073342810      -8.152075550393
                5.894326148448       5.894327420202
                3.257747194362       3.257748130191
Lambda-->       0.002164959547       0.002164961806     ... done

.    Trial2    0.007622    -4938.53872340571525

Performing  Pulay mixing of Hamiltonian with coefficients:
                        Spin 1               Spin 2
               -8.152073342810      -8.152075550393
                5.894326148448       5.894327420202
                3.257747194362       3.257748130191
Lambda-->       0.002164959547       0.002164961806     ... done

.    Trial3    0.002911    -4938.53871410116608

Performing  Pulay mixing of Hamiltonian with coefficients:
                        Spin 1               Spin 2
               -8.152073342810      -8.152075550393
                5.894326148448       5.894327420202
                3.257747194362       3.257748130191
Lambda-->       0.002164959547       0.002164961806     ... done

.     Cubic    0.015676    -4938.53873572047814    -4938.53877571946305

Performing  Pulay mixing of Hamiltonian with coefficients:
                        Spin 1               Spin 2
               -8.152073342810      -8.152075550393
                5.894326148448       5.894327420202
                3.257747194362       3.257748130191
Lambda-->       0.002164959547       0.002164961806     ... done

.   Quartic    0.013078    -4938.53873224306244    -4938.53873799163011

Performing  Pulay mixing of Hamiltonian with coefficients:
                        Spin 1               Spin 2
               -8.152073342810      -8.152075550393
                5.894326148448       5.894327420202
                3.257747194362       3.257748130191
Lambda-->       0.002164959547       0.002164961806     ... done

.    Trial6    0.000029    -4938.53870764342537

Performing  Pulay mixing of Hamiltonian with coefficients:
                        Spin 1               Spin 2
               -8.152073342810      -8.152075550393
                5.894326148448       5.894327420202
                3.257747194362       3.257748130191
Lambda-->       0.002164959547       0.002164961806     ... done

.  NoMinFnd    0.019956    -4938.53874041889139

--------------------------------------------------------------------------------
  Iter                              Commutator    Free_energy(A=E-TS)     DeltaA
#    4                          0.000021053216   -4938.53874041889139   7.42E-06

Step                       =       0.019955697983
Energy (E)                 =   -4938.441038123006
Entropy (-TS)              =      -0.097702295903
Free energy (A=E-TS)       =   -4938.538740418891
Est. 0K Energy 0.5*(E+A)   =   -4938.489889270949
Residual Non-orthogonality =       0.000000000000
Residual N_electrons       =      -0.000000000017

Spin          Integrated_Ne            Fermi_level     Delta_Fermi_level
   1       343.999998760931        -0.107980839301              3.77E-04
   2       344.000001239226        -0.107980839301              3.77E-04

                           Spin 1           |                 Spin 2           |
     Orb |    H-eigenvalues     Occupancies |    H-eigenvalues     Occupancies |
       1 |    -3.2162264366    1.0000000000 |    -3.2162264380    1.0000000000 | 
                          ------                             ------
     342 |    -0.1110993738    0.7002742276 |    -0.1110993768    0.7002743991 | 
     343 |    -0.1102979969    0.6526110659 |    -0.1102979994    0.6526112198 | 
     344 |    -0.1101330520    0.6423669243 |    -0.1101330545    0.6423670802 | 
                - Gap at zero temperature -
     345 |    -0.1096924728    0.6143805117 |    -0.1096924753    0.6143806725 | 
                                                   - Gap at zero temperature -
     346 |    -0.1084963807    0.5350143992 |    -0.1084963832    0.5350145679 | 
                  Finite temp. Fermi level   |      Finite temp. Fermi level  
     347 |    -0.1075399143    0.4700402119 |    -0.1075399168    0.4700403807 | 
     348 |    -0.1069094530    0.4276264856 |    -0.1069094550    0.4276266177 | 
     349 |    -0.1048423592    0.2985878269 |    -0.1048423616    0.2985879686 | 
     350 |    -0.1041178681    0.2589990705 |    -0.1041178705    0.2589992002 | 
     351 |    -0.1029137604    0.2011962136 |    -0.1029137628    0.2011963191 | 
                          ------                             ------
     498 |     0.5062189795    0.0000000000 |     0.5062189805    0.0000000000 | 

                            |  Abs_value |  Threshold | Converged
     Delta_Free_energy/atom |   1.90E-07 |   1.00E-06 |       Yes
     Delta_Energy/atom      |   1.34E-06 |   1.00E-04 |       Yes
     Delta_Entropy/atom     |   1.15E-06 |   1.00E-04 |       Yes
     Commutator             |   2.11E-05 |   1.00E-05 |        No
     Delta_Fermi_level      |   3.77E-04 |   1.00E-03 |       Yes

  Line search of the free energy minimum:
  Step_type        Step             Free_energy   Predicted_free_energy
.   Initial    0.000000    -4938.53874041889139

Performing  Pulay mixing of Hamiltonian with coefficients:
                        Spin 1               Spin 2
               -0.871115007075      -0.871089139796
                0.614592483017       0.614573614752
                0.357915924226       0.357905709441
                0.898606599832       0.898609815602
Lambda-->       0.001887326520       0.001887326631     ... done

.    Trial1    0.019956    -4938.53875091610462

Performing  Pulay mixing of Hamiltonian with coefficients:
                        Spin 1               Spin 2
               -0.871115007075      -0.871089139796
                0.614592483017       0.614573614752
                0.357915924226       0.357905709441
                0.898606599832       0.898609815602
Lambda-->       0.001887326520       0.001887326631     ... done

.    Trial2    0.394299    -4938.53828970255654

Performing  Pulay mixing of Hamiltonian with coefficients:
                        Spin 1               Spin 2
               -0.871115007075      -0.871089139796
                0.614592483017       0.614573614752
                0.357915924226       0.357905709441
                0.898606599832       0.898609815602
Lambda-->       0.001887326520       0.001887326631     ... done

. Quadratic    0.068966    -4938.53876918238075    -4938.53876162599045

--------------------------------------------------------------------------------
  Iter                              Commutator    Free_energy(A=E-TS)     DeltaA
#    5                          0.000016424838   -4938.53876918238075  -2.88E-05

Step                       =       0.068965784686
Energy (E)                 =   -4938.441074605536
Entropy (-TS)              =      -0.097694576902
Free energy (A=E-TS)       =   -4938.538769182381
Est. 0K Energy 0.5*(E+A)   =   -4938.489921893959
Residual Non-orthogonality =       0.000000000000
Residual N_electrons       =      -0.000000000058

Spin          Integrated_Ne            Fermi_level     Delta_Fermi_level
   1       343.999998764782        -0.108100721704             -1.20E-04
   2       344.000001235758        -0.108100721704             -1.20E-04

                           Spin 1           |                 Spin 2           |
     Orb |    H-eigenvalues     Occupancies |    H-eigenvalues     Occupancies |
       1 |    -3.2162977969    1.0000000000 |    -3.2162977977    1.0000000000 | 
                          ------                             ------
     342 |    -0.1112155264    0.7000611557 |    -0.1112155298    0.7000613521 | 
     343 |    -0.1104231336    0.6529351367 |    -0.1104231351    0.6529352311 | 
     344 |    -0.1102720019    0.6435580182 |    -0.1102720043    0.6435581731 | 
                - Gap at zero temperature -
     345 |    -0.1098100158    0.6142296829 |    -0.1098100183    0.6142298428 | 
                                                   - Gap at zero temperature -
     346 |    -0.1086066880    0.5343661477 |    -0.1086066895    0.5343662509 | 
                  Finite temp. Fermi level   |      Finite temp. Fermi level  
     347 |    -0.1076638995    0.4703183278 |    -0.1076639019    0.4703184953 | 
     348 |    -0.1070311245    0.4277456489 |    -0.1070311270    0.4277458133 | 
     349 |    -0.1049660553    0.2988052172 |    -0.1049660577    0.2988053574 | 
     350 |    -0.1042435395    0.2593015134 |    -0.1042435429    0.2593016916 | 
     351 |    -0.1030404814    0.2014954560 |    -0.1030404843    0.2014955837 | 
                          ------                             ------
     498 |     0.5057673222    0.0000000000 |     0.5057673219    0.0000000000 | 

                            |  Abs_value |  Threshold | Converged
     Delta_Free_energy/atom |   7.38E-07 |   1.00E-06 |       Yes
     Delta_Energy/atom      |   9.35E-07 |   1.00E-04 |       Yes
     Delta_Entropy/atom     |   1.98E-07 |   1.00E-04 |       Yes
     Commutator             |   1.64E-05 |   1.00E-05 |        No
     Delta_Fermi_level      |   1.20E-04 |   1.00E-03 |       Yes

  Line search of the free energy minimum:
  Step_type        Step             Free_energy   Predicted_free_energy
.   Initial    0.000000    -4938.53876918238075

Performing  Pulay mixing of Hamiltonian with coefficients:
                        Spin 1               Spin 2
               -6.839961535409      -6.839933761572
                4.989000817197       4.988980400755
                2.672255108896       2.672244168402
               -1.340996113293      -1.340991331681
                1.519701722608       1.519700524095
Lambda-->       0.001431435329       0.001431436289     ... done

.    Trial1    0.068966    -4938.53876114958894

Performing  Pulay mixing of Hamiltonian with coefficients:
                        Spin 1               Spin 2
               -6.839961535409      -6.839933761572
                4.989000817197       4.988980400755
                2.672255108896       2.672244168402
               -1.340996113293      -1.340991331681
                1.519701722608       1.519700524095
Lambda-->       0.001431435329       0.001431436289     ... done

.    Trial2    0.026343    -4938.53877988489603

Performing  Pulay mixing of Hamiltonian with coefficients:
                        Spin 1               Spin 2
               -6.839961535409      -6.839933761572
                4.989000817197       4.988980400755
                2.672255108896       2.672244168402
               -1.340996113293      -1.340991331681
                1.519701722608       1.519700524095
Lambda-->       0.001431435329       0.001431436289     ... done

. Quadratic    0.029734    -4938.53878001019893    -4938.53878002599868

--------------------------------------------------------------------------------
  Iter                              Commutator    Free_energy(A=E-TS)     DeltaA
#    6                          0.000013495277   -4938.53878001019893  -1.08E-05

Step                       =       0.029734472708
Energy (E)                 =   -4938.441072578029
Entropy (-TS)              =      -0.097707432101
Free energy (A=E-TS)       =   -4938.538780010199
Est. 0K Energy 0.5*(E+A)   =   -4938.489926294114
Residual Non-orthogonality =       0.000000000000
Residual N_electrons       =       0.000000000069

Spin          Integrated_Ne            Fermi_level     Delta_Fermi_level
   1       343.999998643134        -0.108182055107             -8.13E-05
   2       344.000001356226        -0.108182055107             -8.13E-05

                           Spin 1           |                 Spin 2           |
     Orb |    H-eigenvalues     Occupancies |    H-eigenvalues     Occupancies |
       1 |    -3.2163879083    1.0000000000 |    -3.2163879098    1.0000000000 | 
                          ------                             ------
     342 |    -0.1112950093    0.6999554133 |    -0.1112950128    0.6999556152 | 
     343 |    -0.1105067272    0.6530744962 |    -0.1105067297    0.6530746534 | 
     344 |    -0.1103547197    0.6436444308 |    -0.1103547222    0.6436445900 | 
                - Gap at zero temperature -
     345 |    -0.1098934583    0.6143656631 |    -0.1098934608    0.6143658279 | 
                                                   - Gap at zero temperature -
     346 |    -0.1086896307    0.5344751072 |    -0.1086896333    0.5344752812 | 
                  Finite temp. Fermi level   |      Finite temp. Fermi level  
     347 |    -0.1077485235    0.4705414018 |    -0.1077485270    0.4705416439 | 
     348 |    -0.1071154825    0.4279471215 |    -0.1071154850    0.4279472937 | 
     349 |    -0.1050508457    0.2990023550 |    -0.1050508484    0.2990025038 | 
     350 |    -0.1043276449    0.2594464129 |    -0.1043276475    0.2594465497 | 
     351 |    -0.1031258134    0.2016705791 |    -0.1031258163    0.2016707067 | 
                          ------                             ------
     498 |     0.5053478483    0.0000000000 |     0.5053478478    0.0000000000 | 

                            |  Abs_value |  Threshold | Converged
     Delta_Free_energy/atom |   2.78E-07 |   1.00E-06 |       Yes
     Delta_Energy/atom      |   5.20E-08 |   1.00E-04 |       Yes
     Delta_Entropy/atom     |   3.30E-07 |   1.00E-04 |       Yes
     Commutator             |   1.35E-05 |   1.00E-05 |        No
     Delta_Fermi_level      |   8.13E-05 |   1.00E-03 |       Yes

  Line search of the free energy minimum:
  Step_type        Step             Free_energy   Predicted_free_energy
.   Initial    0.000000    -4938.53878001019893

Performing  Pulay mixing of Hamiltonian with coefficients:
                        Spin 1               Spin 2
               -8.502677902139      -8.502673185509
                6.182604720037       6.182601041421
                3.382850275978       3.382848400626
               -2.108510872805      -2.108510405283
               -1.535010650835      -1.535012254051
                3.580744429764       3.580746402795
Lambda-->       0.000224477170       0.000224477422     ... done

.    Trial1    0.029734    -4938.53879937436886

Performing  Pulay mixing of Hamiltonian with coefficients:
                        Spin 1               Spin 2
               -8.502677902139      -8.502673185507
                6.182604720037       6.182601041420
                3.382850275978       3.382848400626
               -2.108510872805      -2.108510405282
               -1.535010650835      -1.535012254051
                3.580744429764       3.580746402795
Lambda-->       0.000224477170       0.000224477422     ... done

.    Trial2    0.400343    -4938.53571657214798

Performing  Pulay mixing of Hamiltonian with coefficients:
                        Spin 1               Spin 2
               -8.502677902131      -8.502673185508
                6.182604720031       6.182601041420
                3.382850275975       3.382848400626
               -2.108510872803      -2.108510405282
               -1.535010650835      -1.535012254051
                3.580744429764       3.580746402795
Lambda-->       0.000224477170       0.000224477422     ... done

. Quadratic    0.029401    -4938.53879954313288    -4938.53879937686179

--------------------------------------------------------------------------------
  Iter                              Commutator    Free_energy(A=E-TS)     DeltaA
#    7                          0.000007449982   -4938.53879954313288  -1.95E-05

Step                       =       0.029400887833
Energy (E)                 =   -4938.441059669191
Entropy (-TS)              =      -0.097739873895
Free energy (A=E-TS)       =   -4938.538799543133
Est. 0K Energy 0.5*(E+A)   =   -4938.489929606162
Residual Non-orthogonality =       0.000000000000
Residual N_electrons       =       0.000000000047

Spin          Integrated_Ne            Fermi_level     Delta_Fermi_level
   1       343.999998266887        -0.108503626249             -3.22E-04
   2       344.000001732682        -0.108503626249             -3.22E-04

                           Spin 1           |                 Spin 2           |
     Orb |    H-eigenvalues     Occupancies |    H-eigenvalues     Occupancies |
       1 |    -3.2167128850    1.0000000000 |    -3.2167128870    1.0000000000 | 
                          ------                             ------
     342 |    -0.1116186320    0.7000726458 |    -0.1116186361    0.7000728788 | 
     343 |    -0.1108351691    0.6534979778 |    -0.1108351722    0.6534981684 | 
     344 |    -0.1106922472    0.6446397144 |    -0.1106922503    0.6446399076 | 
                - Gap at zero temperature -
     345 |    -0.1102208481    0.6147407211 |    -0.1102208517    0.6147409544 | 
                                                   - Gap at zero temperature -
     346 |    -0.1090131224    0.5346051363 |    -0.1090131255    0.5346053501 | 
                  Finite temp. Fermi level   |      Finite temp. Fermi level  
     347 |    -0.1080801964    0.4712262901 |    -0.1080802001    0.4712265407 | 
     348 |    -0.1074439372    0.4284057424 |    -0.1074439399    0.4284059227 | 
     349 |    -0.1053858072    0.2997666385 |    -0.1053858105    0.2997668261 | 
     350 |    -0.1046628345    0.2601590625 |    -0.1046628384    0.2601592624 | 
     351 |    -0.1034630421    0.2023574213 |    -0.1034630460    0.2023575907 | 
                          ------                             ------
     498 |     0.5048803466    0.0000000000 |     0.5048803455    0.0000000000 | 

                            |  Abs_value |  Threshold | Converged
     Delta_Free_energy/atom |   5.01E-07 |   1.00E-06 |       Yes
     Delta_Energy/atom      |   3.31E-07 |   1.00E-04 |       Yes
     Delta_Entropy/atom     |   8.32E-07 |   1.00E-04 |       Yes
     Commutator             |   7.45E-06 |   1.00E-05 |       Yes
     Delta_Fermi_level      |   3.22E-04 |   1.00E-03 |       Yes
EDFT occupancies loop converged after    7 iterations.


Writing density kernel to file "Pd_38.dkn" ... done

Writing Hamiltonian to file "Pd_38.ham" ... done


>>> Density kernel optimised for the current NGWF basis:
     ~~~~~~~~~~~~~~~~~~~~~~~~~~~~~~~~~~~~~~~~~~~~~~~~~~~~~~~~~~~
     Total free energy           =  -4.93853879954313E+03  Eh
     [H,K] commutator            =   7.4500E-06
     ~~~~~~~~~~~~~~~~~~~~~~~~~~~~~~~~~~~~~~~~~~~~~~~~~~~~~~~~~~~


################################################################################
########################### NGWF CG iteration  009 #############################
################################################################################
****** Reciprocal space K.E. preconditioning with k_zero =  3.0000 a0^-1 *******

>>> Checking for convergence of NGWFs:   NOT CONVERGED
  ========================================================================
         NGWF RMS gradient =  2.0196E-05 >  2.0000E-06  | above tolerance
  ========================================================================

>>> Improving NGWFs using line search:
============ Calculation of NGWF S^-1 using Hotelling algorithm ================ 
         Iteration  |  Frobenius norm and Maximum abs value    (of I-S*S_n^-1)   
               1       0.22987388E+00     0.10852218E-01
               2       0.91888630E-03     0.40594915E-04
               3       0.81112783E-07     0.32683563E-08
               4       0.23540994E-12     0.24868996E-13
================================================================================
    Initial Ne1:     343.99962989
    Initial Ne2:     343.99963336
      Final Ne1:     343.99999827
      Final Ne2:     344.00000173
============ Calculation of NGWF S^-1 using Hotelling algorithm ================ 
         Iteration  |  Frobenius norm and Maximum abs value    (of I-S*S_n^-1)   
               1       0.29859106E-01     0.14075931E-02
               2       0.16059902E-04     0.72841854E-06
               3       0.25812266E-10     0.10782486E-11
               4       0.22342967E-12     0.17763568E-13
================================================================================
------------------------------- NGWF line search -------------------------------
RMS gradient                =       0.00002019648873
Trial step length           =               1.042360
Gradient along search dir.  =         -0.00484723328
Functional at step 0        =   -4938.53879954313288
Functional at step 1        =   -4938.54094855068706
Functional predicted        =   -4938.54099757154472
Selected quadratic step     =               0.906921
Conjugate gradients coeff.  =               0.000000
--------------------------- NGWF line search finished --------------------------
                                               
Writing NGWFs to file "Pd_38.tightbox_ngwfs"....  done

>>> Optimising kernel for current NGWFs:

--------------------------- Ensemble-DFT optimisation --------------------------
Running ScaLAPACK on   20 processor(s).

--------------------------------------------------------------------------------
  Iter                              Commutator    Free_energy(A=E-TS)     DeltaA
#    0                          0.000012714509   -4938.54099754648360  -2.20E-03

Step                       =       0.381966011250
Energy (E)                 =   -4938.443257672542
Entropy (-TS)              =      -0.097739873895
Free energy (A=E-TS)       =   -4938.540997546484
Est. 0K Energy 0.5*(E+A)   =   -4938.492127609513
Residual Non-orthogonality =       0.000000000000
Residual N_electrons       =       0.000000000047

Spin          Integrated_Ne            Fermi_level     Delta_Fermi_level
   1       343.999998266887        -0.108503626249              9.00E+99
   2       344.000001732682        -0.108503626249              9.00E+99

                           Spin 1           |                 Spin 2           |
     Orb |    H-eigenvalues     Occupancies |    H-eigenvalues     Occupancies |
       1 |    -3.2167128850    1.0000000000 |    -3.2167128870    1.0000000000 | 
                          ------                             ------
     342 |    -0.1116186320    0.7000726458 |    -0.1116186361    0.7000728788 | 
     343 |    -0.1108351691    0.6534979778 |    -0.1108351722    0.6534981684 | 
     344 |    -0.1106922472    0.6446397144 |    -0.1106922503    0.6446399076 | 
                 - Gap at zero temperature - |     - Gap at zero temperature -
     345 |    -0.1102208481    0.6147407211 |    -0.1102208517    0.6147409544 | 
     346 |    -0.1090131224    0.5346051363 |    -0.1090131255    0.5346053501 | 
                  Finite temp. Fermi level   |      Finite temp. Fermi level  
     347 |    -0.1080801964    0.4712262901 |    -0.1080802001    0.4712265407 | 
     348 |    -0.1074439372    0.4284057424 |    -0.1074439399    0.4284059227 | 
     349 |    -0.1053858072    0.2997666385 |    -0.1053858105    0.2997668261 | 
     350 |    -0.1046628345    0.2601590625 |    -0.1046628384    0.2601592624 | 
     351 |    -0.1034630421    0.2023574213 |    -0.1034630460    0.2023575907 | 
                          ------                             ------
     498 |     0.5048803466    0.0000000000 |     0.5048803455    0.0000000000 | 

                            |  Abs_value |  Threshold | Converged
     Delta_Free_energy/atom |   5.64E-05 |   1.00E-06 |        No
     Delta_Energy/atom      |   5.64E-05 |   1.00E-04 |       Yes
     Delta_Entropy/atom     |     n.a.   |   1.00E-03 |      n.a.
     Commutator             |   1.27E-05 |   1.00E-05 |        No
     Delta_Fermi_level      |     n.a.   |   1.00E-03 |      n.a.

  Line search of the free energy minimum:
  Step_type        Step             Free_energy   Predicted_free_energy
.   Initial    0.000000    -4938.54099754648360
[truncated: 15,328,007 more chars]
