# Supplementary material for: Atomistic simulations on the carbidisation processes in Pd nanoparticles
Source: RSC Adv. 2023 Feb 14;13(9):5619–26. doi: 10.1039/d2ra07462a (PMC9926891; doi:10.1039/d2ra07462a)
Supplement: RA-013-D2RA07462A-s001 [file RA-013-D2RA07462A-s001.zip › Supporting Information/1.Pd_38_Truncated_Octahedron/Interstitial_Transition_State/3/2.Product.xyz]

39        
Initial atomic coordinates
C     9.990618   10.000023   10.008316
Pd    6.146324    8.040392    9.968708
Pd    6.136331    9.999915    8.039609
Pd    6.142456    9.999855   11.945282
Pd    6.146212   11.959633    9.968654
Pd    8.048083    6.147591    9.982482
Pd   10.001269    6.142098    8.046494
Pd   10.017235    6.147878   11.951049
Pd    8.044229   10.000051    6.155850
Pd    9.992080    8.047519    6.151933
Pd    7.989536    7.991358    7.990555
Pd    7.990936   10.000128    9.996731
Pd   10.002559    8.001158    9.996979
Pd   10.008044   10.000247    7.998068
Pd    7.991589    8.003082   12.008200
Pd    8.054328    9.999843   13.857014
Pd   10.030974    8.040670   13.853487
Pd   10.003319   10.000072   12.008049
Pd    9.992859   11.952597    6.151564
Pd    7.989334   12.008750    7.990185
Pd    8.048171   13.852319    9.982261
Pd   10.002610   11.998982    9.997043
Pd   10.001691   13.857893    8.046346
Pd    7.991584   11.996876   12.008420
Pd   10.031399   11.959359   13.853726
Pd   10.017713   13.852156   11.951079
Pd   11.954158    6.142245    9.998105
Pd   11.952607   10.000021    6.147725
Pd   12.009368    7.988242    7.990808
Pd   12.001153   10.000324    9.991766
Pd   13.848501    8.047638   10.007888
Pd   13.852677   10.000085    8.048351
Pd   12.009489    7.991537   12.010153
Pd   11.960686    9.999968   13.863557
Pd   13.844739   10.000043   11.954932
Pd   12.009697   12.011878    7.990581
Pd   11.954519   13.857756    9.997987
Pd   13.849177   11.952437   10.007853
Pd   12.009808   12.008538   12.010353
