# Supplementary material for: Atomistic simulations on the carbidisation processes in Pd nanoparticles
Source: RSC Adv. 2023 Feb 14;13(9):5619–26. doi: 10.1039/d2ra07462a (PMC9926891; doi:10.1039/d2ra07462a)
Supplement: RA-013-D2RA07462A-s001 [file RA-013-D2RA07462A-s001.zip › Supporting Information/1.Pd_38_Truncated_Octahedron/Interstitial_Transition_State/3/Pd_38.dat]

TASK transitionstatesearch
tssearch_method : LSTQST
tssearch_lstqst_protocol : CompleteLSTQST 
CUTOFF_ENERGY 800.0000000000   eV                 
MAXIT_NGWF_CG 100            
XC_FUNCTIONAL PBE
SPINPOLARIZED FALSE
CONSTANT_EFIELD 0.0000000000     0.0000000000     0.0000000000     
OUTPUT_DETAIL VERBOSE      
DO_PROPERTIES TRUE
WRITE_DENSITY_PLOT TRUE                     
EDFT TRUE 
write_xyz               : T 
PAW                     : F
edft_spin_fix           : 0
edft_update_scheme      : pulay_mix
edft_maxit              : 10
write_hamiltonian       : T
edft_smearing_width     : 0.1 eV
geom_continuation       : F  
geom_maxiter            : 40  
write_denskern          : T
write_tightbox_ngwfs    : T
write_converged_dkngwfs : F
geom_disp_tol           : 1e-2 bohr
geom_force_tol          : 7e-3 "ha/bohr"

%block lattice_cart
Ang
 20.00000000000       0.000000000000       0.000000000000       
 0.000000000000       20.00000000000       0.000000000000       
 0.000000000000       0.000000000000       20.00000000000      
%endblock lattice_cart

%block positions_abs
Ang
C     8.003906    9.999936   11.995588
Pd    6.139805    8.025828    9.961423
Pd    6.142047    9.999975    8.039516
Pd    6.047497    9.999919   11.949866
Pd    6.139965   11.973990    9.961344
Pd    8.050416    6.144883    9.978270
Pd   10.002394    6.155096    8.055727
Pd   10.021613    6.145102   11.949068
Pd    8.055766   10.000046    6.165549
Pd    9.995826    8.058689    6.164313
Pd    8.009047    8.000641    7.998427
Pd    8.032394   10.000525    9.945730
Pd   10.023746    8.019921    9.975443
Pd   10.016513   10.000632    8.029115
Pd    7.994325    7.947048   12.005509
Pd    8.049806    9.999912   13.952122
Pd   10.038279    8.025890   13.860344
Pd   10.054316   10.000402   11.967455
Pd    9.996300   11.941213    6.164278
Pd    8.009225   11.999498    7.998239
Pd    8.050826   13.854737    9.978035
Pd   10.023926   11.979899    9.975452
Pd   10.002637   13.844471    8.055940
Pd    7.994595   12.052835   12.005546
Pd   10.038664   11.973952   13.860344
Pd   10.022005   13.854636   11.948749
Pd   11.944888    6.155099    9.997271
Pd   11.942490   10.000095    6.157156
Pd   11.989790    8.011912    8.010319
Pd   11.971277   10.000638    9.982995
Pd   13.836250    8.058494   10.004040
Pd   13.843197   10.000125    8.057925
Pd   12.001719    8.000837   11.990530
Pd   11.960963   10.000033   13.857758
Pd   13.835516   10.000096   11.943881
Pd   11.990025   11.988181    8.010311
Pd   11.944789   13.844460    9.997201
Pd   13.836552   11.941394   10.004008
Pd   12.002009   11.999267   11.990520 
%endblock positions_abs
%block positions_abs_product
Ang
C     9.990618   10.000023   10.008316
Pd    6.146324    8.040392    9.968708
Pd    6.136331    9.999915    8.039609
Pd    6.142456    9.999855   11.945282
Pd    6.146212   11.959633    9.968654
Pd    8.048083    6.147591    9.982482
Pd   10.001269    6.142098    8.046494
Pd   10.017235    6.147878   11.951049
Pd    8.044229   10.000051    6.155850
Pd    9.992080    8.047519    6.151933
Pd    7.989536    7.991358    7.990555
Pd    7.990936   10.000128    9.996731
Pd   10.002559    8.001158    9.996979
Pd   10.008044   10.000247    7.998068
Pd    7.991589    8.003082   12.008200
Pd    8.054328    9.999843   13.857014
Pd   10.030974    8.040670   13.853487
Pd   10.003319   10.000072   12.008049
Pd    9.992859   11.952597    6.151564
Pd    7.989334   12.008750    7.990185
Pd    8.048171   13.852319    9.982261
Pd   10.002610   11.998982    9.997043
Pd   10.001691   13.857893    8.046346
Pd    7.991584   11.996876   12.008420
Pd   10.031399   11.959359   13.853726
Pd   10.017713   13.852156   11.951079
Pd   11.954158    6.142245    9.998105
Pd   11.952607   10.000021    6.147725
Pd   12.009368    7.988242    7.990808
Pd   12.001153   10.000324    9.991766
Pd   13.848501    8.047638   10.007888
Pd   13.852677   10.000085    8.048351
Pd   12.009489    7.991537   12.010153
Pd   11.960686    9.999968   13.863557
Pd   13.844739   10.000043   11.954932
Pd   12.009697   12.011878    7.990581
Pd   11.954519   13.857756    9.997987
Pd   13.849177   11.952437   10.007853
Pd   12.009808   12.008538   12.010353
%endblock positions_abs_product

%block species
Pd Pd 46 13 9.0
C  C  6  4  9.0 
%endblock species

%block species_atomic_set
Pd SOLVE
C  SOLVE
%endblock species_atomic_set

%block species_pot
Pd    "Pd_NCP19_PBE_OTF.usp"
C     "C_NCP19_PBE_OTF.usp"
%endblock species_pot

%block species_constraints
Pd NONE
C  NONE
%endblock species_constraints
