# Supplementary material for: Atomistic simulations on the carbidisation processes in Pd nanoparticles
Source: RSC Adv. 2023 Feb 14;13(9):5619–26. doi: 10.1039/d2ra07462a (PMC9926891; doi:10.1039/d2ra07462a)
Supplement: RA-013-D2RA07462A-s001 [file RA-013-D2RA07462A-s001.zip › Supporting Information/1.Pd_38_Truncated_Octahedron/Interstitial_Transition_State/3/Pd_38.out]

==================================================================================
It's Thu 24 Feb 16:13:18 GMT 2022.
*** Starting onetep_launcher (node node-c12l-024, PIDs 16544 16545 16546 16547 16548 16549 16550 16551 16552 16553)...
    - ONETEP arguments: Pd_38.dat
    - Current directory: /lustre/scratch/mmm1045/2.ONETEP_Calculations/2.Octahedron/2.Truncated/1.Pd_38/2.Carbon/Barrier_Test/Interstitial/3/CompleteLSTQST
    - Launcher executable directory: /lustre/home/mmm1045/onetep/utils
    - (-e) ONETEP executable has NOT been specified through command-line
      ... ARCH environment variable has not been set either
      ... resolving onetep.* -> no matches
      ... resolving /lustre/home/mmm1045/onetep/utils/onetep.* -> no matches
      ... resolving /lustre/home/mmm1045/onetep/utils/../bin/onetep.young -> /lustre/home/mmm1045/onetep/utils/../bin/onetep.young
      ... resolving /lustre/scratch/mmm1045/2.ONETEP_Calculations/2.Octahedron/2.Truncated/1.Pd_38/2.Carbon/Barrier_Test/Interstitial/3/CompleteLSTQST/onetep.* -> no matches
      ... resolving /lustre/scratch/mmm1045/2.ONETEP_Calculations/2.Octahedron/2.Truncated/1.Pd_38/2.Carbon/Barrier_Test/Interstitial/3/CompleteLSTQST/../bin/onetep.* -> no matches
      ... trying /lustre/home/mmm1045/onetep/utils/../bin/onetep.young
          -> looks OK
*** Setting up environment...
    - (-s) Process stack size: unlimited
    - (-t) OMP_NUM_THREADS: 4
    - (-o) OMP_STACKSIZE: 64M
    - (-c) Maximum core file size: 2048000
    - (-d) decfort_dump_flag: n
    - (-m) I_MPI_OFA_TRANSLATION_CACHE: 0
    - (-m) I_MPI_DAPL_TRANSLATION_CACHE: 0
    - (-m) I_MPI_DAPL_UD_TRANSLATION_CACHE: 0
*** Starting ONETEP...
    - /lustre/home/mmm1045/onetep/utils/../bin/onetep.young Pd_38.dat
=================================================================================
_________________________________________________________________________________
[0] MPI startup(): I_MPI_DAPL_UD_TRANSLATION_CACHE variable has been removed from the product, its value is ignored

[0] MPI startup(): I_MPI_OFA_TRANSLATION_CACHE variable has been removed from the product, its value is ignored

[0] MPI startup(): I_MPI_DAPL_TRANSLATION_CACHE variable has been removed from the product, its value is ignored

 +---------------------------------------------------------------+
 |                                                               |
 |        ####### #     # ####### ####### ####### ######         |
 |        #     # ##    # #          #    #       #     #        |
 |        #     # # #   # #          #    #       #     #        |
 |        #     # #  #  # #####      #    #####   ######         |
 |        #     # #   # # #          #    #       #              |
 |        #     # #    ## #          #    #       #              |
 |        ####### #     # #######    #    ####### #              |
 |                                                               |
 |        Linear-Scaling Ab Initio Total Energy Program          |
 |                                                               |
 |          Release for academic collaborators of ODG            |
 |                                             Version 6.1.3.14  |
 |                                                               |
 +---------------------------------------------------------------+
 |                                                               |
 |  Authors:                                                     |
 |  Jacek Dziedzic, Peter D. Haynes, Nicholas D. M. Hine,        |
 |  Arash A. Mostofi, Mike C. Payne and Chris-Kriton Skylaris    |
 |                                                               |
 |  Contributors:                                                |
 |  J. Aarons, L. Andrinopoulos, P. W. Avraam, R. A. Bell,       |
 |  A. Bhandari, G. A. Bramley, R. J. Charlton, S. J. Clark,     |
 |  R. J. Clements, G. C. Constantinescu, F. Corsetti,           |
 |  N. Corsini, O. Dieguez, S. M. M. Dubois, K. K. B. Duff,      |
 |  J. M. Escartin, A. Greco, H. Helal, Q. O. Hill, L. P. Lee,   |
 |  J.-H. Li, E. B. Linscott, G. Moynihan, D. D. O`Regan,        |
 |  O. K. Okan, M. J. S. Phipps, C. J. Pickard,                  |
 |  J. C. A. Prentice, M. I. J. Probert, L. E. Ratcliff,         |
 |  M. Robinson, A. Ruiz Serrano, J. S. Spencer, E. W. Tait,     |
 |  G. Teobaldi, D. Turban, V. Vitale, K. A. Wilkinson,          |
 |  C. Weber, J. C. Womack, N. Yeung and T. J. Zuehlsdorff       |
 |                                                               |
 |                                   Copyright (c) 2004-2021     |
 |                                                               |
 |  Please cite:                                                 |
 |  "The ONETEP linear-scaling density functional theory program"|
 |   J. Chem. Phys. 152(17) 174111 (2020)                        |
 |                                                               |
 |          in all publications arising from your use of ONETEP. |
 |                                                               |
 +---------------------------------------------------------------+
 |                                                               |
 |   ONETEP is based on developments described in the following  |
 |   publications:                                               |
 |                                                               |
 |  "Nonorthogonal generalized Wannier function pseudopotential  |
 |   plane-wave method".                                         |
 |   C.-K. Skylaris, A. A. Mostofi, P. D. Haynes, O. Dieguez,    |
 |   M. C. Payne.                                                |
 |   Phys. Rev. B 66 035119 (2002).                              |
 |                                                               |
 |  "Preconditioned iterative minimization for linear-scaling    |
 |   electronic structure calculations".                         |
 |   A. A. Mostofi, P. D. Haynes, C.-K. Skylaris, M. C. Payne.   |
 |   J. Chem. Phys. 119(17), pp.8842-8848 (2003).                |
 |                                                               |
 |  "Total-energy calculations on a real space grid with         |
 |   localized functions and a plane-wave basis".                |
 |   A. A. Mostofi, C.-K. Skylaris, P. D. Haynes, M. C. Payne.   |
 |   Comput. Phys. Commun. 147, pp.788-802 (2002).               |
 |                                                               |
 |  "Accurate kinetic energy evaluation in electronic structure  |
 |   calculations with localized functions on real space grids"  |
 |   C.-K. Skylaris, A. A. Mostofi, P. D. Haynes, C. J. Pickard, |
 |   M. C. Payne.                                                |
 |   Comput. Phys. Commun. 140, pp.315-322 (2001).               |
 |                                                               |
 |  "Accurate ionic forces and geometry optimization in linear-  |
 |   scaling density-functional theory with local orbitals"      |
 |   N. D. M. Hine, M. Robinson, P. D. Haynes, C.-K. Skylaris,   |
 |   M. C. Payne, and A. A. Mostofi.                             |
 |   Phys. Rev. B 83 195102 (2011).                              |
 |                                                               |
 +---------------------------------------------------------------+

Job started: 24-02-2022 16:13 (-0000)
 
Reading parameters from file "Pd_38.dat" ...... done

If your calculation crashes here, before "Checking processes and threads..."
is displayed, then your stack size is insufficient.
If so, use "ulimit -s unlimited" at runtime.
You can disable this check with "check_stack_size F".

Checking processes and threads...
   Determining the default number of threads...
      No default threads set at compilation time: defaulting to 1.
      OpenMP library call suggests 4 threads.
      Hybrid MPI-OpenMP compilation detected.
      Number of MPI processes > 1.
      OMP_NUM_THREADS environment variable present and
      its value matches the one obtained from the OpenMP library call.
      Using this value as default.
      Default threads: 4
      Default applies to threads_max and threads_num_fftboxes.
      Settings in the input file override this default.
   ... done

   Running with 20 MPI processes.
   There are 10 MPI processes running on the same node as the root process.
   Each MPI process is using: 
               1 threads for simulation cell FFTs.
               1 threads for parallel FFT box operations.
               4 threads for loops over batched FFT box operations.
               4 threads in other parallel regions.
... done

Basic input checks...
Resetting ngwf_cg_rotate to TRUE for EDFT calculations
... done

Reading geometry and species blocks from file "Pd_38.dat" ...    
  Number of PPD points along a3 set to 1.  This is 
  the default value, it may have been provided also in the input file.
... done
 Writing xyz coordinates to file "Pd_38.xyz" ... done


--------------------------------------------------------------------------------
---------------------------------- INPUT FILE ----------------------------------
--------------------------------------------------------------------------------

TASK transitionstatesearch                                                      
tssearch_method : LSTQST                                                        
tssearch_lstqst_protocol : CompleteLSTQST                                       
CUTOFF_ENERGY 800.0000000000   eV                                               
MAXIT_NGWF_CG 100                                                               
XC_FUNCTIONAL PBE                                                               
SPINPOLARIZED FALSE                                                             
CONSTANT_EFIELD 0.0000000000     0.0000000000     0.0000000000                  
OUTPUT_DETAIL VERBOSE                                                           
DO_PROPERTIES TRUE                                                              
WRITE_DENSITY_PLOT TRUE                                                         
EDFT TRUE                                                                       
write_xyz               : T                                                     
PAW                     : F                                                     
edft_spin_fix           : 0                                                     
edft_update_scheme      : pulay_mix                                             
edft_maxit              : 10                                                    
write_hamiltonian       : T                                                     
edft_smearing_width     : 0.1 eV                                                
geom_continuation       : F                                                     
geom_maxiter            : 40                                                    
write_denskern          : T                                                     
write_tightbox_ngwfs    : T                                                     
write_converged_dkngwfs : F                                                     
geom_disp_tol           : 1e-2 bohr                                             
geom_force_tol          : 7e-3 "ha/bohr"                                        
%block lattice_cart                                                             
Ang                                                                             
20.00000000000       0.000000000000       0.000000000000                        
0.000000000000       20.00000000000       0.000000000000                        
0.000000000000       0.000000000000       20.00000000000                        
%endblock lattice_cart                                                          
%block positions_abs                                                            
     Hash =  -000004937536205607513351
%endblock positions_abs                                                         
%block positions_abs_product                                                    
     Hash =  -000007547386459800636143
%endblock positions_abs_product                                                 
%block species                                                                  
Pd Pd 46 13 9.0                                                                 
C  C  6  4  9.0                                                                 
%endblock species                                                               
%block species_atomic_set                                                       
Pd SOLVE                                                                        
C  SOLVE                                                                        
%endblock species_atomic_set                                                    
%block species_pot                                                              
Pd    "Pd_NCP19_PBE_OTF.usp"                                                    
C     "C_NCP19_PBE_OTF.usp"                                                     
%endblock species_pot                                                           
%block species_constraints                                                      
Pd NONE                                                                         
C  NONE                                                                         
%endblock species_constraints                                                   

--------------------------------------------------------------------------------
-------------------------------- END INPUT FILE --------------------------------
--------------------------------------------------------------------------------


 
<<<<<<<<<<<<<<<<<<<<<<<<<<<<<<<<< Full system >>>>>>>>>>>>>>>>>>>>>>>>>>>>>>>>>>
<<<<<<<<<<<<<<<<<<<<<<<<< Pseudopotential information >>>>>>>>>>>>>>>>>>>>>>>>>>
File: C_NCP19_PBE_OTF.usp [ 2001 points up to Gmax=  52.9 (1/bohr)]
  Atomic number:  6;  ionic charge:  4.000000
    Shell 1: l = 0; rc = 1.19 bohr
  Core charge supplied for Nonlinear Core Corrections
File: Pd_NCP19_PBE_OTF.usp [ 2001 points up to Gmax=  52.9 (1/bohr)]
  Atomic number: 46;  ionic charge: 18.000000
    Shell 1: l = 0; rc = 1.48 bohr
    Shell 2: l = 0; rc = 1.48 bohr
    Shell 3: l = 1; rc = 1.48 bohr
  Core charge supplied for Nonlinear Core Corrections
<<<<<<<<<<<<<<<<<<<<<<<<<<<<<<<<<<<<<<<<>>>>>>>>>>>>>>>>>>>>>>>>>>>>>>>>>>>>>>>>

-------------------------- Atom counting information ---------------------------
Symbol    Natoms    Nngwfs    Nprojs
  C          1         4         1
  Pd        38       494       190
.......   ......    ......    ......
Totals:     39       498       191
--------------------------------------------------------------------------------

=============================== PSINC grid sizes ===============================
                      Simulation cell:   75 x  75 x  75
                              FFT-box:   75 x  75 x  75
                                  PPD:    5 x   5 x   1
Grid space d1=  0.503927167406a0 (KE cutoff=  29.91358Eh = 813.99005eV)
Grid space d2=  0.503927167406a0 (KE cutoff=  29.91358Eh = 813.99005eV)
Grid space d3=  0.503927167406a0 (KE cutoff=  29.91358Eh = 813.99005eV)
================================================================================

********************* Fourier parallelisation information **********************
       Coarse grid (whole simulation cell) dimensions:     75    75    75
          Real-space ('12') slabs/proc (min max mean):      3     4     3
         Recip-space ('23') slabs/proc (min max mean):      1     2     1
********************************************************************************

********************* Fourier parallelisation information **********************
       Double grid (whole simulation cell) dimensions:    150   150   150
          Real-space ('12') slabs/proc (min max mean):      7     8     7
         Recip-space ('23') slabs/proc (min max mean):      3     4     3
********************************************************************************

Atom SCF Calculation for Pd : Z (AE atom) =  46 : Z (PS atom) =  18
Config String:
Orbitals (num,occ):  5     2.00 6.0010.00 0.00 0.00
Orbitals   (num,l):  5        0    1    2    0    1
Real-space Grid (nr,dr,rmax): 1353    0.0066568047    9.0000000000
Spherical Bessel Basis (nsws,lmax,cutoff):   37    2  176.3951722778
Confining potential (l,width,scale):  0    3.0000000000  100.0000000000
Confining potential (l,width,scale):  1    3.0000000000  100.0000000000
Confining potential (l,width,scale):  2    3.0000000000  100.0000000000
  1        -74.2420228089  -48.1733484465   91.3988812918  -12.1176941279
  2       -148.1839904279  -13.1536968006  119.6792955845  -15.4720506838
  3       -113.3321013079  -30.1572690813  102.4838595968  -13.6016635895
  4       -141.6865266490  -15.4890614439  116.9174365992  -15.2276585379
  5       -122.6125846797  -23.6822485375  108.3634949498  -14.2569457079
  6       -133.2221173236  -18.0028392484  114.0588794146  -14.8772371140
  7       -128.9911987195  -19.6138444432  112.3739820189  -14.6732703913
  8       -130.0704215890  -18.9522415067  113.0529379327  -14.7404473352
  9       -129.7881825862  -19.0098902111  112.9930197116  -14.7296263512
 10       -129.7646781606  -18.9768113592  113.0268927867  -14.7308028985
 11       -129.7513126316  -18.9610783575  113.0429750804  -14.7312559347
 12       -129.7423237065  -18.9498891476  113.0544004056  -14.7315682275
 13       -129.7362712553  -18.9419172009  113.0625306473  -14.7317827711
 14       -129.7321979001  -18.9362238077  113.0683295404  -14.7319301071
 15       -129.7294588055  -18.9321476216  113.0724757032  -14.7320313429
 16       -129.7276187227  -18.9292221623  113.0754473803  -14.7321009660
 17       -129.7263828337  -18.9271176003  113.0775823181  -14.7321489009
 18       -129.7255562501  -18.9255996058  113.0791202533  -14.7321820037
 19       -129.7250018023  -18.9245030593  113.0802297881  -14.7322048183
 20       -129.7246313634  -18.9237088665  113.0810324179  -14.7322206104
 21       -129.7243840294  -18.9231325210  113.0816142104  -14.7322315583
 22       -129.7242183177  -18.9227133164  113.0820368867  -14.7322391747
 23       -129.7241106782  -18.9224072655  113.0823452073  -14.7322445481
 24       -129.7240380854  -18.9221844696  113.0825694186  -14.7322482409
 25       -129.7239907354  -18.9220215542  113.0827332360  -14.7322508325
 26       -129.7239586698  -18.9219024886  113.0828528406  -14.7322526289
 27       -129.7239378223  -18.9218148950  113.0829407627  -14.7322539222
 28       -129.7239245913  -18.9217503097  113.0830055510  -14.7322548612
 29       -129.7239161808  -18.9217027059  113.0830532776  -14.7322555364
 30       -129.7239108377  -18.9216676113  113.0830884441  -14.7322560199
 31       -129.7239074725  -18.9216417167  113.0831143793  -14.7322563664
 32       -129.7239053870  -18.9216225891  113.0831335286  -14.7322566158
 33       -129.7239041253  -18.9216084439  113.0831476845  -14.7322567960
 34       -129.7239033882  -18.9215979717  113.0831581612  -14.7322569268
 35       -129.7239029803  -18.9215902109  113.0831659233  -14.7322570222
 36       -129.7239027747  -18.9215844540  113.0831716798  -14.7322570921
 37       -129.7239026900  -18.9215801798  113.0831759529  -14.7322571436
Atom SCF converged after  37 iterations to a total energy of   -129.72390269

Atom SCF Calculation for C  : Z (AE atom) =   6 : Z (PS atom) =   4
Config String:
Orbitals (num,occ):  2     2.00 2.00
Orbitals   (num,l):  2        0    1
Real-space Grid (nr,dr,rmax): 1353    0.0066568047    9.0000000000
Spherical Bessel Basis (nsws,lmax,cutoff):   37    1  176.3951722778
Confining potential (l,width,scale):  0    3.0000000000  100.0000000000
Confining potential (l,width,scale):  1    3.0000000000  100.0000000000
  1         -5.8591838188   -1.2582654164    4.5135250021   -1.7471920502
  2         -5.6035860817   -1.3649252440    4.4047711452   -1.7030708134
  3         -5.5947807249   -1.3789195009    4.3922085012   -1.6970186380
  4         -5.5979557309   -1.3818514012    4.3898615689   -1.6958530449
  5         -5.5994249070   -1.3835267232    4.3884743930   -1.6952428187
  6         -5.6001601102   -1.3844622988    4.3876834118   -1.6949182005
  7         -5.6005461345   -1.3849784926    4.3872405919   -1.6947440681
  8         -5.6007546064   -1.3852612413    4.3869953419   -1.6946503218
  9         -5.6008688182   -1.3854154297    4.3868604043   -1.6945997821
 10         -5.6009317523   -1.3854992773    4.3867864676   -1.6945725236
 11         -5.6009664670   -1.3855447914    4.3867460653   -1.6945578211
 12         -5.6009855902   -1.3855694670    4.3867240295   -1.6945498919
 13         -5.6009960992   -1.3855828331    4.3867120277   -1.6945456163
 14         -5.6010018582   -1.3855900681    4.3867054982   -1.6945433113
 15         -5.6010050052   -1.3855939823    4.3867019490   -1.6945420689
 16         -5.6010067202   -1.3855960990    4.3867000214   -1.6945413993
 17         -5.6010076523   -1.3855972431    4.3866989751   -1.6945410385
 18         -5.6010081578   -1.3855978614    4.3866984075   -1.6945408441
 19         -5.6010084313   -1.3855981953    4.3866980998   -1.6945407394
 20         -5.6010085789   -1.3855983757    4.3866979331   -1.6945406830
 21         -5.6010086585   -1.3855984731    4.3866978428   -1.6945406526
Atom SCF converged after  21 iterations to a total energy of     -5.60100866
================================================================================
<<<<<<<<<<<<<<<<<<< Starting ONETEP Transition State Search >>>>>>>>>>>>>>>>>>>>
================================================================================

 Transition State Search: output file is "Pd_38.ts"
    
  Number of PPD points along a3 set to 1.  This is 
  the default value, it may have been provided also in the input file.
++++++++++++++++++++++++++++++++++++++++++++++++++++++++++++++++++++++++++++++++
+++++++++++++++++++++++ Linear synchronous transit method ++++++++++++++++++++++
++++++++++++++++++++++++++++++++++++++++++++++++++++++++++++++++++++++++++++++++
 
 +++++++++++++++++++++++++++++++++++++++++++++++++++++++
 Difference vector: Fractional components 
 +++++++++++++++++++++++++++++++++++++++++++++++++++++++
    0.099335600    0.000004350   -0.099363600
    0.000325950    0.000728200    0.000364250
   -0.000285800   -0.000003000    0.000004650
    0.004747950   -0.000003200   -0.000229200
    0.000312350   -0.000717850    0.000365500
   -0.000116650    0.000135400    0.000210600
   -0.000056250   -0.000649900   -0.000461650
   -0.000218900    0.000138800    0.000099050
   -0.000576850    0.000000250   -0.000484950
   -0.000187300   -0.000558500   -0.000619000
   -0.000975550   -0.000464150   -0.000393600
   -0.002072900   -0.000019850    0.002550050
   -0.001059350   -0.000938150    0.001076800
   -0.000423450   -0.000019250   -0.001552350
   -0.000136800    0.002801700    0.000134550
    0.000226100   -0.000003450   -0.004755400
   -0.000365250    0.000739000   -0.000342850
   -0.002549850   -0.000016500    0.002029700
   -0.000172050    0.000569200   -0.000635700
   -0.000994550    0.000462600   -0.000402700
   -0.000132750   -0.000120900    0.000211300
   -0.001065800    0.000954150    0.001079550
   -0.000047300    0.000671100   -0.000479700
   -0.000150550   -0.002797950    0.000143700
   -0.000363250   -0.000729650   -0.000330900
   -0.000214600   -0.000124000    0.000116500
    0.000463500   -0.000642700    0.000041700
    0.000505850   -0.000003700   -0.000471550
    0.000978900   -0.001183500   -0.000975550
    0.001493800   -0.000015700    0.000438550
    0.000612550   -0.000542800    0.000192400
    0.000474000   -0.000002000   -0.000478700
    0.000388500   -0.000465000    0.000981150
   -0.000013850   -0.000003250    0.000289950
    0.000461150   -0.000002650    0.000552550
    0.000983600    0.001184850   -0.000986500
    0.000486500    0.000664800    0.000039300
    0.000631250    0.000552150    0.000192250
    0.000389950    0.000463550    0.000991650
 +++++++++++++++++++++++++++++++++++++++++++++++++++++++
 
 +++++++++++++++++++++++++++++++++++++++++++++++++++++++
 Periodic cell setup complete
 +++++++++++++++++++++++++++++++++++++++++++++++++++++++
 

Determining parallel strategy ...
... using space-filling curve
... NGWF load balancing: max     26;  min     13;  average     25
... Projector load balancing: max     10;  min      5;  average     10
... done
Calculating Ewald energy ...
              Ewald: real-space energy =    8488.937817
        Ewald: reciprocal-space energy =    3558.287465
         Ewald: (sum_charge)**2 Energy =    1846.558097
         Ewald: (sum_charge**2) Energy =     600.677030
                          Ewald Energy =    9599.990156
Basis initialisation ...... NGWF spheres initialised
... Projector spheres initialised
... NGWF tight boxes initialised
... Tight-boxes gathered
... NGWF basis size (local,global):     314602   6051950
... Nonlocal pseudopotential projector initialisation
... done

========================== Sparse matrix information ===========================
                        Overlap matrix filling: 100.00%
                        Density kernel filling: 100.00%
              NGWF-Proj overlap matrix filling:  59.33%
                    Hamiltonian matrix filling: 100.00%
                  NGWF diagonal matrix filling:   2.60%
                             KS matrix filling: 100.00% 
                           KSKS matrix filling: 100.00% 
================================================================================

Sparse matrix initialisation ... done
NGWF initialisation ...... done
============ Calculation of NGWF S^-1 using Hotelling algorithm ================ 
         Iteration  |  Frobenius norm and Maximum abs value    (of I-S*S_n^-1)   
               1       0.22235201E+02     0.99786846E+00
               2       0.22158951E+02     0.99574286E+00
               3       0.22017575E+02     0.99150928E+00
               4       0.21767847E+02     0.98313751E+00
               5       0.21347598E+02     0.96670926E+00
               6       0.20656110E+02     0.93492962E+00
               7       0.19522725E+02     0.87497852E+00
               8       0.17717174E+02     0.84134388E+00
               9       0.15108047E+02     0.82037215E+00
              10       0.12137658E+02     0.79256687E+00
              11       0.10055513E+02     0.76335162E+00
              12       0.92497961E+01     0.74092915E+00
              13       0.88546292E+01     0.72310319E+00
              14       0.84710359E+01     0.69978188E+00
              15       0.79881356E+01     0.66411027E+00
              16       0.73941634E+01     0.61092790E+00
              17       0.67352543E+01     0.54109100E+00
              18       0.60188858E+01     0.48345527E+00
              19       0.51973899E+01     0.42565808E+00
              20       0.42669636E+01     0.35186520E+00
              21       0.32945459E+01     0.27258051E+00
              22       0.22858130E+01     0.19853812E+00
              23       0.13199775E+01     0.12751406E+00
              24       0.55993477E+00     0.60987076E-01
              25       0.13283859E+00     0.15899350E-01
              26       0.10256416E-01     0.12490786E-02
              27       0.72756934E-04     0.87663922E-05
              28       0.37430514E-08     0.44881698E-09
              29       0.22582044E-12     0.20428104E-13
================================================================================
Calculating core density ... ... done
Up spin density kernel initialisation ...... done
Down spin density kernel initialisation ...... done

Writing density kernel to file "Pd_38.dkn" ... done

>>> Optimising kernel for current NGWFs:

--------------------------- Ensemble-DFT optimisation --------------------------
Running ScaLAPACK on   20 processor(s).

--------------------------------------------------------------------------------
  Iter                              Commutator    Free_energy(A=E-TS)     DeltaA
#    0                          0.008174932478   -4931.64469530541919  -4.93E+03

Step                       =       0.381966011250
Energy (E)                 =   -4931.542715067535
Entropy (-TS)              =      -0.101980237884
Free energy (A=E-TS)       =   -4931.644695305419
Est. 0K Energy 0.5*(E+A)   =   -4931.593705186477
Residual Non-orthogonality =       0.000000000000
Residual N_electrons       =       0.000000000000

Spin          Integrated_Ne            Fermi_level     Delta_Fermi_level
   1       344.000000000000        -0.026811184331             -2.68E-02
   2       344.000000000000        -0.026811184331             -2.68E-02

                           Spin 1           |                 Spin 2           |
     Orb |    H-eigenvalues     Occupancies |    H-eigenvalues     Occupancies |
       1 |    -3.0821619933    1.0000000000 |    -3.0821619933    1.0000000000 | 
                          ------                             ------
     340 |    -0.0300273484    0.7058204574 |    -0.0300273484    0.7058204579 | 
     341 |    -0.0290001134    0.6446589185 |    -0.0290001134    0.6446589191 | 
     342 |    -0.0287435116    0.6285071385 |    -0.0287435116    0.6285071391 | 
     343 |    -0.0285446199    0.6157851097 |    -0.0285446199    0.6157851103 | 
     344 |    -0.0270960843    0.5193717804 |    -0.0270960843    0.5193717810 | 
                 - Gap at zero temperature - |     - Gap at zero temperature -
                  Finite temp. Fermi level   |      Finite temp. Fermi level  
     345 |    -0.0264347072    0.4744109869 |    -0.0264347072    0.4744109875 | 
     346 |    -0.0264149406    0.4730699936 |    -0.0264149406    0.4730699942 | 
     347 |    -0.0256034687    0.4185717885 |    -0.0256034687    0.4185717891 | 
     348 |    -0.0254893624    0.4110347840 |    -0.0254893624    0.4110347846 | 
     349 |    -0.0251594098    0.3894856534 |    -0.0251594098    0.3894856540 | 
                          ------                             ------
     498 |     0.7786536955    0.0000000000 |     0.7786536955    0.0000000000 | 

                            |  Abs_value |  Threshold | Converged
     Delta_Free_energy/atom |   1.26E+02 |   1.00E-06 |        No
     Delta_Energy/atom      |   1.26E+02 |   1.00E-04 |        No
     Delta_Entropy/atom     |   2.61E-03 |   1.00E-04 |        No
     Commutator             |   8.17E-03 |   1.00E-05 |        No
     Delta_Fermi_level      |   2.68E-02 |   1.00E-03 |        No

  Line search of the free energy minimum:
  Step_type        Step             Free_energy   Predicted_free_energy
.   Initial    0.000000    -4931.64469530541919

Performing  Pulay mixing of Hamiltonian with coefficients:
                        Spin 1               Spin 2
                1.000000000000       1.000000000000
Lambda-->     184.891883920966     184.891883921076     ... done

.    Trial1    0.381966    -4910.76276989640610

Performing  Pulay mixing of Hamiltonian with coefficients:
                        Spin 1               Spin 2
                1.000000000000       1.000000000000
Lambda-->     184.891883920966     184.891883921076     ... done

.    Trial2    0.145898    -4929.45422611636968

Performing  Pulay mixing of Hamiltonian with coefficients:
                        Spin 1               Spin 2
                1.000000000000       1.000000000000
Lambda-->     184.891883920966     184.891883921076     ... done

. Quadratic    0.028261    -4934.65163614178800    -4931.77886621069683

--------------------------------------------------------------------------------
  Iter                              Commutator    Free_energy(A=E-TS)     DeltaA
#    1                          0.004610413485   -4934.65163614178800  -3.01E+00

Step                       =       0.028261412040
Energy (E)                 =   -4934.547543531093
Entropy (-TS)              =      -0.104092610691
Free energy (A=E-TS)       =   -4934.651636141788
Est. 0K Energy 0.5*(E+A)   =   -4934.599589836440
Residual Non-orthogonality =       0.000000000000
Residual N_electrons       =       0.000000000004

Spin          Integrated_Ne            Fermi_level     Delta_Fermi_level
   1       344.000000001077        -0.042798797271             -1.60E-02
   2       343.999999998825        -0.042798797271             -1.60E-02

                           Spin 1           |                 Spin 2           |
     Orb |    H-eigenvalues     Occupancies |    H-eigenvalues     Occupancies |
       1 |    -3.1174411250    1.0000000000 |    -3.1174411250    1.0000000000 | 
                          ------                             ------
     340 |    -0.0469164309    0.7540768496 |    -0.0469164309    0.7540768495 | 
     341 |    -0.0466978171    0.7428790824 |    -0.0466978171    0.7428790823 | 
     342 |    -0.0447506878    0.6297492427 |    -0.0447506878    0.6297492426 | 
     343 |    -0.0444766100    0.6121978405 |    -0.0444766100    0.6121978403 | 
     344 |    -0.0443477909    0.6038436621 |    -0.0443477909    0.6038436620 | 
                 - Gap at zero temperature - |     - Gap at zero temperature -
                  Finite temp. Fermi level   |      Finite temp. Fermi level  
     345 |    -0.0426699736    0.4912371399 |    -0.0426699736    0.4912371398 | 
     346 |    -0.0424438168    0.4758697690 |    -0.0424438168    0.4758697689 | 
     347 |    -0.0410189059    0.3812284256 |    -0.0410189059    0.3812284255 | 
     348 |    -0.0408801878    0.3723648436 |    -0.0408801878    0.3723648434 | 
     349 |    -0.0405176804    0.3496156575 |    -0.0405176804    0.3496156574 | 
                          ------                             ------
     498 |     0.7594137618    0.0000000000 |     0.7594137618    0.0000000000 | 

                            |  Abs_value |  Threshold | Converged
     Delta_Free_energy/atom |   7.71E-02 |   1.00E-06 |        No
     Delta_Energy/atom      |   7.70E-02 |   1.00E-04 |        No
     Delta_Entropy/atom     |   5.42E-05 |   1.00E-04 |       Yes
     Commutator             |   4.61E-03 |   1.00E-05 |        No
     Delta_Fermi_level      |   1.60E-02 |   1.00E-03 |        No

  Line search of the free energy minimum:
  Step_type        Step             Free_energy   Predicted_free_energy
.   Initial    0.000000    -4934.65163614178800

Performing  Pulay mixing of Hamiltonian with coefficients:
                        Spin 1               Spin 2
                1.000000000000       1.000000000000
Lambda-->      62.897824529079      62.897824528671     ... done

.    Trial1    0.028261    -4935.34508071333130

Performing  Pulay mixing of Hamiltonian with coefficients:
                        Spin 1               Spin 2
                1.000000000000       1.000000000000
Lambda-->      62.897824529079      62.897824528671     ... done

.    Trial2    0.399433    -4921.60939476387011

Performing  Pulay mixing of Hamiltonian with coefficients:
                        Spin 1               Spin 2
                1.000000000000       1.000000000000
Lambda-->      62.897824529079      62.897824528671     ... done

. Quadratic    0.093756    -4935.35625321804309    -4936.00600018744080

--------------------------------------------------------------------------------
  Iter                              Commutator    Free_energy(A=E-TS)     DeltaA
#    2                          0.004248500500   -4935.35625321804309  -7.05E-01

Step                       =       0.093756111271
Energy (E)                 =   -4935.257996046594
Entropy (-TS)              =      -0.098257171415
Free energy (A=E-TS)       =   -4935.356253218043
Est. 0K Energy 0.5*(E+A)   =   -4935.307124632318
Residual Non-orthogonality =       0.000000000000
Residual N_electrons       =       0.000000000035

Spin          Integrated_Ne            Fermi_level     Delta_Fermi_level
   1       344.000000002131        -0.073439247321             -3.06E-02
   2       343.999999997398        -0.073439247321             -3.06E-02

                           Spin 1           |                 Spin 2           |
     Orb |    H-eigenvalues     Occupancies |    H-eigenvalues     Occupancies |
       1 |    -3.1730227872    1.0000000000 |    -3.1730227872    1.0000000000 | 
                          ------                             ------
     343 |    -0.0754176637    0.6314306747 |    -0.0754176637    0.6314306744 | 
     344 |    -0.0741958792    0.5512918961 |    -0.0741958792    0.5512918958 | 
                 - Gap at zero temperature - |     - Gap at zero temperature -
     345 |    -0.0740991789    0.5447742768 |    -0.0740991789    0.5447742765 | 
     346 |    -0.0738949278    0.5309598625 |    -0.0738949278    0.5309598622 | 
     347 |    -0.0738042866    0.5248128847 |    -0.0738042866    0.5248128844 | 
                  Finite temp. Fermi level   |      Finite temp. Fermi level  
     348 |    -0.0724516267    0.4332145653 |    -0.0724516266    0.4332145650 | 
     349 |    -0.0712762269    0.3569577317 |    -0.0712762269    0.3569577314 | 
     350 |    -0.0689342777    0.2269041037 |    -0.0689342777    0.2269041035 | 
     351 |    -0.0674249958    0.1629315314 |    -0.0674249958    0.1629315313 | 
     352 |    -0.0645069938    0.0808679889 |    -0.0645069938    0.0808679888 | 
                          ------                             ------
     498 |     0.7364807392    0.0000000000 |     0.7364807392    0.0000000000 | 

                            |  Abs_value |  Threshold | Converged
     Delta_Free_energy/atom |   1.81E-02 |   1.00E-06 |        No
     Delta_Energy/atom      |   1.82E-02 |   1.00E-04 |        No
     Delta_Entropy/atom     |   1.50E-04 |   1.00E-04 |        No
     Commutator             |   4.25E-03 |   1.00E-05 |        No
     Delta_Fermi_level      |   3.06E-02 |   1.00E-03 |        No

  Line search of the free energy minimum:
  Step_type        Step             Free_energy   Predicted_free_energy
.   Initial    0.000000    -4935.35625321804309

Performing  Pulay mixing of Hamiltonian with coefficients:
                        Spin 1               Spin 2
                0.286055046637       0.286055046635
                0.713944953363       0.713944953365
Lambda-->      31.457952414752      31.457952414223     ... done

.    Trial1    0.093756    -4933.17750221398182

Performing  Pulay mixing of Hamiltonian with coefficients:
                        Spin 1               Spin 2
                0.286055046637       0.286055046635
                0.713944953363       0.713944953365
Lambda-->      31.457952414752      31.457952414223     ... done

.    Trial2    0.035812    -4935.97207593455732

Performing  Pulay mixing of Hamiltonian with coefficients:
                        Spin 1               Spin 2
                0.286055046637       0.286055046635
                0.713944953363       0.713944953365
Lambda-->      31.457952414752      31.457952414223     ... done

. Quadratic    0.030227    -4936.07769097201526    -4935.99383801480599

--------------------------------------------------------------------------------
  Iter                              Commutator    Free_energy(A=E-TS)     DeltaA
#    3                          0.003066698521   -4936.07769097201526  -7.21E-01

Step                       =       0.030227211862
Energy (E)                 =   -4935.980209710798
Entropy (-TS)              =      -0.097481261191
Free energy (A=E-TS)       =   -4936.077690972015
Est. 0K Energy 0.5*(E+A)   =   -4936.028950341406
Residual Non-orthogonality =       0.000000000000
Residual N_electrons       =       0.000000000027

Spin          Integrated_Ne            Fermi_level     Delta_Fermi_level
   1       343.999999999611        -0.071411040051              2.03E-03
   2       344.000000000007        -0.071411040051              2.03E-03

                           Spin 1           |                 Spin 2           |
     Orb |    H-eigenvalues     Occupancies |    H-eigenvalues     Occupancies |
       1 |    -3.1602958796    1.0000000000 |    -3.1602958796    1.0000000000 | 
                          ------                             ------
     342 |    -0.0737980758    0.6569093463 |    -0.0737980758    0.6569093463 | 
     343 |    -0.0727944043    0.5930132108 |    -0.0727944043    0.5930132109 | 
     344 |    -0.0722574061    0.5573243369 |    -0.0722574061    0.5573243370 | 
                 - Gap at zero temperature - |     - Gap at zero temperature -
     345 |    -0.0722174857    0.5546426379 |    -0.0722174857    0.5546426379 | 
     346 |    -0.0715564480    0.5098906752 |    -0.0715564480    0.5098906752 | 
                  Finite temp. Fermi level   |      Finite temp. Fermi level  
     347 |    -0.0702884148    0.4242172702 |    -0.0702884148    0.4242172702 | 
     348 |    -0.0695655216    0.3770248275 |    -0.0695655216    0.3770248275 | 
     349 |    -0.0695074099    0.3733179690 |    -0.0695074099    0.3733179690 | 
     350 |    -0.0673918730    0.2509257865 |    -0.0673918730    0.2509257866 | 
     351 |    -0.0646768099    0.1379414680 |    -0.0646768099    0.1379414681 | 
                          ------                             ------
     498 |     0.7400947809    0.0000000000 |     0.7400947809    0.0000000000 | 

                            |  Abs_value |  Threshold | Converged
     Delta_Free_energy/atom |   1.85E-02 |   1.00E-06 |        No
     Delta_Energy/atom      |   1.85E-02 |   1.00E-04 |        No
     Delta_Entropy/atom     |   1.99E-05 |   1.00E-04 |       Yes
     Commutator             |   3.07E-03 |   1.00E-05 |        No
     Delta_Fermi_level      |   2.03E-03 |   1.00E-03 |        No

  Line search of the free energy minimum:
  Step_type        Step             Free_energy   Predicted_free_energy
.   Initial    0.000000    -4936.07769097201526

Performing  Pulay mixing of Hamiltonian with coefficients:
                        Spin 1               Spin 2
               -0.772102559973      -0.772102559974
                0.366340163062       0.366340163064
                1.405762396911       1.405762396910
Lambda-->       4.105142270749       4.105142270758     ... done

.    Trial1    0.030227    -4936.82574996347739

Performing  Pulay mixing of Hamiltonian with coefficients:
                        Spin 1               Spin 2
               -0.772102559973      -0.772102559974
                0.366340163062       0.366340163064
                1.405762396911       1.405762396910
Lambda-->       4.105142270749       4.105142270758     ... done

.    Trial2    0.400647    -4924.74360199991133

Performing  Pulay mixing of Hamiltonian with coefficients:
                        Spin 1               Spin 2
               -0.772102559973      -0.772102559974
                0.366340163062       0.366340163064
                1.405762396911       1.405762396910
Lambda-->       4.105142270749       4.105142270758     ... done

. Quadratic    0.101535    -4936.57582664335041    -4937.55379821311544

Performing  Pulay mixing of Hamiltonian with coefficients:
                        Spin 1               Spin 2
               -0.772102559973      -0.772102559974
                0.366340163062       0.366340163064
                1.405762396911       1.405762396910
Lambda-->       4.105142270749       4.105142270758     ... done

.     Cubic    0.057850    -4936.84656584487857    -4937.03318378582935

--------------------------------------------------------------------------------
  Iter                              Commutator    Free_energy(A=E-TS)     DeltaA
#    4                          0.001749624616   -4936.84656584487857  -7.69E-01

Step                       =       0.057850008195
Energy (E)                 =   -4936.751580796413
Entropy (-TS)              =      -0.094985048418
Free energy (A=E-TS)       =   -4936.846565844879
Est. 0K Energy 0.5*(E+A)   =   -4936.799073320646
Residual Non-orthogonality =       0.000000000000
Residual N_electrons       =       0.000000000048

Spin          Integrated_Ne            Fermi_level     Delta_Fermi_level
   1       344.000000004577        -0.096891198458             -2.55E-02
   2       343.999999994923        -0.096891198458             -2.55E-02

                           Spin 1           |                 Spin 2           |
     Orb |    H-eigenvalues     Occupancies |    H-eigenvalues     Occupancies |
       1 |    -3.1935691346    1.0000000000 |    -3.1935691346    1.0000000000 | 
                          ------                             ------
     342 |    -0.0996051416    0.6766695422 |    -0.0996051416    0.6766695423 | 
     343 |    -0.0993784387    0.6630282692 |    -0.0993784387    0.6630282693 | 
     344 |    -0.0993191662    0.6594152746 |    -0.0993191662    0.6594152748 | 
                 - Gap at zero temperature - |     - Gap at zero temperature -
     345 |    -0.0980869821    0.5806378112 |    -0.0980869821    0.5806378113 | 
     346 |    -0.0968917775    0.5000393937 |    -0.0968917775    0.5000393939 | 
                  Finite temp. Fermi level   |      Finite temp. Fermi level  
     347 |    -0.0965874013    0.4793447220 |    -0.0965874013    0.4793447222 | 
     348 |    -0.0961653329    0.4507799569 |    -0.0961653329    0.4507799571 | 
     349 |    -0.0924808976    0.2314548104 |    -0.0924808976    0.2314548105 | 
     350 |    -0.0921952578    0.2179177965 |    -0.0921952578    0.2179177966 | 
     351 |    -0.0915998634    0.1915672658 |    -0.0915998634    0.1915672659 | 
                          ------                             ------
     498 |     0.7296741088    0.0000000000 |     0.7296741088    0.0000000000 | 

                            |  Abs_value |  Threshold | Converged
     Delta_Free_energy/atom |   1.97E-02 |   1.00E-06 |        No
     Delta_Energy/atom      |   1.98E-02 |   1.00E-04 |        No
     Delta_Entropy/atom     |   6.40E-05 |   1.00E-04 |       Yes
     Commutator             |   1.75E-03 |   1.00E-05 |        No
     Delta_Fermi_level      |   2.55E-02 |   1.00E-03 |        No

  Line search of the free energy minimum:
  Step_type        Step             Free_energy   Predicted_free_energy
.   Initial    0.000000    -4936.84656584487857

Performing  Pulay mixing of Hamiltonian with coefficients:
                        Spin 1               Spin 2
               -0.533021794989      -0.533021794972
                0.012586616558       0.012586616557
                0.482115047459       0.482115047458
                1.038320130972       1.038320130957
Lambda-->       0.672679537321       0.672679537258     ... done

.    Trial1    0.057850    -4937.07095938213206

Performing  Pulay mixing of Hamiltonian with coefficients:
                        Spin 1               Spin 2
               -0.533021794989      -0.533021794972
                0.012586616558       0.012586616557
                0.482115047459       0.482115047458
                1.038320130972       1.038320130957
Lambda-->       0.672679537321       0.672679537258     ... done

.    Trial2    0.417719    -4936.58114297169959

Performing  Pulay mixing of Hamiltonian with coefficients:
                        Spin 1               Spin 2
               -0.533021794989      -0.533021794972
                0.012586616558       0.012586616557
                0.482115047459       0.482115047458
                1.038320130972       1.038320130957
Lambda-->       0.672679537321       0.672679537258     ... done

. Quadratic    0.183533    -4937.06338304663950    -4937.26911105184263

Performing  Pulay mixing of Hamiltonian with coefficients:
                        Spin 1               Spin 2
               -0.533021794989      -0.533021794972
                0.012586616558       0.012586616557
                0.482115047459       0.482115047458
                1.038320130972       1.038320130957
Lambda-->       0.672679537321       0.672679537258     ... done

.     Cubic    0.114573    -4937.08940890622853    -4937.13442710517575

--------------------------------------------------------------------------------
  Iter                              Commutator    Free_energy(A=E-TS)     DeltaA
#    5                          0.000970804966   -4937.08940890622853  -2.43E-01

Step                       =       0.114572887803
Energy (E)                 =   -4936.990198454317
Entropy (-TS)              =      -0.099210451927
Free energy (A=E-TS)       =   -4937.089408906229
Est. 0K Energy 0.5*(E+A)   =   -4937.039803680273
Residual Non-orthogonality =       0.000000000000
Residual N_electrons       =      -0.000000000015

Spin          Integrated_Ne            Fermi_level     Delta_Fermi_level
   1       343.999999980047        -0.114548703548             -1.77E-02
   2       344.000000020087        -0.114548703548             -1.77E-02

                           Spin 1           |                 Spin 2           |
     Orb |    H-eigenvalues     Occupancies |    H-eigenvalues     Occupancies |
       1 |    -3.2215451673    1.0000000000 |    -3.2215451674    1.0000000000 | 
                          ------                             ------
     343 |    -0.1176103654    0.6970159360 |    -0.1176103654    0.6970159382 | 
     344 |    -0.1173619745    0.6825546353 |    -0.1173619745    0.6825546376 | 
                 - Gap at zero temperature - |     - Gap at zero temperature -
     345 |    -0.1167811628    0.6473676923 |    -0.1167811629    0.6473676947 | 
     346 |    -0.1154588923    0.5616046922 |    -0.1154588923    0.5616046948 | 
     347 |    -0.1152695062    0.5488789349 |    -0.1152695063    0.5488789375 | 
                  Finite temp. Fermi level   |      Finite temp. Fermi level  
     348 |    -0.1142397289    0.4789931123 |    -0.1142397289    0.4789931149 | 
     349 |    -0.1112898812    0.2917750465 |    -0.1112898812    0.2917750487 | 
     350 |    -0.1107010527    0.2597999670 |    -0.1107010527    0.2597999690 | 
     351 |    -0.1090361669    0.1824179117 |    -0.1090361669    0.1824179133 | 
     352 |    -0.1037757177    0.0506179538 |    -0.1037757177    0.0506179543 | 
                          ------                             ------
     498 |     0.7211245575    0.0000000000 |     0.7211245575    0.0000000000 | 

                            |  Abs_value |  Threshold | Converged
     Delta_Free_energy/atom |   6.23E-03 |   1.00E-06 |        No
     Delta_Energy/atom      |   6.12E-03 |   1.00E-04 |        No
     Delta_Entropy/atom     |   1.08E-04 |   1.00E-04 |        No
     Commutator             |   9.71E-04 |   1.00E-05 |        No
     Delta_Fermi_level      |   1.77E-02 |   1.00E-03 |        No

  Line search of the free energy minimum:
  Step_type        Step             Free_energy   Predicted_free_energy
.   Initial    0.000000    -4937.08940890622853

Performing  Pulay mixing of Hamiltonian with coefficients:
                        Spin 1               Spin 2
               -0.214375892922      -0.214375892984
               -0.030121174096      -0.030121174114
                0.091931055611       0.091931055643
                0.421051385698       0.421051385729
                0.731514625709       0.731514625726
Lambda-->       0.319464387471       0.319464387508     ... done

.    Trial1    0.114573    -4937.11227669771142

Performing  Pulay mixing of Hamiltonian with coefficients:
                        Spin 1               Spin 2
               -0.214375892922      -0.214375892984
               -0.030121174096      -0.030121174114
                0.091931055611       0.091931055643
                0.421051385698       0.421051385729
                0.731514625709       0.731514625726
Lambda-->       0.319464387471       0.319464387508     ... done

.    Trial2    0.452776    -4936.29284430699863

Performing  Pulay mixing of Hamiltonian with coefficients:
                        Spin 1               Spin 2
               -0.214375892922      -0.214375892984
               -0.030121174096      -0.030121174114
                0.091931055611       0.091931055643
                0.421051385698       0.421051385729
                0.731514625709       0.731514625726
Lambda-->       0.319464387471       0.319464387508     ... done

. Quadratic    0.074516    -4937.12605908368732    -4937.12157018863127

--------------------------------------------------------------------------------
  Iter                              Commutator    Free_energy(A=E-TS)     DeltaA
#    6                          0.000824755021   -4937.12605908368732  -3.67E-02

Step                       =       0.074516294494
Energy (E)                 =   -4937.025653524489
Entropy (-TS)              =      -0.100405559143
Free energy (A=E-TS)       =   -4937.126059083687
Est. 0K Energy 0.5*(E+A)   =   -4937.075856304088
Residual Non-orthogonality =       0.000000000000
Residual N_electrons       =       0.000000000056

Spin          Integrated_Ne            Fermi_level     Delta_Fermi_level
   1       343.999999997605        -0.120108986696             -5.56E-03
   2       344.000000001929        -0.120108986696             -5.56E-03

                           Spin 1           |                 Spin 2           |
     Orb |    H-eigenvalues     Occupancies |    H-eigenvalues     Occupancies |
       1 |    -3.2316658209    1.0000000000 |    -3.2316658210    1.0000000000 | 
                          ------                             ------
     344 |    -0.1228512798    0.6783550747 |    -0.1228512799    0.6783550771 | 
                 - Gap at zero temperature - |     - Gap at zero temperature -
     345 |    -0.1221176283    0.6333427139 |    -0.1221176283    0.6333427164 | 
     346 |    -0.1210171079    0.5614661717 |    -0.1210171079    0.5614661744 | 
     347 |    -0.1207183316    0.5413584519 |    -0.1207183316    0.5413584546 | 
     348 |    -0.1202365555    0.5086775182 |    -0.1202365556    0.5086775209 | 
                  Finite temp. Fermi level   |      Finite temp. Fermi level  
     349 |    -0.1172738181    0.3161556722 |    -0.1172738181    0.3161556746 | 
     350 |    -0.1166364510    0.2799048713 |    -0.1166364511    0.2799048736 | 
     351 |    -0.1150798807    0.2028620306 |    -0.1150798807    0.2028620324 | 
     352 |    -0.1079064274    0.0348740648 |    -0.1079064274    0.0348740652 | 
     353 |    -0.0957020390    0.0013033306 |    -0.0957020390    0.0013033307 | 
                          ------                             ------
     498 |     0.7194553146    0.0000000000 |     0.7194553146    0.0000000000 | 

                            |  Abs_value |  Threshold | Converged
     Delta_Free_energy/atom |   9.40E-04 |   1.00E-06 |        No
     Delta_Energy/atom      |   9.09E-04 |   1.00E-04 |        No
     Delta_Entropy/atom     |   3.06E-05 |   1.00E-04 |       Yes
     Commutator             |   8.25E-04 |   1.00E-05 |        No
     Delta_Fermi_level      |   5.56E-03 |   1.00E-03 |        No

  Line search of the free energy minimum:
  Step_type        Step             Free_energy   Predicted_free_energy
.   Initial    0.000000    -4937.12605908368732

Performing  Pulay mixing of Hamiltonian with coefficients:
                        Spin 1               Spin 2
               -0.060362928326      -0.060362928363
               -0.025879522604      -0.025879522615
               -0.054758210348      -0.054758210339
                0.104045135687       0.104045135654
                0.606693283667       0.606693283711
                0.430262241924       0.430262241951
Lambda-->       0.229951588599       0.229951588640     ... done

.    Trial1    0.074516    -4937.15269522126255

Performing  Pulay mixing of Hamiltonian with coefficients:
                        Spin 1               Spin 2
               -0.060362928326      -0.060362928363
               -0.025879522604      -0.025879522615
               -0.054758210348      -0.054758210339
                0.104045135687       0.104045135654
                0.606693283667       0.606693283711
                0.430262241924       0.430262241951
Lambda-->       0.229951588599       0.229951588640     ... done

.    Trial2    0.428020    -4936.78041974441931

Performing  Pulay mixing of Hamiltonian with coefficients:
                        Spin 1               Spin 2
               -0.060362928326      -0.060362928363
               -0.025879522604      -0.025879522615
               -0.054758210348      -0.054758210339
                0.104045135687       0.104045135654
                0.606693283667       0.606693283711
                0.430262241924       0.430262241951
Lambda-->       0.229951588599       0.229951588640     ... done

. Quadratic    0.091491    -4937.15149469802327    -4937.15364480897915

Performing  Pulay mixing of Hamiltonian with coefficients:
                        Spin 1               Spin 2
               -0.060362928326      -0.060362928363
               -0.025879522604      -0.025879522615
               -0.054758210348      -0.054758210339
                0.104045135687       0.104045135654
                0.606693283667       0.606693283711
                0.430262241924       0.430262241951
Lambda-->       0.229951588599       0.229951588640     ... done

.     Cubic    0.074912    -4937.15268500023558    -4937.15269591637934

Performing  Pulay mixing of Hamiltonian with coefficients:
                        Spin 1               Spin 2
               -0.060362928326      -0.060362928363
               -0.025879522604      -0.025879522615
               -0.054758210348      -0.054758210339
                0.104045135687       0.104045135654
                0.606693283667       0.606693283711
                0.430262241924       0.430262241951
Lambda-->       0.229951588599       0.229951588640     ... done

.   Quartic    0.070589    -4937.15275093329637    -4937.15274293318635

--------------------------------------------------------------------------------
  Iter                              Commutator    Free_energy(A=E-TS)     DeltaA
#    7                          0.000684325916   -4937.15275093329637  -2.67E-02

Step                       =       0.070588779598
Energy (E)                 =   -4937.051239552952
Entropy (-TS)              =      -0.101511380364
Free energy (A=E-TS)       =   -4937.152750933296
Est. 0K Energy 0.5*(E+A)   =   -4937.101995243124
Residual Non-orthogonality =       0.000000000000
Residual N_electrons       =      -0.000000000020

Spin          Integrated_Ne            Fermi_level     Delta_Fermi_level
   1       344.000000012339        -0.122931165915             -2.82E-03
   2       343.999999987822        -0.122931165915             -2.82E-03

                           Spin 1           |                 Spin 2           |
     Orb |    H-eigenvalues     Occupancies |    H-eigenvalues     Occupancies |
       1 |    -3.2368970721    1.0000000000 |    -3.2368970722    1.0000000000 | 
                          ------                             ------
     344 |    -0.1257242296    0.6813620137 |    -0.1257242297    0.6813620182 | 
                 - Gap at zero temperature - |     - Gap at zero temperature -
     345 |    -0.1251230809    0.6448450246 |    -0.1251230810    0.6448450293 | 
     346 |    -0.1240330663    0.5744046375 |    -0.1240330664    0.5744046425 | 
     347 |    -0.1236341869    0.5476805421 |    -0.1236341870    0.5476805472 | 
     348 |    -0.1231954985    0.5179745510 |    -0.1231954986    0.5179745561 | 
                  Finite temp. Fermi level   |      Finite temp. Fermi level  
     349 |    -0.1203423516    0.3308244536 |    -0.1203423517    0.3308244582 | 
     350 |    -0.1196256689    0.2891574560 |    -0.1196256690    0.2891574602 | 
     351 |    -0.1181307670    0.2131122228 |    -0.1181307671    0.2131122262 | 
     352 |    -0.1097395394    0.0268660984 |    -0.1097395395    0.0268660990 | 
     353 |    -0.0972192579    0.0009141247 |    -0.0972192579    0.0009141247 | 
                          ------                             ------
     498 |     0.7189557275    0.0000000000 |     0.7189557274    0.0000000000 | 

                            |  Abs_value |  Threshold | Converged
     Delta_Free_energy/atom |   6.84E-04 |   1.00E-06 |        No
     Delta_Energy/atom      |   6.56E-04 |   1.00E-04 |        No
     Delta_Entropy/atom     |   2.84E-05 |   1.00E-04 |       Yes
     Commutator             |   6.84E-04 |   1.00E-05 |        No
     Delta_Fermi_level      |   2.82E-03 |   1.00E-03 |        No

  Line search of the free energy minimum:
  Step_type        Step             Free_energy   Predicted_free_energy
.   Initial    0.000000    -4937.15275093329637

Performing  Pulay mixing of Hamiltonian with coefficients:
                        Spin 1               Spin 2
                0.161164511377       0.161164511392
                0.005002971746       0.005002971816
               -0.208296178139      -0.208296178235
               -0.314780334613      -0.314780334460
               -0.075669840808      -0.075669840734
                0.564463137389       0.564463137279
                0.868115733047       0.868115732942
Lambda-->       0.128530342852       0.128530342846     ... done

.    Trial1    0.070589    -4937.18566185970940

Performing  Pulay mixing of Hamiltonian with coefficients:
                        Spin 1               Spin 2
                0.161164511377       0.161164511392
                0.005002971746       0.005002971816
               -0.208296178139      -0.208296178235
               -0.314780334613      -0.314780334460
               -0.075669840808      -0.075669840734
                0.564463137389       0.564463137279
                0.868115733047       0.868115732942
Lambda-->       0.128530342852       0.128530342846     ... done

.    Trial2    0.425592    -4937.09049510743262

Performing  Pulay mixing of Hamiltonian with coefficients:
                        Spin 1               Spin 2
                0.161164511377       0.161164511392
                0.005002971746       0.005002971816
               -0.208296178139      -0.208296178235
               -0.314780334613      -0.314780334460
               -0.075669840808      -0.075669840734
                0.564463137389       0.564463137279
                0.868115733047       0.868115732942
Lambda-->       0.128530342852       0.128530342846     ... done

. Quadratic    0.170405    -4937.18412099673515    -4937.20285237013286

Performing  Pulay mixing of Hamiltonian with coefficients:
                        Spin 1               Spin 2
                0.161164511377       0.161164511392
                0.005002971746       0.005002971816
               -0.208296178139      -0.208296178235
               -0.314780334613      -0.314780334460
               -0.075669840808      -0.075669840734
                0.564463137389       0.564463137279
                0.868115733047       0.868115732942
Lambda-->       0.128530342852       0.128530342846     ... done

.     Cubic    0.114908    -4937.18731148608094    -4937.19071039437858

--------------------------------------------------------------------------------
  Iter                              Commutator    Free_energy(A=E-TS)     DeltaA
#    8                          0.000460046217   -4937.18731148608094  -3.46E-02

Step                       =       0.114908417306
Energy (E)                 =   -4937.083504815990
Entropy (-TS)              =      -0.103806670085
Free energy (A=E-TS)       =   -4937.187311486081
Est. 0K Energy 0.5*(E+A)   =   -4937.135408151035
Residual Non-orthogonality =       0.000000000000
Residual N_electrons       =       0.000000000006

Spin          Integrated_Ne            Fermi_level     Delta_Fermi_level
   1       343.999999993530        -0.127527892548             -4.60E-03
   2       344.000000006423        -0.127527892548             -4.60E-03

                           Spin 1           |                 Spin 2           |
     Orb |    H-eigenvalues     Occupancies |    H-eigenvalues     Occupancies |
       1 |    -3.2471106331    1.0000000000 |    -3.2471106330    1.0000000000 | 
                          ------                             ------
     344 |    -0.1303636316    0.6838778848 |    -0.1303636318    0.6838778973 | 
                 - Gap at zero temperature - |     - Gap at zero temperature -
     345 |    -0.1301733441    0.6725784912 |    -0.1301733434    0.6725784480 | 
     346 |    -0.1292502713    0.6150730119 |    -0.1292502715    0.6150730256 | 
     347 |    -0.1282723278    0.5504707639 |    -0.1282723280    0.5504707782 | 
     348 |    -0.1280821486    0.5376342140 |    -0.1280821479    0.5376341651 | 
                  Finite temp. Fermi level   |      Finite temp. Fermi level  
     349 |    -0.1254911733    0.3648848499 |    -0.1254911735    0.3648848632 | 
     350 |    -0.1246032845    0.3109174778 |    -0.1246032847    0.3109174901 | 
     351 |    -0.1232734203    0.2390834207 |    -0.1232734205    0.2390834312 | 
     352 |    -0.1126548281    0.0171711707 |    -0.1126548283    0.0171711716 | 
     353 |    -0.0994506672    0.0004804675 |    -0.0994506674    0.0004804675 | 
                          ------                             ------
     498 |     0.7192691662    0.0000000000 |     0.7192691670    0.0000000000 | 

                            |  Abs_value |  Threshold | Converged
     Delta_Free_energy/atom |   8.86E-04 |   1.00E-06 |        No
     Delta_Energy/atom      |   8.27E-04 |   1.00E-04 |        No
     Delta_Entropy/atom     |   5.89E-05 |   1.00E-04 |       Yes
     Commutator             |   4.60E-04 |   1.00E-05 |        No
     Delta_Fermi_level      |   4.60E-03 |   1.00E-03 |        No

  Line search of the free energy minimum:
  Step_type        Step             Free_energy   Predicted_free_energy
.   Initial    0.000000    -4937.18731148608094

Performing  Pulay mixing of Hamiltonian with coefficients:
                        Spin 1               Spin 2
                0.244013234865       0.244013234826
                0.037825724775       0.037825724786
               -0.188436202349      -0.188436202378
               -0.349083089164      -0.349083088924
               -0.707132532002      -0.707132531525
                0.125578797148       0.125578797169
                0.825618961654       0.825618961358
                1.011615105072       1.011615104689
Lambda-->       0.044342331748       0.044342331784     ... done

.    Trial1    0.114908    -4937.19906938483291

Performing  Pulay mixing of Hamiltonian with coefficients:
                        Spin 1               Spin 2
                0.244013234865       0.244013234826
                0.037825724775       0.037825724786
               -0.188436202349      -0.188436202378
               -0.349083089164      -0.349083088924
               -0.707132532002      -0.707132531525
                0.125578797148       0.125578797169
                0.825618961654       0.825618961358
                1.011615105072       1.011615104689
Lambda-->       0.044342331748       0.044342331784     ... done

.    Trial2    0.452983    -4937.03154102856297

Performing  Pulay mixing of Hamiltonian with coefficients:
                        Spin 1               Spin 2
                0.244013234865       0.244013234826
                0.037825724775       0.037825724786
               -0.188436202349      -0.188436202378
               -0.349083089164      -0.349083088924
               -0.707132532002      -0.707132531525
                0.125578797148       0.125578797169
                0.825618961654       0.825618961358
                1.011615105072       1.011615104689
Lambda-->       0.044342331748       0.044342331784     ... done

. Quadratic    0.096218    -4937.20170322408558    -4937.19953042460384

--------------------------------------------------------------------------------
  Iter                              Commutator    Free_energy(A=E-TS)     DeltaA
#    9                          0.000326990700   -4937.20170322408558  -1.44E-02

Step                       =       0.096218368181
Energy (E)                 =   -4937.096640254198
Entropy (-TS)              =      -0.105062969943
Free energy (A=E-TS)       =   -4937.201703224086
Est. 0K Energy 0.5*(E+A)   =   -4937.149171739142
Residual Non-orthogonality =       0.000000000000
Residual N_electrons       =      -0.000000000056

Spin          Integrated_Ne            Fermi_level     Delta_Fermi_level
   1       344.000000007721        -0.130190528329             -2.66E-03
   2       343.999999992707        -0.130190528329             -2.66E-03

                           Spin 1           |                 Spin 2           |
     Orb |    H-eigenvalues     Occupancies |    H-eigenvalues     Occupancies |
       1 |    -3.2548609990    1.0000000000 |    -3.2548609990    1.0000000000 | 
                          ------                             ------
     344 |    -0.1327510284    0.6674676489 |    -0.1327510290    0.6674676890 | 
                 - Gap at zero temperature - |     - Gap at zero temperature -
     345 |    -0.1326223787    0.6596525181 |    -0.1326223785    0.6596525034 | 
     346 |    -0.1319738094    0.6189891323 |    -0.1319738091    0.6189891169 | 
     347 |    -0.1312362971    0.5706664362 |    -0.1312362968    0.5706664202 | 
     348 |    -0.1310851208    0.5605595321 |    -0.1310851206    0.5605595160 | 
                  Finite temp. Fermi level   |      Finite temp. Fermi level  
     349 |    -0.1285180787    0.3881486934 |    -0.1285180784    0.3881486779 | 
     350 |    -0.1276474402    0.3335848167 |    -0.1276474399    0.3335848023 | 
     351 |    -0.1263485353    0.2600961450 |    -0.1263485360    0.2600961815 | 
     352 |    -0.1140863911    0.0123435884 |    -0.1140863908    0.0123435877 | 
     353 |    -0.1002378975    0.0002884793 |    -0.1002378972    0.0002884792 | 
                          ------                             ------
     498 |     0.7211566341    0.0000000000 |     0.7211566342    0.0000000000 | 

                            |  Abs_value |  Threshold | Converged
     Delta_Free_energy/atom |   3.69E-04 |   1.00E-06 |        No
     Delta_Energy/atom      |   3.37E-04 |   1.00E-04 |        No
     Delta_Entropy/atom     |   3.22E-05 |   1.00E-04 |       Yes
     Commutator             |   3.27E-04 |   1.00E-05 |        No
     Delta_Fermi_level      |   2.66E-03 |   1.00E-03 |        No

  Line search of the free energy minimum:
  Step_type        Step             Free_energy   Predicted_free_energy
.   Initial    0.000000    -4937.20170322408558

Performing  Pulay mixing of Hamiltonian with coefficients:
                        Spin 1               Spin 2
                0.206971690464       0.206971690443
                0.034414768402       0.034414768420
               -0.128134989215      -0.128134989213
               -0.230372475356      -0.230372475150
               -0.679926255125      -0.679926255004
               -0.064260488347      -0.064260488321
                0.528356814505       0.528356814440
                0.954601746047       0.954601745668
                0.378349188626       0.378349188718
Lambda-->       0.018994237284       0.018994237294     ... done

.    Trial1    0.096218    -4937.20686095413294

Performing  Pulay mixing of Hamiltonian with coefficients:
                        Spin 1               Spin 2
                0.206971690464       0.206971690443
                0.034414768402       0.034414768420
               -0.128134989215      -0.128134989213
               -0.230372475356      -0.230372475150
               -0.679926255125      -0.679926255004
               -0.064260488347      -0.064260488321
                0.528356814505       0.528356814440
                0.954601746047       0.954601745668
                0.378349188626       0.378349188718
Lambda-->       0.018994237284       0.018994237294     ... done

.    Trial2    0.441432    -4937.10110508067100

Performing  Pulay mixing of Hamiltonian with coefficients:
                        Spin 1               Spin 2
                0.206971690464       0.206971690443
                0.034414768402       0.034414768420
               -0.128134989215      -0.128134989213
               -0.230372475356      -0.230372475150
               -0.679926255125      -0.679926255004
               -0.064260488347      -0.064260488321
                0.528356814505       0.528356814440
                0.954601746047       0.954601745668
                0.378349188626       0.378349188718
Lambda-->       0.018994237284       0.018994237294     ... done

. Quadratic    0.080978    -4937.20801290227973    -4937.20705034268576

--------------------------------------------------------------------------------
  Iter                              Commutator    Free_energy(A=E-TS)     DeltaA
#   10                          0.000230727593   -4937.20801290227973  -6.31E-03

Step                       =       0.080978338407
Energy (E)                 =   -4937.102700393734
Entropy (-TS)              =      -0.105312508633
Free energy (A=E-TS)       =   -4937.208012902280
Est. 0K Energy 0.5*(E+A)   =   -4937.155356648007
Residual Non-orthogonality =       0.000000000000
Residual N_electrons       =      -0.000000000088

Spin          Integrated_Ne            Fermi_level     Delta_Fermi_level
   1       343.999999985734        -0.129965340465              2.25E-04
   2       344.000000014945        -0.129965340465              2.25E-04

                           Spin 1           |                 Spin 2           |
     Orb |    H-eigenvalues     Occupancies |    H-eigenvalues     Occupancies |
       1 |    -3.2562988174    1.0000000000 |    -3.2562988172    1.0000000000 | 
                          ------                             ------
     344 |    -0.1324270194    0.6614724678 |    -0.1324270195    0.6614724764 | 
                 - Gap at zero temperature - |     - Gap at zero temperature -
     345 |    -0.1323439009    0.6563893731 |    -0.1323439011    0.6563893818 | 
     346 |    -0.1318263820    0.6239668014 |    -0.1318263822    0.6239668104 | 
     347 |    -0.1310243560    0.5715493749 |    -0.1310243561    0.5715493843 | 
     348 |    -0.1309524042    0.5667482242 |    -0.1309524035    0.5667481736 | 
                  Finite temp. Fermi level   |      Finite temp. Fermi level  
     349 |    -0.1283302516    0.3905658518 |    -0.1283302518    0.3905658609 | 
     350 |    -0.1274585946    0.3357868820 |    -0.1274585948    0.3357868905 | 
     351 |    -0.1261956067    0.2638980129 |    -0.1261956069    0.2638980208 | 
     352 |    -0.1137990394    0.0121390563 |    -0.1137990395    0.0121390568 | 
     353 |    -0.0998554841    0.0002764007 |    -0.0998554843    0.0002764007 | 
                          ------                             ------
     498 |     0.7225711344    0.0000000000 |     0.7225711345    0.0000000000 | 

                            |  Abs_value |  Threshold | Converged
     Delta_Free_energy/atom |   1.62E-04 |   1.00E-06 |        No
     Delta_Energy/atom      |   1.55E-04 |   1.00E-04 |        No
     Delta_Entropy/atom     |   6.40E-06 |   1.00E-04 |       Yes
     Commutator             |   2.31E-04 |   1.00E-05 |        No
     Delta_Fermi_level      |   2.25E-04 |   1.00E-03 |       Yes
Finished EDFT density kernel iterations (  10)


Writing density kernel to file "Pd_38.dkn" ... done

Writing Hamiltonian to file "Pd_38.ham" ... done


>>> Density kernel optimised for the current NGWF basis:
     ~~~~~~~~~~~~~~~~~~~~~~~~~~~~~~~~~~~~~~~~~~~~~~~~~~~~~~~~~~~
     Total free energy           =  -4.93720801290228E+03  Eh
     [H,K] commutator            =   2.3073E-04
     ~~~~~~~~~~~~~~~~~~~~~~~~~~~~~~~~~~~~~~~~~~~~~~~~~~~~~~~~~~~


################################################################################
########################### NGWF CG iteration  001 #############################
################################################################################
****** Reciprocal space K.E. preconditioning with k_zero =  3.0000 a0^-1 *******

>>> Checking for convergence of NGWFs:   NOT CONVERGED
  ========================================================================
         NGWF RMS gradient =  4.8677E-04 >  2.0000E-06  | above tolerance
  ========================================================================

>>> Improving NGWFs using line search:
============ Calculation of NGWF S^-1 using Hotelling algorithm ================ 
         Iteration  |  Frobenius norm and Maximum abs value    (of I-S*S_n^-1)   
               1       0.69969471E-01     0.32011278E-02
               2       0.13197372E-03     0.54953364E-05
               3       0.14891654E-08     0.71889522E-10
               4       0.22723762E-12     0.33750780E-13
================================================================================
    Initial Ne1:     343.99791812
    Initial Ne2:     343.99791815
      Final Ne1:     343.99999999
      Final Ne2:     344.00000001
============ Calculation of NGWF S^-1 using Hotelling algorithm ================ 
         Iteration  |  Frobenius norm and Maximum abs value    (of I-S*S_n^-1)   
               1       0.40768787E+00     0.18842912E-01
               2       0.41310287E-02     0.16176417E-03
               3       0.15358472E-05     0.61553810E-07
               4       0.37000189E-12     0.46185278E-13
================================================================================
------------------------------- NGWF line search -------------------------------
RMS gradient                =       0.00048676855693
Trial step length           =               0.122474
Gradient along search dir.  =         -2.81570538692
Functional at step 0        =   -4937.20801290227973
Functional at step 1        =   -4937.52787586316026
Functional predicted        =   -4938.39776056994288
Selected quadratic step     =               0.845080
Conjugate gradients coeff.  =               0.000000
--------------------------- NGWF line search finished --------------------------
                                               
Writing NGWFs to file "Pd_38.tightbox_ngwfs"....  done

>>> Optimising kernel for current NGWFs:

--------------------------- Ensemble-DFT optimisation --------------------------
Running ScaLAPACK on   20 processor(s).

--------------------------------------------------------------------------------
  Iter                              Commutator    Free_energy(A=E-TS)     DeltaA
#    0                          0.000750069025   -4938.39696542721140  -1.19E+00

Step                       =       0.381966011250
Energy (E)                 =   -4938.291652918666
Entropy (-TS)              =      -0.105312508633
Free energy (A=E-TS)       =   -4938.396965427211
Est. 0K Energy 0.5*(E+A)   =   -4938.344309172939
Residual Non-orthogonality =       0.000000000000
Residual N_electrons       =      -0.000000000088

Spin          Integrated_Ne            Fermi_level     Delta_Fermi_level
   1       343.999999985734        -0.129965340465              9.00E+99
   2       344.000000014945        -0.129965340465              9.00E+99

                           Spin 1           |                 Spin 2           |
     Orb |    H-eigenvalues     Occupancies |    H-eigenvalues     Occupancies |
       1 |    -3.2562988174    1.0000000000 |    -3.2562988172    1.0000000000 | 
                          ------                             ------
     344 |    -0.1324270194    0.6614724678 |    -0.1324270195    0.6614724764 | 
                - Gap at zero temperature -
     345 |    -0.1323439009    0.6563893731 |    -0.1323439011    0.6563893818 | 
                                                   - Gap at zero temperature -
     346 |    -0.1318263820    0.6239668014 |    -0.1318263822    0.6239668104 | 
     347 |    -0.1310243560    0.5715493749 |    -0.1310243561    0.5715493843 | 
     348 |    -0.1309524042    0.5667482242 |    -0.1309524035    0.5667481736 | 
                  Finite temp. Fermi level   |      Finite temp. Fermi level  
     349 |    -0.1283302516    0.3905658518 |    -0.1283302518    0.3905658609 | 
     350 |    -0.1274585946    0.3357868820 |    -0.1274585948    0.3357868905 | 
     351 |    -0.1261956067    0.2638980129 |    -0.1261956069    0.2638980208 | 
     352 |    -0.1137990394    0.0121390563 |    -0.1137990395    0.0121390568 | 
     353 |    -0.0998554841    0.0002764007 |    -0.0998554843    0.0002764007 | 
                          ------                             ------
     498 |     0.7225711344    0.0000000000 |     0.7225711345    0.0000000000 | 

                            |  Abs_value |  Threshold | Converged
     Delta_Free_energy/atom |   3.05E-02 |   1.00E-06 |        No
     Delta_Energy/atom      |   3.05E-02 |   1.00E-04 |        No
     Delta_Entropy/atom     |     n.a.   |   1.00E-03 |      n.a.
     Commutator             |   7.50E-04 |   1.00E-05 |        No
     Delta_Fermi_level      |     n.a.   |   1.00E-03 |      n.a.

  Line search of the free energy minimum:
  Step_type        Step             Free_energy   Predicted_free_energy
.   Initial    0.000000    -4938.39696542721140

Performing  Pulay mixing of Hamiltonian with coefficients:
                        Spin 1               Spin 2
                1.000000000000       1.000000000000
Lambda-->       1.620223124174       1.620223124008     ... done

.    Trial1    0.381966    -4937.64143866706036

Performing  Pulay mixing of Hamiltonian with coefficients:
                        Spin 1               Spin 2
                1.000000000000       1.000000000000
Lambda-->       1.620223124174       1.620223124008     ... done

.    Trial2    0.145898    -4938.22850188221310

Performing  Pulay mixing of Hamiltonian with coefficients:
                        Spin 1               Spin 2
                1.000000000000       1.000000000000
Lambda-->       1.620223124174       1.620223124008     ... done

.    Trial3    0.055728    -4938.28725527975166

Performing  Pulay mixing of Hamiltonian with coefficients:
                        Spin 1               Spin 2
                1.000000000000       1.000000000000
Lambda-->       1.620223124174       1.620223124008     ... done

.    Trial4    0.021286    -4938.28385905474079

Performing  Pulay mixing of Hamiltonian with coefficients:
                        Spin 1               Spin 2
                1.000000000000       1.000000000000
Lambda-->       1.620223124174       1.620223124008     ... done

.   Quartic    0.101837    -4938.26939749949815    -4938.35423676215942

Performing  Pulay mixing of Hamiltonian with coefficients:
                        Spin 1               Spin 2
                1.000000000000       1.000000000000
Lambda-->       1.620223124174       1.620223124008     ... done

.    Trial6    0.000213    -4938.27476204559753

Performing  Pulay mixing of Hamiltonian with coefficients:
                        Spin 1               Spin 2
                1.000000000000       1.000000000000
Lambda-->       1.620223124174       1.620223124008     ... done

.  NoMinFnd    0.055728    -4938.28725527975166

--------------------------------------------------------------------------------
  Iter                              Commutator    Free_energy(A=E-TS)     DeltaA
#    1                          0.000692207422   -4938.28725527975166   1.10E-01

Step                       =       0.055728090001
Energy (E)                 =   -4938.182614547604
Entropy (-TS)              =      -0.104640732174
Free energy (A=E-TS)       =   -4938.287255279752
Est. 0K Energy 0.5*(E+A)   =   -4938.234934913678
Residual Non-orthogonality =       0.000000000000
Residual N_electrons       =      -0.000000000027

Spin          Integrated_Ne            Fermi_level     Delta_Fermi_level
   1       344.000000014655        -0.126990058839              2.98E-03
   2       343.999999985562        -0.126990058839              2.98E-03

                           Spin 1           |                 Spin 2           |
     Orb |    H-eigenvalues     Occupancies |    H-eigenvalues     Occupancies |
       1 |    -3.2506111321    1.0000000000 |    -3.2506111316    1.0000000000 | 
                          ------                             ------
     344 |    -0.1297473218    0.6792432326 |    -0.1297473218    0.6792432316 | 
                                                   - Gap at zero temperature -
     345 |    -0.1296079743    0.6709262736 |    -0.1296079743    0.6709262728 | 
                - Gap at zero temperature -
     346 |    -0.1286564017    0.6114565837 |    -0.1286564017    0.6114565850 | 
     347 |    -0.1279624453    0.5657672772 |    -0.1279624454    0.5657672801 | 
     348 |    -0.1277272505    0.5499829619 |    -0.1277272505    0.5499829653 | 
                  Finite temp. Fermi level   |      Finite temp. Fermi level  
     349 |    -0.1251324839    0.3762545594 |    -0.1251324840    0.3762545684 | 
     350 |    -0.1242820907    0.3236862891 |    -0.1242820909    0.3236862992 | 
     351 |    -0.1229898446    0.2518964248 |    -0.1229898448    0.2518964341 | 
     352 |    -0.1115173665    0.0146238216 |    -0.1115173670    0.0146238239 | 
     353 |    -0.0979925875    0.0003740734 |    -0.0979925876    0.0003740734 | 
                          ------                             ------
     498 |     0.7208455690    0.0000000000 |     0.7208455693    0.0000000000 | 

                            |  Abs_value |  Threshold | Converged
     Delta_Free_energy/atom |   2.81E-03 |   1.00E-06 |        No
     Delta_Energy/atom      |   2.80E-03 |   1.00E-04 |        No
     Delta_Entropy/atom     |   1.72E-05 |   1.00E-04 |       Yes
     Commutator             |   6.92E-04 |   1.00E-05 |        No
     Delta_Fermi_level      |   2.98E-03 |   1.00E-03 |        No

  Line search of the free energy minimum:
  Step_type        Step             Free_energy   Predicted_free_energy
.   Initial    0.000000    -4938.28725527975166

Performing  Pulay mixing of Hamiltonian with coefficients:
                        Spin 1               Spin 2
                1.000000000000       1.000000000000
Lambda-->       1.170713108411       1.170713109452     ... done

.    Trial1    0.055728    -4938.25607767174461

Performing  Pulay mixing of Hamiltonian with coefficients:
                        Spin 1               Spin 2
                1.000000000000       1.000000000000
Lambda-->       1.170713108411       1.170713109452     ... done

.    Trial2    0.021286    -4938.29940057755812

Performing  Pulay mixing of Hamiltonian with coefficients:
                        Spin 1               Spin 2
                1.000000000000       1.000000000000
Lambda-->       1.170713108411       1.170713109452     ... done

. Quadratic    0.019338    -4938.29952819904520    -4938.29952508003680

--------------------------------------------------------------------------------
  Iter                              Commutator    Free_energy(A=E-TS)     DeltaA
#    2                          0.000609316786   -4938.29952819904520  -1.23E-02

Step                       =       0.019338243749
Energy (E)                 =   -4938.195040564166
Entropy (-TS)              =      -0.104487634944
Free energy (A=E-TS)       =   -4938.299528199045
Est. 0K Energy 0.5*(E+A)   =   -4938.247284381605
Residual Non-orthogonality =       0.000000000000
Residual N_electrons       =      -0.000000000065

Spin          Integrated_Ne            Fermi_level     Delta_Fermi_level
   1       344.000000007923        -0.126239151554              7.51E-04
   2       343.999999992589        -0.126239151554              7.51E-04

                           Spin 1           |                 Spin 2           |
     Orb |    H-eigenvalues     Occupancies |    H-eigenvalues     Occupancies |
       1 |    -3.2493316936    1.0000000000 |    -3.2493316939    1.0000000000 | 
                          ------                             ------
     344 |    -0.1289855138    0.6785966238 |    -0.1289855134    0.6785965989 | 
                - Gap at zero temperature -
     345 |    -0.1289203569    0.6747174123 |    -0.1289203574    0.6747174405 | 
                                                   - Gap at zero temperature -
     346 |    -0.1278221722    0.6060564995 |    -0.1278221727    0.6060565283 | 
     347 |    -0.1272028660    0.5651874462 |    -0.1272028665    0.5651874747 | 
     348 |    -0.1269151549    0.5458586424 |    -0.1269151536    0.5458585503 | 
                  Finite temp. Fermi level   |      Finite temp. Fermi level  
     349 |    -0.1243199983    0.3723302654 |    -0.1243199987    0.3723302878 | 
     350 |    -0.1234948316    0.3215246001 |    -0.1234948319    0.3215246198 | 
     351 |    -0.1221968976    0.2497468008 |    -0.1221968973    0.2497467835 | 
     352 |    -0.1109760160    0.0154686883 |    -0.1109760154    0.0154686857 | 
     353 |    -0.0975096612    0.0004023594 |    -0.0975096611    0.0004023594 | 
                          ------                             ------
     498 |     0.7205669991    0.0000000000 |     0.7205669990    0.0000000000 | 

                            |  Abs_value |  Threshold | Converged
     Delta_Free_energy/atom |   3.15E-04 |   1.00E-06 |        No
     Delta_Energy/atom      |   3.19E-04 |   1.00E-04 |        No
     Delta_Entropy/atom     |   3.93E-06 |   1.00E-04 |       Yes
     Commutator             |   6.09E-04 |   1.00E-05 |        No
     Delta_Fermi_level      |   7.51E-04 |   1.00E-03 |       Yes

  Line search of the free energy minimum:
  Step_type        Step             Free_energy   Predicted_free_energy
.   Initial    0.000000    -4938.29952819904520

Performing  Pulay mixing of Hamiltonian with coefficients:
                        Spin 1               Spin 2
                0.050207639622       0.050207639209
                0.949792360378       0.949792360791
Lambda-->       0.842599942368       0.842599943037     ... done

.    Trial1    0.019338    -4938.30399650484833

Performing  Pulay mixing of Hamiltonian with coefficients:
                        Spin 1               Spin 2
                0.050207639622       0.050207639209
                0.949792360378       0.949792360791
Lambda-->       0.842599942368       0.842599943037     ... done

.    Trial2    0.393918    -4938.19839525851603

Performing  Pulay mixing of Hamiltonian with coefficients:
                        Spin 1               Spin 2
                0.050207639622       0.050207639209
                0.949792360378       0.949792360791
Lambda-->       0.842599942368       0.842599943037     ... done

. Quadratic    0.098385    -4938.31208641406374    -4938.31213346179265

--------------------------------------------------------------------------------
  Iter                              Commutator    Free_energy(A=E-TS)     DeltaA
#    3                          0.000545009977   -4938.31208641406374  -1.26E-02

Step                       =       0.098384902421
Energy (E)                 =   -4938.208644178409
Entropy (-TS)              =      -0.103442235659
Free energy (A=E-TS)       =   -4938.312086414064
Est. 0K Energy 0.5*(E+A)   =   -4938.260365296236
Residual Non-orthogonality =       0.000000000000
Residual N_electrons       =      -0.000000000003

Spin          Integrated_Ne            Fermi_level     Delta_Fermi_level
   1       343.999999962706        -0.122623464086              3.62E-03
   2       344.000000037321        -0.122623464086              3.62E-03

                           Spin 1           |                 Spin 2           |
     Orb |    H-eigenvalues     Occupancies |    H-eigenvalues     Occupancies |
       1 |    -3.2432935749    1.0000000000 |    -3.2432935743    1.0000000000 | 
                          ------                             ------
     344 |    -0.1254581991    0.6838188187 |    -0.1254581993    0.6838188284 | 
                - Gap at zero temperature -
     345 |    -0.1251925328    0.6679849751 |    -0.1251925330    0.6679849851 | 
                                                   - Gap at zero temperature -
     346 |    -0.1238468448    0.5824652672 |    -0.1238468450    0.5824652780 | 
     347 |    -0.1235258747    0.5610835186 |    -0.1235258748    0.5610835295 | 
     348 |    -0.1230257677    0.5273410398 |    -0.1230257678    0.5273410507 | 
                  Finite temp. Fermi level   |      Finite temp. Fermi level  
     349 |    -0.1203953877    0.3529046182 |    -0.1203953878    0.3529046277 | 
     350 |    -0.1196805413    0.3098507305 |    -0.1196805414    0.3098507394 | 
     351 |    -0.1183475898    0.2380255396 |    -0.1183475898    0.2380255418 | 
     352 |    -0.1084351948    0.0206159418 |    -0.1084351948    0.0206159419 | 
     353 |    -0.0952686528    0.0005847801 |    -0.0952686528    0.0005847801 | 
                          ------                             ------
     498 |     0.7191565902    0.0000000000 |     0.7191565904    0.0000000000 | 

                            |  Abs_value |  Threshold | Converged
     Delta_Free_energy/atom |   3.22E-04 |   1.00E-06 |        No
     Delta_Energy/atom      |   3.49E-04 |   1.00E-04 |        No
     Delta_Entropy/atom     |   2.68E-05 |   1.00E-04 |       Yes
     Commutator             |   5.45E-04 |   1.00E-05 |        No
     Delta_Fermi_level      |   3.62E-03 |   1.00E-03 |        No

  Line search of the free energy minimum:
  Step_type        Step             Free_energy   Predicted_free_energy
.   Initial    0.000000    -4938.31208641406374

Performing  Pulay mixing of Hamiltonian with coefficients:
                        Spin 1               Spin 2
               -2.332935674506      -2.332935668540
                0.649795823067       0.649795824042
                2.683139851439       2.683139844498
Lambda-->       0.072285757840       0.072285757012     ... done

.    Trial1    0.098385    -4938.33419074800167

Performing  Pulay mixing of Hamiltonian with coefficients:
                        Spin 1               Spin 2
               -2.332935674506      -2.332935668540
                0.649795823067       0.649795824042
                2.683139851439       2.683139844498
Lambda-->       0.072285757840       0.072285757012     ... done

.    Trial2    0.442771    -4938.06255686313580

Performing  Pulay mixing of Hamiltonian with coefficients:
                        Spin 1               Spin 2
               -2.332935674506      -2.332935668540
                0.649795823067       0.649795824042
                2.683139851439       2.683139844498
Lambda-->       0.072285757840       0.072285757012     ... done

. Quadratic    0.098273    -4938.33421414230270    -4938.33419077668259

--------------------------------------------------------------------------------
  Iter                              Commutator    Free_energy(A=E-TS)     DeltaA
#    4                          0.000351285513   -4938.33421414230270  -2.21E-02

Step                       =       0.098272960795
Energy (E)                 =   -4938.234109019137
Entropy (-TS)              =      -0.100105123133
Free energy (A=E-TS)       =   -4938.334214142303
Est. 0K Energy 0.5*(E+A)   =   -4938.284161580719
Residual Non-orthogonality =       0.000000000000
Residual N_electrons       =       0.000000000033

Spin          Integrated_Ne            Fermi_level     Delta_Fermi_level
   1       344.000000098955        -0.114530350870              8.09E-03
   2       343.999999900757        -0.114530350870              8.09E-03

                           Spin 1           |                 Spin 2           |
     Orb |    H-eigenvalues     Occupancies |    H-eigenvalues     Occupancies |
       1 |    -3.2293131803    1.0000000000 |    -3.2293131797    1.0000000000 | 
                          ------                             ------
     343 |    -0.1175465831    0.6943989022 |    -0.1175465826    0.6943988733 | 
     344 |    -0.1173123164    0.6807059892 |    -0.1173123168    0.6807060146 | 
                - Gap at zero temperature -
     345 |    -0.1166726800    0.6417488301 |    -0.1166726805    0.6417488569 | 
                                                   - Gap at zero temperature -
     346 |    -0.1151115483    0.5394561129 |    -0.1151115478    0.5394560787 | 
     347 |    -0.1150966006    0.5384454077 |    -0.1150966001    0.5384453735 | 
                  Finite temp. Fermi level   |      Finite temp. Fermi level  
     348 |    -0.1143860193    0.4901825157 |    -0.1143860187    0.4901824812 | 
     349 |    -0.1117294228    0.3181735494 |    -0.1117294222    0.3181735190 | 
     350 |    -0.1109682460    0.2750187001 |    -0.1109682464    0.2750187226 | 
     351 |    -0.1097131021    0.2123443286 |    -0.1097131015    0.2123443030 | 
     352 |    -0.1031695739    0.0434612115 |    -0.1031695742    0.0434612146 | 
                          ------                             ------
     498 |     0.7139611574    0.0000000000 |     0.7139611576    0.0000000000 | 

                            |  Abs_value |  Threshold | Converged
     Delta_Free_energy/atom |   5.67E-04 |   1.00E-06 |        No
     Delta_Energy/atom      |   6.53E-04 |   1.00E-04 |        No
     Delta_Entropy/atom     |   8.56E-05 |   1.00E-04 |       Yes
     Commutator             |   3.51E-04 |   1.00E-05 |        No
     Delta_Fermi_level      |   8.09E-03 |   1.00E-03 |        No

  Line search of the free energy minimum:
  Step_type        Step             Free_energy   Predicted_free_energy
.   Initial    0.000000    -4938.33421414230270

Performing  Pulay mixing of Hamiltonian with coefficients:
                        Spin 1               Spin 2
               -1.695073952848      -1.695073954149
                0.459097425216       0.459097426898
                1.947201374346       1.947201375731
                0.288775153285       0.288775151519
Lambda-->       0.040666499496       0.040666499375     ... done

.    Trial1    0.098273    -4938.34071629544451

Performing  Pulay mixing of Hamiltonian with coefficients:
                        Spin 1               Spin 2
               -1.695073952848      -1.695073954149
                0.459097425216       0.459097426898
                1.947201374346       1.947201375731
                0.288775153285       0.288775151519
Lambda-->       0.040666499496       0.040666499375     ... done

.    Trial2    0.442702    -4938.29304103998857

Performing  Pulay mixing of Hamiltonian with coefficients:
                        Spin 1               Spin 2
               -1.695073952848      -1.695073954149
                0.459097425216       0.459097426898
                1.947201374346       1.947201375731
                0.288775153285       0.288775151519
Lambda-->       0.040666499496       0.040666499375     ... done

. Quadratic    0.120724    -4938.33988603735634    -4938.34094922450004

Performing  Pulay mixing of Hamiltonian with coefficients:
                        Spin 1               Spin 2
               -1.695073952848      -1.695073954149
                0.459097425216       0.459097426898
                1.947201374346       1.947201375731
                0.288775153285       0.288775151519
Lambda-->       0.040666499496       0.040666499375     ... done

.     Cubic    0.085238    -4938.34104819701770    -4938.34085117320774

--------------------------------------------------------------------------------
  Iter                              Commutator    Free_energy(A=E-TS)     DeltaA
#    5                          0.000228823412   -4938.34104819701770  -6.83E-03

Step                       =       0.085237671094
Energy (E)                 =   -4938.240813411328
Entropy (-TS)              =      -0.100234785622
Free energy (A=E-TS)       =   -4938.341048197018
Est. 0K Energy 0.5*(E+A)   =   -4938.290930804173
Residual Non-orthogonality =       0.000000000000
Residual N_electrons       =       0.000000000068

Spin          Integrated_Ne            Fermi_level     Delta_Fermi_level
   1       343.999999948268        -0.114595758112             -6.54E-05
   2       344.000000051137        -0.114595758112             -6.54E-05

                           Spin 1           |                 Spin 2           |
     Orb |    H-eigenvalues     Occupancies |    H-eigenvalues     Occupancies |
       1 |    -3.2290570293    1.0000000000 |    -3.2290570288    1.0000000000 | 
                          ------                             ------
     343 |    -0.1175773892    0.6923971899 |    -0.1175773894    0.6923972000 | 
     344 |    -0.1172012929    0.6701820306 |    -0.1172012931    0.6701820407 | 
                - Gap at zero temperature -
     345 |    -0.1167827698    0.6445393915 |    -0.1167827699    0.6445394016 | 
                                                   - Gap at zero temperature -
     346 |    -0.1151809714    0.5397275959 |    -0.1151809715    0.5397276055 | 
     347 |    -0.1150620700    0.5316802674 |    -0.1150620701    0.5316802770 | 
                  Finite temp. Fermi level   |      Finite temp. Fermi level  
     348 |    -0.1143422187    0.4827587848 |    -0.1143422188    0.4827587937 | 
     349 |    -0.1117938628    0.3181164544 |    -0.1117938629    0.3181164603 | 
     350 |    -0.1112117439    0.2847856720 |    -0.1112117440    0.2847856771 | 
     351 |    -0.1098347856    0.2149168932 |    -0.1098347856    0.2149168928 | 
     352 |    -0.1031420923    0.0424224474 |    -0.1031420922    0.0424224464 | 
                          ------                             ------
     498 |     0.7132721772    0.0000000000 |     0.7132721769    0.0000000000 | 

                            |  Abs_value |  Threshold | Converged
     Delta_Free_energy/atom |   1.75E-04 |   1.00E-06 |        No
     Delta_Energy/atom      |   1.72E-04 |   1.00E-04 |        No
     Delta_Entropy/atom     |   3.32E-06 |   1.00E-04 |       Yes
     Commutator             |   2.29E-04 |   1.00E-05 |        No
     Delta_Fermi_level      |   6.54E-05 |   1.00E-03 |       Yes

  Line search of the free energy minimum:
  Step_type        Step             Free_energy   Predicted_free_energy
.   Initial    0.000000    -4938.34104819701770

Performing  Pulay mixing of Hamiltonian with coefficients:
                        Spin 1               Spin 2
               -0.919421226874      -0.919421229471
                0.256567330495       0.256567331952
                1.055286453674       1.055286456494
                0.242279790187       0.242279789527
                0.365287652518       0.365287651497
Lambda-->       0.034585615512       0.034585615454     ... done

.    Trial1    0.085238    -4938.34245921513138

Performing  Pulay mixing of Hamiltonian with coefficients:
                        Spin 1               Spin 2
               -0.919421226874      -0.919421229471
                0.256567330495       0.256567331952
                1.055286453674       1.055286456494
                0.242279790187       0.242279789527
                0.365287652518       0.365287651497
Lambda-->       0.034585615512       0.034585615454     ... done

.    Trial2    0.434646    -4938.33736891359968

Performing  Pulay mixing of Hamiltonian with coefficients:
                        Spin 1               Spin 2
               -0.919421226874      -0.919421229471
                0.256567330495       0.256567331952
                1.055286453674       1.055286456494
                0.242279790187       0.242279789527
                0.365287652518       0.365287651497
Lambda-->       0.034585615512       0.034585615454     ... done

. Quadratic    0.158213    -4938.34267508501307    -4938.34284053146803

--------------------------------------------------------------------------------
  Iter                              Commutator    Free_energy(A=E-TS)     DeltaA
#    6                          0.000189776930   -4938.34267508501307  -1.63E-03

Step                       =       0.158212776807
Energy (E)                 =   -4938.242657143202
Entropy (-TS)              =      -0.100017941783
Free energy (A=E-TS)       =   -4938.342675085013
Est. 0K Energy 0.5*(E+A)   =   -4938.292666114108
Residual Non-orthogonality =       0.000000000000
Residual N_electrons       =       0.000000000027

Spin          Integrated_Ne            Fermi_level     Delta_Fermi_level
   1       344.000000003486        -0.114865520939             -2.70E-04
   2       343.999999996274        -0.114865520939             -2.70E-04

                           Spin 1           |                 Spin 2           |
     Orb |    H-eigenvalues     Occupancies |    H-eigenvalues     Occupancies |
       1 |    -3.2286072806    1.0000000000 |    -3.2286072808    1.0000000000 | 
                          ------                             ------
     343 |    -0.1178020377    0.6897763759 |    -0.1178020372    0.6897763447 | 
     344 |    -0.1174533503    0.6691162095 |    -0.1174533507    0.6691162339 | 
                                                   - Gap at zero temperature -
     345 |    -0.1169612008    0.6388251576 |    -0.1169612003    0.6388251238 | 
                - Gap at zero temperature -
     346 |    -0.1154655868    0.5407314596 |    -0.1154655872    0.5407314867 | 
     347 |    -0.1152486313    0.5260390615 |    -0.1152486307    0.5260390248 | 
                  Finite temp. Fermi level   |      Finite temp. Fermi level  
     348 |    -0.1145826841    0.4807683643 |    -0.1145826836    0.4807683275 | 
     349 |    -0.1121011575    0.3203359516 |    -0.1121011579    0.3203359751 | 
     350 |    -0.1114742183    0.2843818788 |    -0.1114742187    0.2843819007 | 
     351 |    -0.1101143551    0.2153674923 |    -0.1101143549    0.2153674841 | 
     352 |    -0.1035832863    0.0443584430 |    -0.1035832861    0.0443584409 | 
                          ------                             ------
     498 |     0.7104299414    0.0000000000 |     0.7104299416    0.0000000000 | 

                            |  Abs_value |  Threshold | Converged
     Delta_Free_energy/atom |   4.17E-05 |   1.00E-06 |        No
     Delta_Energy/atom      |   4.73E-05 |   1.00E-04 |       Yes
     Delta_Entropy/atom     |   5.56E-06 |   1.00E-04 |       Yes
     Commutator             |   1.90E-04 |   1.00E-05 |        No
     Delta_Fermi_level      |   2.70E-04 |   1.00E-03 |       Yes

  Line search of the free energy minimum:
  Step_type        Step             Free_energy   Predicted_free_energy
.   Initial    0.000000    -4938.34267508501307

Performing  Pulay mixing of Hamiltonian with coefficients:
                        Spin 1               Spin 2
                0.155477718969       0.155477717648
               -0.029437262304      -0.029437262275
               -0.193806652458      -0.193806651228
                0.040851333221       0.040851333859
                0.438532393719       0.438532394276
                0.588382468854       0.588382467721
Lambda-->       0.027356973975       0.027356973969     ... done

.    Trial1    0.158213    -4938.33780227229545

Performing  Pulay mixing of Hamiltonian with coefficients:
                        Spin 1               Spin 2
                0.155477718969       0.155477717648
               -0.029437262304      -0.029437262275
               -0.193806652458      -0.193806651228
                0.040851333221       0.040851333859
                0.438532393719       0.438532394276
                0.588382468854       0.588382467721
Lambda-->       0.027356973975       0.027356973969     ... done

.    Trial2    0.060432    -4938.34305342995140

Performing  Pulay mixing of Hamiltonian with coefficients:
                        Spin 1               Spin 2
                0.155477718969       0.155477717648
               -0.029437262304      -0.029437262275
               -0.193806652458      -0.193806651228
                0.040851333221       0.040851333859
                0.438532393719       0.438532394276
                0.588382468854       0.588382467721
Lambda-->       0.027356973975       0.027356973969     ... done

. Quadratic    0.038475    -4938.34331351525725    -4938.34323614813820

--------------------------------------------------------------------------------
  Iter                              Commutator    Free_energy(A=E-TS)     DeltaA
#    7                          0.000172554656   -4938.34331351525725  -6.38E-04

Step                       =       0.038475239323
Energy (E)                 =   -4938.243307386902
Entropy (-TS)              =      -0.100006128349
Free energy (A=E-TS)       =   -4938.343313515257
Est. 0K Energy 0.5*(E+A)   =   -4938.293310451079
Residual Non-orthogonality =       0.000000000000
Residual N_electrons       =       0.000000000008

Spin          Integrated_Ne            Fermi_level     Delta_Fermi_level
   1       343.999999948564        -0.114849584149              1.59E-05
   2       344.000000051369        -0.114849584149              1.59E-05

                           Spin 1           |                 Spin 2           |
     Orb |    H-eigenvalues     Occupancies |    H-eigenvalues     Occupancies |
       1 |    -3.2285773652    1.0000000000 |    -3.2285773653    1.0000000000 | 
                          ------                             ------
     343 |    -0.1177854950    0.6897410917 |    -0.1177854948    0.6897410810 | 
     344 |    -0.1174719983    0.6711964968 |    -0.1174719991    0.6711965441 | 
                - Gap at zero temperature -
     345 |    -0.1169678381    0.6402412550 |    -0.1169678389    0.6402413043 | 
                                                   - Gap at zero temperature -
     346 |    -0.1154628297    0.5416219814 |    -0.1154628295    0.5416219686 | 
     347 |    -0.1152542714    0.5275027110 |    -0.1152542712    0.5275026982 | 
                  Finite temp. Fermi level   |      Finite temp. Fermi level  
     348 |    -0.1145708306    0.4810457388 |    -0.1145708304    0.4810457259 | 
     349 |    -0.1120817680    0.3201314320 |    -0.1120817678    0.3201314205 | 
     350 |    -0.1114138369    0.2819270518 |    -0.1114138367    0.2819270411 | 
     351 |    -0.1100806218    0.2145502773 |    -0.1100806223    0.2145502988 | 
     352 |    -0.1035572839    0.0442424787 |    -0.1035572844    0.0442424840 | 
                          ------                             ------
     498 |     0.7105296525    0.0000000000 |     0.7105296530    0.0000000000 | 

                            |  Abs_value |  Threshold | Converged
     Delta_Free_energy/atom |   1.64E-05 |   1.00E-06 |        No
     Delta_Energy/atom      |   1.67E-05 |   1.00E-04 |       Yes
     Delta_Entropy/atom     |   3.03E-07 |   1.00E-04 |       Yes
     Commutator             |   1.73E-04 |   1.00E-05 |        No
     Delta_Fermi_level      |   1.59E-05 |   1.00E-03 |       Yes

  Line search of the free energy minimum:
  Step_type        Step             Free_energy   Predicted_free_energy
.   Initial    0.000000    -4938.34331351525725

Performing  Pulay mixing of Hamiltonian with coefficients:
                        Spin 1               Spin 2
                1.121572874284       1.121572876817
               -0.307229191783      -0.307229192354
               -1.317718863570      -1.317718866307
               -0.314825966642      -0.314825963488
               -0.132146183786      -0.132146178799
                0.613300976535       0.613300975530
                1.337046354962       1.337046348601
Lambda-->       0.016474458464       0.016474458559     ... done

.    Trial1    0.038475    -4938.34504007239957

Performing  Pulay mixing of Hamiltonian with coefficients:
                        Spin 1               Spin 2
                1.121572874284       1.121572876817
               -0.307229191783      -0.307229192354
               -1.317718863570      -1.317718866307
               -0.314825966642      -0.314825963488
               -0.132146183786      -0.132146178799
                0.613300976535       0.613300975530
                1.337046354962       1.337046348601
Lambda-->       0.016474458464       0.016474458559     ... done

.    Trial2    0.405745    -4938.32881480494780

Performing  Pulay mixing of Hamiltonian with coefficients:
                        Spin 1               Spin 2
                1.121572874284       1.121572876817
               -0.307229191783      -0.307229192354
               -1.317718863570      -1.317718866307
               -0.314825966642      -0.314825963488
               -0.132146183786      -0.132146178799
                0.613300976535       0.613300975530
                1.337046354962       1.337046348601
Lambda-->       0.016474458464       0.016474458559     ... done

. Quadratic    0.121467    -4938.34458784654180    -4938.34655176971228

Performing  Pulay mixing of Hamiltonian with coefficients:
                        Spin 1               Spin 2
                1.121572874284       1.121572876817
               -0.307229191783      -0.307229192354
               -1.317718863570      -1.317718866307
               -0.314825966642      -0.314825963488
               -0.132146183786      -0.132146178799
                0.613300976535       0.613300975530
                1.337046354962       1.337046348601
Lambda-->       0.016474458464       0.016474458559     ... done

.     Cubic    0.070982    -4938.34508917163112    -4938.34546301804130

--------------------------------------------------------------------------------
  Iter                              Commutator    Free_energy(A=E-TS)     DeltaA
#    8                          0.000107720119   -4938.34508917163112  -1.78E-03

Step                       =       0.070982197310
Energy (E)                 =   -4938.245683783018
Entropy (-TS)              =      -0.099405388584
Free energy (A=E-TS)       =   -4938.345089171631
Est. 0K Energy 0.5*(E+A)   =   -4938.295386477324
Residual Non-orthogonality =       0.000000000000
Residual N_electrons       =       0.000000000029

Spin          Integrated_Ne            Fermi_level     Delta_Fermi_level
   1       343.999999936955        -0.115031838450             -1.82E-04
   2       344.000000062792        -0.115031838450             -1.82E-04

                           Spin 1           |                 Spin 2           |
     Orb |    H-eigenvalues     Occupancies |    H-eigenvalues     Occupancies |
       1 |    -3.2263876583    1.0000000000 |    -3.2263876584    1.0000000000 | 
                          ------                             ------
     343 |    -0.1178096052    0.6804576097 |    -0.1178096058    0.6804576470 | 
     344 |    -0.1176029017    0.6681053308 |    -0.1176029013    0.6681053102 | 
                                                   - Gap at zero temperature -
     345 |    -0.1170669229    0.6350120501 |    -0.1170669226    0.6350120286 | 
                - Gap at zero temperature -
     346 |    -0.1155958909    0.5382968113 |    -0.1155958916    0.5382968542 | 
     347 |    -0.1153175294    0.5194255046 |    -0.1153175300    0.5194255476 | 
                  Finite temp. Fermi level   |      Finite temp. Fermi level  
     348 |    -0.1145681000    0.4684941032 |    -0.1145680997    0.4684940804 | 
     349 |    -0.1122935158    0.3218807094 |    -0.1122935154    0.3218806897 | 
     350 |    -0.1115341262    0.2785260918 |    -0.1115341269    0.2785261268 | 
     351 |    -0.1102298975    0.2130418632 |    -0.1102298975    0.2130418655 | 
     352 |    -0.1040359898    0.0477817935 |    -0.1040359899    0.0477817942 | 
                          ------                             ------
     498 |     0.7048555354    0.0000000000 |     0.7048555351    0.0000000000 | 

                            |  Abs_value |  Threshold | Converged
     Delta_Free_energy/atom |   4.55E-05 |   1.00E-06 |        No
     Delta_Energy/atom      |   6.09E-05 |   1.00E-04 |       Yes
     Delta_Entropy/atom     |   1.54E-05 |   1.00E-04 |       Yes
     Commutator             |   1.08E-04 |   1.00E-05 |        No
     Delta_Fermi_level      |   1.82E-04 |   1.00E-03 |       Yes

  Line search of the free energy minimum:
  Step_type        Step             Free_energy   Predicted_free_energy
.   Initial    0.000000    -4938.34508917163112

Performing  Pulay mixing of Hamiltonian with coefficients:
                        Spin 1               Spin 2
                0.457513557456       0.457513558839
               -0.129407028069      -0.129407026677
               -0.552278171120      -0.552278172630
               -0.296945320667      -0.296945321611
               -0.348102898042      -0.348102894119
               -0.008348973942      -0.008348969744
                0.579180113772       0.579180108390
                1.298388720612       1.298388717552
Lambda-->       0.006301383264       0.006301383378     ... done

.    Trial1    0.070982    -4938.34593241350012

Performing  Pulay mixing of Hamiltonian with coefficients:
                        Spin 1               Spin 2
                0.457513557456       0.457513558839
               -0.129407028069      -0.129407026677
               -0.552278171120      -0.552278172630
               -0.296945320667      -0.296945321611
               -0.348102898042      -0.348102894119
               -0.008348973942      -0.008348969744
                0.579180113772       0.579180108390
                1.298388720612       1.298388717552
Lambda-->       0.006301383264       0.006301383378     ... done

.    Trial2    0.425835    -4938.33517490453687

Performing  Pulay mixing of Hamiltonian with coefficients:
                        Spin 1               Spin 2
                0.457513557456       0.457513558839
               -0.129407028069      -0.129407026677
               -0.552278171120      -0.552278172630
               -0.296945320667      -0.296945321611
               -0.348102898042      -0.348102894119
               -0.008348973942      -0.008348969744
                0.579180113772       0.579180108390
                1.298388720612       1.298388717552
Lambda-->       0.006301383264       0.006301383378     ... done

. Quadratic    0.095436    -4938.34582960320040    -4938.34599166757289

Performing  Pulay mixing of Hamiltonian with coefficients:
                        Spin 1               Spin 2
                0.457513557456       0.457513558839
               -0.129407028069      -0.129407026677
               -0.552278171120      -0.552278172630
               -0.296945320667      -0.296945321611
               -0.348102898042      -0.348102894119
               -0.008348973942      -0.008348969744
                0.579180113772       0.579180108390
                1.298388720612       1.298388717552
Lambda-->       0.006301383264       0.006301383378     ... done

.     Cubic    0.069576    -4938.34593533661791    -4938.34593272874372

--------------------------------------------------------------------------------
  Iter                              Commutator    Free_energy(A=E-TS)     DeltaA
#    9                          0.000051817321   -4938.34593533661791  -8.46E-04

Step                       =       0.069575638455
Energy (E)                 =   -4938.247251746599
Entropy (-TS)              =      -0.098683590041
Free energy (A=E-TS)       =   -4938.345935336618
Est. 0K Energy 0.5*(E+A)   =   -4938.296593541609
Residual Non-orthogonality =       0.000000000000
Residual N_electrons       =      -0.000000000023

Spin          Integrated_Ne            Fermi_level     Delta_Fermi_level
   1       343.999999965785        -0.115125113256             -9.33E-05
   2       344.000000034416        -0.115125113256             -9.33E-05

                           Spin 1           |                 Spin 2           |
     Orb |    H-eigenvalues     Occupancies |    H-eigenvalues     Occupancies |
       1 |    -3.2240557318    1.0000000000 |    -3.2240557320    1.0000000000 | 
                          ------                             ------
     343 |    -0.1178536317    0.6775366869 |    -0.1178536319    0.6775366979 | 
     344 |    -0.1176450203    0.6650114151 |    -0.1176450205    0.6650114263 | 
                - Gap at zero temperature -
     345 |    -0.1170390737    0.6273394460 |    -0.1170390739    0.6273394578 | 
                                                   - Gap at zero temperature -
     346 |    -0.1156833511    0.5379035427 |    -0.1156833503    0.5379034882 | 
     347 |    -0.1152003412    0.5051175116 |    -0.1152003414    0.5051175243 | 
                  Finite temp. Fermi level   |      Finite temp. Fermi level  
     348 |    -0.1145069800    0.4580478356 |    -0.1145069802    0.4580478483 | 
     349 |    -0.1123808546    0.3215282356 |    -0.1123808547    0.3215282469 | 
     350 |    -0.1115591623    0.2748100788 |    -0.1115591625    0.2748100891 | 
     351 |    -0.1102922049    0.2116324968 |    -0.1102922044    0.2116324729 | 
     352 |    -0.1043881165    0.0510906520 |    -0.1043881169    0.0510906564 | 
                          ------                             ------
     498 |     0.6993315721    0.0000000000 |     0.6993315729    0.0000000000 | 

                            |  Abs_value |  Threshold | Converged
     Delta_Free_energy/atom |   2.17E-05 |   1.00E-06 |        No
     Delta_Energy/atom      |   4.02E-05 |   1.00E-04 |       Yes
     Delta_Entropy/atom     |   1.85E-05 |   1.00E-04 |       Yes
     Commutator             |   5.18E-05 |   1.00E-05 |        No
     Delta_Fermi_level      |   9.33E-05 |   1.00E-03 |       Yes

  Line search of the free energy minimum:
  Step_type        Step             Free_energy   Predicted_free_energy
.   Initial    0.000000    -4938.34593533661791

Performing  Pulay mixing of Hamiltonian with coefficients:
                        Spin 1               Spin 2
               -0.554429705324      -0.554429698951
                0.192791447395       0.192791446223
                0.643843382613       0.643843375009
                0.038418449428       0.038418447145
               -0.005555836693      -0.005555833325
               -0.341367455445      -0.341367451800
               -0.801940690676      -0.801940699065
                0.504056797753       0.504056796265
                1.324183610950       1.324183618498
Lambda-->       0.001022423071       0.001022423080     ... done

.    Trial1    0.069576    -4938.34605850741082

Performing  Pulay mixing of Hamiltonian with coefficients:
                        Spin 1               Spin 2
               -0.554429705323      -0.554429698951
                0.192791447395       0.192791446223
                0.643843382613       0.643843375009
                0.038418449428       0.038418447145
               -0.005555836693      -0.005555833324
               -0.341367455445      -0.341367451800
               -0.801940690676      -0.801940699065
                0.504056797753       0.504056796265
                1.324183610950       1.324183618498
Lambda-->       0.001022423071       0.001022423080     ... done

.    Trial2    0.424966    -4938.34584593683394

Performing  Pulay mixing of Hamiltonian with coefficients:
                        Spin 1               Spin 2
               -0.554429705324      -0.554429698951
                0.192791447395       0.192791446223
                0.643843382613       0.643843375009
                0.038418449429       0.038418447145
               -0.005555836693      -0.005555833325
               -0.341367455445      -0.341367451800
               -0.801940690676      -0.801940699065
                0.504056797753       0.504056796265
                1.324183610950       1.324183618498
Lambda-->       0.001022423071       0.001022423080     ... done

. Quadratic    0.193610    -4938.34609567240750    -4938.34614424935808

--------------------------------------------------------------------------------
  Iter                              Commutator    Free_energy(A=E-TS)     DeltaA
#   10                          0.000032206361   -4938.34609567240750  -1.60E-04

Step                       =       0.193609982460
Energy (E)                 =   -4938.247804424130
Entropy (-TS)              =      -0.098291248326
Free energy (A=E-TS)       =   -4938.346095672408
Est. 0K Energy 0.5*(E+A)   =   -4938.296950048269
Residual Non-orthogonality =       0.000000000000
Residual N_electrons       =      -0.000000000048

Spin          Integrated_Ne            Fermi_level     Delta_Fermi_level
   1       343.999999886878        -0.115799204476             -6.74E-04
   2       344.000000113535        -0.115799204476             -6.74E-04

                           Spin 1           |                 Spin 2           |
     Orb |    H-eigenvalues     Occupancies |    H-eigenvalues     Occupancies |
       1 |    -3.2229530344    1.0000000000 |    -3.2229530345    1.0000000000 | 
                          ------                             ------
     342 |    -0.1189869403    0.7042116604 |    -0.1189869402    0.7042116549 | 
     343 |    -0.1184585474    0.6734103794 |    -0.1184585473    0.6734103734 | 
     344 |    -0.1183047418    0.6641397651 |    -0.1183047417    0.6641397590 | 
                                                   - Gap at zero temperature -
     345 |    -0.1176914239    0.6259553181 |    -0.1176914238    0.6259553114 | 
                - Gap at zero temperature -
     346 |    -0.1163417103    0.5368392899 |    -0.1163417111    0.5368393451 | 
                  Finite temp. Fermi level   |      Finite temp. Fermi level  
     347 |    -0.1157521533    0.4967991932 |    -0.1157521531    0.4967991855 | 
     348 |    -0.1150689909    0.4504870500 |    -0.1150689908    0.4504870421 | 
     349 |    -0.1130560583    0.3215942824 |    -0.1130560591    0.3215943299 | 
     350 |    -0.1122293107    0.2745963100 |    -0.1122293115    0.2745963532 | 
     351 |    -0.1110062233    0.2134509104 |    -0.1110062237    0.2134509297 | 
                          ------                             ------
     498 |     0.6940419573    0.0000000000 |     0.6940419572    0.0000000000 | 

                            |  Abs_value |  Threshold | Converged
     Delta_Free_energy/atom |   4.11E-06 |   1.00E-06 |        No
     Delta_Energy/atom      |   1.42E-05 |   1.00E-04 |       Yes
     Delta_Entropy/atom     |   1.01E-05 |   1.00E-04 |       Yes
     Commutator             |   3.22E-05 |   1.00E-05 |        No
     Delta_Fermi_level      |   6.74E-04 |   1.00E-03 |       Yes
Finished EDFT density kernel iterations (  10)


Writing density kernel to file "Pd_38.dkn" ... done

Writing Hamiltonian to file "Pd_38.ham" ... done


>>> Density kernel optimised for the current NGWF basis:
     ~~~~~~~~~~~~~~~~~~~~~~~~~~~~~~~~~~~~~~~~~~~~~~~~~~~~~~~~~~~
     Total free energy           =  -4.93834609567241E+03  Eh
     [H,K] commutator            =   3.2206E-05
     ~~~~~~~~~~~~~~~~~~~~~~~~~~~~~~~~~~~~~~~~~~~~~~~~~~~~~~~~~~~


################################################################################
########################### NGWF CG iteration  002 #############################
################################################################################
****** Reciprocal space K.E. preconditioning with k_zero =  3.0000 a0^-1 *******

>>> Checking for convergence of NGWFs:   NOT CONVERGED
  ========================================================================
         NGWF RMS gradient =  1.6067E-04 >  2.0000E-06  | above tolerance
  ========================================================================

>>> Improving NGWFs using line search:
============ Calculation of NGWF S^-1 using Hotelling algorithm ================ 
         Iteration  |  Frobenius norm and Maximum abs value    (of I-S*S_n^-1)   
               1       0.17792615E+00     0.77784874E-02
               2       0.73675537E-03     0.28490308E-04
               3       0.48747025E-07     0.19315288E-08
               4       0.22886797E-12     0.18651747E-13
================================================================================
    Initial Ne1:     343.99700801
    Initial Ne2:     343.99700823
      Final Ne1:     343.99999989
      Final Ne2:     344.00000011
============ Calculation of NGWF S^-1 using Hotelling algorithm ================ 
         Iteration  |  Frobenius norm and Maximum abs value    (of I-S*S_n^-1)   
               1       0.26040055E+00     0.11324992E-01
               2       0.13894693E-02     0.52702942E-04
               3       0.17090204E-06     0.64671409E-08
               4       0.24366005E-12     0.46185278E-13
================================================================================
------------------------------- NGWF line search -------------------------------
RMS gradient                =       0.00016066679855
Trial step length           =               0.321715
Gradient along search dir.  =         -0.29134825810
Functional at step 0        =   -4938.34609567240750
Functional at step 1        =   -4938.42073816301036
Functional predicted        =   -4938.46115772755911
Selected quadratic step     =               0.789859
Conjugate gradients coeff.  =               0.108945
--------------------------- NGWF line search finished --------------------------
                                               
Writing NGWFs to file "Pd_38.tightbox_ngwfs"....  done

>>> Optimising kernel for current NGWFs:

--------------------------- Ensemble-DFT optimisation --------------------------
Running ScaLAPACK on   20 processor(s).

--------------------------------------------------------------------------------
  Iter                              Commutator    Free_energy(A=E-TS)     DeltaA
#    0                          0.000176176680   -4938.46123894980883  -1.15E-01

Step                       =       0.381966011250
Energy (E)                 =   -4938.362947701531
Entropy (-TS)              =      -0.098291248326
Free energy (A=E-TS)       =   -4938.461238949809
Est. 0K Energy 0.5*(E+A)   =   -4938.412093325670
Residual Non-orthogonality =       0.000000000000
Residual N_electrons       =      -0.000000000048

Spin          Integrated_Ne            Fermi_level     Delta_Fermi_level
   1       343.999999886878        -0.115799204476              9.00E+99
   2       344.000000113535        -0.115799204476              9.00E+99

                           Spin 1           |                 Spin 2           |
     Orb |    H-eigenvalues     Occupancies |    H-eigenvalues     Occupancies |
       1 |    -3.2229530344    1.0000000000 |    -3.2229530345    1.0000000000 | 
                          ------                             ------
     342 |    -0.1189869403    0.7042116604 |    -0.1189869402    0.7042116549 | 
     343 |    -0.1184585474    0.6734103794 |    -0.1184585473    0.6734103734 | 
     344 |    -0.1183047418    0.6641397651 |    -0.1183047417    0.6641397590 | 
                                                   - Gap at zero temperature -
     345 |    -0.1176914239    0.6259553181 |    -0.1176914238    0.6259553114 | 
                - Gap at zero temperature -
     346 |    -0.1163417103    0.5368392899 |    -0.1163417111    0.5368393451 | 
                  Finite temp. Fermi level   |      Finite temp. Fermi level  
     347 |    -0.1157521533    0.4967991932 |    -0.1157521531    0.4967991855 | 
     348 |    -0.1150689909    0.4504870500 |    -0.1150689908    0.4504870421 | 
     349 |    -0.1130560583    0.3215942824 |    -0.1130560591    0.3215943299 | 
     350 |    -0.1122293107    0.2745963100 |    -0.1122293115    0.2745963532 | 
     351 |    -0.1110062233    0.2134509104 |    -0.1110062237    0.2134509297 | 
                          ------                             ------
     498 |     0.6940419573    0.0000000000 |     0.6940419572    0.0000000000 | 

                            |  Abs_value |  Threshold | Converged
     Delta_Free_energy/atom |   2.95E-03 |   1.00E-06 |        No
     Delta_Energy/atom      |   2.95E-03 |   1.00E-04 |        No
     Delta_Entropy/atom     |     n.a.   |   1.00E-03 |      n.a.
     Commutator             |   1.76E-04 |   1.00E-05 |        No
     Delta_Fermi_level      |     n.a.   |   1.00E-03 |      n.a.

  Line search of the free energy minimum:
  Step_type        Step             Free_energy   Predicted_free_energy
.   Initial    0.000000    -4938.46123894980883

Performing  Pulay mixing of Hamiltonian with coefficients:
                        Spin 1               Spin 2
                1.000000000000       1.000000000000
Lambda-->       0.076838205612       0.076838205151     ... done

.    Trial1    0.381966    -4938.41259627030195

Performing  Pulay mixing of Hamiltonian with coefficients:
                        Spin 1               Spin 2
                1.000000000000       1.000000000000
Lambda-->       0.076838205612       0.076838205151     ... done

.    Trial2    0.145898    -4938.45626327275113

Performing  Pulay mixing of Hamiltonian with coefficients:
                        Spin 1               Spin 2
                1.000000000000       1.000000000000
Lambda-->       0.076838205612       0.076838205151     ... done

. Quadratic    0.029779    -4938.46036220835049    -4938.46158921070491

Performing  Pulay mixing of Hamiltonian with coefficients:
                        Spin 1               Spin 2
                1.000000000000       1.000000000000
Lambda-->       0.076838205612       0.076838205151     ... done

.    Trial4    0.011374    -4938.45996303684569

Performing  Pulay mixing of Hamiltonian with coefficients:
                        Spin 1               Spin 2
                1.000000000000       1.000000000000
Lambda-->       0.076838205612       0.076838205151     ... done

.   Quartic    0.093007    -4938.45954811065440    -4938.46651017975910

Performing  Pulay mixing of Hamiltonian with coefficients:
                        Spin 1               Spin 2
                1.000000000000       1.000000000000
Lambda-->       0.076838205612       0.076838205151     ... done

.    Trial6    0.000114    -4938.45957749814170

Performing  Pulay mixing of Hamiltonian with coefficients:
                        Spin 1               Spin 2
                1.000000000000       1.000000000000
Lambda-->       0.076838205612       0.076838205151     ... done

.  NoMinFnd    0.029779    -4938.46036220835049

--------------------------------------------------------------------------------
  Iter                              Commutator    Free_energy(A=E-TS)     DeltaA
#    1                          0.000147854643   -4938.46036220835049   8.77E-04

Step                       =       0.029778513179
Energy (E)                 =   -4938.362191075885
Entropy (-TS)              =      -0.098171132405
Free energy (A=E-TS)       =   -4938.460362208350
Est. 0K Energy 0.5*(E+A)   =   -4938.411276642118
Residual Non-orthogonality =       0.000000000000
Residual N_electrons       =       0.000000000061

Spin          Integrated_Ne            Fermi_level     Delta_Fermi_level
   1       343.999999869245        -0.115471216724              3.28E-04
   2       344.000000130225        -0.115471216724              3.28E-04

                           Spin 1           |                 Spin 2           |
     Orb |    H-eigenvalues     Occupancies |    H-eigenvalues     Occupancies |
       1 |    -3.2221126741    1.0000000000 |    -3.2221126747    1.0000000000 | 
                          ------                             ------
     342 |    -0.1186627166    0.7044249704 |    -0.1186627168    0.7044249788 | 
     343 |    -0.1181656582    0.6755074089 |    -0.1181656583    0.6755074176 | 
     344 |    -0.1179805123    0.6643678466 |    -0.1179805124    0.6643678554 | 
                - Gap at zero temperature -
     345 |    -0.1173591253    0.6256806252 |    -0.1173591255    0.6256806343 | 
                                                   - Gap at zero temperature -
     346 |    -0.1160119026    0.5367161463 |    -0.1160119027    0.5367161556 | 
                  Finite temp. Fermi level   |      Finite temp. Fermi level  
     347 |    -0.1154078250    0.4956876300 |    -0.1154078252    0.4956876393 | 
     348 |    -0.1147104123    0.4484272501 |    -0.1147104124    0.4484272591 | 
     349 |    -0.1127168768    0.3209300899 |    -0.1127168779    0.3209301547 | 
     350 |    -0.1118690829    0.2728522390 |    -0.1118690830    0.2728522457 | 
     351 |    -0.1106519521    0.2122525972 |    -0.1106519530    0.2122526397 | 
                          ------                             ------
     498 |     0.6920674913    0.0000000000 |     0.6920674912    0.0000000000 | 

                            |  Abs_value |  Threshold | Converged
     Delta_Free_energy/atom |   2.25E-05 |   1.00E-06 |        No
     Delta_Energy/atom      |   1.94E-05 |   1.00E-04 |       Yes
     Delta_Entropy/atom     |   3.08E-06 |   1.00E-04 |       Yes
     Commutator             |   1.48E-04 |   1.00E-05 |        No
     Delta_Fermi_level      |   3.28E-04 |   1.00E-03 |       Yes

  Line search of the free energy minimum:
  Step_type        Step             Free_energy   Predicted_free_energy
.   Initial    0.000000    -4938.46036220835049

Performing  Pulay mixing of Hamiltonian with coefficients:
                        Spin 1               Spin 2
                1.000000000000       1.000000000000
Lambda-->       0.051170503849       0.051170503459     ... done

.    Trial1    0.029779    -4938.46075544835094

Performing  Pulay mixing of Hamiltonian with coefficients:
                        Spin 1               Spin 2
                1.000000000000       1.000000000000
Lambda-->       0.051170503849       0.051170503459     ... done

.    Trial2    0.400370    -4938.43472451924299

Performing  Pulay mixing of Hamiltonian with coefficients:
                        Spin 1               Spin 2
                1.000000000000       1.000000000000
Lambda-->       0.051170503849       0.051170503459     ... done

. Quadratic    0.046569    -4938.46081446939934    -4938.46081420436531

--------------------------------------------------------------------------------
  Iter                              Commutator    Free_energy(A=E-TS)     DeltaA
#    2                          0.000134809959   -4938.46081446939934  -4.52E-04

Step                       =       0.046568545679
Energy (E)                 =   -4938.362743206724
Entropy (-TS)              =      -0.098071262639
Free energy (A=E-TS)       =   -4938.460814469399
Est. 0K Energy 0.5*(E+A)   =   -4938.411778838062
Residual Non-orthogonality =       0.000000000000
Residual N_electrons       =       0.000000000037

Spin          Integrated_Ne            Fermi_level     Delta_Fermi_level
   1       343.999999952322        -0.115071826938              3.99E-04
   2       344.000000047359        -0.115071826938              3.99E-04

                           Spin 1           |                 Spin 2           |
     Orb |    H-eigenvalues     Occupancies |    H-eigenvalues     Occupancies |
       1 |    -3.2217563795    1.0000000000 |    -3.2217563795    1.0000000000 | 
                          ------                             ------
     342 |    -0.1182758032    0.7051313604 |    -0.1182758026    0.7051313238 | 
     343 |    -0.1177696527    0.6757092413 |    -0.1177696521    0.6757092024 | 
     344 |    -0.1175744811    0.6639647425 |    -0.1175744814    0.6639647629 | 
                                                   - Gap at zero temperature -
     345 |    -0.1169566941    0.6254867721 |    -0.1169566934    0.6254867302 | 
                - Gap at zero temperature -
     346 |    -0.1156167207    0.5370008526 |    -0.1156167220    0.5370009413 | 
                  Finite temp. Fermi level   |      Finite temp. Fermi level  
     347 |    -0.1149887628    0.4943494651 |    -0.1149887631    0.4943494866 | 
     348 |    -0.1142825477    0.4465115174 |    -0.1142825480    0.4465115384 | 
     349 |    -0.1122999700    0.3198921643 |    -0.1122999703    0.3198921819 | 
     350 |    -0.1114462180    0.2715866833 |    -0.1114462183    0.2715866990 | 
     351 |    -0.1102311329    0.2112792363 |    -0.1102311336    0.2112792653 | 
                          ------                             ------
     498 |     0.6909580329    0.0000000000 |     0.6909580328    0.0000000000 | 

                            |  Abs_value |  Threshold | Converged
     Delta_Free_energy/atom |   1.16E-05 |   1.00E-06 |        No
     Delta_Energy/atom      |   1.42E-05 |   1.00E-04 |       Yes
     Delta_Entropy/atom     |   2.56E-06 |   1.00E-04 |       Yes
     Commutator             |   1.35E-04 |   1.00E-05 |        No
     Delta_Fermi_level      |   3.99E-04 |   1.00E-03 |       Yes

  Line search of the free energy minimum:
  Step_type        Step             Free_energy   Predicted_free_energy
.   Initial    0.000000    -4938.46081446939934

Performing  Pulay mixing of Hamiltonian with coefficients:
                        Spin 1               Spin 2
                0.085121737090       0.085121752300
                0.914878262910       0.914878247700
Lambda-->       0.039771025594       0.039771025694     ... done

.    Trial1    0.046569    -4938.46087020568302

Performing  Pulay mixing of Hamiltonian with coefficients:
                        Spin 1               Spin 2
                0.085121737090       0.085121752300
                0.914878262910       0.914878247700
Lambda-->       0.039771025594       0.039771025694     ... done

.    Trial2    0.410747    -4938.39012404242021

Performing  Pulay mixing of Hamiltonian with coefficients:
                        Spin 1               Spin 2
                0.085121737090       0.085121752300
                0.914878262910       0.914878247700
Lambda-->       0.039771025594       0.039771025694     ... done

. Quadratic    0.024542    -4938.46110160885837    -4938.46110108269477

--------------------------------------------------------------------------------
  Iter                              Commutator    Free_energy(A=E-TS)     DeltaA
#    3                          0.000124078338   -4938.46110160885837  -2.87E-04

Step                       =       0.024541846638
Energy (E)                 =   -4938.363043781515
Entropy (-TS)              =      -0.098057827324
Free energy (A=E-TS)       =   -4938.461101608858
Est. 0K Energy 0.5*(E+A)   =   -4938.412072695187
Residual Non-orthogonality =       0.000000000000
Residual N_electrons       =       0.000000000019

Spin          Integrated_Ne            Fermi_level     Delta_Fermi_level
   1       343.999999854946        -0.114939758543              1.32E-04
   2       344.000000144890        -0.114939758543              1.32E-04

                           Spin 1           |                 Spin 2           |
     Orb |    H-eigenvalues     Occupancies |    H-eigenvalues     Occupancies |
       1 |    -3.2216655280    1.0000000000 |    -3.2216655281    1.0000000000 | 
                          ------                             ------
     342 |    -0.1181401039    0.7049258855 |    -0.1181401033    0.7049258493 | 
     343 |    -0.1176262965    0.6750358111 |    -0.1176262969    0.6750358325 | 
     344 |    -0.1174405734    0.6638530639 |    -0.1174405738    0.6638530856 | 
                - Gap at zero temperature -
     345 |    -0.1168254316    0.6255381453 |    -0.1168254320    0.6255381682 | 
                                                   - Gap at zero temperature -
     346 |    -0.1154891261    0.5373035211 |    -0.1154891265    0.5373035458 | 
                  Finite temp. Fermi level   |      Finite temp. Fermi level  
     347 |    -0.1148491610    0.4938370438 |    -0.1148491604    0.4938370011 | 
     348 |    -0.1141488991    0.4464052531 |    -0.1141488995    0.4464052780 | 
     349 |    -0.1121629447    0.3195987720 |    -0.1121629450    0.3195987943 | 
     350 |    -0.1113075274    0.2712303464 |    -0.1113075278    0.2712303669 | 
     351 |    -0.1100965428    0.2111649068 |    -0.1100965429    0.2111649146 | 
                          ------                             ------
     498 |     0.6904320867    0.0000000000 |     0.6904320867    0.0000000000 | 

                            |  Abs_value |  Threshold | Converged
     Delta_Free_energy/atom |   7.36E-06 |   1.00E-06 |        No
     Delta_Energy/atom      |   7.71E-06 |   1.00E-04 |       Yes
     Delta_Entropy/atom     |   3.44E-07 |   1.00E-04 |       Yes
     Commutator             |   1.24E-04 |   1.00E-05 |        No
     Delta_Fermi_level      |   1.32E-04 |   1.00E-03 |       Yes

  Line search of the free energy minimum:
  Step_type        Step             Free_energy   Predicted_free_energy
.   Initial    0.000000    -4938.46110160885837

Performing  Pulay mixing of Hamiltonian with coefficients:
                        Spin 1               Spin 2
               -1.727077915963      -1.727077890438
                0.210896573709       0.210896572252
                2.516181342254       2.516181318185
Lambda-->       0.020449629152       0.020449629289     ... done

.    Trial1    0.024542    -4938.46197683811170

Performing  Pulay mixing of Hamiltonian with coefficients:
                        Spin 1               Spin 2
               -1.727077915963      -1.727077890438
                0.210896573709       0.210896572252
                2.516181342254       2.516181318185
Lambda-->       0.020449629152       0.020449629289     ... done

.    Trial2    0.397134    -4938.45352621002439

Performing  Pulay mixing of Hamiltonian with coefficients:
                        Spin 1               Spin 2
               -1.727077915963      -1.727077890438
                0.210896573709       0.210896572252
                2.516181342254       2.516181318185
Lambda-->       0.020449629152       0.020449629289     ... done

. Quadratic    0.133646    -4938.46171707881058    -4938.46372562895249

Performing  Pulay mixing of Hamiltonian with coefficients:
                        Spin 1               Spin 2
               -1.727077915963      -1.727077890438
                0.210896573709       0.210896572252
                2.516181342254       2.516181318185
Lambda-->       0.020449629152       0.020449629289     ... done

.     Cubic    0.071205    -4938.46209444853139    -4938.46258668850714

--------------------------------------------------------------------------------
  Iter                              Commutator    Free_energy(A=E-TS)     DeltaA
#    4                          0.000089821233   -4938.46209444853139  -9.93E-04

Step                       =       0.071204824617
Energy (E)                 =   -4938.364117176506
Entropy (-TS)              =      -0.097977271972
Free energy (A=E-TS)       =   -4938.462094448531
Est. 0K Energy 0.5*(E+A)   =   -4938.413105812519
Residual Non-orthogonality =       0.000000000000
Residual N_electrons       =       0.000000000054

Spin          Integrated_Ne            Fermi_level     Delta_Fermi_level
   1       343.999999835734        -0.113902902971              1.04E-03
   2       344.000000163795        -0.113902902971              1.04E-03

                           Spin 1           |                 Spin 2           |
     Orb |    H-eigenvalues     Occupancies |    H-eigenvalues     Occupancies |
       1 |    -3.2214928700    1.0000000000 |    -3.2214928705    1.0000000000 | 
                          ------                             ------
     342 |    -0.1170954360    0.7044835014 |    -0.1170954362    0.7044835117 | 
     343 |    -0.1164734655    0.6680751216 |    -0.1164734657    0.6680751324 | 
     344 |    -0.1163806727    0.6624522528 |    -0.1163806729    0.6624522636 | 
                - Gap at zero temperature -
     345 |    -0.1157837811    0.6252324617 |    -0.1157837813    0.6252324729 | 
                                                   - Gap at zero temperature -
     346 |    -0.1144715870    0.5386100274 |    -0.1144715872    0.5386100389 | 
                  Finite temp. Fermi level   |      Finite temp. Fermi level  
     347 |    -0.1137635154    0.4905187270 |    -0.1137635155    0.4905187384 | 
     348 |    -0.1131009123    0.4456568285 |    -0.1131009125    0.4456568395 | 
     349 |    -0.1110788158    0.3168079773 |    -0.1110788169    0.3168080429 | 
     350 |    -0.1102431085    0.2697503210 |    -0.1102431096    0.2697503806 | 
     351 |    -0.1090460837    0.2105489514 |    -0.1090460847    0.2105489978 | 
                          ------                             ------
     498 |     0.6857631730    0.0000000000 |     0.6857631735    0.0000000000 | 

                            |  Abs_value |  Threshold | Converged
     Delta_Free_energy/atom |   2.55E-05 |   1.00E-06 |        No
     Delta_Energy/atom      |   2.75E-05 |   1.00E-04 |       Yes
     Delta_Entropy/atom     |   2.07E-06 |   1.00E-04 |       Yes
     Commutator             |   8.98E-05 |   1.00E-05 |        No
     Delta_Fermi_level      |   1.04E-03 |   1.00E-03 |        No

  Line search of the free energy minimum:
  Step_type        Step             Free_energy   Predicted_free_energy
.   Initial    0.000000    -4938.46209444853139

Performing  Pulay mixing of Hamiltonian with coefficients:
                        Spin 1               Spin 2
               -0.385477677497      -0.385477674873
               -0.604577000099      -0.604576967416
                0.424517671831       0.424517678583
                1.565537005765       1.565536963707
Lambda-->       0.011470883479       0.011470883849     ... done

.    Trial1    0.071205    -4938.46246498241635

Performing  Pulay mixing of Hamiltonian with coefficients:
                        Spin 1               Spin 2
               -0.385477677497      -0.385477674873
               -0.604577000099      -0.604576967416
                0.424517671831       0.424517678583
                1.565537005765       1.565536963707
Lambda-->       0.011470883479       0.011470883849     ... done

.    Trial2    0.425973    -4938.45155762622653

Performing  Pulay mixing of Hamiltonian with coefficients:
                        Spin 1               Spin 2
               -0.385477677497      -0.385477674873
               -0.604577000099      -0.604576967416
                0.424517671831       0.424517678583
                1.565537005765       1.565536963707
Lambda-->       0.011470883479       0.011470883849     ... done

. Quadratic    0.066433    -4938.46248735017252    -4938.46246690380030

--------------------------------------------------------------------------------
  Iter                              Commutator    Free_energy(A=E-TS)     DeltaA
#    5                          0.000067982336   -4938.46248735017252  -3.93E-04

Step                       =       0.066433313747
Energy (E)                 =   -4938.364625310758
Entropy (-TS)              =      -0.097862039425
Free energy (A=E-TS)       =   -4938.462487350173
Est. 0K Energy 0.5*(E+A)   =   -4938.413556330465
Residual Non-orthogonality =       0.000000000000
Residual N_electrons       =      -0.000000000010

Spin          Integrated_Ne            Fermi_level     Delta_Fermi_level
   1       343.999999899364        -0.113023422824              8.79E-04
   2       344.000000100721        -0.113023422824              8.79E-04

                           Spin 1           |                 Spin 2           |
     Orb |    H-eigenvalues     Occupancies |    H-eigenvalues     Occupancies |
       1 |    -3.2212655905    1.0000000000 |    -3.2212655905    1.0000000000 | 
                          ------                             ------
     342 |    -0.1162467539    0.7062252428 |    -0.1162467540    0.7062252484 | 
     343 |    -0.1155259009    0.6639540550 |    -0.1155259010    0.6639540611 | 
     344 |    -0.1154729071    0.6607290015 |    -0.1154729072    0.6607290076 | 
                - Gap at zero temperature -
     345 |    -0.1148864742    0.6240951105 |    -0.1148864743    0.6240951170 | 
                                                   - Gap at zero temperature -
     346 |    -0.1135579079    0.5362965664 |    -0.1135579080    0.5362965735 | 
                  Finite temp. Fermi level   |      Finite temp. Fermi level  
     347 |    -0.1128482535    0.4880856484 |    -0.1128482536    0.4880856557 | 
     348 |    -0.1121741029    0.4424773668 |    -0.1121741030    0.4424773741 | 
     349 |    -0.1101691519    0.3150329246 |    -0.1101691520    0.3150329312 | 
     350 |    -0.1093639027    0.2697650302 |    -0.1093639038    0.2697650890 | 
     351 |    -0.1081595002    0.2102278417 |    -0.1081595007    0.2102278661 | 
                          ------                             ------
     498 |     0.6808914253    0.0000000000 |     0.6808914256    0.0000000000 | 

                            |  Abs_value |  Threshold | Converged
     Delta_Free_energy/atom |   1.01E-05 |   1.00E-06 |        No
     Delta_Energy/atom      |   1.30E-05 |   1.00E-04 |       Yes
     Delta_Entropy/atom     |   2.95E-06 |   1.00E-04 |       Yes
     Commutator             |   6.80E-05 |   1.00E-05 |        No
     Delta_Fermi_level      |   8.79E-04 |   1.00E-03 |       Yes

  Line search of the free energy minimum:
  Step_type        Step             Free_energy   Predicted_free_energy
.   Initial    0.000000    -4938.46248735017252

Performing  Pulay mixing of Hamiltonian with coefficients:
                        Spin 1               Spin 2
                0.572793013738       0.572793039229
               -0.498425036778      -0.498425015776
               -0.745245269166      -0.745245302811
                1.041840328364       1.041840297255
                0.629036963843       0.629036982104
Lambda-->       0.009693837987       0.009693838294     ... done

.    Trial1    0.066433    -4938.46255876518353

Performing  Pulay mixing of Hamiltonian with coefficients:
                        Spin 1               Spin 2
                0.572793013738       0.572793039229
               -0.498425036778      -0.498425015776
               -0.745245269166      -0.745245302811
                1.041840328364       1.041840297255
                0.629036963843       0.629036982104
Lambda-->       0.009693837987       0.009693838294     ... done

.    Trial2    0.423024    -4938.45137991662705

Performing  Pulay mixing of Hamiltonian with coefficients:
                        Spin 1               Spin 2
                0.572793013738       0.572793039229
               -0.498425036778      -0.498425015776
               -0.745245269166      -0.745245302811
                1.041840328364       1.041840297255
                0.629036963843       0.629036982104
Lambda-->       0.009693837987       0.009693838294     ... done

. Quadratic    0.040229    -4938.46262878155449    -4938.46261139683611

--------------------------------------------------------------------------------
  Iter                              Commutator    Free_energy(A=E-TS)     DeltaA
#    6                          0.000055758571   -4938.46262878155449  -1.41E-04

Step                       =       0.040229094756
Energy (E)                 =   -4938.364752526733
Entropy (-TS)              =      -0.097876254814
Free energy (A=E-TS)       =   -4938.462628781554
Est. 0K Energy 0.5*(E+A)   =   -4938.413690654144
Residual Non-orthogonality =       0.000000000000
Residual N_electrons       =       0.000000000007

Spin          Integrated_Ne            Fermi_level     Delta_Fermi_level
   1       343.999999905285        -0.112892518376              1.31E-04
   2       344.000000094654        -0.112892518376              1.31E-04

                           Spin 1           |                 Spin 2           |
     Orb |    H-eigenvalues     Occupancies |    H-eigenvalues     Occupancies |
       1 |    -3.2214379048    1.0000000000 |    -3.2214379052    1.0000000000 | 
                          ------                             ------
     342 |    -0.1160738279    0.7038472815 |    -0.1160738277    0.7038472689 | 
     343 |    -0.1153672127    0.6622650931 |    -0.1153672124    0.6622650797 | 
     344 |    -0.1153530469    0.6614023689 |    -0.1153530467    0.6614023555 | 
                                                   - Gap at zero temperature -
     345 |    -0.1147534412    0.6239592200 |    -0.1147534410    0.6239592060 | 
                - Gap at zero temperature -
     346 |    -0.1134429222    0.5373736263 |    -0.1134429220    0.5373736116 | 
                  Finite temp. Fermi level   |      Finite temp. Fermi level  
     347 |    -0.1127120130    0.4877228558 |    -0.1127120128    0.4877228412 | 
     348 |    -0.1120623369    0.4437624892 |    -0.1120623377    0.4437625407 | 
     349 |    -0.1100335383    0.3147564696 |    -0.1100335390    0.3147565148 | 
     350 |    -0.1092173595    0.2689275378 |    -0.1092173602    0.2689275790 | 
     351 |    -0.1080282569    0.2102125362 |    -0.1080282573    0.2102125509 | 
                          ------                             ------
     498 |     0.6795542934    0.0000000000 |     0.6795542935    0.0000000000 | 

                            |  Abs_value |  Threshold | Converged
     Delta_Free_energy/atom |   3.63E-06 |   1.00E-06 |        No
     Delta_Energy/atom      |   3.26E-06 |   1.00E-04 |       Yes
     Delta_Entropy/atom     |   3.64E-07 |   1.00E-04 |       Yes
     Commutator             |   5.58E-05 |   1.00E-05 |        No
     Delta_Fermi_level      |   1.31E-04 |   1.00E-03 |       Yes

  Line search of the free energy minimum:
  Step_type        Step             Free_energy   Predicted_free_energy
.   Initial    0.000000    -4938.46262878155449

Performing  Pulay mixing of Hamiltonian with coefficients:
                        Spin 1               Spin 2
                2.090439391328       2.090439480484
                0.508233544593       0.508233590900
               -2.379672664646      -2.379672801412
               -1.752317422399      -1.752317570773
                0.575700901026       0.575700919161
                1.957616250097       1.957616381641
Lambda-->       0.006571795695       0.006571795692     ... done

.    Trial1    0.040229    -4938.46272910335119

Performing  Pulay mixing of Hamiltonian with coefficients:
                        Spin 1               Spin 2
                2.090439391328       2.090439480484
                0.508233544593       0.508233590900
               -2.379672664646      -2.379672801412
               -1.752317422399      -1.752317570773
                0.575700901026       0.575700919161
                1.957616250097       1.957616381641
Lambda-->       0.006571795695       0.006571795692     ... done

.    Trial2    0.406829    -4938.45500479201473

Performing  Pulay mixing of Hamiltonian with coefficients:
                        Spin 1               Spin 2
                2.090439391328       2.090439480484
                0.508233544593       0.508233590900
               -2.379672664646      -2.379672801412
               -1.752317422399      -1.752317570773
                0.575700901026       0.575700919161
                1.957616250097       1.957616381641
Lambda-->       0.006571795695       0.006571795692     ... done

. Quadratic    0.041642    -4938.46272918740124    -4938.46272921895434

--------------------------------------------------------------------------------
  Iter                              Commutator    Free_energy(A=E-TS)     DeltaA
#    7                          0.000043073652   -4938.46272918740124  -1.00E-04

Step                       =       0.041641851668
Energy (E)                 =   -4938.364782791569
Entropy (-TS)              =      -0.097946395816
Free energy (A=E-TS)       =   -4938.462729187401
Est. 0K Energy 0.5*(E+A)   =   -4938.413755989485
Residual Non-orthogonality =       0.000000000000
Residual N_electrons       =       0.000000000016

Spin          Integrated_Ne            Fermi_level     Delta_Fermi_level
   1       343.999999855405        -0.112848919922              4.36E-05
   2       344.000000144456        -0.112848919922              4.36E-05

                           Spin 1           |                 Spin 2           |
     Orb |    H-eigenvalues     Occupancies |    H-eigenvalues     Occupancies |
       1 |    -3.2221253481    1.0000000000 |    -3.2221253488    1.0000000000 | 
                          ------                             ------
     342 |    -0.1160122042    0.7028238416 |    -0.1160122040    0.7028238280 | 
     343 |    -0.1153094044    0.6613996842 |    -0.1153094042    0.6613996696 | 
     344 |    -0.1152759648    0.6593588704 |    -0.1152759645    0.6593588558 | 
                                                   - Gap at zero temperature -
     345 |    -0.1146942155    0.6229609309 |    -0.1146942153    0.6229609157 | 
                - Gap at zero temperature -
     346 |    -0.1133742749    0.5356786702 |    -0.1133742756    0.5356787185 | 
                  Finite temp. Fermi level   |      Finite temp. Fermi level  
     347 |    -0.1126738775    0.4880942745 |    -0.1126738782    0.4880943230 | 
     348 |    -0.1120163836    0.4436043221 |    -0.1120163843    0.4436043701 | 
     349 |    -0.1100067097    0.3157415481 |    -0.1100067104    0.3157415902 | 
     350 |    -0.1092030273    0.2704961520 |    -0.1092030280    0.2704961905 | 
     351 |    -0.1080125207    0.2114740507 |    -0.1080125209    0.2114740581 | 
                          ------                             ------
     498 |     0.6749269236    0.0000000000 |     0.6749269232    0.0000000000 | 

                            |  Abs_value |  Threshold | Converged
     Delta_Free_energy/atom |   2.57E-06 |   1.00E-06 |        No
     Delta_Energy/atom      |   7.76E-07 |   1.00E-04 |       Yes
     Delta_Entropy/atom     |   1.80E-06 |   1.00E-04 |       Yes
     Commutator             |   4.31E-05 |   1.00E-05 |        No
     Delta_Fermi_level      |   4.36E-05 |   1.00E-03 |       Yes

  Line search of the free energy minimum:
  Step_type        Step             Free_energy   Predicted_free_energy
.   Initial    0.000000    -4938.46272918740124

Performing  Pulay mixing of Hamiltonian with coefficients:
                        Spin 1               Spin 2
                1.131808544890       1.131808543931
                0.339559683700       0.339559726199
               -1.261166637029      -1.261166650847
               -1.091808966157      -1.091809063286
                0.153726069423       0.153726050310
                0.821288254491       0.821288302957
                0.906593050681       0.906593090736
Lambda-->       0.005302888597       0.005302888450     ... done

.    Trial1    0.041642    -4938.46277140195980

Performing  Pulay mixing of Hamiltonian with coefficients:
                        Spin 1               Spin 2
                1.131808544890       1.131808543931
                0.339559683700       0.339559726199
               -1.261166637029      -1.261166650847
               -1.091808966157      -1.091809063286
                0.153726069423       0.153726050310
                0.821288254491       0.821288302957
                0.906593050681       0.906593090736
Lambda-->       0.005302888597       0.005302888450     ... done

.    Trial2    0.407702    -4938.45705312725204

Performing  Pulay mixing of Hamiltonian with coefficients:
                        Spin 1               Spin 2
                1.131808544890       1.131808543931
                0.339559683700       0.339559726199
               -1.261166637029      -1.261166650847
               -1.091808966157      -1.091809063286
                0.153726069423       0.153726050310
                0.821288254491       0.821288302957
                0.906593050681       0.906593090736
Lambda-->       0.005302888597       0.005302888450     ... done

. Quadratic    0.033244    -4938.46276362064145    -4938.46277427951827

Performing  Pulay mixing of Hamiltonian with coefficients:
                        Spin 1               Spin 2
                1.131808544890       1.131808543931
                0.339559683700       0.339559726199
               -1.261166637029      -1.261166650847
               -1.091808966157      -1.091809063286
                0.153726069423       0.153726050310
                0.821288254491       0.821288302957
                0.906593050681       0.906593090736
Lambda-->       0.005302888597       0.005302888450     ... done

.     Cubic    0.075366    -4938.46274076156078    -4938.46278800893015

Performing  Pulay mixing of Hamiltonian with coefficients:
                        Spin 1               Spin 2
                1.131808544890       1.131808543931
                0.339559683700       0.339559726199
               -1.261166637029      -1.261166650847
               -1.091808966157      -1.091809063286
                0.153726069423       0.153726050310
                0.821288254491       0.821288302957
                0.906593050681       0.906593090736
Lambda-->       0.005302888597       0.005302888450     ... done

.   Quartic    0.050725    -4938.46277290766284    -4938.46277476262912

--------------------------------------------------------------------------------
  Iter                              Commutator    Free_energy(A=E-TS)     DeltaA
#    8                          0.000035910847   -4938.46277290766284  -4.37E-05

Step                       =       0.050725316417
Energy (E)                 =   -4938.364793298017
Entropy (-TS)              =      -0.097979609618
Free energy (A=E-TS)       =   -4938.462772907663
Est. 0K Energy 0.5*(E+A)   =   -4938.413783102840
Residual Non-orthogonality =       0.000000000000
Residual N_electrons       =       0.000000000029

Spin          Integrated_Ne            Fermi_level     Delta_Fermi_level
   1       343.999999912288        -0.112886412901             -3.75E-05
   2       344.000000087459        -0.112886412901             -3.75E-05

                           Spin 1           |                 Spin 2           |
     Orb |    H-eigenvalues     Occupancies |    H-eigenvalues     Occupancies |
       1 |    -3.2223084761    1.0000000000 |    -3.2223084758    1.0000000000 | 
                          ------                             ------
     342 |    -0.1160725130    0.7041189420 |    -0.1160725130    0.7041189373 | 
     343 |    -0.1153353817    0.6606975570 |    -0.1153353816    0.6606975520 | 
     344 |    -0.1153060904    0.6589084432 |    -0.1153060903    0.6589084381 | 
                                                   - Gap at zero temperature -
     345 |    -0.1147332073    0.6230567241 |    -0.1147332073    0.6230567189 | 
                - Gap at zero temperature -
     346 |    -0.1134158781    0.5359568456 |    -0.1134158780    0.5359568403 | 
                  Finite temp. Fermi level   |      Finite temp. Fermi level  
     347 |    -0.1127093806    0.4879589866 |    -0.1127093815    0.4879590465 | 
     348 |    -0.1120355338    0.4423727012 |    -0.1120355337    0.4423726960 | 
     349 |    -0.1100545303    0.3163490254 |    -0.1100545302    0.3163490210 | 
     350 |    -0.1092524622    0.2711378627 |    -0.1092524621    0.2711378587 | 
     351 |    -0.1080604469    0.2119478560 |    -0.1080604474    0.2119478809 | 
                          ------                             ------
     498 |     0.6724872278    0.0000000000 |     0.6724872268    0.0000000000 | 

                            |  Abs_value |  Threshold | Converged
     Delta_Free_energy/atom |   1.12E-06 |   1.00E-06 |        No
     Delta_Energy/atom      |   2.69E-07 |   1.00E-04 |       Yes
     Delta_Entropy/atom     |   8.52E-07 |   1.00E-04 |       Yes
     Commutator             |   3.59E-05 |   1.00E-05 |        No
     Delta_Fermi_level      |   3.75E-05 |   1.00E-03 |       Yes

  Line search of the free energy minimum:
  Step_type        Step             Free_energy   Predicted_free_energy
.   Initial    0.000000    -4938.46277290766284

Performing  Pulay mixing of Hamiltonian with coefficients:
                        Spin 1               Spin 2
               -3.166524307252      -3.166524257245
               -1.175398398307      -1.175398341231
                3.592863302059       3.592863297947
                3.669847318051       3.669847234354
               -0.972873400284      -0.972873352817
               -4.709262545485      -4.709262385739
                1.165447772348       1.165447674948
                2.595900258870       2.595900129784
Lambda-->       0.000727755294       0.000727755112     ... done

.    Trial1    0.050725    -4938.46286044602675

Performing  Pulay mixing of Hamiltonian with coefficients:
                        Spin 1               Spin 2
               -3.166524307252      -3.166524257245
               -1.175398398307      -1.175398341231
                3.592863302059       3.592863297946
                3.669847318051       3.669847234353
               -0.972873400284      -0.972873352817
               -4.709262545485      -4.709262385738
                1.165447772348       1.165447674948
                2.595900258870       2.595900129783
Lambda-->       0.000727755294       0.000727755112     ... done

.    Trial2    0.413316    -4938.46159200774036

Performing  Pulay mixing of Hamiltonian with coefficients:
                        Spin 1               Spin 2
               -3.166524307252      -3.166524257245
               -1.175398398307      -1.175398341231
                3.592863302059       3.592863297947
                3.669847318051       3.669847234354
               -0.972873400284      -0.972873352817
               -4.709262545485      -4.709262385739
                1.165447772348       1.165447674948
                2.595900258870       2.595900129784
Lambda-->       0.000727755294       0.000727755112     ... done

. Quadratic    0.093632    -4938.46285487330533    -4938.46288371415994

Performing  Pulay mixing of Hamiltonian with coefficients:
                        Spin 1               Spin 2
               -3.166524307252      -3.166524257245
               -1.175398398307      -1.175398341231
                3.592863302059       3.592863297946
                3.669847318051       3.669847234353
               -0.972873400284      -0.972873352817
               -4.709262545485      -4.709262385738
                1.165447772348       1.165447674948
                2.595900258870       2.595900129783
Lambda-->       0.000727755294       0.000727755112     ... done

.     Cubic    0.068353    -4938.46286287840303    -4938.46286630359191

--------------------------------------------------------------------------------
  Iter                              Commutator    Free_energy(A=E-TS)     DeltaA
#    9                          0.000017153737   -4938.46286287840303  -9.00E-05

Step                       =       0.068352859111
Energy (E)                 =   -4938.364786515927
Entropy (-TS)              =      -0.098076362480
Free energy (A=E-TS)       =   -4938.462862878403
Est. 0K Energy 0.5*(E+A)   =   -4938.413824697165
Residual Non-orthogonality =       0.000000000000
Residual N_electrons       =      -0.000000000005

Spin          Integrated_Ne            Fermi_level     Delta_Fermi_level
   1       343.999999878053        -0.113031835349             -1.45E-04
   2       344.000000121990        -0.113031835349             -1.45E-04

                           Spin 1           |                 Spin 2           |
     Orb |    H-eigenvalues     Occupancies |    H-eigenvalues     Occupancies |
       1 |    -3.2230684252    1.0000000000 |    -3.2230684258    1.0000000000 | 
                          ------                             ------
     342 |    -0.1162213882    0.7043146437 |    -0.1162213884    0.7043146552 | 
     343 |    -0.1154766924    0.6604466841 |    -0.1154766926    0.6604466965 | 
     344 |    -0.1154478809    0.6586862917 |    -0.1154478811    0.6586863042 | 
                - Gap at zero temperature -
     345 |    -0.1148828615    0.6233271274 |    -0.1148828617    0.6233271404 | 
                                                   - Gap at zero temperature -
     346 |    -0.1136074092    0.5390759087 |    -0.1136074094    0.5390759225 | 
                  Finite temp. Fermi level   |      Finite temp. Fermi level  
     347 |    -0.1128320949    0.4864151885 |    -0.1128320951    0.4864152025 | 
     348 |    -0.1121624489    0.4411307541 |    -0.1121624491    0.4411307679 | 
     349 |    -0.1102218958    0.3176418194 |    -0.1102218960    0.3176418316 | 
     350 |    -0.1093890797    0.2706646289 |    -0.1093890799    0.2706646400 | 
     351 |    -0.1082293742    0.2130181318 |    -0.1082293744    0.2130181413 | 
                          ------                             ------
     498 |     0.6632284935    0.0000000000 |     0.6632284929    0.0000000000 | 

                            |  Abs_value |  Threshold | Converged
     Delta_Free_energy/atom |   2.31E-06 |   1.00E-06 |        No
     Delta_Energy/atom      |   1.74E-07 |   1.00E-04 |       Yes
     Delta_Entropy/atom     |   2.48E-06 |   1.00E-04 |       Yes
     Commutator             |   1.72E-05 |   1.00E-05 |        No
     Delta_Fermi_level      |   1.45E-04 |   1.00E-03 |       Yes

  Line search of the free energy minimum:
  Step_type        Step             Free_energy   Predicted_free_energy
.   Initial    0.000000    -4938.46286287840303

Performing  Pulay mixing of Hamiltonian with coefficients:
                        Spin 1               Spin 2
               -0.640038295789      -0.640038460431
               -0.280000544960      -0.280000596879
                0.723615811060       0.723616007020
                0.852945501676       0.852945683584
               -0.148286807503      -0.148286841025
               -0.961093975806      -0.961094179969
                0.020283939127       0.020283986600
                0.459750788431       0.459750896455
                0.972823583763       0.972823504644
Lambda-->       0.000199975608       0.000199975589     ... done

.    Trial1    0.068353    -4938.46287061794919

Performing  Pulay mixing of Hamiltonian with coefficients:
                        Spin 1               Spin 2
               -0.640038295790      -0.640038460431
               -0.280000544960      -0.280000596879
                0.723615811061       0.723616007019
                0.852945501676       0.852945683584
               -0.148286807503      -0.148286841025
               -0.961093975806      -0.961094179968
                0.020283939127       0.020283986600
                0.459750788431       0.459750896455
                0.972823583763       0.972823504644
Lambda-->       0.000199975608       0.000199975589     ... done

.    Trial2    0.424210    -4938.46274585909123

Performing  Pulay mixing of Hamiltonian with coefficients:
                        Spin 1               Spin 2
               -0.640038295789      -0.640038460431
               -0.280000544960      -0.280000596880
                0.723615811060       0.723616007020
                0.852945501676       0.852945683584
               -0.148286807503      -0.148286841025
               -0.961093975806      -0.961094179969
                0.020283939127       0.020283986600
                0.459750788431       0.459750896455
                0.972823583764       0.972823504644
Lambda-->       0.000199975608       0.000199975589     ... done

. Quadratic    0.085957    -4938.46287223236050    -4938.46287095677781

--------------------------------------------------------------------------------
  Iter                              Commutator    Free_energy(A=E-TS)     DeltaA
#   10                          0.000015042801   -4938.46287223236050  -9.35E-06

Step                       =       0.085956730588
Energy (E)                 =   -4938.364782188914
Entropy (-TS)              =      -0.098090043426
Free energy (A=E-TS)       =   -4938.462872232360
Est. 0K Energy 0.5*(E+A)   =   -4938.413827210637
Residual Non-orthogonality =       0.000000000000
Residual N_electrons       =       0.000000000021

Spin          Integrated_Ne            Fermi_level     Delta_Fermi_level
   1       343.999999900407        -0.113081577116             -4.97E-05
   2       344.000000099411        -0.113081577116             -4.97E-05

                           Spin 1           |                 Spin 2           |
     Orb |    H-eigenvalues     Occupancies |    H-eigenvalues     Occupancies |
       1 |    -3.2230607568    1.0000000000 |    -3.2230607569    1.0000000000 | 
                          ------                             ------
     342 |    -0.1162666748    0.7040621072 |    -0.1162666749    0.7040621157 | 
     343 |    -0.1155279754    0.6605407316 |    -0.1155279755    0.6605407408 | 
     344 |    -0.1155027921    0.6590024689 |    -0.1155027923    0.6590024781 | 
                - Gap at zero temperature -
     345 |    -0.1149394809    0.6237664382 |    -0.1149394810    0.6237664479 | 
                                                   - Gap at zero temperature -
     346 |    -0.1136643762    0.5395643908 |    -0.1136643763    0.5395644011 | 
                  Finite temp. Fermi level   |      Finite temp. Fermi level  
     347 |    -0.1128794036    0.4862497906 |    -0.1128794037    0.4862498009 | 
     348 |    -0.1122072078    0.4407965003 |    -0.1122072080    0.4407965105 | 
     349 |    -0.1102715348    0.3176357535 |    -0.1102715349    0.3176357625 | 
     350 |    -0.1094419800    0.2708343285 |    -0.1094419802    0.2708343367 | 
     351 |    -0.1082871221    0.2133835834 |    -0.1082871221    0.2133835856 | 
                          ------                             ------
     498 |     0.6620129150    0.0000000000 |     0.6620129145    0.0000000000 | 

                            |  Abs_value |  Threshold | Converged
     Delta_Free_energy/atom |   2.40E-07 |   1.00E-06 |       Yes
     Delta_Energy/atom      |   1.11E-07 |   1.00E-04 |       Yes
     Delta_Entropy/atom     |   3.51E-07 |   1.00E-04 |       Yes
     Commutator             |   1.50E-05 |   1.00E-05 |        No
     Delta_Fermi_level      |   4.97E-05 |   1.00E-03 |       Yes
Finished EDFT density kernel iterations (  10)


Writing density kernel to file "Pd_38.dkn" ... done

Writing Hamiltonian to file "Pd_38.ham" ... done


>>> Density kernel optimised for the current NGWF basis:
     ~~~~~~~~~~~~~~~~~~~~~~~~~~~~~~~~~~~~~~~~~~~~~~~~~~~~~~~~~~~
     Total free energy           =  -4.93846287223236E+03  Eh
     [H,K] commutator            =   1.5043E-05
     ~~~~~~~~~~~~~~~~~~~~~~~~~~~~~~~~~~~~~~~~~~~~~~~~~~~~~~~~~~~


################################################################################
########################### NGWF CG iteration  003 #############################
################################################################################
****** Reciprocal space K.E. preconditioning with k_zero =  3.0000 a0^-1 *******

>>> Checking for convergence of NGWFs:   NOT CONVERGED
  ========================================================================
         NGWF RMS gradient =  9.8002E-05 >  2.0000E-06  | above tolerance
  ========================================================================

>>> Improving NGWFs using line search:
============ Calculation of NGWF S^-1 using Hotelling algorithm ================ 
         Iteration  |  Frobenius norm and Maximum abs value    (of I-S*S_n^-1)   
               1       0.28820330E+00     0.11672424E-01
               2       0.15908151E-02     0.73511889E-04
               3       0.22797317E-06     0.10141368E-07
               4       0.23600802E-12     0.28421709E-13
================================================================================
    Initial Ne1:     343.99626904
    Initial Ne2:     343.99626924
      Final Ne1:     343.99999990
      Final Ne2:     344.00000010
============ Calculation of NGWF S^-1 using Hotelling algorithm ================ 
         Iteration  |  Frobenius norm and Maximum abs value    (of I-S*S_n^-1)   
               1       0.28090322E+00     0.11382968E-01
               2       0.12543077E-02     0.60889916E-04
               3       0.13667076E-06     0.59645586E-08
               4       0.23215960E-12     0.23092639E-13
================================================================================
------------------------------- NGWF line search -------------------------------
RMS gradient                =       0.00009800241370
Trial step length           =               0.504093
Gradient along search dir.  =         -0.11561338441
Functional at step 0        =   -4938.46287223236050
Functional at step 1        =   -4938.50634004915628
Functional predicted        =   -4938.52019953297804
Selected quadratic step     =               0.991707
Conjugate gradients coeff.  =               0.372067
--------------------------- NGWF line search finished --------------------------
                                               
Writing NGWFs to file "Pd_38.tightbox_ngwfs"....  done

>>> Optimising kernel for current NGWFs:

--------------------------- Ensemble-DFT optimisation --------------------------
Running ScaLAPACK on   20 processor(s).

--------------------------------------------------------------------------------
  Iter                              Commutator    Free_energy(A=E-TS)     DeltaA
#    0                          0.000189075566   -4938.52024664745295  -5.74E-02

Step                       =       0.381966011250
Energy (E)                 =   -4938.422156604006
Entropy (-TS)              =      -0.098090043426
Free energy (A=E-TS)       =   -4938.520246647453
Est. 0K Energy 0.5*(E+A)   =   -4938.471201625729
Residual Non-orthogonality =       0.000000000000
Residual N_electrons       =       0.000000000021

Spin          Integrated_Ne            Fermi_level     Delta_Fermi_level
   1       343.999999900407        -0.113081577116              9.00E+99
   2       344.000000099411        -0.113081577116              9.00E+99

                           Spin 1           |                 Spin 2           |
     Orb |    H-eigenvalues     Occupancies |    H-eigenvalues     Occupancies |
       1 |    -3.2230607568    1.0000000000 |    -3.2230607569    1.0000000000 | 
                          ------                             ------
     342 |    -0.1162666748    0.7040621072 |    -0.1162666749    0.7040621157 | 
     343 |    -0.1155279754    0.6605407316 |    -0.1155279755    0.6605407408 | 
     344 |    -0.1155027921    0.6590024689 |    -0.1155027923    0.6590024781 | 
                 - Gap at zero temperature - |     - Gap at zero temperature -
     345 |    -0.1149394809    0.6237664382 |    -0.1149394810    0.6237664479 | 
     346 |    -0.1136643762    0.5395643908 |    -0.1136643763    0.5395644011 | 
                  Finite temp. Fermi level   |      Finite temp. Fermi level  
     347 |    -0.1128794036    0.4862497906 |    -0.1128794037    0.4862498009 | 
     348 |    -0.1122072078    0.4407965003 |    -0.1122072080    0.4407965105 | 
     349 |    -0.1102715348    0.3176357535 |    -0.1102715349    0.3176357625 | 
     350 |    -0.1094419800    0.2708343285 |    -0.1094419802    0.2708343367 | 
     351 |    -0.1082871221    0.2133835834 |    -0.1082871221    0.2133835856 | 
                          ------                             ------
     498 |     0.6620129150    0.0000000000 |     0.6620129145    0.0000000000 | 

                            |  Abs_value |  Threshold | Converged
     Delta_Free_energy/atom |   1.47E-03 |   1.00E-06 |        No
     Delta_Energy/atom      |   1.47E-03 |   1.00E-04 |        No
     Delta_Entropy/atom     |     n.a.   |   1.00E-03 |      n.a.
     Commutator             |   1.89E-04 |   1.00E-05 |        No
     Delta_Fermi_level      |     n.a.   |   1.00E-03 |      n.a.

  Line search of the free energy minimum:
  Step_type        Step             Free_energy   Predicted_free_energy
.   Initial    0.000000    -4938.52024664745295

Performing  Pulay mixing of Hamiltonian with coefficients:
                        Spin 1               Spin 2
                1.000000000000       1.000000000000
Lambda-->       0.159558788637       0.159558789166     ... done

.    Trial1    0.381966    -4938.45892711924171

Performing  Pulay mixing of Hamiltonian with coefficients:
                        Spin 1               Spin 2
                1.000000000000       1.000000000000
Lambda-->       0.159558788637       0.159558789166     ... done

.    Trial2    0.145898    -4938.50481426225542

Performing  Pulay mixing of Hamiltonian with coefficients:
                        Spin 1               Spin 2
                1.000000000000       1.000000000000
Lambda-->       0.159558788637       0.159558789166     ... done

.    Trial3    0.055728    -4938.50808876295832

Performing  Pulay mixing of Hamiltonian with coefficients:
                        Spin 1               Spin 2
                1.000000000000       1.000000000000
Lambda-->       0.159558788637       0.159558789166     ... done

.     Cubic    0.196032    -4938.49966788970778    -4938.50551233131318

Performing  Pulay mixing of Hamiltonian with coefficients:
                        Spin 1               Spin 2
                1.000000000000       1.000000000000
Lambda-->       0.159558788637       0.159558789166     ... done

.    Trial5    0.000557    -4938.50639783870884

Performing  Pulay mixing of Hamiltonian with coefficients:
                        Spin 1               Spin 2
                1.000000000000       1.000000000000
Lambda-->       0.159558788637       0.159558789166     ... done

.  NoMinFnd    0.055728    -4938.50808876295469

--------------------------------------------------------------------------------
  Iter                              Commutator    Free_energy(A=E-TS)     DeltaA
#    1                          0.000132068707   -4938.50808876295469   1.22E-02

Step                       =       0.055728090001
Energy (E)                 =   -4938.410340456037
Entropy (-TS)              =      -0.097748306878
Free energy (A=E-TS)       =   -4938.508088762955
Est. 0K Energy 0.5*(E+A)   =   -4938.459214609496
Residual Non-orthogonality =       0.000000000000
Residual N_electrons       =       0.000000000040

Spin          Integrated_Ne            Fermi_level     Delta_Fermi_level
   1       343.999999905316        -0.112137158944              9.44E-04
   2       344.000000094332        -0.112137158944              9.44E-04

                           Spin 1           |                 Spin 2           |
     Orb |    H-eigenvalues     Occupancies |    H-eigenvalues     Occupancies |
       1 |    -3.2211535551    1.0000000000 |    -3.2211535550    1.0000000000 | 
                          ------                             ------
     342 |    -0.1153192483    0.7038915126 |    -0.1153192486    0.7038915295 | 
     343 |    -0.1146470271    0.6644025871 |    -0.1146470274    0.6644026049 | 
     344 |    -0.1145912988    0.6610129326 |    -0.1145912991    0.6610129505 | 
                 - Gap at zero temperature - |     - Gap at zero temperature -
     345 |    -0.1139765266    0.6225819744 |    -0.1139765269    0.6225819930 | 
     346 |    -0.1127017852    0.5383356193 |    -0.1127017855    0.5383356385 | 
                  Finite temp. Fermi level   |      Finite temp. Fermi level  
     347 |    -0.1118856026    0.4828935366 |    -0.1118856029    0.4828935557 | 
     348 |    -0.1111846896    0.4355646987 |    -0.1111846889    0.4355646521 | 
     349 |    -0.1092728795    0.3144455265 |    -0.1092728797    0.3144455423 | 
     350 |    -0.1084225726    0.2668234245 |    -0.1084225729    0.2668234386 | 
     351 |    -0.1072647941    0.2098466782 |    -0.1072647944    0.2098466904 | 
                          ------                             ------
     498 |     0.6587602184    0.0000000000 |     0.6587602181    0.0000000000 | 

                            |  Abs_value |  Threshold | Converged
     Delta_Free_energy/atom |   3.12E-04 |   1.00E-06 |        No
     Delta_Energy/atom      |   3.03E-04 |   1.00E-04 |        No
     Delta_Entropy/atom     |   8.76E-06 |   1.00E-04 |       Yes
     Commutator             |   1.32E-04 |   1.00E-05 |        No
     Delta_Fermi_level      |   9.44E-04 |   1.00E-03 |       Yes

  Line search of the free energy minimum:
  Step_type        Step             Free_energy   Predicted_free_energy
.   Initial    0.000000    -4938.50808876295469

Performing  Pulay mixing of Hamiltonian with coefficients:
                        Spin 1               Spin 2
                1.000000000000       1.000000000000
Lambda-->       0.075817582317       0.075817582706     ... done

.    Trial1    0.055728    -4938.50813220720283

Performing  Pulay mixing of Hamiltonian with coefficients:
                        Spin 1               Spin 2
                1.000000000000       1.000000000000
Lambda-->       0.075817582317       0.075817582706     ... done

.    Trial2    0.416408    -4938.41556323831719

Performing  Pulay mixing of Hamiltonian with coefficients:
                        Spin 1               Spin 2
                1.000000000000       1.000000000000
Lambda-->       0.075817582317       0.075817582706     ... done

. Quadratic    0.028495    -4938.50858913027514    -4938.50859071864488

--------------------------------------------------------------------------------
  Iter                              Commutator    Free_energy(A=E-TS)     DeltaA
#    2                          0.000119062931   -4938.50858913027514  -5.00E-04

Step                       =       0.028494546690
Energy (E)                 =   -4938.410866910247
Entropy (-TS)              =      -0.097722219969
Free energy (A=E-TS)       =   -4938.508589130275
Est. 0K Energy 0.5*(E+A)   =   -4938.459728020262
Residual Non-orthogonality =       0.000000000000
Residual N_electrons       =       0.000000000059

Spin          Integrated_Ne            Fermi_level     Delta_Fermi_level
   1       343.999999913488        -0.111838094209              2.99E-04
   2       344.000000085986        -0.111838094209              2.99E-04

                           Spin 1           |                 Spin 2           |
     Orb |    H-eigenvalues     Occupancies |    H-eigenvalues     Occupancies |
       1 |    -3.2208215746    1.0000000000 |    -3.2208215750    1.0000000000 | 
                          ------                             ------
     342 |    -0.1150302065    0.7044596643 |    -0.1150302066    0.7044596694 | 
     343 |    -0.1143106444    0.6621345808 |    -0.1143106445    0.6621345862 | 
     344 |    -0.1142765993    0.6600589559 |    -0.1142765994    0.6600589613 | 
                 - Gap at zero temperature - |     - Gap at zero temperature -
     345 |    -0.1136767957    0.6225393747 |    -0.1136767957    0.6225393803 | 
     346 |    -0.1124054545    0.5385205142 |    -0.1124054546    0.5385205199 | 
                  Finite temp. Fermi level   |      Finite temp. Fermi level  
     347 |    -0.1115713111    0.4818589615 |    -0.1115713112    0.4818589672 | 
     348 |    -0.1108774867    0.4350203398 |    -0.1108774868    0.4350203453 | 
     349 |    -0.1089534199    0.3132503976 |    -0.1089534199    0.3132504023 | 
     350 |    -0.1081196662    0.2666189662 |    -0.1081196662    0.2666189704 | 
     351 |    -0.1069572225    0.2094631052 |    -0.1069572229    0.2094631248 | 
                          ------                             ------
     498 |     0.6580474499    0.0000000000 |     0.6580474496    0.0000000000 | 

                            |  Abs_value |  Threshold | Converged
     Delta_Free_energy/atom |   1.28E-05 |   1.00E-06 |        No
     Delta_Energy/atom      |   1.35E-05 |   1.00E-04 |       Yes
     Delta_Entropy/atom     |   6.69E-07 |   1.00E-04 |       Yes
     Commutator             |   1.19E-04 |   1.00E-05 |        No
     Delta_Fermi_level      |   2.99E-04 |   1.00E-03 |       Yes

  Line search of the free energy minimum:
  Step_type        Step             Free_energy   Predicted_free_energy
.   Initial    0.000000    -4938.50858913027514

Performing  Pulay mixing of Hamiltonian with coefficients:
                        Spin 1               Spin 2
                0.126013023570       0.126013023355
                0.873986976430       0.873986976645
Lambda-->       0.064883850255       0.064883850630     ... done

.    Trial1    0.028495    -4938.50895236436190

Performing  Pulay mixing of Hamiltonian with coefficients:
                        Spin 1               Spin 2
                0.126013023570       0.126013023355
                0.873986976430       0.873986976645
Lambda-->       0.064883850255       0.064883850630     ... done

.    Trial2    0.399577    -4938.48247866612019

Performing  Pulay mixing of Hamiltonian with coefficients:
                        Spin 1               Spin 2
                0.126013023570       0.126013023355
                0.873986976430       0.873986976645
Lambda-->       0.064883850255       0.064883850630     ... done

. Quadratic    0.044534    -4938.50901056170824    -4938.50900650525364

--------------------------------------------------------------------------------
  Iter                              Commutator    Free_energy(A=E-TS)     DeltaA
#    3                          0.000108488326   -4938.50901056170824  -4.21E-04

Step                       =       0.044534094710
Energy (E)                 =   -4938.411343638138
Entropy (-TS)              =      -0.097666923515
Free energy (A=E-TS)       =   -4938.509010561708
Est. 0K Energy 0.5*(E+A)   =   -4938.460177099923
Residual Non-orthogonality =       0.000000000000
Residual N_electrons       =       0.000000000055

Spin          Integrated_Ne            Fermi_level     Delta_Fermi_level
   1       343.999999888459        -0.111431932197              4.06E-04
   2       344.000000111045        -0.111431932197              4.06E-04

                           Spin 1           |                 Spin 2           |
     Orb |    H-eigenvalues     Occupancies |    H-eigenvalues     Occupancies |
       1 |    -3.2203466042    1.0000000000 |    -3.2203466040    1.0000000000 | 
                          ------                             ------
     342 |    -0.1146127797    0.7038210767 |    -0.1146127796    0.7038210687 | 
     343 |    -0.1138727944    0.6602028613 |    -0.1138727942    0.6602028524 | 
     344 |    -0.1138588550    0.6593514141 |    -0.1138588558    0.6593514632 | 
                 - Gap at zero temperature - |     - Gap at zero temperature -
     345 |    -0.1132644759    0.6221455497 |    -0.1132644767    0.6221456008 | 
     346 |    -0.1120025988    0.5387440913 |    -0.1120025995    0.5387441445 | 
                  Finite temp. Fermi level   |      Finite temp. Fermi level  
     347 |    -0.1111456695    0.4805356561 |    -0.1111456693    0.4805356445 | 
     348 |    -0.1104672933    0.4347507401 |    -0.1104672941    0.4347507918 | 
     349 |    -0.1085206915    0.3116973373 |    -0.1085206913    0.3116973260 | 
     350 |    -0.1076947915    0.2656244907 |    -0.1076947913    0.2656244800 | 
     351 |    -0.1065334255    0.2086695940 |    -0.1065334254    0.2086695921 | 
                          ------                             ------
     498 |     0.6570741367    0.0000000000 |     0.6570741367    0.0000000000 | 

                            |  Abs_value |  Threshold | Converged
     Delta_Free_energy/atom |   1.08E-05 |   1.00E-06 |        No
     Delta_Energy/atom      |   1.22E-05 |   1.00E-04 |       Yes
     Delta_Entropy/atom     |   1.42E-06 |   1.00E-04 |       Yes
     Commutator             |   1.08E-04 |   1.00E-05 |        No
     Delta_Fermi_level      |   4.06E-04 |   1.00E-03 |       Yes

  Line search of the free energy minimum:
  Step_type        Step             Free_energy   Predicted_free_energy
.   Initial    0.000000    -4938.50901056170824

Performing  Pulay mixing of Hamiltonian with coefficients:
                        Spin 1               Spin 2
               -3.558517458096      -3.558517455725
                0.593198739601       0.593198738410
                3.965318718496       3.965318717315
Lambda-->       0.020330143813       0.020330143636     ... done

.    Trial1    0.044534    -4938.51050392040270

Performing  Pulay mixing of Hamiltonian with coefficients:
                        Spin 1               Spin 2
               -3.558517458096      -3.558517455725
                0.593198739601       0.593198738410
                3.965318718496       3.965318717315
Lambda-->       0.020330143813       0.020330143636     ... done

.    Trial2    0.409490    -4938.46544198018728

Performing  Pulay mixing of Hamiltonian with coefficients:
                        Spin 1               Spin 2
               -3.558517458096      -3.558517455725
                0.593198739601       0.593198738410
                3.965318718496       3.965318717315
Lambda-->       0.020330143813       0.020330143636     ... done

. Quadratic    0.065996    -4938.51027018993318    -4938.51068052889332

Performing  Pulay mixing of Hamiltonian with coefficients:
                        Spin 1               Spin 2
               -3.558517458096      -3.558517455725
                0.593198739601       0.593198738410
                3.965318718496       3.965318717315
Lambda-->       0.020330143813       0.020330143636     ... done

.     Cubic    0.046646    -4938.51049347503977    -4938.51050682058758

Performing  Pulay mixing of Hamiltonian with coefficients:
                        Spin 1               Spin 2
               -3.558517458096      -3.558517455725
                0.593198739601       0.593198738410
                3.965318718496       3.965318717315
Lambda-->       0.020330143813       0.020330143636     ... done

.   Quartic    0.280996    -4938.49163608943127    -4938.52117081709457

Performing  Pulay mixing of Hamiltonian with coefficients:
                        Spin 1               Spin 2
               -3.558517458096      -3.558517455725
                0.593198739601       0.593198738410
                3.965318718496       3.965318717315
Lambda-->       0.020330143813       0.020330143636     ... done

.  NoMinFnd    0.044534    -4938.51050392039633

--------------------------------------------------------------------------------
  Iter                              Commutator    Free_energy(A=E-TS)     DeltaA
#    4                          0.000046012696   -4938.51050392039633  -1.49E-03

Step                       =       0.044534094710
Energy (E)                 =   -4938.413187078014
Entropy (-TS)              =      -0.097316842423
Free energy (A=E-TS)       =   -4938.510503920396
Est. 0K Energy 0.5*(E+A)   =   -4938.461845499205
Residual Non-orthogonality =       0.000000000000
Residual N_electrons       =      -0.000000000041

Spin          Integrated_Ne            Fermi_level     Delta_Fermi_level
   1       343.999999900458        -0.109059655043              2.37E-03
   2       344.000000099918        -0.109059655043              2.37E-03

                           Spin 1           |                 Spin 2           |
     Orb |    H-eigenvalues     Occupancies |    H-eigenvalues     Occupancies |
       1 |    -3.2175046218    1.0000000000 |    -3.2175046220    1.0000000000 | 
                          ------                             ------
     342 |    -0.1121840895    0.7006110933 |    -0.1121840897    0.7006111038 | 
     343 |    -0.1114381819    0.6563873076 |    -0.1114381820    0.6563873193 | 
     344 |    -0.1113246049    0.6493833515 |    -0.1113246051    0.6493833634 | 
                 - Gap at zero temperature - |     - Gap at zero temperature -
     345 |    -0.1108411805    0.6188764604 |    -0.1108411807    0.6188764730 | 
     346 |    -0.1096067945    0.5371527837 |    -0.1096067947    0.5371527976 | 
                  Finite temp. Fermi level   |      Finite temp. Fermi level  
     347 |    -0.1086686756    0.4734270948 |    -0.1086686759    0.4734271092 | 
     348 |    -0.1080543051    0.4320303589 |    -0.1080543053    0.4320303734 | 
     349 |    -0.1059973199    0.3029453740 |    -0.1059973196    0.3029453584 | 
     350 |    -0.1052213919    0.2602915181 |    -0.1052213921    0.2602915307 | 
     351 |    -0.1040539789    0.2038949864 |    -0.1040539791    0.2038949918 | 
                          ------                             ------
     498 |     0.6509317320    0.0000000000 |     0.6509317309    0.0000000000 | 

                            |  Abs_value |  Threshold | Converged
     Delta_Free_energy/atom |   3.83E-05 |   1.00E-06 |        No
     Delta_Energy/atom      |   4.73E-05 |   1.00E-04 |       Yes
     Delta_Entropy/atom     |   8.98E-06 |   1.00E-04 |       Yes
     Commutator             |   4.60E-05 |   1.00E-05 |        No
     Delta_Fermi_level      |   2.37E-03 |   1.00E-03 |        No

  Line search of the free energy minimum:
  Step_type        Step             Free_energy   Predicted_free_energy
.   Initial    0.000000    -4938.51050392039633

Performing  Pulay mixing of Hamiltonian with coefficients:
                        Spin 1               Spin 2
               -1.226554403085      -1.226554433520
                0.128872396419       0.128872400883
                1.401580408277       1.401580439439
                0.696101598389       0.696101593198
Lambda-->       0.013364386954       0.013364386819     ... done

.    Trial1    0.044534    -4938.51058514150191

Performing  Pulay mixing of Hamiltonian with coefficients:
                        Spin 1               Spin 2
               -1.226554403085      -1.226554433520
                0.128872396419       0.128872400883
                1.401580408277       1.401580439439
                0.696101598389       0.696101593198
Lambda-->       0.013364386954       0.013364386819     ... done

.    Trial2    0.409490    -4938.50202843254829

Performing  Pulay mixing of Hamiltonian with coefficients:
                        Spin 1               Spin 2
               -1.226554403085      -1.226554433520
                0.128872396419       0.128872400883
                1.401580408277       1.401580439439
                0.696101598389       0.696101593198
Lambda-->       0.013364386954       0.013364386819     ... done

. Quadratic    0.037044    -4938.51058875773651    -4938.51058860340345

--------------------------------------------------------------------------------
  Iter                              Commutator    Free_energy(A=E-TS)     DeltaA
#    5                          0.000037253051   -4938.51058875773651  -8.48E-05

Step                       =       0.037044146380
Energy (E)                 =   -4938.413266253482
Entropy (-TS)              =      -0.097322504300
Free energy (A=E-TS)       =   -4938.510588757737
Est. 0K Energy 0.5*(E+A)   =   -4938.461927505609
Residual Non-orthogonality =       0.000000000000
Residual N_electrons       =      -0.000000000045

Spin          Integrated_Ne            Fermi_level     Delta_Fermi_level
   1       343.999999850387        -0.108966433931              9.32E-05
   2       344.000000150030        -0.108966433931              9.32E-05

                           Spin 1           |                 Spin 2           |
     Orb |    H-eigenvalues     Occupancies |    H-eigenvalues     Occupancies |
       1 |    -3.2173487004    1.0000000000 |    -3.2173487002    1.0000000000 | 
                          ------                             ------
     342 |    -0.1121253609    0.7025761311 |    -0.1121253613    0.7025761577 | 
     343 |    -0.1113244153    0.6551252509 |    -0.1113244158    0.6551252835 | 
     344 |    -0.1112060340    0.6478111477 |    -0.1112060336    0.6478111213 | 
                 - Gap at zero temperature - |     - Gap at zero temperature -
     345 |    -0.1107462678    0.6187678834 |    -0.1107462684    0.6187679204 | 
     346 |    -0.1094958440    0.5359531153 |    -0.1094958446    0.5359531609 | 
                  Finite temp. Fermi level   |      Finite temp. Fermi level  
     347 |    -0.1085751041    0.4734033225 |    -0.1085751039    0.4734033076 | 
     348 |    -0.1079427189    0.4308045075 |    -0.1079427197    0.4308045606 | 
     349 |    -0.1059001288    0.3027172951 |    -0.1059001297    0.3027173500 | 
     350 |    -0.1051482949    0.2613472677 |    -0.1051482949    0.2613472704 | 
     351 |    -0.1039651909    0.2040908681 |    -0.1039651908    0.2040908618 | 
                          ------                             ------
     498 |     0.6501235249    0.0000000000 |     0.6501235247    0.0000000000 | 

                            |  Abs_value |  Threshold | Converged
     Delta_Free_energy/atom |   2.18E-06 |   1.00E-06 |        No
     Delta_Energy/atom      |   2.03E-06 |   1.00E-04 |       Yes
     Delta_Entropy/atom     |   1.45E-07 |   1.00E-04 |       Yes
     Commutator             |   3.73E-05 |   1.00E-05 |        No
     Delta_Fermi_level      |   9.32E-05 |   1.00E-03 |       Yes

  Line search of the free energy minimum:
  Step_type        Step             Free_energy   Predicted_free_energy
.   Initial    0.000000    -4938.51058875773651

Performing  Pulay mixing of Hamiltonian with coefficients:
                        Spin 1               Spin 2
               -0.109023335402      -0.109023360480
                0.011093015811       0.011093022772
                0.136706109222       0.136706135746
                0.176208501639       0.176208503065
                0.785015708731       0.785015698896
Lambda-->       0.012174401257       0.012174401203     ... done

.    Trial1    0.037044    -4938.51061453777947

Performing  Pulay mixing of Hamiltonian with coefficients:
                        Spin 1               Spin 2
               -0.109023335402      -0.109023360480
                0.011093015811       0.011093022772
                0.136706109222       0.136706135746
                0.176208501639       0.176208503065
                0.785015708731       0.785015698896
Lambda-->       0.012174401257       0.012174401203     ... done

.    Trial2    0.404861    -4938.50954515947069

Performing  Pulay mixing of Hamiltonian with coefficients:
                        Spin 1               Spin 2
               -0.109023335402      -0.109023360480
                0.011093015811       0.011093022772
                0.136706109222       0.136706135746
                0.176208501639       0.176208503065
                0.785015708731       0.785015698896
Lambda-->       0.012174401257       0.012174401203     ... done

. Quadratic    0.057619    -4938.51061799438594    -4938.51061830530307

--------------------------------------------------------------------------------
  Iter                              Commutator    Free_energy(A=E-TS)     DeltaA
#    6                          0.000033356181   -4938.51061799438594  -2.92E-05

Step                       =       0.057618710811
Energy (E)                 =   -4938.413287603269
Entropy (-TS)              =      -0.097330391085
Free energy (A=E-TS)       =   -4938.510617994386
Est. 0K Energy 0.5*(E+A)   =   -4938.461952798827
Residual Non-orthogonality =       0.000000000000
Residual N_electrons       =       0.000000000032

Spin          Integrated_Ne            Fermi_level     Delta_Fermi_level
   1       343.999999911466        -0.109015875610             -4.94E-05
   2       344.000000088240        -0.109015875610             -4.94E-05

                           Spin 1           |                 Spin 2           |
     Orb |    H-eigenvalues     Occupancies |    H-eigenvalues     Occupancies |
       1 |    -3.2174020564    1.0000000000 |    -3.2174020566    1.0000000000 | 
                          ------                             ------
     342 |    -0.1121480883    0.7010548677 |    -0.1121480880    0.7010548524 | 
     343 |    -0.1113834183    0.6557128521 |    -0.1113834189    0.6557128931 | 
     344 |    -0.1112572352    0.6479203762 |    -0.1112572349    0.6479203581 | 
                 - Gap at zero temperature - |     - Gap at zero temperature -
     345 |    -0.1107876716    0.6182517890 |    -0.1107876713    0.6182517695 | 
     346 |    -0.1095382955    0.5354800109 |    -0.1095382961    0.5354800527 | 
                  Finite temp. Fermi level   |      Finite temp. Fermi level  
     347 |    -0.1086344170    0.4740730026 |    -0.1086344176    0.4740730429 | 
     348 |    -0.1079995512    0.4312977273 |    -0.1079995518    0.4312977658 | 
     349 |    -0.1059564593    0.3031131257 |    -0.1059564589    0.3031131009 | 
     350 |    -0.1051934453    0.2611219080 |    -0.1051934458    0.2611219344 | 
     351 |    -0.1040135722    0.2040440010 |    -0.1040135721    0.2040439954 | 
                          ------                             ------
     498 |     0.6491765268    0.0000000000 |     0.6491765268    0.0000000000 | 

                            |  Abs_value |  Threshold | Converged
     Delta_Free_energy/atom |   7.50E-07 |   1.00E-06 |       Yes
     Delta_Energy/atom      |   5.47E-07 |   1.00E-04 |       Yes
     Delta_Entropy/atom     |   2.02E-07 |   1.00E-04 |       Yes
     Commutator             |   3.34E-05 |   1.00E-05 |        No
     Delta_Fermi_level      |   4.94E-05 |   1.00E-03 |       Yes

  Line search of the free energy minimum:
  Step_type        Step             Free_energy   Predicted_free_energy
.   Initial    0.000000    -4938.51061799438594

Performing  Pulay mixing of Hamiltonian with coefficients:
                        Spin 1               Spin 2
               -1.224576201153      -1.224576124824
                0.372138041365       0.372138013209
                1.144892981925       1.144892896037
               -2.226090558330      -2.226090502945
               -1.925213703641      -1.925213726612
                4.858849439835       4.858849445136
Lambda-->       0.007914679111       0.007914679132     ... done

.    Trial1    0.057619    -4938.51030650956454

Performing  Pulay mixing of Hamiltonian with coefficients:
                        Spin 1               Spin 2
               -1.224576201153      -1.224576124824
                0.372138041365       0.372138013209
                1.144892981925       1.144892896037
               -2.226090558330      -2.226090502945
               -1.925213703641      -1.925213726612
                4.858849439835       4.858849445136
Lambda-->       0.007914679111       0.007914679132     ... done

.    Trial2    0.022008    -4938.51066584354066

Performing  Pulay mixing of Hamiltonian with coefficients:
                        Spin 1               Spin 2
               -1.224576201153      -1.224576124824
                0.372138041365       0.372138013209
                1.144892981925       1.144892896037
               -2.226090558330      -2.226090502945
               -1.925213703641      -1.925213726612
                4.858849439835       4.858849445136
Lambda-->       0.007914679111       0.007914679132     ... done

. Quadratic    0.016111    -4938.51066738631289    -4938.51067324649648

--------------------------------------------------------------------------------
  Iter                              Commutator    Free_energy(A=E-TS)     DeltaA
#    7                          0.000028461399   -4938.51066738631289  -4.94E-05

Step                       =       0.016111090814
Energy (E)                 =   -4938.413274998850
Entropy (-TS)              =      -0.097392387402
Free energy (A=E-TS)       =   -4938.510667386313
Est. 0K Energy 0.5*(E+A)   =   -4938.461971192582
Residual Non-orthogonality =       0.000000000000
Residual N_electrons       =       0.000000000060

Spin          Integrated_Ne            Fermi_level     Delta_Fermi_level
   1       343.999999923089        -0.109011533148              4.34E-06
   2       344.000000076359        -0.109011533148              4.34E-06

                           Spin 1           |                 Spin 2           |
     Orb |    H-eigenvalues     Occupancies |    H-eigenvalues     Occupancies |
       1 |    -3.2172945128    1.0000000000 |    -3.2172945129    1.0000000000 | 
                          ------                             ------
     342 |    -0.1121237213    0.6999116323 |    -0.1121237212    0.6999116290 | 
     343 |    -0.1113681950    0.6550441245 |    -0.1113681950    0.6550441209 | 
     344 |    -0.1111992655    0.6445843232 |    -0.1111992655    0.6445843195 | 
                 - Gap at zero temperature - |     - Gap at zero temperature -
     345 |    -0.1107582235    0.6166381105 |    -0.1107582244    0.6166381699 | 
     346 |    -0.1094935140    0.5327417898 |    -0.1094935139    0.5327417858 | 
                  Finite temp. Fermi level   |      Finite temp. Fermi level  
     347 |    -0.1086544472    0.4757268680 |    -0.1086544471    0.4757268640 | 
     348 |    -0.1079895720    0.4309215429 |    -0.1079895720    0.4309215390 | 
     349 |    -0.1059633213    0.3037575511 |    -0.1059633213    0.3037575477 | 
     350 |    -0.1052101004    0.2622258134 |    -0.1052101003    0.2622258103 | 
     351 |    -0.1040138008    0.2042460908 |    -0.1040138004    0.2042460706 | 
                          ------                             ------
     498 |     0.6438364199    0.0000000000 |     0.6438364197    0.0000000000 | 

                            |  Abs_value |  Threshold | Converged
     Delta_Free_energy/atom |   1.27E-06 |   1.00E-06 |        No
     Delta_Energy/atom      |   3.23E-07 |   1.00E-04 |       Yes
     Delta_Entropy/atom     |   1.59E-06 |   1.00E-04 |       Yes
     Commutator             |   2.85E-05 |   1.00E-05 |        No
     Delta_Fermi_level      |   4.34E-06 |   1.00E-03 |       Yes

  Line search of the free energy minimum:
  Step_type        Step             Free_energy   Predicted_free_energy
.   Initial    0.000000    -4938.51066738631289

Performing  Pulay mixing of Hamiltonian with coefficients:
                        Spin 1               Spin 2
               -0.188840897968      -0.188840915673
                0.016146798420       0.016146809186
                0.228013057608       0.228013064544
                0.203588747143       0.203588657594
               -0.542755872275      -0.542755939709
               -0.860436760862      -0.860436571789
                2.144284927934       2.144284895848
Lambda-->       0.003922314000       0.003922313926     ... done

.    Trial1    0.016111    -4938.51060623768990

Performing  Pulay mixing of Hamiltonian with coefficients:
                        Spin 1               Spin 2
               -0.188840897968      -0.188840915673
                0.016146798420       0.016146809186
                0.228013057608       0.228013064544
                0.203588747143       0.203588657594
               -0.542755872275      -0.542755939709
               -0.860436760862      -0.860436571789
                2.144284927934       2.144284895848
Lambda-->       0.003922314000       0.003922313926     ... done

.    Trial2    0.006154    -4938.51056580337627

Performing  Pulay mixing of Hamiltonian with coefficients:
                        Spin 1               Spin 2
               -0.188840897968      -0.188840915673
                0.016146798420       0.016146809186
                0.228013057608       0.228013064544
                0.203588747143       0.203588657594
               -0.542755872275      -0.542755939709
               -0.860436760862      -0.860436571790
                2.144284927934       2.144284895848
Lambda-->       0.003922314000       0.003922313926     ... done

.    Trial3    0.002351    -4938.51054860612658

Performing  Pulay mixing of Hamiltonian with coefficients:
                        Spin 1               Spin 2
               -0.188840897968      -0.188840915673
                0.016146798420       0.016146809186
                0.228013057608       0.228013064544
                0.203588747143       0.203588657594
               -0.542755872275      -0.542755939709
               -0.860436760862      -0.860436571789
                2.144284927934       2.144284895848
Lambda-->       0.003922314000       0.003922313926     ... done

.     Cubic    0.012587    -4938.51059268695462    -4938.51072203241711

Performing  Pulay mixing of Hamiltonian with coefficients:
                        Spin 1               Spin 2
               -0.188840897968      -0.188840915673
                0.016146798420       0.016146809186
                0.228013057608       0.228013064544
                0.203588747143       0.203588657594
               -0.542755872275      -0.542755939709
               -0.860436760862      -0.860436571789
                2.144284927934       2.144284895848
Lambda-->       0.003922314000       0.003922313926     ... done

.   Quartic    0.010176    -4938.51058293599272    -4938.51060288041663

Performing  Pulay mixing of Hamiltonian with coefficients:
                        Spin 1               Spin 2
               -0.188840897968      -0.188840915673
                0.016146798420       0.016146809186
                0.228013057608       0.228013064544
                0.203588747143       0.203588657594
               -0.542755872275      -0.542755939709
               -0.860436760862      -0.860436571789
                2.144284927934       2.144284895848
Lambda-->       0.003922314000       0.003922313926     ... done

.    Trial6    0.000024    -4938.51053760595914

Performing  Pulay mixing of Hamiltonian with coefficients:
                        Spin 1               Spin 2
               -0.188840897968      -0.188840915673
                0.016146798420       0.016146809186
                0.228013057608       0.228013064544
                0.203588747143       0.203588657594
               -0.542755872275      -0.542755939709
               -0.860436760862      -0.860436571789
                2.144284927934       2.144284895848
Lambda-->       0.003922314000       0.003922313926     ... done

.  NoMinFnd    0.016111    -4938.51060623768353

--------------------------------------------------------------------------------
  Iter                              Commutator    Free_energy(A=E-TS)     DeltaA
#    8                          0.000039510635   -4938.51060623768353   6.11E-05

Step                       =       0.016111090814
Energy (E)                 =   -4938.413149759703
Entropy (-TS)              =      -0.097456478013
Free energy (A=E-TS)       =   -4938.510606237684
Est. 0K Energy 0.5*(E+A)   =   -4938.461877998693
Residual Non-orthogonality =       0.000000000000
Residual N_electrons       =      -0.000000000032

Spin          Integrated_Ne            Fermi_level     Delta_Fermi_level
   1       343.999999997731        -0.109055980906             -4.44E-05
   2       344.000000002562        -0.109055980906             -4.44E-05

                           Spin 1           |                 Spin 2           |
     Orb |    H-eigenvalues     Occupancies |    H-eigenvalues     Occupancies |
       1 |    -3.2171567229    1.0000000000 |    -3.2171567235    1.0000000000 | 
                          ------                             ------
     342 |    -0.1121409408    0.6983531236 |    -0.1121409414    0.6983531588 | 
     343 |    -0.1114068202    0.6546860167 |    -0.1114068198    0.6546859930 | 
     344 |    -0.1112035239    0.6420749505 |    -0.1112035235    0.6420749262 | 
                 - Gap at zero temperature - |     - Gap at zero temperature -
     345 |    -0.1107775659    0.6150218728 |    -0.1107775655    0.6150218474 | 
     346 |    -0.1095089977    0.5307793460 |    -0.1095089973    0.5307793181 | 
                  Finite temp. Fermi level   |      Finite temp. Fermi level  
     347 |    -0.1087167943    0.4769418176 |    -0.1087167949    0.4769418562 | 
     348 |    -0.1080318813    0.4307788437 |    -0.1080318808    0.4307788150 | 
     349 |    -0.1060171911    0.3043000591 |    -0.1060171907    0.3043000327 | 
     350 |    -0.1052653953    0.2627972565 |    -0.1052653958    0.2627972841 | 
     351 |    -0.1040584170    0.2042535388 |    -0.1040584170    0.2042535405 | 
                          ------                             ------
     498 |     0.6375957737    0.0000000000 |     0.6375957730    0.0000000000 | 

                            |  Abs_value |  Threshold | Converged
     Delta_Free_energy/atom |   1.57E-06 |   1.00E-06 |        No
     Delta_Energy/atom      |   3.21E-06 |   1.00E-04 |       Yes
     Delta_Entropy/atom     |   1.64E-06 |   1.00E-04 |       Yes
     Commutator             |   3.95E-05 |   1.00E-05 |        No
     Delta_Fermi_level      |   4.44E-05 |   1.00E-03 |       Yes

  Line search of the free energy minimum:
  Step_type        Step             Free_energy   Predicted_free_energy
.   Initial    0.000000    -4938.51060623768353

Performing  Pulay mixing of Hamiltonian with coefficients:
                        Spin 1               Spin 2
                1.110283423519       1.110283391015
               -0.127800353607      -0.127800339681
               -1.198603325550      -1.198603306147
                0.080801013466       0.080800899023
                4.200647637148       4.200647487546
                1.510372202869       1.510372307134
              -12.006430788483     -12.006430326017
                7.430730190637       7.430729887127
Lambda-->       0.000725277152       0.000725276998     ... done

.    Trial1    0.016111    -4938.51073407953754

Performing  Pulay mixing of Hamiltonian with coefficients:
                        Spin 1               Spin 2
                1.110283423519       1.110283391015
               -0.127800353607      -0.127800339681
               -1.198603325550      -1.198603306147
                0.080801013466       0.080800899023
                4.200647637148       4.200647487546
                1.510372202869       1.510372307134
              -12.006430788483     -12.006430326017
                7.430730190637       7.430729887127
Lambda-->       0.000725277152       0.000725276998     ... done

.    Trial2    0.391923    -4938.50837059982769

Performing  Pulay mixing of Hamiltonian with coefficients:
                        Spin 1               Spin 2
                1.110283423519       1.110283391015
               -0.127800353607      -0.127800339681
               -1.198603325550      -1.198603306147
                0.080801013466       0.080800899023
                4.200647637148       4.200647487546
                1.510372202869       1.510372307134
              -12.006430788483     -12.006430326017
                7.430730190637       7.430729887127
Lambda-->       0.000725277152       0.000725276998     ... done

. Quadratic    0.117375    -4938.51064128107646    -4938.51110623930617

Performing  Pulay mixing of Hamiltonian with coefficients:
                        Spin 1               Spin 2
                1.110283423519       1.110283391015
               -0.127800353607      -0.127800339681
               -1.198603325550      -1.198603306147
                0.080801013466       0.080800899023
                4.200647637148       4.200647487546
                1.510372202869       1.510372307134
              -12.006430788483     -12.006430326017
                7.430730190637       7.430729887127
Lambda-->       0.000725277152       0.000725276998     ... done

.     Cubic    0.057308    -4938.51074517676261    -4938.51086273172768

--------------------------------------------------------------------------------
  Iter                              Commutator    Free_energy(A=E-TS)     DeltaA
#    9                          0.000014072073   -4938.51074517676261  -1.39E-04

Step                       =       0.057307582910
Energy (E)                 =   -4938.413269047518
Entropy (-TS)              =      -0.097476129242
Free energy (A=E-TS)       =   -4938.510745176763
Est. 0K Energy 0.5*(E+A)   =   -4938.462007112141
Residual Non-orthogonality =       0.000000000000
Residual N_electrons       =       0.000000000002

Spin          Integrated_Ne            Fermi_level     Delta_Fermi_level
   1       343.999999952919        -0.109382232696             -3.26E-04
   2       344.000000047060        -0.109382232696             -3.26E-04

                           Spin 1           |                 Spin 2           |
     Orb |    H-eigenvalues     Occupancies |    H-eigenvalues     Occupancies |
       1 |    -3.2167198676    1.0000000000 |    -3.2167198670    1.0000000000 | 
                          ------                             ------
     342 |    -0.1124874507    0.6995131098 |    -0.1124874515    0.6995131566 | 
     343 |    -0.1117371112    0.6549344601 |    -0.1117371110    0.6549344509 | 
     344 |    -0.1115951926    0.6461554540 |    -0.1115951924    0.6461554447 | 
                 - Gap at zero temperature - |     - Gap at zero temperature -
     345 |    -0.1111242657    0.6163384715 |    -0.1111242655    0.6163384619 | 
     346 |    -0.1098879332    0.5343481502 |    -0.1098879330    0.5343481402 | 
                  Finite temp. Fermi level   |      Finite temp. Fermi level  
     347 |    -0.1090156162    0.4750800827 |    -0.1090156170    0.4750801383 | 
     348 |    -0.1083411927    0.4296488595 |    -0.1083411926    0.4296488496 | 
     349 |    -0.1063295566    0.3035006943 |    -0.1063295574    0.3035007414 | 
     350 |    -0.1055594577    0.2611038121 |    -0.1055594575    0.2611038044 | 
     351 |    -0.1043717976    0.2036848620 |    -0.1043717975    0.2036848556 | 
                          ------                             ------
     498 |     0.6312332550    0.0000000000 |     0.6312332548    0.0000000000 | 

                            |  Abs_value |  Threshold | Converged
     Delta_Free_energy/atom |   3.56E-06 |   1.00E-06 |        No
     Delta_Energy/atom      |   3.06E-06 |   1.00E-04 |       Yes
     Delta_Entropy/atom     |   5.04E-07 |   1.00E-04 |       Yes
     Commutator             |   1.41E-05 |   1.00E-05 |        No
     Delta_Fermi_level      |   3.26E-04 |   1.00E-03 |       Yes

  Line search of the free energy minimum:
  Step_type        Step             Free_energy   Predicted_free_energy
.   Initial    0.000000    -4938.51074517676261

Performing  Pulay mixing of Hamiltonian with coefficients:
                        Spin 1               Spin 2
                0.330659111809       0.330659148284
               -0.010644300526      -0.010644295020
               -0.374319115841      -0.374319155346
               -0.170639053267      -0.170639081011
                1.495930528948       1.495930633253
                0.849438466913       0.849438526528
               -4.481556883592      -4.481557147387
                2.496586142577       2.496586312473
                0.864545102978       0.864545058225
Lambda-->       0.000089776789       0.000089776768     ... done

.    Trial1    0.057308    -4938.51075745134494

Performing  Pulay mixing of Hamiltonian with coefficients:
                        Spin 1               Spin 2
                0.330659111809       0.330659148284
               -0.010644300526      -0.010644295020
               -0.374319115840      -0.374319155346
               -0.170639053267      -0.170639081011
                1.495930528948       1.495930633253
                0.849438466913       0.849438526528
               -4.481556883592      -4.481557147387
                2.496586142577       2.496586312473
                0.864545102978       0.864545058225
Lambda-->       0.000089776789       0.000089776768     ... done

.    Trial2    0.417384    -4938.51063546490695

Performing  Pulay mixing of Hamiltonian with coefficients:
                        Spin 1               Spin 2
                0.330659111809       0.330659148284
               -0.010644300526      -0.010644295020
               -0.374319115840      -0.374319155346
               -0.170639053267      -0.170639081011
                1.495930528948       1.495930633253
                0.849438466913       0.849438526528
               -4.481556883592      -4.481557147387
                2.496586142577       2.496586312473
                0.864545102978       0.864545058225
Lambda-->       0.000089776789       0.000089776768     ... done

. Quadratic    0.109489    -4938.51075728224441    -4938.51076105876928

Performing  Pulay mixing of Hamiltonian with coefficients:
                        Spin 1               Spin 2
                0.330659111809       0.330659148284
               -0.010644300526      -0.010644295020
               -0.374319115840      -0.374319155346
               -0.170639053267      -0.170639081011
                1.495930528948       1.495930633253
                0.849438466913       0.849438526528
               -4.481556883592      -4.481557147387
                2.496586142577       2.496586312473
                0.864545102978       0.864545058225
Lambda-->       0.000089776789       0.000089776768     ... done

.     Cubic    0.082100    -4938.51075811244846    -4938.51075859978937

--------------------------------------------------------------------------------
  Iter                              Commutator    Free_energy(A=E-TS)     DeltaA
#   10                          0.000008243077   -4938.51075811244846  -1.29E-05

Step                       =       0.082100152971
Energy (E)                 =   -4938.413273837795
Entropy (-TS)              =      -0.097484274659
Free energy (A=E-TS)       =   -4938.510758112448
Est. 0K Energy 0.5*(E+A)   =   -4938.462015975121
Residual Non-orthogonality =       0.000000000000
Residual N_electrons       =      -0.000000000006

Spin          Integrated_Ne            Fermi_level     Delta_Fermi_level
   1       343.999999987294        -0.109470260182             -8.80E-05
   2       344.000000012760        -0.109470260182             -8.80E-05

                           Spin 1           |                 Spin 2           |
     Orb |    H-eigenvalues     Occupancies |    H-eigenvalues     Occupancies |
       1 |    -3.2166965619    1.0000000000 |    -3.2166965622    1.0000000000 | 
                          ------                             ------
     342 |    -0.1125825025    0.6999147288 |    -0.1125825018    0.6999146877 | 
     343 |    -0.1118201428    0.6546271652 |    -0.1118201431    0.6546271799 | 
     344 |    -0.1116978810    0.6470670685 |    -0.1116978812    0.6470670833 | 
                 - Gap at zero temperature - |     - Gap at zero temperature -
     345 |    -0.1112112040    0.6162683840 |    -0.1112112042    0.6162683994 | 
     346 |    -0.1099838993    0.5348856191 |    -0.1099838995    0.5348856353 | 
                  Finite temp. Fermi level   |      Finite temp. Fermi level  
     347 |    -0.1090900659    0.4741587824 |    -0.1090900662    0.4741587987 | 
     348 |    -0.1084318303    0.4298229162 |    -0.1084318306    0.4298229322 | 
     349 |    -0.1064114994    0.3031508028 |    -0.1064114996    0.3031508166 | 
     350 |    -0.1056539598    0.2614438656 |    -0.1056539591    0.2614438279 | 
     351 |    -0.1044677305    0.2040340005 |    -0.1044677307    0.2040340111 | 
                          ------                             ------
     498 |     0.6298813010    0.0000000000 |     0.6298813014    0.0000000000 | 

                            |  Abs_value |  Threshold | Converged
     Delta_Free_energy/atom |   3.32E-07 |   1.00E-06 |       Yes
     Delta_Energy/atom      |   1.23E-07 |   1.00E-04 |       Yes
     Delta_Entropy/atom     |   2.09E-07 |   1.00E-04 |       Yes
     Commutator             |   8.24E-06 |   1.00E-05 |       Yes
     Delta_Fermi_level      |   8.80E-05 |   1.00E-03 |       Yes
EDFT occupancies loop converged after   10 iterations.


Writing density kernel to file "Pd_38.dkn" ... done

Writing Hamiltonian to file "Pd_38.ham" ... done


>>> Density kernel optimised for the current NGWF basis:
     ~~~~~~~~~~~~~~~~~~~~~~~~~~~~~~~~~~~~~~~~~~~~~~~~~~~~~~~~~~~
     Total free energy           =  -4.93851075811245E+03  Eh
     [H,K] commutator            =   8.2431E-06
     ~~~~~~~~~~~~~~~~~~~~~~~~~~~~~~~~~~~~~~~~~~~~~~~~~~~~~~~~~~~


################################################################################
########################### NGWF CG iteration  004 #############################
################################################################################
****** Reciprocal space K.E. preconditioning with k_zero =  3.0000 a0^-1 *******

>>> Checking for convergence of NGWFs:   NOT CONVERGED
  ========================================================================
         NGWF RMS gradient =  6.5419E-05 >  2.0000E-06  | above tolerance
  ========================================================================

>>> Improving NGWFs using line search:
============ Calculation of NGWF S^-1 using Hotelling algorithm ================ 
         Iteration  |  Frobenius norm and Maximum abs value    (of I-S*S_n^-1)   
               1       0.39964192E+00     0.17057597E-01
               2       0.23494344E-02     0.13264491E-03
               3       0.45870810E-06     0.24013671E-07
               4       0.23609965E-12     0.24868996E-13
================================================================================
    Initial Ne1:     343.99689478
    Initial Ne2:     343.99689481
      Final Ne1:     343.99999999
      Final Ne2:     344.00000001
============ Calculation of NGWF S^-1 using Hotelling algorithm ================ 
         Iteration  |  Frobenius norm and Maximum abs value    (of I-S*S_n^-1)   
               1       0.13251199E+00     0.56414728E-02
               2       0.24709263E-03     0.14370452E-04
               3       0.46701415E-08     0.24422508E-09
               4       0.23161722E-12     0.21760371E-13
================================================================================
------------------------------- NGWF line search -------------------------------
RMS gradient                =       0.00006541858278
Trial step length           =               0.707045
Gradient along search dir.  =         -0.04232923272
Functional at step 0        =   -4938.51075811244846
Functional at step 1        =   -4938.52943931805385
Functional predicted        =   -4938.53066760622096
Selected quadratic step     =               0.940697
Conjugate gradients coeff.  =               0.445583
--------------------------- NGWF line search finished --------------------------
                                               
Writing NGWFs to file "Pd_38.tightbox_ngwfs"....  done

>>> Optimising kernel for current NGWFs:

--------------------------- Ensemble-DFT optimisation --------------------------
Running ScaLAPACK on   20 processor(s).

--------------------------------------------------------------------------------
  Iter                              Commutator    Free_energy(A=E-TS)     DeltaA
#    0                          0.000074305134   -4938.53067225325140  -1.99E-02

Step                       =       0.381966011250
Energy (E)                 =   -4938.433187978598
Entropy (-TS)              =      -0.097484274659
Free energy (A=E-TS)       =   -4938.530672253251
Est. 0K Energy 0.5*(E+A)   =   -4938.481930115924
Residual Non-orthogonality =       0.000000000000
Residual N_electrons       =      -0.000000000006

Spin          Integrated_Ne            Fermi_level     Delta_Fermi_level
   1       343.999999987294        -0.109470260182              9.00E+99
   2       344.000000012760        -0.109470260182              9.00E+99

                           Spin 1           |                 Spin 2           |
     Orb |    H-eigenvalues     Occupancies |    H-eigenvalues     Occupancies |
       1 |    -3.2166965619    1.0000000000 |    -3.2166965622    1.0000000000 | 
                          ------                             ------
     342 |    -0.1125825025    0.6999147288 |    -0.1125825018    0.6999146877 | 
     343 |    -0.1118201428    0.6546271652 |    -0.1118201431    0.6546271799 | 
     344 |    -0.1116978810    0.6470670685 |    -0.1116978812    0.6470670833 | 
                 - Gap at zero temperature - |     - Gap at zero temperature -
     345 |    -0.1112112040    0.6162683840 |    -0.1112112042    0.6162683994 | 
     346 |    -0.1099838993    0.5348856191 |    -0.1099838995    0.5348856353 | 
                  Finite temp. Fermi level   |      Finite temp. Fermi level  
     347 |    -0.1090900659    0.4741587824 |    -0.1090900662    0.4741587987 | 
     348 |    -0.1084318303    0.4298229162 |    -0.1084318306    0.4298229322 | 
     349 |    -0.1064114994    0.3031508028 |    -0.1064114996    0.3031508166 | 
     350 |    -0.1056539598    0.2614438656 |    -0.1056539591    0.2614438279 | 
     351 |    -0.1044677305    0.2040340005 |    -0.1044677307    0.2040340111 | 
                          ------                             ------
     498 |     0.6298813010    0.0000000000 |     0.6298813014    0.0000000000 | 

                            |  Abs_value |  Threshold | Converged
     Delta_Free_energy/atom |   5.11E-04 |   1.00E-06 |        No
     Delta_Energy/atom      |   5.11E-04 |   1.00E-04 |        No
     Delta_Entropy/atom     |     n.a.   |   1.00E-03 |      n.a.
     Commutator             |   7.43E-05 |   1.00E-05 |        No
     Delta_Fermi_level      |     n.a.   |   1.00E-03 |      n.a.

  Line search of the free energy minimum:
  Step_type        Step             Free_energy   Predicted_free_energy
.   Initial    0.000000    -4938.53067225325140

Performing  Pulay mixing of Hamiltonian with coefficients:
                        Spin 1               Spin 2
                1.000000000000       1.000000000000
Lambda-->       0.036294117592       0.036294117102     ... done

.    Trial1    0.381966    -4938.51998105922758

Performing  Pulay mixing of Hamiltonian with coefficients:
                        Spin 1               Spin 2
                1.000000000000       1.000000000000
Lambda-->       0.036294117592       0.036294117102     ... done

.    Trial2    0.145898    -4938.52606767720954

Performing  Pulay mixing of Hamiltonian with coefficients:
                        Spin 1               Spin 2
                1.000000000000       1.000000000000
Lambda-->       0.036294117592       0.036294117102     ... done

.    Trial3    0.055728    -4938.52641204159499

Performing  Pulay mixing of Hamiltonian with coefficients:
                        Spin 1               Spin 2
                1.000000000000       1.000000000000
Lambda-->       0.036294117592       0.036294117102     ... done

.     Cubic    0.256738    -4938.52415722397109    -4938.52827228409296

Performing  Pulay mixing of Hamiltonian with coefficients:
                        Spin 1               Spin 2
                1.000000000000       1.000000000000
Lambda-->       0.036294117592       0.036294117102     ... done

.   Quartic    0.160769    -4938.52590730438715    -4938.52609780450075

Performing  Pulay mixing of Hamiltonian with coefficients:
                        Spin 1               Spin 2
                1.000000000000       1.000000000000
Lambda-->       0.036294117592       0.036294117102     ... done

.    Trial6    0.000557    -4938.52609689311157

Performing  Pulay mixing of Hamiltonian with coefficients:
                        Spin 1               Spin 2
                1.000000000000       1.000000000000
Lambda-->       0.036294117592       0.036294117102     ... done

.  NoMinFnd    0.055728    -4938.52641204159499

--------------------------------------------------------------------------------
  Iter                              Commutator    Free_energy(A=E-TS)     DeltaA
#    1                          0.000047170335   -4938.52641204159499   4.26E-03

Step                       =       0.055728090001
Energy (E)                 =   -4938.429057394794
Entropy (-TS)              =      -0.097354646810
Free energy (A=E-TS)       =   -4938.526412041595
Est. 0K Energy 0.5*(E+A)   =   -4938.477734718194
Residual Non-orthogonality =       0.000000000000
Residual N_electrons       =      -0.000000000009

Spin          Integrated_Ne            Fermi_level     Delta_Fermi_level
   1       344.000000013068        -0.109065128729              4.05E-04
   2       343.999999987017        -0.109065128729              4.05E-04

                           Spin 1           |                 Spin 2           |
     Orb |    H-eigenvalues     Occupancies |    H-eigenvalues     Occupancies |
       1 |    -3.2159907848    1.0000000000 |    -3.2159907847    1.0000000000 | 
                          ------                             ------
     342 |    -0.1121797673    0.7000516646 |    -0.1121797667    0.7000516277 | 
     343 |    -0.1114186456    0.6548507199 |    -0.1114186459    0.6548507404 | 
     344 |    -0.1113308044    0.6494283196 |    -0.1113308048    0.6494283402 | 
                 - Gap at zero temperature - |     - Gap at zero temperature -
     345 |    -0.1108009733    0.6159401946 |    -0.1108009727    0.6159401533 | 
     346 |    -0.1095758154    0.5346857389 |    -0.1095758157    0.5346857618 | 
                  Finite temp. Fermi level   |      Finite temp. Fermi level  
     347 |    -0.1086627871    0.4726563828 |    -0.1086627875    0.4726564059 | 
     348 |    -0.1079941825    0.4276557911 |    -0.1079941828    0.4276558138 | 
     349 |    -0.1059831124    0.3018156369 |    -0.1059831128    0.3018156568 | 
     350 |    -0.1052181694    0.2598361569 |    -0.1052181678    0.2598360730 | 
     351 |    -0.1040306078    0.2026238599 |    -0.1040306076    0.2026238521 | 
                          ------                             ------
     498 |     0.6269629242    0.0000000000 |     0.6269629248    0.0000000000 | 

                            |  Abs_value |  Threshold | Converged
     Delta_Free_energy/atom |   1.09E-04 |   1.00E-06 |        No
     Delta_Energy/atom      |   1.06E-04 |   1.00E-04 |        No
     Delta_Entropy/atom     |   3.32E-06 |   1.00E-04 |       Yes
     Commutator             |   4.72E-05 |   1.00E-05 |        No
     Delta_Fermi_level      |   4.05E-04 |   1.00E-03 |       Yes

  Line search of the free energy minimum:
  Step_type        Step             Free_energy   Predicted_free_energy
.   Initial    0.000000    -4938.52641204159499

Performing  Pulay mixing of Hamiltonian with coefficients:
                        Spin 1               Spin 2
                1.000000000000       1.000000000000
Lambda-->       0.021839987713       0.021839987558     ... done

.    Trial1    0.055728    -4938.52653413970529

Performing  Pulay mixing of Hamiltonian with coefficients:
                        Spin 1               Spin 2
                1.000000000000       1.000000000000
Lambda-->       0.021839987713       0.021839987558     ... done

.    Trial2    0.416408    -4938.52431678076482

Performing  Pulay mixing of Hamiltonian with coefficients:
                        Spin 1               Spin 2
                1.000000000000       1.000000000000
Lambda-->       0.021839987713       0.021839987558     ... done

. Quadratic    0.082569    -4938.52654867001092    -4938.52654856654590

--------------------------------------------------------------------------------
  Iter                              Commutator    Free_energy(A=E-TS)     DeltaA
#    2                          0.000042033680   -4938.52654867001092  -1.37E-04

Step                       =       0.082568943767
Energy (E)                 =   -4938.429214557460
Entropy (-TS)              =      -0.097334112581
Free energy (A=E-TS)       =   -4938.526548670011
Est. 0K Energy 0.5*(E+A)   =   -4938.477881613735
Residual Non-orthogonality =       0.000000000000
Residual N_electrons       =      -0.000000000030

Spin          Integrated_Ne            Fermi_level     Delta_Fermi_level
   1       343.999999987643        -0.108686997211              3.78E-04
   2       344.000000012635        -0.108686997211              3.78E-04

                           Spin 1           |                 Spin 2           |
     Orb |    H-eigenvalues     Occupancies |    H-eigenvalues     Occupancies |
       1 |    -3.2157008687    1.0000000000 |    -3.2157008684    1.0000000000 | 
                          ------                             ------
     342 |    -0.1118138800    0.7007508171 |    -0.1118138797    0.7007507984 | 
     343 |    -0.1110225208    0.6537432204 |    -0.1110225214    0.6537432605 | 
     344 |    -0.1109119128    0.6468989410 |    -0.1109119135    0.6468989815 | 
                 - Gap at zero temperature - |     - Gap at zero temperature -
     345 |    -0.1104213552    0.6158444950 |    -0.1104213558    0.6158445370 | 
     346 |    -0.1092026627    0.5350227953 |    -0.1092026623    0.5350227735 | 
                  Finite temp. Fermi level   |      Finite temp. Fermi level  
     347 |    -0.1082644822    0.4712883163 |    -0.1082644819    0.4712882946 | 
     348 |    -0.1076081899    0.4271322891 |    -0.1076081906    0.4271323329 | 
     349 |    -0.1055798411    0.3003760462 |    -0.1055798408    0.3003760283 | 
     350 |    -0.1048350372    0.2595745392 |    -0.1048350359    0.2595744717 | 
     351 |    -0.1036416429    0.2021479854 |    -0.1036416432    0.2021479989 | 
                          ------                             ------
     498 |     0.6252240283    0.0000000000 |     0.6252240281    0.0000000000 | 

                            |  Abs_value |  Threshold | Converged
     Delta_Free_energy/atom |   3.50E-06 |   1.00E-06 |        No
     Delta_Energy/atom      |   4.03E-06 |   1.00E-04 |       Yes
     Delta_Entropy/atom     |   5.27E-07 |   1.00E-04 |       Yes
     Commutator             |   4.20E-05 |   1.00E-05 |        No
     Delta_Fermi_level      |   3.78E-04 |   1.00E-03 |       Yes

  Line search of the free energy minimum:
  Step_type        Step             Free_energy   Predicted_free_energy
.   Initial    0.000000    -4938.52654867001092

Performing  Pulay mixing of Hamiltonian with coefficients:
                        Spin 1               Spin 2
               -0.099390201569      -0.099390200151
                1.099390201569       1.099390200151
Lambda-->       0.017787378230       0.017787378090     ... done

.    Trial1    0.082569    -4938.52557044832520

Performing  Pulay mixing of Hamiltonian with coefficients:
                        Spin 1               Spin 2
               -0.099390201569      -0.099390200151
                1.099390201569       1.099390200151
Lambda-->       0.017787378230       0.017787378090     ... done

.    Trial2    0.031539    -4938.52659578778548

Performing  Pulay mixing of Hamiltonian with coefficients:
                        Spin 1               Spin 2
               -0.099390201569      -0.099390200151
                1.099390201569       1.099390200151
Lambda-->       0.017787378230       0.017787378090     ... done

. Quadratic    0.018626    -4938.52663907160786    -4938.52663937500802

--------------------------------------------------------------------------------
  Iter                              Commutator    Free_energy(A=E-TS)     DeltaA
#    3                          0.000031487531   -4938.52663907160786  -9.04E-05

Step                       =       0.018626487405
Energy (E)                 =   -4938.429320863712
Entropy (-TS)              =      -0.097318207868
Free energy (A=E-TS)       =   -4938.526639071608
Est. 0K Energy 0.5*(E+A)   =   -4938.477979967660
Residual Non-orthogonality =       0.000000000000
Residual N_electrons       =       0.000000000028

Spin          Integrated_Ne            Fermi_level     Delta_Fermi_level
   1       343.999999995031        -0.108580562360              1.06E-04
   2       344.000000004708        -0.108580562360              1.06E-04

                           Spin 1           |                 Spin 2           |
     Orb |    H-eigenvalues     Occupancies |    H-eigenvalues     Occupancies |
       1 |    -3.2156072627    1.0000000000 |    -3.2156072632    1.0000000000 | 
                          ------                             ------
     342 |    -0.1116964522    0.7001231586 |    -0.1116964511    0.7001230908 | 
     343 |    -0.1109184934    0.6538915005 |    -0.1109184942    0.6538915465 | 
     344 |    -0.1108017916    0.6466697718 |    -0.1108017923    0.6466698183 | 
                 - Gap at zero temperature - |     - Gap at zero temperature -
     345 |    -0.1103119146    0.6156509746 |    -0.1103119153    0.6156510228 | 
     346 |    -0.1090965345    0.5350435547 |    -0.1090965343    0.5350435402 | 
                  Finite temp. Fermi level   |      Finite temp. Fermi level  
     347 |    -0.1081541422    0.4710235341 |    -0.1081541419    0.4710235196 | 
     348 |    -0.1075034851    0.4272474883 |    -0.1075034849    0.4272474742 | 
     349 |    -0.1054673628    0.3000305649 |    -0.1054673636    0.3000306082 | 
     350 |    -0.1047197138    0.2591099429 |    -0.1047197127    0.2591098816 | 
     351 |    -0.1035288589    0.2018694761 |    -0.1035288584    0.2018694572 | 
                          ------                             ------
     498 |     0.6247063453    0.0000000000 |     0.6247063460    0.0000000000 | 

                            |  Abs_value |  Threshold | Converged
     Delta_Free_energy/atom |   2.32E-06 |   1.00E-06 |        No
     Delta_Energy/atom      |   2.73E-06 |   1.00E-04 |       Yes
     Delta_Entropy/atom     |   4.08E-07 |   1.00E-04 |       Yes
     Commutator             |   3.15E-05 |   1.00E-05 |        No
     Delta_Fermi_level      |   1.06E-04 |   1.00E-03 |       Yes

  Line search of the free energy minimum:
  Step_type        Step             Free_energy   Predicted_free_energy
.   Initial    0.000000    -4938.52663907160786

Performing  Pulay mixing of Hamiltonian with coefficients:
                        Spin 1               Spin 2
               -2.103259357937      -2.103259305483
               -0.062812430687      -0.062812424932
                3.166071788625       3.166071730415
Lambda-->       0.008722840021       0.008722840166     ... done

.    Trial1    0.018626    -4938.52675579941479

Performing  Pulay mixing of Hamiltonian with coefficients:
                        Spin 1               Spin 2
               -2.103259357937      -2.103259305483
               -0.062812430687      -0.062812424932
                3.166071788625       3.166071730415
Lambda-->       0.008722840021       0.008722840166     ... done

.    Trial2    0.393478    -4938.51777083196157

Performing  Pulay mixing of Hamiltonian with coefficients:
                        Spin 1               Spin 2
               -2.103259357937      -2.103259305483
               -0.062812430687      -0.062812424932
                3.166071788625       3.166071730415
Lambda-->       0.008722840021       0.008722840166     ... done

. Quadratic    0.050089    -4938.52677758353275    -4938.52683186804006

--------------------------------------------------------------------------------
  Iter                              Commutator    Free_energy(A=E-TS)     DeltaA
#    4                          0.000022627048   -4938.52677758353275  -1.39E-04

Step                       =       0.050089437715
Energy (E)                 =   -4938.429582101983
Entropy (-TS)              =      -0.097195481482
Free energy (A=E-TS)       =   -4938.526777583533
Est. 0K Energy 0.5*(E+A)   =   -4938.478179842758
Residual Non-orthogonality =       0.000000000000
Residual N_electrons       =       0.000000000068

Spin          Integrated_Ne            Fermi_level     Delta_Fermi_level
   1       343.999999984579        -0.107534532189              1.05E-03
   2       344.000000014787        -0.107534532189              1.05E-03

                           Spin 1           |                 Spin 2           |
     Orb |    H-eigenvalues     Occupancies |    H-eigenvalues     Occupancies |
       1 |    -3.2147299808    1.0000000000 |    -3.2147299813    1.0000000000 | 
                          ------                             ------
     342 |    -0.1106261485    0.6987345543 |    -0.1106261480    0.6987345228 | 
     343 |    -0.1098562515    0.6528924283 |    -0.1098562520    0.6528924581 | 
     344 |    -0.1096920605    0.6426991521 |    -0.1096920610    0.6426991824 | 
                 - Gap at zero temperature - |     - Gap at zero temperature -
     345 |    -0.1092413328    0.6140688925 |    -0.1092413328    0.6140688910 | 
     346 |    -0.1080336194    0.5339003507 |    -0.1080336194    0.5339003500 | 
                  Finite temp. Fermi level   |      Finite temp. Fermi level  
     347 |    -0.1070690686    0.4683772059 |    -0.1070690686    0.4683772058 | 
     348 |    -0.1064430253    0.4262869104 |    -0.1064430253    0.4262869106 | 
     349 |    -0.1043604746    0.2965642224 |    -0.1043604746    0.2965642238 | 
     350 |    -0.1036324578    0.2569621831 |    -0.1036324573    0.2569621581 | 
     351 |    -0.1024369454    0.1998653049 |    -0.1024369456    0.1998653155 | 
                          ------                             ------
     498 |     0.6192615034    0.0000000000 |     0.6192615040    0.0000000000 | 

                            |  Abs_value |  Threshold | Converged
     Delta_Free_energy/atom |   3.55E-06 |   1.00E-06 |        No
     Delta_Energy/atom      |   6.70E-06 |   1.00E-04 |       Yes
     Delta_Entropy/atom     |   3.15E-06 |   1.00E-04 |       Yes
     Commutator             |   2.26E-05 |   1.00E-05 |        No
     Delta_Fermi_level      |   1.05E-03 |   1.00E-03 |        No

  Line search of the free energy minimum:
  Step_type        Step             Free_energy   Predicted_free_energy
.   Initial    0.000000    -4938.52677758353275

Performing  Pulay mixing of Hamiltonian with coefficients:
                        Spin 1               Spin 2
               -1.012903725497      -1.012903698637
               -0.128890178125      -0.128890178746
                1.566280326529       1.566280306060
                0.575513577093       0.575513571323
Lambda-->       0.007494559512       0.007494559688     ... done

.    Trial1    0.050089    -4938.52679873252873

Performing  Pulay mixing of Hamiltonian with coefficients:
                        Spin 1               Spin 2
               -1.012903725497      -1.012903698637
               -0.128890178125      -0.128890178746
                1.566280326529       1.566280306060
                0.575513577093       0.575513571323
Lambda-->       0.007494559512       0.007494559688     ... done

.    Trial2    0.412923    -4938.52497573400069

Performing  Pulay mixing of Hamiltonian with coefficients:
                        Spin 1               Spin 2
               -1.012903725497      -1.012903698637
               -0.128890178125      -0.128890178746
                1.566280326529       1.566280306060
                0.575513577093       0.575513571323
Lambda-->       0.007494559512       0.007494559688     ... done

. Quadratic    0.041050    -4938.52679859903219    -4938.52679981035180

Performing  Pulay mixing of Hamiltonian with coefficients:
                        Spin 1               Spin 2
               -1.012903725497      -1.012903698637
               -0.128890178125      -0.128890178746
                1.566280326529       1.566280306060
                0.575513577093       0.575513571323
Lambda-->       0.007494559512       0.007494559688     ... done

.     Cubic    0.046293    -4938.52679894660923    -4938.52679888212788

--------------------------------------------------------------------------------
  Iter                              Commutator    Free_energy(A=E-TS)     DeltaA
#    5                          0.000017280414   -4938.52679894660923  -2.14E-05

Step                       =       0.046292773212
Energy (E)                 =   -4938.429594967938
Entropy (-TS)              =      -0.097203978609
Free energy (A=E-TS)       =   -4938.526798946609
Est. 0K Energy 0.5*(E+A)   =   -4938.478196957274
Residual Non-orthogonality =       0.000000000000
Residual N_electrons       =       0.000000000062

Spin          Integrated_Ne            Fermi_level     Delta_Fermi_level
   1       343.999999945104        -0.107498060379              3.65E-05
   2       344.000000054321        -0.107498060379              3.65E-05

                           Spin 1           |                 Spin 2           |
     Orb |    H-eigenvalues     Occupancies |    H-eigenvalues     Occupancies |
       1 |    -3.2147099981    1.0000000000 |    -3.2147099978    1.0000000000 | 
                          ------                             ------
     342 |    -0.1106056992    0.6996515544 |    -0.1106056988    0.6996515326 | 
     343 |    -0.1098103232    0.6523090389 |    -0.1098103239    0.6523090772 | 
     344 |    -0.1096433723    0.6419354143 |    -0.1096433719    0.6419353917 | 
                 - Gap at zero temperature - |     - Gap at zero temperature -
     345 |    -0.1092038422    0.6140031909 |    -0.1092038428    0.6140032317 | 
     346 |    -0.1079900579    0.5334202288 |    -0.1079900585    0.5334202733 | 
                  Finite temp. Fermi level   |      Finite temp. Fermi level  
     347 |    -0.1070328428    0.4683938749 |    -0.1070328424    0.4683938541 | 
     348 |    -0.1063998446    0.4258404929 |    -0.1063998443    0.4258404734 | 
     349 |    -0.1043231292    0.2965146332 |    -0.1043231299    0.2965146748 | 
     350 |    -0.1036064980    0.2575087243 |    -0.1036064978    0.2575087120 | 
     351 |    -0.1024036436    0.2000032900 |    -0.1024036439    0.2000033011 | 
                          ------                             ------
     498 |     0.6185461981    0.0000000000 |     0.6185461983    0.0000000000 | 

                            |  Abs_value |  Threshold | Converged
     Delta_Free_energy/atom |   5.48E-07 |   1.00E-06 |       Yes
     Delta_Energy/atom      |   3.30E-07 |   1.00E-04 |       Yes
     Delta_Entropy/atom     |   2.18E-07 |   1.00E-04 |       Yes
     Commutator             |   1.73E-05 |   1.00E-05 |        No
     Delta_Fermi_level      |   3.65E-05 |   1.00E-03 |       Yes

  Line search of the free energy minimum:
  Step_type        Step             Free_energy   Predicted_free_energy
.   Initial    0.000000    -4938.52679894660923

Performing  Pulay mixing of Hamiltonian with coefficients:
                        Spin 1               Spin 2
               -0.161866447046      -0.161866518616
                0.076939149037       0.076939136481
                0.142336050052       0.142336183073
               -0.029812286356      -0.029812244403
                0.972403534313       0.972403443465
Lambda-->       0.006995525671       0.006995525945     ... done

.    Trial1    0.046293    -4938.52679977543266

Performing  Pulay mixing of Hamiltonian with coefficients:
                        Spin 1               Spin 2
               -0.161866447046      -0.161866518616
                0.076939149037       0.076939136481
                0.142336050052       0.142336183073
               -0.029812286356      -0.029812244403
                0.972403534313       0.972403443465
Lambda-->       0.006995525671       0.006995525945     ... done

.    Trial2    0.410577    -4938.52493284622597

Performing  Pulay mixing of Hamiltonian with coefficients:
                        Spin 1               Spin 2
               -0.161866447046      -0.161866518616
                0.076939149037       0.076939136481
                0.142336050052       0.142336183073
               -0.029812286356      -0.029812244403
                0.972403534313       0.972403443465
Lambda-->       0.006995525671       0.006995525945     ... done

. Quadratic    0.023861    -4938.52680449092986    -4938.52680607822822

--------------------------------------------------------------------------------
  Iter                              Commutator    Free_energy(A=E-TS)     DeltaA
#    6                          0.000015429038   -4938.52680449092986  -5.54E-06

Step                       =       0.023861064441
Energy (E)                 =   -4938.429595521078
Entropy (-TS)              =      -0.097208969878
Free energy (A=E-TS)       =   -4938.526804490930
Est. 0K Energy 0.5*(E+A)   =   -4938.478200006004
Residual Non-orthogonality =       0.000000000000
Residual N_electrons       =      -0.000000000026

Spin          Integrated_Ne            Fermi_level     Delta_Fermi_level
   1       343.999999887994        -0.107503356746             -5.30E-06
   2       344.000000112248        -0.107503356746             -5.30E-06

                           Spin 1           |                 Spin 2           |
     Orb |    H-eigenvalues     Occupancies |    H-eigenvalues     Occupancies |
       1 |    -3.2147435040    1.0000000000 |    -3.2147435037    1.0000000000 | 
                          ------                             ------
     342 |    -0.1106023801    0.6991586749 |    -0.1106023802    0.6991586768 | 
     343 |    -0.1098186423    0.6524955633 |    -0.1098186433    0.6524956258 | 
     344 |    -0.1096476558    0.6418720576 |    -0.1096476558    0.6418720608 | 
                 - Gap at zero temperature - |     - Gap at zero temperature -
     345 |    -0.1092080374    0.6139321740 |    -0.1092080375    0.6139321778 | 
     346 |    -0.1079971027    0.5335386416 |    -0.1079971037    0.5335387125 | 
                  Finite temp. Fermi level   |      Finite temp. Fermi level  
     347 |    -0.1070394298    0.4684813291 |    -0.1070394309    0.4684814012 | 
     348 |    -0.1064092236    0.4261121439 |    -0.1064092237    0.4261121513 | 
     349 |    -0.1043293551    0.2965674000 |    -0.1043293553    0.2965674085 | 
     350 |    -0.1036089891    0.2573627975 |    -0.1036089883    0.2573627558 | 
     351 |    -0.1024082291    0.1999723415 |    -0.1024082295    0.1999723605 | 
                          ------                             ------
     498 |     0.6182016075    0.0000000000 |     0.6182016084    0.0000000000 | 

                            |  Abs_value |  Threshold | Converged
     Delta_Free_energy/atom |   1.42E-07 |   1.00E-06 |       Yes
     Delta_Energy/atom      |   1.42E-08 |   1.00E-04 |       Yes
     Delta_Entropy/atom     |   1.28E-07 |   1.00E-04 |       Yes
     Commutator             |   1.54E-05 |   1.00E-05 |        No
     Delta_Fermi_level      |   5.30E-06 |   1.00E-03 |       Yes

  Line search of the free energy minimum:
  Step_type        Step             Free_energy   Predicted_free_energy
.   Initial    0.000000    -4938.52680449092986

Performing  Pulay mixing of Hamiltonian with coefficients:
                        Spin 1               Spin 2
                2.484313322874       2.484313435002
                1.107614638951       1.107614927113
               -4.701684428039      -4.701684705607
               -5.979164016465      -5.979165174962
               -7.825757507472      -7.825758875860
               15.914677990151      15.914680394315
Lambda-->       0.001719173782       0.001719175038     ... done

.    Trial1    0.023861    -4938.52677868709907

Performing  Pulay mixing of Hamiltonian with coefficients:
                        Spin 1               Spin 2
                2.484313322874       2.484313435002
                1.107614638951       1.107614927113
               -4.701684428039      -4.701684705607
               -5.979164016465      -5.979165174962
               -7.825757507472      -7.825758875860
               15.914677990151      15.914680394315
Lambda-->       0.001719173782       0.001719175038     ... done

.    Trial2    0.009114    -4938.52675424529843

Performing  Pulay mixing of Hamiltonian with coefficients:
                        Spin 1               Spin 2
                2.484313322874       2.484313435002
                1.107614638951       1.107614927113
               -4.701684428039      -4.701684705607
               -5.979164016465      -5.979165174962
               -7.825757507472      -7.825758875860
               15.914677990151      15.914680394315
Lambda-->       0.001719173782       0.001719175038     ... done

.    Trial3    0.003481    -4938.52674015571574

Performing  Pulay mixing of Hamiltonian with coefficients:
                        Spin 1               Spin 2
                2.484313322874       2.484313435002
                1.107614638951       1.107614927113
               -4.701684428039      -4.701684705607
               -5.979164016465      -5.979165174962
               -7.825757507472      -7.825758875860
               15.914677990151      15.914680394315
Lambda-->       0.001719173782       0.001719175038     ... done

.     Cubic    0.018628    -4938.52677207572469    -4938.52684613993279

Performing  Pulay mixing of Hamiltonian with coefficients:
                        Spin 1               Spin 2
                2.484313322874       2.484313435002
                1.107614638951       1.107614927113
               -4.701684428039      -4.701684705607
               -5.979164016465      -5.979165174962
               -7.825757507472      -7.825758875860
               15.914677990151      15.914680394315
Lambda-->       0.001719173782       0.001719175038     ... done

.   Quartic    0.015204    -4938.52676652225819    -4938.52677767997648

Performing  Pulay mixing of Hamiltonian with coefficients:
                        Spin 1               Spin 2
                2.484313322874       2.484313435002
                1.107614638951       1.107614927113
               -4.701684428039      -4.701684705607
               -5.979164016465      -5.979165174962
               -7.825757507472      -7.825758875860
               15.914677990151      15.914680394315
Lambda-->       0.001719173782       0.001719175038     ... done

.    Trial6    0.000035    -4938.52673023913394

Performing  Pulay mixing of Hamiltonian with coefficients:
                        Spin 1               Spin 2
                2.484313322874       2.484313435002
                1.107614638951       1.107614927113
               -4.701684428039      -4.701684705607
               -5.979164016465      -5.979165174962
               -7.825757507472      -7.825758875860
               15.914677990151      15.914680394315
Lambda-->       0.001719173782       0.001719175038     ... done

.  NoMinFnd    0.023861    -4938.52677868709907

--------------------------------------------------------------------------------
  Iter                              Commutator    Free_energy(A=E-TS)     DeltaA
#    7                          0.000023980025   -4938.52677868709907   2.58E-05

Step                       =       0.023861064441
Energy (E)                 =   -4938.429481685031
Entropy (-TS)              =      -0.097297002075
Free energy (A=E-TS)       =   -4938.526778687099
Est. 0K Energy 0.5*(E+A)   =   -4938.478130186065
Residual Non-orthogonality =       0.000000000000
Residual N_electrons       =      -0.000000000006

Spin          Integrated_Ne            Fermi_level     Delta_Fermi_level
   1       343.999999665314        -0.107493863897              9.49E-06
   2       344.000000334743        -0.107493863897              9.49E-06

                           Spin 1           |                 Spin 2           |
     Orb |    H-eigenvalues     Occupancies |    H-eigenvalues     Occupancies |
       1 |    -3.2151192694    1.0000000000 |    -3.2151192699    1.0000000000 | 
                          ------                             ------
     342 |    -0.1105657251    0.6976017427 |    -0.1105657259    0.6976017844 | 
     343 |    -0.1098071907    0.6523747003 |    -0.1098071915    0.6523747451 | 
     344 |    -0.1095946231    0.6391440015 |    -0.1095946238    0.6391440470 | 
                 - Gap at zero temperature - |     - Gap at zero temperature -
     345 |    -0.1091678983    0.6119537188 |    -0.1091678991    0.6119537656 | 
     346 |    -0.1079446173    0.5306259505 |    -0.1079446180    0.5306259996 | 
                  Finite temp. Fermi level   |      Finite temp. Fermi level  
     347 |    -0.1070632369    0.4707383238 |    -0.1070632377    0.4707383728 | 
     348 |    -0.1064079215    0.4266572736 |    -0.1064079222    0.4266573217 | 
     349 |    -0.1043398493    0.2977032722 |    -0.1043398491    0.2977032567 | 
     350 |    -0.1036219677    0.2585332454 |    -0.1036219684    0.2585332829 | 
     351 |    -0.1024054320    0.2002639932 |    -0.1024054325    0.2002640168 | 
                          ------                             ------
     498 |     0.6080510026    0.0000000000 |     0.6080510051    0.0000000000 | 

                            |  Abs_value |  Threshold | Converged
     Delta_Free_energy/atom |   6.62E-07 |   1.00E-06 |       Yes
     Delta_Energy/atom      |   2.92E-06 |   1.00E-04 |       Yes
     Delta_Entropy/atom     |   2.26E-06 |   1.00E-04 |       Yes
     Commutator             |   2.40E-05 |   1.00E-05 |        No
     Delta_Fermi_level      |   9.49E-06 |   1.00E-03 |       Yes

  Line search of the free energy minimum:
  Step_type        Step             Free_energy   Predicted_free_energy
.   Initial    0.000000    -4938.52677868709907

Performing  Pulay mixing of Hamiltonian with coefficients:
                        Spin 1               Spin 2
               -0.280112381602      -0.280113511786
               -0.044981900865      -0.044982345817
                0.468003210237       0.468005203158
                0.323758823590       0.323761260556
                0.375940619629       0.375943904364
               -1.055428120255      -1.055434832084
                1.212819749266       1.212820321610
Lambda-->       0.001030230002       0.001030230419     ... done

.    Trial1    0.023861    -4938.52679527146847

Performing  Pulay mixing of Hamiltonian with coefficients:
                        Spin 1               Spin 2
               -0.280112381602      -0.280113511786
               -0.044981900865      -0.044982345817
                0.468003210237       0.468005203158
                0.323758823590       0.323761260556
                0.375940619629       0.375943904364
               -1.055428120255      -1.055434832084
                1.212819749266       1.212820321610
Lambda-->       0.001030230002       0.001030230419     ... done

.    Trial2    0.396713    -4938.52407534281974

Performing  Pulay mixing of Hamiltonian with coefficients:
                        Spin 1               Spin 2
               -0.280112381602      -0.280113511786
               -0.044981900865      -0.044982345817
                0.468003210237       0.468005203157
                0.323758823590       0.323761260555
                0.375940619629       0.375943904364
               -1.055428120256      -1.055434832084
                1.212819749266       1.212820321610
Lambda-->       0.001030230002       0.001030230419     ... done

. Quadratic    0.029185    -4938.52679917142723    -4938.52679584241014

--------------------------------------------------------------------------------
  Iter                              Commutator    Free_energy(A=E-TS)     DeltaA
#    8                          0.000019457733   -4938.52679917142723  -2.05E-05

Step                       =       0.029185351904
Energy (E)                 =   -4938.429499609520
Entropy (-TS)              =      -0.097299561836
Free energy (A=E-TS)       =   -4938.526799171427
Est. 0K Energy 0.5*(E+A)   =   -4938.478149390474
Residual Non-orthogonality =       0.000000000000
Residual N_electrons       =       0.000000000071

Spin          Integrated_Ne            Fermi_level     Delta_Fermi_level
   1       343.999999702471        -0.107522764873             -2.89E-05
   2       344.000000296867        -0.107522764873             -2.89E-05

                           Spin 1           |                 Spin 2           |
     Orb |    H-eigenvalues     Occupancies |    H-eigenvalues     Occupancies |
       1 |    -3.2151153102    1.0000000000 |    -3.2151153106    1.0000000000 | 
                          ------                             ------
     342 |    -0.1106002170    0.6979225862 |    -0.1106002180    0.6979226397 | 
     343 |    -0.1098365104    0.6524005406 |    -0.1098365114    0.6524005983 | 
     344 |    -0.1096340309    0.6398031547 |    -0.1096340318    0.6398032133 | 
                 - Gap at zero temperature - |     - Gap at zero temperature -
     345 |    -0.1091988382    0.6120854613 |    -0.1091988391    0.6120855216 | 
     346 |    -0.1079814563    0.5311639036 |    -0.1079814562    0.5311638997 | 
                  Finite temp. Fermi level   |      Finite temp. Fermi level  
     347 |    -0.1070869409    0.4703860025 |    -0.1070869419    0.4703860658 | 
     348 |    -0.1064346816    0.4265147702 |    -0.1064346815    0.4265147663 | 
     349 |    -0.1043665665    0.2975790415 |    -0.1043665674    0.2975790945 | 
     350 |    -0.1036463504    0.2582976268 |    -0.1036463503    0.2582976237 | 
     351 |    -0.1024317809    0.2001527942 |    -0.1024317821    0.2001528453 | 
                          ------                             ------
     498 |     0.6065716719    0.0000000000 |     0.6065716723    0.0000000000 | 

                            |  Abs_value |  Threshold | Converged
     Delta_Free_energy/atom |   5.25E-07 |   1.00E-06 |       Yes
     Delta_Energy/atom      |   4.60E-07 |   1.00E-04 |       Yes
     Delta_Entropy/atom     |   6.56E-08 |   1.00E-04 |       Yes
     Commutator             |   1.95E-05 |   1.00E-05 |        No
     Delta_Fermi_level      |   2.89E-05 |   1.00E-03 |       Yes

  Line search of the free energy minimum:
  Step_type        Step             Free_energy   Predicted_free_energy
.   Initial    0.000000    -4938.52679917142723

Performing  Pulay mixing of Hamiltonian with coefficients:
                        Spin 1               Spin 2
               -3.566879351073      -3.566877620073
               -1.412021339529      -1.412020922761
                6.637888695492       6.637885392674
                7.970637194939       7.970634374836
               10.732361381085      10.732357728488
              -21.777638748991     -21.777630277687
                0.016253765143       0.016253826002
                2.399398402933       2.399397498521
Lambda-->       0.000077116988       0.000077116919     ... done

.    Trial1    0.029185    -4938.52683517600963

Performing  Pulay mixing of Hamiltonian with coefficients:
                        Spin 1               Spin 2
               -3.566879351073      -3.566877620073
               -1.412021339529      -1.412020922761
                6.637888695493       6.637885392674
                7.970637194940       7.970634374836
               10.732361381086      10.732357728489
              -21.777638748993     -21.777630277687
                0.016253765143       0.016253826002
                2.399398402933       2.399397498521
Lambda-->       0.000077116988       0.000077116919     ... done

.    Trial2    0.400004    -4938.52661517003344

Performing  Pulay mixing of Hamiltonian with coefficients:
                        Spin 1               Spin 2
               -3.566879351074      -3.566877620073
               -1.412021339529      -1.412020922761
                6.637888695494       6.637885392673
                7.970637194942       7.970634374835
               10.732361381088      10.732357728487
              -21.777638748997     -21.777630277685
                0.016253765143       0.016253826002
                2.399398402933       2.399397498521
Lambda-->       0.000077116988       0.000077116919     ... done

. Quadratic    0.149644    -4938.52681836531610    -4938.52690144968801

Performing  Pulay mixing of Hamiltonian with coefficients:
                        Spin 1               Spin 2
               -3.566879351074      -3.566877620073
               -1.412021339529      -1.412020922761
                6.637888695494       6.637885392674
                7.970637194942       7.970634374836
               10.732361381089      10.732357728488
              -21.777638748998     -21.777630277687
                0.016253765143       0.016253826002
                2.399398402933       2.399397498521
Lambda-->       0.000077116988       0.000077116919     ... done

.     Cubic    0.076341    -4938.52683485527814    -4938.52685545703571

Performing  Pulay mixing of Hamiltonian with coefficients:
                        Spin 1               Spin 2
               -3.566879351073      -3.566877620075
               -1.412021339528      -1.412020922762
                6.637888695491       6.637885392678
                7.970637194939       7.970634374841
               10.732361381084      10.732357728496
              -21.777638748989     -21.777630277703
                0.016253765143       0.016253826002
                2.399398402933       2.399397498522
Lambda-->       0.000077116988       0.000077116919     ... done

.   Quartic    0.303953    -4938.52672000504390    -4938.52694359230190

Performing  Pulay mixing of Hamiltonian with coefficients:
                        Spin 1               Spin 2
               -3.566879351073      -3.566877620073
               -1.412021339529      -1.412020922761
                6.637888695492       6.637885392674
                7.970637194939       7.970634374835
               10.732361381085      10.732357728488
              -21.777638748990     -21.777630277686
                0.016253765143       0.016253826002
                2.399398402933       2.399397498521
Lambda-->       0.000077116988       0.000077116919     ... done

.  NoMinFnd    0.029185    -4938.52683517599871

--------------------------------------------------------------------------------
  Iter                              Commutator    Free_energy(A=E-TS)     DeltaA
#    9                          0.000005244239   -4938.52683517599871  -3.60E-05

Step                       =       0.029185351904
Energy (E)                 =   -4938.429535053774
Entropy (-TS)              =      -0.097300122259
Free energy (A=E-TS)       =   -4938.526835175999
Est. 0K Energy 0.5*(E+A)   =   -4938.478185114886
Residual Non-orthogonality =       0.000000000000
Residual N_electrons       =      -0.000000000034

Spin          Integrated_Ne            Fermi_level     Delta_Fermi_level
   1       343.999999754398        -0.107651838659             -1.29E-04
   2       344.000000245921        -0.107651838659             -1.29E-04

                           Spin 1           |                 Spin 2           |
     Orb |    H-eigenvalues     Occupancies |    H-eigenvalues     Occupancies |
       1 |    -3.2150965127    1.0000000000 |    -3.2150965128    1.0000000000 | 
                          ------                             ------
     342 |    -0.1107462088    0.6988922726 |    -0.1107462091    0.6988922913 | 
     343 |    -0.1099679871    0.6525488024 |    -0.1099679874    0.6525488225 | 
     344 |    -0.1098007996    0.6421636195 |    -0.1098008004    0.6421636712 | 
                 - Gap at zero temperature - |     - Gap at zero temperature -
     345 |    -0.1093398113    0.6128539993 |    -0.1093398116    0.6128540203 | 
     346 |    -0.1081393969    0.5331195688 |    -0.1081393972    0.5331195909 | 
                  Finite temp. Fermi level   |      Finite temp. Fermi level  
     347 |    -0.1071992196    0.4692476115 |    -0.1071992204    0.4692476675 | 
     348 |    -0.1065582392    0.4261476581 |    -0.1065582396    0.4261476798 | 
     349 |    -0.1044895286    0.2972315305 |    -0.1044895294    0.2972315775 | 
     350 |    -0.1037627570    0.2576378113 |    -0.1037627573    0.2576378284 | 
     351 |    -0.1025564792    0.1999622499 |    -0.1025564800    0.1999622859 | 
                          ------                             ------
     498 |     0.6042597136    0.0000000000 |     0.6042597135    0.0000000000 | 

                            |  Abs_value |  Threshold | Converged
     Delta_Free_energy/atom |   9.23E-07 |   1.00E-06 |       Yes
     Delta_Energy/atom      |   9.09E-07 |   1.00E-04 |       Yes
     Delta_Entropy/atom     |   1.44E-08 |   1.00E-04 |       Yes
     Commutator             |   5.24E-06 |   1.00E-05 |       Yes
     Delta_Fermi_level      |   1.29E-04 |   1.00E-03 |       Yes
EDFT occupancies loop converged after    9 iterations.


Writing density kernel to file "Pd_38.dkn" ... done

Writing Hamiltonian to file "Pd_38.ham" ... done


>>> Density kernel optimised for the current NGWF basis:
     ~~~~~~~~~~~~~~~~~~~~~~~~~~~~~~~~~~~~~~~~~~~~~~~~~~~~~~~~~~~
     Total free energy           =  -4.93852683517600E+03  Eh
     [H,K] commutator            =   5.2442E-06
     ~~~~~~~~~~~~~~~~~~~~~~~~~~~~~~~~~~~~~~~~~~~~~~~~~~~~~~~~~~~


################################################################################
########################### NGWF CG iteration  005 #############################
################################################################################
****** Reciprocal space K.E. preconditioning with k_zero =  3.0000 a0^-1 *******

>>> Checking for convergence of NGWFs:   NOT CONVERGED
  ========================================================================
         NGWF RMS gradient =  4.2935E-05 >  2.0000E-06  | above tolerance
  ========================================================================

>>> Improving NGWFs using line search:
============ Calculation of NGWF S^-1 using Hotelling algorithm ================ 
         Iteration  |  Frobenius norm and Maximum abs value    (of I-S*S_n^-1)   
               1       0.26920862E+00     0.10708315E-01
               2       0.97096564E-03     0.50308365E-04
               3       0.77615005E-07     0.37761954E-08
               4       0.23986975E-12     0.35527137E-13
================================================================================
    Initial Ne1:     343.99886627
    Initial Ne2:     343.99886676
      Final Ne1:     343.99999975
      Final Ne2:     344.00000025
============ Calculation of NGWF S^-1 using Hotelling algorithm ================ 
         Iteration  |  Frobenius norm and Maximum abs value    (of I-S*S_n^-1)   
               1       0.10422924E+00     0.41452149E-02
               2       0.13901283E-03     0.74633783E-05
               3       0.15987443E-08     0.80609297E-10
               4       0.22650132E-12     0.21316282E-13
================================================================================
------------------------------- NGWF line search -------------------------------
RMS gradient                =       0.00004293518077
Trial step length           =               0.815546
Gradient along search dir.  =         -0.02190628680
Functional at step 0        =   -4938.52683517599871
Functional at step 1        =   -4938.53014178836656
Functional predicted        =   -4938.53231597304784
Selected quadratic step     =               0.500386
Conjugate gradients coeff.  =               0.000000
--------------------------- NGWF line search finished --------------------------
                                               
Writing NGWFs to file "Pd_38.tightbox_ngwfs"....  done

>>> Optimising kernel for current NGWFs:

--------------------------- Ensemble-DFT optimisation --------------------------
Running ScaLAPACK on   20 processor(s).

--------------------------------------------------------------------------------
  Iter                              Commutator    Free_energy(A=E-TS)     DeltaA
#    0                          0.000013425672   -4938.53231661429982  -5.48E-03

Step                       =       0.381966011250
Energy (E)                 =   -4938.435016492075
Entropy (-TS)              =      -0.097300122259
Free energy (A=E-TS)       =   -4938.532316614300
Est. 0K Energy 0.5*(E+A)   =   -4938.483666553188
Residual Non-orthogonality =       0.000000000000
Residual N_electrons       =      -0.000000000034

Spin          Integrated_Ne            Fermi_level     Delta_Fermi_level
   1       343.999999754398        -0.107651838659              9.00E+99
   2       344.000000245921        -0.107651838659              9.00E+99

                           Spin 1           |                 Spin 2           |
     Orb |    H-eigenvalues     Occupancies |    H-eigenvalues     Occupancies |
       1 |    -3.2150965127    1.0000000000 |    -3.2150965128    1.0000000000 | 
                          ------                             ------
     342 |    -0.1107462088    0.6988922726 |    -0.1107462091    0.6988922913 | 
     343 |    -0.1099679871    0.6525488024 |    -0.1099679874    0.6525488225 | 
     344 |    -0.1098007996    0.6421636195 |    -0.1098008004    0.6421636712 | 
                - Gap at zero temperature -
     345 |    -0.1093398113    0.6128539993 |    -0.1093398116    0.6128540203 | 
                                                   - Gap at zero temperature -
     346 |    -0.1081393969    0.5331195688 |    -0.1081393972    0.5331195909 | 
                  Finite temp. Fermi level   |      Finite temp. Fermi level  
     347 |    -0.1071992196    0.4692476115 |    -0.1071992204    0.4692476675 | 
     348 |    -0.1065582392    0.4261476581 |    -0.1065582396    0.4261476798 | 
     349 |    -0.1044895286    0.2972315305 |    -0.1044895294    0.2972315775 | 
     350 |    -0.1037627570    0.2576378113 |    -0.1037627573    0.2576378284 | 
     351 |    -0.1025564792    0.1999622499 |    -0.1025564800    0.1999622859 | 
                          ------                             ------
     498 |     0.6042597136    0.0000000000 |     0.6042597135    0.0000000000 | 

                            |  Abs_value |  Threshold | Converged
     Delta_Free_energy/atom |   1.41E-04 |   1.00E-06 |        No
     Delta_Energy/atom      |   1.41E-04 |   1.00E-04 |        No
     Delta_Entropy/atom     |     n.a.   |   1.00E-03 |      n.a.
     Commutator             |   1.34E-05 |   1.00E-05 |        No
     Delta_Fermi_level      |     n.a.   |   1.00E-03 |      n.a.

  Line search of the free energy minimum:
  Step_type        Step             Free_energy   Predicted_free_energy
.   Initial    0.000000    -4938.53231661429982

Performing  Pulay mixing of Hamiltonian with coefficients:
                        Spin 1               Spin 2
                1.000000000000       1.000000000000
Lambda-->       0.002743692176       0.002743691893     ... done

.    Trial1    0.381966    -4938.53285924125248

Performing  Pulay mixing of Hamiltonian with coefficients:
                        Spin 1               Spin 2
                1.000000000000       1.000000000000
Lambda-->       0.002743692176       0.002743691893     ... done

.    Trial2    0.618034    -4938.53236426623334

Performing  Pulay mixing of Hamiltonian with coefficients:
                        Spin 1               Spin 2
                1.000000000000       1.000000000000
Lambda-->       0.002743692176       0.002743691893     ... done

. Quadratic    0.315791    -4938.53295097973296    -4938.53288416397481

--------------------------------------------------------------------------------
  Iter                              Commutator    Free_energy(A=E-TS)     DeltaA
#    1                          0.000045671331   -4938.53295097973296  -6.34E-04

Step                       =       0.315790808301
Energy (E)                 =   -4938.435522613827
Entropy (-TS)              =      -0.097428365904
Free energy (A=E-TS)       =   -4938.532950979733
Est. 0K Energy 0.5*(E+A)   =   -4938.484236796779
Residual Non-orthogonality =       0.000000000000
Residual N_electrons       =       0.000000000003

Spin          Integrated_Ne            Fermi_level     Delta_Fermi_level
   1       343.999999765694        -0.107961440231             -3.10E-04
   2       344.000000234281        -0.107961440231             -3.10E-04

                           Spin 1           |                 Spin 2           |
     Orb |    H-eigenvalues     Occupancies |    H-eigenvalues     Occupancies |
       1 |    -3.2156869843    1.0000000000 |    -3.2156869844    1.0000000000 | 
                          ------                             ------
     342 |    -0.1110732789    0.6998916551 |    -0.1110732797    0.6998917058 | 
     343 |    -0.1102712524    0.6521577724 |    -0.1102712532    0.6521578273 | 
     344 |    -0.1100780589    0.6401387530 |    -0.1100780598    0.6401388087 | 
                                                   - Gap at zero temperature -
     345 |    -0.1096678376    0.6140428885 |    -0.1096678375    0.6140428818 | 
                - Gap at zero temperature -
     346 |    -0.1084568206    0.5336493309 |    -0.1084568215    0.5336493912 | 
                  Finite temp. Fermi level   |      Finite temp. Fermi level  
     347 |    -0.1075173369    0.4698247800 |    -0.1075173368    0.4698247731 | 
     348 |    -0.1068874704    0.4274544184 |    -0.1068874703    0.4274544116 | 
     349 |    -0.1048093547    0.2978130300 |    -0.1048093556    0.2978130808 | 
     350 |    -0.1041095787    0.2595796908 |    -0.1041095786    0.2595796856 | 
     351 |    -0.1029052275    0.2016718506 |    -0.1029052282    0.2016718815 | 
                          ------                             ------
     498 |     0.6010765057    0.0000000000 |     0.6010765054    0.0000000000 | 

                            |  Abs_value |  Threshold | Converged
     Delta_Free_energy/atom |   1.63E-05 |   1.00E-06 |        No
     Delta_Energy/atom      |   1.30E-05 |   1.00E-04 |       Yes
     Delta_Entropy/atom     |   3.29E-06 |   1.00E-04 |       Yes
     Commutator             |   4.57E-05 |   1.00E-05 |        No
     Delta_Fermi_level      |   3.10E-04 |   1.00E-03 |       Yes

  Line search of the free energy minimum:
  Step_type        Step             Free_energy   Predicted_free_energy
.   Initial    0.000000    -4938.53295097973296

Performing  Pulay mixing of Hamiltonian with coefficients:
                        Spin 1               Spin 2
                1.000000000000       1.000000000000
Lambda-->       0.004581570984       0.004581570971     ... done

.    Trial1    0.315791    -4938.51070200499089

Performing  Pulay mixing of Hamiltonian with coefficients:
                        Spin 1               Spin 2
                1.000000000000       1.000000000000
Lambda-->       0.004581570984       0.004581570971     ... done

.    Trial2    0.120621    -4938.53056935157201

Performing  Pulay mixing of Hamiltonian with coefficients:
                        Spin 1               Spin 2
                1.000000000000       1.000000000000
Lambda-->       0.004581570984       0.004581570971     ... done

. Quadratic    0.022315    -4938.53308550569727    -4938.53308035978716

--------------------------------------------------------------------------------
  Iter                              Commutator    Free_energy(A=E-TS)     DeltaA
#    2                          0.000021452357   -4938.53308550569727  -1.35E-04

Step                       =       0.022314761363
Energy (E)                 =   -4938.435692433615
Entropy (-TS)              =      -0.097393072141
Free energy (A=E-TS)       =   -4938.533085505697
Est. 0K Energy 0.5*(E+A)   =   -4938.484388969657
Residual Non-orthogonality =       0.000000000000
Residual N_electrons       =      -0.000000000059

Spin          Integrated_Ne            Fermi_level     Delta_Fermi_level
   1       343.999999747180        -0.107930929748              3.05E-05
   2       344.000000253369        -0.107930929748              3.05E-05

                           Spin 1           |                 Spin 2           |
     Orb |    H-eigenvalues     Occupancies |    H-eigenvalues     Occupancies |
       1 |    -3.2155989059    1.0000000000 |    -3.2155989059    1.0000000000 | 
                          ------                             ------
     342 |    -0.1110253417    0.6988946708 |    -0.1110253421    0.6988946924 | 
     343 |    -0.1102512081    0.6528035612 |    -0.1102512085    0.6528035844 | 
     344 |    -0.1100698226    0.6415338187 |    -0.1100698229    0.6415338423 | 
                - Gap at zero temperature -
     345 |    -0.1096327388    0.6137469434 |    -0.1096327391    0.6137469678 | 
                                                   - Gap at zero temperature -
     346 |    -0.1084278922    0.5337564694 |    -0.1084278926    0.5337564950 | 
                  Finite temp. Fermi level   |      Finite temp. Fermi level  
     347 |    -0.1074849012    0.4696942881 |    -0.1074849021    0.4696943481 | 
     348 |    -0.1068570249    0.4274587482 |    -0.1068570253    0.4274587735 | 
     349 |    -0.1047789845    0.2978210156 |    -0.1047789854    0.2978210661 | 
     350 |    -0.1040635751    0.2587702148 |    -0.1040635754    0.2587702347 | 
     351 |    -0.1028645326    0.2012260336 |    -0.1028645333    0.2012260633 | 
                          ------                             ------
     498 |     0.6010198369    0.0000000000 |     0.6010198367    0.0000000000 | 

                            |  Abs_value |  Threshold | Converged
     Delta_Free_energy/atom |   3.45E-06 |   1.00E-06 |        No
     Delta_Energy/atom      |   4.35E-06 |   1.00E-04 |       Yes
     Delta_Entropy/atom     |   9.05E-07 |   1.00E-04 |       Yes
     Commutator             |   2.15E-05 |   1.00E-05 |        No
     Delta_Fermi_level      |   3.05E-05 |   1.00E-03 |       Yes

  Line search of the free energy minimum:
  Step_type        Step             Free_energy   Predicted_free_energy
.   Initial    0.000000    -4938.53308550569727

Performing  Pulay mixing of Hamiltonian with coefficients:
                        Spin 1               Spin 2
                0.071672025152       0.071672024012
                0.928327974848       0.928327975988
Lambda-->       0.001440333530       0.001440333498     ... done

.    Trial1    0.022315    -4938.53311253995980

Performing  Pulay mixing of Hamiltonian with coefficients:
                        Spin 1               Spin 2
                0.071672025152       0.071672024012
                0.928327974848       0.928327975988
Lambda-->       0.001440333530       0.001440333498     ... done

.    Trial2    0.395757    -4938.52891154069039

Performing  Pulay mixing of Hamiltonian with coefficients:
                        Spin 1               Spin 2
                0.071672025152       0.071672024012
                0.928327974848       0.928327975988
Lambda-->       0.001440333530       0.001440333498     ... done

. Quadratic    0.030396    -4938.53311494653281    -4938.53311459617544

--------------------------------------------------------------------------------
  Iter                              Commutator    Free_energy(A=E-TS)     DeltaA
#    3                          0.000010225779   -4938.53311494653281  -2.94E-05

Step                       =       0.030395933045
Energy (E)                 =   -4938.435743051371
Entropy (-TS)              =      -0.097371895096
Free energy (A=E-TS)       =   -4938.533114946533
Est. 0K Energy 0.5*(E+A)   =   -4938.484428998952
Residual Non-orthogonality =       0.000000000000
Residual N_electrons       =       0.000000000066

Spin          Integrated_Ne            Fermi_level     Delta_Fermi_level
   1       343.999999851625        -0.107913638174              1.73E-05
   2       344.000000147762        -0.107913638174              1.73E-05

                           Spin 1           |                 Spin 2           |
     Orb |    H-eigenvalues     Occupancies |    H-eigenvalues     Occupancies |
       1 |    -3.2155300074    1.0000000000 |    -3.2155300074    1.0000000000 | 
                          ------                             ------
     342 |    -0.1110130859    0.6991829587 |    -0.1110130859    0.6991829607 | 
     343 |    -0.1102340915    0.6528143546 |    -0.1102340915    0.6528143567 | 
     344 |    -0.1100646456    0.6422915744 |    -0.1100646456    0.6422915766 | 
                - Gap at zero temperature -
     345 |    -0.1096133634    0.6136125159 |    -0.1096133635    0.6136125182 | 
                                                   - Gap at zero temperature -
     346 |    -0.1084072018    0.5335262940 |    -0.1084072018    0.5335262965 | 
                  Finite temp. Fermi level   |      Finite temp. Fermi level  
     347 |    -0.1074669173    0.4696473621 |    -0.1074669174    0.4696473646 | 
     348 |    -0.1068323170    0.4269649107 |    -0.1068323170    0.4269649131 | 
     349 |    -0.1047624725    0.2978653779 |    -0.1047624735    0.2978654354 | 
     350 |    -0.1040441013    0.2586563315 |    -0.1040441023    0.2586563842 | 
     351 |    -0.1028428983    0.2010361535 |    -0.1028428991    0.2010361908 | 
                          ------                             ------
     498 |     0.6009009103    0.0000000000 |     0.6009009099    0.0000000000 | 

                            |  Abs_value |  Threshold | Converged
     Delta_Free_energy/atom |   7.55E-07 |   1.00E-06 |       Yes
     Delta_Energy/atom      |   1.30E-06 |   1.00E-04 |       Yes
     Delta_Entropy/atom     |   5.43E-07 |   1.00E-04 |       Yes
     Commutator             |   1.02E-05 |   1.00E-05 |        No
     Delta_Fermi_level      |   1.73E-05 |   1.00E-03 |       Yes

  Line search of the free energy minimum:
  Step_type        Step             Free_energy   Predicted_free_energy
.   Initial    0.000000    -4938.53311494653281

Performing  Pulay mixing of Hamiltonian with coefficients:
                        Spin 1               Spin 2
               -0.172670428879      -0.172670453855
                0.155991046399       0.155991001240
                1.016679382480       1.016679452615
Lambda-->       0.000787074973       0.000787074902     ... done

.    Trial1    0.030396    -4938.53312221069427

Performing  Pulay mixing of Hamiltonian with coefficients:
                        Spin 1               Spin 2
               -0.172670428879      -0.172670453855
                0.155991046399       0.155991001240
                1.016679382480       1.016679452615
Lambda-->       0.000787074973       0.000787074902     ... done

.    Trial2    0.400752    -4938.53274484789290

Performing  Pulay mixing of Hamiltonian with coefficients:
                        Spin 1               Spin 2
               -0.172670428879      -0.172670453855
                0.155991046399       0.155991001240
                1.016679382480       1.016679452615
Lambda-->       0.000787074973       0.000787074902     ... done

. Quadratic    0.053267    -4938.53312031620590    -4938.53312385253685

Performing  Pulay mixing of Hamiltonian with coefficients:
                        Spin 1               Spin 2
               -0.172670428879      -0.172670453855
                0.155991046399       0.155991001240
                1.016679382480       1.016679452615
Lambda-->       0.000787074973       0.000787074902     ... done

.     Cubic    0.034575    -4938.53312207515046    -4938.53312231389737

Performing  Pulay mixing of Hamiltonian with coefficients:
                        Spin 1               Spin 2
               -0.172670428879      -0.172670453855
                0.155991046399       0.155991001240
                1.016679382480       1.016679452615
Lambda-->       0.000787074973       0.000787074902     ... done

.   Quartic    0.286762    -4938.53293966473302    -4938.53335507794782

Performing  Pulay mixing of Hamiltonian with coefficients:
                        Spin 1               Spin 2
               -0.172670428879      -0.172670453855
                0.155991046399       0.155991001240
                1.016679382480       1.016679452615
Lambda-->       0.000787074973       0.000787074902     ... done

.  NoMinFnd    0.030396    -4938.53312221068427

--------------------------------------------------------------------------------
  Iter                              Commutator    Free_energy(A=E-TS)     DeltaA
#    4                          0.000004544954   -4938.53312221068427  -7.26E-06

Step                       =       0.030395933045
Energy (E)                 =   -4938.435759867803
Entropy (-TS)              =      -0.097362342938
Free energy (A=E-TS)       =   -4938.533122210684
Est. 0K Energy 0.5*(E+A)   =   -4938.484441039243
Residual Non-orthogonality =       0.000000000000
Residual N_electrons       =      -0.000000000057

Spin          Integrated_Ne            Fermi_level     Delta_Fermi_level
   1       343.999999790704        -0.107904830162              8.81E-06
   2       344.000000209827        -0.107904830162              8.81E-06

                           Spin 1           |                 Spin 2           |
     Orb |    H-eigenvalues     Occupancies |    H-eigenvalues     Occupancies |
       1 |    -3.2154967077    1.0000000000 |    -3.2154967077    1.0000000000 | 
                          ------                             ------
     342 |    -0.1110062624    0.6992965288 |    -0.1110062624    0.6992965283 | 
     343 |    -0.1102257671    0.6528441800 |    -0.1102257671    0.6528441795 | 
     344 |    -0.1100613145    0.6426339147 |    -0.1100613154    0.6426339742 | 
                - Gap at zero temperature -
     345 |    -0.1096039220    0.6135716462 |    -0.1096039229    0.6135717076 | 
                                                   - Gap at zero temperature -
     346 |    -0.1083977511    0.5334827707 |    -0.1083977511    0.5334827702 | 
                  Finite temp. Fermi level   |      Finite temp. Fermi level  
     347 |    -0.1074582214    0.4696549619 |    -0.1074582224    0.4696550266 | 
     348 |    -0.1068197970    0.4267177944 |    -0.1068197979    0.4267178579 | 
     349 |    -0.1047546217    0.2979198568 |    -0.1047546226    0.2979199112 | 
     350 |    -0.1040333648    0.2585557203 |    -0.1040333648    0.2585557200 | 
     351 |    -0.1028312598    0.2009124705 |    -0.1028312606    0.2009125059 | 
                          ------                             ------
     498 |     0.6007286706    0.0000000000 |     0.6007286702    0.0000000000 | 

                            |  Abs_value |  Threshold | Converged
     Delta_Free_energy/atom |   1.86E-07 |   1.00E-06 |       Yes
     Delta_Energy/atom      |   4.31E-07 |   1.00E-04 |       Yes
     Delta_Entropy/atom     |   2.45E-07 |   1.00E-04 |       Yes
     Commutator             |   4.54E-06 |   1.00E-05 |       Yes
     Delta_Fermi_level      |   8.81E-06 |   1.00E-03 |       Yes
EDFT occupancies loop converged after    4 iterations.


Writing density kernel to file "Pd_38.dkn" ... done

Writing Hamiltonian to file "Pd_38.ham" ... done


>>> Density kernel optimised for the current NGWF basis:
     ~~~~~~~~~~~~~~~~~~~~~~~~~~~~~~~~~~~~~~~~~~~~~~~~~~~~~~~~~~~
     Total free energy           =  -4.93853312221068E+03  Eh
     [H,K] commutator            =   4.5450E-06
     ~~~~~~~~~~~~~~~~~~~~~~~~~~~~~~~~~~~~~~~~~~~~~~~~~~~~~~~~~~~


================================================================================
           ---------------- ENERGY COMPONENTS (Eh) ----------------
           | Kinetic                    :     1721.19605758818989 |
           | Pseudopotential (local)    :   -29886.80268023565441 |
           | Pseudo (non-coul chg cor)  :        0.00000000000000
           | Pseudopotential (non-local):      312.68157831460900 |
           | Hartree                    :    13873.47330263080948 |
           | Exchange-correlation       :     -558.97417384427683 |
           | Ewald                      :     9599.99015567851893 |
           | Total                      :    -4938.43575986780525 |
           --------------------------------------------------------
           ------ LOCAL ENERGY COMPONENTS FROM MATRIX TRACES ------
           | Pseudopotential (local)    :   -29886.80268023578901 |
           | Hartree                    :    13873.47330263079857 |
           --------------------------------------------------------
           Integrated density           :      688.00000000053001
           Integrated spin density      :       -0.00000041912381
           Integrated |spin density|    :        0.00000043288676
           Local density approx. <S^2>  :        0.00000042600519
           Integrated density tr(KS)    :      688.00000000053137
           Integrated spin tr(KS)       :       -0.00000041912352
================================================================================


################################################################################
########################### NGWF CG iteration  006 #############################
################################################################################
****** Reciprocal space K.E. preconditioning with k_zero =  3.0000 a0^-1 *******

>>> Checking for convergence of NGWFs:   NOT CONVERGED
  ========================================================================
         NGWF RMS gradient =  2.1950E-05 >  2.0000E-06  | above tolerance
  ========================================================================

>>> Improving NGWFs using line search:
============ Calculation of NGWF S^-1 using Hotelling algorithm ================ 
         Iteration  |  Frobenius norm and Maximum abs value    (of I-S*S_n^-1)   
               1       0.25509603E+00     0.10236041E-01
               2       0.81257129E-03     0.40239727E-04
               3       0.55899539E-07     0.25539659E-08
               4       0.24571666E-12     0.35527137E-13
================================================================================
    Initial Ne1:     343.99978286
    Initial Ne2:     343.99978328
      Final Ne1:     343.99999979
      Final Ne2:     344.00000021
============ Calculation of NGWF S^-1 using Hotelling algorithm ================ 
         Iteration  |  Frobenius norm and Maximum abs value    (of I-S*S_n^-1)   
               1       0.33129555E+00     0.13242473E-01
               2       0.11938579E-02     0.69966147E-04
               3       0.11758013E-06     0.66979577E-08
               4       0.23635230E-12     0.31974423E-13
================================================================================
------------------------------- NGWF line search -------------------------------
RMS gradient                =       0.00002194956069
Trial step length           =               0.638817
Gradient along search dir.  =         -0.00656420466
Functional at step 0        =   -4938.53312221068427
Functional at step 1        =   -4938.53640176918907
Functional predicted        =   -4938.53793305297404
Selected quadratic step     =               1.465781
Conjugate gradients coeff.  =               0.261352
--------------------------- NGWF line search finished --------------------------
                                               
Writing NGWFs to file "Pd_38.tightbox_ngwfs"....  done

>>> Optimising kernel for current NGWFs:

--------------------------- Ensemble-DFT optimisation --------------------------
Running ScaLAPACK on   20 processor(s).

--------------------------------------------------------------------------------
  Iter                              Commutator    Free_energy(A=E-TS)     DeltaA
#    0                          0.000034287416   -4938.53793149085413  -4.81E-03

Step                       =       0.381966011250
Energy (E)                 =   -4938.440569147973
Entropy (-TS)              =      -0.097362342938
Free energy (A=E-TS)       =   -4938.537931490854
Est. 0K Energy 0.5*(E+A)   =   -4938.489250319413
Residual Non-orthogonality =       0.000000000000
Residual N_electrons       =      -0.000000000057

Spin          Integrated_Ne            Fermi_level     Delta_Fermi_level
   1       343.999999790704        -0.107904830162              9.00E+99
   2       344.000000209827        -0.107904830162              9.00E+99

                           Spin 1           |                 Spin 2           |
     Orb |    H-eigenvalues     Occupancies |    H-eigenvalues     Occupancies |
       1 |    -3.2154967077    1.0000000000 |    -3.2154967077    1.0000000000 | 
                          ------                             ------
     342 |    -0.1110062624    0.6992965288 |    -0.1110062624    0.6992965283 | 
     343 |    -0.1102257671    0.6528441800 |    -0.1102257671    0.6528441795 | 
     344 |    -0.1100613145    0.6426339147 |    -0.1100613154    0.6426339742 | 
                - Gap at zero temperature -
     345 |    -0.1096039220    0.6135716462 |    -0.1096039229    0.6135717076 | 
                                                   - Gap at zero temperature -
     346 |    -0.1083977511    0.5334827707 |    -0.1083977511    0.5334827702 | 
                  Finite temp. Fermi level   |      Finite temp. Fermi level  
     347 |    -0.1074582214    0.4696549619 |    -0.1074582224    0.4696550266 | 
     348 |    -0.1068197970    0.4267177944 |    -0.1068197979    0.4267178579 | 
     349 |    -0.1047546217    0.2979198568 |    -0.1047546226    0.2979199112 | 
     350 |    -0.1040333648    0.2585557203 |    -0.1040333648    0.2585557200 | 
     351 |    -0.1028312598    0.2009124705 |    -0.1028312606    0.2009125059 | 
                          ------                             ------
     498 |     0.6007286706    0.0000000000 |     0.6007286702    0.0000000000 | 

                            |  Abs_value |  Threshold | Converged
     Delta_Free_energy/atom |   1.23E-04 |   1.00E-06 |        No
     Delta_Energy/atom      |   1.23E-04 |   1.00E-04 |        No
     Delta_Entropy/atom     |     n.a.   |   1.00E-03 |      n.a.
     Commutator             |   3.43E-05 |   1.00E-05 |        No
     Delta_Fermi_level      |     n.a.   |   1.00E-03 |      n.a.

  Line search of the free energy minimum:
  Step_type        Step             Free_energy   Predicted_free_energy
.   Initial    0.000000    -4938.53793149085413

Performing  Pulay mixing of Hamiltonian with coefficients:
                        Spin 1               Spin 2
                1.000000000000       1.000000000000
Lambda-->       0.030980706907       0.030980706260     ... done

.    Trial1    0.381966    -4938.53481798580378

Performing  Pulay mixing of Hamiltonian with coefficients:
                        Spin 1               Spin 2
                1.000000000000       1.000000000000
Lambda-->       0.030980706907       0.030980706260     ... done

.    Trial2    0.145898    -4938.53627526774744

Performing  Pulay mixing of Hamiltonian with coefficients:
                        Spin 1               Spin 2
                1.000000000000       1.000000000000
Lambda-->       0.030980706907       0.030980706260     ... done

.    Trial3    0.055728    -4938.53640376957082

Performing  Pulay mixing of Hamiltonian with coefficients:
                        Spin 1               Spin 2
                1.000000000000       1.000000000000
Lambda-->       0.030980706907       0.030980706260     ... done

.     Cubic    0.267429    -4938.53572698770495    -4938.53721416161807

Performing  Pulay mixing of Hamiltonian with coefficients:
                        Spin 1               Spin 2
                1.000000000000       1.000000000000
Lambda-->       0.030980706907       0.030980706260     ... done

.   Quartic    0.173224    -4938.53618945204744    -4938.53630859811983

Performing  Pulay mixing of Hamiltonian with coefficients:
                        Spin 1               Spin 2
                1.000000000000       1.000000000000
Lambda-->       0.030980706907       0.030980706260     ... done

.    Trial6    0.000557    -4938.53636503060898

Performing  Pulay mixing of Hamiltonian with coefficients:
                        Spin 1               Spin 2
                1.000000000000       1.000000000000
Lambda-->       0.030980706907       0.030980706260     ... done

.  NoMinFnd    0.055728    -4938.53640376956719

--------------------------------------------------------------------------------
  Iter                              Commutator    Free_energy(A=E-TS)     DeltaA
#    1                          0.000027185664   -4938.53640376956719   1.53E-03

Step                       =       0.055728090001
Energy (E)                 =   -4938.438984010279
Entropy (-TS)              =      -0.097419759308
Free energy (A=E-TS)       =   -4938.536403769567
Est. 0K Energy 0.5*(E+A)   =   -4938.487693889923
Residual Non-orthogonality =       0.000000000000
Residual N_electrons       =      -0.000000000019

Spin          Integrated_Ne            Fermi_level     Delta_Fermi_level
   1       343.999999764185        -0.108030326414             -1.25E-04
   2       344.000000235993        -0.108030326414             -1.25E-04

                           Spin 1           |                 Spin 2           |
     Orb |    H-eigenvalues     Occupancies |    H-eigenvalues     Occupancies |
       1 |    -3.2157926783    1.0000000000 |    -3.2157926783    1.0000000000 | 
                          ------                             ------
     342 |    -0.1111370958    0.6996018393 |    -0.1111370958    0.6996018377 | 
     343 |    -0.1103516479    0.6528678931 |    -0.1103516483    0.6528679229 | 
     344 |    -0.1101739965    0.6418327187 |    -0.1101739975    0.6418327809 | 
                - Gap at zero temperature -
     345 |    -0.1097339770    0.6138657332 |    -0.1097339780    0.6138657973 | 
                                                   - Gap at zero temperature -
     346 |    -0.1085303785    0.5339656854 |    -0.1085303784    0.5339656837 | 
                  Finite temp. Fermi level   |      Finite temp. Fermi level  
     347 |    -0.1075880631    0.4699494974 |    -0.1075880641    0.4699495650 | 
     348 |    -0.1069567107    0.4274779997 |    -0.1069567116    0.4274780661 | 
     349 |    -0.1048877111    0.2983522140 |    -0.1048877121    0.2983522710 | 
     350 |    -0.1041683748    0.2590523242 |    -0.1041683748    0.2590523231 | 
     351 |    -0.1029672715    0.2013722559 |    -0.1029672724    0.2013722966 | 
                          ------                             ------
     498 |     0.5970266549    0.0000000000 |     0.5970266545    0.0000000000 | 

                            |  Abs_value |  Threshold | Converged
     Delta_Free_energy/atom |   3.92E-05 |   1.00E-06 |        No
     Delta_Energy/atom      |   4.06E-05 |   1.00E-04 |       Yes
     Delta_Entropy/atom     |   1.47E-06 |   1.00E-04 |       Yes
     Commutator             |   2.72E-05 |   1.00E-05 |        No
     Delta_Fermi_level      |   1.25E-04 |   1.00E-03 |       Yes

  Line search of the free energy minimum:
  Step_type        Step             Free_energy   Predicted_free_energy
.   Initial    0.000000    -4938.53640376956719

Performing  Pulay mixing of Hamiltonian with coefficients:
                        Spin 1               Spin 2
                1.000000000000       1.000000000000
Lambda-->       0.024844667383       0.024844666943     ... done

.    Trial1    0.055728    -4938.53637998766044

Performing  Pulay mixing of Hamiltonian with coefficients:
                        Spin 1               Spin 2
                1.000000000000       1.000000000000
Lambda-->       0.024844667383       0.024844666943     ... done

.    Trial2    0.021286    -4938.53641968000193

Performing  Pulay mixing of Hamiltonian with coefficients:
                        Spin 1               Spin 2
                1.000000000000       1.000000000000
Lambda-->       0.024844667383       0.024844666943     ... done

. Quadratic    0.021605    -4938.53641968349075    -4938.53641968347256

--------------------------------------------------------------------------------
  Iter                              Commutator    Free_energy(A=E-TS)     DeltaA
#    2                          0.000024582767   -4938.53641968349075  -1.59E-05

Step                       =       0.021605308344
Energy (E)                 =   -4938.438994477275
Entropy (-TS)              =      -0.097425206218
Free energy (A=E-TS)       =   -4938.536419683491
Est. 0K Energy 0.5*(E+A)   =   -4938.487707080383
Residual Non-orthogonality =       0.000000000000
Residual N_electrons       =      -0.000000000002

Spin          Integrated_Ne            Fermi_level     Delta_Fermi_level
   1       343.999999809920        -0.108059569628             -2.92E-05
   2       344.000000190098        -0.108059569628             -2.92E-05

                           Spin 1           |                 Spin 2           |
     Orb |    H-eigenvalues     Occupancies |    H-eigenvalues     Occupancies |
       1 |    -3.2158384955    1.0000000000 |    -3.2158384956    1.0000000000 | 
                          ------                             ------
     342 |    -0.1111658572    0.6995742801 |    -0.1111658571    0.6995742774 | 
     343 |    -0.1103827231    0.6529808643 |    -0.1103827230    0.6529808614 | 
     344 |    -0.1102072526    0.6420837053 |    -0.1102072536    0.6420837649 | 
                - Gap at zero temperature -
     345 |    -0.1097638590    0.6139069379 |    -0.1097638600    0.6139069994 | 
                                                   - Gap at zero temperature -
     346 |    -0.1085605624    0.5340293892 |    -0.1085605624    0.5340293862 | 
                  Finite temp. Fermi level   |      Finite temp. Fermi level  
     347 |    -0.1076186816    0.4700427175 |    -0.1076186825    0.4700427823 | 
     348 |    -0.1069865459    0.4275174296 |    -0.1069865469    0.4275174933 | 
     349 |    -0.1049193955    0.2984912947 |    -0.1049193964    0.2984913493 | 
     350 |    -0.1041982962    0.2590877460 |    -0.1041982961    0.2590877439 | 
     351 |    -0.1029976367    0.2014213606 |    -0.1029976373    0.2014213881 | 
                          ------                             ------
     498 |     0.5963710688    0.0000000000 |     0.5963710689    0.0000000000 | 

                            |  Abs_value |  Threshold | Converged
     Delta_Free_energy/atom |   4.08E-07 |   1.00E-06 |       Yes
     Delta_Energy/atom      |   2.68E-07 |   1.00E-04 |       Yes
     Delta_Entropy/atom     |   1.40E-07 |   1.00E-04 |       Yes
     Commutator             |   2.46E-05 |   1.00E-05 |        No
     Delta_Fermi_level      |   2.92E-05 |   1.00E-03 |       Yes

  Line search of the free energy minimum:
  Step_type        Step             Free_energy   Predicted_free_energy
.   Initial    0.000000    -4938.53641968349075

Performing  Pulay mixing of Hamiltonian with coefficients:
                        Spin 1               Spin 2
               -0.905836964445      -0.905837050701
                1.905836964445       1.905837050701
Lambda-->       0.023124013874       0.023124013262     ... done

.    Trial1    0.021605    -4938.53643146730246

Performing  Pulay mixing of Hamiltonian with coefficients:
                        Spin 1               Spin 2
               -0.905836964445      -0.905837050701
                1.905836964445       1.905837050701
Lambda-->       0.023124013874       0.023124013262     ... done

.    Trial2    0.395319    -4938.52396129998669

Performing  Pulay mixing of Hamiltonian with coefficients:
                        Spin 1               Spin 2
               -0.905836964445      -0.905837050701
                1.905836964445       1.905837050701
Lambda-->       0.023124013874       0.023124013262     ... done

. Quadratic    0.013981    -4938.53643199298131    -4938.53643645353259

--------------------------------------------------------------------------------
  Iter                              Commutator    Free_energy(A=E-TS)     DeltaA
#    3                          0.000022567800   -4938.53643199298131  -1.23E-05

Step                       =       0.013981489914
Energy (E)                 =   -4938.438997139609
Entropy (-TS)              =      -0.097434853363
Free energy (A=E-TS)       =   -4938.536431992981
Est. 0K Energy 0.5*(E+A)   =   -4938.487714566295
Residual Non-orthogonality =       0.000000000000
Residual N_electrons       =       0.000000000010

Spin          Integrated_Ne            Fermi_level     Delta_Fermi_level
   1       343.999999768721        -0.108103454968             -4.39E-05
   2       344.000000231187        -0.108103454968             -4.39E-05

                           Spin 1           |                 Spin 2           |
     Orb |    H-eigenvalues     Occupancies |    H-eigenvalues     Occupancies |
       1 |    -3.2159125627    1.0000000000 |    -3.2159125628    1.0000000000 | 
                          ------                             ------
     342 |    -0.1112107549    0.6996321767 |    -0.1112107556    0.6996322189 | 
     343 |    -0.1104284790    0.6530961978 |    -0.1104284788    0.6530961831 | 
     344 |    -0.1102559149    0.6423823802 |    -0.1102559166    0.6423824875 | 
                - Gap at zero temperature -
     345 |    -0.1098089919    0.6139873948 |    -0.1098089926    0.6139874425 | 
                                                   - Gap at zero temperature -
     346 |    -0.1086055722    0.5341055277 |    -0.1086055720    0.5341055117 | 
                  Finite temp. Fermi level   |      Finite temp. Fermi level  
     347 |    -0.1076647023    0.4701874701 |    -0.1076647031    0.4701875204 | 
     348 |    -0.1070309108    0.4275493689 |    -0.1070309116    0.4275494183 | 
     349 |    -0.1049667740    0.2986903699 |    -0.1049667747    0.2986904124 | 
     350 |    -0.1042441637    0.2591913014 |    -0.1042441645    0.2591913404 | 
     351 |    -0.1030436318    0.2015137219 |    -0.1030436326    0.2015137574 | 
                          ------                             ------
     498 |     0.5953693581    0.0000000000 |     0.5953693574    0.0000000000 | 

                            |  Abs_value |  Threshold | Converged
     Delta_Free_energy/atom |   3.16E-07 |   1.00E-06 |       Yes
     Delta_Energy/atom      |   6.83E-08 |   1.00E-04 |       Yes
     Delta_Entropy/atom     |   2.47E-07 |   1.00E-04 |       Yes
     Commutator             |   2.26E-05 |   1.00E-05 |        No
     Delta_Fermi_level      |   4.39E-05 |   1.00E-03 |       Yes

  Line search of the free energy minimum:
  Step_type        Step             Free_energy   Predicted_free_energy
.   Initial    0.000000    -4938.53643199298131

Performing  Pulay mixing of Hamiltonian with coefficients:
                        Spin 1               Spin 2
               -2.595346412887      -2.595346442082
              -16.886180937516     -16.886182616022
               20.481527350403      20.481529058104
Lambda-->       0.003921783287       0.003921781714     ... done

.    Trial1    0.013981    -4938.53636742154504

Performing  Pulay mixing of Hamiltonian with coefficients:
                        Spin 1               Spin 2
               -2.595346412887      -2.595346442082
              -16.886180937516     -16.886182616021
               20.481527350403      20.481529058103
Lambda-->       0.003921783287       0.003921781714     ... done

.    Trial2    0.005340    -4938.53633224440364

Performing  Pulay mixing of Hamiltonian with coefficients:
                        Spin 1               Spin 2
               -2.595346412887      -2.595346442082
              -16.886180937516     -16.886182616021
               20.481527350403      20.481529058103
Lambda-->       0.003921783287       0.003921781714     ... done

.    Trial3    0.002040    -4938.53631634759950

Performing  Pulay mixing of Hamiltonian with coefficients:
                        Spin 1               Spin 2
               -2.595346412887      -2.595346442082
              -16.886180937516     -16.886182616021
               20.481527350403      20.481529058103
Lambda-->       0.003921783287       0.003921781714     ... done

.     Cubic    0.010896    -4938.53635592899718    -4938.53648166337098

Performing  Pulay mixing of Hamiltonian with coefficients:
                        Spin 1               Spin 2
               -2.595346412887      -2.595346442082
              -16.886180937516     -16.886182616021
               20.481527350403      20.481529058103
Lambda-->       0.003921783287       0.003921781714     ... done

.   Quartic    0.008748    -4938.53634723040432    -4938.53636675984853

Performing  Pulay mixing of Hamiltonian with coefficients:
                        Spin 1               Spin 2
               -2.595346412887      -2.595346442082
              -16.886180937516     -16.886182616021
               20.481527350403      20.481529058103
Lambda-->       0.003921783287       0.003921781714     ... done

.    Trial6    0.000020    -4938.53630594948027

Performing  Pulay mixing of Hamiltonian with coefficients:
                        Spin 1               Spin 2
               -2.595346412887      -2.595346442082
              -16.886180937516     -16.886182616021
               20.481527350403      20.481529058103
Lambda-->       0.003921783287       0.003921781714     ... done

.  NoMinFnd    0.013981    -4938.53636742151775

--------------------------------------------------------------------------------
  Iter                              Commutator    Free_energy(A=E-TS)     DeltaA
#    4                          0.000031596176   -4938.53636742151775   6.46E-05

Step                       =       0.013981489914
Energy (E)                 =   -4938.438714513112
Entropy (-TS)              =      -0.097652908414
Free energy (A=E-TS)       =   -4938.536367421518
Est. 0K Energy 0.5*(E+A)   =   -4938.487540967315
Residual Non-orthogonality =       0.000000000000
Residual N_electrons       =      -0.000000000009

Spin          Integrated_Ne            Fermi_level     Delta_Fermi_level
   1       343.999999714577        -0.109014370650             -9.11E-04
   2       344.000000285503        -0.109014370650             -9.11E-04

                           Spin 1           |                 Spin 2           |
     Orb |    H-eigenvalues     Occupancies |    H-eigenvalues     Occupancies |
       1 |    -3.2174692301    1.0000000000 |    -3.2174692306    1.0000000000 | 
                          ------                             ------
     342 |    -0.1121461436    0.7010297862 |    -0.1121461443    0.7010298302 | 
     343 |    -0.1113764728    0.6553785601 |    -0.1113764736    0.6553786078 | 
     344 |    -0.1112573752    0.6480224778 |    -0.1112573759    0.6480225260 | 
                - Gap at zero temperature -
     345 |    -0.1107482425    0.6158132026 |    -0.1107482433    0.6158132528 | 
                                                   - Gap at zero temperature -
     346 |    -0.1095413394    0.5357878895 |    -0.1095413392    0.5357878764 | 
                  Finite temp. Fermi level   |      Finite temp. Fermi level  
     347 |    -0.1086197976    0.4731833213 |    -0.1086197984    0.4731833751 | 
     348 |    -0.1079543981    0.4283868515 |    -0.1079543989    0.4283869046 | 
     349 |    -0.1059490494    0.3027738102 |    -0.1059490502    0.3027738567 | 
     350 |    -0.1051976601    0.2614223158 |    -0.1051976599    0.2614223070 | 
     351 |    -0.1040003197    0.2035253178 |    -0.1040003207    0.2035253604 | 
                          ------                             ------
     498 |     0.5743507763    0.0000000000 |     0.5743507735    0.0000000000 | 

                            |  Abs_value |  Threshold | Converged
     Delta_Free_energy/atom |   1.66E-06 |   1.00E-06 |        No
     Delta_Energy/atom      |   7.25E-06 |   1.00E-04 |       Yes
     Delta_Entropy/atom     |   5.59E-06 |   1.00E-04 |       Yes
     Commutator             |   3.16E-05 |   1.00E-05 |        No
     Delta_Fermi_level      |   9.11E-04 |   1.00E-03 |       Yes

  Line search of the free energy minimum:
  Step_type        Step             Free_energy   Predicted_free_energy
.   Initial    0.000000    -4938.53636742151775

Performing  Pulay mixing of Hamiltonian with coefficients:
                        Spin 1               Spin 2
                2.955407780131       2.955399328720
               18.862405589877      18.862350459890
              -22.955222148468     -22.955155083305
                2.137408778460       2.137405294695
Lambda-->       0.002814837703       0.002814838488     ... done

.    Trial1    0.013981    -4938.53641842214893

Performing  Pulay mixing of Hamiltonian with coefficients:
                        Spin 1               Spin 2
                2.955407780131       2.955399328720
               18.862405589877      18.862350459890
              -22.955222148468     -22.955155083306
                2.137408778460       2.137405294695
Lambda-->       0.002814837703       0.002814838488     ... done

.    Trial2    0.390607    -4938.53505782883713

Performing  Pulay mixing of Hamiltonian with coefficients:
                        Spin 1               Spin 2
                2.955407780131       2.955399328720
               18.862405589876      18.862350459891
              -22.955222148467     -22.955155083307
                2.137408778460       2.137405294695
Lambda-->       0.002814837703       0.002814838488     ... done

. Quadratic    0.105115    -4938.53640424457444    -4938.53657279551953

Performing  Pulay mixing of Hamiltonian with coefficients:
                        Spin 1               Spin 2
                2.955407780131       2.955399328733
               18.862405589876      18.862350459971
              -22.955222148467     -22.955155083403
                2.137408778460       2.137405294700
Lambda-->       0.002814837703       0.002814838488     ... done

.     Cubic    0.055241    -4938.53643681329686    -4938.53647945270495

--------------------------------------------------------------------------------
  Iter                              Commutator    Free_energy(A=E-TS)     DeltaA
#    5                          0.000020559888   -4938.53643681329686  -6.94E-05

Step                       =       0.055240629673
Energy (E)                 =   -4938.438763075735
Entropy (-TS)              =      -0.097673737543
Free energy (A=E-TS)       =   -4938.536436813297
Est. 0K Energy 0.5*(E+A)   =   -4938.487599944516
Residual Non-orthogonality =       0.000000000000
Residual N_electrons       =       0.000000000019

Spin          Integrated_Ne            Fermi_level     Delta_Fermi_level
   1       343.999999774732        -0.108897947701              1.16E-04
   2       344.000000225091        -0.108897947701              1.16E-04

                           Spin 1           |                 Spin 2           |
     Orb |    H-eigenvalues     Occupancies |    H-eigenvalues     Occupancies |
       1 |    -3.2173947937    1.0000000000 |    -3.2173947938    1.0000000000 | 
                          ------                             ------
     342 |    -0.1120219627    0.7005871466 |    -0.1120219629    0.7005871579 | 
     343 |    -0.1112553733    0.6550910818 |    -0.1112553735    0.6550910940 | 
     344 |    -0.1111070286    0.6459140806 |    -0.1111070298    0.6459141539 | 
                - Gap at zero temperature -
     345 |    -0.1106365753    0.6161193266 |    -0.1106365755    0.6161193393 | 
                                                   - Gap at zero temperature -
     346 |    -0.1094356247    0.5365125536 |    -0.1094356249    0.5365125669 | 
                  Finite temp. Fermi level   |      Finite temp. Fermi level  
     347 |    -0.1084961507    0.4726933229 |    -0.1084961519    0.4726934027 | 
     348 |    -0.1078511678    0.4292661506 |    -0.1078511680    0.4292661637 | 
     349 |    -0.1058196508    0.3020289550 |    -0.1058196510    0.3020289662 | 
     350 |    -0.1050741916    0.2610523081 |    -0.1050741918    0.2610523183 | 
     351 |    -0.1038837374    0.2035182846 |    -0.1038837382    0.2035183227 | 
                          ------                             ------
     498 |     0.5735532464    0.0000000000 |     0.5735532467    0.0000000000 | 

                            |  Abs_value |  Threshold | Converged
     Delta_Free_energy/atom |   1.78E-06 |   1.00E-06 |        No
     Delta_Energy/atom      |   1.25E-06 |   1.00E-04 |       Yes
     Delta_Entropy/atom     |   5.34E-07 |   1.00E-04 |       Yes
     Commutator             |   2.06E-05 |   1.00E-05 |        No
     Delta_Fermi_level      |   1.16E-04 |   1.00E-03 |       Yes

  Line search of the free energy minimum:
  Step_type        Step             Free_energy   Predicted_free_energy
.   Initial    0.000000    -4938.53643681329686

Performing  Pulay mixing of Hamiltonian with coefficients:
                        Spin 1               Spin 2
                0.989110172753       0.989105440758
                6.499689089123       6.499657811818
               -7.884912174783      -7.884874257333
                0.697123399714       0.697121347438
                0.698989513193       0.698989657320
Lambda-->       0.002455832858       0.002455833107     ... done

.    Trial1    0.055241    -4938.53644786769655

Performing  Pulay mixing of Hamiltonian with coefficients:
                        Spin 1               Spin 2
                0.989110172753       0.989105440758
                6.499689089122       6.499657811818
               -7.884912174782      -7.884874257333
                0.697123399714       0.697121347438
                0.698989513193       0.698989657320
Lambda-->       0.002455832858       0.002455833107     ... done

.    Trial2    0.416107    -4938.53547496782994

Performing  Pulay mixing of Hamiltonian with coefficients:
                        Spin 1               Spin 2
                0.989110172753       0.989105440764
                6.499689089122       6.499657811854
               -7.884912174783      -7.884874257377
                0.697123399714       0.697121347441
                0.698989513193       0.698989657319
Lambda-->       0.002455832858       0.002455833107     ... done

. Quadratic    0.041996    -4938.53644833996896    -4938.53644908860315

--------------------------------------------------------------------------------
  Iter                              Commutator    Free_energy(A=E-TS)     DeltaA
#    6                          0.000018003912   -4938.53644833996896  -1.15E-05

Step                       =       0.041996160219
Energy (E)                 =   -4938.438782024191
Entropy (-TS)              =      -0.097666315763
Free energy (A=E-TS)       =   -4938.536448339969
Est. 0K Energy 0.5*(E+A)   =   -4938.487615182080
Residual Non-orthogonality =       0.000000000000
Residual N_electrons       =       0.000000000015

Spin          Integrated_Ne            Fermi_level     Delta_Fermi_level
   1       343.999999778877        -0.108856882330              4.11E-05
   2       344.000000220989        -0.108856882330              4.11E-05

                           Spin 1           |                 Spin 2           |
     Orb |    H-eigenvalues     Occupancies |    H-eigenvalues     Occupancies |
       1 |    -3.2173223762    1.0000000000 |    -3.2173223763    1.0000000000 | 
                          ------                             ------
     342 |    -0.1119934436    0.7013028073 |    -0.1119934439    0.7013028203 | 
     343 |    -0.1112080269    0.6547047971 |    -0.1112080271    0.6547048111 | 
     344 |    -0.1110639565    0.6457891831 |    -0.1110639577    0.6457892576 | 
                - Gap at zero temperature -
     345 |    -0.1105951207    0.6160942761 |    -0.1105951210    0.6160942907 | 
                                                   - Gap at zero temperature -
     346 |    -0.1093891758    0.5361482516 |    -0.1093891760    0.5361482670 | 
                  Finite temp. Fermi level   |      Finite temp. Fermi level  
     347 |    -0.1084530000    0.4725518830 |    -0.1084530012    0.4725519641 | 
     348 |    -0.1078032501    0.4288093852 |    -0.1078032504    0.4288094002 | 
     349 |    -0.1057759302    0.3018766584 |    -0.1057759304    0.3018766713 | 
     350 |    -0.1050382078    0.2613191389 |    -0.1050382080    0.2613191507 | 
     351 |    -0.1038431074    0.2035374931 |    -0.1038431083    0.2035375329 | 
                          ------                             ------
     498 |     0.5732866260    0.0000000000 |     0.5732866255    0.0000000000 | 

                            |  Abs_value |  Threshold | Converged
     Delta_Free_energy/atom |   2.96E-07 |   1.00E-06 |       Yes
     Delta_Energy/atom      |   4.86E-07 |   1.00E-04 |       Yes
     Delta_Entropy/atom     |   1.90E-07 |   1.00E-04 |       Yes
     Commutator             |   1.80E-05 |   1.00E-05 |        No
     Delta_Fermi_level      |   4.11E-05 |   1.00E-03 |       Yes

  Line search of the free energy minimum:
  Step_type        Step             Free_energy   Predicted_free_energy
.   Initial    0.000000    -4938.53644833996896

Performing  Pulay mixing of Hamiltonian with coefficients:
                        Spin 1               Spin 2
              -16.052480820553     -16.052447712571
             -102.102628327790    -102.102420815197
              124.169337045152     124.169082987938
               -8.914331814550      -8.914311812116
               -0.354313001233      -0.354315523920
                4.254416918975       4.254412875867
Lambda-->       0.000796120138       0.000796120763     ... done

.    Trial1    0.041996    -4938.53645356112065

Performing  Pulay mixing of Hamiltonian with coefficients:
                        Spin 1               Spin 2
              -16.052480820556     -16.052447712069
             -102.102628327807    -102.102420811987
              124.169337045172     124.169082984037
               -8.914331814551      -8.914311811841
               -0.354313001233      -0.354315523904
                4.254416918975       4.254412875764
Lambda-->       0.000796120138       0.000796120763     ... done

.    Trial2    0.407921    -4938.52788884727488

Performing  Pulay mixing of Hamiltonian with coefficients:
                        Spin 1               Spin 2
              -16.052480820567     -16.052447712074
             -102.102628327879    -102.102420812016
              124.169337045261     124.169082984072
               -8.914331814558      -8.914311811843
               -0.354313001234      -0.354315523904
                4.254416918977       4.254412875765
Lambda-->       0.000796120138       0.000796120763     ... done

. Quadratic    0.022076    -4938.53648391094430    -4938.53647645094952

--------------------------------------------------------------------------------
  Iter                              Commutator    Free_energy(A=E-TS)     DeltaA
#    7                          0.000009980440   -4938.53648391094430  -3.56E-05

Step                       =       0.022075738781
Energy (E)                 =   -4938.438847087438
Entropy (-TS)              =      -0.097636823525
Free energy (A=E-TS)       =   -4938.536483910944
Est. 0K Energy 0.5*(E+A)   =   -4938.487665499191
Residual Non-orthogonality =       0.000000000000
Residual N_electrons       =      -0.000000000019

Spin          Integrated_Ne            Fermi_level     Delta_Fermi_level
   1       343.999999084832        -0.108545716842              3.11E-04
   2       344.000000915340        -0.108545716842              3.11E-04

                           Spin 1           |                 Spin 2           |
     Orb |    H-eigenvalues     Occupancies |    H-eigenvalues     Occupancies |
       1 |    -3.2169906154    1.0000000000 |    -3.2169906167    1.0000000000 | 
                          ------                             ------
     342 |    -0.1116763576    0.7009652127 |    -0.1116763592    0.7009653023 | 
     343 |    -0.1108904783    0.6543120258 |    -0.1108904798    0.6543121224 | 
     344 |    -0.1107350810    0.6446860389 |    -0.1107350825    0.6446861367 | 
                - Gap at zero temperature -
     345 |    -0.1102821239    0.6159764010 |    -0.1102821265    0.6159765656 | 
                                                   - Gap at zero temperature -
     346 |    -0.1090786797    0.5361935512 |    -0.1090786812    0.5361936572 | 
                  Finite temp. Fermi level   |      Finite temp. Fermi level  
     347 |    -0.1081252361    0.4714262552 |    -0.1081252387    0.4714264282 | 
     348 |    -0.1074934678    0.4289015744 |    -0.1074934694    0.4289016786 | 
     349 |    -0.1054408241    0.3005054937 |    -0.1054408266    0.3005056394 | 
     350 |    -0.1047139613    0.2606326201 |    -0.1047139629    0.2606327018 | 
     351 |    -0.1035219386    0.2030965729 |    -0.1035219406    0.2030966613 | 
                          ------                             ------
     498 |     0.5695447546    0.0000000000 |     0.5695447552    0.0000000000 | 

                            |  Abs_value |  Threshold | Converged
     Delta_Free_energy/atom |   9.12E-07 |   1.00E-06 |       Yes
     Delta_Energy/atom      |   1.67E-06 |   1.00E-04 |       Yes
     Delta_Entropy/atom     |   7.56E-07 |   1.00E-04 |       Yes
     Commutator             |   9.98E-06 |   1.00E-05 |       Yes
     Delta_Fermi_level      |   3.11E-04 |   1.00E-03 |       Yes
EDFT occupancies loop converged after    7 iterations.


Writing density kernel to file "Pd_38.dkn" ... done

Writing Hamiltonian to file "Pd_38.ham" ... done


>>> Density kernel optimised for the current NGWF basis:
     ~~~~~~~~~~~~~~~~~~~~~~~~~~~~~~~~~~~~~~~~~~~~~~~~~~~~~~~~~~~
     Total free energy           =  -4.93853648391094E+03  Eh
     [H,K] commutator            =   9.9804E-06
     ~~~~~~~~~~~~~~~~~~~~~~~~~~~~~~~~~~~~~~~~~~~~~~~~~~~~~~~~~~~


################################################################################
########################### NGWF CG iteration  007 #############################
################################################################################
****** Reciprocal space K.E. preconditioning with k_zero =  3.0000 a0^-1 *******

>>> Checking for convergence of NGWFs:   NOT CONVERGED
  ========================================================================
         NGWF RMS gradient =  2.3087E-05 >  2.0000E-06  | above tolerance
  ========================================================================

>>> Improving NGWFs using line search:
============ Calculation of NGWF S^-1 using Hotelling algorithm ================ 
         Iteration  |  Frobenius norm and Maximum abs value    (of I-S*S_n^-1)   
               1       0.70315693E+00     0.27950239E-01
               2       0.58273460E-02     0.31229237E-03
               3       0.31000497E-05     0.14530225E-06
               4       0.95648779E-12     0.55067062E-13
================================================================================
    Initial Ne1:     343.99929510
    Initial Ne2:     343.99929693
      Final Ne1:     343.99999908
      Final Ne2:     344.00000092
============ Calculation of NGWF S^-1 using Hotelling algorithm ================ 
         Iteration  |  Frobenius norm and Maximum abs value    (of I-S*S_n^-1)   
               1       0.83197699E-01     0.32900816E-02
               2       0.10926304E-03     0.49758531E-05
               3       0.11041441E-08     0.48126836E-10
               4       0.22903871E-12     0.19539925E-13
================================================================================
------------------------------- NGWF line search -------------------------------
RMS gradient                =       0.00002308678754
Trial step length           =               0.967660
Gradient along search dir.  =         -0.00418693686
Functional at step 0        =   -4938.53648391094430
Functional at step 1        =   -4938.53872343753301
Functional predicted        =   -4938.53874865469334
Selected quadratic step     =               1.081814
Conjugate gradients coeff.  =               1.106306
--------------------------- NGWF line search finished --------------------------
                                               
Writing NGWFs to file "Pd_38.tightbox_ngwfs"....  done

>>> Optimising kernel for current NGWFs:

--------------------------- Ensemble-DFT optimisation --------------------------
Running ScaLAPACK on   20 processor(s).

--------------------------------------------------------------------------------
  Iter                              Commutator    Free_energy(A=E-TS)     DeltaA
#    0                          0.000014140409   -4938.53874805013675  -2.26E-03

Step                       =       0.381966011250
Energy (E)                 =   -4938.441111226631
Entropy (-TS)              =      -0.097636823525
Free energy (A=E-TS)       =   -4938.538748050137
Est. 0K Energy 0.5*(E+A)   =   -4938.489929638384
Residual Non-orthogonality =       0.000000000000
Residual N_electrons       =      -0.000000000019

Spin          Integrated_Ne            Fermi_level     Delta_Fermi_level
   1       343.999999084832        -0.108545716842              9.00E+99
   2       344.000000915340        -0.108545716842              9.00E+99

                           Spin 1           |                 Spin 2           |
     Orb |    H-eigenvalues     Occupancies |    H-eigenvalues     Occupancies |
       1 |    -3.2169906154    1.0000000000 |    -3.2169906167    1.0000000000 | 
                          ------                             ------
     342 |    -0.1116763576    0.7009652127 |    -0.1116763592    0.7009653023 | 
     343 |    -0.1108904783    0.6543120258 |    -0.1108904798    0.6543121224 | 
     344 |    -0.1107350810    0.6446860389 |    -0.1107350825    0.6446861367 | 
                - Gap at zero temperature -
     345 |    -0.1102821239    0.6159764010 |    -0.1102821265    0.6159765656 | 
                                                   - Gap at zero temperature -
     346 |    -0.1090786797    0.5361935512 |    -0.1090786812    0.5361936572 | 
                  Finite temp. Fermi level   |      Finite temp. Fermi level  
     347 |    -0.1081252361    0.4714262552 |    -0.1081252387    0.4714264282 | 
     348 |    -0.1074934678    0.4289015744 |    -0.1074934694    0.4289016786 | 
     349 |    -0.1054408241    0.3005054937 |    -0.1054408266    0.3005056394 | 
     350 |    -0.1047139613    0.2606326201 |    -0.1047139629    0.2606327018 | 
     351 |    -0.1035219386    0.2030965729 |    -0.1035219406    0.2030966613 | 
                          ------                             ------
     498 |     0.5695447546    0.0000000000 |     0.5695447552    0.0000000000 | 

                            |  Abs_value |  Threshold | Converged
     Delta_Free_energy/atom |   5.81E-05 |   1.00E-06 |        No
     Delta_Energy/atom      |   5.81E-05 |   1.00E-04 |       Yes
     Delta_Entropy/atom     |     n.a.   |   1.00E-03 |      n.a.
     Commutator             |   1.41E-05 |   1.00E-05 |        No
     Delta_Fermi_level      |     n.a.   |   1.00E-03 |      n.a.

  Line search of the free energy minimum:
  Step_type        Step             Free_energy   Predicted_free_energy
.   Initial    0.000000    -4938.53874805013675

Performing  Pulay mixing of Hamiltonian with coefficients:
                        Spin 1               Spin 2
                1.000000000000       1.000000000000
Lambda-->       0.024397330120       0.024397331407     ... done

.    Trial1    0.381966    -4938.53686458870106

Performing  Pulay mixing of Hamiltonian with coefficients:
                        Spin 1               Spin 2
                1.000000000000       1.000000000000
Lambda-->       0.024397330120       0.024397331407     ... done

.    Trial2    0.145898    -4938.53758772113906

Performing  Pulay mixing of Hamiltonian with coefficients:
                        Spin 1               Spin 2
                1.000000000000       1.000000000000
Lambda-->       0.024397330120       0.024397331407     ... done

.    Trial3    0.055728    -4938.53767164719920

Performing  Pulay mixing of Hamiltonian with coefficients:
                        Spin 1               Spin 2
                1.000000000000       1.000000000000
Lambda-->       0.024397330120       0.024397331407     ... done

.     Cubic    0.274443    -4938.53728448316815    -4938.53833330553971

Performing  Pulay mixing of Hamiltonian with coefficients:
                        Spin 1               Spin 2
                1.000000000000       1.000000000000
Lambda-->       0.024397330120       0.024397331407     ... done

.   Quartic    0.183573    -4938.53752122850710    -4938.53763100235392

Performing  Pulay mixing of Hamiltonian with coefficients:
                        Spin 1               Spin 2
                1.000000000000       1.000000000000
Lambda-->       0.024397330120       0.024397331407     ... done

.    Trial6    0.000557    -4938.53767076766781

Performing  Pulay mixing of Hamiltonian with coefficients:
                        Spin 1               Spin 2
                1.000000000000       1.000000000000
Lambda-->       0.024397330120       0.024397331407     ... done

.  NoMinFnd    0.055728    -4938.53767164719920

--------------------------------------------------------------------------------
  Iter                              Commutator    Free_energy(A=E-TS)     DeltaA
#    1                          0.000013452256   -4938.53767164719920   1.08E-03

Step                       =       0.055728090001
Energy (E)                 =   -4938.440016519315
Entropy (-TS)              =      -0.097655127885
Free energy (A=E-TS)       =   -4938.537671647199
Est. 0K Energy 0.5*(E+A)   =   -4938.488844083256
Residual Non-orthogonality =       0.000000000000
Residual N_electrons       =      -0.000000000000

Spin          Integrated_Ne            Fermi_level     Delta_Fermi_level
   1       343.999999096712        -0.108556131871             -1.04E-05
   2       344.000000903292        -0.108556131871             -1.04E-05

                           Spin 1           |                 Spin 2           |
     Orb |    H-eigenvalues     Occupancies |    H-eigenvalues     Occupancies |
       1 |    -3.2170605710    1.0000000000 |    -3.2170605724    1.0000000000 | 
                          ------                             ------
     342 |    -0.1116881696    0.7010448908 |    -0.1116881713    0.7010449865 | 
     343 |    -0.1109004269    0.6542833206 |    -0.1109004286    0.6542834238 | 
     344 |    -0.1107373831    0.6441801784 |    -0.1107373847    0.6441802829 | 
                - Gap at zero temperature -
     345 |    -0.1102922647    0.6159587492 |    -0.1102922674    0.6159589204 | 
                                                   - Gap at zero temperature -
     346 |    -0.1090900237    0.5362564193 |    -0.1090900254    0.5362565326 | 
                  Finite temp. Fermi level   |      Finite temp. Fermi level  
     347 |    -0.1081371701    0.4715292481 |    -0.1081371727    0.4715294283 | 
     348 |    -0.1075059332    0.4290382456 |    -0.1075059349    0.4290383570 | 
     349 |    -0.1054535867    0.3006397923 |    -0.1054535884    0.3006398878 | 
     350 |    -0.1047259487    0.2607150795 |    -0.1047259504    0.2607151670 | 
     351 |    -0.1035327304    0.2031131669 |    -0.1035327319    0.2031132346 | 
                          ------                             ------
     498 |     0.5647505623    0.0000000000 |     0.5647505627    0.0000000000 | 

                            |  Abs_value |  Threshold | Converged
     Delta_Free_energy/atom |   2.76E-05 |   1.00E-06 |        No
     Delta_Energy/atom      |   2.81E-05 |   1.00E-04 |       Yes
     Delta_Entropy/atom     |   4.69E-07 |   1.00E-04 |       Yes
     Commutator             |   1.35E-05 |   1.00E-05 |        No
     Delta_Fermi_level      |   1.04E-05 |   1.00E-03 |       Yes

  Line search of the free energy minimum:
  Step_type        Step             Free_energy   Predicted_free_energy
.   Initial    0.000000    -4938.53767164719920

Performing  Pulay mixing of Hamiltonian with coefficients:
                        Spin 1               Spin 2
                1.000000000000       1.000000000000
Lambda-->       0.021458944310       0.021458945540     ... done

.    Trial1    0.055728    -4938.53763381651152

Performing  Pulay mixing of Hamiltonian with coefficients:
                        Spin 1               Spin 2
                1.000000000000       1.000000000000
Lambda-->       0.021458944310       0.021458945540     ... done

.    Trial2    0.021286    -4938.53767931338552

Performing  Pulay mixing of Hamiltonian with coefficients:
                        Spin 1               Spin 2
                1.000000000000       1.000000000000
Lambda-->       0.021458944310       0.021458945540     ... done

. Quadratic    0.016612    -4938.53767997284103    -4938.53767997235536

--------------------------------------------------------------------------------
  Iter                              Commutator    Free_energy(A=E-TS)     DeltaA
#    2                          0.000009792381   -4938.53767997284103  -8.33E-06

Step                       =       0.016612439056
Energy (E)                 =   -4938.440024557410
Entropy (-TS)              =      -0.097655415404
Free energy (A=E-TS)       =   -4938.537679972841
Est. 0K Energy 0.5*(E+A)   =   -4938.488852265125
Residual Non-orthogonality =       0.000000000000
Residual N_electrons       =       0.000000000027

Spin          Integrated_Ne            Fermi_level     Delta_Fermi_level
   1       343.999999110080        -0.108556053123              7.87E-08
   2       344.000000889673        -0.108556053123              7.87E-08

                           Spin 1           |                 Spin 2           |
     Orb |    H-eigenvalues     Occupancies |    H-eigenvalues     Occupancies |
       1 |    -3.2170587416    1.0000000000 |    -3.2170587431    1.0000000000 | 
                          ------                             ------
     342 |    -0.1116879745    0.7010382510 |    -0.1116879763    0.7010383565 | 
     343 |    -0.1109003192    0.6542815363 |    -0.1109003210    0.6542816502 | 
     344 |    -0.1107381962    0.6442358075 |    -0.1107381976    0.6442358914 | 
                - Gap at zero temperature -
     345 |    -0.1102916291    0.6159229048 |    -0.1102916315    0.6159230561 | 
                                                   - Gap at zero temperature -
     346 |    -0.1090898659    0.5362510680 |    -0.1090898672    0.5362511590 | 
                  Finite temp. Fermi level   |      Finite temp. Fermi level  
     347 |    -0.1081370381    0.4715256360 |    -0.1081370409    0.4715258292 | 
     348 |    -0.1075054859    0.4290136797 |    -0.1075054873    0.4290137691 | 
     349 |    -0.1054537630    0.3006543846 |    -0.1054537653    0.3006545187 | 
     350 |    -0.1047257380    0.2607081583 |    -0.1047257393    0.2607082284 | 
     351 |    -0.1035322531    0.2030956126 |    -0.1035322546    0.2030956809 | 
                          ------                             ------
     498 |     0.5642607406    0.0000000000 |     0.5642607417    0.0000000000 | 

                            |  Abs_value |  Threshold | Converged
     Delta_Free_energy/atom |   2.13E-07 |   1.00E-06 |       Yes
     Delta_Energy/atom      |   2.06E-07 |   1.00E-04 |       Yes
     Delta_Entropy/atom     |   7.37E-09 |   1.00E-04 |       Yes
     Commutator             |   9.79E-06 |   1.00E-05 |       Yes
     Delta_Fermi_level      |   7.87E-08 |   1.00E-03 |       Yes
EDFT occupancies loop converged after    2 iterations.


Writing density kernel to file "Pd_38.dkn" ... done

Writing Hamiltonian to file "Pd_38.ham" ... done


>>> Density kernel optimised for the current NGWF basis:
     ~~~~~~~~~~~~~~~~~~~~~~~~~~~~~~~~~~~~~~~~~~~~~~~~~~~~~~~~~~~
     Total free energy           =  -4.93853767997284E+03  Eh
     [H,K] commutator            =   9.7924E-06
     ~~~~~~~~~~~~~~~~~~~~~~~~~~~~~~~~~~~~~~~~~~~~~~~~~~~~~~~~~~~


################################################################################
########################### NGWF CG iteration  008 #############################
################################################################################
****** Reciprocal space K.E. preconditioning with k_zero =  3.0000 a0^-1 *******

>>> Checking for convergence of NGWFs:   NOT CONVERGED
  ========================================================================
         NGWF RMS gradient =  2.1326E-05 >  2.0000E-06  | above tolerance
  ========================================================================

>>> Improving NGWFs using line search:
============ Calculation of NGWF S^-1 using Hotelling algorithm ================ 
         Iteration  |  Frobenius norm and Maximum abs value    (of I-S*S_n^-1)   
               1       0.89025385E+00     0.35583967E-01
               2       0.15865368E-01     0.62429898E-03
               3       0.23747050E-04     0.98471279E-06
               4       0.55854829E-10     0.24533708E-11
               5       0.21328263E-12     0.23092639E-13
================================================================================
    Initial Ne1:     343.99942683
    Initial Ne2:     343.99942860
      Final Ne1:     343.99999911
      Final Ne2:     344.00000089
============ Calculation of NGWF S^-1 using Hotelling algorithm ================ 
         Iteration  |  Frobenius norm and Maximum abs value    (of I-S*S_n^-1)   
               1       0.33652554E-01     0.13333023E-02
               2       0.30105028E-04     0.11093724E-05
               3       0.83392255E-10     0.33137937E-11
               4       0.22327967E-12     0.20206059E-13
================================================================================
------------------------------- NGWF line search -------------------------------
RMS gradient                =       0.00002132579369
Trial step length           =               1.023146
Gradient along search dir.  =         -0.00370200754
Functional at step 0        =   -4938.53767997284103
Functional at step 1        =   -4938.53964299386280
Functional predicted        =   -4938.53964561621979
Selected quadratic step     =               1.061934
Conjugate gradients coeff.  =               0.853264
--------------------------- NGWF line search finished --------------------------
                                               
Writing NGWFs to file "Pd_38.tightbox_ngwfs"....  done

>>> Optimising kernel for current NGWFs:

--------------------------- Ensemble-DFT optimisation --------------------------
Running ScaLAPACK on   20 processor(s).

--------------------------------------------------------------------------------
  Iter                              Commutator    Free_energy(A=E-TS)     DeltaA
#    0                          0.000019341530   -4938.53964546941643  -1.97E-03

Step                       =       0.381966011250
Energy (E)                 =   -4938.441990053985
Entropy (-TS)              =      -0.097655415404
Free energy (A=E-TS)       =   -4938.539645469416
Est. 0K Energy 0.5*(E+A)   =   -4938.490817761701
Residual Non-orthogonality =       0.000000000000
Residual N_electrons       =       0.000000000027

Spin          Integrated_Ne            Fermi_level     Delta_Fermi_level
   1       343.999999110080        -0.108556053123              9.00E+99
   2       344.000000889673        -0.108556053123              9.00E+99

                           Spin 1           |                 Spin 2           |
     Orb |    H-eigenvalues     Occupancies |    H-eigenvalues     Occupancies |
       1 |    -3.2170587416    1.0000000000 |    -3.2170587431    1.0000000000 | 
                          ------                             ------
     342 |    -0.1116879745    0.7010382510 |    -0.1116879763    0.7010383565 | 
     343 |    -0.1109003192    0.6542815363 |    -0.1109003210    0.6542816502 | 
     344 |    -0.1107381962    0.6442358075 |    -0.1107381976    0.6442358914 | 
                 - Gap at zero temperature - |     - Gap at zero temperature -
     345 |    -0.1102916291    0.6159229048 |    -0.1102916315    0.6159230561 | 
     346 |    -0.1090898659    0.5362510680 |    -0.1090898672    0.5362511590 | 
                  Finite temp. Fermi level   |      Finite temp. Fermi level  
     347 |    -0.1081370381    0.4715256360 |    -0.1081370409    0.4715258292 | 
     348 |    -0.1075054859    0.4290136797 |    -0.1075054873    0.4290137691 | 
     349 |    -0.1054537630    0.3006543846 |    -0.1054537653    0.3006545187 | 
     350 |    -0.1047257380    0.2607081583 |    -0.1047257393    0.2607082284 | 
     351 |    -0.1035322531    0.2030956126 |    -0.1035322546    0.2030956809 | 
                          ------                             ------
     498 |     0.5642607406    0.0000000000 |     0.5642607417    0.0000000000 | 

                            |  Abs_value |  Threshold | Converged
     Delta_Free_energy/atom |   5.04E-05 |   1.00E-06 |        No
     Delta_Energy/atom      |   5.04E-05 |   1.00E-04 |       Yes
     Delta_Entropy/atom     |     n.a.   |   1.00E-03 |      n.a.
     Commutator             |   1.93E-05 |   1.00E-05 |        No
     Delta_Fermi_level      |     n.a.   |   1.00E-03 |      n.a.

  Line search of the free energy minimum:
  Step_type        Step             Free_energy   Predicted_free_energy
.   Initial    0.000000    -4938.53964546941643

Performing  Pulay mixing of Hamiltonian with coefficients:
                        Spin 1               Spin 2
                1.000000000000       1.000000000000
Lambda-->       0.073111311785       0.073111314663     ... done

.    Trial1    0.381966    -4938.53849826371788

Performing  Pulay mixing of Hamiltonian with coefficients:
                        Spin 1               Spin 2
                1.000000000000       1.000000000000
Lambda-->       0.073111311785       0.073111314663     ... done

.    Trial2    0.145898    -4938.53872846876584

Performing  Pulay mixing of Hamiltonian with coefficients:
                        Spin 1               Spin 2
                1.000000000000       1.000000000000
Lambda-->       0.073111311785       0.073111314663     ... done

.    Trial3    0.055728    -4938.53874095506671

Performing  Pulay mixing of Hamiltonian with coefficients:
                        Spin 1               Spin 2
                1.000000000000       1.000000000000
Lambda-->       0.073111311785       0.073111314663     ... done

.     Cubic    0.285288    -4938.53862721613405    -4938.53954118112142

Performing  Pulay mixing of Hamiltonian with coefficients:
                        Spin 1               Spin 2
                1.000000000000       1.000000000000
Lambda-->       0.073111311785       0.073111314663     ... done

.   Quartic    0.205639    -4938.53869728541122    -4938.53882754113965

Performing  Pulay mixing of Hamiltonian with coefficients:
                        Spin 1               Spin 2
                1.000000000000       1.000000000000
Lambda-->       0.073111311785       0.073111314663     ... done

.    Trial6    0.000557    -4938.53872814012448

Performing  Pulay mixing of Hamiltonian with coefficients:
                        Spin 1               Spin 2
                1.000000000000       1.000000000000
Lambda-->       0.073111311785       0.073111314663     ... done

.  NoMinFnd    0.055728    -4938.53874095506671

--------------------------------------------------------------------------------
  Iter                              Commutator    Free_energy(A=E-TS)     DeltaA
#    1                          0.000016536535   -4938.53874095506671   9.05E-04

Step                       =       0.055728090001
Energy (E)                 =   -4938.441098702717
Entropy (-TS)              =      -0.097642252326
Free energy (A=E-TS)       =   -4938.538740955067
Est. 0K Energy 0.5*(E+A)   =   -4938.489919828891
Residual Non-orthogonality =       0.000000000000
Residual N_electrons       =       0.000000000024

Spin          Integrated_Ne            Fermi_level     Delta_Fermi_level
   1       343.999999120677        -0.108498751191              5.73E-05
   2       344.000000879105        -0.108498751191              5.73E-05

                           Spin 1           |                 Spin 2           |
     Orb |    H-eigenvalues     Occupancies |    H-eigenvalues     Occupancies |
       1 |    -3.2169560877    1.0000000000 |    -3.2169560887    1.0000000000 | 
                          ------                             ------
     342 |    -0.1116298499    0.7009913316 |    -0.1116298517    0.7009914358 | 
     343 |    -0.1108429650    0.6542783189 |    -0.1108429668    0.6542784313 | 
     344 |    -0.1106868042    0.6446043104 |    -0.1106868060    0.6446044242 | 
                 - Gap at zero temperature - |     - Gap at zero temperature -
     345 |    -0.1102320517    0.6157764162 |    -0.1102320535    0.6157765338 | 
     346 |    -0.1090317117    0.5361933946 |    -0.1090317126    0.5361934517 | 
                  Finite temp. Fermi level   |      Finite temp. Fermi level  
     347 |    -0.1080775773    0.4713792516 |    -0.1080775801    0.4713794417 | 
     348 |    -0.1074437740    0.4287197458 |    -0.1074437759    0.4287198673 | 
     349 |    -0.1053944698    0.3005404661 |    -0.1053944726    0.3005406262 | 
     350 |    -0.1046629993    0.2604231137 |    -0.1046630001    0.2604231576 | 
     351 |    -0.1034690204    0.2028345386 |    -0.1034690221    0.2028346129 | 
                          ------                             ------
     498 |     0.5567528346    0.0000000000 |     0.5567528356    0.0000000000 | 

                            |  Abs_value |  Threshold | Converged
     Delta_Free_energy/atom |   2.32E-05 |   1.00E-06 |        No
     Delta_Energy/atom      |   2.29E-05 |   1.00E-04 |       Yes
     Delta_Entropy/atom     |   3.38E-07 |   1.00E-04 |       Yes
     Commutator             |   1.65E-05 |   1.00E-05 |        No
     Delta_Fermi_level      |   5.73E-05 |   1.00E-03 |       Yes

  Line search of the free energy minimum:
  Step_type        Step             Free_energy   Predicted_free_energy
.   Initial    0.000000    -4938.53874095506671

Performing  Pulay mixing of Hamiltonian with coefficients:
                        Spin 1               Spin 2
                1.000000000000       1.000000000000
Lambda-->       0.065806440041       0.065806442487     ... done

.    Trial1    0.055728    -4938.53874016880218

Performing  Pulay mixing of Hamiltonian with coefficients:
                        Spin 1               Spin 2
                1.000000000000       1.000000000000
Lambda-->       0.065806440041       0.065806442487     ... done

.    Trial2    0.021286    -4938.53874642218307

Performing  Pulay mixing of Hamiltonian with coefficients:
                        Spin 1               Spin 2
                1.000000000000       1.000000000000
Lambda-->       0.065806440041       0.065806442487     ... done

. Quadratic    0.026967    -4938.53874667638320    -4938.53874667608034

--------------------------------------------------------------------------------
  Iter                              Commutator    Free_energy(A=E-TS)     DeltaA
#    2                          0.000015522232   -4938.53874667638320  -5.72E-06

Step                       =       0.026967304793
Energy (E)                 =   -4938.441102275103
Entropy (-TS)              =      -0.097644401300
Free energy (A=E-TS)       =   -4938.538746676383
Est. 0K Energy 0.5*(E+A)   =   -4938.489924475743
Residual Non-orthogonality =       0.000000000000
Residual N_electrons       =      -0.000000000020

Spin          Integrated_Ne            Fermi_level     Delta_Fermi_level
   1       343.999999092008        -0.108483181556              1.56E-05
   2       344.000000908173        -0.108483181556              1.56E-05

                           Spin 1           |                 Spin 2           |
     Orb |    H-eigenvalues     Occupancies |    H-eigenvalues     Occupancies |
       1 |    -3.2169347469    1.0000000000 |    -3.2169347486    1.0000000000 | 
                          ------                             ------
     342 |    -0.1116154819    0.7010598650 |    -0.1116154838    0.7010599741 | 
     343 |    -0.1108259106    0.6541869217 |    -0.1108259125    0.6541870394 | 
     344 |    -0.1106694972    0.6444959947 |    -0.1106694991    0.6444961138 | 
                 - Gap at zero temperature - |     - Gap at zero temperature -
     345 |    -0.1102160822    0.6157506709 |    -0.1102160841    0.6157507939 | 
     346 |    -0.1090154974    0.5361497676 |    -0.1090154993    0.5361498968 | 
                  Finite temp. Fermi level   |      Finite temp. Fermi level  
     347 |    -0.1080614688    0.4713427136 |    -0.1080614717    0.4713429093 | 
     348 |    -0.1074271523    0.4286496262 |    -0.1074271532    0.4286496879 | 
     349 |    -0.1053779359    0.3004853106 |    -0.1053779378    0.3004854195 | 
     350 |    -0.1046474014    0.2604216309 |    -0.1046474033    0.2604217306 | 
     351 |    -0.1034526273    0.2027983125 |    -0.1034526283    0.2027983530 | 
                          ------                             ------
     498 |     0.5552820933    0.0000000000 |     0.5552820942    0.0000000000 | 

                            |  Abs_value |  Threshold | Converged
     Delta_Free_energy/atom |   1.47E-07 |   1.00E-06 |       Yes
     Delta_Energy/atom      |   9.16E-08 |   1.00E-04 |       Yes
     Delta_Entropy/atom     |   5.51E-08 |   1.00E-04 |       Yes
     Commutator             |   1.55E-05 |   1.00E-05 |        No
     Delta_Fermi_level      |   1.56E-05 |   1.00E-03 |       Yes

  Line search of the free energy minimum:
  Step_type        Step             Free_energy   Predicted_free_energy
.   Initial    0.000000    -4938.53874667638320

Performing  Pulay mixing of Hamiltonian with coefficients:
                        Spin 1               Spin 2
               -7.772337822219      -7.772338078523
                8.772337822219       8.772338078523
Lambda-->       0.049506259364       0.049506260866     ... done

.    Trial1    0.026967    -4938.53858505987500

Performing  Pulay mixing of Hamiltonian with coefficients:
                        Spin 1               Spin 2
               -7.772337822219      -7.772338078523
                8.772337822219       8.772338078523
Lambda-->       0.049506259364       0.049506260866     ... done

.    Trial2    0.010301    -4938.53872968938140

Performing  Pulay mixing of Hamiltonian with coefficients:
                        Spin 1               Spin 2
               -7.772337822219      -7.772338078523
                8.772337822219       8.772338078523
Lambda-->       0.049506259364       0.049506260866     ... done

. Quadratic    0.001987    -4938.53848894322618    -4938.53874770502080

Performing  Pulay mixing of Hamiltonian with coefficients:
                        Spin 1               Spin 2
               -7.772337822219      -7.772338078523
                8.772337822219       8.772338078523
Lambda-->       0.049506259364       0.049506260866     ... done

.     Cubic    0.019956    -4938.53874784372329    -4938.53951080333354

--------------------------------------------------------------------------------
  Iter                              Commutator    Free_energy(A=E-TS)     DeltaA
#    3                          0.000020379370   -4938.53874784372329  -1.17E-06

Step                       =       0.019955906319
Energy (E)                 =   -4938.441090267720
Entropy (-TS)              =      -0.097657576003
Free energy (A=E-TS)       =   -4938.538747843723
Est. 0K Energy 0.5*(E+A)   =   -4938.489919055722
Residual Non-orthogonality =       0.000000000000
Residual N_electrons       =      -0.000000000000

Spin          Integrated_Ne            Fermi_level     Delta_Fermi_level
   1       343.999999060944        -0.108358008340              1.25E-04
   2       344.000000939056        -0.108358008340              1.25E-04

                           Spin 1           |                 Spin 2           |
     Orb |    H-eigenvalues     Occupancies |    H-eigenvalues     Occupancies |
       1 |    -3.2167641473    1.0000000000 |    -3.2167641479    1.0000000000 | 
                          ------                             ------
     342 |    -0.1114866716    0.7008524040 |    -0.1114866736    0.7008525192 | 
     343 |    -0.1106947843    0.6538203611 |    -0.1106947863    0.6538204854 | 
     344 |    -0.1105351220    0.6439220660 |    -0.1105351240    0.6439221919 | 
                 - Gap at zero temperature - |     - Gap at zero temperature -
     345 |    -0.1100860935    0.6154405861 |    -0.1100860955    0.6154407160 | 
     346 |    -0.1088873469    0.5359482751 |    -0.1088873489    0.5359484115 | 
                  Finite temp. Fermi level   |      Finite temp. Fermi level  
     347 |    -0.1079316770    0.4710295587 |    -0.1079316800    0.4710297628 | 
     348 |    -0.1072986416    0.4284272185 |    -0.1072986426    0.4284272864 | 
     349 |    -0.1052448326    0.3000319243 |    -0.1052448346    0.3000320393 | 
     350 |    -0.1045151986    0.2600533772 |    -0.1045152006    0.2600534825 | 
     351 |    -0.1033184292    0.2024015666 |    -0.1033184305    0.2024016214 | 
                          ------                             ------
     498 |     0.5431841788    0.0000000000 |     0.5431841793    0.0000000000 | 

                            |  Abs_value |  Threshold | Converged
     Delta_Free_energy/atom |   2.99E-08 |   1.00E-06 |       Yes
     Delta_Energy/atom      |   3.08E-07 |   1.00E-04 |       Yes
     Delta_Entropy/atom     |   3.38E-07 |   1.00E-04 |       Yes
     Commutator             |   2.04E-05 |   1.00E-05 |        No
     Delta_Fermi_level      |   1.25E-04 |   1.00E-03 |       Yes

  Line search of the free energy minimum:
  Step_type        Step             Free_energy   Predicted_free_energy
.   Initial    0.000000    -4938.53874784372329

Performing  Pulay mixing of Hamiltonian with coefficients:
                        Spin 1               Spin 2
               -8.152089194594      -8.152088962256
                5.894539504802       5.894539367393
                3.257549689792       3.257549594862
Lambda-->       0.002165041006       0.002165041337     ... done

.    Trial1    0.019956    -4938.53874042609550

Performing  Pulay mixing of Hamiltonian with coefficients:
                        Spin 1               Spin 2
               -8.152089194594      -8.152088962256
                5.894539504802       5.894539367393
                3.257549689792       3.257549594862
Lambda-->       0.002165041006       0.002165041337     ... done

.    Trial2    0.007622    -4938.53872341189708

Performing  Pulay mixing of Hamiltonian with coefficients:
                        Spin 1               Spin 2
               -8.152089194594      -8.152088962256
                5.894539504802       5.894539367393
                3.257549689792       3.257549594862
Lambda-->       0.002165041006       0.002165041337     ... done

.    Trial3    0.002912    -4938.53871410628926

Performing  Pulay mixing of Hamiltonian with coefficients:
                        Spin 1               Spin 2
               -8.152089194594      -8.152088962256
                5.894539504802       5.894539367393
                3.257549689792       3.257549594862
Lambda-->       0.002165041006       0.002165041337     ... done

.     Cubic    0.015677    -4938.53873572756220    -4938.53877572633246

Performing  Pulay mixing of Hamiltonian with coefficients:
                        Spin 1               Spin 2
               -8.152089194594      -8.152088962256
                5.894539504802       5.894539367393
                3.257549689792       3.257549594862
Lambda-->       0.002165041006       0.002165041337     ... done

.   Quartic    0.013078    -4938.53873225014013    -4938.53873799851863

Performing  Pulay mixing of Hamiltonian with coefficients:
                        Spin 1               Spin 2
               -8.152089194594      -8.152088962256
                5.894539504802       5.894539367393
                3.257549689792       3.257549594862
Lambda-->       0.002165041006       0.002165041337     ... done

.    Trial6    0.000029    -4938.53870764772546

Performing  Pulay mixing of Hamiltonian with coefficients:
                        Spin 1               Spin 2
               -8.152089194594      -8.152088962256
                5.894539504802       5.894539367393
                3.257549689792       3.257549594862
Lambda-->       0.002165041006       0.002165041337     ... done

.  NoMinFnd    0.019956    -4938.53874042609550

--------------------------------------------------------------------------------
  Iter                              Commutator    Free_energy(A=E-TS)     DeltaA
#    4                          0.000021053105   -4938.53874042609550   7.42E-06

Step                       =       0.019955906319
Energy (E)                 =   -4938.441038129293
Entropy (-TS)              =      -0.097702296789
Free energy (A=E-TS)       =   -4938.538740426096
Est. 0K Energy 0.5*(E+A)   =   -4938.489889277695
Residual Non-orthogonality =       0.000000000000
Residual N_electrons       =       0.000000000014

Spin          Integrated_Ne            Fermi_level     Delta_Fermi_level
   1       343.999999207583        -0.107980841219              3.77E-04
   2       344.000000792292        -0.107980841219              3.77E-04

                           Spin 1           |                 Spin 2           |
     Orb |    H-eigenvalues     Occupancies |    H-eigenvalues     Occupancies |
       1 |    -3.2162264406    1.0000000000 |    -3.2162264416    1.0000000000 | 
                          ------                             ------
     342 |    -0.1110993763    0.7002742568 |    -0.1110993778    0.7002743477 | 
     343 |    -0.1102979994    0.6526110988 |    -0.1102980010    0.6526111969 | 
     344 |    -0.1101330550    0.6423669895 |    -0.1101330561    0.6423670573 | 
                 - Gap at zero temperature - |     - Gap at zero temperature -
     345 |    -0.1096924753    0.6143805471 |    -0.1096924769    0.6143806496 | 
     346 |    -0.1084963832    0.5350144386 |    -0.1084963848    0.5350145462 | 
                  Finite temp. Fermi level   |      Finite temp. Fermi level  
     347 |    -0.1075399168    0.4700402530 |    -0.1075399184    0.4700403607 | 
     348 |    -0.1069094556    0.4276265272 |    -0.1069094572    0.4276266329 | 
     349 |    -0.1048423618    0.2985878656 |    -0.1048423633    0.2985879560 | 
     350 |    -0.1041178707    0.2589991070 |    -0.1041178723    0.2589991898 | 
     351 |    -0.1029137626    0.2011962284 |    -0.1029137643    0.2011963011 | 
                          ------                             ------
     498 |     0.5062190949    0.0000000000 |     0.5062190946    0.0000000000 | 

                            |  Abs_value |  Threshold | Converged
     Delta_Free_energy/atom |   1.90E-07 |   1.00E-06 |       Yes
     Delta_Energy/atom      |   1.34E-06 |   1.00E-04 |       Yes
     Delta_Entropy/atom     |   1.15E-06 |   1.00E-04 |       Yes
     Commutator             |   2.11E-05 |   1.00E-05 |        No
     Delta_Fermi_level      |   3.77E-04 |   1.00E-03 |       Yes

  Line search of the free energy minimum:
  Step_type        Step             Free_energy   Predicted_free_energy
.   Initial    0.000000    -4938.53874042609550

Performing  Pulay mixing of Hamiltonian with coefficients:
                        Spin 1               Spin 2
               -0.871087471723      -0.871078387042
                0.614589962115       0.614583353330
                0.357886887709       0.357883303717
                0.898610621899       0.898611729996
Lambda-->       0.001887329590       0.001887329443     ... done

.    Trial1    0.019956    -4938.53875092293674

Performing  Pulay mixing of Hamiltonian with coefficients:
                        Spin 1               Spin 2
               -0.871087471723      -0.871078387042
                0.614589962115       0.614583353330
                0.357886887709       0.357883303717
                0.898610621899       0.898611729996
Lambda-->       0.001887329590       0.001887329443     ... done

.    Trial2    0.394299    -4938.53828972292649

Performing  Pulay mixing of Hamiltonian with coefficients:
                        Spin 1               Spin 2
               -0.871087471723      -0.871078387043
                0.614589962115       0.614583353330
                0.357886887709       0.357883303717
                0.898610621899       0.898611729996
Lambda-->       0.001887329590       0.001887329443     ... done

. Quadratic    0.068965    -4938.53876918889637    -4938.53876163211407

--------------------------------------------------------------------------------
  Iter                              Commutator    Free_energy(A=E-TS)     DeltaA
#    5                          0.000016424800   -4938.53876918889637  -2.88E-05

Step                       =       0.068965216261
Energy (E)                 =   -4938.441074610727
Entropy (-TS)              =      -0.097694578180
Free energy (A=E-TS)       =   -4938.538769188896
Est. 0K Energy 0.5*(E+A)   =   -4938.489921899812
Residual Non-orthogonality =       0.000000000000
Residual N_electrons       =      -0.000000000011

Spin          Integrated_Ne            Fermi_level     Delta_Fermi_level
   1       343.999999197738        -0.108100722193             -1.20E-04
   2       344.000000802363        -0.108100722193             -1.20E-04

                           Spin 1           |                 Spin 2           |
     Orb |    H-eigenvalues     Occupancies |    H-eigenvalues     Occupancies |
       1 |    -3.2162978011    1.0000000000 |    -3.2162978018    1.0000000000 | 
                          ------                             ------
     342 |    -0.1112155272    0.7000611761 |    -0.1112155291    0.7000612848 | 
     343 |    -0.1104231344    0.6529351585 |    -0.1104231354    0.6529352169 | 
     344 |    -0.1102720027    0.6435580402 |    -0.1102720046    0.6435581588 | 
                 - Gap at zero temperature - |     - Gap at zero temperature -
     345 |    -0.1098100167    0.6142297054 |    -0.1098100186    0.6142298279 | 
     346 |    -0.1086066888    0.5343661709 |    -0.1086066907    0.5343662993 | 
                  Finite temp. Fermi level   |      Finite temp. Fermi level  
     347 |    -0.1076639003    0.4703183506 |    -0.1076639022    0.4703184790 | 
     348 |    -0.1070311253    0.4277456710 |    -0.1070311272    0.4277457972 | 
     349 |    -0.1049660561    0.2988052354 |    -0.1049660580    0.2988053432 | 
     350 |    -0.1042435413    0.2593015796 |    -0.1042435422    0.2593016286 | 
     351 |    -0.1030404829    0.2014954996 |    -0.1030404844    0.2014955680 | 
                          ------                             ------
     498 |     0.5057673724    0.0000000000 |     0.5057673720    0.0000000000 | 

                            |  Abs_value |  Threshold | Converged
     Delta_Free_energy/atom |   7.38E-07 |   1.00E-06 |       Yes
     Delta_Energy/atom      |   9.35E-07 |   1.00E-04 |       Yes
     Delta_Entropy/atom     |   1.98E-07 |   1.00E-04 |       Yes
     Commutator             |   1.64E-05 |   1.00E-05 |        No
     Delta_Fermi_level      |   1.20E-04 |   1.00E-03 |       Yes

  Line search of the free energy minimum:
  Step_type        Step             Free_energy   Predicted_free_energy
.   Initial    0.000000    -4938.53876918889637

Performing  Pulay mixing of Hamiltonian with coefficients:
                        Spin 1               Spin 2
               -6.838276114748      -6.838268382748
                4.987956386871       4.987950792882
                2.671403723674       2.671400677691
               -1.340734607282      -1.340733166622
                1.519650611486       1.519650078797
Lambda-->       0.001431457205       0.001431457465     ... done

.    Trial1    0.068965    -4938.53876116290576

Performing  Pulay mixing of Hamiltonian with coefficients:
                        Spin 1               Spin 2
               -6.838276114748      -6.838268382753
                4.987956386871       4.987950792886
                2.671403723674       2.671400677693
               -1.340734607282      -1.340733166623
                1.519650611486       1.519650078797
Lambda-->       0.001431457205       0.001431457465     ... done

.    Trial2    0.026342    -4938.53877989164084

Performing  Pulay mixing of Hamiltonian with coefficients:
                        Spin 1               Spin 2
               -6.838276114748      -6.838268382748
                4.987956386871       4.987950792882
                2.671403723674       2.671400677691
               -1.340734607282      -1.340733166622
                1.519650611486       1.519650078797
Lambda-->       0.001431457205       0.001431457465     ... done

. Quadratic    0.029737    -4938.53878001713656    -4938.53878003298632

--------------------------------------------------------------------------------
  Iter                              Commutator    Free_energy(A=E-TS)     DeltaA
#    6                          0.000013495175   -4938.53878001713656  -1.08E-05

Step                       =       0.029737431797
Energy (E)                 =   -4938.441072582941
Entropy (-TS)              =      -0.097707434200
Free energy (A=E-TS)       =   -4938.538780017137
Est. 0K Energy 0.5*(E+A)   =   -4938.489926300039
Residual Non-orthogonality =       0.000000000000
Residual N_electrons       =      -0.000000000005

Spin          Integrated_Ne            Fermi_level     Delta_Fermi_level
   1       343.999999156358        -0.108182061301             -8.13E-05
   2       344.000000843683        -0.108182061301             -8.13E-05

                           Spin 1           |                 Spin 2           |
     Orb |    H-eigenvalues     Occupancies |    H-eigenvalues     Occupancies |
       1 |    -3.2163879195    1.0000000000 |    -3.2163879205    1.0000000000 | 
                          ------                             ------
     342 |    -0.1112950162    0.6999554507 |    -0.1112950184    0.6999555784 | 
     343 |    -0.1105067339    0.6530745297 |    -0.1105067361    0.6530746677 | 
     344 |    -0.1103547264    0.6436444634 |    -0.1103547276    0.6436445412 | 
                 - Gap at zero temperature - |     - Gap at zero temperature -
     345 |    -0.1098934649    0.6143656927 |    -0.1098934672    0.6143658371 | 
     346 |    -0.1086896382    0.5344751941 |    -0.1086896394    0.5344752790 | 
                  Finite temp. Fermi level   |      Finite temp. Fermi level  
     347 |    -0.1077485308    0.4705414799 |    -0.1077485331    0.4705416325 | 
     348 |    -0.1071154897    0.4279471923 |    -0.1071154910    0.4279472763 | 
     349 |    -0.1050508527    0.2990023992 |    -0.1050508550    0.2990025284 | 
     350 |    -0.1043276517    0.2594464482 |    -0.1043276530    0.2594465148 | 
     351 |    -0.1031258206    0.2016706261 |    -0.1031258222    0.2016706973 | 
                          ------                             ------
     498 |     0.5053478930    0.0000000000 |     0.5053478926    0.0000000000 | 

                            |  Abs_value |  Threshold | Converged
     Delta_Free_energy/atom |   2.78E-07 |   1.00E-06 |       Yes
     Delta_Energy/atom      |   5.20E-08 |   1.00E-04 |       Yes
     Delta_Entropy/atom     |   3.30E-07 |   1.00E-04 |       Yes
     Commutator             |   1.35E-05 |   1.00E-05 |        No
     Delta_Fermi_level      |   8.13E-05 |   1.00E-03 |       Yes

  Line search of the free energy minimum:
  Step_type        Step             Free_energy   Predicted_free_energy
.   Initial    0.000000    -4938.53878001713656

Performing  Pulay mixing of Hamiltonian with coefficients:
                        Spin 1               Spin 2
               -8.501638473855      -8.501640207299
                6.182073064781       6.182074365182
                3.382209363284       3.382210032627
               -2.108344546076      -2.108344984487
               -1.534821805747      -1.534822456832
                3.580522397613       3.580523250809
Lambda-->       0.000224484210       0.000224484340     ... done

.    Trial1    0.029737    -4938.53879937915735

Performing  Pulay mixing of Hamiltonian with coefficients:
                        Spin 1               Spin 2
               -8.501638473857      -8.501640207284
                6.182073064782       6.182074365171
                3.382209363285       3.382210032622
               -2.108344546076      -2.108344984484
               -1.534821805747      -1.534822456833
                3.580522397613       3.580523250809
Lambda-->       0.000224484210       0.000224484340     ... done

.    Trial2    0.400345    -4938.53571643825853

Performing  Pulay mixing of Hamiltonian with coefficients:
                        Spin 1               Spin 2
               -8.501638473855      -8.501640207291
                6.182073064781       6.182074365176
                3.382209363284       3.382210032624
               -2.108344546076      -2.108344984486
               -1.534821805747      -1.534822456833
                3.580522397613       3.580523250809
Lambda-->       0.000224484210       0.000224484340     ... done

. Quadratic    0.029399    -4938.53879955049706    -4938.53879938172395

--------------------------------------------------------------------------------
  Iter                              Commutator    Free_energy(A=E-TS)     DeltaA
#    7                          0.000007449408   -4938.53879955049706  -1.95E-05

Step                       =       0.029398949473
Energy (E)                 =   -4938.441059675328
Entropy (-TS)              =      -0.097739875240
Free energy (A=E-TS)       =   -4938.538799550497
Est. 0K Energy 0.5*(E+A)   =   -4938.489929612912
Residual Non-orthogonality =       0.000000000000
Residual N_electrons       =      -0.000000000071

Spin          Integrated_Ne            Fermi_level     Delta_Fermi_level
   1       343.999999073492        -0.108503627567             -3.22E-04
   2       344.000000927161        -0.108503627567             -3.22E-04

                           Spin 1           |                 Spin 2           |
     Orb |    H-eigenvalues     Occupancies |    H-eigenvalues     Occupancies |
       1 |    -3.2167128898    1.0000000000 |    -3.2167128905    1.0000000000 | 
                          ------                             ------
     342 |    -0.1116186349    0.7000727321 |    -0.1116186369    0.7000728482 | 
     343 |    -0.1108351707    0.6534979972 |    -0.1108351727    0.6534981232 | 
     344 |    -0.1106922488    0.6446397320 |    -0.1106922503    0.6446398280 | 
                 - Gap at zero temperature - |     - Gap at zero temperature -
     345 |    -0.1102208500    0.6147407647 |    -0.1102208521    0.6147408970 | 
     346 |    -0.1090131241    0.5346051630 |    -0.1090131257    0.5346052688 | 
                  Finite temp. Fermi level   |      Finite temp. Fermi level  
     347 |    -0.1080801990    0.4712263706 |    -0.1080802010    0.4712265118 | 
     348 |    -0.1074439390    0.4284057778 |    -0.1074439406    0.4284058835 | 
     349 |    -0.1053858096    0.2997666991 |    -0.1053858117    0.2997668203 | 
     350 |    -0.1046628373    0.2601591357 |    -0.1046628394    0.2601592473 | 
     351 |    -0.1034630452    0.2023574970 |    -0.1034630467    0.2023575647 | 
                          ------                             ------
     498 |     0.5048803977    0.0000000000 |     0.5048803970    0.0000000000 | 

                            |  Abs_value |  Threshold | Converged
     Delta_Free_energy/atom |   5.01E-07 |   1.00E-06 |       Yes
     Delta_Energy/atom      |   3.31E-07 |   1.00E-04 |       Yes
     Delta_Entropy/atom     |   8.32E-07 |   1.00E-04 |       Yes
     Commutator             |   7.45E-06 |   1.00E-05 |       Yes
     Delta_Fermi_level      |   3.22E-04 |   1.00E-03 |       Yes
EDFT occupancies loop converged after    7 iterations.


Writing density kernel to file "Pd_38.dkn" ... done

Writing Hamiltonian to file "Pd_38.ham" ... done


>>> Density kernel optimised for the current NGWF basis:
     ~~~~~~~~~~~~~~~~~~~~~~~~~~~~~~~~~~~~~~~~~~~~~~~~~~~~~~~~~~~
     Total free energy           =  -4.93853879955050E+03  Eh
     [H,K] commutator            =   7.4494E-06
     ~~~~~~~~~~~~~~~~~~~~~~~~~~~~~~~~~~~~~~~~~~~~~~~~~~~~~~~~~~~


################################################################################
########################### NGWF CG iteration  009 #############################
################################################################################
****** Reciprocal space K.E. preconditioning with k_zero =  3.0000 a0^-1 *******

>>> Checking for convergence of NGWFs:   NOT CONVERGED
  ========================================================================
         NGWF RMS gradient =  2.0196E-05 >  2.0000E-06  | above tolerance
  ========================================================================

>>> Improving NGWFs using line search:
============ Calculation of NGWF S^-1 using Hotelling algorithm ================ 
         Iteration  |  Frobenius norm and Maximum abs value    (of I-S*S_n^-1)   
               1       0.22987388E+00     0.10852217E-01
               2       0.91888588E-03     0.40594880E-04
               3       0.81112665E-07     0.32683420E-08
               4       0.23462198E-12     0.19539925E-13
================================================================================
    Initial Ne1:     343.99963070
    Initial Ne2:     343.99963256
      Final Ne1:     343.99999907
      Final Ne2:     344.00000093
============ Calculation of NGWF S^-1 using Hotelling algorithm ================ 
         Iteration  |  Frobenius norm and Maximum abs value    (of I-S*S_n^-1)   
               1       0.29858910E-01     0.14075838E-02
               2       0.16059684E-04     0.72840838E-06
               3       0.25801638E-10     0.10738077E-11
               4       0.22225185E-12     0.24868996E-13
================================================================================
------------------------------- NGWF line search -------------------------------
RMS gradient                =       0.00002019646263
Trial step length           =               1.042360
Gradient along search dir.  =         -0.00484722075
Functional at step 0        =   -4938.53879955049706
Functional at step 1        =   -4938.54094855529729
Functional predicted        =   -4938.54099757533822
Selected quadratic step     =               0.906922
Conjugate gradients coeff.  =               0.000000
--------------------------- NGWF line search finished --------------------------
                                               
Writing NGWFs to file "Pd_38.tightbox_ngwfs"....  done

>>> Optimising kernel for current NGWFs:

--------------------------- Ensemble-DFT optimisation --------------------------
Running ScaLAPACK on   20 processor(s).

--------------------------------------------------------------------------------
  Iter                              Commutator    Free_energy(A=E-TS)     DeltaA
#    0                          0.000012714466   -4938.54099755034167  -2.20E-03

Step                       =       0.381966011250
Energy (E)                 =   -4938.443257675172
Entropy (-TS)              =      -0.097739875240
Free energy (A=E-TS)       =   -4938.540997550342
Est. 0K Energy 0.5*(E+A)   =   -4938.492127612757
Residual Non-orthogonality =       0.000000000000
Residual N_electrons       =      -0.000000000071

Spin          Integrated_Ne            Fermi_level     Delta_Fermi_level
   1       343.999999073492        -0.108503627567              9.00E+99
   2       344.000000927161        -0.108503627567              9.00E+99

                           Spin 1           |                 Spin 2           |
     Orb |    H-eigenvalues     Occupancies |    H-eigenvalues     Occupancies |
       1 |    -3.2167128898    1.0000000000 |    -3.2167128905    1.0000000000 | 
                          ------                             ------
     342 |    -0.1116186349    0.7000727321 |    -0.1116186369    0.7000728482 | 
     343 |    -0.1108351707    0.6534979972 |    -0.1108351727    0.6534981232 | 
     344 |    -0.1106922488    0.6446397320 |    -0.1106922503    0.6446398280 | 
                - Gap at zero temperature -
     345 |    -0.1102208500    0.6147407647 |    -0.1102208521    0.6147408970 | 
                                                   - Gap at zero temperature -
     346 |    -0.1090131241    0.5346051630 |    -0.1090131257    0.5346052688 | 
                  Finite temp. Fermi level   |      Finite temp. Fermi level  
     347 |    -0.1080801990    0.4712263706 |    -0.1080802010    0.4712265118 | 
     348 |    -0.1074439390    0.4284057778 |    -0.1074439406    0.4284058835 | 
     349 |    -0.1053858096    0.2997666991 |    -0.1053858117    0.2997668203 | 
     350 |    -0.1046628373    0.2601591357 |    -0.1046628394    0.2601592473 | 
     351 |    -0.1034630452    0.2023574970 |    -0.1034630467    0.2023575647 | 
                          ------                             ------
     498 |     0.5048803977    0.0000000000 |     0.5048803970    0.0000000000 | 

                            |  Abs_value |  Threshold | Converged
     Delta_Free_energy/atom |   5.64E-05 |   1.00E-06 |        No
     Delta_Energy/atom      |   5.64E-05 |   1.00E-04 |       Yes
     Delta_Entropy/atom     |     n.a.   |   1.00E-03 |      n.a.
     Commutator             |   1.27E-05 |   1.00E-05 |        No
     Delta_Fermi_level      |     n.a.   |   1.00E-03 |      n.a.

  Line search of the free energy minimum:
  Step_type        Step             Free_energy   Predicted_free_energy
.   Initial    0.000000    -4938.54099755034167

Performing  Pulay mixing of Hamiltonian with coefficients:
                        Spin 1               Spin 2
                1.000000000000       1.000000000000
[truncated: 15,740,215 more chars]
