# Supplementary material for: Atomistic simulations on the carbidisation processes in Pd nanoparticles
Source: RSC Adv. 2023 Feb 14;13(9):5619–26. doi: 10.1039/d2ra07462a (PMC9926891; doi:10.1039/d2ra07462a)
Supplement: RA-013-D2RA07462A-s001 [file RA-013-D2RA07462A-s001.zip › Supporting Information/2.Pd_44_Octahedron/111_Facet_Transition_State/1.Reactant.xyz]

45        
Initial atomic coordinates
C     9.207783   12.792443   14.801364
Pd    5.368866   10.974762   10.950178
Pd    7.209866    9.032351   10.998654
Pd    7.204145   10.994868    9.046206
Pd    7.150176   10.948050   12.911438
Pd    7.161808   12.972664   10.922839
Pd    9.045668    7.192126   10.976957
Pd   11.004110    5.415771   11.008692
Pd   10.998930    7.203277    9.042577
Pd   10.986462    7.219542   12.960709
Pd    9.046671   11.004296    7.199242
Pd   11.005825    9.051160    7.206164
Pd   11.005669   10.993724    5.410622
Pd    8.951517    8.960914    8.949266
Pd    9.074883   11.020993   11.013356
Pd   10.994006    9.083423   10.989402
Pd   10.995193   11.005243    9.090736
Pd    8.973333    8.996779   13.035285
Pd    8.952696   10.952325   14.964398
Pd   10.970545    9.060735   14.811200
Pd   10.986588   11.013992   12.946492
Pd   11.066928   10.932647   16.647311
Pd   10.996066   12.952237    7.199610
Pd    8.968756   13.030853    8.955768
Pd    9.026600   14.837759   10.922688
Pd   10.979414   12.924888   11.013515
Pd   11.005364   14.794711    9.046596
Pd    8.899817   13.099634   12.988608
Pd   11.047151   13.046787   14.964029
Pd   11.051987   14.848521   12.910836
Pd   11.024528   16.629443   10.950108
Pd   12.951229    7.207454   10.993559
Pd   12.949887   10.993980    7.205969
Pd   13.044230    8.956217    8.953500
Pd   12.917159   11.006651   10.989716
Pd   14.793560    9.049858   10.993673
Pd   14.797836   11.001372    9.042636
Pd   13.036943    8.963376   13.041197
Pd   12.939741   11.029953   14.811401
Pd   14.781484   11.013708   12.961052
Pd   13.039151   13.048114    8.949551
Pd   12.968049   14.789112   10.998530
Pd   14.808479   12.953610   10.977302
Pd   13.003374   13.026217   13.035193
Pd   16.585649   10.996002   11.008877 
