# Supplementary material for: Atomistic simulations on the carbidisation processes in Pd nanoparticles
Source: RSC Adv. 2023 Feb 14;13(9):5619–26. doi: 10.1039/d2ra07462a (PMC9926891; doi:10.1039/d2ra07462a)
Supplement: RA-013-D2RA07462A-s001 [file RA-013-D2RA07462A-s001.zip › Supporting Information/2.Pd_44_Octahedron/111_Facet_Transition_State/2.Product.xyz]

45        
Initial atomic coordinates
C    11.000052   11.000211   14.906400
Pd    5.384256   10.999899   10.982006
Pd    7.185981    9.034173   10.976765
Pd    7.179800   10.999593    9.026241
Pd    7.225920   10.999651   12.915259
Pd    7.185655   12.965645   10.976864
Pd    9.033549    7.186933   10.976561
Pd   10.999688    5.387658   10.981775
Pd   11.000226    7.181292    9.026473
Pd   11.000101    7.227571   12.914480
Pd    9.042407   10.999541    7.205648
Pd   11.000253    9.043663    7.206274
Pd   10.999847   11.000026    5.421614
Pd    8.955606    8.955945    8.945993
Pd    9.071690   10.999079   10.952280
Pd   11.000570    9.072388   10.952531
Pd   11.000581   10.999185    9.077557
Pd    8.958449    8.958727   13.019978
Pd    8.980161   10.999860   14.908469
Pd   10.999984    8.980606   14.907083
Pd   11.000530   10.998982   12.870263
Pd   10.999495   11.000397   16.884844
Pd   11.000280   12.956366    7.205938
Pd    8.955727   13.043947    8.946138
Pd    9.033368   14.813527   10.976650
Pd   11.000622   12.927799   10.952140
Pd   11.000343   14.819036    9.026446
Pd    8.958185   13.041513   13.020055
Pd   10.999943   13.019648   14.908647
Pd   11.000200   14.773226   12.914704
Pd   10.999877   16.614197   10.981821
Pd   12.966400    7.187283   10.976663
Pd   12.957552   10.999779    7.206058
Pd   13.044674    8.955971    8.945981
Pd   12.928654   10.999241   10.952496
Pd   14.813667    9.034527   10.976817
Pd   14.819999   10.999838    9.026448
Pd   13.041551    8.958935   13.019968
Pd   13.019527   11.000123   14.907305
Pd   14.773612   10.999876   12.915137
Pd   13.044532   13.044180    8.946150
Pd   12.966832   14.813249   10.976755
Pd   14.814160   12.965696   10.976937
Pd   13.041708   13.041562   13.020042
Pd   16.613934   11.000384   10.982341
