# Supplementary material for: Atomistic simulations on the carbidisation processes in Pd nanoparticles
Source: RSC Adv. 2023 Feb 14;13(9):5619–26. doi: 10.1039/d2ra07462a (PMC9926891; doi:10.1039/d2ra07462a)
Supplement: RA-013-D2RA07462A-s001 [file RA-013-D2RA07462A-s001.zip › Supporting Information/2.Pd_44_Octahedron/111_Facet_Transition_State/Pd_44.dat]

TASK transitionstatesearch
tssearch_method : LSTQST
tssearch_lstqst_protocol : CompleteLSTQST 
CUTOFF_ENERGY 800.0000000000   eV                 
MAXIT_NGWF_CG 100            
XC_FUNCTIONAL PBE
SPINPOLARIZED FALSE
CONSTANT_EFIELD 0.0000000000     0.0000000000     0.0000000000     
OUTPUT_DETAIL VERBOSE      
DO_PROPERTIES TRUE
WRITE_DENSITY_PLOT TRUE                     
EDFT TRUE 
write_xyz               : T 
PAW                     : F
edft_spin_fix           : 0
edft_update_scheme      : pulay_mix
edft_maxit              : 10
write_hamiltonian       : T
edft_smearing_width     : 0.1 eV
geom_continuation       : F  
geom_maxiter            : 40  
write_denskern          : T
write_tightbox_ngwfs    : T
write_converged_dkngwfs : F
geom_disp_tol           : 1e-2 bohr
geom_force_tol          : 7e-3 "ha/bohr"

%block lattice_cart
Ang
 22.00000000000       0.000000000000       0.000000000000       
 0.000000000000       22.00000000000       0.000000000000       
 0.000000000000       0.000000000000       22.00000000000      
%endblock lattice_cart

%block positions_abs
Ang
C     9.207783   12.792443   14.801364
Pd    5.368866   10.974762   10.950178
Pd    7.209866    9.032351   10.998654
Pd    7.204145   10.994868    9.046206
Pd    7.150176   10.948050   12.911438
Pd    7.161808   12.972664   10.922839
Pd    9.045668    7.192126   10.976957
Pd   11.004110    5.415771   11.008692
Pd   10.998930    7.203277    9.042577
Pd   10.986462    7.219542   12.960709
Pd    9.046671   11.004296    7.199242
Pd   11.005825    9.051160    7.206164
Pd   11.005669   10.993724    5.410622
Pd    8.951517    8.960914    8.949266
Pd    9.074883   11.020993   11.013356
Pd   10.994006    9.083423   10.989402
Pd   10.995193   11.005243    9.090736
Pd    8.973333    8.996779   13.035285
Pd    8.952696   10.952325   14.964398
Pd   10.970545    9.060735   14.811200
Pd   10.986588   11.013992   12.946492
Pd   11.066928   10.932647   16.647311
Pd   10.996066   12.952237    7.199610
Pd    8.968756   13.030853    8.955768
Pd    9.026600   14.837759   10.922688
Pd   10.979414   12.924888   11.013515
Pd   11.005364   14.794711    9.046596
Pd    8.899817   13.099634   12.988608
Pd   11.047151   13.046787   14.964029
Pd   11.051987   14.848521   12.910836
Pd   11.024528   16.629443   10.950108
Pd   12.951229    7.207454   10.993559
Pd   12.949887   10.993980    7.205969
Pd   13.044230    8.956217    8.953500
Pd   12.917159   11.006651   10.989716
Pd   14.793560    9.049858   10.993673
Pd   14.797836   11.001372    9.042636
Pd   13.036943    8.963376   13.041197
Pd   12.939741   11.029953   14.811401
Pd   14.781484   11.013708   12.961052
Pd   13.039151   13.048114    8.949551
Pd   12.968049   14.789112   10.998530
Pd   14.808479   12.953610   10.977302
Pd   13.003374   13.026217   13.035193
Pd   16.585649   10.996002   11.008877    
%endblock positions_abs
%block positions_abs_product
Ang
C    11.000052   11.000211   14.906400
Pd    5.384256   10.999899   10.982006
Pd    7.185981    9.034173   10.976765
Pd    7.179800   10.999593    9.026241
Pd    7.225920   10.999651   12.915259
Pd    7.185655   12.965645   10.976864
Pd    9.033549    7.186933   10.976561
Pd   10.999688    5.387658   10.981775
Pd   11.000226    7.181292    9.026473
Pd   11.000101    7.227571   12.914480
Pd    9.042407   10.999541    7.205648
Pd   11.000253    9.043663    7.206274
Pd   10.999847   11.000026    5.421614
Pd    8.955606    8.955945    8.945993
Pd    9.071690   10.999079   10.952280
Pd   11.000570    9.072388   10.952531
Pd   11.000581   10.999185    9.077557
Pd    8.958449    8.958727   13.019978
Pd    8.980161   10.999860   14.908469
Pd   10.999984    8.980606   14.907083
Pd   11.000530   10.998982   12.870263
Pd   10.999495   11.000397   16.884844
Pd   11.000280   12.956366    7.205938
Pd    8.955727   13.043947    8.946138
Pd    9.033368   14.813527   10.976650
Pd   11.000622   12.927799   10.952140
Pd   11.000343   14.819036    9.026446
Pd    8.958185   13.041513   13.020055
Pd   10.999943   13.019648   14.908647
Pd   11.000200   14.773226   12.914704
Pd   10.999877   16.614197   10.981821
Pd   12.966400    7.187283   10.976663
Pd   12.957552   10.999779    7.206058
Pd   13.044674    8.955971    8.945981
Pd   12.928654   10.999241   10.952496
Pd   14.813667    9.034527   10.976817
Pd   14.819999   10.999838    9.026448
Pd   13.041551    8.958935   13.019968
Pd   13.019527   11.000123   14.907305
Pd   14.773612   10.999876   12.915137
Pd   13.044532   13.044180    8.946150
Pd   12.966832   14.813249   10.976755
Pd   14.814160   12.965696   10.976937
Pd   13.041708   13.041562   13.020042
Pd   16.613934   11.000384   10.982341
%endblock positions_abs_product

%block species
Pd Pd 46 13 9.0
C  C  6  4  9.0 
%endblock species

%block species_atomic_set
Pd SOLVE
C  SOLVE
%endblock species_atomic_set

%block species_pot
Pd    "Pd_NCP19_PBE_OTF.usp"
C     "C_NCP19_PBE_OTF.usp"
%endblock species_pot

%block species_constraints
Pd NONE
C  NONE
%endblock species_constraints
