# Supplementary material for: Atomistic simulations on the carbidisation processes in Pd nanoparticles
Source: RSC Adv. 2023 Feb 14;13(9):5619–26. doi: 10.1039/d2ra07462a (PMC9926891; doi:10.1039/d2ra07462a)
Supplement: RA-013-D2RA07462A-s001 [file RA-013-D2RA07462A-s001.zip › Supporting Information/2.Pd_44_Octahedron/111_Facet_Transition_State/Pd_44.out]

==================================================================================
It's Wed 23 Feb 04:46:16 GMT 2022.
*** Starting onetep_launcher (node node-c12c-009, PIDs 12964 12965 12966 12967 12968 12969 12970 12971 12972 12973)...
    - ONETEP arguments: Pd_44.dat
    - Current directory: /lustre/scratch/mmm1045/2.ONETEP_Calculations/2.Octahedron/1.Regular/Barrier_Test/0/Transition/CompleteLSTQST
    - Launcher executable directory: /lustre/home/mmm1045/onetep/utils
    - (-e) ONETEP executable has NOT been specified through command-line
      ... ARCH environment variable has not been set either
      ... resolving onetep.* -> no matches
      ... resolving /lustre/home/mmm1045/onetep/utils/onetep.* -> no matches
      ... resolving /lustre/home/mmm1045/onetep/utils/../bin/onetep.young -> /lustre/home/mmm1045/onetep/utils/../bin/onetep.young
      ... resolving /lustre/scratch/mmm1045/2.ONETEP_Calculations/2.Octahedron/1.Regular/Barrier_Test/0/Transition/CompleteLSTQST/onetep.* -> no matches
      ... resolving /lustre/scratch/mmm1045/2.ONETEP_Calculations/2.Octahedron/1.Regular/Barrier_Test/0/Transition/CompleteLSTQST/../bin/onetep.* -> no matches
      ... trying /lustre/home/mmm1045/onetep/utils/../bin/onetep.young
          -> looks OK
*** Setting up environment...
    - (-s) Process stack size: unlimited
    - (-t) OMP_NUM_THREADS: 4
    - (-o) OMP_STACKSIZE: 64M
    - (-c) Maximum core file size: 2048000
    - (-d) decfort_dump_flag: n
    - (-m) I_MPI_OFA_TRANSLATION_CACHE: 0
    - (-m) I_MPI_DAPL_TRANSLATION_CACHE: 0
    - (-m) I_MPI_DAPL_UD_TRANSLATION_CACHE: 0
*** Starting ONETEP...
    - /lustre/home/mmm1045/onetep/utils/../bin/onetep.young Pd_44.dat
=================================================================================
_________________________________________________________________________________
[0] MPI startup(): I_MPI_DAPL_UD_TRANSLATION_CACHE variable has been removed from the product, its value is ignored

[0] MPI startup(): I_MPI_OFA_TRANSLATION_CACHE variable has been removed from the product, its value is ignored

[0] MPI startup(): I_MPI_DAPL_TRANSLATION_CACHE variable has been removed from the product, its value is ignored

 +---------------------------------------------------------------+
 |                                                               |
 |        ####### #     # ####### ####### ####### ######         |
 |        #     # ##    # #          #    #       #     #        |
 |        #     # # #   # #          #    #       #     #        |
 |        #     # #  #  # #####      #    #####   ######         |
 |        #     # #   # # #          #    #       #              |
 |        #     # #    ## #          #    #       #              |
 |        ####### #     # #######    #    ####### #              |
 |                                                               |
 |        Linear-Scaling Ab Initio Total Energy Program          |
 |                                                               |
 |          Release for academic collaborators of ODG            |
 |                                             Version 6.1.3.14  |
 |                                                               |
 +---------------------------------------------------------------+
 |                                                               |
 |  Authors:                                                     |
 |  Jacek Dziedzic, Peter D. Haynes, Nicholas D. M. Hine,        |
 |  Arash A. Mostofi, Mike C. Payne and Chris-Kriton Skylaris    |
 |                                                               |
 |  Contributors:                                                |
 |  J. Aarons, L. Andrinopoulos, P. W. Avraam, R. A. Bell,       |
 |  A. Bhandari, G. A. Bramley, R. J. Charlton, S. J. Clark,     |
 |  R. J. Clements, G. C. Constantinescu, F. Corsetti,           |
 |  N. Corsini, O. Dieguez, S. M. M. Dubois, K. K. B. Duff,      |
 |  J. M. Escartin, A. Greco, H. Helal, Q. O. Hill, L. P. Lee,   |
 |  J.-H. Li, E. B. Linscott, G. Moynihan, D. D. O`Regan,        |
 |  O. K. Okan, M. J. S. Phipps, C. J. Pickard,                  |
 |  J. C. A. Prentice, M. I. J. Probert, L. E. Ratcliff,         |
 |  M. Robinson, A. Ruiz Serrano, J. S. Spencer, E. W. Tait,     |
 |  G. Teobaldi, D. Turban, V. Vitale, K. A. Wilkinson,          |
 |  C. Weber, J. C. Womack, N. Yeung and T. J. Zuehlsdorff       |
 |                                                               |
 |                                   Copyright (c) 2004-2021     |
 |                                                               |
 |  Please cite:                                                 |
 |  "The ONETEP linear-scaling density functional theory program"|
 |   J. Chem. Phys. 152(17) 174111 (2020)                        |
 |                                                               |
 |          in all publications arising from your use of ONETEP. |
 |                                                               |
 +---------------------------------------------------------------+
 |                                                               |
 |   ONETEP is based on developments described in the following  |
 |   publications:                                               |
 |                                                               |
 |  "Nonorthogonal generalized Wannier function pseudopotential  |
 |   plane-wave method".                                         |
 |   C.-K. Skylaris, A. A. Mostofi, P. D. Haynes, O. Dieguez,    |
 |   M. C. Payne.                                                |
 |   Phys. Rev. B 66 035119 (2002).                              |
 |                                                               |
 |  "Preconditioned iterative minimization for linear-scaling    |
 |   electronic structure calculations".                         |
 |   A. A. Mostofi, P. D. Haynes, C.-K. Skylaris, M. C. Payne.   |
 |   J. Chem. Phys. 119(17), pp.8842-8848 (2003).                |
 |                                                               |
 |  "Total-energy calculations on a real space grid with         |
 |   localized functions and a plane-wave basis".                |
 |   A. A. Mostofi, C.-K. Skylaris, P. D. Haynes, M. C. Payne.   |
 |   Comput. Phys. Commun. 147, pp.788-802 (2002).               |
 |                                                               |
 |  "Accurate kinetic energy evaluation in electronic structure  |
 |   calculations with localized functions on real space grids"  |
 |   C.-K. Skylaris, A. A. Mostofi, P. D. Haynes, C. J. Pickard, |
 |   M. C. Payne.                                                |
 |   Comput. Phys. Commun. 140, pp.315-322 (2001).               |
 |                                                               |
 |  "Accurate ionic forces and geometry optimization in linear-  |
 |   scaling density-functional theory with local orbitals"      |
 |   N. D. M. Hine, M. Robinson, P. D. Haynes, C.-K. Skylaris,   |
 |   M. C. Payne, and A. A. Mostofi.                             |
 |   Phys. Rev. B 83 195102 (2011).                              |
 |                                                               |
 +---------------------------------------------------------------+

Job started: 23-02-2022 04:46 (-0000)
 
Reading parameters from file "Pd_44.dat" ...... done

If your calculation crashes here, before "Checking processes and threads..."
is displayed, then your stack size is insufficient.
If so, use "ulimit -s unlimited" at runtime.
You can disable this check with "check_stack_size F".

Checking processes and threads...
   Determining the default number of threads...
      No default threads set at compilation time: defaulting to 1.
      OpenMP library call suggests 4 threads.
      Hybrid MPI-OpenMP compilation detected.
      Number of MPI processes > 1.
      OMP_NUM_THREADS environment variable present and
      its value matches the one obtained from the OpenMP library call.
      Using this value as default.
      Default threads: 4
      Default applies to threads_max and threads_num_fftboxes.
      Settings in the input file override this default.
   ... done

   Running with 40 MPI processes.
   There are 10 MPI processes running on the same node as the root process.
   Each MPI process is using: 
               1 threads for simulation cell FFTs.
               1 threads for parallel FFT box operations.
               4 threads for loops over batched FFT box operations.
               4 threads in other parallel regions.
... done

Basic input checks...
Resetting ngwf_cg_rotate to TRUE for EDFT calculations
... done

Reading geometry and species blocks from file "Pd_44.dat" ...    
  Number of PPD points along a3 set to 1.  This is 
  the default value, it may have been provided also in the input file.
... done
 Writing xyz coordinates to file "Pd_44.xyz" ... done


--------------------------------------------------------------------------------
---------------------------------- INPUT FILE ----------------------------------
--------------------------------------------------------------------------------

TASK transitionstatesearch                                                      
tssearch_method : LSTQST                                                        
tssearch_lstqst_protocol : CompleteLSTQST                                       
CUTOFF_ENERGY 800.0000000000   eV                                               
MAXIT_NGWF_CG 100                                                               
XC_FUNCTIONAL PBE                                                               
SPINPOLARIZED FALSE                                                             
CONSTANT_EFIELD 0.0000000000     0.0000000000     0.0000000000                  
OUTPUT_DETAIL VERBOSE                                                           
DO_PROPERTIES TRUE                                                              
WRITE_DENSITY_PLOT TRUE                                                         
EDFT TRUE                                                                       
write_xyz               : T                                                     
PAW                     : F                                                     
edft_spin_fix           : 0                                                     
edft_update_scheme      : pulay_mix                                             
edft_maxit              : 10                                                    
write_hamiltonian       : T                                                     
edft_smearing_width     : 0.1 eV                                                
geom_continuation       : F                                                     
geom_maxiter            : 40                                                    
write_denskern          : T                                                     
write_tightbox_ngwfs    : T                                                     
write_converged_dkngwfs : F                                                     
geom_disp_tol           : 1e-2 bohr                                             
geom_force_tol          : 7e-3 "ha/bohr"                                        
%block lattice_cart                                                             
Ang                                                                             
22.00000000000       0.000000000000       0.000000000000                        
0.000000000000       22.00000000000       0.000000000000                        
0.000000000000       0.000000000000       22.00000000000                        
%endblock lattice_cart                                                          
%block positions_abs                                                            
     Hash =  -000004023510930302912187
%endblock positions_abs                                                         
%block positions_abs_product                                                    
     Hash =   000003889830336092109748
%endblock positions_abs_product                                                 
%block species                                                                  
Pd Pd 46 13 9.0                                                                 
C  C  6  4  9.0                                                                 
%endblock species                                                               
%block species_atomic_set                                                       
Pd SOLVE                                                                        
C  SOLVE                                                                        
%endblock species_atomic_set                                                    
%block species_pot                                                              
Pd    "Pd_NCP19_PBE_OTF.usp"                                                    
C     "C_NCP19_PBE_OTF.usp"                                                     
%endblock species_pot                                                           
%block species_constraints                                                      
Pd NONE                                                                         
C  NONE                                                                         
%endblock species_constraints                                                   

--------------------------------------------------------------------------------
-------------------------------- END INPUT FILE --------------------------------
--------------------------------------------------------------------------------


 
<<<<<<<<<<<<<<<<<<<<<<<<<<<<<<<<< Full system >>>>>>>>>>>>>>>>>>>>>>>>>>>>>>>>>>
<<<<<<<<<<<<<<<<<<<<<<<<< Pseudopotential information >>>>>>>>>>>>>>>>>>>>>>>>>>
File: C_NCP19_PBE_OTF.usp [ 2001 points up to Gmax=  52.9 (1/bohr)]
  Atomic number:  6;  ionic charge:  4.000000
    Shell 1: l = 0; rc = 1.19 bohr
  Core charge supplied for Nonlinear Core Corrections
File: Pd_NCP19_PBE_OTF.usp [ 2001 points up to Gmax=  52.9 (1/bohr)]
  Atomic number: 46;  ionic charge: 18.000000
    Shell 1: l = 0; rc = 1.48 bohr
    Shell 2: l = 0; rc = 1.48 bohr
    Shell 3: l = 1; rc = 1.48 bohr
  Core charge supplied for Nonlinear Core Corrections
<<<<<<<<<<<<<<<<<<<<<<<<<<<<<<<<<<<<<<<<>>>>>>>>>>>>>>>>>>>>>>>>>>>>>>>>>>>>>>>>

-------------------------- Atom counting information ---------------------------
Symbol    Natoms    Nngwfs    Nprojs
  C          1         4         1
  Pd        44       572       220
.......   ......    ......    ......
Totals:     45       576       221
--------------------------------------------------------------------------------

=============================== PSINC grid sizes ===============================
                      Simulation cell:   91 x  91 x  91
                              FFT-box:   91 x  91 x  91
                                  PPD:    7 x   7 x   1
Grid space d1=  0.456857047374a0 (KE cutoff=  36.39514Eh = 990.36204eV)
Grid space d2=  0.456857047374a0 (KE cutoff=  36.39514Eh = 990.36204eV)
Grid space d3=  0.456857047374a0 (KE cutoff=  36.39514Eh = 990.36204eV)
================================================================================

********************* Fourier parallelisation information **********************
       Coarse grid (whole simulation cell) dimensions:     91    91    91
          Real-space ('12') slabs/proc (min max mean):      2     3     2
         Recip-space ('23') slabs/proc (min max mean):      1     2     1
********************************************************************************

********************* Fourier parallelisation information **********************
       Double grid (whole simulation cell) dimensions:    182   182   182
          Real-space ('12') slabs/proc (min max mean):      4     5     4
         Recip-space ('23') slabs/proc (min max mean):      2     3     2
********************************************************************************

Atom SCF Calculation for Pd : Z (AE atom) =  46 : Z (PS atom) =  18
Config String:
Orbitals (num,occ):  5     2.00 6.0010.00 0.00 0.00
Orbitals   (num,l):  5        0    1    2    0    1
Real-space Grid (nr,dr,rmax): 1353    0.0066568047    9.0000000000
Spherical Bessel Basis (nsws,lmax,cutoff):   37    2  176.3951722778
Confining potential (l,width,scale):  0    3.0000000000  100.0000000000
Confining potential (l,width,scale):  1    3.0000000000  100.0000000000
Confining potential (l,width,scale):  2    3.0000000000  100.0000000000
  1        -74.2420228089  -48.1733484465   91.3988812918  -12.1176941279
  2       -148.1839904279  -13.1536968006  119.6792955845  -15.4720506838
  3       -113.3321013079  -30.1572690813  102.4838595968  -13.6016635895
  4       -141.6865266490  -15.4890614439  116.9174365992  -15.2276585379
  5       -122.6125846797  -23.6822485375  108.3634949498  -14.2569457079
  6       -133.2221173236  -18.0028392484  114.0588794146  -14.8772371140
  7       -128.9911987195  -19.6138444432  112.3739820189  -14.6732703913
  8       -130.0704215890  -18.9522415067  113.0529379327  -14.7404473352
  9       -129.7881825862  -19.0098902111  112.9930197116  -14.7296263512
 10       -129.7646781606  -18.9768113592  113.0268927867  -14.7308028985
 11       -129.7513126316  -18.9610783575  113.0429750804  -14.7312559347
 12       -129.7423237065  -18.9498891476  113.0544004056  -14.7315682275
 13       -129.7362712553  -18.9419172009  113.0625306473  -14.7317827711
 14       -129.7321979001  -18.9362238077  113.0683295404  -14.7319301071
 15       -129.7294588055  -18.9321476216  113.0724757032  -14.7320313429
 16       -129.7276187227  -18.9292221623  113.0754473803  -14.7321009660
 17       -129.7263828337  -18.9271176003  113.0775823181  -14.7321489009
 18       -129.7255562501  -18.9255996058  113.0791202533  -14.7321820037
 19       -129.7250018023  -18.9245030593  113.0802297881  -14.7322048183
 20       -129.7246313634  -18.9237088665  113.0810324179  -14.7322206104
 21       -129.7243840294  -18.9231325210  113.0816142104  -14.7322315583
 22       -129.7242183177  -18.9227133164  113.0820368867  -14.7322391747
 23       -129.7241106782  -18.9224072655  113.0823452073  -14.7322445481
 24       -129.7240380854  -18.9221844696  113.0825694186  -14.7322482409
 25       -129.7239907354  -18.9220215542  113.0827332360  -14.7322508325
 26       -129.7239586698  -18.9219024886  113.0828528406  -14.7322526289
 27       -129.7239378223  -18.9218148950  113.0829407627  -14.7322539222
 28       -129.7239245913  -18.9217503097  113.0830055510  -14.7322548612
 29       -129.7239161808  -18.9217027059  113.0830532776  -14.7322555364
 30       -129.7239108377  -18.9216676113  113.0830884441  -14.7322560199
 31       -129.7239074725  -18.9216417167  113.0831143793  -14.7322563664
 32       -129.7239053870  -18.9216225891  113.0831335286  -14.7322566158
 33       -129.7239041253  -18.9216084439  113.0831476845  -14.7322567960
 34       -129.7239033882  -18.9215979717  113.0831581612  -14.7322569268
 35       -129.7239029803  -18.9215902109  113.0831659233  -14.7322570222
 36       -129.7239027747  -18.9215844540  113.0831716798  -14.7322570921
 37       -129.7239026900  -18.9215801798  113.0831759529  -14.7322571436
Atom SCF converged after  37 iterations to a total energy of   -129.72390269

Atom SCF Calculation for C  : Z (AE atom) =   6 : Z (PS atom) =   4
Config String:
Orbitals (num,occ):  2     2.00 2.00
Orbitals   (num,l):  2        0    1
Real-space Grid (nr,dr,rmax): 1353    0.0066568047    9.0000000000
Spherical Bessel Basis (nsws,lmax,cutoff):   37    1  176.3951722778
Confining potential (l,width,scale):  0    3.0000000000  100.0000000000
Confining potential (l,width,scale):  1    3.0000000000  100.0000000000
  1         -5.8591838188   -1.2582654164    4.5135250021   -1.7471920502
  2         -5.6035860817   -1.3649252440    4.4047711452   -1.7030708134
  3         -5.5947807249   -1.3789195009    4.3922085012   -1.6970186380
  4         -5.5979557309   -1.3818514012    4.3898615689   -1.6958530449
  5         -5.5994249070   -1.3835267232    4.3884743930   -1.6952428187
  6         -5.6001601102   -1.3844622988    4.3876834118   -1.6949182005
  7         -5.6005461345   -1.3849784926    4.3872405919   -1.6947440681
  8         -5.6007546064   -1.3852612413    4.3869953419   -1.6946503218
  9         -5.6008688182   -1.3854154297    4.3868604043   -1.6945997821
 10         -5.6009317523   -1.3854992773    4.3867864676   -1.6945725236
 11         -5.6009664670   -1.3855447914    4.3867460653   -1.6945578211
 12         -5.6009855902   -1.3855694670    4.3867240295   -1.6945498919
 13         -5.6009960992   -1.3855828331    4.3867120277   -1.6945456163
 14         -5.6010018582   -1.3855900681    4.3867054982   -1.6945433113
 15         -5.6010050052   -1.3855939823    4.3867019490   -1.6945420689
 16         -5.6010067202   -1.3855960990    4.3867000214   -1.6945413993
 17         -5.6010076523   -1.3855972431    4.3866989751   -1.6945410385
 18         -5.6010081578   -1.3855978614    4.3866984075   -1.6945408441
 19         -5.6010084313   -1.3855981953    4.3866980998   -1.6945407394
 20         -5.6010085789   -1.3855983757    4.3866979331   -1.6945406830
 21         -5.6010086585   -1.3855984731    4.3866978428   -1.6945406526
Atom SCF converged after  21 iterations to a total energy of     -5.60100866
================================================================================
<<<<<<<<<<<<<<<<<<< Starting ONETEP Transition State Search >>>>>>>>>>>>>>>>>>>>
================================================================================

 Transition State Search: output file is "Pd_44.ts"
    
  Number of PPD points along a3 set to 1.  This is 
  the default value, it may have been provided also in the input file.
++++++++++++++++++++++++++++++++++++++++++++++++++++++++++++++++++++++++++++++++
+++++++++++++++++++++++ Linear synchronous transit method ++++++++++++++++++++++
++++++++++++++++++++++++++++++++++++++++++++++++++++++++++++++++++++++++++++++++
 
 +++++++++++++++++++++++++++++++++++++++++++++++++++++++
 Difference vector: Fractional components 
 +++++++++++++++++++++++++++++++++++++++++++++++++++++++
    0.081466773   -0.081465091    0.004774364
    0.000699545    0.001142591    0.001446727
   -0.001085682    0.000082818   -0.000994955
   -0.001106591    0.000214773   -0.000907500
    0.003442909    0.002345500    0.000173682
    0.001083955   -0.000319045    0.002455682
   -0.000550864   -0.000236045   -0.000018000
   -0.000201000   -0.001277864   -0.001223500
    0.000058909   -0.000999318   -0.000732000
    0.000619955    0.000364955   -0.002101318
   -0.000193818   -0.000216136    0.000291182
   -0.000253273   -0.000340773    0.000005000
   -0.000264636    0.000286455    0.000499636
    0.000185864   -0.000225864   -0.000148773
   -0.000145136   -0.000996091   -0.002776182
    0.000298364   -0.000501591   -0.001675955
    0.000244909   -0.000275364   -0.000599045
   -0.000676545   -0.001729636   -0.000695773
    0.001248409    0.002160682   -0.002542227
    0.001338136   -0.003642227    0.004358318
    0.000633727   -0.000682273   -0.003464955
   -0.003065136    0.003079545    0.010796955
    0.000191545    0.000187682    0.000287636
   -0.000592227    0.000595182   -0.000437727
    0.000307636   -0.001101455    0.002452818
    0.000964000    0.000132318   -0.002789773
   -0.000228227    0.001105682   -0.000915909
    0.002653091   -0.002641864    0.001429409
   -0.002145818   -0.001233591   -0.002517364
   -0.002353955   -0.003422500    0.000175818
   -0.001120500   -0.000693000    0.001441500
    0.000689591   -0.000916864   -0.000768000
    0.000348409    0.000263591    0.000004045
    0.000020182   -0.000011182   -0.000341773
    0.000522500   -0.000336818   -0.001691818
    0.000913955   -0.000696864   -0.000766182
    0.001007409   -0.000069727   -0.000735818
    0.000209455   -0.000201864   -0.000964955
    0.003626636   -0.001355909    0.004359273
   -0.000357818   -0.000628727   -0.002087045
    0.000244591   -0.000178818   -0.000154591
   -0.000055318    0.001097136   -0.000989773
    0.000258227    0.000549364   -0.000016591
    0.001742455    0.000697500   -0.000688682
    0.001285682    0.000199182   -0.001206182
 +++++++++++++++++++++++++++++++++++++++++++++++++++++++
 
 +++++++++++++++++++++++++++++++++++++++++++++++++++++++
 Periodic cell setup complete
 +++++++++++++++++++++++++++++++++++++++++++++++++++++++
 

Determining parallel strategy ...
... using space-filling curve
... NGWF load balancing: max     26;  min     13;  average     14
... Projector load balancing: max     10;  min      5;  average      6
... done
Calculating Ewald energy ...
              Ewald: real-space energy =   11210.149879
        Ewald: reciprocal-space energy =    4769.612152
         Ewald: (sum_charge)**2 Energy =    2142.414904
         Ewald: (sum_charge**2) Energy =     647.438521
                          Ewald Energy =   13189.908607
Basis initialisation ...... NGWF spheres initialised
... Projector spheres initialised
... NGWF tight boxes initialised
... Tight-boxes gathered
... NGWF basis size (local,global):     183703   6542224
... Nonlocal pseudopotential projector initialisation
... done

========================== Sparse matrix information ===========================
                        Overlap matrix filling:  97.22%
                        Density kernel filling: 100.00%
              NGWF-Proj overlap matrix filling:  52.17%
                    Hamiltonian matrix filling:  97.22%
                  NGWF diagonal matrix filling:   2.25%
                             KS matrix filling: 100.00% 
                           KSKS matrix filling: 100.00% 
================================================================================

Sparse matrix initialisation ... done
NGWF initialisation ...... done
============ Calculation of NGWF S^-1 using Hotelling algorithm ================ 
         Iteration  |  Frobenius norm and Maximum abs value    (of I-S*S_n^-1)   
               1       0.23918000E+02     0.99802373E+00
               2       0.23840310E+02     0.99605187E+00
               3       0.23695778E+02     0.99212131E+00
               4       0.23439381E+02     0.98431237E+00
               5       0.23006532E+02     0.96890002E+00
               6       0.22294143E+02     0.93887286E+00
               7       0.21127561E+02     0.88232840E+00
               8       0.19266292E+02     0.84552161E+00
               9       0.16550389E+02     0.82429942E+00
              10       0.13372773E+02     0.79599520E+00
              11       0.11025448E+02     0.76501106E+00
              12       0.10093090E+02     0.73980362E+00
              13       0.96516384E+01     0.71950359E+00
              14       0.92126889E+01     0.69368060E+00
              15       0.87169681E+01     0.65493288E+00
              16       0.81717385E+01     0.60059952E+00
              17       0.75760715E+01     0.53688855E+00
              18       0.68934807E+01     0.49305036E+00
              19       0.60877949E+01     0.43944491E+00
              20       0.51618554E+01     0.37317620E+00
              21       0.41791768E+01     0.30355114E+00
              22       0.31772585E+01     0.23718361E+00
              23       0.21174890E+01     0.16620414E+00
              24       0.10882435E+01     0.90491064E-01
              25       0.33795171E+00     0.29983210E-01
              26       0.38325781E-01     0.37758916E-02
              27       0.60152316E-03     0.70026446E-04
              28       0.20334096E-06     0.26386736E-07
              29       0.25157593E-12     0.17763568E-13
================================================================================
Calculating core density ... ... done
Up spin density kernel initialisation ...... done
Down spin density kernel initialisation ...... done

Writing density kernel to file "Pd_44.dkn" ... done

>>> Optimising kernel for current NGWFs:

--------------------------- Ensemble-DFT optimisation --------------------------
Running ScaLAPACK on   40 processor(s).

--------------------------------------------------------------------------------
  Iter                              Commutator    Free_energy(A=E-TS)     DeltaA
#    0                          0.007117082392   -5711.84439376384034  -5.71E+03

Step                       =       0.381966011250
Energy (E)                 =   -5711.762919740364
Entropy (-TS)              =      -0.081474023477
Free energy (A=E-TS)       =   -5711.844393763840
Est. 0K Energy 0.5*(E+A)   =   -5711.803656752102
Residual Non-orthogonality =       0.000000000000
Residual N_electrons       =       0.000000000000

Spin          Integrated_Ne            Fermi_level     Delta_Fermi_level
   1       398.000000000000        -0.035370132134             -3.54E-02
   2       398.000000000000        -0.035370132134             -3.54E-02

                           Spin 1           |                 Spin 2           |
     Orb |    H-eigenvalues     Occupancies |    H-eigenvalues     Occupancies |
       1 |    -3.0932541473    1.0000000000 |    -3.0932541473    1.0000000000 | 
                          ------                             ------
     394 |    -0.0402485495    0.7904262812 |    -0.0402485495    0.7904262811 | 
     395 |    -0.0401028971    0.7837851678 |    -0.0401028971    0.7837851677 | 
     396 |    -0.0397873112    0.7688779639 |    -0.0397873112    0.7688779638 | 
     397 |    -0.0390821444    0.7330395258 |    -0.0390821444    0.7330395258 | 
     398 |    -0.0376382113    0.6495772048 |    -0.0376382113    0.6495772047 | 
                 - Gap at zero temperature - |     - Gap at zero temperature -
                  Finite temp. Fermi level   |      Finite temp. Fermi level  
     399 |    -0.0336491853    0.3850192390 |    -0.0336491853    0.3850192389 | 
     400 |    -0.0324331616    0.3101972021 |    -0.0324331616    0.3101972020 | 
     401 |    -0.0316034636    0.2640600712 |    -0.0316034636    0.2640600711 | 
     402 |    -0.0304674047    0.2084800063 |    -0.0304674047    0.2084800062 | 
     403 |    -0.0295821434    0.1715039128 |    -0.0295821434    0.1715039128 | 
                          ------                             ------
     576 |     0.8124137679    0.0000000000 |     0.8124137679    0.0000000000 | 

                            |  Abs_value |  Threshold | Converged
     Delta_Free_energy/atom |   1.27E+02 |   1.00E-06 |        No
     Delta_Energy/atom      |   1.27E+02 |   1.00E-04 |        No
     Delta_Entropy/atom     |   1.81E-03 |   1.00E-04 |        No
     Commutator             |   7.12E-03 |   1.00E-05 |        No
     Delta_Fermi_level      |   3.54E-02 |   1.00E-03 |        No

  Line search of the free energy minimum:
  Step_type        Step             Free_energy   Predicted_free_energy
.   Initial    0.000000    -5711.84439376384034

Performing  Pulay mixing of Hamiltonian with coefficients:
                        Spin 1               Spin 2
                1.000000000000       1.000000000000
Lambda-->     200.822918132305     200.822918132292     ... done

.    Trial1    0.381966    -5649.39310206206665

Performing  Pulay mixing of Hamiltonian with coefficients:
                        Spin 1               Spin 2
                1.000000000000       1.000000000000
Lambda-->     200.822918132305     200.822918132292     ... done

.    Trial2    0.145898    -5705.06546651463304

Performing  Pulay mixing of Hamiltonian with coefficients:
                        Spin 1               Spin 2
                1.000000000000       1.000000000000
Lambda-->     200.822918132305     200.822918132292     ... done

. Quadratic    0.026089    -5714.52283930217436    -5712.18184542472136

--------------------------------------------------------------------------------
  Iter                              Commutator    Free_energy(A=E-TS)     DeltaA
#    1                          0.004487454040   -5714.52283930217436  -2.68E+00

Step                       =       0.026089413681
Energy (E)                 =   -5714.436848902278
Entropy (-TS)              =      -0.085990399924
Free energy (A=E-TS)       =   -5714.522839302174
Est. 0K Energy 0.5*(E+A)   =   -5714.479844102227
Residual Non-orthogonality =       0.000000000000
Residual N_electrons       =      -0.000000000027

Spin          Integrated_Ne            Fermi_level     Delta_Fermi_level
   1       397.999999998573        -0.049992279946             -1.46E-02
   2       398.000000001975        -0.049992279946             -1.46E-02

                           Spin 1           |                 Spin 2           |
     Orb |    H-eigenvalues     Occupancies |    H-eigenvalues     Occupancies |
       1 |    -3.1207297995    1.0000000000 |    -3.1207297995    1.0000000000 | 
                          ------                             ------
     394 |    -0.0561340167    0.8417446210 |    -0.0561340167    0.8417446211 | 
     395 |    -0.0552542342    0.8071915008 |    -0.0552542342    0.8071915010 | 
     396 |    -0.0544726716    0.7719205447 |    -0.0544726716    0.7719205449 | 
     397 |    -0.0531692091    0.7035987601 |    -0.0531692091    0.7035987603 | 
     398 |    -0.0507784458    0.5532790941 |    -0.0507784458    0.5532790943 | 
                 - Gap at zero temperature - |     - Gap at zero temperature -
                  Finite temp. Fermi level   |      Finite temp. Fermi level  
     399 |    -0.0497953768    0.4866080655 |    -0.0497953768    0.4866080657 | 
     400 |    -0.0475984091    0.3426715857 |    -0.0475984091    0.3426715860 | 
     401 |    -0.0458890657    0.2466515168 |    -0.0458890657    0.2466515170 | 
     402 |    -0.0451093962    0.2093724616 |    -0.0451093962    0.2093724618 | 
     403 |    -0.0442195292    0.1720938956 |    -0.0442195292    0.1720938958 | 
                          ------                             ------
     576 |     0.7942274504    0.0000000000 |     0.7942274504    0.0000000000 | 

                            |  Abs_value |  Threshold | Converged
     Delta_Free_energy/atom |   5.95E-02 |   1.00E-06 |        No
     Delta_Energy/atom      |   5.94E-02 |   1.00E-04 |        No
     Delta_Entropy/atom     |   1.00E-04 |   1.00E-04 |        No
     Commutator             |   4.49E-03 |   1.00E-05 |        No
     Delta_Fermi_level      |   1.46E-02 |   1.00E-03 |        No

  Line search of the free energy minimum:
  Step_type        Step             Free_energy   Predicted_free_energy
.   Initial    0.000000    -5714.52283930217436

Performing  Pulay mixing of Hamiltonian with coefficients:
                        Spin 1               Spin 2
                1.000000000000       1.000000000000
Lambda-->      79.851173065734      79.851173066421     ... done

.    Trial1    0.026089    -5715.22230700856653

Performing  Pulay mixing of Hamiltonian with coefficients:
                        Spin 1               Spin 2
                1.000000000000       1.000000000000
Lambda-->      79.851173065734      79.851173066421     ... done

.    Trial2    0.398090    -5706.95193061241207

Performing  Pulay mixing of Hamiltonian with coefficients:
                        Spin 1               Spin 2
                1.000000000000       1.000000000000
Lambda-->      79.851173065734      79.851173066421     ... done

. Quadratic    0.121858    -5715.93459332456405    -5716.35219982874605

--------------------------------------------------------------------------------
  Iter                              Commutator    Free_energy(A=E-TS)     DeltaA
#    2                          0.003321298920   -5715.93459332456405  -1.41E+00

Step                       =       0.121857940162
Energy (E)                 =   -5715.839514321357
Entropy (-TS)              =      -0.095079003195
Free energy (A=E-TS)       =   -5715.934593324564
Est. 0K Energy 0.5*(E+A)   =   -5715.887053822960
Residual Non-orthogonality =       0.000000000000
Residual N_electrons       =       0.000000000011

Spin          Integrated_Ne            Fermi_level     Delta_Fermi_level
   1       398.000000004563        -0.094115978329             -4.41E-02
   2       397.999999995326        -0.094115978329             -4.41E-02

                           Spin 1           |                 Spin 2           |
     Orb |    H-eigenvalues     Occupancies |    H-eigenvalues     Occupancies |
       1 |    -3.1931551371    1.0000000000 |    -3.1931551371    1.0000000000 | 
                          ------                             ------
     394 |    -0.0998912519    0.8280038941 |    -0.0998912519    0.8280038938 | 
     395 |    -0.0992582185    0.8020707723 |    -0.0992582185    0.8020707719 | 
     396 |    -0.0967177801    0.6699574543 |    -0.0967177801    0.6699574538 | 
     397 |    -0.0960552488    0.6289481680 |    -0.0960552488    0.6289481674 | 
     398 |    -0.0944001680    0.5193235308 |    -0.0944001680    0.5193235302 | 
                 - Gap at zero temperature - |     - Gap at zero temperature -
                  Finite temp. Fermi level   |      Finite temp. Fermi level  
     399 |    -0.0934250625    0.4531355983 |    -0.0934250625    0.4531355977 | 
     400 |    -0.0933579596    0.4486147491 |    -0.0933579596    0.4486147485 | 
     401 |    -0.0924238740    0.3868792749 |    -0.0924238740    0.3868792743 | 
     402 |    -0.0916378607    0.3375265776 |    -0.0916378607    0.3375265771 | 
     403 |    -0.0910343494    0.3018378490 |    -0.0910343494    0.3018378485 | 
                          ------                             ------
     576 |     0.7627529641    0.0000000000 |     0.7627529641    0.0000000000 | 

                            |  Abs_value |  Threshold | Converged
     Delta_Free_energy/atom |   3.14E-02 |   1.00E-06 |        No
     Delta_Energy/atom      |   3.12E-02 |   1.00E-04 |        No
     Delta_Entropy/atom     |   2.02E-04 |   1.00E-04 |        No
     Commutator             |   3.32E-03 |   1.00E-05 |        No
     Delta_Fermi_level      |   4.41E-02 |   1.00E-03 |        No

  Line search of the free energy minimum:
  Step_type        Step             Free_energy   Predicted_free_energy
.   Initial    0.000000    -5715.93459332456405

Performing  Pulay mixing of Hamiltonian with coefficients:
                        Spin 1               Spin 2
                0.115654338067       0.115654338070
                0.884345661933       0.884345661930
Lambda-->      17.242923576634      17.242923576106     ... done

.    Trial1    0.121858    -5713.73981354374246

Performing  Pulay mixing of Hamiltonian with coefficients:
                        Spin 1               Spin 2
                0.115654338067       0.115654338070
                0.884345661933       0.884345661930
Lambda-->      17.242923576634      17.242923576106     ... done

.    Trial2    0.046546    -5716.57501515032618

Performing  Pulay mixing of Hamiltonian with coefficients:
                        Spin 1               Spin 2
                0.115654338067       0.115654338070
                0.884345661933       0.884345661930
Lambda-->      17.242923576634      17.242923576106     ... done

. Quadratic    0.039581    -5716.60942919677564    -5716.59547676134571

--------------------------------------------------------------------------------
  Iter                              Commutator    Free_energy(A=E-TS)     DeltaA
#    3                          0.002301381140   -5716.60942919677564  -6.75E-01

Step                       =       0.039581019065
Energy (E)                 =   -5716.518913349621
Entropy (-TS)              =      -0.090515847125
Free energy (A=E-TS)       =   -5716.609429196776
Est. 0K Energy 0.5*(E+A)   =   -5716.564171273198
Residual Non-orthogonality =       0.000000000000
Residual N_electrons       =       0.000000000030

Spin          Integrated_Ne            Fermi_level     Delta_Fermi_level
   1       397.999999997125        -0.093049114515              1.07E-03
   2       398.000000002555        -0.093049114515              1.07E-03

                           Spin 1           |                 Spin 2           |
     Orb |    H-eigenvalues     Occupancies |    H-eigenvalues     Occupancies |
       1 |    -3.1779863192    1.0000000000 |    -3.1779863192    1.0000000000 | 
                          ------                             ------
     393 |    -0.1008467915    0.8930111963 |    -0.1008467915    0.8930111965 | 
     394 |    -0.0993562012    0.8476466059 |    -0.0993562012    0.8476466061 | 
     395 |    -0.0990372679    0.8360975820 |    -0.0990372679    0.8360975823 | 
     396 |    -0.0953833947    0.6536666289 |    -0.0953833947    0.6536666293 | 
     397 |    -0.0946902282    0.6098243064 |    -0.0946902282    0.6098243069 | 
                  Finite temp. Fermi level   |      Finite temp. Fermi level  
     398 |    -0.0930108843    0.4973992546 |    -0.0930108843    0.4973992550 | 
                 - Gap at zero temperature - |     - Gap at zero temperature -
     399 |    -0.0908229217    0.3530216755 |    -0.0908229217    0.3530216759 | 
     400 |    -0.0903079867    0.3217141191 |    -0.0903079867    0.3217141195 | 
     401 |    -0.0900529851    0.3067631827 |    -0.0900529852    0.3067631831 | 
     402 |    -0.0891689544    0.2581024085 |    -0.0891689544    0.2581024088 | 
                          ------                             ------
     576 |     0.7660598927    0.0000000000 |     0.7660598927    0.0000000000 | 

                            |  Abs_value |  Threshold | Converged
     Delta_Free_energy/atom |   1.50E-02 |   1.00E-06 |        No
     Delta_Energy/atom      |   1.51E-02 |   1.00E-04 |        No
     Delta_Entropy/atom     |   1.01E-04 |   1.00E-04 |        No
     Commutator             |   2.30E-03 |   1.00E-05 |        No
     Delta_Fermi_level      |   1.07E-03 |   1.00E-03 |        No

  Line search of the free energy minimum:
  Step_type        Step             Free_energy   Predicted_free_energy
.   Initial    0.000000    -5716.60942919677564

Performing  Pulay mixing of Hamiltonian with coefficients:
                        Spin 1               Spin 2
               -0.345943032031      -0.345943032030
                0.303171985420       0.303171985431
                1.042771046611       1.042771046599
Lambda-->       6.859729662482       6.859729662501     ... done

.    Trial1    0.039581    -5717.02530216780633

Performing  Pulay mixing of Hamiltonian with coefficients:
                        Spin 1               Spin 2
               -0.345943032031      -0.345943032030
                0.303171985420       0.303171985431
                1.042771046611       1.042771046599
Lambda-->       6.859729662482       6.859729662501     ... done

.    Trial2    0.406428    -5695.75939373675465

Performing  Pulay mixing of Hamiltonian with coefficients:
                        Spin 1               Spin 2
               -0.345943032031      -0.345943032030
                0.303171985420       0.303171985431
                1.042771046611       1.042771046599
Lambda-->       6.859729662482       6.859729662501     ... done

. Quadratic    0.050971    -5716.95490217799761    -5717.04716110624486

Performing  Pulay mixing of Hamiltonian with coefficients:
                        Spin 1               Spin 2
               -0.345943032031      -0.345943032030
                0.303171985420       0.303171985431
                1.042771046611       1.042771046599
Lambda-->       6.859729662482       6.859729662501     ... done

.     Cubic    0.035404    -5717.03717424864954    -5717.03085951328922

--------------------------------------------------------------------------------
  Iter                              Commutator    Free_energy(A=E-TS)     DeltaA
#    4                          0.001598709071   -5717.03717424864954  -4.28E-01

Step                       =       0.035404028916
Energy (E)                 =   -5716.945423903572
Entropy (-TS)              =      -0.091750345093
Free energy (A=E-TS)       =   -5717.037174248650
Est. 0K Energy 0.5*(E+A)   =   -5716.991299076111
Residual Non-orthogonality =       0.000000000000
Residual N_electrons       =      -0.000000000015

Spin          Integrated_Ne            Fermi_level     Delta_Fermi_level
   1       398.000000001770        -0.109831496641             -1.68E-02
   2       397.999999998367        -0.109831496641             -1.68E-02

                           Spin 1           |                 Spin 2           |
     Orb |    H-eigenvalues     Occupancies |    H-eigenvalues     Occupancies |
       1 |    -3.2093460581    1.0000000000 |    -3.2093460581    1.0000000000 | 
                          ------                             ------
     394 |    -0.1159757420    0.8418355361 |    -0.1159757420    0.8418355359 | 
     395 |    -0.1145350229    0.7824337932 |    -0.1145350228    0.7824337930 | 
     396 |    -0.1134279318    0.7268399844 |    -0.1134279318    0.7268399841 | 
     397 |    -0.1114805026    0.6103351890 |    -0.1114805026    0.6103351887 | 
     398 |    -0.1110413941    0.5815726958 |    -0.1110413941    0.5815726955 | 
                 - Gap at zero temperature - |     - Gap at zero temperature -
                  Finite temp. Fermi level   |      Finite temp. Fermi level  
     399 |    -0.1075077786    0.3469843238 |    -0.1075077786    0.3469843236 | 
     400 |    -0.1069949496    0.3160745827 |    -0.1069949496    0.3160745825 | 
     401 |    -0.1067960639    0.3044934816 |    -0.1067960639    0.3044934813 | 
     402 |    -0.1061721603    0.2697748796 |    -0.1061721603    0.2697748794 | 
     403 |    -0.1054774510    0.2341890309 |    -0.1054774510    0.2341890307 | 
                          ------                             ------
     576 |     0.7570619208    0.0000000000 |     0.7570619208    0.0000000000 | 

                            |  Abs_value |  Threshold | Converged
     Delta_Free_energy/atom |   9.51E-03 |   1.00E-06 |        No
     Delta_Energy/atom      |   9.48E-03 |   1.00E-04 |        No
     Delta_Entropy/atom     |   2.74E-05 |   1.00E-04 |       Yes
     Commutator             |   1.60E-03 |   1.00E-05 |        No
     Delta_Fermi_level      |   1.68E-02 |   1.00E-03 |        No

  Line search of the free energy minimum:
  Step_type        Step             Free_energy   Predicted_free_energy
.   Initial    0.000000    -5717.03717424864954

Performing  Pulay mixing of Hamiltonian with coefficients:
                        Spin 1               Spin 2
               -0.391151405783      -0.391151405783
               -0.282826750692      -0.282826750694
                0.526233123011       0.526233123007
                1.147745033464       1.147745033470
Lambda-->       1.072747703103       1.072747703102     ... done

.    Trial1    0.035404    -5717.28317927379157

Performing  Pulay mixing of Hamiltonian with coefficients:
                        Spin 1               Spin 2
               -0.391151405783      -0.391151405783
               -0.282826750692      -0.282826750694
                0.526233123011       0.526233123007
                1.147745033464       1.147745033470
Lambda-->       1.072747703103       1.072747703102     ... done

.    Trial2    0.403847    -5715.61753249398225

Performing  Pulay mixing of Hamiltonian with coefficients:
                        Spin 1               Spin 2
               -0.391151405783      -0.391151405783
               -0.282826750692      -0.282826750694
                0.526233123011       0.526233123007
                1.147745033464       1.147745033470
Lambda-->       1.072747703103       1.072747703102     ... done

. Quadratic    0.140035    -5717.22630499451498    -5717.59409030746883

Performing  Pulay mixing of Hamiltonian with coefficients:
                        Spin 1               Spin 2
               -0.391151405783      -0.391151405783
               -0.282826750692      -0.282826750694
                0.526233123011       0.526233123007
                1.147745033464       1.147745033470
Lambda-->       1.072747703103       1.072747703102     ... done

.     Cubic    0.079054    -5717.29516125997816    -5717.38184107078087

--------------------------------------------------------------------------------
  Iter                              Commutator    Free_energy(A=E-TS)     DeltaA
#    5                          0.001084027297   -5717.29516125997816  -2.58E-01

Step                       =       0.079054148461
Energy (E)                 =   -5717.199435166363
Entropy (-TS)              =      -0.095726093517
Free energy (A=E-TS)       =   -5717.295161259978
Est. 0K Energy 0.5*(E+A)   =   -5717.247298213171
Residual Non-orthogonality =       0.000000000000
Residual N_electrons       =       0.000000000098

Spin          Integrated_Ne            Fermi_level     Delta_Fermi_level
   1       398.000000000042        -0.129337058395             -1.95E-02
   2       397.999999999198        -0.129337058395             -1.95E-02

                           Spin 1           |                 Spin 2           |
     Orb |    H-eigenvalues     Occupancies |    H-eigenvalues     Occupancies |
       1 |    -3.2491034250    1.0000000000 |    -3.2491034250    1.0000000000 | 
                          ------                             ------
     394 |    -0.1348803715    0.8188277929 |    -0.1348803715    0.8188277929 | 
     395 |    -0.1334121084    0.7519216455 |    -0.1334121084    0.7519216454 | 
     396 |    -0.1322517297    0.6885029097 |    -0.1322517297    0.6885029096 | 
     397 |    -0.1310483550    0.6143587898 |    -0.1310483550    0.6143587897 | 
     398 |    -0.1307478100    0.5948106149 |    -0.1307478100    0.5948106149 | 
                 - Gap at zero temperature - |     - Gap at zero temperature -
                  Finite temp. Fermi level   |      Finite temp. Fermi level  
     399 |    -0.1278561901    0.4005993591 |    -0.1278561901    0.4005993591 | 
     400 |    -0.1272773369    0.3634355284 |    -0.1272773369    0.3634355284 | 
     401 |    -0.1267191661    0.3290751194 |    -0.1267191661    0.3290751194 | 
     402 |    -0.1263392258    0.3066646306 |    -0.1263392258    0.3066646306 | 
     403 |    -0.1261484632    0.2957396314 |    -0.1261484632    0.2957396314 | 
                          ------                             ------
     576 |     0.7480825713    0.0000000000 |     0.7480825713    0.0000000000 | 

                            |  Abs_value |  Threshold | Converged
     Delta_Free_energy/atom |   5.73E-03 |   1.00E-06 |        No
     Delta_Energy/atom      |   5.64E-03 |   1.00E-04 |        No
     Delta_Entropy/atom     |   8.83E-05 |   1.00E-04 |       Yes
     Commutator             |   1.08E-03 |   1.00E-05 |        No
     Delta_Fermi_level      |   1.95E-02 |   1.00E-03 |        No

  Line search of the free energy minimum:
  Step_type        Step             Free_energy   Predicted_free_energy
.   Initial    0.000000    -5717.29516125997816

Performing  Pulay mixing of Hamiltonian with coefficients:
                        Spin 1               Spin 2
               -0.240695914229      -0.240695914227
               -0.187352738520      -0.187352738521
                0.243223749354       0.243223749350
                0.758639442359       0.758639442360
                0.426185461036       0.426185461037
Lambda-->       0.751031978877       0.751031978873     ... done

.    Trial1    0.079054    -5717.34151773820577

Performing  Pulay mixing of Hamiltonian with coefficients:
                        Spin 1               Spin 2
               -0.240695914229      -0.240695914227
               -0.187352738520      -0.187352738521
                0.243223749354       0.243223749350
                0.758639442359       0.758639442360
                0.426185461036       0.426185461037
Lambda-->       0.751031978877       0.751031978873     ... done

.    Trial2    0.430824    -5716.29457348382130

Performing  Pulay mixing of Hamiltonian with coefficients:
                        Spin 1               Spin 2
               -0.240695914229      -0.240695914227
               -0.187352738520      -0.187352738521
                0.243223749354       0.243223749350
                0.758639442359       0.758639442360
                0.426185461036       0.426185461037
Lambda-->       0.751031978877       0.751031978873     ... done

. Quadratic    0.074983    -5717.34109460076161    -5717.34165480040519

Performing  Pulay mixing of Hamiltonian with coefficients:
                        Spin 1               Spin 2
               -0.240695914229      -0.240695914227
               -0.187352738520      -0.187352738521
                0.243223749354       0.243223749350
                0.758639442359       0.758639442360
                0.426185461036       0.426185461037
Lambda-->       0.751031978877       0.751031978873     ... done

.     Cubic    0.084563    -5717.34166696765897    -5717.34172771250269

--------------------------------------------------------------------------------
  Iter                              Commutator    Free_energy(A=E-TS)     DeltaA
#    6                          0.000932781404   -5717.34166696765897  -4.65E-02

Step                       =       0.084562727082
Energy (E)                 =   -5717.243964286829
Entropy (-TS)              =      -0.097702680743
Free energy (A=E-TS)       =   -5717.341666967659
Est. 0K Energy 0.5*(E+A)   =   -5717.292815627245
Residual Non-orthogonality =       0.000000000000
Residual N_electrons       =       0.000000000088

Spin          Integrated_Ne            Fermi_level     Delta_Fermi_level
   1       397.999999998329        -0.131850300677             -2.51E-03
   2       398.000000001006        -0.131850300677             -2.51E-03

                           Spin 1           |                 Spin 2           |
     Orb |    H-eigenvalues     Occupancies |    H-eigenvalues     Occupancies |
       1 |    -3.2539335936    1.0000000000 |    -3.2539335936    1.0000000000 | 
                          ------                             ------
     394 |    -0.1372659694    0.8136178567 |    -0.1372659694    0.8136178568 | 
     395 |    -0.1356537432    0.7378799740 |    -0.1356537432    0.7378799741 | 
     396 |    -0.1343996297    0.6667926051 |    -0.1343996297    0.6667926053 | 
     397 |    -0.1337087009    0.6237981448 |    -0.1337087009    0.6237981450 | 
     398 |    -0.1327807908    0.5629643443 |    -0.1327807908    0.5629643444 | 
                 - Gap at zero temperature - |     - Gap at zero temperature -
                  Finite temp. Fermi level   |      Finite temp. Fermi level  
     399 |    -0.1305784605    0.4143312838 |    -0.1305784605    0.4143312840 | 
     400 |    -0.1304216189    0.4040140137 |    -0.1304216189    0.4040140139 | 
     401 |    -0.1299470727    0.3733435678 |    -0.1299470727    0.3733435679 | 
     402 |    -0.1290942765    0.3208302192 |    -0.1290942765    0.3208302193 | 
     403 |    -0.1286003236    0.2922726719 |    -0.1286003236    0.2922726720 | 
                          ------                             ------
     576 |     0.7476682333    0.0000000000 |     0.7476682333    0.0000000000 | 

                            |  Abs_value |  Threshold | Converged
     Delta_Free_energy/atom |   1.03E-03 |   1.00E-06 |        No
     Delta_Energy/atom      |   9.90E-04 |   1.00E-04 |        No
     Delta_Entropy/atom     |   4.39E-05 |   1.00E-04 |       Yes
     Commutator             |   9.33E-04 |   1.00E-05 |        No
     Delta_Fermi_level      |   2.51E-03 |   1.00E-03 |        No

  Line search of the free energy minimum:
  Step_type        Step             Free_energy   Predicted_free_energy
.   Initial    0.000000    -5717.34166696765897

Performing  Pulay mixing of Hamiltonian with coefficients:
                        Spin 1               Spin 2
                0.151904483788       0.151904483789
                0.100877811899       0.100877811900
               -0.390743894376      -0.390743894378
               -0.329176869950      -0.329176869954
                0.603226163603       0.603226163605
                0.863912305036       0.863912305037
Lambda-->       0.383188346725       0.383188346725     ... done

.    Trial1    0.084563    -5717.41728910020447

Performing  Pulay mixing of Hamiltonian with coefficients:
                        Spin 1               Spin 2
                0.151904483788       0.151904483789
                0.100877811899       0.100877811900
               -0.390743894376      -0.390743894378
               -0.329176869950      -0.329176869954
                0.603226163603       0.603226163605
                0.863912305036       0.863912305037
Lambda-->       0.383188346725       0.383188346725     ... done

.    Trial2    0.434229    -5716.95489563816318

Performing  Pulay mixing of Hamiltonian with coefficients:
                        Spin 1               Spin 2
                0.151904483788       0.151904483789
                0.100877811899       0.100877811900
               -0.390743894376      -0.390743894378
               -0.329176869950      -0.329176869954
                0.603226163603       0.603226163605
                0.863912305036       0.863912305037
Lambda-->       0.383188346725       0.383188346725     ... done

. Quadratic    0.129872    -5717.41031098934400    -5717.42776911100918

Performing  Pulay mixing of Hamiltonian with coefficients:
                        Spin 1               Spin 2
                0.151904483788       0.151904483789
                0.100877811899       0.100877811900
               -0.390743894376      -0.390743894378
               -0.329176869950      -0.329176869954
                0.603226163603       0.603226163605
                0.863912305036       0.863912305037
Lambda-->       0.383188346725       0.383188346725     ... done

.     Cubic    0.096157    -5717.41699089909525    -5717.41829231246538

Performing  Pulay mixing of Hamiltonian with coefficients:
                        Spin 1               Spin 2
                0.151904483788       0.151904483789
                0.100877811899       0.100877811900
               -0.390743894376      -0.390743894378
               -0.329176869950      -0.329176869954
                0.603226163603       0.603226163605
                0.863912305036       0.863912305037
Lambda-->       0.383188346725       0.383188346725     ... done

.   Quartic    0.095509    -5717.41703450943442    -5717.41704294989358

Performing  Pulay mixing of Hamiltonian with coefficients:
                        Spin 1               Spin 2
                0.151904483788       0.151904483789
                0.100877811899       0.100877811900
               -0.390743894376      -0.390743894378
               -0.329176869950      -0.329176869954
                0.603226163603       0.603226163605
                0.863912305036       0.863912305037
Lambda-->       0.383188346725       0.383188346725     ... done

.  NoMinFnd    0.084563    -5717.41728910019356

--------------------------------------------------------------------------------
  Iter                              Commutator    Free_energy(A=E-TS)     DeltaA
#    7                          0.000645531948   -5717.41728910019356  -7.56E-02

Step                       =       0.084562727082
Energy (E)                 =   -5717.317074979186
Entropy (-TS)              =      -0.100214121073
Free energy (A=E-TS)       =   -5717.417289100194
Est. 0K Energy 0.5*(E+A)   =   -5717.367182039690
Residual Non-orthogonality =       0.000000000000
Residual N_electrons       =      -0.000000000065

Spin          Integrated_Ne            Fermi_level     Delta_Fermi_level
   1       398.000000003230        -0.136588990577             -4.74E-03
   2       397.999999997248        -0.136588990577             -4.74E-03

                           Spin 1           |                 Spin 2           |
     Orb |    H-eigenvalues     Occupancies |    H-eigenvalues     Occupancies |
       1 |    -3.2670298283    1.0000000000 |    -3.2670298283    1.0000000000 | 
                          ------                             ------
     394 |    -0.1418539553    0.8073189628 |    -0.1418539553    0.8073189626 | 
     395 |    -0.1406052065    0.7489232366 |    -0.1406052064    0.7489232363 | 
     396 |    -0.1395795303    0.6929132600 |    -0.1395795303    0.6929132597 | 
     397 |    -0.1383389920    0.6168510830 |    -0.1383389920    0.6168510827 | 
     398 |    -0.1368865508    0.5202316964 |    -0.1368865508    0.5202316960 | 
                 - Gap at zero temperature - |     - Gap at zero temperature -
                  Finite temp. Fermi level   |      Finite temp. Fermi level  
     399 |    -0.1357525803    0.4433441484 |    -0.1357525803    0.4433441481 | 
     400 |    -0.1353944177    0.4194424166 |    -0.1353944177    0.4194424162 | 
     401 |    -0.1348761414    0.3855411179 |    -0.1348761414    0.3855411176 | 
     402 |    -0.1343865740    0.3545007885 |    -0.1343865740    0.3545007882 | 
     403 |    -0.1334018282    0.2958208389 |    -0.1334018281    0.2958208386 | 
                          ------                             ------
     576 |     0.7468549071    0.0000000000 |     0.7468549071    0.0000000000 | 

                            |  Abs_value |  Threshold | Converged
     Delta_Free_energy/atom |   1.68E-03 |   1.00E-06 |        No
     Delta_Energy/atom      |   1.62E-03 |   1.00E-04 |        No
     Delta_Entropy/atom     |   5.58E-05 |   1.00E-04 |       Yes
     Commutator             |   6.46E-04 |   1.00E-05 |        No
     Delta_Fermi_level      |   4.74E-03 |   1.00E-03 |        No

  Line search of the free energy minimum:
  Step_type        Step             Free_energy   Predicted_free_energy
.   Initial    0.000000    -5717.41728910019356

Performing  Pulay mixing of Hamiltonian with coefficients:
                        Spin 1               Spin 2
                0.209936470687       0.209936470690
                0.131241845022       0.131241845021
               -0.389859942609      -0.389859942606
               -0.481900203441      -0.481900203436
                0.263526986127       0.263526986120
                0.574287882100       0.574287882086
                0.692766962115       0.692766962124
Lambda-->       0.180398719392       0.180398719387     ... done

.    Trial1    0.084563    -5717.45199429380591

Performing  Pulay mixing of Hamiltonian with coefficients:
                        Spin 1               Spin 2
                0.209936470687       0.209936470690
                0.131241845022       0.131241845021
               -0.389859942609      -0.389859942606
               -0.481900203441      -0.481900203436
                0.263526986127       0.263526986120
                0.574287882100       0.574287882086
                0.692766962115       0.692766962124
Lambda-->       0.180398719392       0.180398719387     ... done

.    Trial2    0.434229    -5717.35283488355253

Performing  Pulay mixing of Hamiltonian with coefficients:
                        Spin 1               Spin 2
                0.209936470687       0.209936470690
                0.131241845022       0.131241845021
               -0.389859942609      -0.389859942606
               -0.481900203441      -0.481900203436
                0.263526986127       0.263526986120
                0.574287882100       0.574287882086
                0.692766962115       0.692766962124
Lambda-->       0.180398719392       0.180398719387     ... done

. Quadratic    0.170677    -5717.45563788826621    -5717.46384612018755

--------------------------------------------------------------------------------
  Iter                              Commutator    Free_energy(A=E-TS)     DeltaA
#    8                          0.000434113345   -5717.45563788826621  -3.83E-02

Step                       =       0.170676965897
Energy (E)                 =   -5717.353417370751
Entropy (-TS)              =      -0.102220517480
Free energy (A=E-TS)       =   -5717.455637888266
Est. 0K Energy 0.5*(E+A)   =   -5717.404527629509
Residual Non-orthogonality =       0.000000000000
Residual N_electrons       =       0.000000000035

Spin          Integrated_Ne            Fermi_level     Delta_Fermi_level
   1       398.000000012602        -0.138343161163             -1.75E-03
   2       397.999999987143        -0.138343161163             -1.75E-03

                           Spin 1           |                 Spin 2           |
     Orb |    H-eigenvalues     Occupancies |    H-eigenvalues     Occupancies |
       1 |    -3.2686419949    1.0000000000 |    -3.2686419948    1.0000000000 | 
                          ------                             ------
     393 |    -0.1439147857    0.8199678683 |    -0.1439147857    0.8199678674 | 
     394 |    -0.1429271367    0.7768450299 |    -0.1429271367    0.7768450289 | 
     395 |    -0.1423502394    0.7484553901 |    -0.1423502393    0.7484553889 | 
     396 |    -0.1417294526    0.7153405284 |    -0.1417294526    0.7153405272 | 
     397 |    -0.1400529215    0.6142597444 |    -0.1400529215    0.6142597430 | 
                  Finite temp. Fermi level   |      Finite temp. Fermi level  
     398 |    -0.1379543212    0.4735722295 |    -0.1379543212    0.4735722280 | 
                 - Gap at zero temperature - |     - Gap at zero temperature -
     399 |    -0.1377533520    0.4599617384 |    -0.1377533520    0.4599617369 | 
     400 |    -0.1374149809    0.4371903021 |    -0.1374149808    0.4371903006 | 
     401 |    -0.1370679484    0.4141086029 |    -0.1370679483    0.4141086014 | 
     402 |    -0.1366827010    0.3889237944 |    -0.1366827010    0.3889237930 | 
                          ------                             ------
     576 |     0.7493915871    0.0000000000 |     0.7493915871    0.0000000000 | 

                            |  Abs_value |  Threshold | Converged
     Delta_Free_energy/atom |   8.52E-04 |   1.00E-06 |        No
     Delta_Energy/atom      |   8.08E-04 |   1.00E-04 |        No
     Delta_Entropy/atom     |   4.46E-05 |   1.00E-04 |       Yes
     Commutator             |   4.34E-04 |   1.00E-05 |        No
     Delta_Fermi_level      |   1.75E-03 |   1.00E-03 |        No

  Line search of the free energy minimum:
  Step_type        Step             Free_energy   Predicted_free_energy
.   Initial    0.000000    -5717.45563788826621

Performing  Pulay mixing of Hamiltonian with coefficients:
                        Spin 1               Spin 2
                0.167078420843       0.167078420860
                0.097468741562       0.097468741558
               -0.233409250457      -0.233409250449
               -0.396505636590      -0.396505636565
                0.007348730851       0.007348730843
                0.207613228108       0.207613228072
                0.527932216625       0.527932216624
                0.622473549057       0.622473549057
Lambda-->       0.074988485043       0.074988485028     ... done

.    Trial1    0.170677    -5717.47110713583879

Performing  Pulay mixing of Hamiltonian with coefficients:
                        Spin 1               Spin 2
                0.167078420843       0.167078420860
                0.097468741562       0.097468741558
               -0.233409250456      -0.233409250449
               -0.396505636590      -0.396505636565
                0.007348730851       0.007348730843
                0.207613228108       0.207613228072
                0.527932216625       0.527932216624
                0.622473549057       0.622473549057
Lambda-->       0.074988485043       0.074988485028     ... done

.    Trial2    0.487450    -5717.39925509789282

Performing  Pulay mixing of Hamiltonian with coefficients:
                        Spin 1               Spin 2
                0.167078420843       0.167078420860
                0.097468741562       0.097468741558
               -0.233409250457      -0.233409250449
               -0.396505636590      -0.396505636565
                0.007348730851       0.007348730843
                0.207613228108       0.207613228072
                0.527932216625       0.527932216624
                0.622473549057       0.622473549057
Lambda-->       0.074988485043       0.074988485028     ... done

. Quadratic    0.154922    -5717.47186808067272    -5717.47126879295683

--------------------------------------------------------------------------------
  Iter                              Commutator    Free_energy(A=E-TS)     DeltaA
#    9                          0.000307544847   -5717.47186808067272  -1.62E-02

Step                       =       0.154921967540
Energy (E)                 =   -5717.369116130319
Entropy (-TS)              =      -0.102751950423
Free energy (A=E-TS)       =   -5717.471868080673
Est. 0K Energy 0.5*(E+A)   =   -5717.420492105495
Residual Non-orthogonality =       0.000000000000
Residual N_electrons       =      -0.000000000068

Spin          Integrated_Ne            Fermi_level     Delta_Fermi_level
   1       398.000000000690        -0.138897988234             -5.55E-04
   2       397.999999999801        -0.138897988234             -5.55E-04

                           Spin 1           |                 Spin 2           |
     Orb |    H-eigenvalues     Occupancies |    H-eigenvalues     Occupancies |
       1 |    -3.2714300367    1.0000000000 |    -3.2714300366    1.0000000000 | 
                          ------                             ------
     393 |    -0.1440203583    0.8012109933 |    -0.1440203583    0.8012109934 | 
     394 |    -0.1429634807    0.7514361970 |    -0.1429634807    0.7514361972 | 
     395 |    -0.1429293349    0.7496966556 |    -0.1429293349    0.7496966558 | 
     396 |    -0.1422944160    0.7159018531 |    -0.1422944160    0.7159018532 | 
     397 |    -0.1408945993    0.6325821640 |    -0.1408945993    0.6325821642 | 
                  Finite temp. Fermi level   |      Finite temp. Fermi level  
     398 |    -0.1384950217    0.4726139945 |    -0.1384950217    0.4726139947 | 
                 - Gap at zero temperature - |     - Gap at zero temperature -
     399 |    -0.1383206901    0.4608075125 |    -0.1383206901    0.4608075127 | 
     400 |    -0.1381282374    0.4478251832 |    -0.1381282374    0.4478251834 | 
     401 |    -0.1378096585    0.4264983660 |    -0.1378096585    0.4264983662 | 
     402 |    -0.1370835559    0.3790137186 |    -0.1370835559    0.3790137188 | 
                          ------                             ------
     576 |     0.7505423650    0.0000000000 |     0.7505423650    0.0000000000 | 

                            |  Abs_value |  Threshold | Converged
     Delta_Free_energy/atom |   3.61E-04 |   1.00E-06 |        No
     Delta_Energy/atom      |   3.49E-04 |   1.00E-04 |        No
     Delta_Entropy/atom     |   1.18E-05 |   1.00E-04 |       Yes
     Commutator             |   3.08E-04 |   1.00E-05 |        No
     Delta_Fermi_level      |   5.55E-04 |   1.00E-03 |       Yes

  Line search of the free energy minimum:
  Step_type        Step             Free_energy   Predicted_free_energy
.   Initial    0.000000    -5717.47186808067272

Performing  Pulay mixing of Hamiltonian with coefficients:
                        Spin 1               Spin 2
                0.109748668858       0.109748668879
                0.055883895322       0.055883895326
               -0.118105954907      -0.118105954921
               -0.263999329793      -0.263999329803
               -0.016324597750      -0.016324597751
                0.100488514632       0.100488514633
                0.120377688545       0.120377688594
                0.518226979157       0.518226979163
                0.493704135936       0.493704135880
Lambda-->       0.042487344049       0.042487344045     ... done

.    Trial1    0.154922    -5717.46231965898914

Performing  Pulay mixing of Hamiltonian with coefficients:
                        Spin 1               Spin 2
                0.109748668858       0.109748668879
                0.055883895322       0.055883895326
               -0.118105954907      -0.118105954921
               -0.263999329793      -0.263999329803
               -0.016324597750      -0.016324597751
                0.100488514632       0.100488514633
                0.120377688545       0.120377688594
                0.518226979157       0.518226979163
                0.493704135936       0.493704135880
Lambda-->       0.042487344049       0.042487344045     ... done

.    Trial2    0.059175    -5717.47699542423561

Performing  Pulay mixing of Hamiltonian with coefficients:
                        Spin 1               Spin 2
                0.109748668858       0.109748668879
                0.055883895322       0.055883895326
               -0.118105954907      -0.118105954921
               -0.263999329793      -0.263999329803
               -0.016324597750      -0.016324597751
                0.100488514632       0.100488514633
                0.120377688545       0.120377688594
                0.518226979157       0.518226979163
                0.493704135936       0.493704135880
Lambda-->       0.042487344049       0.042487344045     ... done

. Quadratic    0.057562    -5717.47706105492034    -5717.47699945261047

--------------------------------------------------------------------------------
  Iter                              Commutator    Free_energy(A=E-TS)     DeltaA
#   10                          0.000249475876   -5717.47706105492034  -5.19E-03

Step                       =       0.057562109756
Energy (E)                 =   -5717.373820174274
Entropy (-TS)              =      -0.103240880659
Free energy (A=E-TS)       =   -5717.477061054920
Est. 0K Energy 0.5*(E+A)   =   -5717.425440614597
Residual Non-orthogonality =       0.000000000000
Residual N_electrons       =      -0.000000000013

Spin          Integrated_Ne            Fermi_level     Delta_Fermi_level
   1       398.000000027360        -0.138584571626              3.13E-04
   2       397.999999972736        -0.138584571626              3.13E-04

                           Spin 1           |                 Spin 2           |
     Orb |    H-eigenvalues     Occupancies |    H-eigenvalues     Occupancies |
       1 |    -3.2722859526    1.0000000000 |    -3.2722859525    1.0000000000 | 
                          ------                             ------
     393 |    -0.1437380416    0.8025554469 |    -0.1437380416    0.8025554449 | 
     394 |    -0.1426662138    0.7522561088 |    -0.1426662137    0.7522561064 | 
     395 |    -0.1425261010    0.7450823811 |    -0.1425261010    0.7450823787 | 
     396 |    -0.1420244729    0.7183017282 |    -0.1420244729    0.7183017256 | 
     397 |    -0.1405072774    0.6278956294 |    -0.1405072774    0.6278956264 | 
                  Finite temp. Fermi level   |      Finite temp. Fermi level  
     398 |    -0.1382284114    0.4757896957 |    -0.1382284113    0.4757896925 | 
                 - Gap at zero temperature - |     - Gap at zero temperature -
     399 |    -0.1379537006    0.4571875178 |    -0.1379537005    0.4571875146 | 
     400 |    -0.1377768123    0.4452690590 |    -0.1377768122    0.4452690558 | 
     401 |    -0.1375361945    0.4291596683 |    -0.1375361944    0.4291596652 | 
     402 |    -0.1368457925    0.3838709209 |    -0.1368457924    0.3838709179 | 
                          ------                             ------
     576 |     0.7513901136    0.0000000000 |     0.7513901136    0.0000000000 | 

                            |  Abs_value |  Threshold | Converged
     Delta_Free_energy/atom |   1.15E-04 |   1.00E-06 |        No
     Delta_Energy/atom      |   1.05E-04 |   1.00E-04 |        No
     Delta_Entropy/atom     |   1.09E-05 |   1.00E-04 |       Yes
     Commutator             |   2.49E-04 |   1.00E-05 |        No
     Delta_Fermi_level      |   3.13E-04 |   1.00E-03 |       Yes
Finished EDFT density kernel iterations (  10)


Writing density kernel to file "Pd_44.dkn" ... done

Writing Hamiltonian to file "Pd_44.ham" ... done


>>> Density kernel optimised for the current NGWF basis:
     ~~~~~~~~~~~~~~~~~~~~~~~~~~~~~~~~~~~~~~~~~~~~~~~~~~~~~~~~~~~
     Total free energy           =  -5.71747706105492E+03  Eh
     [H,K] commutator            =   2.4948E-04
     ~~~~~~~~~~~~~~~~~~~~~~~~~~~~~~~~~~~~~~~~~~~~~~~~~~~~~~~~~~~


################################################################################
########################### NGWF CG iteration  001 #############################
################################################################################
****** Reciprocal space K.E. preconditioning with k_zero =  3.0000 a0^-1 *******

>>> Checking for convergence of NGWFs:   NOT CONVERGED
  ========================================================================
         NGWF RMS gradient =  2.5506E-04 >  2.0000E-06  | above tolerance
  ========================================================================

>>> Improving NGWFs using line search:
============ Calculation of NGWF S^-1 using Hotelling algorithm ================ 
         Iteration  |  Frobenius norm and Maximum abs value    (of I-S*S_n^-1)   
               1       0.63933377E-01     0.19468211E-02
               2       0.10370067E-03     0.30379082E-05
               3       0.70548576E-09     0.21215807E-10
               4       0.25007549E-12     0.28421709E-13
================================================================================
    Initial Ne1:     397.99883807
    Initial Ne2:     397.99883801
      Final Ne1:     398.00000003
      Final Ne2:     397.99999997
============ Calculation of NGWF S^-1 using Hotelling algorithm ================ 
         Iteration  |  Frobenius norm and Maximum abs value    (of I-S*S_n^-1)   
               1       0.56198079E+00     0.17154170E-01
               2       0.72847338E-02     0.20072927E-03
               3       0.34770325E-05     0.93107460E-07
               4       0.89716965E-12     0.28421709E-13
================================================================================
------------------------------- NGWF line search -------------------------------
RMS gradient                =       0.00025505859105
Trial step length           =               0.122474
Gradient along search dir.  =         -1.19998978565
Functional at step 0        =   -5717.47706105492034
Functional at step 1        =   -5717.61662175360379
Functional predicted        =   -5718.20604594026008
Selected quadratic step     =               1.214985
Conjugate gradients coeff.  =               0.000000
--------------------------- NGWF line search finished --------------------------
                                               
Writing NGWFs to file "Pd_44.tightbox_ngwfs"....  done

>>> Optimising kernel for current NGWFs:

--------------------------- Ensemble-DFT optimisation --------------------------
Running ScaLAPACK on   40 processor(s).

--------------------------------------------------------------------------------
  Iter                              Commutator    Free_energy(A=E-TS)     DeltaA
#    0                          0.000703108875   -5718.20433971476814  -7.27E-01

Step                       =       0.381966011250
Energy (E)                 =   -5718.101098834122
Entropy (-TS)              =      -0.103240880659
Free energy (A=E-TS)       =   -5718.204339714768
Est. 0K Energy 0.5*(E+A)   =   -5718.152719274445
Residual Non-orthogonality =       0.000000000000
Residual N_electrons       =      -0.000000000013

Spin          Integrated_Ne            Fermi_level     Delta_Fermi_level
   1       398.000000027360        -0.138584571626              9.00E+99
   2       397.999999972736        -0.138584571626              9.00E+99

                           Spin 1           |                 Spin 2           |
     Orb |    H-eigenvalues     Occupancies |    H-eigenvalues     Occupancies |
       1 |    -3.2722859526    1.0000000000 |    -3.2722859525    1.0000000000 | 
                          ------                             ------
     393 |    -0.1437380416    0.8025554469 |    -0.1437380416    0.8025554449 | 
     394 |    -0.1426662138    0.7522561088 |    -0.1426662137    0.7522561064 | 
     395 |    -0.1425261010    0.7450823811 |    -0.1425261010    0.7450823787 | 
     396 |    -0.1420244729    0.7183017282 |    -0.1420244729    0.7183017256 | 
     397 |    -0.1405072774    0.6278956294 |    -0.1405072774    0.6278956264 | 
                  Finite temp. Fermi level   |      Finite temp. Fermi level  
     398 |    -0.1382284114    0.4757896957 |    -0.1382284113    0.4757896925 | 
                 - Gap at zero temperature - |     - Gap at zero temperature -
     399 |    -0.1379537006    0.4571875178 |    -0.1379537005    0.4571875146 | 
     400 |    -0.1377768123    0.4452690590 |    -0.1377768122    0.4452690558 | 
     401 |    -0.1375361945    0.4291596683 |    -0.1375361944    0.4291596652 | 
     402 |    -0.1368457925    0.3838709209 |    -0.1368457924    0.3838709179 | 
                          ------                             ------
     576 |     0.7513901136    0.0000000000 |     0.7513901136    0.0000000000 | 

                            |  Abs_value |  Threshold | Converged
     Delta_Free_energy/atom |   1.62E-02 |   1.00E-06 |        No
     Delta_Energy/atom      |   1.62E-02 |   1.00E-04 |        No
     Delta_Entropy/atom     |     n.a.   |   1.00E-03 |      n.a.
     Commutator             |   7.03E-04 |   1.00E-05 |        No
     Delta_Fermi_level      |     n.a.   |   1.00E-03 |      n.a.

  Line search of the free energy minimum:
  Step_type        Step             Free_energy   Predicted_free_energy
.   Initial    0.000000    -5718.20433971476814

Performing  Pulay mixing of Hamiltonian with coefficients:
                        Spin 1               Spin 2
                1.000000000000       1.000000000000
Lambda-->       1.811533622860       1.811533624799     ... done

.    Trial1    0.381966    -5717.56743203041151

Performing  Pulay mixing of Hamiltonian with coefficients:
                        Spin 1               Spin 2
                1.000000000000       1.000000000000
Lambda-->       1.811533622860       1.811533624799     ... done

.    Trial2    0.145898    -5718.05031891258750

Performing  Pulay mixing of Hamiltonian with coefficients:
                        Spin 1               Spin 2
                1.000000000000       1.000000000000
Lambda-->       1.811533622860       1.811533624799     ... done

.    Trial3    0.055728    -5718.08518028146227

Performing  Pulay mixing of Hamiltonian with coefficients:
                        Spin 1               Spin 2
                1.000000000000       1.000000000000
Lambda-->       1.811533622860       1.811533624799     ... done

.     Cubic    0.186896    -5718.00720449672644    -5718.05406020403007

Performing  Pulay mixing of Hamiltonian with coefficients:
                        Spin 1               Spin 2
                1.000000000000       1.000000000000
Lambda-->       1.811533622860       1.811533624799     ... done

.    Trial5    0.000557    -5718.06675612171875

Performing  Pulay mixing of Hamiltonian with coefficients:
                        Spin 1               Spin 2
                1.000000000000       1.000000000000
Lambda-->       1.811533622860       1.811533624799     ... done

.  NoMinFnd    0.055728    -5718.08518028146227

--------------------------------------------------------------------------------
  Iter                              Commutator    Free_energy(A=E-TS)     DeltaA
#    1                          0.000631263139   -5718.08518028146227   1.19E-01

Step                       =       0.055728090001
Energy (E)                 =   -5717.981788550687
Entropy (-TS)              =      -0.103391730714
Free energy (A=E-TS)       =   -5718.085180281462
Est. 0K Energy 0.5*(E+A)   =   -5718.033484416075
Residual Non-orthogonality =       0.000000000000
Residual N_electrons       =       0.000000000061

Spin          Integrated_Ne            Fermi_level     Delta_Fermi_level
   1       398.000000061347        -0.135706281017              2.88E-03
   2       397.999999938201        -0.135706281017              2.88E-03

                           Spin 1           |                 Spin 2           |
     Orb |    H-eigenvalues     Occupancies |    H-eigenvalues     Occupancies |
       1 |    -3.2659087989    1.0000000000 |    -3.2659087986    1.0000000000 | 
                          ------                             ------
     393 |    -0.1409432363    0.8061305705 |    -0.1409432363    0.8061305699 | 
     394 |    -0.1402856923    0.7766296431 |    -0.1402856922    0.7766296423 | 
     395 |    -0.1396724450    0.7463535083 |    -0.1396724453    0.7463535232 | 
     396 |    -0.1389929739    0.7097896567 |    -0.1389929742    0.7097896728 | 
     397 |    -0.1375149726    0.6206185451 |    -0.1375149729    0.6206185630 | 
                  Finite temp. Fermi level   |      Finite temp. Fermi level  
     398 |    -0.1353425298    0.4752745236 |    -0.1353425300    0.4752745419 | 
                 - Gap at zero temperature - |     - Gap at zero temperature -
     399 |    -0.1350751623    0.4571707918 |    -0.1350751625    0.4571708098 | 
     400 |    -0.1349399446    0.4480549481 |    -0.1349399439    0.4480549025 | 
     401 |    -0.1344225720    0.4135477833 |    -0.1344225714    0.4135477385 | 
     402 |    -0.1338433977    0.3759156182 |    -0.1338433971    0.3759155747 | 
                          ------                             ------
     576 |     0.7492795318    0.0000000000 |     0.7492795320    0.0000000000 | 

                            |  Abs_value |  Threshold | Converged
     Delta_Free_energy/atom |   2.65E-03 |   1.00E-06 |        No
     Delta_Energy/atom      |   2.65E-03 |   1.00E-04 |        No
     Delta_Entropy/atom     |   3.35E-06 |   1.00E-04 |       Yes
     Commutator             |   6.31E-04 |   1.00E-05 |        No
     Delta_Fermi_level      |   2.88E-03 |   1.00E-03 |        No

  Line search of the free energy minimum:
  Step_type        Step             Free_energy   Predicted_free_energy
.   Initial    0.000000    -5718.08518028146227

Performing  Pulay mixing of Hamiltonian with coefficients:
                        Spin 1               Spin 2
                1.000000000000       1.000000000000
Lambda-->       1.179762854021       1.179762857027     ... done

.    Trial1    0.055728    -5718.07201932345470

Performing  Pulay mixing of Hamiltonian with coefficients:
                        Spin 1               Spin 2
                1.000000000000       1.000000000000
Lambda-->       1.179762854021       1.179762857027     ... done

.    Trial2    0.021286    -5718.09672801948909

Performing  Pulay mixing of Hamiltonian with coefficients:
                        Spin 1               Spin 2
                1.000000000000       1.000000000000
Lambda-->       1.179762854021       1.179762857027     ... done

. Quadratic    0.022641    -5718.09677399722659    -5718.09676951587699

--------------------------------------------------------------------------------
  Iter                              Commutator    Free_energy(A=E-TS)     DeltaA
#    2                          0.000568661561   -5718.09677399722659  -1.16E-02

Step                       =       0.022641032559
Energy (E)                 =   -5717.993440727023
Entropy (-TS)              =      -0.103333270175
Free energy (A=E-TS)       =   -5718.096773997227
Est. 0K Energy 0.5*(E+A)   =   -5718.045107362124
Residual Non-orthogonality =       0.000000000000
Residual N_electrons       =       0.000000000028

Spin          Integrated_Ne            Fermi_level     Delta_Fermi_level
   1       398.000000040931        -0.134894308034              8.12E-04
   2       397.999999958858        -0.134894308034              8.12E-04

                           Spin 1           |                 Spin 2           |
     Orb |    H-eigenvalues     Occupancies |    H-eigenvalues     Occupancies |
       1 |    -3.2639565854    1.0000000000 |    -3.2639565852    1.0000000000 | 
                          ------                             ------
     393 |    -0.1401654154    0.8075788436 |    -0.1401654159    0.8075788625 | 
     394 |    -0.1395945666    0.7822823884 |    -0.1395945670    0.7822824092 | 
     395 |    -0.1388592309    0.7462895694 |    -0.1388592305    0.7462895490 | 
     396 |    -0.1381014975    0.7053131235 |    -0.1381014980    0.7053131544 | 
     397 |    -0.1366675284    0.6183432660 |    -0.1366675280    0.6183432407 | 
                  Finite temp. Fermi level   |      Finite temp. Fermi level  
     398 |    -0.1346133685    0.4808972501 |    -0.1346133691    0.4808972874 | 
                 - Gap at zero temperature - |     - Gap at zero temperature -
     399 |    -0.1342380978    0.4554768678 |    -0.1342380974    0.4554768414 | 
     400 |    -0.1340426824    0.4423225908 |    -0.1340426820    0.4423225646 | 
     401 |    -0.1335360467    0.4086364600 |    -0.1335360472    0.4086364963 | 
     402 |    -0.1329663201    0.3717686067 |    -0.1329663197    0.3717685820 | 
                          ------                             ------
     576 |     0.7488596482    0.0000000000 |     0.7488596486    0.0000000000 | 

                            |  Abs_value |  Threshold | Converged
     Delta_Free_energy/atom |   2.58E-04 |   1.00E-06 |        No
     Delta_Energy/atom      |   2.59E-04 |   1.00E-04 |        No
     Delta_Entropy/atom     |   1.30E-06 |   1.00E-04 |       Yes
     Commutator             |   5.69E-04 |   1.00E-05 |        No
     Delta_Fermi_level      |   8.12E-04 |   1.00E-03 |       Yes

  Line search of the free energy minimum:
  Step_type        Step             Free_energy   Predicted_free_energy
.   Initial    0.000000    -5718.09677399722659

Performing  Pulay mixing of Hamiltonian with coefficients:
                        Spin 1               Spin 2
                0.127904013140       0.127904011604
                0.872095986860       0.872095988396
Lambda-->       0.896750969381       0.896750971414     ... done

.    Trial1    0.022641    -5718.10283214653191

Performing  Pulay mixing of Hamiltonian with coefficients:
                        Spin 1               Spin 2
                0.127904013140       0.127904011604
                0.872095986860       0.872095988396
Lambda-->       0.896750969381       0.896750971414     ... done

.    Trial2    0.395959    -5717.96808073205648

Performing  Pulay mixing of Hamiltonian with coefficients:
                        Spin 1               Spin 2
                0.127904013140       0.127904011604
                0.872095986860       0.872095988396
Lambda-->       0.896750969381       0.896750971414     ... done

. Quadratic    0.095603    -5718.11203765683968    -5718.11128240787093

--------------------------------------------------------------------------------
  Iter                              Commutator    Free_energy(A=E-TS)     DeltaA
#    3                          0.000508731777   -5718.11203765683968  -1.53E-02

Step                       =       0.095603095611
Energy (E)                 =   -5718.009013962373
Entropy (-TS)              =      -0.103023694419
Free energy (A=E-TS)       =   -5718.112037656840
Est. 0K Energy 0.5*(E+A)   =   -5718.060525809606
Residual Non-orthogonality =       0.000000000000
Residual N_electrons       =       0.000000000048

Spin          Integrated_Ne            Fermi_level     Delta_Fermi_level
   1       398.000000044128        -0.131747259730              3.15E-03
   2       397.999999955509        -0.131747259730              3.15E-03

                           Spin 1           |                 Spin 2           |
     Orb |    H-eigenvalues     Occupancies |    H-eigenvalues     Occupancies |
       1 |    -3.2565509054    1.0000000000 |    -3.2565509054    1.0000000000 | 
                          ------                             ------
     394 |    -0.1369312369    0.8038675985 |    -0.1369312367    0.8038675901 | 
     395 |    -0.1356597547    0.7435788529 |    -0.1356597552    0.7435788777 | 
     396 |    -0.1346594385    0.6883574271 |    -0.1346594381    0.6883574028 | 
     397 |    -0.1333987841    0.6104981616 |    -0.1333987837    0.6104981331 | 
     398 |    -0.1319213461    0.5118407196 |    -0.1319213456    0.5118406877 | 
                 - Gap at zero temperature - |     - Gap at zero temperature -
                  Finite temp. Fermi level   |      Finite temp. Fermi level  
     399 |    -0.1309253979    0.4443213731 |    -0.1309253974    0.4443213404 | 
     400 |    -0.1306468666    0.4256956316 |    -0.1306468661    0.4256955988 | 
     401 |    -0.1301561303    0.3934168102 |    -0.1301561306    0.3934168344 | 
     402 |    -0.1295176259    0.3528078412 |    -0.1295176262    0.3528078635 | 
     403 |    -0.1287775998    0.3082970456 |    -0.1287776001    0.3082970656 | 
                          ------                             ------
     576 |     0.7472383024    0.0000000000 |     0.7472383026    0.0000000000 | 

                            |  Abs_value |  Threshold | Converged
     Delta_Free_energy/atom |   3.39E-04 |   1.00E-06 |        No
     Delta_Energy/atom      |   3.46E-04 |   1.00E-04 |        No
     Delta_Entropy/atom     |   6.88E-06 |   1.00E-04 |       Yes
     Commutator             |   5.09E-04 |   1.00E-05 |        No
     Delta_Fermi_level      |   3.15E-03 |   1.00E-03 |        No

  Line search of the free energy minimum:
  Step_type        Step             Free_energy   Predicted_free_energy
.   Initial    0.000000    -5718.11203765683968

Performing  Pulay mixing of Hamiltonian with coefficients:
                        Spin 1               Spin 2
               -2.510881773413      -2.510881773176
                0.948942747818       0.948942748195
                2.561939025596       2.561939024981
Lambda-->       0.092597989413       0.092597988854     ... done

.    Trial1    0.095603    -5718.13879579061086

Performing  Pulay mixing of Hamiltonian with coefficients:
                        Spin 1               Spin 2
               -2.510881773413      -2.510881773176
                0.948942747818       0.948942748195
                2.561939025596       2.561939024981
Lambda-->       0.092597989413       0.092597988854     ... done

.    Trial2    0.441052    -5717.84017459786719

Performing  Pulay mixing of Hamiltonian with coefficients:
                        Spin 1               Spin 2
               -2.510881773413      -2.510881773176
                0.948942747818       0.948942748195
                2.561939025596       2.561939024981
Lambda-->       0.092597989413       0.092597988854     ... done

. Quadratic    0.101739    -5718.13759883420880    -5718.13889347878285

Performing  Pulay mixing of Hamiltonian with coefficients:
                        Spin 1               Spin 2
               -2.510881773413      -2.510881773176
                0.948942747818       0.948942748195
                2.561939025596       2.561939024981
Lambda-->       0.092597989413       0.092597988854     ... done

.     Cubic    0.075847    -5718.14173899085745    -5718.14049871454608

--------------------------------------------------------------------------------
  Iter                              Commutator    Free_energy(A=E-TS)     DeltaA
#    4                          0.000266630788   -5718.14173899085745  -2.97E-02

Step                       =       0.075846962502
Energy (E)                 =   -5718.039894883855
Entropy (-TS)              =      -0.101844107023
Free energy (A=E-TS)       =   -5718.141738990857
Est. 0K Energy 0.5*(E+A)   =   -5718.090816937356
Residual Non-orthogonality =       0.000000000000
Residual N_electrons       =      -0.000000000020

Spin          Integrated_Ne            Fermi_level     Delta_Fermi_level
   1       398.000000030623        -0.124623522962              7.12E-03
   2       397.999999969535        -0.124623522962              7.12E-03

                           Spin 1           |                 Spin 2           |
     Orb |    H-eigenvalues     Occupancies |    H-eigenvalues     Occupancies |
       1 |    -3.2397850925    1.0000000000 |    -3.2397850923    1.0000000000 | 
                          ------                             ------
     394 |    -0.1297874608    0.8030064265 |    -0.1297874612    0.8030064433 | 
     395 |    -0.1283237004    0.7324088322 |    -0.1283236998    0.7324088044 | 
     396 |    -0.1270571606    0.6597617001 |    -0.1270571609    0.6597617154 | 
     397 |    -0.1262917744    0.6115799664 |    -0.1262917747    0.6115799824 | 
     398 |    -0.1259769252    0.5910439739 |    -0.1259769246    0.5910439391 | 
                 - Gap at zero temperature - |     - Gap at zero temperature -
                  Finite temp. Fermi level   |      Finite temp. Fermi level  
     399 |    -0.1232802833    0.4096246172 |    -0.1232802835    0.4096246328 | 
     400 |    -0.1229465547    0.3878567181 |    -0.1229465541    0.3878566831 | 
     401 |    -0.1224107363    0.3538553218 |    -0.1224107365    0.3538553363 | 
     402 |    -0.1219412874    0.3252210647 |    -0.1219412869    0.3252210322 | 
     403 |    -0.1218797922    0.3215595777 |    -0.1218797925    0.3215595914 | 
                          ------                             ------
     576 |     0.7422532266    0.0000000000 |     0.7422532269    0.0000000000 | 

                            |  Abs_value |  Threshold | Converged
     Delta_Free_energy/atom |   6.60E-04 |   1.00E-06 |        No
     Delta_Energy/atom      |   6.86E-04 |   1.00E-04 |        No
     Delta_Entropy/atom     |   2.62E-05 |   1.00E-04 |       Yes
     Commutator             |   2.67E-04 |   1.00E-05 |        No
     Delta_Fermi_level      |   7.12E-03 |   1.00E-03 |        No

  Line search of the free energy minimum:
  Step_type        Step             Free_energy   Predicted_free_energy
.   Initial    0.000000    -5718.14173899085745

Performing  Pulay mixing of Hamiltonian with coefficients:
                        Spin 1               Spin 2
               -1.341988179633      -1.341988183582
                0.533414147976       0.533414149560
                1.391065016650       1.391065020336
                0.417509015007       0.417509013685
Lambda-->       0.051052953220       0.051052953084     ... done

.    Trial1    0.075847    -5718.14452411331695

Performing  Pulay mixing of Hamiltonian with coefficients:
                        Spin 1               Spin 2
               -1.341988179633      -1.341988183582
                0.533414147976       0.533414149560
                1.391065016650       1.391065020336
                0.417509015007       0.417509013685
Lambda-->       0.051052953220       0.051052953084     ... done

.    Trial2    0.428842    -5718.13899176242467

Performing  Pulay mixing of Hamiltonian with coefficients:
                        Spin 1               Spin 2
               -1.341988179633      -1.341988183582
                0.533414147976       0.533414149560
                1.391065016650       1.391065020336
                0.417509015007       0.417509013685
Lambda-->       0.051052953220       0.051052953084     ... done

. Quadratic    0.188203    -5718.14501702046164    -5718.14606642184299

--------------------------------------------------------------------------------
  Iter                              Commutator    Free_energy(A=E-TS)     DeltaA
#    5                          0.000199969352   -5718.14501702046164  -3.28E-03

Step                       =       0.188203437831
Energy (E)                 =   -5718.043247763124
Entropy (-TS)              =      -0.101769257329
Free energy (A=E-TS)       =   -5718.145017020462
Est. 0K Energy 0.5*(E+A)   =   -5718.094132391792
Residual Non-orthogonality =       0.000000000000
Residual N_electrons       =       0.000000000008

Spin          Integrated_Ne            Fermi_level     Delta_Fermi_level
   1       398.000000111194        -0.125373655308             -7.50E-04
   2       397.999999888744        -0.125373655308             -7.50E-04

                           Spin 1           |                 Spin 2           |
     Orb |    H-eigenvalues     Occupancies |    H-eigenvalues     Occupancies |
       1 |    -3.2397988946    1.0000000000 |    -3.2397988944    1.0000000000 | 
                          ------                             ------
     394 |    -0.1306549611    0.8080097218 |    -0.1306549609    0.8080097118 | 
     395 |    -0.1290617925    0.7317662291 |    -0.1290617923    0.7317662162 | 
     396 |    -0.1277295345    0.6549959992 |    -0.1277295340    0.6549959698 | 
     397 |    -0.1270264785    0.6105821950 |    -0.1270264782    0.6105821798 | 
     398 |    -0.1268012821    0.5959168621 |    -0.1268012817    0.5959168355 | 
                 - Gap at zero temperature - |     - Gap at zero temperature -
                  Finite temp. Fermi level   |      Finite temp. Fermi level  
     399 |    -0.1240582574    0.4114580372 |    -0.1240582573    0.4114580266 | 
     400 |    -0.1236023576    0.3817802082 |    -0.1236023571    0.3817801756 | 
     401 |    -0.1231526824    0.3533461650 |    -0.1231526823    0.3533461605 | 
     402 |    -0.1227555474    0.3290621655 |    -0.1227555471    0.3290621430 | 
     403 |    -0.1225876267    0.3190537553 |    -0.1225876270    0.3190537715 | 
                          ------                             ------
     576 |     0.7379032742    0.0000000000 |     0.7379032745    0.0000000000 | 

                            |  Abs_value |  Threshold | Converged
     Delta_Free_energy/atom |   7.28E-05 |   1.00E-06 |        No
     Delta_Energy/atom      |   7.45E-05 |   1.00E-04 |       Yes
     Delta_Entropy/atom     |   1.66E-06 |   1.00E-04 |       Yes
     Commutator             |   2.00E-04 |   1.00E-05 |        No
     Delta_Fermi_level      |   7.50E-04 |   1.00E-03 |       Yes

  Line search of the free energy minimum:
  Step_type        Step             Free_energy   Predicted_free_energy
.   Initial    0.000000    -5718.14501702046164

Performing  Pulay mixing of Hamiltonian with coefficients:
                        Spin 1               Spin 2
               -1.017370732607      -1.017370735074
                0.407693718236       0.407693718710
                1.040912132138       1.040912134276
                0.194670465810       0.194670465651
                0.374094416422       0.374094416437
Lambda-->       0.044221690433       0.044221690345     ... done

.    Trial1    0.188203    -5718.13679735047845

Performing  Pulay mixing of Hamiltonian with coefficients:
                        Spin 1               Spin 2
               -1.017370732607      -1.017370735074
                0.407693718236       0.407693718710
                1.040912132138       1.040912134276
                0.194670465810       0.194670465651
                0.374094416422       0.374094416437
Lambda-->       0.044221690433       0.044221690345     ... done

.    Trial2    0.071887    -5718.14445570428052

Performing  Pulay mixing of Hamiltonian with coefficients:
                        Spin 1               Spin 2
               -1.017370732607      -1.017370735074
                0.407693718236       0.407693718710
                1.040912132138       1.040912134276
                0.194670465810       0.194670465651
                0.374094416422       0.374094416437
Lambda-->       0.044221690433       0.044221690345     ... done

. Quadratic    0.023282    -5718.14479119543466    -5718.14518416624651

Performing  Pulay mixing of Hamiltonian with coefficients:
                        Spin 1               Spin 2
               -1.017370732607      -1.017370735074
                0.407693718236       0.407693718710
                1.040912132138       1.040912134276
                0.194670465810       0.194670465651
                0.374094416422       0.374094416437
Lambda-->       0.044221690433       0.044221690345     ... done

.    Trial4    0.008893    -5718.14456889593657

Performing  Pulay mixing of Hamiltonian with coefficients:
                        Spin 1               Spin 2
               -1.017370732607      -1.017370735074
                0.407693718236       0.407693718710
                1.040912132138       1.040912134276
                0.194670465810       0.194670465651
                0.374094416422       0.374094416437
Lambda-->       0.044221690433       0.044221690345     ... done

.   Quartic    0.049555    -5718.14481837913445    -5718.14559626135906

Performing  Pulay mixing of Hamiltonian with coefficients:
                        Spin 1               Spin 2
               -1.017370732607      -1.017370735074
                0.407693718236       0.407693718710
                1.040912132138       1.040912134276
                0.194670465810       0.194670465651
                0.374094416422       0.374094416437
Lambda-->       0.044221690433       0.044221690345     ... done

.    Trial6    0.000089    -5718.14436064604706

Performing  Pulay mixing of Hamiltonian with coefficients:
                        Spin 1               Spin 2
               -1.017370732607      -1.017370735074
                0.407693718236       0.407693718710
                1.040912132138       1.040912134276
                0.194670465810       0.194670465651
                0.374094416422       0.374094416437
Lambda-->       0.044221690433       0.044221690345     ... done

.  NoMinFnd    0.049555    -5718.14481837923540

--------------------------------------------------------------------------------
  Iter                              Commutator    Free_energy(A=E-TS)     DeltaA
#    6                          0.000202903130   -5718.14481837923540   1.99E-04

Step                       =       0.049555389538
Energy (E)                 =   -5718.042871919431
Entropy (-TS)              =      -0.101946459856
Free energy (A=E-TS)       =   -5718.144818379235
Est. 0K Energy 0.5*(E+A)   =   -5718.093845149333
Residual Non-orthogonality =       0.000000000000
Residual N_electrons       =      -0.000000000051

Spin          Integrated_Ne            Fermi_level     Delta_Fermi_level
   1       398.000000008974        -0.125308148097              6.55E-05
   2       397.999999991431        -0.125308148097              6.55E-05

                           Spin 1           |                 Spin 2           |
     Orb |    H-eigenvalues     Occupancies |    H-eigenvalues     Occupancies |
       1 |    -3.2401193205    1.0000000000 |    -3.2401193206    1.0000000000 | 
                          ------                             ------
     394 |    -0.1306834363    0.8119458200 |    -0.1306834355    0.8119457847 | 
     395 |    -0.1289679924    0.7302523471 |    -0.1289679920    0.7302523288 | 
     396 |    -0.1276506335    0.6541719233 |    -0.1276506331    0.6541719020 | 
     397 |    -0.1269289397    0.6085077192 |    -0.1269289401    0.6085077466 | 
     398 |    -0.1266496949    0.5902639767 |    -0.1266496946    0.5902639537 | 
                 - Gap at zero temperature - |     - Gap at zero temperature -
                  Finite temp. Fermi level   |      Finite temp. Fermi level  
     399 |    -0.1240215029    0.4133540173 |    -0.1240215033    0.4133540445 | 
     400 |    -0.1236497139    0.3890548216 |    -0.1236497135    0.3890547984 | 
     401 |    -0.1231909328    0.3598238500 |    -0.1231909332    0.3598238756 | 
     402 |    -0.1226084879    0.3241813845 |    -0.1226084883    0.3241814088 | 
     403 |    -0.1224751948    0.3162860186 |    -0.1224751952    0.3162860426 | 
                          ------                             ------
     576 |     0.7400607783    0.0000000000 |     0.7400607789    0.0000000000 | 

                            |  Abs_value |  Threshold | Converged
     Delta_Free_energy/atom |   4.41E-06 |   1.00E-06 |        No
     Delta_Energy/atom      |   8.35E-06 |   1.00E-04 |       Yes
     Delta_Entropy/atom     |   3.94E-06 |   1.00E-04 |       Yes
     Commutator             |   2.03E-04 |   1.00E-05 |        No
     Delta_Fermi_level      |   6.55E-05 |   1.00E-03 |       Yes

  Line search of the free energy minimum:
  Step_type        Step             Free_energy   Predicted_free_energy
.   Initial    0.000000    -5718.14481837923540

Performing  Pulay mixing of Hamiltonian with coefficients:
                        Spin 1               Spin 2
                0.901727300531       0.901727311533
               -0.353713540858      -0.353713545740
               -0.971697678024      -0.971697689721
               -0.762484476751      -0.762484479208
                0.727805268652       0.727805274497
                1.458363126450       1.458363128640
Lambda-->       0.028086493914       0.028086493883     ... done

.    Trial1    0.049555    -5718.14755530171806

Performing  Pulay mixing of Hamiltonian with coefficients:
                        Spin 1               Spin 2
                0.901727300531       0.901727311533
               -0.353713540858      -0.353713545740
               -0.971697678024      -0.971697689721
               -0.762484476751      -0.762484479208
                0.727805268652       0.727805274497
                1.458363126450       1.458363128640
Lambda-->       0.028086493914       0.028086493883     ... done

.    Trial2    0.412593    -5718.12619270754112

Performing  Pulay mixing of Hamiltonian with coefficients:
                        Spin 1               Spin 2
                0.901727300531       0.901727311533
               -0.353713540858      -0.353713545740
               -0.971697678024      -0.971697689721
               -0.762484476751      -0.762484479208
                0.727805268652       0.727805274497
                1.458363126450       1.458363128640
Lambda-->       0.028086493914       0.028086493883     ... done

. Quadratic    0.124658    -5718.14686433583756    -5718.14911474334167

Performing  Pulay mixing of Hamiltonian with coefficients:
                        Spin 1               Spin 2
                0.901727300531       0.901727311533
               -0.353713540858      -0.353713545740
               -0.971697678024      -0.971697689721
               -0.762484476751      -0.762484479208
                0.727805268652       0.727805274497
                1.458363126450       1.458363128640
Lambda-->       0.028086493914       0.028086493883     ... done

.     Cubic    0.075785    -5718.14754027285107    -5718.14789543915776

Performing  Pulay mixing of Hamiltonian with coefficients:
                        Spin 1               Spin 2
                0.901727300531       0.901727311533
               -0.353713540858      -0.353713545740
               -0.971697678024      -0.971697689721
               -0.762484476751      -0.762484479208
                0.727805268652       0.727805274497
                1.458363126450       1.458363128640
Lambda-->       0.028086493914       0.028086493883     ... done

.   Quartic    0.287751    -5718.13860917573766    -5718.14976510944143

Performing  Pulay mixing of Hamiltonian with coefficients:
                        Spin 1               Spin 2
                0.901727300531       0.901727311533
               -0.353713540858      -0.353713545740
               -0.971697678024      -0.971697689721
               -0.762484476751      -0.762484479208
                0.727805268652       0.727805274497
                1.458363126450       1.458363128640
Lambda-->       0.028086493914       0.028086493883     ... done

.  NoMinFnd    0.049555    -5718.14755530171078

--------------------------------------------------------------------------------
  Iter                              Commutator    Free_energy(A=E-TS)     DeltaA
#    7                          0.000131211175   -5718.14755530171078  -2.74E-03

Step                       =       0.049555389538
Energy (E)                 =   -5718.045748165337
Entropy (-TS)              =      -0.101807136385
Free energy (A=E-TS)       =   -5718.147555301711
Est. 0K Energy 0.5*(E+A)   =   -5718.096651733524
Residual Non-orthogonality =       0.000000000000
Residual N_electrons       =      -0.000000000012

Spin          Integrated_Ne            Fermi_level     Delta_Fermi_level
   1       398.000000049247        -0.125710258091             -4.02E-04
   2       397.999999950847        -0.125710258091             -4.02E-04

                           Spin 1           |                 Spin 2           |
     Orb |    H-eigenvalues     Occupancies |    H-eigenvalues     Occupancies |
       1 |    -3.2381247291    1.0000000000 |    -3.2381247285    1.0000000000 | 
                          ------                             ------
     394 |    -0.1311275144    0.8136833592 |    -0.1311275148    0.8136833744 | 
     395 |    -0.1293551467    0.7294499352 |    -0.1293551471    0.7294499549 | 
     396 |    -0.1280194218    0.6521177428 |    -0.1280194221    0.6521177654 | 
     397 |    -0.1274552573    0.6165293191 |    -0.1274552577    0.6165293427 | 
     398 |    -0.1270875200    0.5926123773 |    -0.1270875196    0.5926123503 | 
                 - Gap at zero temperature - |     - Gap at zero temperature -
                  Finite temp. Fermi level   |      Finite temp. Fermi level  
     399 |    -0.1243865012    0.4109073211 |    -0.1243865007    0.4109072940 | 
     400 |    -0.1239444625    0.3821336535 |    -0.1239444621    0.3821336270 | 
     401 |    -0.1234952670    0.3537181848 |    -0.1234952666    0.3537181591 | 
     402 |    -0.1230857308    0.3286766162 |    -0.1230857304    0.3286765914 | 
     403 |    -0.1228414473    0.3141797802 |    -0.1228414477    0.3141798015 | 
                          ------                             ------
     576 |     0.7340433044    0.0000000000 |     0.7340433045    0.0000000000 | 

                            |  Abs_value |  Threshold | Converged
     Delta_Free_energy/atom |   6.08E-05 |   1.00E-06 |        No
     Delta_Energy/atom      |   6.39E-05 |   1.00E-04 |       Yes
     Delta_Entropy/atom     |   3.10E-06 |   1.00E-04 |       Yes
     Commutator             |   1.31E-04 |   1.00E-05 |        No
     Delta_Fermi_level      |   4.02E-04 |   1.00E-03 |       Yes

  Line search of the free energy minimum:
  Step_type        Step             Free_energy   Predicted_free_energy
.   Initial    0.000000    -5718.14755530171078

Performing  Pulay mixing of Hamiltonian with coefficients:
                        Spin 1               Spin 2
                0.566436376502       0.566436380123
               -0.212337541947      -0.212337542510
               -0.604233878287      -0.604233881600
               -0.218372637062      -0.218372632432
               -0.477825703835      -0.477825704722
               -0.069817592926      -0.069817601078
                2.016150977555       2.016150982218
Lambda-->       0.012986995053       0.012986994974     ... done

.    Trial1    0.049555    -5718.14890018069400

Performing  Pulay mixing of Hamiltonian with coefficients:
                        Spin 1               Spin 2
                0.566436376502       0.566436380123
               -0.212337541947      -0.212337542510
               -0.604233878287      -0.604233881600
               -0.218372637062      -0.218372632432
               -0.477825703835      -0.477825704722
               -0.069817592926      -0.069817601078
                2.016150977555       2.016150982218
Lambda-->       0.012986995053       0.012986994974     ... done

.    Trial2    0.412593    -5718.12955337827589

Performing  Pulay mixing of Hamiltonian with coefficients:
                        Spin 1               Spin 2
                0.566436376502       0.566436380123
               -0.212337541947      -0.212337542509
               -0.604233878287      -0.604233881600
               -0.218372637062      -0.218372632432
               -0.477825703835      -0.477825704722
               -0.069817592926      -0.069817601078
                2.016150977555       2.016150982218
Lambda-->       0.012986995053       0.012986994974     ... done

. Quadratic    0.094386    -5718.14863540263195    -5718.14929197381844

Performing  Pulay mixing of Hamiltonian with coefficients:
                        Spin 1               Spin 2
                0.566436376502       0.566436380123
               -0.212337541947      -0.212337542510
               -0.604233878287      -0.604233881600
               -0.218372637062      -0.218372632432
               -0.477825703835      -0.477825704722
               -0.069817592926      -0.069817601078
                2.016150977555       2.016150982218
Lambda-->       0.012986995053       0.012986994974     ... done

.     Cubic    0.062419    -5718.14888926248477    -5718.14895565894858

Performing  Pulay mixing of Hamiltonian with coefficients:
                        Spin 1               Spin 2
                0.566436376502       0.566436380123
               -0.212337541947      -0.212337542510
               -0.604233878287      -0.604233881600
               -0.218372637062      -0.218372632432
               -0.477825703835      -0.477825704722
               -0.069817592926      -0.069817601078
                2.016150977555       2.016150982218
Lambda-->       0.012986995053       0.012986994974     ... done

.   Quartic    0.273194    -5718.14148410511825    -5718.15015572574430

Performing  Pulay mixing of Hamiltonian with coefficients:
                        Spin 1               Spin 2
                0.566436376502       0.566436380123
               -0.212337541947      -0.212337542510
               -0.604233878287      -0.604233881600
               -0.218372637062      -0.218372632432
               -0.477825703835      -0.477825704722
               -0.069817592926      -0.069817601078
                2.016150977555       2.016150982218
Lambda-->       0.012986995053       0.012986994974     ... done

.  NoMinFnd    0.049555    -5718.14890018069946

--------------------------------------------------------------------------------
  Iter                              Commutator    Free_energy(A=E-TS)     DeltaA
#    8                          0.000064656483   -5718.14890018069946  -1.34E-03

Step                       =       0.049555389538
Energy (E)                 =   -5718.047111635166
Entropy (-TS)              =      -0.101788545468
Free energy (A=E-TS)       =   -5718.148900180699
Est. 0K Energy 0.5*(E+A)   =   -5718.098005907933
Residual Non-orthogonality =       0.000000000000
Residual N_electrons       =       0.000000000065

Spin          Integrated_Ne            Fermi_level     Delta_Fermi_level
   1       398.000000083730        -0.126257543703             -5.47E-04
   2       397.999999915753        -0.126257543703             -5.47E-04

                           Spin 1           |                 Spin 2           |
     Orb |    H-eigenvalues     Occupancies |    H-eigenvalues     Occupancies |
       1 |    -3.2352002102    1.0000000000 |    -3.2352002100    1.0000000000 | 
                          ------                             ------
     394 |    -0.1316988280    0.8146725670 |    -0.1316988282    0.8146725744 | 
     395 |    -0.1298562845    0.7269645344 |    -0.1298562842    0.7269645164 | 
     396 |    -0.1284951355    0.6476864547 |    -0.1284951352    0.6476864342 | 
     397 |    -0.1281979199    0.6290183851 |    -0.1281979204    0.6290184136 | 
     398 |    -0.1276077317    0.5908325481 |    -0.1276077314    0.5908325266 | 
                 - Gap at zero temperature - |     - Gap at zero temperature -
                  Finite temp. Fermi level   |      Finite temp. Fermi level  
     399 |    -0.1248771268    0.4071803712 |    -0.1248771265    0.4071803503 | 
     400 |    -0.1244571205    0.3799113596 |    -0.1244571202    0.3799113392 | 
     401 |    -0.1239796996    0.3498181875 |    -0.1239796993    0.3498181678 | 
     402 |    -0.1236527010    0.3298596013 |    -0.1236527007    0.3298595822 | 
     403 |    -0.1233537487    0.3121321870 |    -0.1233537484    0.3121321686 | 
                          ------                             ------
     576 |     0.7269224968    0.0000000000 |     0.7269224971    0.0000000000 | 

                            |  Abs_value |  Threshold | Converged
     Delta_Free_energy/atom |   2.99E-05 |   1.00E-06 |        No
     Delta_Energy/atom      |   3.03E-05 |   1.00E-04 |       Yes
     Delta_Entropy/atom     |   4.13E-07 |   1.00E-04 |       Yes
     Commutator             |   6.47E-05 |   1.00E-05 |        No
     Delta_Fermi_level      |   5.47E-04 |   1.00E-03 |       Yes

  Line search of the free energy minimum:
  Step_type        Step             Free_energy   Predicted_free_energy
.   Initial    0.000000    -5718.14890018069946

Performing  Pulay mixing of Hamiltonian with coefficients:
                        Spin 1               Spin 2
               -0.625234370813      -0.625234381765
                0.280557640562       0.280557644190
                0.673554099815       0.673554110933
                0.464744728504       0.464744728612
               -0.613397587841      -0.613397580343
               -1.007679160634      -1.007679151741
                0.123927973090       0.123927950960
                1.703526677317       1.703526679153
Lambda-->       0.003121806428       0.003121806332     ... done

.    Trial1    0.049555    -5718.14906840017557

Performing  Pulay mixing of Hamiltonian with coefficients:
                        Spin 1               Spin 2
               -0.625234370813      -0.625234381765
                0.280557640562       0.280557644190
                0.673554099815       0.673554110933
                0.464744728504       0.464744728612
               -0.613397587841      -0.613397580343
               -1.007679160634      -1.007679151741
                0.123927973090       0.123927950960
                1.703526677317       1.703526679153
Lambda-->       0.003121806428       0.003121806332     ... done

.    Trial2    0.412593    -5718.14208682477783

Performing  Pulay mixing of Hamiltonian with coefficients:
                        Spin 1               Spin 2
               -0.625234370813      -0.625234381765
                0.280557640562       0.280557644190
                0.673554099815       0.673554110933
                0.464744728504       0.464744728612
               -0.613397587841      -0.613397580343
               -1.007679160634      -1.007679151741
                0.123927973090       0.123927950960
                1.703526677317       1.703526679153
Lambda-->       0.003121806428       0.003121806332     ... done

. Quadratic    0.055729    -5718.14906635551597    -5718.14907049015346

Performing  Pulay mixing of Hamiltonian with coefficients:
                        Spin 1               Spin 2
               -0.625234370813      -0.625234381765
                0.280557640562       0.280557644190
                0.673554099815       0.673554110933
                0.464744728504       0.464744728612
               -0.613397587841      -0.613397580343
               -1.007679160634      -1.007679151741
                0.123927973090       0.123927950960
                1.703526677317       1.703526679153
Lambda-->       0.003121806428       0.003121806332     ... done

.     Cubic    0.050100    -5718.14906838525076    -5718.14906841957782

Performing  Pulay mixing of Hamiltonian with coefficients:
                        Spin 1               Spin 2
               -0.625234370813      -0.625234381765
                0.280557640562       0.280557644190
                0.673554099815       0.673554110933
                0.464744728504       0.464744728612
               -0.613397587841      -0.613397580343
               -1.007679160634      -1.007679151741
                0.123927973090       0.123927950960
                1.703526677317       1.703526679153
Lambda-->       0.003121806428       0.003121806332     ... done

.   Quartic    0.004487    -5718.14895840866120    -5718.14893188795850

Performing  Pulay mixing of Hamiltonian with coefficients:
                        Spin 1               Spin 2
               -0.625234370813      -0.625234381765
                0.280557640562       0.280557644190
                0.673554099815       0.673554110933
                0.464744728504       0.464744728612
               -0.613397587841      -0.613397580343
               -1.007679160634      -1.007679151741
                0.123927973090       0.123927950960
                1.703526677317       1.703526679153
Lambda-->       0.003121806428       0.003121806332     ... done

.  NoMinFnd    0.049555    -5718.14906840017011

--------------------------------------------------------------------------------
  Iter                              Commutator    Free_energy(A=E-TS)     DeltaA
#    9                          0.000039494393   -5718.14906840017011  -1.68E-04

Step                       =       0.049555389538
Energy (E)                 =   -5718.047261490111
Entropy (-TS)              =      -0.101806910077
Free energy (A=E-TS)       =   -5718.149068400170
Est. 0K Energy 0.5*(E+A)   =   -5718.098164945141
Residual Non-orthogonality =       0.000000000000
Residual N_electrons       =      -0.000000000018

Spin          Integrated_Ne            Fermi_level     Delta_Fermi_level
   1       398.000000019747        -0.127162723547             -9.05E-04
   2       397.999999980399        -0.127162723547             -9.05E-04

                           Spin 1           |                 Spin 2           |
     Orb |    H-eigenvalues     Occupancies |    H-eigenvalues     Occupancies |
       1 |    -3.2329962745    1.0000000000 |    -3.2329962744    1.0000000000 | 
                          ------                             ------
     394 |    -0.1326432896    0.8162810077 |    -0.1326432898    0.8162810162 | 
     395 |    -0.1307499160    0.7263403482 |    -0.1307499159    0.7263403410 | 
     396 |    -0.1294093458    0.6482469842 |    -0.1294093456    0.6482469760 | 
     397 |    -0.1291955614    0.6348703466 |    -0.1291955613    0.6348703383 | 
     398 |    -0.1284669166    0.5878034172 |    -0.1284669165    0.5878034085 | 
                 - Gap at zero temperature - |     - Gap at zero temperature -
                  Finite temp. Fermi level   |      Finite temp. Fermi level  
     399 |    -0.1257750123    0.4067013350 |    -0.1257750122    0.4067013266 | 
     400 |    -0.1253538200    0.3793678751 |    -0.1253538198    0.3793678670 | 
     401 |    -0.1248342000    0.3466880857 |    -0.1248342006    0.3466881257 | 
     402 |    -0.1245360722    0.3285490929 |    -0.1245360720    0.3285490853 | 
     403 |    -0.1242577705    0.3120645305 |    -0.1242577704    0.3120645231 | 
                          ------                             ------
     576 |     0.7205770167    0.0000000000 |     0.7205770169    0.0000000000 | 

                            |  Abs_value |  Threshold | Converged
     Delta_Free_energy/atom |   3.74E-06 |   1.00E-06 |        No
     Delta_Energy/atom      |   3.33E-06 |   1.00E-04 |       Yes
     Delta_Entropy/atom     |   4.08E-07 |   1.00E-04 |       Yes
     Commutator             |   3.95E-05 |   1.00E-05 |        No
     Delta_Fermi_level      |   9.05E-04 |   1.00E-03 |       Yes

  Line search of the free energy minimum:
  Step_type        Step             Free_energy   Predicted_free_energy
.   Initial    0.000000    -5718.14906840017011

Performing  Pulay mixing of Hamiltonian with coefficients:
                        Spin 1               Spin 2
               -0.444073989544      -0.444074002571
                0.188207512579       0.188207518815
                0.477834957735       0.477834971571
                0.264570200834       0.264570207616
               -0.274091688793      -0.274091698326
               -0.531928853307      -0.531928865989
               -0.119737542642      -0.119737541703
                0.780550212730       0.780550242263
                0.658669190408       0.658669168325
Lambda-->       0.002078748928       0.002078748887     ... done

.    Trial1    0.049555    -5718.14909448099388

Performing  Pulay mixing of Hamiltonian with coefficients:
                        Spin 1               Spin 2
               -0.444073989544      -0.444074002571
                0.188207512579       0.188207518815
                0.477834957735       0.477834971571
                0.264570200834       0.264570207616
               -0.274091688793      -0.274091698326
               -0.531928853307      -0.531928865989
               -0.119737542642      -0.119737541703
                0.780550212730       0.780550242263
                0.658669190408       0.658669168325
Lambda-->       0.002078748928       0.002078748887     ... done

.    Trial2    0.412593    -5718.14712167515881

Performing  Pulay mixing of Hamiltonian with coefficients:
                        Spin 1               Spin 2
               -0.444073989544      -0.444074002571
                0.188207512579       0.188207518815
                0.477834957735       0.477834971571
                0.264570200834       0.264570207616
               -0.274091688793      -0.274091698326
               -0.531928853307      -0.531928865989
               -0.119737542642      -0.119737541703
                0.780550212730       0.780550242262
                0.658669190408       0.658669168325
Lambda-->       0.002078748928       0.002078748887     ... done

. Quadratic    0.042993    -5718.14908717731851    -5718.14909510307825

Performing  Pulay mixing of Hamiltonian with coefficients:
                        Spin 1               Spin 2
               -0.444073989544      -0.444074002571
                0.188207512579       0.188207518815
                0.477834957735       0.477834971571
                0.264570200834       0.264570207616
               -0.274091688793      -0.274091698326
               -0.531928853307      -0.531928865989
               -0.119737542642      -0.119737541703
                0.780550212730       0.780550242263
                0.658669190408       0.658669168325
Lambda-->       0.002078748928       0.002078748887     ... done

.     Cubic    0.173508    -5718.14894419566826    -5718.14923985509176

Performing  Pulay mixing of Hamiltonian with coefficients:
                        Spin 1               Spin 2
               -0.444073989544      -0.444074002571
                0.188207512579       0.188207518815
                0.477834957735       0.477834971571
                0.264570200834       0.264570207616
               -0.274091688793      -0.274091698326
               -0.531928853307      -0.531928865989
               -0.119737542642      -0.119737541703
                0.780550212730       0.780550242262
                0.658669190408       0.658669168325
Lambda-->       0.002078748928       0.002078748887     ... done

.   Quartic    0.095707    -5718.14910241700545    -5718.14912884340902

--------------------------------------------------------------------------------
  Iter                              Commutator    Free_energy(A=E-TS)     DeltaA
#   10                          0.000038733112   -5718.14910241700545  -3.40E-05

Step                       =       0.095706947674
Energy (E)                 =   -5718.047298552590
Entropy (-TS)              =      -0.101803864475
Free energy (A=E-TS)       =   -5718.149102417005
Est. 0K Energy 0.5*(E+A)   =   -5718.098200484797
Residual Non-orthogonality =       0.000000000000
Residual N_electrons       =      -0.000000000060

Spin          Integrated_Ne            Fermi_level     Delta_Fermi_level
   1       398.000000019339        -0.127330744488             -1.68E-04
   2       397.999999981130        -0.127330744488             -1.68E-04

                           Spin 1           |                 Spin 2           |
     Orb |    H-eigenvalues     Occupancies |    H-eigenvalues     Occupancies |
       1 |    -3.2324602150    1.0000000000 |    -3.2324602144    1.0000000000 | 
                          ------                             ------
     394 |    -0.1327998509    0.8158129005 |    -0.1327998510    0.8158129061 | 
     395 |    -0.1308863755    0.7246299193 |    -0.1308863753    0.7246299078 | 
     396 |    -0.1295624173    0.6473188367 |    -0.1295624171    0.6473188233 | 
     397 |    -0.1293528397    0.6341924410 |    -0.1293528395    0.6341924274 | 
     398 |    -0.1286428894    0.5883275909 |    -0.1286428892    0.5883275766 | 
                 - Gap at zero temperature - |     - Gap at zero temperature -
                  Finite temp. Fermi level   |      Finite temp. Fermi level  
     399 |    -0.1259333744    0.4060672862 |    -0.1259333742    0.4060672715 | 
     400 |    -0.1255186195    0.3791615046 |    -0.1255186193    0.3791614903 | 
     401 |    -0.1250320861    0.3485310561 |    -0.1250320867    0.3485310900 | 
     402 |    -0.1247057906    0.3286510040 |    -0.1247057904    0.3286509904 | 
     403 |    -0.1244462259    0.3132595154 |    -0.1244462264    0.3132595474 | 
                          ------                             ------
     576 |     0.7194715255    0.0000000000 |     0.7194715254    0.0000000000 | 

                            |  Abs_value |  Threshold | Converged
     Delta_Free_energy/atom |   7.56E-07 |   1.00E-06 |       Yes
     Delta_Energy/atom      |   8.24E-07 |   1.00E-04 |       Yes
     Delta_Entropy/atom     |   6.77E-08 |   1.00E-04 |       Yes
     Commutator             |   3.87E-05 |   1.00E-05 |        No
     Delta_Fermi_level      |   1.68E-04 |   1.00E-03 |       Yes
Finished EDFT density kernel iterations (  10)


Writing density kernel to file "Pd_44.dkn" ... done

Writing Hamiltonian to file "Pd_44.ham" ... done


>>> Density kernel optimised for the current NGWF basis:
     ~~~~~~~~~~~~~~~~~~~~~~~~~~~~~~~~~~~~~~~~~~~~~~~~~~~~~~~~~~~
     Total free energy           =  -5.71814910241701E+03  Eh
     [H,K] commutator            =   3.8733E-05
     ~~~~~~~~~~~~~~~~~~~~~~~~~~~~~~~~~~~~~~~~~~~~~~~~~~~~~~~~~~~


################################################################################
########################### NGWF CG iteration  002 #############################
################################################################################
****** Reciprocal space K.E. preconditioning with k_zero =  3.0000 a0^-1 *******

>>> Checking for convergence of NGWFs:   NOT CONVERGED
  ========================================================================
         NGWF RMS gradient =  1.2733E-04 >  2.0000E-06  | above tolerance
  ========================================================================

>>> Improving NGWFs using line search:
============ Calculation of NGWF S^-1 using Hotelling algorithm ================ 
         Iteration  |  Frobenius norm and Maximum abs value    (of I-S*S_n^-1)   
               1       0.21425737E+00     0.84032313E-02
               2       0.99122092E-03     0.30241335E-04
               3       0.74875973E-07     0.24280800E-08
               4       0.26135629E-12     0.24868996E-13
================================================================================
    Initial Ne1:     397.99627834
    Initial Ne2:     397.99627830
      Final Ne1:     398.00000002
      Final Ne2:     397.99999998
============ Calculation of NGWF S^-1 using Hotelling algorithm ================ 
         Iteration  |  Frobenius norm and Maximum abs value    (of I-S*S_n^-1)   
               1       0.37735656E+00     0.14713794E-01
               2       0.26608208E-02     0.84603047E-04
               3       0.54540204E-06     0.17225286E-07
               4       0.25669102E-12     0.28421709E-13
================================================================================
------------------------------- NGWF line search -------------------------------
RMS gradient                =       0.00012733028549
Trial step length           =               0.385752
Gradient along search dir.  =         -0.27867768124
Functional at step 0        =   -5718.14910241700545
Functional at step 1        =   -5718.23704735300635
Functional predicted        =   -5718.29683987343105
Selected quadratic step     =               1.060275
Conjugate gradients coeff.  =               0.249220
--------------------------- NGWF line search finished --------------------------
                                               
Writing NGWFs to file "Pd_44.tightbox_ngwfs"....  done

>>> Optimising kernel for current NGWFs:

--------------------------- Ensemble-DFT optimisation --------------------------
Running ScaLAPACK on   40 processor(s).

--------------------------------------------------------------------------------
  Iter                              Commutator    Free_energy(A=E-TS)     DeltaA
#    0                          0.000182155337   -5718.29702087122041  -1.48E-01

Step                       =       0.381966011250
Energy (E)                 =   -5718.195217006805
Entropy (-TS)              =      -0.101803864475
Free energy (A=E-TS)       =   -5718.297020871220
Est. 0K Energy 0.5*(E+A)   =   -5718.246118939012
Residual Non-orthogonality =       0.000000000000
Residual N_electrons       =      -0.000000000060

Spin          Integrated_Ne            Fermi_level     Delta_Fermi_level
   1       398.000000019339        -0.127330744488              9.00E+99
   2       397.999999981130        -0.127330744488              9.00E+99

                           Spin 1           |                 Spin 2           |
     Orb |    H-eigenvalues     Occupancies |    H-eigenvalues     Occupancies |
       1 |    -3.2324602150    1.0000000000 |    -3.2324602144    1.0000000000 | 
                          ------                             ------
     394 |    -0.1327998509    0.8158129005 |    -0.1327998510    0.8158129061 | 
     395 |    -0.1308863755    0.7246299193 |    -0.1308863753    0.7246299078 | 
     396 |    -0.1295624173    0.6473188367 |    -0.1295624171    0.6473188233 | 
     397 |    -0.1293528397    0.6341924410 |    -0.1293528395    0.6341924274 | 
     398 |    -0.1286428894    0.5883275909 |    -0.1286428892    0.5883275766 | 
                                                   - Gap at zero temperature -
                  Finite temp. Fermi level   |      Finite temp. Fermi level  
     399 |    -0.1259333744    0.4060672862 |    -0.1259333742    0.4060672715 | 
                - Gap at zero temperature -
     400 |    -0.1255186195    0.3791615046 |    -0.1255186193    0.3791614903 | 
     401 |    -0.1250320861    0.3485310561 |    -0.1250320867    0.3485310900 | 
     402 |    -0.1247057906    0.3286510040 |    -0.1247057904    0.3286509904 | 
     403 |    -0.1244462259    0.3132595154 |    -0.1244462264    0.3132595474 | 
                          ------                             ------
     576 |     0.7194715255    0.0000000000 |     0.7194715254    0.0000000000 | 

                            |  Abs_value |  Threshold | Converged
     Delta_Free_energy/atom |   3.29E-03 |   1.00E-06 |        No
     Delta_Energy/atom      |   3.29E-03 |   1.00E-04 |        No
     Delta_Entropy/atom     |     n.a.   |   1.00E-03 |      n.a.
     Commutator             |   1.82E-04 |   1.00E-05 |        No
     Delta_Fermi_level      |     n.a.   |   1.00E-03 |      n.a.

  Line search of the free energy minimum:
  Step_type        Step             Free_energy   Predicted_free_energy
.   Initial    0.000000    -5718.29702087122041

Performing  Pulay mixing of Hamiltonian with coefficients:
                        Spin 1               Spin 2
                1.000000000000       1.000000000000
Lambda-->       0.150474361002       0.150474360198     ... done

.    Trial1    0.381966    -5718.21783105338909

Performing  Pulay mixing of Hamiltonian with coefficients:
                        Spin 1               Spin 2
                1.000000000000       1.000000000000
Lambda-->       0.150474361002       0.150474360198     ... done

.    Trial2    0.145898    -5718.28451678922738

Performing  Pulay mixing of Hamiltonian with coefficients:
                        Spin 1               Spin 2
                1.000000000000       1.000000000000
Lambda-->       0.150474361002       0.150474360198     ... done

.    Trial3    0.055728    -5718.29063182506070

Performing  Pulay mixing of Hamiltonian with coefficients:
                        Spin 1               Spin 2
                1.000000000000       1.000000000000
Lambda-->       0.150474361002       0.150474360198     ... done

.    Trial4    0.021286    -5718.29019367103410

Performing  Pulay mixing of Hamiltonian with coefficients:
                        Spin 1               Spin 2
                1.000000000000       1.000000000000
Lambda-->       0.150474361002       0.150474360198     ... done

.   Quartic    0.098053    -5718.28907523112230    -5718.29432238639947

Performing  Pulay mixing of Hamiltonian with coefficients:
                        Spin 1               Spin 2
                1.000000000000       1.000000000000
Lambda-->       0.150474361002       0.150474360198     ... done

.    Trial6    0.000213    -5718.28917489123887

Performing  Pulay mixing of Hamiltonian with coefficients:
                        Spin 1               Spin 2
                1.000000000000       1.000000000000
Lambda-->       0.150474361002       0.150474360198     ... done

.  NoMinFnd    0.055728    -5718.29063182506070

--------------------------------------------------------------------------------
  Iter                              Commutator    Free_energy(A=E-TS)     DeltaA
#    1                          0.000148476911   -5718.29063182506070   6.39E-03

Step                       =       0.055728090001
Energy (E)                 =   -5718.188845194921
Entropy (-TS)              =      -0.101786630083
Free energy (A=E-TS)       =   -5718.290631825061
Est. 0K Energy 0.5*(E+A)   =   -5718.239738509990
Residual Non-orthogonality =       0.000000000000
Residual N_electrons       =       0.000000000056

Spin          Integrated_Ne            Fermi_level     Delta_Fermi_level
   1       397.999999972953        -0.126478594579              8.52E-04
   2       398.000000026603        -0.126478594579              8.52E-04

                           Spin 1           |                 Spin 2           |
     Orb |    H-eigenvalues     Occupancies |    H-eigenvalues     Occupancies |
       1 |    -3.2309239511    1.0000000000 |    -3.2309239508    1.0000000000 | 
                          ------                             ------
     394 |    -0.1317991428    0.8096608322 |    -0.1317991429    0.8096608329 | 
     395 |    -0.1300682485    0.7264734642 |    -0.1300682485    0.7264734653 | 
     396 |    -0.1287307946    0.6485929999 |    -0.1287307946    0.6485930013 | 
     397 |    -0.1286248150    0.6419922341 |    -0.1286248150    0.6419922355 | 
     398 |    -0.1277752976    0.5873094996 |    -0.1277752976    0.5873095012 | 
                - Gap at zero temperature -
                  Finite temp. Fermi level   |      Finite temp. Fermi level  
     399 |    -0.1250432875    0.4035799843 |    -0.1250432875    0.4035799862 | 
                                                   - Gap at zero temperature -
     400 |    -0.1246705341    0.3794218909 |    -0.1246705341    0.3794218928 | 
     401 |    -0.1240713247    0.3418507795 |    -0.1240713255    0.3418508285 | 
     402 |    -0.1238587576    0.3289582910 |    -0.1238587576    0.3289582928 | 
     403 |    -0.1235925624    0.3131709179 |    -0.1235925624    0.3131709198 | 
                          ------                             ------
     576 |     0.7164860940    0.0000000000 |     0.7164860946    0.0000000000 | 

                            |  Abs_value |  Threshold | Converged
     Delta_Free_energy/atom |   1.42E-04 |   1.00E-06 |        No
     Delta_Energy/atom      |   1.42E-04 |   1.00E-04 |        No
     Delta_Entropy/atom     |   3.83E-07 |   1.00E-04 |       Yes
     Commutator             |   1.48E-04 |   1.00E-05 |        No
     Delta_Fermi_level      |   8.52E-04 |   1.00E-03 |       Yes

  Line search of the free energy minimum:
  Step_type        Step             Free_energy   Predicted_free_energy
.   Initial    0.000000    -5718.29063182506070

Performing  Pulay mixing of Hamiltonian with coefficients:
                        Spin 1               Spin 2
                1.000000000000       1.000000000000
Lambda-->       0.082202582783       0.082202582132     ... done

.    Trial1    0.055728    -5718.28992724228010

Performing  Pulay mixing of Hamiltonian with coefficients:
                        Spin 1               Spin 2
                1.000000000000       1.000000000000
Lambda-->       0.082202582783       0.082202582132     ... done

.    Trial2    0.021286    -5718.29141642411196

Performing  Pulay mixing of Hamiltonian with coefficients:
                        Spin 1               Spin 2
                1.000000000000       1.000000000000
Lambda-->       0.082202582783       0.082202582132     ... done

. Quadratic    0.023466    -5718.29142356408283    -5718.29142325152316

--------------------------------------------------------------------------------
  Iter                              Commutator    Free_energy(A=E-TS)     DeltaA
#    2                          0.000132000934   -5718.29142356408283  -7.92E-04

Step                       =       0.023465736536
Energy (E)                 =   -5718.189603453769
Entropy (-TS)              =      -0.101820110401
Free energy (A=E-TS)       =   -5718.291423564083
Est. 0K Energy 0.5*(E+A)   =   -5718.240513508927
Residual Non-orthogonality =       0.000000000000
Residual N_electrons       =      -0.000000000087

Spin          Integrated_Ne            Fermi_level     Delta_Fermi_level
   1       398.000000010777        -0.126286557609              1.92E-04
   2       397.999999989915        -0.126286557609              1.92E-04

                           Spin 1           |                 Spin 2           |
     Orb |    H-eigenvalues     Occupancies |    H-eigenvalues     Occupancies |
       1 |    -3.2306177197    1.0000000000 |    -3.2306177195    1.0000000000 | 
                          ------                             ------
     394 |    -0.1316421105    0.8111244542 |    -0.1316421110    0.8111244760 | 
     395 |    -0.1298292285    0.7239256446 |    -0.1298292276    0.7239255978 | 
     396 |    -0.1285016582    0.6462886281 |    -0.1285016581    0.6462886208 | 
     397 |    -0.1284176502    0.6410455473 |    -0.1284176501    0.6410455399 | 
     398 |    -0.1275786199    0.5870033850 |    -0.1275786197    0.5870033761 | 
                                                   - Gap at zero temperature -
                  Finite temp. Fermi level   |      Finite temp. Fermi level  
     399 |    -0.1248409161    0.4029032740 |    -0.1248409159    0.4029032615 | 
                - Gap at zero temperature -
     400 |    -0.1244656750    0.3786006923 |    -0.1244656748    0.3786006796 | 
     401 |    -0.1238996588    0.3430990530 |    -0.1238996594    0.3430990873 | 
     402 |    -0.1236776373    0.3296143710 |    -0.1236776371    0.3296143581 | 
     403 |    -0.1234113807    0.3138066330 |    -0.1234113812    0.3138066652 | 
                          ------                             ------
     576 |     0.7157608035    0.0000000000 |     0.7157608033    0.0000000000 | 

                            |  Abs_value |  Threshold | Converged
     Delta_Free_energy/atom |   1.76E-05 |   1.00E-06 |        No
     Delta_Energy/atom      |   1.69E-05 |   1.00E-04 |       Yes
     Delta_Entropy/atom     |   7.44E-07 |   1.00E-04 |       Yes
     Commutator             |   1.32E-04 |   1.00E-05 |        No
     Delta_Fermi_level      |   1.92E-04 |   1.00E-03 |       Yes

  Line search of the free energy minimum:
  Step_type        Step             Free_energy   Predicted_free_energy
.   Initial    0.000000    -5718.29142356408283

Performing  Pulay mixing of Hamiltonian with coefficients:
                        Spin 1               Spin 2
                0.188350582748       0.188350585397
                0.811649417252       0.811649414603
Lambda-->       0.065951491554       0.065951491072     ... done

.    Trial1    0.023466    -5718.29178038574810

Performing  Pulay mixing of Hamiltonian with coefficients:
                        Spin 1               Spin 2
                0.188350582748       0.188350585397
                0.811649417252       0.811649414603
Lambda-->       0.065951491554       0.065951491072     ... done

.    Trial2    0.396469    -5718.28566337690427

Performing  Pulay mixing of Hamiltonian with coefficients:
                        Spin 1               Spin 2
                0.188350582748       0.188350585397
                0.811649417252       0.811649414603
Lambda-->       0.065951491554       0.065951491072     ... done

. Quadratic    0.107108    -5718.29241570594149    -5718.29233808766639

--------------------------------------------------------------------------------
  Iter                              Commutator    Free_energy(A=E-TS)     DeltaA
#    3                          0.000119793454   -5718.29241570594149  -9.92E-04

Step                       =       0.107107777985
Energy (E)                 =   -5718.190613351350
Entropy (-TS)              =      -0.101802354557
Free energy (A=E-TS)       =   -5718.292415705941
Est. 0K Energy 0.5*(E+A)   =   -5718.241514528646
Residual Non-orthogonality =       0.000000000000
Residual N_electrons       =       0.000000000035

Spin          Integrated_Ne            Fermi_level     Delta_Fermi_level
   1       398.000000037063        -0.125421714939              8.65E-04
   2       397.999999962658        -0.125421714939              8.65E-04

                           Spin 1           |                 Spin 2           |
     Orb |    H-eigenvalues     Occupancies |    H-eigenvalues     Occupancies |
       1 |    -3.2298127215    1.0000000000 |    -3.2298127210    1.0000000000 | 
                          ------                             ------
     394 |    -0.1308659194    0.8147925085 |    -0.1308659196    0.8147925169 | 
     395 |    -0.1289274000    0.7219096689 |    -0.1289273997    0.7219096515 | 
     396 |    -0.1276494871    0.6470764765 |    -0.1276494867    0.6470764530 | 
     397 |    -0.1275575030    0.6413395063 |    -0.1275575026    0.6413394824 | 
     398 |    -0.1266972864    0.5859150760 |    -0.1266972860    0.5859150481 | 
                                                   - Gap at zero temperature -
                  Finite temp. Fermi level   |      Finite temp. Fermi level  
     399 |    -0.1239650724    0.4021833149 |    -0.1239650718    0.4021832790 | 
                - Gap at zero temperature -
     400 |    -0.1235606274    0.3760302667 |    -0.1235606276    0.3760302748 | 
     401 |    -0.1230231463    0.3423836992 |    -0.1230231471    0.3423837480 | 
     402 |    -0.1228201067    0.3300541887 |    -0.1228201068    0.3300541943 | 
     403 |    -0.1224493770    0.3081416665 |    -0.1224493777    0.3081417112 | 
                          ------                             ------
     576 |     0.7127673216    0.0000000000 |     0.7127673216    0.0000000000 | 

                            |  Abs_value |  Threshold | Converged
     Delta_Free_energy/atom |   2.20E-05 |   1.00E-06 |        No
     Delta_Energy/atom      |   2.24E-05 |   1.00E-04 |       Yes
     Delta_Entropy/atom     |   3.95E-07 |   1.00E-04 |       Yes
     Commutator             |   1.20E-04 |   1.00E-05 |        No
     Delta_Fermi_level      |   8.65E-04 |   1.00E-03 |       Yes

  Line search of the free energy minimum:
  Step_type        Step             Free_energy   Predicted_free_energy
.   Initial    0.000000    -5718.29241570594149

Performing  Pulay mixing of Hamiltonian with coefficients:
                        Spin 1               Spin 2
               -0.760217253108      -0.760217244922
                0.553392175003       0.553392177696
                1.206825078105       1.206825067226
Lambda-->       0.046541720461       0.046541720421     ... done

.    Trial1    0.107108    -5718.28986558694942

Performing  Pulay mixing of Hamiltonian with coefficients:
                        Spin 1               Spin 2
               -0.760217253108      -0.760217244922
                0.553392175003       0.553392177696
                1.206825078105       1.206825067226
Lambda-->       0.046541720461       0.046541720421     ... done

.    Trial2    0.040912    -5718.29323532574199

Performing  Pulay mixing of Hamiltonian with coefficients:
                        Spin 1               Spin 2
               -0.760217253108      -0.760217244922
                0.553392175003       0.553392177696
                1.206825078105       1.206825067226
Lambda-->       0.046541720461       0.046541720421     ... done

. Quadratic    0.035580    -5718.29329077062266    -5718.29325415277617

--------------------------------------------------------------------------------
  Iter                              Commutator    Free_energy(A=E-TS)     DeltaA
#    4                          0.000093434037   -5718.29329077062266  -8.75E-04

Step                       =       0.035579922940
Energy (E)                 =   -5718.191521500068
Entropy (-TS)              =      -0.101769270640
Free energy (A=E-TS)       =   -5718.293290770623
Est. 0K Energy 0.5*(E+A)   =   -5718.242406135345
Residual Non-orthogonality =       0.000000000000
Residual N_electrons       =      -0.000000000085

Spin          Integrated_Ne            Fermi_level     Delta_Fermi_level
   1       398.000000005075        -0.124858903393              5.63E-04
   2       397.999999995607        -0.124858903393              5.63E-04

                           Spin 1           |                 Spin 2           |
     Orb |    H-eigenvalues     Occupancies |    H-eigenvalues     Occupancies |
       1 |    -3.2293598295    1.0000000000 |    -3.2293598292    1.0000000000 | 
                          ------                             ------
     394 |    -0.1302739390    0.8135917275 |    -0.1302739398    0.8135917604 | 
     395 |    -0.1283553980    0.7214073256 |    -0.1283553978    0.7214073147 | 
     396 |    -0.1271423273    0.6505270800 |    -0.1271423271    0.6505270679 | 
     397 |    -0.1269865952    0.6408325784 |    -0.1269865950    0.6408325663 | 
     398 |    -0.1261319999    0.5857516660 |    -0.1261319997    0.5857516534 | 
                                                   - Gap at zero temperature -
                  Finite temp. Fermi level   |      Finite temp. Fermi level  
     399 |    -0.1233866774    0.4011641884 |    -0.1233866773    0.4011641765 | 
                - Gap at zero temperature -
     400 |    -0.1229603144    0.3736389504 |    -0.1229603142    0.3736389389 | 
     401 |    -0.1224061237    0.3390700095 |    -0.1224061242    0.3390700438 | 
     402 |    -0.1222797550    0.3314069959 |    -0.1222797548    0.3314069851 | 
     403 |    -0.1218765605    0.3075615596 |    -0.1218765611    0.3075615922 | 
                          ------                             ------
     576 |     0.7107901442    0.0000000000 |     0.7107901443    0.0000000000 | 

                            |  Abs_value |  Threshold | Converged
     Delta_Free_energy/atom |   1.94E-05 |   1.00E-06 |        No
     Delta_Energy/atom      |   2.02E-05 |   1.00E-04 |       Yes
     Delta_Entropy/atom     |   7.35E-07 |   1.00E-04 |       Yes
     Commutator             |   9.34E-05 |   1.00E-05 |        No
     Delta_Fermi_level      |   5.63E-04 |   1.00E-03 |       Yes

  Line search of the free energy minimum:
  Step_type        Step             Free_energy   Predicted_free_energy
.   Initial    0.000000    -5718.29329077062266

Performing  Pulay mixing of Hamiltonian with coefficients:
                        Spin 1               Spin 2
               -0.512645706395      -0.512645709629
               -0.489194843272      -0.489194839104
                0.673772765160       0.673772766863
                1.328067784508       1.328067781871
Lambda-->       0.022513601813       0.022513601856     ... done

.    Trial1    0.035580    -5718.29407454694228

Performing  Pulay mixing of Hamiltonian with coefficients:
                        Spin 1               Spin 2
               -0.512645706395      -0.512645709629
               -0.489194843272      -0.489194839104
                0.673772765160       0.673772766863
                1.328067784508       1.328067781871
Lambda-->       0.022513601813       0.022513601856     ... done

.    Trial2    0.403956    -5718.24845854068553

Performing  Pulay mixing of Hamiltonian with coefficients:
                        Spin 1               Spin 2
               -0.512645706395      -0.512645709629
               -0.489194843272      -0.489194839104
                0.673772765160       0.673772766863
                1.328067784508       1.328067781871
Lambda-->       0.022513601813       0.022513601856     ... done

. Quadratic    0.048294    -5718.29398246257188    -5718.29413291473975

Performing  Pulay mixing of Hamiltonian with coefficients:
                        Spin 1               Spin 2
               -0.512645706395      -0.512645709629
               -0.489194843272      -0.489194839104
                0.673772765160       0.673772766863
                1.328067784508       1.328067781871
Lambda-->       0.022513601813       0.022513601856     ... done

.     Cubic    0.035709    -5718.29407413274748    -5718.29407455670025

Performing  Pulay mixing of Hamiltonian with coefficients:
                        Spin 1               Spin 2
               -0.512645706395      -0.512645709629
               -0.489194843272      -0.489194839104
                0.673772765160       0.673772766863
                1.328067784508       1.328067781871
Lambda-->       0.022513601813       0.022513601856     ... done

.   Quartic    0.276972    -5718.27439007301655    -5718.30808091717154

Performing  Pulay mixing of Hamiltonian with coefficients:
                        Spin 1               Spin 2
               -0.512645706395      -0.512645709629
               -0.489194843272      -0.489194839104
                0.673772765160       0.673772766863
                1.328067784508       1.328067781871
Lambda-->       0.022513601813       0.022513601856     ... done

.  NoMinFnd    0.035580    -5718.29407454696593

--------------------------------------------------------------------------------
  Iter                              Commutator    Free_energy(A=E-TS)     DeltaA
#    5                          0.000067649568   -5718.29407454696593  -7.84E-04

Step                       =       0.035579922940
Energy (E)                 =   -5718.192282417574
Entropy (-TS)              =      -0.101792129335
Free energy (A=E-TS)       =   -5718.294074546966
Est. 0K Energy 0.5*(E+A)   =   -5718.243178482270
Residual Non-orthogonality =       0.000000000000
Residual N_electrons       =       0.000000000055

Spin          Integrated_Ne            Fermi_level     Delta_Fermi_level
   1       397.999999962980        -0.123657828095              1.20E-03
   2       398.000000036573        -0.123657828095              1.20E-03

                           Spin 1           |                 Spin 2           |
     Orb |    H-eigenvalues     Occupancies |    H-eigenvalues     Occupancies |
       1 |    -3.2283313978    1.0000000000 |    -3.2283313971    1.0000000000 | 
                          ------                             ------
     394 |    -0.1290942494    0.8144726903 |    -0.1290942495    0.8144726956 | 
     395 |    -0.1270759239    0.7170995399 |    -0.1270759236    0.7170995233 | 
     396 |    -0.1260586139    0.6577521347 |    -0.1260586144    0.6577521641 | 
     397 |    -0.1256895884    0.6348023735 |    -0.1256895881    0.6348023547 | 
     398 |    -0.1249189226    0.5849589804 |    -0.1249189231    0.5849590122 | 
                - Gap at zero temperature -
                  Finite temp. Fermi level   |      Finite temp. Fermi level  
     399 |    -0.1221370771    0.3979962400 |    -0.1221370775    0.3979962717 | 
                                                   - Gap at zero temperature -
     400 |    -0.1217161559    0.3708993240 |    -0.1217161556    0.3708993054 | 
     401 |    -0.1211950381    0.3384598345 |    -0.1211950386    0.3384598641 | 
     402 |    -0.1211137918    0.3335274662 |    -0.1211137915    0.3335274485 | 
     403 |    -0.1206210142    0.3044138934 |    -0.1206210139    0.3044138766 | 
                          ------                             ------
     576 |     0.7060482375    0.0000000000 |     0.7060482375    0.0000000000 | 

                            |  Abs_value |  Threshold | Converged
     Delta_Free_energy/atom |   1.74E-05 |   1.00E-06 |        No
     Delta_Energy/atom      |   1.69E-05 |   1.00E-04 |       Yes
     Delta_Entropy/atom     |   5.08E-07 |   1.00E-04 |       Yes
     Commutator             |   6.76E-05 |   1.00E-05 |        No
     Delta_Fermi_level      |   1.20E-03 |   1.00E-03 |        No

  Line search of the free energy minimum:
  Step_type        Step             Free_energy   Predicted_free_energy
.   Initial    0.000000    -5718.29407454696593

Performing  Pulay mixing of Hamiltonian with coefficients:
                        Spin 1               Spin 2
               -0.095874404250      -0.095874419899
               -0.263026639556      -0.263026634329
                0.125890603747       0.125890622307
                0.566562676413       0.566562681785
                0.666447763646       0.666447750135
Lambda-->       0.017678839231       0.017678839359     ... done

.    Trial1    0.035580    -5718.29417635505160

Performing  Pulay mixing of Hamiltonian with coefficients:
                        Spin 1               Spin 2
               -0.095874404250      -0.095874419899
               -0.263026639556      -0.263026634329
                0.125890603747       0.125890622307
                0.566562676413       0.566562681785
                0.666447763646       0.666447750135
Lambda-->       0.017678839231       0.017678839359     ... done

.    Trial2    0.403956    -5718.29223435211225

Performing  Pulay mixing of Hamiltonian with coefficients:
                        Spin 1               Spin 2
               -0.095874404250      -0.095874419899
               -0.263026639556      -0.263026634329
                0.125890603747       0.125890622307
                0.566562676413       0.566562681785
                0.666447763646       0.666447750135
Lambda-->       0.017678839231       0.017678839359     ... done

. Quadratic    0.088849    -5718.29420610407306    -5718.29423348703403

--------------------------------------------------------------------------------
  Iter                              Commutator    Free_energy(A=E-TS)     DeltaA
#    6                          0.000060897547   -5718.29420610407306  -1.32E-04

Step                       =       0.088849098661
Energy (E)                 =   -5718.192418452797
Entropy (-TS)              =      -0.101787651273
Free energy (A=E-TS)       =   -5718.294206104073
Est. 0K Energy 0.5*(E+A)   =   -5718.243312278435
Residual Non-orthogonality =       0.000000000000
Residual N_electrons       =       0.000000000003

Spin          Integrated_Ne            Fermi_level     Delta_Fermi_level
   1       398.000000076666        -0.123594573450              6.33E-05
   2       397.999999923312        -0.123594573450              6.33E-05

                           Spin 1           |                 Spin 2           |
     Orb |    H-eigenvalues     Occupancies |    H-eigenvalues     Occupancies |
       1 |    -3.2287345682    1.0000000000 |    -3.2287345678    1.0000000000 | 
                          ------                             ------
     394 |    -0.1289886762    0.8127263040 |    -0.1289886758    0.8127262877 | 
     395 |    -0.1270325983    0.7181983978 |    -0.1270325975    0.7181983525 | 
     396 |    -0.1260196316    0.6592374376 |    -0.1260196315    0.6592374321 | 
     397 |    -0.1256398250    0.6356530341 |    -0.1256398241    0.6356529824 | 
     398 |    -0.1248684289    0.5858017776 |    -0.1248684288    0.5858017718 | 
                                                   - Gap at zero temperature -
                  Finite temp. Fermi level   |      Finite temp. Fermi level  
     399 |    -0.1220661757    0.3974977949 |    -0.1220661756    0.3974977893 | 
                - Gap at zero temperature -
     400 |    -0.1216444252    0.3703613100 |    -0.1216444251    0.3703613046 | 
     401 |    -0.1211101935    0.3371456477 |    -0.1211101934    0.3371456426 | 
     402 |    -0.1210662641    0.3344794322 |    -0.1210662633    0.3344793829 | 
     403 |    -0.1205520648    0.3040858655 |    -0.1205520647    0.3040858607 | 
                          ------                             ------
     576 |     0.7040055088    0.0000000000 |     0.7040055087    0.0000000000 | 

                            |  Abs_value |  Threshold | Converged
     Delta_Free_energy/atom |   2.92E-06 |   1.00E-06 |        No
     Delta_Energy/atom      |   3.02E-06 |   1.00E-04 |       Yes
     Delta_Entropy/atom     |   9.95E-08 |   1.00E-04 |       Yes
     Commutator             |   6.09E-05 |   1.00E-05 |        No
     Delta_Fermi_level      |   6.33E-05 |   1.00E-03 |       Yes

  Line search of the free energy minimum:
  Step_type        Step             Free_energy   Predicted_free_energy
.   Initial    0.000000    -5718.29420610407306

Performing  Pulay mixing of Hamiltonian with coefficients:
                        Spin 1               Spin 2
               -1.258348595549      -1.258348614179
                0.550355245231       0.550355252776
                1.655911099563       1.655911109201
               -0.614740614396      -0.614740668231
               -2.547919624250      -2.547919688154
                3.214742489401       3.214742608587
Lambda-->       0.012551824967       0.012551824595     ... done

.    Trial1    0.088849    -5718.29304938972564

Performing  Pulay mixing of Hamiltonian with coefficients:
                        Spin 1               Spin 2
               -1.258348595549      -1.258348614179
                0.550355245231       0.550355252776
                1.655911099563       1.655911109201
               -0.614740614396      -0.614740668231
               -2.547919624250      -2.547919688154
                3.214742489401       3.214742608587
Lambda-->       0.012551824967       0.012551824595     ... done

.    Trial2    0.033937    -5718.29434587178184

Performing  Pulay mixing of Hamiltonian with coefficients:
                        Spin 1               Spin 2
               -1.258348595549      -1.258348614179
                0.550355245231       0.550355252776
                1.655911099563       1.655911109201
               -0.614740614396      -0.614740668231
               -2.547919624250      -2.547919688154
                3.214742489401       3.214742608587
Lambda-->       0.012551824967       0.012551824595     ... done

. Quadratic    0.023567    -5718.29439864212145    -5718.29437943597986

--------------------------------------------------------------------------------
  Iter                              Commutator    Free_energy(A=E-TS)     DeltaA
#    7                          0.000045918578   -5718.29439864212145  -1.93E-04

Step                       =       0.023566828186
Energy (E)                 =   -5718.192563282982
Entropy (-TS)              =      -0.101835359127
Free energy (A=E-TS)       =   -5718.294398642121
Est. 0K Energy 0.5*(E+A)   =   -5718.243480962552
Residual Non-orthogonality =       0.000000000000
Residual N_electrons       =       0.000000000013

Spin          Integrated_Ne            Fermi_level     Delta_Fermi_level
   1       398.000000043003        -0.123538858072              5.57E-05
   2       397.999999956894        -0.123538858072              5.57E-05

                           Spin 1           |                 Spin 2           |
     Orb |    H-eigenvalues     Occupancies |    H-eigenvalues     Occupancies |
       1 |    -3.2294094471    1.0000000000 |    -3.2294094466    1.0000000000 | 
                          ------                             ------
     394 |    -0.1289746986    0.8144488072 |    -0.1289746989    0.8144488215 | 
     395 |    -0.1269624911    0.7174051146 |    -0.1269624905    0.7174050831 | 
     396 |    -0.1259692746    0.6595649125 |    -0.1259692747    0.6595649219 | 
     397 |    -0.1255638554    0.6343756275 |    -0.1255638555    0.6343756373 | 
     398 |    -0.1248152465    0.5859690148 |    -0.1248152460    0.5859689770 | 
                                                   - Gap at zero temperature -
                  Finite temp. Fermi level   |      Finite temp. Fermi level  
     399 |    -0.1220158643    0.3978500258 |    -0.1220158637    0.3978499883 | 
                - Gap at zero temperature -
     400 |    -0.1215702001    0.3691875257 |    -0.1215701995    0.3691874893 | 
     401 |    -0.1210641121    0.3377317638 |    -0.1210641123    0.3377317730 | 
     402 |    -0.1210323764    0.3358029122 |    -0.1210323765    0.3358029213 | 
     403 |    -0.1204764811    0.3029429672 |    -0.1204764812    0.3029429758 | 
                          ------                             ------
     576 |     0.6994987077    0.0000000000 |     0.6994987075    0.0000000000 | 

                            |  Abs_value |  Threshold | Converged
     Delta_Free_energy/atom |   4.28E-06 |   1.00E-06 |        No
     Delta_Energy/atom      |   3.22E-06 |   1.00E-04 |       Yes
     Delta_Entropy/atom     |   1.06E-06 |   1.00E-04 |       Yes
     Commutator             |   4.59E-05 |   1.00E-05 |        No
     Delta_Fermi_level      |   5.57E-05 |   1.00E-03 |       Yes

  Line search of the free energy minimum:
  Step_type        Step             Free_energy   Predicted_free_energy
.   Initial    0.000000    -5718.29439864212145

Performing  Pulay mixing of Hamiltonian with coefficients:
                        Spin 1               Spin 2
               -0.743031740544      -0.743031713465
                0.623055567778       0.623055556687
                0.949334492967       0.949334451048
               -0.914723681725      -0.914723682118
               -2.262543046656      -2.262542991391
                1.554212360316       1.554212345064
                1.793696047863       1.793696034175
Lambda-->       0.005886176040       0.005886175405     ... done

.    Trial1    0.023567    -5718.29450367088066

Performing  Pulay mixing of Hamiltonian with coefficients:
                        Spin 1               Spin 2
               -0.743031740544      -0.743031713465
                0.623055567778       0.623055556687
                0.949334492967       0.949334451048
               -0.914723681725      -0.914723682118
               -2.262543046656      -2.262542991391
                1.554212360316       1.554212345064
                1.793696047863       1.793696034175
Lambda-->       0.005886176040       0.005886175405     ... done

.    Trial2    0.396531    -5718.28464951177102

Performing  Pulay mixing of Hamiltonian with coefficients:
                        Spin 1               Spin 2
               -0.743031740544      -0.743031713465
                0.623055567778       0.623055556687
                0.949334492967       0.949334451048
               -0.914723681725      -0.914723682118
               -2.262543046656      -2.262542991391
                1.554212360316       1.554212345064
                1.793696047863       1.793696034175
Lambda-->       0.005886176040       0.005886175405     ... done

. Quadratic    0.040399    -5718.29453854733583    -5718.29452573400067

--------------------------------------------------------------------------------
  Iter                              Commutator    Free_energy(A=E-TS)     DeltaA
#    8                          0.000031098153   -5718.29453854733583  -1.40E-04

Step                       =       0.040399333682
Energy (E)                 =   -5718.192598789618
Entropy (-TS)              =      -0.101939757732
Free energy (A=E-TS)       =   -5718.294538547336
Est. 0K Energy 0.5*(E+A)   =   -5718.243568668477
Residual Non-orthogonality =       0.000000000000
Residual N_electrons       =      -0.000000000015

Spin          Integrated_Ne            Fermi_level     Delta_Fermi_level
   1       398.000000111909        -0.123480508374              5.83E-05
   2       397.999999888212        -0.123480508374              5.83E-05

                           Spin 1           |                 Spin 2           |
     Orb |    H-eigenvalues     Occupancies |    H-eigenvalues     Occupancies |
       1 |    -3.2305773692    1.0000000000 |    -3.2305773686    1.0000000000 | 
                          ------                             ------
     394 |    -0.1289169517    0.8144735969 |    -0.1289169515    0.8144735877 | 
     395 |    -0.1269069673    0.7175609833 |    -0.1269069672    0.7175609801 | 
     396 |    -0.1259413262    0.6614199937 |    -0.1259413261    0.6614199901 | 
     397 |    -0.1254972488    0.6338543375 |    -0.1254972481    0.6338542904 | 
     398 |    -0.1247618553    0.5862963247 |    -0.1247618546    0.5862962753 | 
                                                   - Gap at zero temperature -
                  Finite temp. Fermi level   |      Finite temp. Fermi level  
     399 |    -0.1219478246    0.3972185111 |    -0.1219478245    0.3972185066 | 
                - Gap at zero temperature -
     400 |    -0.1215073742    0.3689039048 |    -0.1215073741    0.3689039003 | 
     401 |    -0.1210107415    0.3380348783 |    -0.1210107415    0.3380348740 | 
     402 |    -0.1209987679    0.3373061806 |    -0.1209987678    0.3373061763 | 
     403 |    -0.1204005521    0.3019337733 |    -0.1204005520    0.3019337691 | 
                          ------                             ------
     576 |     0.6911286077    0.0000000000 |     0.6911286066    0.0000000000 | 

                            |  Abs_value |  Threshold | Converged
     Delta_Free_energy/atom |   3.11E-06 |   1.00E-06 |        No
     Delta_Energy/atom      |   7.89E-07 |   1.00E-04 |       Yes
     Delta_Entropy/atom     |   2.32E-06 |   1.00E-04 |       Yes
     Commutator             |   3.11E-05 |   1.00E-05 |        No
     Delta_Fermi_level      |   5.83E-05 |   1.00E-03 |       Yes

  Line search of the free energy minimum:
  Step_type        Step             Free_energy   Predicted_free_energy
.   Initial    0.000000    -5718.29453854733583

Performing  Pulay mixing of Hamiltonian with coefficients:
                        Spin 1               Spin 2
                0.526080678837       0.526080653005
               -0.144343261094      -0.144343239182
               -0.779807930954      -0.779807880360
                0.279278451571       0.279278463190
                1.537363221109       1.537363159859
               -2.060149519355      -2.060149463398
                0.018924267877       0.018924272213
                1.622654092009       1.622654034673
Lambda-->       0.002125139501       0.002125139276     ... done

.    Trial1    0.040399    -5718.29460664993712

Performing  Pulay mixing of Hamiltonian with coefficients:
                        Spin 1               Spin 2
                0.526080678837       0.526080653005
               -0.144343261094      -0.144343239182
               -0.779807930954      -0.779807880360
                0.279278451571       0.279278463190
                1.537363221109       1.537363159859
               -2.060149519355      -2.060149463398
                0.018924267877       0.018924272213
                1.622654092009       1.622654034673
Lambda-->       0.002125139501       0.002125139276     ... done

.    Trial2    0.406934    -5718.29067588769885

Performing  Pulay mixing of Hamiltonian with coefficients:
                        Spin 1               Spin 2
                0.526080678837       0.526080653005
               -0.144343261094      -0.144343239182
               -0.779807930954      -0.779807880360
                0.279278451571       0.279278463190
                1.537363221109       1.537363159859
               -2.060149519355      -2.060149463398
                0.018924267877       0.018924272213
                1.622654092009       1.622654034673
Lambda-->       0.002125139501       0.002125139276     ... done

. Quadratic    0.047838    -5718.29461126350270    -5718.29460833754456

--------------------------------------------------------------------------------
  Iter                              Commutator    Free_energy(A=E-TS)     DeltaA
#    9                          0.000020241304   -5718.29461126350270  -7.27E-05

Step                       =       0.047838331756
Energy (E)                 =   -5718.192576779139
Entropy (-TS)              =      -0.102034484328
Free energy (A=E-TS)       =   -5718.294611263503
Est. 0K Energy 0.5*(E+A)   =   -5718.243594021321
Residual Non-orthogonality =       0.000000000000
Residual N_electrons       =       0.000000000037

Spin          Integrated_Ne            Fermi_level     Delta_Fermi_level
   1       398.000000103613        -0.123569486988             -8.90E-05
   2       397.999999896089        -0.123569486988             -8.90E-05

                           Spin 1           |                 Spin 2           |
     Orb |    H-eigenvalues     Occupancies |    H-eigenvalues     Occupancies |
       1 |    -3.2310047043    1.0000000000 |    -3.2310047047    1.0000000000 | 
                          ------                             ------
     394 |    -0.1290109307    0.8146791174 |    -0.1290109307    0.8146791165 | 
     395 |    -0.1269824189    0.7168143866 |    -0.1269824187    0.7168143761 | 
     396 |    -0.1260284656    0.6613079078 |    -0.1260284654    0.6613078961 | 
     397 |    -0.1255792498    0.6334135638 |    -0.1255792496    0.6334135518 | 
     398 |    -0.1248351637    0.5852616718 |    -0.1248351635    0.5852616592 | 
                                                   - Gap at zero temperature -
                  Finite temp. Fermi level   |      Finite temp. Fermi level  
     399 |    -0.1220408446    0.3974818564 |    -0.1220408444    0.3974818440 | 
                - Gap at zero temperature -
     400 |    -0.1216052431    0.3694673034 |    -0.1216052429    0.3694672914 | 
     401 |    -0.1210944978    0.3377169557 |    -0.1210944976    0.3377169442 | 
     402 |    -0.1210829036    0.3370116662 |    -0.1210829034    0.3370116546 | 
     403 |    -0.1205068085    0.3029256429 |    -0.1205068083    0.3029256320 | 
                          ------                             ------
     576 |     0.6859083476    0.0000000000 |     0.6859083474    0.0000000000 | 

                            |  Abs_value |  Threshold | Converged
     Delta_Free_energy/atom |   1.62E-06 |   1.00E-06 |        No
     Delta_Energy/atom      |   4.89E-07 |   1.00E-04 |       Yes
     Delta_Entropy/atom     |   2.11E-06 |   1.00E-04 |       Yes
     Commutator             |   2.02E-05 |   1.00E-05 |        No
     Delta_Fermi_level      |   8.90E-05 |   1.00E-03 |       Yes

  Line search of the free energy minimum:
  Step_type        Step             Free_energy   Predicted_free_energy
.   Initial    0.000000    -5718.29461126350270

Performing  Pulay mixing of Hamiltonian with coefficients:
                        Spin 1               Spin 2
                0.288536993052       0.288536986772
               -0.209555753416      -0.209555742850
               -0.440251706559      -0.440251690111
                0.419750943200       0.419750958815
                1.327424499987       1.327424491134
               -0.991179333548      -0.991179364623
               -0.927158467035      -0.927158487159
               -0.057168312708      -0.057168295277
                1.589601137026       1.589601143301
Lambda-->       0.000284161700       0.000284161707     ... done

.    Trial1    0.047838    -5718.29464597436163

Performing  Pulay mixing of Hamiltonian with coefficients:
                        Spin 1               Spin 2
                0.288536993052       0.288536986772
               -0.209555753416      -0.209555742850
               -0.440251706559      -0.440251690111
                0.419750943200       0.419750958815
                1.327424499987       1.327424491134
               -0.991179333548      -0.991179364623
               -0.927158467035      -0.927158487159
               -0.057168312708      -0.057168295277
                1.589601137026       1.589601143301
Lambda-->       0.000284161700       0.000284161707     ... done

.    Trial2    0.411532    -5718.29445884077813

Performing  Pulay mixing of Hamiltonian with coefficients:
                        Spin 1               Spin 2
                0.288536993052       0.288536986772
               -0.209555753416      -0.209555742850
               -0.440251706559      -0.440251690111
                0.419750943200       0.419750958815
                1.327424499987       1.327424491134
               -0.991179333548      -0.991179364623
               -0.927158467035      -0.927158487159
               -0.057168312708      -0.057168295277
                1.589601137026       1.589601143301
Lambda-->       0.000284161700       0.000284161707     ... done

. Quadratic    0.144311    -5718.29465142404206    -5718.29467402042974

--------------------------------------------------------------------------------
  Iter                              Commutator    Free_energy(A=E-TS)     DeltaA
#   10                          0.000014053025   -5718.29465142404206  -4.02E-05

Step                       =       0.144311202414
Energy (E)                 =   -5718.192611435808
Entropy (-TS)              =      -0.102039988259
Free energy (A=E-TS)       =   -5718.294651424042
Est. 0K Energy 0.5*(E+A)   =   -5718.243631429925
Residual Non-orthogonality =       0.000000000000
Residual N_electrons       =      -0.000000000024

Spin          Integrated_Ne            Fermi_level     Delta_Fermi_level
   1       398.000000061950        -0.123693537024             -1.24E-04
   2       397.999999938241        -0.123693537024             -1.24E-04

                           Spin 1           |                 Spin 2           |
     Orb |    H-eigenvalues     Occupancies |    H-eigenvalues     Occupancies |
       1 |    -3.2308389348    1.0000000000 |    -3.2308389345    1.0000000000 | 
                          ------                             ------
     394 |    -0.1291222681    0.8141562715 |    -0.1291222685    0.8141562862 | 
     395 |    -0.1270984080    0.7163689114 |    -0.1270984079    0.7163689052 | 
     396 |    -0.1261530616    0.6613411840 |    -0.1261530615    0.6613411771 | 
     397 |    -0.1257137033    0.6340706621 |    -0.1257137032    0.6340706550 | 
     398 |    -0.1249575975    0.5851549124 |    -0.1249575974    0.5851549050 | 
                                                   - Gap at zero temperature -
                  Finite temp. Fermi level   |      Finite temp. Fermi level  
     399 |    -0.1221627521    0.3973422389 |    -0.1221627520    0.3973422315 | 
                - Gap at zero temperature -
     400 |    -0.1217264431    0.3692866525 |    -0.1217264430    0.3692866453 | 
     401 |    -0.1212191415    0.3377530898 |    -0.1212191414    0.3377530829 | 
     402 |    -0.1211986683    0.3365080978 |    -0.1211986681    0.3365080909 | 
     403 |    -0.1206360143    0.3032219814 |    -0.1206360142    0.3032219750 | 
                          ------                             ------
     576 |     0.6828800167    0.0000000000 |     0.6828800166    0.0000000000 | 

                            |  Abs_value |  Threshold | Converged
     Delta_Free_energy/atom |   8.92E-07 |   1.00E-06 |       Yes
     Delta_Energy/atom      |   7.70E-07 |   1.00E-04 |       Yes
     Delta_Entropy/atom     |   1.22E-07 |   1.00E-04 |       Yes
     Commutator             |   1.41E-05 |   1.00E-05 |        No
     Delta_Fermi_level      |   1.24E-04 |   1.00E-03 |       Yes
Finished EDFT density kernel iterations (  10)


Writing density kernel to file "Pd_44.dkn" ... done

Writing Hamiltonian to file "Pd_44.ham" ... done


>>> Density kernel optimised for the current NGWF basis:
     ~~~~~~~~~~~~~~~~~~~~~~~~~~~~~~~~~~~~~~~~~~~~~~~~~~~~~~~~~~~
     Total free energy           =  -5.71829465142404E+03  Eh
     [H,K] commutator            =   1.4053E-05
     ~~~~~~~~~~~~~~~~~~~~~~~~~~~~~~~~~~~~~~~~~~~~~~~~~~~~~~~~~~~


################################################################################
########################### NGWF CG iteration  003 #############################
################################################################################
****** Reciprocal space K.E. preconditioning with k_zero =  3.0000 a0^-1 *******

>>> Checking for convergence of NGWFs:   NOT CONVERGED
  ========================================================================
         NGWF RMS gradient =  7.4382E-05 >  2.0000E-06  | above tolerance
  ========================================================================

>>> Improving NGWFs using line search:
============ Calculation of NGWF S^-1 using Hotelling algorithm ================ 
         Iteration  |  Frobenius norm and Maximum abs value    (of I-S*S_n^-1)   
               1       0.33630838E+00     0.11675696E-01
               2       0.21108975E-02     0.64678147E-04
               3       0.32761064E-06     0.11885484E-07
               4       0.25008513E-12     0.18651747E-13
================================================================================
    Initial Ne1:     397.99608207
    Initial Ne2:     397.99608195
      Final Ne1:     398.00000006
      Final Ne2:     397.99999994
============ Calculation of NGWF S^-1 using Hotelling algorithm ================ 
         Iteration  |  Frobenius norm and Maximum abs value    (of I-S*S_n^-1)   
               1       0.33434830E+00     0.11657165E-01
               2       0.17318282E-02     0.55783754E-04
               3       0.22423839E-06     0.78479006E-08
               4       0.26016575E-12     0.21316282E-13
================================================================================
------------------------------- NGWF line search -------------------------------
RMS gradient                =       0.00007438231297
Trial step length           =               0.639534
Gradient along search dir.  =         -0.10034618173
Functional at step 0        =   -5718.29465142404206
Functional at step 1        =   -5718.34265110326305
Functional predicted        =   -5718.35830490133139
Selected quadratic step     =               1.268678
Conjugate gradients coeff.  =               0.341253
--------------------------- NGWF line search finished --------------------------
                                               
Writing NGWFs to file "Pd_44.tightbox_ngwfs"....  done

>>> Optimising kernel for current NGWFs:

--------------------------- Ensemble-DFT optimisation --------------------------
Running ScaLAPACK on   40 processor(s).

--------------------------------------------------------------------------------
  Iter                              Commutator    Free_energy(A=E-TS)     DeltaA
#    0                          0.000145512900   -5718.35833338428074  -6.37E-02

Step                       =       0.381966011250
Energy (E)                 =   -5718.256293396046
Entropy (-TS)              =      -0.102039988259
Free energy (A=E-TS)       =   -5718.358333384281
Est. 0K Energy 0.5*(E+A)   =   -5718.307313390163
Residual Non-orthogonality =       0.000000000000
Residual N_electrons       =      -0.000000000024

Spin          Integrated_Ne            Fermi_level     Delta_Fermi_level
   1       398.000000061950        -0.123693537024              9.00E+99
   2       397.999999938241        -0.123693537024              9.00E+99

                           Spin 1           |                 Spin 2           |
     Orb |    H-eigenvalues     Occupancies |    H-eigenvalues     Occupancies |
       1 |    -3.2308389348    1.0000000000 |    -3.2308389345    1.0000000000 | 
                          ------                             ------
     394 |    -0.1291222681    0.8141562715 |    -0.1291222685    0.8141562862 | 
     395 |    -0.1270984080    0.7163689114 |    -0.1270984079    0.7163689052 | 
     396 |    -0.1261530616    0.6613411840 |    -0.1261530615    0.6613411771 | 
     397 |    -0.1257137033    0.6340706621 |    -0.1257137032    0.6340706550 | 
     398 |    -0.1249575975    0.5851549124 |    -0.1249575974    0.5851549050 | 
                                                   - Gap at zero temperature -
                  Finite temp. Fermi level   |      Finite temp. Fermi level  
     399 |    -0.1221627521    0.3973422389 |    -0.1221627520    0.3973422315 | 
                - Gap at zero temperature -
     400 |    -0.1217264431    0.3692866525 |    -0.1217264430    0.3692866453 | 
     401 |    -0.1212191415    0.3377530898 |    -0.1212191414    0.3377530829 | 
     402 |    -0.1211986683    0.3365080978 |    -0.1211986681    0.3365080909 | 
     403 |    -0.1206360143    0.3032219814 |    -0.1206360142    0.3032219750 | 
                          ------                             ------
     576 |     0.6828800167    0.0000000000 |     0.6828800166    0.0000000000 | 

                            |  Abs_value |  Threshold | Converged
     Delta_Free_energy/atom |   1.42E-03 |   1.00E-06 |        No
     Delta_Energy/atom      |   1.42E-03 |   1.00E-04 |        No
     Delta_Entropy/atom     |     n.a.   |   1.00E-03 |      n.a.
     Commutator             |   1.46E-04 |   1.00E-05 |        No
     Delta_Fermi_level      |     n.a.   |   1.00E-03 |      n.a.

  Line search of the free energy minimum:
  Step_type        Step             Free_energy   Predicted_free_energy
.   Initial    0.000000    -5718.35833338428074

Performing  Pulay mixing of Hamiltonian with coefficients:
                        Spin 1               Spin 2
                1.000000000000       1.000000000000
Lambda-->       0.125326557246       0.125326555853     ... done

.    Trial1    0.381966    -5718.28073000861423

Performing  Pulay mixing of Hamiltonian with coefficients:
                        Spin 1               Spin 2
                1.000000000000       1.000000000000
Lambda-->       0.125326557246       0.125326555853     ... done

.    Trial2    0.145898    -5718.34118806624701

Performing  Pulay mixing of Hamiltonian with coefficients:
                        Spin 1               Spin 2
                1.000000000000       1.000000000000
Lambda-->       0.125326557246       0.125326555853     ... done

.    Trial3    0.055728    -5718.34671847887694

Performing  Pulay mixing of Hamiltonian with coefficients:
                        Spin 1               Spin 2
                1.000000000000       1.000000000000
Lambda-->       0.125326557246       0.125326555853     ... done

.    Trial4    0.021286    -5718.34638493211787

Performing  Pulay mixing of Hamiltonian with coefficients:
                        Spin 1               Spin 2
                1.000000000000       1.000000000000
Lambda-->       0.125326557246       0.125326555853     ... done

.   Quartic    0.102505    -5718.34501850663401    -5718.35395153981699

Performing  Pulay mixing of Hamiltonian with coefficients:
                        Spin 1               Spin 2
                1.000000000000       1.000000000000
Lambda-->       0.125326557246       0.125326555853     ... done

.    Trial6    0.000213    -5718.34552665451520

Performing  Pulay mixing of Hamiltonian with coefficients:
                        Spin 1               Spin 2
                1.000000000000       1.000000000000
Lambda-->       0.125326557246       0.125326555853     ... done

.  NoMinFnd    0.055728    -5718.34671847887694

--------------------------------------------------------------------------------
  Iter                              Commutator    Free_energy(A=E-TS)     DeltaA
#    1                          0.000101006651   -5718.34671847887694   1.16E-02

Step                       =       0.055728090001
Energy (E)                 =   -5718.244631047103
Entropy (-TS)              =      -0.102087431768
Free energy (A=E-TS)       =   -5718.346718478877
Est. 0K Energy 0.5*(E+A)   =   -5718.295674762991
Residual Non-orthogonality =       0.000000000000
Residual N_electrons       =       0.000000000005

Spin          Integrated_Ne            Fermi_level     Delta_Fermi_level
   1       398.000000042245        -0.122939849734              7.54E-04
   2       397.999999957711        -0.122939849734              7.54E-04

                           Spin 1           |                 Spin 2           |
     Orb |    H-eigenvalues     Occupancies |    H-eigenvalues     Occupancies |
       1 |    -3.2294972053    1.0000000000 |    -3.2294972054    1.0000000000 | 
                          ------                             ------
     394 |    -0.1281854450    0.8064977457 |    -0.1281854450    0.8064977433 | 
     395 |    -0.1263562563    0.7170062802 |    -0.1263562562    0.7170062701 | 
     396 |    -0.1254986418    0.6673644843 |    -0.1254986416    0.6673644732 | 
     397 |    -0.1249679891    0.6345739190 |    -0.1249679889    0.6345739075 | 
     398 |    -0.1241985114    0.5847982430 |    -0.1241985112    0.5847982309 | 
                                                   - Gap at zero temperature -
                  Finite temp. Fermi level   |      Finite temp. Fermi level  
     399 |    -0.1213622616    0.3942965012 |    -0.1213622614    0.3942964893 | 
                - Gap at zero temperature -
     400 |    -0.1209901512    0.3703898492 |    -0.1209901518    0.3703898834 | 
     401 |    -0.1204609772    0.3374806500 |    -0.1204609771    0.3374806388 | 
     402 |    -0.1203766505    0.3323693464 |    -0.1203766503    0.3323693354 | 
     403 |    -0.1199328552    0.3061347960 |    -0.1199328550    0.3061347854 | 
                          ------                             ------
     576 |     0.6797173062    0.0000000000 |     0.6797173060    0.0000000000 | 

                            |  Abs_value |  Threshold | Converged
     Delta_Free_energy/atom |   2.58E-04 |   1.00E-06 |        No
     Delta_Energy/atom      |   2.59E-04 |   1.00E-04 |        No
     Delta_Entropy/atom     |   1.05E-06 |   1.00E-04 |       Yes
     Commutator             |   1.01E-04 |   1.00E-05 |        No
     Delta_Fermi_level      |   7.54E-04 |   1.00E-03 |       Yes

  Line search of the free energy minimum:
  Step_type        Step             Free_energy   Predicted_free_energy
.   Initial    0.000000    -5718.34671847887694

Performing  Pulay mixing of Hamiltonian with coefficients:
                        Spin 1               Spin 2
                1.000000000000       1.000000000000
Lambda-->       0.055852529974       0.055852529289     ... done

.    Trial1    0.055728    -5718.34660376086867

Performing  Pulay mixing of Hamiltonian with coefficients:
                        Spin 1               Spin 2
                1.000000000000       1.000000000000
Lambda-->       0.055852529974       0.055852529289     ... done

.    Trial2    0.021286    -5718.34716598507384

Performing  Pulay mixing of Hamiltonian with coefficients:
                        Spin 1               Spin 2
                1.000000000000       1.000000000000
Lambda-->       0.055852529974       0.055852529289     ... done

. Quadratic    0.026328    -5718.34718313190842    -5718.34718302173042

--------------------------------------------------------------------------------
  Iter                              Commutator    Free_energy(A=E-TS)     DeltaA
#    2                          0.000088077735   -5718.34718313190842  -4.65E-04

Step                       =       0.026328210740
Energy (E)                 =   -5718.245083798202
Entropy (-TS)              =      -0.102099333732
Free energy (A=E-TS)       =   -5718.347183131908
Est. 0K Energy 0.5*(E+A)   =   -5718.296133465055
Residual Non-orthogonality =       0.000000000000
Residual N_electrons       =      -0.000000000025

Spin          Integrated_Ne            Fermi_level     Delta_Fermi_level
   1       398.000000071566        -0.122766193373              1.74E-04
   2       397.999999928641        -0.122766193373              1.74E-04

                           Spin 1           |                 Spin 2           |
     Orb |    H-eigenvalues     Occupancies |    H-eigenvalues     Occupancies |
       1 |    -3.2292449792    1.0000000000 |    -3.2292449794    1.0000000000 | 
                          ------                             ------
     394 |    -0.1280590719    0.8084977727 |    -0.1280590722    0.8084977847 | 
     395 |    -0.1261647734    0.7160209553 |    -0.1261647732    0.7160209428 | 
     396 |    -0.1253334310    0.6678744573 |    -0.1253334308    0.6678744436 | 
     397 |    -0.1247734980    0.6332582235 |    -0.1247734977    0.6332582091 | 
     398 |    -0.1240177886    0.5843312740 |    -0.1240177884    0.5843312588 | 
                                                   - Gap at zero temperature -
                  Finite temp. Fermi level   |      Finite temp. Fermi level  
     399 |    -0.1211926498    0.3945593826 |    -0.1211926496    0.3945593673 | 
                - Gap at zero temperature -
     400 |    -0.1207994998    0.3693120238 |    -0.1207994995    0.3693120089 | 
     401 |    -0.1202913952    0.3377285813 |    -0.1202913949    0.3377285670 | 
     402 |    -0.1202057445    0.3325354436 |    -0.1202057443    0.3325354294 | 
     403 |    -0.1197375630    0.3048856319 |    -0.1197375634    0.3048856572 | 
                          ------                             ------
     576 |     0.6790247304    0.0000000000 |     0.6790247307    0.0000000000 | 

                            |  Abs_value |  Threshold | Converged
     Delta_Free_energy/atom |   1.03E-05 |   1.00E-06 |        No
     Delta_Energy/atom      |   1.01E-05 |   1.00E-04 |       Yes
     Delta_Entropy/atom     |   2.64E-07 |   1.00E-04 |       Yes
     Commutator             |   8.81E-05 |   1.00E-05 |        No
     Delta_Fermi_level      |   1.74E-04 |   1.00E-03 |       Yes

  Line search of the free energy minimum:
  Step_type        Step             Free_energy   Predicted_free_energy
.   Initial    0.000000    -5718.34718313190842

Performing  Pulay mixing of Hamiltonian with coefficients:
                        Spin 1               Spin 2
                0.283684344538       0.283684350479
                0.716315655462       0.716315649521
Lambda-->       0.048745244520       0.048745243959     ... done

.    Trial1    0.026328    -5718.34741176022817

Performing  Pulay mixing of Hamiltonian with coefficients:
                        Spin 1               Spin 2
                0.283684344538       0.283684350479
                0.716315655462       0.716315649521
Lambda-->       0.048745244520       0.048745243959     ... done

.    Trial2    0.398238    -5718.34185695734959

Performing  Pulay mixing of Hamiltonian with coefficients:
                        Spin 1               Spin 2
                0.283684344538       0.283684350479
                0.716315655462       0.716315649521
Lambda-->       0.048745244520       0.048745243959     ... done

. Quadratic    0.086370    -5718.34769239425259    -5718.34762557686372

--------------------------------------------------------------------------------
  Iter                              Commutator    Free_energy(A=E-TS)     DeltaA
#    3                          0.000079340434   -5718.34769239425259  -5.09E-04

Step                       =       0.086370188517
Energy (E)                 =   -5718.245559653606
Entropy (-TS)              =      -0.102132740628
Free energy (A=E-TS)       =   -5718.347692394253
Est. 0K Energy 0.5*(E+A)   =   -5718.296626023929
Residual Non-orthogonality =       0.000000000000
Residual N_electrons       =       0.000000000019

Spin          Integrated_Ne            Fermi_level     Delta_Fermi_level
   1       398.000000051704        -0.122230335499              5.36E-04
   2       397.999999948142        -0.122230335499              5.36E-04

                           Spin 1           |                 Spin 2           |
     Orb |    H-eigenvalues     Occupancies |    H-eigenvalues     Occupancies |
       1 |    -3.2285152571    1.0000000000 |    -3.2285152566    1.0000000000 | 
                          ------                             ------
     394 |    -0.1275907040    0.8113251264 |    -0.1275907047    0.8113251573 | 
     395 |    -0.1255962177    0.7142082873 |    -0.1255962179    0.7142083010 | 
     396 |    -0.1248483054    0.6709295445 |    -0.1248483056    0.6709295557 | 
     397 |    -0.1241910670    0.6303100114 |    -0.1241910665    0.6303099744 | 
     398 |    -0.1234727947    0.5837273132 |    -0.1234727948    0.5837273184 | 
                                                   - Gap at zero temperature -
                  Finite temp. Fermi level   |      Finite temp. Fermi level  
     399 |    -0.1206530087    0.3943134830 |    -0.1206530086    0.3943134736 | 
                - Gap at zero temperature -
     400 |    -0.1202384404    0.3677161500 |    -0.1202384402    0.3677161387 | 
     401 |    -0.1197650311    0.3383066511 |    -0.1197650309    0.3383066380 | 
     402 |    -0.1196774382    0.3329916988 |    -0.1196774380    0.3329916854 | 
     403 |    -0.1191431797    0.3015210115 |    -0.1191431794    0.3015209964 | 
                          ------                             ------
     576 |     0.6771115440    0.0000000000 |     0.6771115448    0.0000000000 | 

                            |  Abs_value |  Threshold | Converged
     Delta_Free_energy/atom |   1.13E-05 |   1.00E-06 |        No
     Delta_Energy/atom      |   1.06E-05 |   1.00E-04 |       Yes
     Delta_Entropy/atom     |   7.42E-07 |   1.00E-04 |       Yes
     Commutator             |   7.93E-05 |   1.00E-05 |        No
     Delta_Fermi_level      |   5.36E-04 |   1.00E-03 |       Yes

  Line search of the free energy minimum:
  Step_type        Step             Free_energy   Predicted_free_energy
.   Initial    0.000000    -5718.34769239425259

Performing  Pulay mixing of Hamiltonian with coefficients:
                        Spin 1               Spin 2
               -0.566983413254      -0.566983408650
                0.396999786181       0.396999782769
                1.169983627072       1.169983625880
Lambda-->       0.038757066222       0.038757065770     ... done

.    Trial1    0.086370    -5718.34781452178322

Performing  Pulay mixing of Hamiltonian with coefficients:
                        Spin 1               Spin 2
               -0.566983413254      -0.566983408650
                0.396999786181       0.396999782769
                1.169983627072       1.169983625880
Lambda-->       0.038757066222       0.038757065770     ... done

.    Trial2    0.435346    -5718.31920862668449

Performing  Pulay mixing of Hamiltonian with coefficients:
                        Spin 1               Spin 2
               -0.566983413254      -0.566983408650
                0.396999786181       0.396999782769
                1.169983627072       1.169983625880
Lambda-->       0.038757066222       0.038757065770     ... done

. Quadratic    0.046876    -5718.34815992992753    -5718.34811327613443

--------------------------------------------------------------------------------
  Iter                              Commutator    Free_energy(A=E-TS)     DeltaA
#    4                          0.000056006932   -5718.34815992992753  -4.68E-04

Step                       =       0.046876278608
Energy (E)                 =   -5718.246013916711
Entropy (-TS)              =      -0.102146013200
Free energy (A=E-TS)       =   -5718.348159929928
Est. 0K Energy 0.5*(E+A)   =   -5718.297086923320
Residual Non-orthogonality =       0.000000000000
Residual N_electrons       =       0.000000000018

Spin          Integrated_Ne            Fermi_level     Delta_Fermi_level
   1       398.000000021451        -0.121752857763              4.77E-04
   2       397.999999978403        -0.121752857763              4.77E-04

                           Spin 1           |                 Spin 2           |
     Orb |    H-eigenvalues     Occupancies |    H-eigenvalues     Occupancies |
       1 |    -3.2279014406    1.0000000000 |    -3.2279014404    1.0000000000 | 
                          ------                             ------
     394 |    -0.1270571328    0.8089774650 |    -0.1270571334    0.8089774907 | 
     395 |    -0.1251126197    0.7138682322 |    -0.1251126202    0.7138682570 | 
     396 |    -0.1244249851    0.6741750166 |    -0.1244249855    0.6741750448 | 
     397 |    -0.1237082195    0.6299694552 |    -0.1237082192    0.6299694386 | 
     398 |    -0.1229989030    0.5839644045 |    -0.1229989035    0.5839644390 | 
                                                   - Gap at zero temperature -
                  Finite temp. Fermi level   |      Finite temp. Fermi level  
     399 |    -0.1201509154    0.3927148642 |    -0.1201509153    0.3927148553 | 
                - Gap at zero temperature -
     400 |    -0.1197438910    0.3666367359 |    -0.1197438908    0.3666367281 | 
     401 |    -0.1193082955    0.3395713005 |    -0.1193082946    0.3395712476 | 
     402 |    -0.1191669944    0.3310022478 |    -0.1191669943    0.3310022416 | 
     403 |    -0.1186667797    0.3015827789 |    -0.1186667796    0.3015827740 | 
                          ------                             ------
     576 |     0.6755469697    0.0000000000 |     0.6755469700    0.0000000000 | 

                            |  Abs_value |  Threshold | Converged
     Delta_Free_energy/atom |   1.04E-05 |   1.00E-06 |        No
     Delta_Energy/atom      |   1.01E-05 |   1.00E-04 |       Yes
     Delta_Entropy/atom     |   2.95E-07 |   1.00E-04 |       Yes
     Commutator             |   5.60E-05 |   1.00E-05 |        No
     Delta_Fermi_level      |   4.77E-04 |   1.00E-03 |       Yes

  Line search of the free energy minimum:
  Step_type        Step             Free_energy   Predicted_free_energy
.   Initial    0.000000    -5718.34815992992753

Performing  Pulay mixing of Hamiltonian with coefficients:
                        Spin 1               Spin 2
               -0.288663581653      -0.288663593266
               -1.093112190923      -1.093112156576
                0.500672140359       0.500672157972
                1.881103632217       1.881103591870
Lambda-->       0.013731969838       0.013731970054     ... done

.    Trial1    0.046876    -5718.34863079496608

Performing  Pulay mixing of Hamiltonian with coefficients:
                        Spin 1               Spin 2
               -0.288663581653      -0.288663593266
               -1.093112190923      -1.093112156576
                0.500672140359       0.500672157972
                1.881103632217       1.881103591870
Lambda-->       0.013731969838       0.013731970054     ... done

.    Trial2    0.410937    -5718.34467311791559

Performing  Pulay mixing of Hamiltonian with coefficients:
                        Spin 1               Spin 2
               -0.288663581653      -0.288663593266
               -1.093112190923      -1.093112156576
                0.500672140359       0.500672157972
                1.881103632217       1.881103591870
Lambda-->       0.013731969838       0.013731970054     ... done

. Quadratic    0.122115    -5718.34844866089406    -5718.34891891942425

Performing  Pulay mixing of Hamiltonian with coefficients:
                        Spin 1               Spin 2
               -0.288663581653      -0.288663593266
               -1.093112190923      -1.093112156576
                0.500672140359       0.500672157972
                1.881103632217       1.881103591870
Lambda-->       0.013731969838       0.013731970054     ... done

.     Cubic    0.069818    -5718.34861017916137    -5718.34868288895268

Performing  Pulay mixing of Hamiltonian with coefficients:
                        Spin 1               Spin 2
               -0.288663581653      -0.288663593266
               -1.093112190923      -1.093112156576
                0.500672140359       0.500672157972
                1.881103632217       1.881103591870
Lambda-->       0.013731969838       0.013731970054     ... done

.   Quartic    0.298337    -5718.34672786180181    -5718.34962919917689

Performing  Pulay mixing of Hamiltonian with coefficients:
                        Spin 1               Spin 2
               -0.288663581653      -0.288663593266
               -1.093112190923      -1.093112156576
                0.500672140359       0.500672157972
                1.881103632217       1.881103591870
Lambda-->       0.013731969838       0.013731970054     ... done

.  NoMinFnd    0.046876    -5718.34863079497154

--------------------------------------------------------------------------------
  Iter                              Commutator    Free_energy(A=E-TS)     DeltaA
#    5                          0.000032906093   -5718.34863079497154  -4.71E-04

Step                       =       0.046876278608
Energy (E)                 =   -5718.246419002439
Entropy (-TS)              =      -0.102211792538
Free energy (A=E-TS)       =   -5718.348630794972
Est. 0K Energy 0.5*(E+A)   =   -5718.297524898706
Residual Non-orthogonality =       0.000000000000
Residual N_electrons       =      -0.000000000006

Spin          Integrated_Ne            Fermi_level     Delta_Fermi_level
   1       398.000000044370        -0.120549463758              1.20E-03
   2       397.999999955677        -0.120549463758              1.20E-03

                           Spin 1           |                 Spin 2           |
     Orb |    H-eigenvalues     Occupancies |    H-eigenvalues     Occupancies |
       1 |    -3.2264013709    1.0000000000 |    -3.2264013707    1.0000000000 | 
                          ------                             ------
     394 |    -0.1258737656    0.8098181938 |    -0.1258737659    0.8098182054 | 
     395 |    -0.1238625603    0.7112674175 |    -0.1238625597    0.7112673850 | 
     396 |    -0.1233476038    0.6816618388 |    -0.1233476032    0.6816618044 | 
     397 |    -0.1224423317    0.6259966352 |    -0.1224423318    0.6259966414 | 
     398 |    -0.1217930720    0.5838032874 |    -0.1217930721    0.5838032937 | 
                                                   - Gap at zero temperature -
                  Finite temp. Fermi level   |      Finite temp. Fermi level  
     399 |    -0.1189198069    0.3909177380 |    -0.1189198063    0.3909176994 | 
                - Gap at zero temperature -
     400 |    -0.1184853099    0.3631565435 |    -0.1184853100    0.3631565489 | 
     401 |    -0.1181450842    0.3420277571 |    -0.1181450843    0.3420277623 | 
     402 |    -0.1179336468    0.3291998110 |    -0.1179336469    0.3291998161 | 
     403 |    -0.1173863141    0.2971838128 |    -0.1173863142    0.2971838175 | 
                          ------                             ------
     576 |     0.6704751237    0.0000000000 |     0.6704751241    0.0000000000 | 

                            |  Abs_value |  Threshold | Converged
     Delta_Free_energy/atom |   1.05E-05 |   1.00E-06 |        No
     Delta_Energy/atom      |   9.00E-06 |   1.00E-04 |       Yes
     Delta_Entropy/atom     |   1.46E-06 |   1.00E-04 |       Yes
     Commutator             |   3.29E-05 |   1.00E-05 |        No
     Delta_Fermi_level      |   1.20E-03 |   1.00E-03 |        No

  Line search of the free energy minimum:
  Step_type        Step             Free_energy   Predicted_free_energy
.   Initial    0.000000    -5718.34863079497154

Performing  Pulay mixing of Hamiltonian with coefficients:
                        Spin 1               Spin 2
               -0.262549661323      -0.262549670022
                0.334897454205       0.334897479839
                0.265061251625       0.265061258237
               -0.494901647800      -0.494901684539
                1.157492603292       1.157492616485
Lambda-->       0.012474563977       0.012474564190     ... done

.    Trial1    0.046876    -5718.34861696373173

Performing  Pulay mixing of Hamiltonian with coefficients:
                        Spin 1               Spin 2
               -0.262549661323      -0.262549670022
                0.334897454205       0.334897479839
                0.265061251625       0.265061258237
               -0.494901647800      -0.494901684539
                1.157492603292       1.157492616485
Lambda-->       0.012474563977       0.012474564190     ... done

.    Trial2    0.017905    -5718.34864404704149

Performing  Pulay mixing of Hamiltonian with coefficients:
                        Spin 1               Spin 2
               -0.262549661323      -0.262549670022
                0.334897454205       0.334897479839
                0.265061251625       0.265061258237
               -0.494901647800      -0.494901684539
                1.157492603292       1.157492616485
Lambda-->       0.012474563977       0.012474564190     ... done

. Quadratic    0.019309    -5718.34864527098125    -5718.34864411749368

--------------------------------------------------------------------------------
  Iter                              Commutator    Free_energy(A=E-TS)     DeltaA
#    6                          0.000031625263   -5718.34864527098125  -1.45E-05

Step                       =       0.019309322586
Energy (E)                 =   -5718.246415738047
Entropy (-TS)              =      -0.102229532922
Free energy (A=E-TS)       =   -5718.348645270981
Est. 0K Energy 0.5*(E+A)   =   -5718.297530504515
Residual Non-orthogonality =       0.000000000000
Residual N_electrons       =       0.000000000013

Spin          Integrated_Ne            Fermi_level     Delta_Fermi_level
   1       398.000000004374        -0.120522621439              2.68E-05
   2       397.999999995519        -0.120522621439              2.68E-05

                           Spin 1           |                 Spin 2           |
     Orb |    H-eigenvalues     Occupancies |    H-eigenvalues     Occupancies |
       1 |    -3.2263913168    1.0000000000 |    -3.2263913167    1.0000000000 | 
                          ------                             ------
     394 |    -0.1258640049    0.8105330426 |    -0.1258640052    0.8105330516 | 
     395 |    -0.1238297927    0.7109361817 |    -0.1238297932    0.7109362097 | 
     396 |    -0.1233237045    0.6818355984 |    -0.1233237043    0.6818355851 | 
     397 |    -0.1224057714    0.6253773057 |    -0.1224057719    0.6253773371 | 
     398 |    -0.1217669857    0.5838532702 |    -0.1217669862    0.5838533025 | 
                                                   - Gap at zero temperature -
                  Finite temp. Fermi level   |      Finite temp. Fermi level  
     399 |    -0.1188929817    0.3909188489 |    -0.1188929814    0.3909188326 | 
                - Gap at zero temperature -
     400 |    -0.1184589809    0.3631888444 |    -0.1184589806    0.3631888284 | 
     401 |    -0.1181181339    0.3420211433 |    -0.1181181336    0.3420211275 | 
     402 |    -0.1179198821    0.3299861310 |    -0.1179198818    0.3299861154 | 
     403 |    -0.1173488020    0.2965777449 |    -0.1173488018    0.2965777300 | 
                          ------                             ------
     576 |     0.6698246452    0.0000000000 |     0.6698246455    0.0000000000 | 

                            |  Abs_value |  Threshold | Converged
     Delta_Free_energy/atom |   3.22E-07 |   1.00E-06 |       Yes
     Delta_Energy/atom      |   7.25E-08 |   1.00E-04 |       Yes
     Delta_Entropy/atom     |   3.94E-07 |   1.00E-04 |       Yes
     Commutator             |   3.16E-05 |   1.00E-05 |        No
     Delta_Fermi_level      |   2.68E-05 |   1.00E-03 |       Yes

  Line search of the free energy minimum:
  Step_type        Step             Free_energy   Predicted_free_energy
.   Initial    0.000000    -5718.34864527098125

Performing  Pulay mixing of Hamiltonian with coefficients:
                        Spin 1               Spin 2
                0.811238621887       0.811238582365
                4.185228012943       4.185227816445
               -1.502991792503      -1.502991729375
               -7.081778942840      -7.081778614630
               -1.734924334052      -1.734924139829
                6.323228434565       6.323228085023
Lambda-->       0.007644015117       0.007644015791     ... done

.    Trial1    0.019309    -5718.34870804502316

Performing  Pulay mixing of Hamiltonian with coefficients:
                        Spin 1               Spin 2
                0.811238621887       0.811238582365
                4.185228012943       4.185227816445
               -1.502991792503      -1.502991729374
               -7.081778942840      -7.081778614629
               -1.734924334052      -1.734924139829
                6.323228434565       6.323228085023
Lambda-->       0.007644015117       0.007644015791     ... done

.    Trial2    0.393900    -5718.33164642449265

Performing  Pulay mixing of Hamiltonian with coefficients:
                        Spin 1               Spin 2
                0.811238621887       0.811238582365
                4.185228012944       4.185227816445
               -1.502991792503      -1.502991729375
               -7.081778942841      -7.081778614630
               -1.734924334052      -1.734924139829
                6.323228434566       6.323228085023
Lambda-->       0.007644015117       0.007644015791     ... done

. Quadratic    0.022776    -5718.34871730635041    -5718.34870953348036

--------------------------------------------------------------------------------
  Iter                              Commutator    Free_energy(A=E-TS)     DeltaA
#    7                          0.000024744175   -5718.34871730635041  -7.20E-05

Step                       =       0.022775560619
Energy (E)                 =   -5718.246382151389
Entropy (-TS)              =      -0.102335154982
Free energy (A=E-TS)       =   -5718.348717306350
Est. 0K Energy 0.5*(E+A)   =   -5718.297549728870
Residual Non-orthogonality =       0.000000000000
Residual N_electrons       =      -0.000000000021

Spin          Integrated_Ne            Fermi_level     Delta_Fermi_level
   1       397.999999925941        -0.120559605890             -3.70E-05
   2       398.000000074236        -0.120559605890             -3.70E-05

                           Spin 1           |                 Spin 2           |
     Orb |    H-eigenvalues     Occupancies |    H-eigenvalues     Occupancies |
       1 |    -3.2268750553    1.0000000000 |    -3.2268750552    1.0000000000 | 
                          ------                             ------
     394 |    -0.1258784541    0.8095895307 |    -0.1258784544    0.8095895393 | 
     395 |    -0.1238767450    0.7114932775 |    -0.1238767453    0.7114932953 | 
     396 |    -0.1233574713    0.6816456213 |    -0.1233574716    0.6816456401 | 
     397 |    -0.1224482193    0.6257255442 |    -0.1224482190    0.6257255237 | 
     398 |    -0.1218284417    0.5854703122 |    -0.1218284420    0.5854703336 | 
                - Gap at zero temperature -
                  Finite temp. Fermi level   |      Finite temp. Fermi level  
     399 |    -0.1189251821    0.3906089265 |    -0.1189251824    0.3906089479 | 
                                                   - Gap at zero temperature -
     400 |    -0.1184899605    0.3628110088 |    -0.1184899608    0.3628110297 | 
     401 |    -0.1181828007    0.3437183655 |    -0.1181828011    0.3437183859 | 
     402 |    -0.1179685545    0.3306897018 |    -0.1179685542    0.3306896832 | 
     403 |    -0.1173866869    0.2966288608 |    -0.1173866872    0.2966288798 | 
                          ------                             ------
     576 |     0.6634328122    0.0000000000 |     0.6634328129    0.0000000000 | 

                            |  Abs_value |  Threshold | Converged
     Delta_Free_energy/atom |   1.60E-06 |   1.00E-06 |        No
     Delta_Energy/atom      |   7.46E-07 |   1.00E-04 |       Yes
     Delta_Entropy/atom     |   2.35E-06 |   1.00E-04 |       Yes
     Commutator             |   2.47E-05 |   1.00E-05 |        No
     Delta_Fermi_level      |   3.70E-05 |   1.00E-03 |       Yes

  Line search of the free energy minimum:
  Step_type        Step             Free_energy   Predicted_free_energy
.   Initial    0.000000    -5718.34871730635041

Performing  Pulay mixing of Hamiltonian with coefficients:
                        Spin 1               Spin 2
               -0.419181353417      -0.419181366879
               -3.038616889535      -3.038616894191
                0.891810242554       0.891810261386
                5.080323674864       5.080323678850
               -0.339858637610      -0.339858776116
               -3.835274648686      -3.835274667983
                2.660797611831       2.660797764933
Lambda-->       0.002392697109       0.002392697602     ... done

.    Trial1    0.022776    -5718.34873078539476

Performing  Pulay mixing of Hamiltonian with coefficients:
                        Spin 1               Spin 2
               -0.419181353417      -0.419181366879
               -3.038616889535      -3.038616894190
                0.891810242554       0.891810261386
                5.080323674864       5.080323678848
               -0.339858637610      -0.339858776116
               -3.835274648686      -3.835274667982
                2.660797611831       2.660797764933
Lambda-->       0.002392697109       0.002392697602     ... done

.    Trial2    0.396042    -5718.33943389687829

Performing  Pulay mixing of Hamiltonian with coefficients:
                        Spin 1               Spin 2
               -0.419181353417      -0.419181366879
               -3.038616889534      -3.038616894191
                0.891810242554       0.891810261386
                5.080323674863       5.080323678849
               -0.339858637610      -0.339858776116
               -3.835274648686      -3.835274667982
                2.660797611831       2.660797764933
Lambda-->       0.002392697109       0.002392697602     ... done

. Quadratic    0.015984    -5718.34871757470501    -5718.34873375526695

Performing  Pulay mixing of Hamiltonian with coefficients:
                        Spin 1               Spin 2
               -0.419181353417      -0.419181366879
               -3.038616889534      -3.038616894190
                0.891810242554       0.891810261386
                5.080323674863       5.080323678849
               -0.339858637610      -0.339858776116
               -3.835274648686      -3.835274667982
                2.660797611831       2.660797764933
Lambda-->       0.002392697109       0.002392697602     ... done

.     Cubic    0.162004    -5718.34754869030075    -5718.34943121943797

Performing  Pulay mixing of Hamiltonian with coefficients:
                        Spin 1               Spin 2
               -0.419181353417      -0.419181366879
               -3.038616889534      -3.038616894191
                0.891810242554       0.891810261386
                5.080323674863       5.080323678850
               -0.339858637610      -0.339858776116
               -3.835274648686      -3.835274667983
                2.660797611831       2.660797764933
Lambda-->       0.002392697109       0.002392697602     ... done

.   Quartic    0.067281    -5718.34865341161913    -5718.34882707769884

Performing  Pulay mixing of Hamiltonian with coefficients:
                        Spin 1               Spin 2
               -0.419181353417      -0.419181366879
               -3.038616889534      -3.038616894191
                0.891810242554       0.891810261386
                5.080323674863       5.080323678849
               -0.339858637610      -0.339858776116
               -3.835274648686      -3.835274667982
                2.660797611831       2.660797764933
Lambda-->       0.002392697109       0.002392697602     ... done

.  NoMinFnd    0.022776    -5718.34873078543114

--------------------------------------------------------------------------------
  Iter                              Commutator    Free_energy(A=E-TS)     DeltaA
#    8                          0.000024233235   -5718.34873078543114  -1.35E-05

Step                       =       0.022775560619
Energy (E)                 =   -5718.246256101932
Entropy (-TS)              =      -0.102474683490
Free energy (A=E-TS)       =   -5718.348730785431
Est. 0K Energy 0.5*(E+A)   =   -5718.297493443682
Residual Non-orthogonality =       0.000000000000
Residual N_electrons       =       0.000000000009

Spin          Integrated_Ne            Fermi_level     Delta_Fermi_level
   1       397.999999867755        -0.120555859489              3.75E-06
   2       398.000000132171        -0.120555859489              3.75E-06

                           Spin 1           |                 Spin 2           |
     Orb |    H-eigenvalues     Occupancies |    H-eigenvalues     Occupancies |
       1 |    -3.2271660199    1.0000000000 |    -3.2271660197    1.0000000000 | 
                          ------                             ------
     394 |    -0.1258654146    0.8091993956 |    -0.1258654149    0.8091994104 | 
     395 |    -0.1238855019    0.7121911765 |    -0.1238855025    0.7121912109 | 
     396 |    -0.1233522278    0.6815572159 |    -0.1233522278    0.6815572118 | 
     397 |    -0.1224548531    0.6263868126 |    -0.1224548537    0.6263868518 | 
     398 |    -0.1218374843    0.5863146614 |    -0.1218374842    0.5863146567 | 
                - Gap at zero temperature -
                  Finite temp. Fermi level   |      Finite temp. Fermi level  
     399 |    -0.1189199538    0.3905129480 |    -0.1189199544    0.3905129874 | 
                                                   - Gap at zero temperature -
     400 |    -0.1184875657    0.3628960394 |    -0.1184875656    0.3628960345 | 
     401 |    -0.1181973847    0.3448444093 |    -0.1181973853    0.3448444467 | 
     402 |    -0.1179733067    0.3312017633 |    -0.1179733066    0.3312017587 | 
     403 |    -0.1173830464    0.2966348773 |    -0.1173830470    0.2966349117 | 
                          ------                             ------
     576 |     0.6560479160    0.0000000000 |     0.6560479166    0.0000000000 | 

                            |  Abs_value |  Threshold | Converged
     Delta_Free_energy/atom |   3.00E-07 |   1.00E-06 |       Yes
     Delta_Energy/atom      |   2.80E-06 |   1.00E-04 |       Yes
     Delta_Entropy/atom     |   3.10E-06 |   1.00E-04 |       Yes
     Commutator             |   2.42E-05 |   1.00E-05 |        No
     Delta_Fermi_level      |   3.75E-06 |   1.00E-03 |       Yes

  Line search of the free energy minimum:
  Step_type        Step             Free_energy   Predicted_free_energy
.   Initial    0.000000    -5718.34873078543114

Performing  Pulay mixing of Hamiltonian with coefficients:
                        Spin 1               Spin 2
               -0.290745832791      -0.290745833543
               -1.129154689088      -1.129154520219
                0.506656612828       0.506656589744
                1.962267686064       1.962267402863
                0.501586321308       0.501586357049
               -1.755422709370      -1.755422494386
               -0.145945736593      -0.145945981701
                1.350758347643       1.350758480193
Lambda-->       0.001142200633       0.001142200691     ... done

.    Trial1    0.022776    -5718.34876260025885

Performing  Pulay mixing of Hamiltonian with coefficients:
                        Spin 1               Spin 2
               -0.290745832791      -0.290745833543
               -1.129154689088      -1.129154520219
                0.506656612828       0.506656589744
                1.962267686064       1.962267402863
                0.501586321308       0.501586357049
               -1.755422709370      -1.755422494386
               -0.145945736593      -0.145945981701
                1.350758347643       1.350758480193
Lambda-->       0.001142200633       0.001142200691     ... done

.    Trial2    0.396042    -5718.34668682989741

Performing  Pulay mixing of Hamiltonian with coefficients:
                        Spin 1               Spin 2
               -0.290745832791      -0.290745833543
               -1.129154689088      -1.129154520219
                0.506656612828       0.506656589744
                1.962267686064       1.962267402863
                0.501586321308       0.501586357049
               -1.755422709370      -1.755422494386
               -0.145945736593      -0.145945981701
                1.350758347643       1.350758480193
Lambda-->       0.001142200633       0.001142200691     ... done

. Quadratic    0.051143    -5718.34878174141704    -5718.34877673757092

--------------------------------------------------------------------------------
  Iter                              Commutator    Free_energy(A=E-TS)     DeltaA
#    9                          0.000015843213   -5718.34878174141704  -5.10E-05

Step                       =       0.051142503244
Energy (E)                 =   -5718.246241122520
Entropy (-TS)              =      -0.102540618955
Free energy (A=E-TS)       =   -5718.348781741417
Est. 0K Energy 0.5*(E+A)   =   -5718.297511431969
Residual Non-orthogonality =       0.000000000000
Residual N_electrons       =      -0.000000000057

Spin          Integrated_Ne            Fermi_level     Delta_Fermi_level
   1       397.999999887304        -0.120622052833             -6.62E-05
   2       398.000000113171        -0.120622052833             -6.62E-05

                           Spin 1           |                 Spin 2           |
     Orb |    H-eigenvalues     Occupancies |    H-eigenvalues     Occupancies |
       1 |    -3.2270095383    1.0000000000 |    -3.2270095386    1.0000000000 | 
                          ------                             ------
     394 |    -0.1259308334    0.8091668543 |    -0.1259308339    0.8091668754 | 
     395 |    -0.1239405641    0.7115699176 |    -0.1239405636    0.7115698931 | 
     396 |    -0.1234085275    0.6809726174 |    -0.1234085278    0.6809726344 | 
     397 |    -0.1225171132    0.6261363014 |    -0.1225171135    0.6261363196 | 
     398 |    -0.1218888774    0.5853374827 |    -0.1218888777    0.5853375017 | 
                - Gap at zero temperature -
                  Finite temp. Fermi level   |      Finite temp. Fermi level  
     399 |    -0.1189901353    0.3907712770 |    -0.1189901356    0.3907712955 | 
                                                   - Gap at zero temperature -
     400 |    -0.1185686583    0.3638339329 |    -0.1185686586    0.3638339508 | 
     401 |    -0.1182524399    0.3441599812 |    -0.1182524402    0.3441599987 | 
     402 |    -0.1180385246    0.3311429674 |    -0.1180385249    0.3311429845 | 
     403 |    -0.1174725929    0.2979624621 |    -0.1174725932    0.2979624782 | 
                          ------                             ------
     576 |     0.6540355320    0.0000000000 |     0.6540355314    0.0000000000 | 

                            |  Abs_value |  Threshold | Converged
     Delta_Free_energy/atom |   1.13E-06 |   1.00E-06 |        No
     Delta_Energy/atom      |   3.33E-07 |   1.00E-04 |       Yes
     Delta_Entropy/atom     |   1.47E-06 |   1.00E-04 |       Yes
     Commutator             |   1.58E-05 |   1.00E-05 |        No
     Delta_Fermi_level      |   6.62E-05 |   1.00E-03 |       Yes

  Line search of the free energy minimum:
  Step_type        Step             Free_energy   Predicted_free_energy
.   Initial    0.000000    -5718.34878174141704

Performing  Pulay mixing of Hamiltonian with coefficients:
                        Spin 1               Spin 2
                0.043427527049       0.043427504364
                1.135465501732       1.135465340547
               -0.178521939496      -0.178521901077
               -1.813765636351      -1.813765382486
                0.411907789637       0.411907820789
                1.240621629838       1.240621476953
               -1.633191871120      -1.633191755049
                0.441342915550       0.441342883122
                1.352714083161       1.352714012837
Lambda-->       0.000110892738       0.000110892722     ... done

.    Trial1    0.051143    -5718.34880407914534

Performing  Pulay mixing of Hamiltonian with coefficients:
                        Spin 1               Spin 2
                0.043427527049       0.043427504364
                1.135465501732       1.135465340548
               -0.178521939496      -0.178521901077
               -1.813765636351      -1.813765382487
                0.411907789637       0.411907820788
                1.240621629838       1.240621476954
               -1.633191871120      -1.633191755050
                0.441342915550       0.441342883122
                1.352714083161       1.352714012838
Lambda-->       0.000110892738       0.000110892722     ... done

.    Trial2    0.413574    -5718.34873251400677

Performing  Pulay mixing of Hamiltonian with coefficients:
                        Spin 1               Spin 2
                0.043427527049       0.043427504364
                1.135465501732       1.135465340547
               -0.178521939497      -0.178521901077
               -1.813765636352      -1.813765382485
                0.411907789637       0.411907820789
                1.240621629838       1.240621476953
               -1.633191871120      -1.633191755049
                0.441342915550       0.441342883122
                1.352714083161       1.352714012837
Lambda-->       0.000110892738       0.000110892722     ... done

. Quadratic    0.167978    -5718.34880516677549    -5718.34882501290758

--------------------------------------------------------------------------------
  Iter                              Commutator    Free_energy(A=E-TS)     DeltaA
#   10                          0.000009266876   -5718.34880516677549  -2.34E-05

Step                       =       0.167978275605
Energy (E)                 =   -5718.246286294427
Entropy (-TS)              =      -0.102518872280
Free energy (A=E-TS)       =   -5718.348805166775
Est. 0K Energy 0.5*(E+A)   =   -5718.297545730601
Residual Non-orthogonality =       0.000000000000
Residual N_electrons       =       0.000000000068

Spin          Integrated_Ne            Fermi_level     Delta_Fermi_level
   1       397.999999907760        -0.120738283558             -1.16E-04
   2       398.000000091678        -0.120738283558             -1.16E-04

                           Spin 1           |                 Spin 2           |
     Orb |    H-eigenvalues     Occupancies |    H-eigenvalues     Occupancies |
       1 |    -3.2267655795    1.0000000000 |    -3.2267655795    1.0000000000 | 
                          ------                             ------
     394 |    -0.1260358465    0.8086950567 |    -0.1260358466    0.8086950592 | 
     395 |    -0.1240582545    0.7116514299 |    -0.1240582547    0.7116514410 | 
     396 |    -0.1235254636    0.6810143129 |    -0.1235254638    0.6810143246 | 
     397 |    -0.1226490012    0.6271331287 |    -0.1226490014    0.6271331413 | 
     398 |    -0.1220027331    0.5851806128 |    -0.1220027333    0.5851806259 | 
                - Gap at zero temperature -
                  Finite temp. Fermi level   |      Finite temp. Fermi level  
     399 |    -0.1191048802    0.3906750247 |    -0.1191048804    0.3906750375 | 
                                                   - Gap at zero temperature -
     400 |    -0.1186796277    0.3635026229 |    -0.1186796279    0.3635026354 | 
     401 |    -0.1183654871    0.3439644737 |    -0.1183654873    0.3439644858 | 
     402 |    -0.1181527879    0.3310244037 |    -0.1181527881    0.3310244156 | 
     403 |    -0.1175855123    0.2977740133 |    -0.1175855125    0.2977740245 | 
                          ------                             ------
     576 |     0.6522214369    0.0000000000 |     0.6522214371    0.0000000000 | 

                            |  Abs_value |  Threshold | Converged
     Delta_Free_energy/atom |   5.21E-07 |   1.00E-06 |       Yes
     Delta_Energy/atom      |   1.00E-06 |   1.00E-04 |       Yes
     Delta_Entropy/atom     |   4.83E-07 |   1.00E-04 |       Yes
     Commutator             |   9.27E-06 |   1.00E-05 |       Yes
     Delta_Fermi_level      |   1.16E-04 |   1.00E-03 |       Yes
EDFT occupancies loop converged after   10 iterations.


Writing density kernel to file "Pd_44.dkn" ... done

Writing Hamiltonian to file "Pd_44.ham" ... done


>>> Density kernel optimised for the current NGWF basis:
     ~~~~~~~~~~~~~~~~~~~~~~~~~~~~~~~~~~~~~~~~~~~~~~~~~~~~~~~~~~~
     Total free energy           =  -5.71834880516678E+03  Eh
     [H,K] commutator            =   9.2669E-06
     ~~~~~~~~~~~~~~~~~~~~~~~~~~~~~~~~~~~~~~~~~~~~~~~~~~~~~~~~~~~


################################################################################
########################### NGWF CG iteration  004 #############################
################################################################################
****** Reciprocal space K.E. preconditioning with k_zero =  3.0000 a0^-1 *******

>>> Checking for convergence of NGWFs:   NOT CONVERGED
  ========================================================================
         NGWF RMS gradient =  4.6502E-05 >  2.0000E-06  | above tolerance
  ========================================================================

>>> Improving NGWFs using line search:
============ Calculation of NGWF S^-1 using Hotelling algorithm ================ 
         Iteration  |  Frobenius norm and Maximum abs value    (of I-S*S_n^-1)   
               1       0.44833610E+00     0.15786448E-01
               2       0.32294577E-02     0.10392613E-03
               3       0.75854398E-06     0.27387716E-07
               4       0.26725089E-12     0.19539925E-13
================================================================================
    Initial Ne1:     397.99723272
    Initial Ne2:     397.99723291
      Final Ne1:     397.99999991
      Final Ne2:     398.00000009
============ Calculation of NGWF S^-1 using Hotelling algorithm ================ 
         Iteration  |  Frobenius norm and Maximum abs value    (of I-S*S_n^-1)   
               1       0.16552209E+00     0.58150893E-02
               2       0.39071448E-03     0.12163016E-04
               3       0.10741756E-07     0.36890579E-09
               4       0.25473480E-12     0.24868996E-13
================================================================================
------------------------------- NGWF line search -------------------------------
RMS gradient                =       0.00004650237313
Trial step length           =               0.900756
Gradient along search dir.  =         -0.03410514316
Functional at step 0        =   -5718.34880516677549
Functional at step 1        =   -5718.36829353257144
Functional predicted        =   -5718.36981076627671
Selected quadratic step     =               1.231814
Conjugate gradients coeff.  =               0.390851
--------------------------- NGWF line search finished --------------------------
                                               
Writing NGWFs to file "Pd_44.tightbox_ngwfs"....  done

>>> Optimising kernel for current NGWFs:

--------------------------- Ensemble-DFT optimisation --------------------------
Running ScaLAPACK on   40 processor(s).

--------------------------------------------------------------------------------
  Iter                              Commutator    Free_energy(A=E-TS)     DeltaA
#    0                          0.000054967349   -5718.36981126648425  -2.10E-02

Step                       =       0.381966011250
Energy (E)                 =   -5718.267292394135
Entropy (-TS)              =      -0.102518872280
Free energy (A=E-TS)       =   -5718.369811266484
Est. 0K Energy 0.5*(E+A)   =   -5718.318551830309
Residual Non-orthogonality =       0.000000000000
Residual N_electrons       =       0.000000000068

Spin          Integrated_Ne            Fermi_level     Delta_Fermi_level
   1       397.999999907760        -0.120738283558              9.00E+99
   2       398.000000091678        -0.120738283558              9.00E+99

                           Spin 1           |                 Spin 2           |
     Orb |    H-eigenvalues     Occupancies |    H-eigenvalues     Occupancies |
       1 |    -3.2267655795    1.0000000000 |    -3.2267655795    1.0000000000 | 
                          ------                             ------
     394 |    -0.1260358465    0.8086950567 |    -0.1260358466    0.8086950592 | 
     395 |    -0.1240582545    0.7116514299 |    -0.1240582547    0.7116514410 | 
     396 |    -0.1235254636    0.6810143129 |    -0.1235254638    0.6810143246 | 
     397 |    -0.1226490012    0.6271331287 |    -0.1226490014    0.6271331413 | 
     398 |    -0.1220027331    0.5851806128 |    -0.1220027333    0.5851806259 | 
                 - Gap at zero temperature - |     - Gap at zero temperature -
                  Finite temp. Fermi level   |      Finite temp. Fermi level  
     399 |    -0.1191048802    0.3906750247 |    -0.1191048804    0.3906750375 | 
     400 |    -0.1186796277    0.3635026229 |    -0.1186796279    0.3635026354 | 
     401 |    -0.1183654871    0.3439644737 |    -0.1183654873    0.3439644858 | 
     402 |    -0.1181527879    0.3310244037 |    -0.1181527881    0.3310244156 | 
     403 |    -0.1175855123    0.2977740133 |    -0.1175855125    0.2977740245 | 
                          ------                             ------
     576 |     0.6522214369    0.0000000000 |     0.6522214371    0.0000000000 | 

                            |  Abs_value |  Threshold | Converged
     Delta_Free_energy/atom |   4.67E-04 |   1.00E-06 |        No
     Delta_Energy/atom      |   4.67E-04 |   1.00E-04 |        No
     Delta_Entropy/atom     |     n.a.   |   1.00E-03 |      n.a.
     Commutator             |   5.50E-05 |   1.00E-05 |        No
     Delta_Fermi_level      |     n.a.   |   1.00E-03 |      n.a.

  Line search of the free energy minimum:
  Step_type        Step             Free_energy   Predicted_free_energy
.   Initial    0.000000    -5718.36981126648425

Performing  Pulay mixing of Hamiltonian with coefficients:
                        Spin 1               Spin 2
                1.000000000000       1.000000000000
Lambda-->       0.033501515554       0.033501516031     ... done

.    Trial1    0.381966    -5718.35856393973972

Performing  Pulay mixing of Hamiltonian with coefficients:
                        Spin 1               Spin 2
                1.000000000000       1.000000000000
Lambda-->       0.033501515554       0.033501516031     ... done

.    Trial2    0.145898    -5718.36581040719466

Performing  Pulay mixing of Hamiltonian with coefficients:
                        Spin 1               Spin 2
                1.000000000000       1.000000000000
Lambda-->       0.033501515554       0.033501516031     ... done

.    Trial3    0.055728    -5718.36641429187785

Performing  Pulay mixing of Hamiltonian with coefficients:
                        Spin 1               Spin 2
                1.000000000000       1.000000000000
Lambda-->       0.033501515554       0.033501516031     ... done

.     Cubic    0.237124    -5718.36398890455803    -5718.36677739398965

Performing  Pulay mixing of Hamiltonian with coefficients:
                        Spin 1               Spin 2
                1.000000000000       1.000000000000
Lambda-->       0.033501515554       0.033501516031     ... done

.    Trial5    0.000557    -5718.36620254978789

Performing  Pulay mixing of Hamiltonian with coefficients:
                        Spin 1               Spin 2
                1.000000000000       1.000000000000
Lambda-->       0.033501515554       0.033501516031     ... done

.  NoMinFnd    0.055728    -5718.36641429187057

--------------------------------------------------------------------------------
  Iter                              Commutator    Free_energy(A=E-TS)     DeltaA
#    1                          0.000036085693   -5718.36641429187057   3.40E-03

Step                       =       0.055728090001
Energy (E)                 =   -5718.263876344424
Entropy (-TS)              =      -0.102537947433
Free energy (A=E-TS)       =   -5718.366414291871
Est. 0K Energy 0.5*(E+A)   =   -5718.315145318147
Residual Non-orthogonality =       0.000000000000
Residual N_electrons       =       0.000000000013

Spin          Integrated_Ne            Fermi_level     Delta_Fermi_level
   1       397.999999914768        -0.120414719572              3.24E-04
   2       398.000000085122        -0.120414719572              3.24E-04

                           Spin 1           |                 Spin 2           |
     Orb |    H-eigenvalues     Occupancies |    H-eigenvalues     Occupancies |
       1 |    -3.2262166819    1.0000000000 |    -3.2262166815    1.0000000000 | 
                          ------                             ------
     394 |    -0.1256537533    0.8062189458 |    -0.1256537531    0.8062189388 | 
     395 |    -0.1237367598    0.7117669653 |    -0.1237367600    0.7117669763 | 
     396 |    -0.1232421478    0.6833887678 |    -0.1232421480    0.6833887780 | 
     397 |    -0.1223205619    0.6268228559 |    -0.1223205620    0.6268228638 | 
     398 |    -0.1216712766    0.5846591767 |    -0.1216712767    0.5846591827 | 
                 - Gap at zero temperature - |     - Gap at zero temperature -
                  Finite temp. Fermi level   |      Finite temp. Fermi level  
     399 |    -0.1187668948    0.3897412540 |    -0.1187668954    0.3897412936 | 
     400 |    -0.1183636471    0.3639801993 |    -0.1183636477    0.3639802366 | 
     401 |    -0.1180436726    0.3440719052 |    -0.1180436725    0.3440718991 | 
     402 |    -0.1177882757    0.3285615502 |    -0.1177882756    0.3285615435 | 
     403 |    -0.1172840210    0.2990314913 |    -0.1172840209    0.2990314834 | 
                          ------                             ------
     576 |     0.6495234855    0.0000000000 |     0.6495234865    0.0000000000 | 

                            |  Abs_value |  Threshold | Converged
     Delta_Free_energy/atom |   7.55E-05 |   1.00E-06 |        No
     Delta_Energy/atom      |   7.59E-05 |   1.00E-04 |       Yes
     Delta_Entropy/atom     |   4.24E-07 |   1.00E-04 |       Yes
     Commutator             |   3.61E-05 |   1.00E-05 |        No
     Delta_Fermi_level      |   3.24E-04 |   1.00E-03 |       Yes

  Line search of the free energy minimum:
  Step_type        Step             Free_energy   Predicted_free_energy
.   Initial    0.000000    -5718.36641429187057

Performing  Pulay mixing of Hamiltonian with coefficients:
                        Spin 1               Spin 2
                1.000000000000       1.000000000000
Lambda-->       0.022148664123       0.022148664451     ... done

.    Trial1    0.055728    -5718.36647330208507

Performing  Pulay mixing of Hamiltonian with coefficients:
                        Spin 1               Spin 2
                1.000000000000       1.000000000000
Lambda-->       0.022148664123       0.022148664451     ... done

.    Trial2    0.416408    -5718.35945418511164

Performing  Pulay mixing of Hamiltonian with coefficients:
                        Spin 1               Spin 2
                1.000000000000       1.000000000000
Lambda-->       0.022148664123       0.022148664451     ... done

. Quadratic    0.038608    -5718.36648770966258    -5718.36648774502009

--------------------------------------------------------------------------------
  Iter                              Commutator    Free_energy(A=E-TS)     DeltaA
#    2                          0.000032225095   -5718.36648770966258  -7.34E-05

Step                       =       0.038608170042
Energy (E)                 =   -5718.263950156153
Entropy (-TS)              =      -0.102537553493
Free energy (A=E-TS)       =   -5718.366487709663
Est. 0K Energy 0.5*(E+A)   =   -5718.315218932908
Residual Non-orthogonality =       0.000000000000
Residual N_electrons       =       0.000000000017

Spin          Integrated_Ne            Fermi_level     Delta_Fermi_level
   1       397.999999971287        -0.120295664711              1.19E-04
   2       398.000000028576        -0.120295664711              1.19E-04

                           Spin 1           |                 Spin 2           |
     Orb |    H-eigenvalues     Occupancies |    H-eigenvalues     Occupancies |
       1 |    -3.2260601954    1.0000000000 |    -3.2260601958    1.0000000000 | 
                          ------                             ------
     394 |    -0.1255630787    0.8074226157 |    -0.1255630789    0.8074226268 | 
     395 |    -0.1236089084    0.7112756422 |    -0.1236089085    0.7112756500 | 
     396 |    -0.1231333682    0.6839934415 |    -0.1231333684    0.6839934485 | 
     397 |    -0.1221886513    0.6260041960 |    -0.1221886514    0.6260042011 | 
     398 |    -0.1215473590    0.5843378184 |    -0.1215473590    0.5843378220 | 
                 - Gap at zero temperature - |     - Gap at zero temperature -
                  Finite temp. Fermi level   |      Finite temp. Fermi level  
     399 |    -0.1186505242    0.3899150008 |    -0.1186505242    0.3899149965 | 
     400 |    -0.1182358815    0.3634316432 |    -0.1182358814    0.3634316380 | 
     401 |    -0.1179252560    0.3441111046 |    -0.1179252559    0.3441110987 | 
     402 |    -0.1176699791    0.3286070715 |    -0.1176699790    0.3286070652 | 
     403 |    -0.1171475876    0.2980411799 |    -0.1171475874    0.2980411727 | 
                          ------                             ------
     576 |     0.6487070466    0.0000000000 |     0.6487070476    0.0000000000 | 

                            |  Abs_value |  Threshold | Converged
     Delta_Free_energy/atom |   1.63E-06 |   1.00E-06 |        No
     Delta_Energy/atom      |   1.64E-06 |   1.00E-04 |       Yes
     Delta_Entropy/atom     |   8.75E-09 |   1.00E-04 |       Yes
     Commutator             |   3.22E-05 |   1.00E-05 |        No
     Delta_Fermi_level      |   1.19E-04 |   1.00E-03 |       Yes

  Line search of the free energy minimum:
  Step_type        Step             Free_energy   Predicted_free_energy
.   Initial    0.000000    -5718.36648770966258

Performing  Pulay mixing of Hamiltonian with coefficients:
                        Spin 1               Spin 2
                0.065393492768       0.065393520818
                0.934606507232       0.934606479182
Lambda-->       0.020386152264       0.020386152691     ... done

.    Trial1    0.038608    -5718.36652020844303

Performing  Pulay mixing of Hamiltonian with coefficients:
                        Spin 1               Spin 2
                0.065393492768       0.065393520818
                0.934606507232       0.934606479182
Lambda-->       0.020386152264       0.020386152691     ... done

.    Trial2    0.405827    -5718.35787297439947

Performing  Pulay mixing of Hamiltonian with coefficients:
                        Spin 1               Spin 2
                0.065393492768       0.065393520818
                0.934606507232       0.934606479182
Lambda-->       0.020386152264       0.020386152691     ... done

. Quadratic    0.026307    -5718.36652914777642    -5718.36652930214768

--------------------------------------------------------------------------------
  Iter                              Commutator    Free_energy(A=E-TS)     DeltaA
#    3                          0.000028692511   -5718.36652914777642  -4.14E-05

Step                       =       0.026307233821
Energy (E)                 =   -5718.263992006725
Entropy (-TS)              =      -0.102537141063
Free energy (A=E-TS)       =   -5718.366529147776
Est. 0K Energy 0.5*(E+A)   =   -5718.315260577250
Residual Non-orthogonality =       0.000000000000
Residual N_electrons       =      -0.000000000011

Spin          Integrated_Ne            Fermi_level     Delta_Fermi_level
   1       397.999999846327        -0.120221780010              7.39E-05
   2       398.000000153764        -0.120221780010              7.39E-05

                           Spin 1           |                 Spin 2           |
     Orb |    H-eigenvalues     Occupancies |    H-eigenvalues     Occupancies |
       1 |    -3.2259635201    1.0000000000 |    -3.2259635206    1.0000000000 | 
                          ------                             ------
     394 |    -0.1254899925    0.8074564003 |    -0.1254899928    0.8074564114 | 
     395 |    -0.1235320837    0.7111113221 |    -0.1235320842    0.7111113466 | 
     396 |    -0.1230683643    0.6845155503 |    -0.1230683648    0.6845155750 | 
     397 |    -0.1221098824    0.6256929762 |    -0.1221098828    0.6256930005 | 
     398 |    -0.1214729213    0.5843012663 |    -0.1214729216    0.5843012898 | 
                 - Gap at zero temperature - |     - Gap at zero temperature -
                  Finite temp. Fermi level   |      Finite temp. Fermi level  
     399 |    -0.1185737670    0.3897290700 |    -0.1185737672    0.3897290855 | 
     400 |    -0.1181594503    0.3632713486 |    -0.1181594505    0.3632713626 | 
     401 |    -0.1178526053    0.3441868937 |    -0.1178526055    0.3441869066 | 
     402 |    -0.1175946447    0.3285200432 |    -0.1175946449    0.3285200551 | 
     403 |    -0.1170692571    0.2977881418 |    -0.1170692572    0.2977881519 | 
                          ------                             ------
     576 |     0.6482473809    0.0000000000 |     0.6482473814    0.0000000000 | 

                            |  Abs_value |  Threshold | Converged
     Delta_Free_energy/atom |   9.21E-07 |   1.00E-06 |       Yes
     Delta_Energy/atom      |   9.30E-07 |   1.00E-04 |       Yes
     Delta_Entropy/atom     |   9.17E-09 |   1.00E-04 |       Yes
     Commutator             |   2.87E-05 |   1.00E-05 |        No
     Delta_Fermi_level      |   7.39E-05 |   1.00E-03 |       Yes

  Line search of the free energy minimum:
  Step_type        Step             Free_energy   Predicted_free_energy
.   Initial    0.000000    -5718.36652914777642

Performing  Pulay mixing of Hamiltonian with coefficients:
                        Spin 1               Spin 2
               -3.151473235925      -3.151473360399
               -0.054364881228      -0.054364923122
                4.205838117153       4.205838283521
Lambda-->       0.013954741687       0.013954741457     ... done

.    Trial1    0.026307    -5718.36667961678177

Performing  Pulay mixing of Hamiltonian with coefficients:
                        Spin 1               Spin 2
               -3.151473235925      -3.151473360399
               -0.054364881228      -0.054364923122
                4.205838117153       4.205838283521
Lambda-->       0.013954741687       0.013954741457     ... done

.    Trial2    0.398225    -5718.34710080962395

Performing  Pulay mixing of Hamiltonian with coefficients:
                        Spin 1               Spin 2
               -3.151473235925      -3.151473360399
               -0.054364881228      -0.054364923122
                4.205838117153       4.205838283521
Lambda-->       0.013954741687       0.013954741457     ... done

. Quadratic    0.032667    -5718.36668993750300    -5718.36668554478638

--------------------------------------------------------------------------------
  Iter                              Commutator    Free_energy(A=E-TS)     DeltaA
#    4                          0.000016563958   -5718.36668993750300  -1.61E-04

Step                       =       0.032667148118
Energy (E)                 =   -5718.264167235473
Entropy (-TS)              =      -0.102522702055
Free energy (A=E-TS)       =   -5718.366689937503
Est. 0K Energy 0.5*(E+A)   =   -5718.315428586488
Residual Non-orthogonality =       0.000000000000
Residual N_electrons       =      -0.000000000025

Spin          Integrated_Ne            Fermi_level     Delta_Fermi_level
   1       397.999999898545        -0.119542390490              6.79E-04
   2       398.000000101661        -0.119542390490              6.79E-04

                           Spin 1           |                 Spin 2           |
     Orb |    H-eigenvalues     Occupancies |    H-eigenvalues     Occupancies |
       1 |    -3.2250916795    1.0000000000 |    -3.2250916789    1.0000000000 | 
                          ------                             ------
     394 |    -0.1248378384    0.8086059986 |    -0.1248378382    0.8086059931 | 
     395 |    -0.1228254892    0.7095881512 |    -0.1228254896    0.7095881716 | 
     396 |    -0.1224643992    0.6889309593 |    -0.1224643996    0.6889309804 | 
     397 |    -0.1213885364    0.6230152773 |    -0.1213885368    0.6230153001 | 
     398 |    -0.1207844583    0.5837014321 |    -0.1207844587    0.5837014555 | 
                 - Gap at zero temperature - |     - Gap at zero temperature -
                  Finite temp. Fermi level   |      Finite temp. Fermi level  
     399 |    -0.1178784289    0.3886973726 |    -0.1178784292    0.3886973944 | 
     400 |    -0.1174460667    0.3611344128 |    -0.1174460670    0.3611344339 | 
     401 |    -0.1171871632    0.3450440890 |    -0.1171871635    0.3450441096 | 
     402 |    -0.1168930590    0.3271890446 |    -0.1168930593    0.3271890645 | 
     403 |    -0.1163423820    0.2950931831 |    -0.1163423823    0.2950932018 | 
                          ------                             ------
     576 |     0.6437893319    0.0000000000 |     0.6437893321    0.0000000000 | 

                            |  Abs_value |  Threshold | Converged
     Delta_Free_energy/atom |   3.57E-06 |   1.00E-06 |        No
     Delta_Energy/atom      |   3.89E-06 |   1.00E-04 |       Yes
     Delta_Entropy/atom     |   3.21E-07 |   1.00E-04 |       Yes
     Commutator             |   1.66E-05 |   1.00E-05 |        No
     Delta_Fermi_level      |   6.79E-04 |   1.00E-03 |       Yes

  Line search of the free energy minimum:
  Step_type        Step             Free_energy   Predicted_free_energy
.   Initial    0.000000    -5718.36668993750300

Performing  Pulay mixing of Hamiltonian with coefficients:
                        Spin 1               Spin 2
               -0.669955898456      -0.669955722831
               -0.748126805487      -0.748126731820
                0.894962813669       0.894962558026
                1.523119890275       1.523119896624
Lambda-->       0.007875468061       0.007875468192     ... done

.    Trial1    0.032667    -5718.36668324213224

Performing  Pulay mixing of Hamiltonian with coefficients:
                        Spin 1               Spin 2
               -0.669955898456      -0.669955722831
               -0.748126805487      -0.748126731820
                0.894962813669       0.894962558026
                1.523119890275       1.523119896624
Lambda-->       0.007875468061       0.007875468192     ... done

.    Trial2    0.012478    -5718.36665990317215

Performing  Pulay mixing of Hamiltonian with coefficients:
                        Spin 1               Spin 2
               -0.669955898456      -0.669955722831
               -0.748126805487      -0.748126731820
                0.894962813669       0.894962558026
                1.523119890275       1.523119896624
Lambda-->       0.007875468061       0.007875468192     ... done

.    Trial3    0.004766    -5718.36664561819089

Performing  Pulay mixing of Hamiltonian with coefficients:
                        Spin 1               Spin 2
               -0.669955898456      -0.669955722831
               -0.748126805487      -0.748126731820
                0.894962813669       0.894962558026
                1.523119890275       1.523119896624
Lambda-->       0.007875468061       0.007875468192     ... done

.     Cubic    0.025642    -5718.36667743124417    -5718.36673172166684

Performing  Pulay mixing of Hamiltonian with coefficients:
                        Spin 1               Spin 2
               -0.669955898456      -0.669955722831
               -0.748126805487      -0.748126731820
                0.894962813669       0.894962558026
                1.523119890275       1.523119896624
Lambda-->       0.007875468061       0.007875468192     ... done

.   Quartic    0.021461    -5718.36667280304118    -5718.36668050778917

Performing  Pulay mixing of Hamiltonian with coefficients:
                        Spin 1               Spin 2
               -0.669955898456      -0.669955722831
               -0.748126805487      -0.748126731820
                0.894962813669       0.894962558026
                1.523119890275       1.523119896624
Lambda-->       0.007875468061       0.007875468192     ... done

.    Trial6    0.000048    -5718.36663541622511

Performing  Pulay mixing of Hamiltonian with coefficients:
                        Spin 1               Spin 2
               -0.669955898456      -0.669955722831
               -0.748126805487      -0.748126731820
                0.894962813669       0.894962558026
                1.523119890275       1.523119896624
Lambda-->       0.007875468061       0.007875468192     ... done

.  NoMinFnd    0.032667    -5718.36668324215862

--------------------------------------------------------------------------------
  Iter                              Commutator    Free_energy(A=E-TS)     DeltaA
#    5                          0.000019966394   -5718.36668324215862   6.70E-06

Step                       =       0.032667148118
Energy (E)                 =   -5718.264178678375
Entropy (-TS)              =      -0.102504563850
Free energy (A=E-TS)       =   -5718.366683242159
Est. 0K Energy 0.5*(E+A)   =   -5718.315430960267
Residual Non-orthogonality =       0.000000000000
Residual N_electrons       =      -0.000000000068

Spin          Integrated_Ne            Fermi_level     Delta_Fermi_level
   1       397.999999852962        -0.119030988816              5.11E-04
   2       398.000000147606        -0.119030988816              5.11E-04

                           Spin 1           |                 Spin 2           |
     Orb |    H-eigenvalues     Occupancies |    H-eigenvalues     Occupancies |
       1 |    -3.2244761994    1.0000000000 |    -3.2244761994    1.0000000000 | 
                          ------                             ------
     394 |    -0.1243307099    0.8087858942 |    -0.1243307101    0.8087859021 | 
     395 |    -0.1222991181    0.7087480120 |    -0.1222991185    0.7087480320 | 
     396 |    -0.1220128549    0.6924108089 |    -0.1220128553    0.6924108309 | 
     397 |    -0.1208512698    0.6213607930 |    -0.1208512703    0.6213608234 | 
     398 |    -0.1202707353    0.5835479319 |    -0.1202707358    0.5835479666 | 
                 - Gap at zero temperature - |     - Gap at zero temperature -
                  Finite temp. Fermi level   |      Finite temp. Fermi level  
     399 |    -0.1173521467    0.3877356631 |    -0.1173521475    0.3877357125 | 
     400 |    -0.1169080831    0.3594672400 |    -0.1169080832    0.3594672462 | 
     401 |    -0.1166887787    0.3458450226 |    -0.1166887788    0.3458450298 | 
     402 |    -0.1163598340    0.3258831160 |    -0.1163598342    0.3258831246 | 
     403 |    -0.1157962523    0.2931312590 |    -0.1157962525    0.2931312697 | 
                          ------                             ------
     576 |     0.6398743103    0.0000000000 |     0.6398743112    0.0000000000 | 

                            |  Abs_value |  Threshold | Converged
     Delta_Free_energy/atom |   1.49E-07 |   1.00E-06 |       Yes
     Delta_Energy/atom      |   2.54E-07 |   1.00E-04 |       Yes
     Delta_Entropy/atom     |   4.03E-07 |   1.00E-04 |       Yes
     Commutator             |   2.00E-05 |   1.00E-05 |        No
     Delta_Fermi_level      |   5.11E-04 |   1.00E-03 |       Yes

  Line search of the free energy minimum:
  Step_type        Step             Free_energy   Predicted_free_energy
.   Initial    0.000000    -5718.36668324215862

Performing  Pulay mixing of Hamiltonian with coefficients:
                        Spin 1               Spin 2
               -1.933955605830      -1.933955314968
                1.835738420751       1.835737977055
                1.749499246245       1.749498937125
               -3.438040194483      -3.438039211033
                2.786758133317       2.786757611821
Lambda-->       0.006709841881       0.006709842463     ... done

.    Trial1    0.032667    -5718.36668326320523

Performing  Pulay mixing of Hamiltonian with coefficients:
                        Spin 1               Spin 2
               -1.933955605830      -1.933955314968
                1.835738420751       1.835737977055
                1.749499246245       1.749498937125
               -3.438040194483      -3.438039211033
                2.786758133317       2.786757611821
Lambda-->       0.006709841881       0.006709842463     ... done

.    Trial2    0.402155    -5718.35585726299269

Performing  Pulay mixing of Hamiltonian with coefficients:
                        Spin 1               Spin 2
               -1.933955605830      -1.933955314968
                1.835738420751       1.835737977055
                1.749499246245       1.749498937125
               -3.438040194483      -3.438039211033
                2.786758133317       2.786757611821
Lambda-->       0.006709841881       0.006709842463     ... done

. Quadratic    0.016338    -5718.36668398562870    -5718.36670269040951

--------------------------------------------------------------------------------
  Iter                              Commutator    Free_energy(A=E-TS)     DeltaA
#    6                          0.000019652085   -5718.36668398562870  -7.43E-07

Step                       =       0.016337995441
Energy (E)                 =   -5718.264180512219
Entropy (-TS)              =      -0.102503473496
Free energy (A=E-TS)       =   -5718.366683985629
Est. 0K Energy 0.5*(E+A)   =   -5718.315432248924
Residual Non-orthogonality =       0.000000000000
Residual N_electrons       =      -0.000000000087

Spin          Integrated_Ne            Fermi_level     Delta_Fermi_level
   1       397.999999887303        -0.119018579700              1.24E-05
   2       398.000000113427        -0.119018579700              1.24E-05

                           Spin 1           |                 Spin 2           |
     Orb |    H-eigenvalues     Occupancies |    H-eigenvalues     Occupancies |
       1 |    -3.2245182806    1.0000000000 |    -3.2245182802    1.0000000000 | 
                          ------                             ------
     394 |    -0.1243251244    0.8090728861 |    -0.1243251244    0.8090728869 | 
     395 |    -0.1222849670    0.7086501515 |    -0.1222849675    0.7086501832 | 
     396 |    -0.1220019857    0.6925000465 |    -0.1220019856    0.6925000437 | 
     397 |    -0.1208350563    0.6211172007 |    -0.1208350569    0.6211172385 | 
     398 |    -0.1202606675    0.5837027548 |    -0.1202606675    0.5837027534 | 
                 - Gap at zero temperature - |     - Gap at zero temperature -
                  Finite temp. Fermi level   |      Finite temp. Fermi level  
     399 |    -0.1173390706    0.3876925760 |    -0.1173390706    0.3876925778 | 
     400 |    -0.1168917109    0.3592189685 |    -0.1168917109    0.3592189707 | 
     401 |    -0.1166785311    0.3459781001 |    -0.1166785311    0.3459781025 | 
     402 |    -0.1163523486    0.3261775213 |    -0.1163523493    0.3261775610 | 
     403 |    -0.1157757863    0.2926771838 |    -0.1157757863    0.2926771868 | 
                          ------                             ------
     576 |     0.6384308803    0.0000000000 |     0.6384308820    0.0000000000 | 

                            |  Abs_value |  Threshold | Converged
     Delta_Free_energy/atom |   1.65E-08 |   1.00E-06 |       Yes
     Delta_Energy/atom      |   4.08E-08 |   1.00E-04 |       Yes
     Delta_Entropy/atom     |   2.42E-08 |   1.00E-04 |       Yes
     Commutator             |   1.97E-05 |   1.00E-05 |        No
     Delta_Fermi_level      |   1.24E-05 |   1.00E-03 |       Yes

  Line search of the free energy minimum:
  Step_type        Step             Free_energy   Predicted_free_energy
.   Initial    0.000000    -5718.36668398562870

Performing  Pulay mixing of Hamiltonian with coefficients:
                        Spin 1               Spin 2
                2.594950556133       2.594951378212
               -0.078295108408      -0.078295240651
               -2.683884152035      -2.683885200568
               -0.175925174508      -0.175925093072
               -5.708788970749      -5.708790179578
                7.051942849567       7.051944335657
Lambda-->       0.001838711430       0.001838712130     ... done

.    Trial1    0.016338    -5718.36669210688615

Performing  Pulay mixing of Hamiltonian with coefficients:
                        Spin 1               Spin 2
                2.594950556133       2.594951378212
               -0.078295108408      -0.078295240651
               -2.683884152035      -2.683885200568
               -0.175925174508      -0.175925093071
               -5.708788970749      -5.708790179578
                7.051942849567       7.051944335657
Lambda-->       0.001838711430       0.001838712130     ... done

.    Trial2    0.392063    -5718.36104511307076

Performing  Pulay mixing of Hamiltonian with coefficients:
                        Spin 1               Spin 2
                2.594950556133       2.594951378212
               -0.078295108408      -0.078295240651
               -2.683884152035      -2.683885200568
               -0.175925174508      -0.175925093071
               -5.708788970749      -5.708790179578
                7.051942849567       7.051944335657
Lambda-->       0.001838711430       0.001838712130     ... done

. Quadratic    0.014445    -5718.36668789140458    -5718.36669224882007

Performing  Pulay mixing of Hamiltonian with coefficients:
                        Spin 1               Spin 2
                2.594950556133       2.594951378212
               -0.078295108408      -0.078295240651
               -2.683884152035      -2.683885200568
               -0.175925174508      -0.175925093071
               -5.708788970749      -5.708790179578
                7.051942849567       7.051944335657
Lambda-->       0.001838711430       0.001838712130     ... done

.     Cubic    0.203653    -5718.36548004781798    -5718.36830732267299

Performing  Pulay mixing of Hamiltonian with coefficients:
                        Spin 1               Spin 2
                2.594950556133       2.594951378212
               -0.078295108408      -0.078295240651
               -2.683884152035      -2.683885200568
               -0.175925174508      -0.175925093071
               -5.708788970749      -5.708790179578
                7.051942849567       7.051944335657
Lambda-->       0.001838711430       0.001838712130     ... done

.   Quartic    0.096148    -5718.36656903127550    -5718.36700035031663

Performing  Pulay mixing of Hamiltonian with coefficients:
                        Spin 1               Spin 2
                2.594950556133       2.594951378212
               -0.078295108408      -0.078295240651
               -2.683884152035      -2.683885200568
               -0.175925174508      -0.175925093072
               -5.708788970749      -5.708790179578
                7.051942849567       7.051944335657
Lambda-->       0.001838711430       0.001838712130     ... done

.  NoMinFnd    0.016338    -5718.36669210686523

--------------------------------------------------------------------------------
  Iter                              Commutator    Free_energy(A=E-TS)     DeltaA
#    7                          0.000019055102   -5718.36669210686523  -8.12E-06

Step                       =       0.016337995441
Energy (E)                 =   -5718.264193753158
Entropy (-TS)              =      -0.102498353725
Free energy (A=E-TS)       =   -5718.366692106865
Est. 0K Energy 0.5*(E+A)   =   -5718.315442930012
Residual Non-orthogonality =       0.000000000000
Residual N_electrons       =      -0.000000000019

Spin          Integrated_Ne            Fermi_level     Delta_Fermi_level
   1       397.999999730363        -0.119155278535             -1.37E-04
   2       398.000000269793        -0.119155278535             -1.37E-04

                           Spin 1           |                 Spin 2           |
     Orb |    H-eigenvalues     Occupancies |    H-eigenvalues     Occupancies |
       1 |    -3.2250435579    1.0000000000 |    -3.2250435583    1.0000000000 | 
                          ------                             ------
     394 |    -0.1244350852    0.8079464289 |    -0.1244350855    0.8079464417 | 
     395 |    -0.1224366449    0.7094909962 |    -0.1224366457    0.7094910413 | 
     396 |    -0.1221269150    0.6918176349 |    -0.1221269158    0.6918176816 | 
     397 |    -0.1209835852    0.6218744702 |    -0.1209835860    0.6218745216 | 
     398 |    -0.1204171542    0.5850105841 |    -0.1204171550    0.5850106371 | 
                 - Gap at zero temperature - |     - Gap at zero temperature -
                  Finite temp. Fermi level   |      Finite temp. Fermi level  
     399 |    -0.1174656916    0.3870417792 |    -0.1174656924    0.3870418308 | 
     400 |    -0.1170188173    0.3586183592 |    -0.1170188181    0.3586184092 | 
     401 |    -0.1168288565    0.3468176197 |    -0.1168288573    0.3468176689 | 
     402 |    -0.1164983506    0.3267341652 |    -0.1164983508    0.3267341730 | 
     403 |    -0.1159096190    0.2925157552 |    -0.1159096198    0.2925158001 | 
                          ------                             ------
     576 |     0.6308313450    0.0000000000 |     0.6308313461    0.0000000000 | 

                            |  Abs_value |  Threshold | Converged
     Delta_Free_energy/atom |   1.80E-07 |   1.00E-06 |       Yes
     Delta_Energy/atom      |   2.94E-07 |   1.00E-04 |       Yes
     Delta_Entropy/atom     |   1.14E-07 |   1.00E-04 |       Yes
     Commutator             |   1.91E-05 |   1.00E-05 |        No
     Delta_Fermi_level      |   1.37E-04 |   1.00E-03 |       Yes

  Line search of the free energy minimum:
  Step_type        Step             Free_energy   Predicted_free_energy
.   Initial    0.000000    -5718.36669210686523

Performing  Pulay mixing of Hamiltonian with coefficients:
                        Spin 1               Spin 2
               -3.621164305818      -3.621164880298
               -0.556351911322      -0.556351934676
                3.902707012843       3.902707823927
                1.549358920573       1.549359257334
                7.307897739560       7.307898319244
              -10.356355888304     -10.356356944388
                2.773908432469       2.773908358856
Lambda-->       0.000504111961       0.000504111905     ... done

.    Trial1    0.016338    -5718.36672301912313

Performing  Pulay mixing of Hamiltonian with coefficients:
                        Spin 1               Spin 2
               -3.621164305819      -3.621164880298
               -0.556351911322      -0.556351934676
                3.902707012843       3.902707823927
                1.549358920573       1.549359257334
                7.307897739561       7.307898319244
              -10.356355888306     -10.356356944389
                2.773908432469       2.773908358857
Lambda-->       0.000504111961       0.000504111905     ... done

.    Trial2    0.392063    -5718.36464373175659

Performing  Pulay mixing of Hamiltonian with coefficients:
                        Spin 1               Spin 2
               -3.621164305818      -3.621164880298
               -0.556351911322      -0.556351934675
                3.902707012843       3.902707823927
                1.549358920573       1.549359257334
                7.307897739560       7.307898319244
              -10.356355888305     -10.356356944388
                2.773908432469       2.773908358856
Lambda-->       0.000504111961       0.000504111905     ... done

. Quadratic    0.058115    -5718.36672097473183    -5718.36675607667894

Performing  Pulay mixing of Hamiltonian with coefficients:
                        Spin 1               Spin 2
               -3.621164305818      -3.621164880298
               -0.556351911322      -0.556351934676
                3.902707012843       3.902707823928
                1.549358920573       1.549359257335
                7.307897739560       7.307898319244
              -10.356355888304     -10.356356944389
                2.773908432469       2.773908358857
Lambda-->       0.000504111961       0.000504111905     ... done

.     Cubic    0.036162    -5718.36672924542927    -5718.36673590262671

--------------------------------------------------------------------------------
  Iter                              Commutator    Free_energy(A=E-TS)     DeltaA
#    8                          0.000011854040   -5718.36672924542927  -3.71E-05

Step                       =       0.036161729327
Energy (E)                 =   -5718.264195061438
Entropy (-TS)              =      -0.102534183913
Free energy (A=E-TS)       =   -5718.366729245429
Est. 0K Energy 0.5*(E+A)   =   -5718.315462153434
Residual Non-orthogonality =       0.000000000000
Residual N_electrons       =       0.000000000078

Spin          Integrated_Ne            Fermi_level     Delta_Fermi_level
   1       397.999999828532        -0.119232350994             -7.71E-05
   2       398.000000170815        -0.119232350994             -7.71E-05

                           Spin 1           |                 Spin 2           |
     Orb |    H-eigenvalues     Occupancies |    H-eigenvalues     Occupancies |
       1 |    -3.2251417602    1.0000000000 |    -3.2251417601    1.0000000000 | 
                          ------                             ------
     394 |    -0.1245163393    0.8081229341 |    -0.1245163393    0.8081229330 | 
     395 |    -0.1225223479    0.7099748215 |    -0.1225223484    0.7099748447 | 
     396 |    -0.1221942943    0.6912549837 |    -0.1221942947    0.6912550078 | 
     397 |    -0.1210667684    0.6222653983 |    -0.1210667688    0.6222654247 | 
     398 |    -0.1204856116    0.5844413405 |    -0.1204856120    0.5844413679 | 
                 - Gap at zero temperature - |     - Gap at zero temperature -
                  Finite temp. Fermi level   |      Finite temp. Fermi level  
     399 |    -0.1175503814    0.3875336462 |    -0.1175503818    0.3875336728 | 
     400 |    -0.1171079997    0.3593766700 |    -0.1171080001    0.3593766958 | 
     401 |    -0.1168942615    0.3460987451 |    -0.1168942620    0.3460987706 | 
     402 |    -0.1165702066    0.3264219843 |    -0.1165702063    0.3264219650 | 
     403 |    -0.1159986004    0.2931868495 |    -0.1159986008    0.2931868727 | 
                          ------                             ------
     576 |     0.6285917128    0.0000000000 |     0.6285917126    0.0000000000 | 

                            |  Abs_value |  Threshold | Converged
     Delta_Free_energy/atom |   8.25E-07 |   1.00E-06 |       Yes
     Delta_Energy/atom      |   2.91E-08 |   1.00E-04 |       Yes
     Delta_Entropy/atom     |   7.96E-07 |   1.00E-04 |       Yes
     Commutator             |   1.19E-05 |   1.00E-05 |        No
     Delta_Fermi_level      |   7.71E-05 |   1.00E-03 |       Yes

  Line search of the free energy minimum:
  Step_type        Step             Free_energy   Predicted_free_energy
.   Initial    0.000000    -5718.36672924542927

Performing  Pulay mixing of Hamiltonian with coefficients:
                        Spin 1               Spin 2
               -2.211779661331      -2.211780008622
               -0.229634647037      -0.229634623816
                2.385534783631       2.385535257475
                0.729666649921       0.729666777457
                4.268487256168       4.268487643279
               -5.927193098607      -5.927193672745
                1.134177031569       1.134176989668
                0.850741685686       0.850741637304
Lambda-->       0.000199990516       0.000199990471     ... done

.    Trial1    0.036162    -5718.36674041004608

Performing  Pulay mixing of Hamiltonian with coefficients:
                        Spin 1               Spin 2
               -2.211779661332      -2.211780008622
               -0.229634647037      -0.229634623816
                2.385534783631       2.385535257475
                0.729666649921       0.729666777457
                4.268487256169       4.268487643278
               -5.927193098608      -5.927193672744
                1.134177031569       1.134176989668
                0.850741685686       0.850741637304
Lambda-->       0.000199990516       0.000199990471     ... done

.    Trial2    0.404315    -5718.36585198846205

Performing  Pulay mixing of Hamiltonian with coefficients:
                        Spin 1               Spin 2
               -2.211779661331      -2.211780008622
               -0.229634647037      -0.229634623817
                2.385534783631       2.385535257476
                0.729666649921       0.729666777457
                4.268487256169       4.268487643280
               -5.927193098608      -5.927193672746
                1.134177031569       1.134176989668
                0.850741685686       0.850741637304
Lambda-->       0.000199990516       0.000199990471     ... done

. Quadratic    0.041011    -5718.36674030566792    -5718.36674056836364

Performing  Pulay mixing of Hamiltonian with coefficients:
                        Spin 1               Spin 2
               -2.211779661331      -2.211780008622
               -0.229634647037      -0.229634623816
                2.385534783631       2.385535257475
                0.729666649921       0.729666777457
                4.268487256169       4.268487643278
               -5.927193098608      -5.927193672744
                1.134177031569       1.134176989668
                0.850741685686       0.850741637304
Lambda-->       0.000199990516       0.000199990471     ... done

.     Cubic    0.037226    -5718.36674041367223    -5718.36674041903461

--------------------------------------------------------------------------------
  Iter                              Commutator    Free_energy(A=E-TS)     DeltaA
#    9                          0.000007538695   -5718.36674041367223  -1.12E-05

Step                       =       0.037226263993
Energy (E)                 =   -5718.264188870578
Entropy (-TS)              =      -0.102551543070
Free energy (A=E-TS)       =   -5718.366740413672
Est. 0K Energy 0.5*(E+A)   =   -5718.315464642125
Residual Non-orthogonality =       0.000000000000
Residual N_electrons       =       0.000000000023

Spin          Integrated_Ne            Fermi_level     Delta_Fermi_level
   1       397.999999858936        -0.119280926889             -4.86E-05
   2       398.000000140868        -0.119280926889             -4.86E-05

                           Spin 1           |                 Spin 2           |
     Orb |    H-eigenvalues     Occupancies |    H-eigenvalues     Occupancies |
       1 |    -3.2251620432    1.0000000000 |    -3.2251620438    1.0000000000 | 
                          ------                             ------
     394 |    -0.1245671369    0.8082166585 |    -0.1245671368    0.8082166550 | 
     395 |    -0.1225673081    0.7097721862 |    -0.1225673085    0.7097722062 | 
     396 |    -0.1222335931    0.6907159562 |    -0.1222335935    0.6907159769 | 
     397 |    -0.1211150613    0.6222473020 |    -0.1211150617    0.6222473247 | 
     398 |    -0.1205285057    0.5840657862 |    -0.1205285060    0.5840658097 | 
                 - Gap at zero temperature - |     - Gap at zero temperature -
                  Finite temp. Fermi level   |      Finite temp. Fermi level  
     399 |    -0.1176031985    0.3878076127 |    -0.1176031989    0.3878076357 | 
     400 |    -0.1171601592    0.3596012101 |    -0.1171601589    0.3596011863 | 
     401 |    -0.1169401191    0.3459313554 |    -0.1169401194    0.3459313772 | 
     402 |    -0.1166164108    0.3262800965 |    -0.1166164111    0.3262801177 | 
     403 |    -0.1160598311    0.2939009690 |    -0.1160598315    0.2939009890 | 
                          ------                             ------
     576 |     0.6280159524    0.0000000000 |     0.6280159522    0.0000000000 | 

                            |  Abs_value |  Threshold | Converged
     Delta_Free_energy/atom |   2.48E-07 |   1.00E-06 |       Yes
     Delta_Energy/atom      |   1.38E-07 |   1.00E-04 |       Yes
     Delta_Entropy/atom     |   3.86E-07 |   1.00E-04 |       Yes
     Commutator             |   7.54E-06 |   1.00E-05 |       Yes
     Delta_Fermi_level      |   4.86E-05 |   1.00E-03 |       Yes
EDFT occupancies loop converged after    9 iterations.


Writing density kernel to file "Pd_44.dkn" ... done

Writing Hamiltonian to file "Pd_44.ham" ... done


>>> Density kernel optimised for the current NGWF basis:
     ~~~~~~~~~~~~~~~~~~~~~~~~~~~~~~~~~~~~~~~~~~~~~~~~~~~~~~~~~~~
     Total free energy           =  -5.71836674041367E+03  Eh
     [H,K] commutator            =   7.5387E-06
     ~~~~~~~~~~~~~~~~~~~~~~~~~~~~~~~~~~~~~~~~~~~~~~~~~~~~~~~~~~~


################################################################################
########################### NGWF CG iteration  005 #############################
################################################################################
****** Reciprocal space K.E. preconditioning with k_zero =  3.0000 a0^-1 *******

>>> Checking for convergence of NGWFs:   NOT CONVERGED
  ========================================================================
         NGWF RMS gradient =  3.0988E-05 >  2.0000E-06  | above tolerance
  ========================================================================

>>> Improving NGWFs using line search:
============ Calculation of NGWF S^-1 using Hotelling algorithm ================ 
         Iteration  |  Frobenius norm and Maximum abs value    (of I-S*S_n^-1)   
               1       0.33317562E+00     0.11970316E-01
               2       0.19575900E-02     0.73012119E-04
               3       0.26319067E-06     0.10678872E-07
               4       0.26417832E-12     0.31974423E-13
================================================================================
    Initial Ne1:     397.99887833
    Initial Ne2:     397.99887861
      Final Ne1:     397.99999986
      Final Ne2:     398.00000014
============ Calculation of NGWF S^-1 using Hotelling algorithm ================ 
         Iteration  |  Frobenius norm and Maximum abs value    (of I-S*S_n^-1)   
               1       0.10737537E+00     0.38544879E-02
               2       0.19640608E-03     0.73303773E-05
               3       0.26618700E-08     0.10691448E-09
               4       0.25902874E-12     0.21316282E-13
================================================================================
------------------------------- NGWF line search -------------------------------
RMS gradient                =       0.00003098781958
Trial step length           =               1.053359
Gradient along search dir.  =         -0.01771249229
Functional at step 0        =   -5718.36674041367223
Functional at step 1        =   -5718.37165386152719
Functional predicted        =   -5718.37307230876468
Selected quadratic step     =               0.714964
Conjugate gradients coeff.  =               0.000000
--------------------------- NGWF line search finished --------------------------
                                               
Writing NGWFs to file "Pd_44.tightbox_ngwfs"....  done

>>> Optimising kernel for current NGWFs:

--------------------------- Ensemble-DFT optimisation --------------------------
Running ScaLAPACK on   40 processor(s).

--------------------------------------------------------------------------------
  Iter                              Commutator    Free_energy(A=E-TS)     DeltaA
#    0                          0.000013792125   -5718.37307271557802  -6.33E-03

Step                       =       0.381966011250
Energy (E)                 =   -5718.270521172484
Entropy (-TS)              =      -0.102551543070
Free energy (A=E-TS)       =   -5718.373072715578
Est. 0K Energy 0.5*(E+A)   =   -5718.321796944031
Residual Non-orthogonality =       0.000000000000
Residual N_electrons       =       0.000000000023

Spin          Integrated_Ne            Fermi_level     Delta_Fermi_level
   1       397.999999858936        -0.119280926889              9.00E+99
   2       398.000000140868        -0.119280926889              9.00E+99

                           Spin 1           |                 Spin 2           |
     Orb |    H-eigenvalues     Occupancies |    H-eigenvalues     Occupancies |
       1 |    -3.2251620432    1.0000000000 |    -3.2251620438    1.0000000000 | 
                          ------                             ------
     394 |    -0.1245671369    0.8082166585 |    -0.1245671368    0.8082166550 | 
     395 |    -0.1225673081    0.7097721862 |    -0.1225673085    0.7097722062 | 
     396 |    -0.1222335931    0.6907159562 |    -0.1222335935    0.6907159769 | 
     397 |    -0.1211150613    0.6222473020 |    -0.1211150617    0.6222473247 | 
     398 |    -0.1205285057    0.5840657862 |    -0.1205285060    0.5840658097 | 
                 - Gap at zero temperature - |     - Gap at zero temperature -
                  Finite temp. Fermi level   |      Finite temp. Fermi level  
     399 |    -0.1176031985    0.3878076127 |    -0.1176031989    0.3878076357 | 
     400 |    -0.1171601592    0.3596012101 |    -0.1171601589    0.3596011863 | 
     401 |    -0.1169401191    0.3459313554 |    -0.1169401194    0.3459313772 | 
     402 |    -0.1166164108    0.3262800965 |    -0.1166164111    0.3262801177 | 
     403 |    -0.1160598311    0.2939009690 |    -0.1160598315    0.2939009890 | 
                          ------                             ------
     576 |     0.6280159524    0.0000000000 |     0.6280159522    0.0000000000 | 

                            |  Abs_value |  Threshold | Converged
     Delta_Free_energy/atom |   1.41E-04 |   1.00E-06 |        No
     Delta_Energy/atom      |   1.41E-04 |   1.00E-04 |        No
     Delta_Entropy/atom     |     n.a.   |   1.00E-03 |      n.a.
     Commutator             |   1.38E-05 |   1.00E-05 |        No
     Delta_Fermi_level      |     n.a.   |   1.00E-03 |      n.a.

  Line search of the free energy minimum:
  Step_type        Step             Free_energy   Predicted_free_energy
.   Initial    0.000000    -5718.37307271557802

Performing  Pulay mixing of Hamiltonian with coefficients:
                        Spin 1               Spin 2
                1.000000000000       1.000000000000
Lambda-->       0.004149843207       0.004149843067     ... done

.    Trial1    0.381966    -5718.37318959011645

Performing  Pulay mixing of Hamiltonian with coefficients:
                        Spin 1               Spin 2
                1.000000000000       1.000000000000
Lambda-->       0.004149843207       0.004149843067     ... done

.    Trial2    0.618034    -5718.37179907607788

Performing  Pulay mixing of Hamiltonian with coefficients:
                        Spin 1               Spin 2
                1.000000000000       1.000000000000
Lambda-->       0.004149843207       0.004149843067     ... done

. Quadratic    0.206243    -5718.37376551553734    -5718.37349917405663

--------------------------------------------------------------------------------
  Iter                              Commutator    Free_energy(A=E-TS)     DeltaA
#    1                          0.000041888986   -5718.37376551553734  -6.93E-04

Step                       =       0.206242690746
Energy (E)                 =   -5718.271165273580
Entropy (-TS)              =      -0.102600241940
Free energy (A=E-TS)       =   -5718.373765515537
Est. 0K Energy 0.5*(E+A)   =   -5718.322465394558
Residual Non-orthogonality =       0.000000000000
Residual N_electrons       =       0.000000000018

Spin          Integrated_Ne            Fermi_level     Delta_Fermi_level
   1       397.999999876131        -0.119434300821             -1.53E-04
   2       398.000000123718        -0.119434300821             -1.53E-04

                           Spin 1           |                 Spin 2           |
     Orb |    H-eigenvalues     Occupancies |    H-eigenvalues     Occupancies |
       1 |    -3.2252598835    1.0000000000 |    -3.2252598837    1.0000000000 | 
                          ------                             ------
     394 |    -0.1247898123    0.8111227259 |    -0.1247898123    0.8111227293 | 
     395 |    -0.1227216257    0.7098250805 |    -0.1227216257    0.7098250770 | 
     396 |    -0.1223806662    0.6903495594 |    -0.1223806668    0.6903495950 | 
     397 |    -0.1212563285    0.6214726092 |    -0.1212563284    0.6214726062 | 
     398 |    -0.1206696723    0.5832585836 |    -0.1206696729    0.5832586254 | 
                 - Gap at zero temperature - |     - Gap at zero temperature -
                  Finite temp. Fermi level   |      Finite temp. Fermi level  
     399 |    -0.1177782180    0.3892069183 |    -0.1177782186    0.3892069613 | 
     400 |    -0.1173309093    0.3606908075 |    -0.1173309093    0.3606908074 | 
     401 |    -0.1170698473    0.3444769395 |    -0.1170698473    0.3444769396 | 
     402 |    -0.1167926813    0.3276511808 |    -0.1167926820    0.3276512213 | 
     403 |    -0.1161842550    0.2922688037 |    -0.1161842550    0.2922688044 | 
                          ------                             ------
     576 |     0.6256523877    0.0000000000 |     0.6256523869    0.0000000000 | 

                            |  Abs_value |  Threshold | Converged
     Delta_Free_energy/atom |   1.54E-05 |   1.00E-06 |        No
     Delta_Energy/atom      |   1.43E-05 |   1.00E-04 |       Yes
     Delta_Entropy/atom     |   1.08E-06 |   1.00E-04 |       Yes
     Commutator             |   4.19E-05 |   1.00E-05 |        No
     Delta_Fermi_level      |   1.53E-04 |   1.00E-03 |       Yes

  Line search of the free energy minimum:
  Step_type        Step             Free_energy   Predicted_free_energy
.   Initial    0.000000    -5718.37376551553734

Performing  Pulay mixing of Hamiltonian with coefficients:
                        Spin 1               Spin 2
                1.000000000000       1.000000000000
Lambda-->       0.006935517328       0.006935517292     ... done

.    Trial1    0.206243    -5718.35722552211701

Performing  Pulay mixing of Hamiltonian with coefficients:
                        Spin 1               Spin 2
                1.000000000000       1.000000000000
Lambda-->       0.006935517328       0.006935517292     ... done

.    Trial2    0.078778    -5718.37221369728195

Performing  Pulay mixing of Hamiltonian with coefficients:
                        Spin 1               Spin 2
                1.000000000000       1.000000000000
Lambda-->       0.006935517328       0.006935517292     ... done

. Quadratic    0.018637    -5718.37393204914770    -5718.37393037038328

--------------------------------------------------------------------------------
  Iter                              Commutator    Free_energy(A=E-TS)     DeltaA
#    2                          0.000016693944   -5718.37393204914770  -1.67E-04

Step                       =       0.018636984167
Energy (E)                 =   -5718.271334528292
Entropy (-TS)              =      -0.102597520853
Free energy (A=E-TS)       =   -5718.373932049148
Est. 0K Energy 0.5*(E+A)   =   -5718.322633288720
Residual Non-orthogonality =       0.000000000000
Residual N_electrons       =       0.000000000003

Spin          Integrated_Ne            Fermi_level     Delta_Fermi_level
   1       397.999999873732        -0.119419250337              1.51E-05
   2       398.000000126240        -0.119419250337              1.51E-05

                           Spin 1           |                 Spin 2           |
     Orb |    H-eigenvalues     Occupancies |    H-eigenvalues     Occupancies |
       1 |    -3.2251971568    1.0000000000 |    -3.2251971579    1.0000000000 | 
                          ------                             ------
     394 |    -0.1247497233    0.8100766866 |    -0.1247497234    0.8100766893 | 
     395 |    -0.1226974059    0.7093108787 |    -0.1226974061    0.7093108932 | 
     396 |    -0.1223572371    0.6898619639 |    -0.1223572373    0.6898619792 | 
     397 |    -0.1212455962    0.6217489949 |    -0.1212455965    0.6217490125 | 
     398 |    -0.1206525829    0.5831237193 |    -0.1206525832    0.5831237379 | 
                 - Gap at zero temperature - |     - Gap at zero temperature -
                  Finite temp. Fermi level   |      Finite temp. Fermi level  
     399 |    -0.1177576597    0.3888506869 |    -0.1177576600    0.3888507075 | 
     400 |    -0.1173077192    0.3601802203 |    -0.1173077189    0.3601802012 | 
     401 |    -0.1170666860    0.3452078677 |    -0.1170666863    0.3452078877 | 
     402 |    -0.1167629980    0.3267746063 |    -0.1167629984    0.3267746261 | 
     403 |    -0.1161987384    0.2939339404 |    -0.1161987388    0.2939339594 | 
                          ------                             ------
     576 |     0.6255546022    0.0000000000 |     0.6255546016    0.0000000000 | 

                            |  Abs_value |  Threshold | Converged
     Delta_Free_energy/atom |   3.70E-06 |   1.00E-06 |        No
     Delta_Energy/atom      |   3.76E-06 |   1.00E-04 |       Yes
     Delta_Entropy/atom     |   6.05E-08 |   1.00E-04 |       Yes
     Commutator             |   1.67E-05 |   1.00E-05 |        No
     Delta_Fermi_level      |   1.51E-05 |   1.00E-03 |       Yes

  Line search of the free energy minimum:
  Step_type        Step             Free_energy   Predicted_free_energy
.   Initial    0.000000    -5718.37393204914770

Performing  Pulay mixing of Hamiltonian with coefficients:
                        Spin 1               Spin 2
                0.058787012909       0.058787010811
                0.941212987091       0.941212989189
Lambda-->       0.002292494008       0.002292493976     ... done

.    Trial1    0.018637    -5718.37395210827708

Performing  Pulay mixing of Hamiltonian with coefficients:
                        Spin 1               Spin 2
                0.058787012909       0.058787010811
                0.941212987091       0.941212989189
Lambda-->       0.002292494008       0.002292493976     ... done

.    Trial2    0.393484    -5718.37108342425836

Performing  Pulay mixing of Hamiltonian with coefficients:
                        Spin 1               Spin 2
                0.058787012909       0.058787010811
                0.941212987091       0.941212989189
Lambda-->       0.002292494008       0.002292493976     ... done

. Quadratic    0.033577    -5718.37395767818634    -5718.37395705968447

--------------------------------------------------------------------------------
  Iter                              Commutator    Free_energy(A=E-TS)     DeltaA
#    3                          0.000007001245   -5718.37395767818634  -2.56E-05

Step                       =       0.033576606575
Energy (E)                 =   -5718.271368572477
Entropy (-TS)              =      -0.102589105719
Free energy (A=E-TS)       =   -5718.373957678186
Est. 0K Energy 0.5*(E+A)   =   -5718.322663125331
Residual Non-orthogonality =       0.000000000000
Residual N_electrons       =      -0.000000000009

Spin          Integrated_Ne            Fermi_level     Delta_Fermi_level
   1       397.999999812356        -0.119407460417              1.18E-05
   2       398.000000187719        -0.119407460417              1.18E-05

                           Spin 1           |                 Spin 2           |
     Orb |    H-eigenvalues     Occupancies |    H-eigenvalues     Occupancies |
       1 |    -3.2251938344    1.0000000000 |    -3.2251938348    1.0000000000 | 
                          ------                             ------
     394 |    -0.1247115296    0.8089688077 |    -0.1247115296    0.8089688091 | 
     395 |    -0.1226927359    0.7097102017 |    -0.1226927363    0.7097102214 | 
     396 |    -0.1223538459    0.6903507267 |    -0.1223538463    0.6903507474 | 
     397 |    -0.1212394830    0.6221122103 |    -0.1212394833    0.6221122339 | 
     398 |    -0.1206468612    0.5835250695 |    -0.1206468616    0.5835250944 | 
                 - Gap at zero temperature - |     - Gap at zero temperature -
                  Finite temp. Fermi level   |      Finite temp. Fermi level  
     399 |    -0.1177378566    0.3883326207 |    -0.1177378570    0.3883326473 | 
     400 |    -0.1172970987    0.3602535596 |    -0.1172970991    0.3602535858 | 
     401 |    -0.1170570596    0.3453409581 |    -0.1170570601    0.3453409840 | 
     402 |    -0.1167463094    0.3264814200 |    -0.1167463098    0.3264814453 | 
     403 |    -0.1161896159    0.2940846021 |    -0.1161896164    0.2940846265 | 
                          ------                             ------
     576 |     0.6253528421    0.0000000000 |     0.6253528417    0.0000000000 | 

                            |  Abs_value |  Threshold | Converged
     Delta_Free_energy/atom |   5.70E-07 |   1.00E-06 |       Yes
     Delta_Energy/atom      |   7.57E-07 |   1.00E-04 |       Yes
     Delta_Entropy/atom     |   1.87E-07 |   1.00E-04 |       Yes
     Commutator             |   7.00E-06 |   1.00E-05 |       Yes
     Delta_Fermi_level      |   1.18E-05 |   1.00E-03 |       Yes
EDFT occupancies loop converged after    3 iterations.


Writing density kernel to file "Pd_44.dkn" ... done

Writing Hamiltonian to file "Pd_44.ham" ... done


>>> Density kernel optimised for the current NGWF basis:
     ~~~~~~~~~~~~~~~~~~~~~~~~~~~~~~~~~~~~~~~~~~~~~~~~~~~~~~~~~~~
     Total free energy           =  -5.71837395767819E+03  Eh
     [H,K] commutator            =   7.0012E-06
     ~~~~~~~~~~~~~~~~~~~~~~~~~~~~~~~~~~~~~~~~~~~~~~~~~~~~~~~~~~~


================================================================================
           ---------------- ENERGY COMPONENTS (Eh) ----------------
           | Kinetic                    :     1993.79911423545309 |
           | Pseudopotential (local)    :   -38744.92839120180724 |
           | Pseudo (non-coul chg cor)  :        0.00000000000000
           | Pseudopotential (non-local):      362.03394305515644 |
           | Hartree                    :    18127.97939494271850 |
           | Exchange-correlation       :     -647.06403655949214 |
           | Ewald                      :    13189.90860695549418 |
           | Total                      :    -5718.27136857248115 |
           --------------------------------------------------------
           ------ LOCAL ENERGY COMPONENTS FROM MATRIX TRACES ------
           | Pseudopotential (local)    :   -38744.92839120162535 |
           | Hartree                    :    18127.97939494263846 |
           --------------------------------------------------------
           Integrated density           :      796.00000000007344
           Integrated spin density      :       -0.00000037536284
           Integrated |spin density|    :        0.00000037742196
           Local density approx. <S^2>  :        0.00000037639261
           Integrated density tr(KS)    :      796.00000000007560
           Integrated spin tr(KS)       :       -0.00000037536336
================================================================================


################################################################################
########################### NGWF CG iteration  006 #############################
################################################################################
****** Reciprocal space K.E. preconditioning with k_zero =  3.0000 a0^-1 *******

>>> Checking for convergence of NGWFs:   NOT CONVERGED
  ========================================================================
         NGWF RMS gradient =  1.6418E-05 >  2.0000E-06  | above tolerance
  ========================================================================

>>> Improving NGWFs using line search:
============ Calculation of NGWF S^-1 using Hotelling algorithm ================ 
         Iteration  |  Frobenius norm and Maximum abs value    (of I-S*S_n^-1)   
               1       0.33516902E+00     0.12276000E-01
               2       0.19244146E-02     0.73950548E-04
               3       0.26321489E-06     0.11248257E-07
               4       0.26235144E-12     0.26645353E-13
================================================================================
    Initial Ne1:     397.99974835
    Initial Ne2:     397.99974873
      Final Ne1:     397.99999981
      Final Ne2:     398.00000019
============ Calculation of NGWF S^-1 using Hotelling algorithm ================ 
         Iteration  |  Frobenius norm and Maximum abs value    (of I-S*S_n^-1)   
               1       0.36369325E+00     0.13321563E-01
               2       0.19601580E-02     0.74754062E-04
               3       0.27361869E-06     0.11330764E-07
               4       0.26555328E-12     0.21316282E-13
================================================================================
------------------------------- NGWF line search -------------------------------
RMS gradient                =       0.00001641832093
Trial step length           =               0.867821
Gradient along search dir.  =         -0.00566254534
Functional at step 0        =   -5718.37395767818634
Functional at step 1        =   -5718.37769148853204
Functional predicted        =   -5718.37907265940885
Selected quadratic step     =               1.806601
Conjugate gradients coeff.  =               0.280721
--------------------------- NGWF line search finished --------------------------
                                               
Writing NGWFs to file "Pd_44.tightbox_ngwfs"....  done

>>> Optimising kernel for current NGWFs:

--------------------------- Ensemble-DFT optimisation --------------------------
Running ScaLAPACK on   40 processor(s).

--------------------------------------------------------------------------------
  Iter                              Commutator    Free_energy(A=E-TS)     DeltaA
#    0                          0.000025632550   -5718.37907056290805  -5.11E-03

Step                       =       0.381966011250
Energy (E)                 =   -5718.276481457198
Entropy (-TS)              =      -0.102589105719
Free energy (A=E-TS)       =   -5718.379070562908
Est. 0K Energy 0.5*(E+A)   =   -5718.327776010054
Residual Non-orthogonality =       0.000000000000
Residual N_electrons       =      -0.000000000009

Spin          Integrated_Ne            Fermi_level     Delta_Fermi_level
   1       397.999999812356        -0.119407460417              9.00E+99
   2       398.000000187719        -0.119407460417              9.00E+99

                           Spin 1           |                 Spin 2           |
     Orb |    H-eigenvalues     Occupancies |    H-eigenvalues     Occupancies |
       1 |    -3.2251938344    1.0000000000 |    -3.2251938348    1.0000000000 | 
                          ------                             ------
     394 |    -0.1247115296    0.8089688077 |    -0.1247115296    0.8089688091 | 
     395 |    -0.1226927359    0.7097102017 |    -0.1226927363    0.7097102214 | 
     396 |    -0.1223538459    0.6903507267 |    -0.1223538463    0.6903507474 | 
     397 |    -0.1212394830    0.6221122103 |    -0.1212394833    0.6221122339 | 
     398 |    -0.1206468612    0.5835250695 |    -0.1206468616    0.5835250944 | 
                 - Gap at zero temperature - |     - Gap at zero temperature -
                  Finite temp. Fermi level   |      Finite temp. Fermi level  
     399 |    -0.1177378566    0.3883326207 |    -0.1177378570    0.3883326473 | 
     400 |    -0.1172970987    0.3602535596 |    -0.1172970991    0.3602535858 | 
     401 |    -0.1170570596    0.3453409581 |    -0.1170570601    0.3453409840 | 
     402 |    -0.1167463094    0.3264814200 |    -0.1167463098    0.3264814453 | 
     403 |    -0.1161896159    0.2940846021 |    -0.1161896164    0.2940846265 | 
                          ------                             ------
     576 |     0.6253528421    0.0000000000 |     0.6253528417    0.0000000000 | 

                            |  Abs_value |  Threshold | Converged
     Delta_Free_energy/atom |   1.14E-04 |   1.00E-06 |        No
     Delta_Energy/atom      |   1.14E-04 |   1.00E-04 |        No
     Delta_Entropy/atom     |     n.a.   |   1.00E-03 |      n.a.
     Commutator             |   2.56E-05 |   1.00E-05 |        No
     Delta_Fermi_level      |     n.a.   |   1.00E-03 |      n.a.

  Line search of the free energy minimum:
  Step_type        Step             Free_energy   Predicted_free_energy
.   Initial    0.000000    -5718.37907056290805

Performing  Pulay mixing of Hamiltonian with coefficients:
                        Spin 1               Spin 2
                1.000000000000       1.000000000000
Lambda-->       0.041077210563       0.041077210318     ... done

.    Trial1    0.381966    -5718.37648689303478

Performing  Pulay mixing of Hamiltonian with coefficients:
                        Spin 1               Spin 2
                1.000000000000       1.000000000000
Lambda-->       0.041077210563       0.041077210318     ... done

.    Trial2    0.145898    -5718.37779462761227

Performing  Pulay mixing of Hamiltonian with coefficients:
                        Spin 1               Spin 2
                1.000000000000       1.000000000000
Lambda-->       0.041077210563       0.041077210318     ... done

.    Trial3    0.055728    -5718.37792274663661

Performing  Pulay mixing of Hamiltonian with coefficients:
                        Spin 1               Spin 2
                1.000000000000       1.000000000000
Lambda-->       0.041077210563       0.041077210318     ... done

.     Cubic    0.262352    -5718.37732469384810    -5718.37841087771903

Performing  Pulay mixing of Hamiltonian with coefficients:
                        Spin 1               Spin 2
                1.000000000000       1.000000000000
Lambda-->       0.041077210563       0.041077210318     ... done

.   Quartic    0.163764    -5718.37774477465791    -5718.37780450262107

Performing  Pulay mixing of Hamiltonian with coefficients:
                        Spin 1               Spin 2
                1.000000000000       1.000000000000
Lambda-->       0.041077210563       0.041077210318     ... done

.    Trial6    0.000557    -5718.37789917607097

Performing  Pulay mixing of Hamiltonian with coefficients:
                        Spin 1               Spin 2
                1.000000000000       1.000000000000
Lambda-->       0.041077210563       0.041077210318     ... done

.  NoMinFnd    0.055728    -5718.37792274663298

--------------------------------------------------------------------------------
  Iter                              Commutator    Free_energy(A=E-TS)     DeltaA
#    1                          0.000020128930   -5718.37792274663298   1.15E-03

Step                       =       0.055728090001
Energy (E)                 =   -5718.275314551443
Entropy (-TS)              =      -0.102608195263
Free energy (A=E-TS)       =   -5718.377922746633
Est. 0K Energy 0.5*(E+A)   =   -5718.326618649038
Residual Non-orthogonality =       0.000000000000
Residual N_electrons       =      -0.000000000074

Spin          Integrated_Ne            Fermi_level     Delta_Fermi_level
   1       397.999999832707        -0.119487893923             -8.04E-05
   2       398.000000167908        -0.119487893923             -8.04E-05

                           Spin 1           |                 Spin 2           |
     Orb |    H-eigenvalues     Occupancies |    H-eigenvalues     Occupancies |
       1 |    -3.2253048776    1.0000000000 |    -3.2253048784    1.0000000000 | 
                          ------                             ------
     394 |    -0.1248250186    0.8103550077 |    -0.1248250189    0.8103550192 | 
     395 |    -0.1227669520    0.7093615185 |    -0.1227669523    0.7093615354 | 
     396 |    -0.1224193423    0.6894811706 |    -0.1224193426    0.6894811884 | 
     397 |    -0.1213142163    0.6217474948 |    -0.1213142166    0.6217475153 | 
     398 |    -0.1207218409    0.5831643630 |    -0.1207218413    0.5831643846 | 
                 - Gap at zero temperature - |     - Gap at zero temperature -
                  Finite temp. Fermi level   |      Finite temp. Fermi level  
     399 |    -0.1178288966    0.3890183999 |    -0.1178288969    0.3890184233 | 
     400 |    -0.1173775148    0.3602524647 |    -0.1173775151    0.3602524878 | 
     401 |    -0.1171352227    0.3452012944 |    -0.1171352231    0.3452013172 | 
     402 |    -0.1168356323    0.3270135489 |    -0.1168356327    0.3270135713 | 
     403 |    -0.1162678378    0.2939596784 |    -0.1162678381    0.2939596999 | 
                          ------                             ------
     576 |     0.6217706612    0.0000000000 |     0.6217706607    0.0000000000 | 

                            |  Abs_value |  Threshold | Converged
     Delta_Free_energy/atom |   2.55E-05 |   1.00E-06 |        No
     Delta_Energy/atom      |   2.59E-05 |   1.00E-04 |       Yes
     Delta_Entropy/atom     |   4.24E-07 |   1.00E-04 |       Yes
     Commutator             |   2.01E-05 |   1.00E-05 |        No
     Delta_Fermi_level      |   8.04E-05 |   1.00E-03 |       Yes

  Line search of the free energy minimum:
  Step_type        Step             Free_energy   Predicted_free_energy
.   Initial    0.000000    -5718.37792274663298

Performing  Pulay mixing of Hamiltonian with coefficients:
                        Spin 1               Spin 2
                1.000000000000       1.000000000000
Lambda-->       0.034071212909       0.034071212647     ... done

.    Trial1    0.055728    -5718.37791265042142

Performing  Pulay mixing of Hamiltonian with coefficients:
                        Spin 1               Spin 2
                1.000000000000       1.000000000000
Lambda-->       0.034071212909       0.034071212647     ... done

.    Trial2    0.021286    -5718.37793425449581

Performing  Pulay mixing of Hamiltonian with coefficients:
                        Spin 1               Spin 2
                1.000000000000       1.000000000000
Lambda-->       0.034071212909       0.034071212647     ... done

. Quadratic    0.023542    -5718.37793436107313    -5718.37793436109769

--------------------------------------------------------------------------------
  Iter                              Commutator    Free_energy(A=E-TS)     DeltaA
#    2                          0.000018221997   -5718.37793436107313  -1.16E-05

Step                       =       0.023541617843
Energy (E)                 =   -5718.275322300407
Entropy (-TS)              =      -0.102612060578
Free energy (A=E-TS)       =   -5718.377934361073
Est. 0K Energy 0.5*(E+A)   =   -5718.326628330740
Residual Non-orthogonality =       0.000000000000
Residual N_electrons       =       0.000000000089

Spin          Integrated_Ne            Fermi_level     Delta_Fermi_level
   1       397.999999865999        -0.119502227249             -1.43E-05
   2       398.000000133260        -0.119502227249             -1.43E-05

                           Spin 1           |                 Spin 2           |
     Orb |    H-eigenvalues     Occupancies |    H-eigenvalues     Occupancies |
       1 |    -3.2253357749    1.0000000000 |    -3.2253357753    1.0000000000 | 
                          ------                             ------
     394 |    -0.1248330952    0.8100932230 |    -0.1248330949    0.8100932064 | 
     395 |    -0.1227861596    0.7096348939 |    -0.1227861598    0.7096349059 | 
     396 |    -0.1224370732    0.6896790773 |    -0.1224370734    0.6896790901 | 
     397 |    -0.1213301335    0.6218488460 |    -0.1213301344    0.6218489078 | 
     398 |    -0.1207382902    0.5833043193 |    -0.1207382904    0.5833043350 | 
                 - Gap at zero temperature - |     - Gap at zero temperature -
                  Finite temp. Fermi level   |      Finite temp. Fermi level  
     399 |    -0.1178409525    0.3888711102 |    -0.1178409527    0.3888711276 | 
     400 |    -0.1173953621    0.3604728743 |    -0.1173953624    0.3604728915 | 
     401 |    -0.1171475567    0.3450783298 |    -0.1171475570    0.3450783468 | 
     402 |    -0.1168506998    0.3270575152 |    -0.1168507001    0.3270575319 | 
     403 |    -0.1162807808    0.2938811657 |    -0.1162807811    0.2938811819 | 
                          ------                             ------
     576 |     0.6210420271    0.0000000000 |     0.6210420271    0.0000000000 | 

                            |  Abs_value |  Threshold | Converged
     Delta_Free_energy/atom |   2.58E-07 |   1.00E-06 |       Yes
     Delta_Energy/atom      |   1.72E-07 |   1.00E-04 |       Yes
     Delta_Entropy/atom     |   8.59E-08 |   1.00E-04 |       Yes
     Commutator             |   1.82E-05 |   1.00E-05 |        No
     Delta_Fermi_level      |   1.43E-05 |   1.00E-03 |       Yes

  Line search of the free energy minimum:
  Step_type        Step             Free_energy   Predicted_free_energy
.   Initial    0.000000    -5718.37793436107313

Performing  Pulay mixing of Hamiltonian with coefficients:
                        Spin 1               Spin 2
               -1.510262846966      -1.510262943309
                2.510262846966       2.510262943309
Lambda-->       0.031737810762       0.031737810329     ... done

.    Trial1    0.023542    -5718.37793923708159

Performing  Pulay mixing of Hamiltonian with coefficients:
                        Spin 1               Spin 2
               -1.510262846966      -1.510262943309
                2.510262846966       2.510262943309
Lambda-->       0.031737810762       0.031737810329     ... done

.    Trial2    0.396516    -5718.35789629178180

Performing  Pulay mixing of Hamiltonian with coefficients:
                        Spin 1               Spin 2
               -1.510262846966      -1.510262943309
                2.510262846966       2.510262943309
Lambda-->       0.031737810762       0.031737810329     ... done

. Quadratic    0.012532    -5718.37794369834319    -5718.37795572768482

--------------------------------------------------------------------------------
  Iter                              Commutator    Free_energy(A=E-TS)     DeltaA
#    3                          0.000017058254   -5718.37794369834319  -9.34E-06

Step                       =       0.012532019100
Energy (E)                 =   -5718.275324427505
Entropy (-TS)              =      -0.102619270818
Free energy (A=E-TS)       =   -5718.377943698343
Est. 0K Energy 0.5*(E+A)   =   -5718.326634062924
Residual Non-orthogonality =       0.000000000000
Residual N_electrons       =       0.000000000019

Spin          Integrated_Ne            Fermi_level     Delta_Fermi_level
   1       397.999999808729        -0.119533314714             -3.11E-05
   2       398.000000191112        -0.119533314714             -3.11E-05

                           Spin 1           |                 Spin 2           |
     Orb |    H-eigenvalues     Occupancies |    H-eigenvalues     Occupancies |
       1 |    -3.2253821516    1.0000000000 |    -3.2253821523    1.0000000000 | 
                          ------                             ------
     394 |    -0.1248574656    0.8098118635 |    -0.1248574655    0.8098118608 | 
     395 |    -0.1228205028    0.7098174136 |    -0.1228205032    0.7098174357 | 
     396 |    -0.1224671775    0.6896218200 |    -0.1224671779    0.6896218432 | 
     397 |    -0.1213641480    0.6220361304 |    -0.1213641484    0.6220361565 | 
     398 |    -0.1207699234    0.5833404113 |    -0.1207699238    0.5833404386 | 
                 - Gap at zero temperature - |     - Gap at zero temperature -
                  Finite temp. Fermi level   |      Finite temp. Fermi level  
     399 |    -0.1178709918    0.3888033289 |    -0.1178709922    0.3888033573 | 
     400 |    -0.1174281566    0.3605799635 |    -0.1174281570    0.3605799914 | 
     401 |    -0.1171786340    0.3450776997 |    -0.1171786344    0.3450777271 | 
     402 |    -0.1168791364    0.3268987783 |    -0.1168791369    0.3268988051 | 
     403 |    -0.1163164667    0.2941408960 |    -0.1163164671    0.2941409216 | 
                          ------                             ------
     576 |     0.6195680755    0.0000000000 |     0.6195680749    0.0000000000 | 

                            |  Abs_value |  Threshold | Converged
     Delta_Free_energy/atom |   2.07E-07 |   1.00E-06 |       Yes
     Delta_Energy/atom      |   4.73E-08 |   1.00E-04 |       Yes
     Delta_Entropy/atom     |   1.60E-07 |   1.00E-04 |       Yes
     Commutator             |   1.71E-05 |   1.00E-05 |        No
     Delta_Fermi_level      |   3.11E-05 |   1.00E-03 |       Yes

  Line search of the free energy minimum:
  Step_type        Step             Free_energy   Predicted_free_energy
.   Initial    0.000000    -5718.37794369834319

Performing  Pulay mixing of Hamiltonian with coefficients:
                        Spin 1               Spin 2
                1.787120585982       1.787120436248
              -16.702164579470     -16.702163577441
               15.915043993488      15.915043141193
Lambda-->       0.009641585930       0.009641586924     ... done

.    Trial1    0.012532    -5718.37780393797129

Performing  Pulay mixing of Hamiltonian with coefficients:
                        Spin 1               Spin 2
                1.787120585982       1.787120436248
              -16.702164579470     -16.702163577440
               15.915043993488      15.915043141193
Lambda-->       0.009641585930       0.009641586924     ... done

.    Trial2    0.004787    -5718.37769558664786

Performing  Pulay mixing of Hamiltonian with coefficients:
                        Spin 1               Spin 2
                1.787120585982       1.787120436248
              -16.702164579469     -16.702163577441
               15.915043993488      15.915043141193
Lambda-->       0.009641585930       0.009641586924     ... done

.    Trial3    0.001828    -5718.37764629823050

Performing  Pulay mixing of Hamiltonian with coefficients:
                        Spin 1               Spin 2
                1.787120585982       1.787120436248
              -16.702164579470     -16.702163577441
               15.915043993488      15.915043141193
Lambda-->       0.009641585930       0.009641586924     ... done

.     Cubic    0.009799    -5718.37776911543097    -5718.37809767099861

Performing  Pulay mixing of Hamiltonian with coefficients:
                        Spin 1               Spin 2
                1.787120585982       1.787120436248
              -16.702164579470     -16.702163577441
               15.915043993488      15.915043141193
Lambda-->       0.009641585930       0.009641586924     ... done

.   Quartic    0.007963    -5718.37774363516564    -5718.37779382439385

Performing  Pulay mixing of Hamiltonian with coefficients:
                        Spin 1               Spin 2
                1.787120585982       1.787120436248
              -16.702164579470     -16.702163577441
               15.915043993488      15.915043141193
Lambda-->       0.009641585930       0.009641586924     ... done

.    Trial6    0.000018    -5718.37761398475413

Performing  Pulay mixing of Hamiltonian with coefficients:
                        Spin 1               Spin 2
                1.787120585982       1.787120436248
              -16.702164579470     -16.702163577440
               15.915043993488      15.915043141193
Lambda-->       0.009641585930       0.009641586924     ... done

.  NoMinFnd    0.012532    -5718.37780393793855

--------------------------------------------------------------------------------
  Iter                              Commutator    Free_energy(A=E-TS)     DeltaA
#    4                          0.000038486402   -5718.37780393793855   1.40E-04

Step                       =       0.012532019100
Energy (E)                 =   -5718.275081499582
Entropy (-TS)              =      -0.102722438434
Free energy (A=E-TS)       =   -5718.377803937939
Est. 0K Energy 0.5*(E+A)   =   -5718.326442718761
Residual Non-orthogonality =       0.000000000000
Residual N_electrons       =      -0.000000000078

Spin          Integrated_Ne            Fermi_level     Delta_Fermi_level
   1       397.999999864002        -0.119981925653             -4.49E-04
   2       398.000000136647        -0.119981925653             -4.49E-04

                           Spin 1           |                 Spin 2           |
     Orb |    H-eigenvalues     Occupancies |    H-eigenvalues     Occupancies |
       1 |    -3.2260258622    1.0000000000 |    -3.2260258620    1.0000000000 | 
                          ------                             ------
     394 |    -0.1252483739    0.8073817523 |    -0.1252483740    0.8073817538 | 
     395 |    -0.1233005290    0.7115750586 |    -0.1233005292    0.7115750733 | 
     396 |    -0.1228933916    0.6883158141 |    -0.1228933918    0.6883158284 | 
     397 |    -0.1218436510    0.6240104584 |    -0.1218436519    0.6240105123 | 
     398 |    -0.1212214258    0.5835316404 |    -0.1212214260    0.5835316517 | 
                 - Gap at zero temperature - |     - Gap at zero temperature -
                  Finite temp. Fermi level   |      Finite temp. Fermi level  
     399 |    -0.1183162837    0.3885887305 |    -0.1183162838    0.3885887331 | 
     400 |    -0.1178956000    0.3617623492 |    -0.1178956006    0.3617623912 | 
     401 |    -0.1176265913    0.3450375076 |    -0.1176265913    0.3450375082 | 
     402 |    -0.1173030840    0.3254237656 |    -0.1173030840    0.3254237654 | 
     403 |    -0.1168173687    0.2971038298 |    -0.1168173686    0.2971038284 | 
                          ------                             ------
     576 |     0.5988441822    0.0000000000 |     0.5988441822    0.0000000000 | 

                            |  Abs_value |  Threshold | Converged
     Delta_Free_energy/atom |   3.11E-06 |   1.00E-06 |        No
     Delta_Energy/atom      |   5.40E-06 |   1.00E-04 |       Yes
     Delta_Entropy/atom     |   2.29E-06 |   1.00E-04 |       Yes
     Commutator             |   3.85E-05 |   1.00E-05 |        No
     Delta_Fermi_level      |   4.49E-04 |   1.00E-03 |       Yes

  Line search of the free energy minimum:
  Step_type        Step             Free_energy   Predicted_free_energy
.   Initial    0.000000    -5718.37780393793855

Performing  Pulay mixing of Hamiltonian with coefficients:
                        Spin 1               Spin 2
               -2.847034781105      -2.847032625832
               30.809313348603      30.809290278696
              -30.096126388368     -30.096104037042
                3.133847820869       3.133846384179
Lambda-->       0.001423280805       0.001423283037     ... done

.    Trial1    0.012532    -5718.37792424229610

Performing  Pulay mixing of Hamiltonian with coefficients:
                        Spin 1               Spin 2
               -2.847034781098      -2.847032625836
               30.809313348540      30.809290278727
              -30.096126388308     -30.096104037072
                3.133847820866       3.133846384181
Lambda-->       0.001423280805       0.001423283037     ... done

.    Trial2    0.389711    -5718.37694713134988

Performing  Pulay mixing of Hamiltonian with coefficients:
                        Spin 1               Spin 2
               -2.847034781105      -2.847032625832
               30.809313348606      30.809290278691
              -30.096126388371     -30.096104037037
                3.133847820870       3.133846384178
Lambda-->       0.001423280805       0.001423283037     ... done

. Quadratic    0.159713    -5718.37785197259382    -5718.37860184407236

Performing  Pulay mixing of Hamiltonian with coefficients:
                        Spin 1               Spin 2
               -2.847034781105      -2.847032625832
               30.809313348603      30.809290278696
              -30.096126388368     -30.096104037042
                3.133847820869       3.133846384179
Lambda-->       0.001423280805       0.001423283037     ... done

.     Cubic    0.074545    -5718.37794222597222    -5718.37817287530743

--------------------------------------------------------------------------------
  Iter                              Commutator    Free_energy(A=E-TS)     DeltaA
#    5                          0.000018638790   -5718.37794222597222  -1.38E-04

Step                       =       0.074544739821
Energy (E)                 =   -5718.275209813825
Entropy (-TS)              =      -0.102732412149
Free energy (A=E-TS)       =   -5718.377942225972
Est. 0K Energy 0.5*(E+A)   =   -5718.326576019899
Residual Non-orthogonality =       0.000000000000
Residual N_electrons       =      -0.000000000002

Spin          Integrated_Ne            Fermi_level     Delta_Fermi_level
   1       398.000000001035        -0.120023175487             -4.12E-05
   2       397.999999998981        -0.120023175487             -4.12E-05

                           Spin 1           |                 Spin 2           |
     Orb |    H-eigenvalues     Occupancies |    H-eigenvalues     Occupancies |
       1 |    -3.2260080564    1.0000000000 |    -3.2260080561    1.0000000000 | 
                          ------                             ------
     394 |    -0.1253679722    0.8106756345 |    -0.1253679722    0.8106756341 | 
     395 |    -0.1233181667    0.7102545798 |    -0.1233181667    0.7102545764 | 
     396 |    -0.1229268690    0.6878618873 |    -0.1229268690    0.6878618833 | 
     397 |    -0.1218626367    0.6225879555 |    -0.1218626373    0.6225879906 | 
     398 |    -0.1212578701    0.5832138119 |    -0.1212578700    0.5832138051 | 
                 - Gap at zero temperature - |     - Gap at zero temperature -
                  Finite temp. Fermi level   |      Finite temp. Fermi level  
     399 |    -0.1183681741    0.3892768778 |    -0.1183681739    0.3892768673 | 
     400 |    -0.1179252287    0.3610325255 |    -0.1179252285    0.3610325148 | 
     401 |    -0.1176675784    0.3450213525 |    -0.1176675783    0.3450213417 | 
     402 |    -0.1173772955    0.3273958380 |    -0.1173772954    0.3273958271 | 
     403 |    -0.1168188399    0.2948483122 |    -0.1168188397    0.2948483013 | 
                          ------                             ------
     576 |     0.5934066162    0.0000000000 |     0.5934066185    0.0000000000 | 

                            |  Abs_value |  Threshold | Converged
     Delta_Free_energy/atom |   3.07E-06 |   1.00E-06 |        No
     Delta_Energy/atom      |   2.85E-06 |   1.00E-04 |       Yes
     Delta_Entropy/atom     |   2.22E-07 |   1.00E-04 |       Yes
     Commutator             |   1.86E-05 |   1.00E-05 |        No
     Delta_Fermi_level      |   4.12E-05 |   1.00E-03 |       Yes

  Line search of the free energy minimum:
  Step_type        Step             Free_energy   Predicted_free_energy
.   Initial    0.000000    -5718.37794222597222

Performing  Pulay mixing of Hamiltonian with coefficients:
                        Spin 1               Spin 2
                1.190874810430       1.190889227165
              -15.698839899435     -15.699004076511
               15.494394919009      15.494555576349
               -1.059148851931      -1.059163504075
                1.072719021927       1.072722777071
Lambda-->       0.001017330097       0.001017329353     ... done

.    Trial1    0.074545    -5718.37792030869514

Performing  Pulay mixing of Hamiltonian with coefficients:
                        Spin 1               Spin 2
                1.190874810457       1.190889227169
              -15.698839899744     -15.699004076550
               15.494394919310      15.494555576388
               -1.059148851958      -1.059163504078
                1.072719021934       1.072722777072
Lambda-->       0.001017330097       0.001017329353     ... done

.    Trial2    0.028474    -5718.37795605527754

Performing  Pulay mixing of Hamiltonian with coefficients:
                        Spin 1               Spin 2
                1.190874810455       1.190889227169
              -15.698839899722     -15.699004076550
               15.494394919289      15.494555576387
               -1.059148851956      -1.059163504078
                1.072719021934       1.072722777072
Lambda-->       0.001017330097       0.001017329353     ... done

. Quadratic    0.028586    -5718.37795606244345    -5718.37795605549127

--------------------------------------------------------------------------------
  Iter                              Commutator    Free_energy(A=E-TS)     DeltaA
#    6                          0.000013843911   -5718.37795606244345  -1.38E-05

Step                       =       0.028585987872
Energy (E)                 =   -5718.275228134916
Entropy (-TS)              =      -0.102727927614
Free energy (A=E-TS)       =   -5718.377956062443
Est. 0K Energy 0.5*(E+A)   =   -5718.326592098680
Residual Non-orthogonality =       0.000000000000
Residual N_electrons       =      -0.000000000086

Spin          Integrated_Ne            Fermi_level     Delta_Fermi_level
   1       398.000000113895        -0.119987170806              3.60E-05
   2       397.999999886822        -0.119987170806              3.60E-05

                           Spin 1           |                 Spin 2           |
     Orb |    H-eigenvalues     Occupancies |    H-eigenvalues     Occupancies |
       1 |    -3.2259707865    1.0000000000 |    -3.2259707863    1.0000000000 | 
                          ------                             ------
     394 |    -0.1253121298    0.8098457311 |    -0.1253121287    0.8098456855 | 
     395 |    -0.1232881775    0.7105913248 |    -0.1232881775    0.7105913281 | 
     396 |    -0.1228986375    0.6883158571 |    -0.1228986369    0.6883158208 | 
     397 |    -0.1218314656    0.6228969614 |    -0.1218314657    0.6228969664 | 
     398 |    -0.1212233748    0.5833136477 |    -0.1212233749    0.5833136534 | 
                 - Gap at zero temperature - |     - Gap at zero temperature -
                  Finite temp. Fermi level   |      Finite temp. Fermi level  
     399 |    -0.1183286991    0.3890523938 |    -0.1183286992    0.3890524017 | 
     400 |    -0.1178892945    0.3610369502 |    -0.1178892946    0.3610369583 | 
     401 |    -0.1176325773    0.3450830632 |    -0.1176325767    0.3450830293 | 
     402 |    -0.1173296440    0.3266983125 |    -0.1173296434    0.3266982797 | 
     403 |    -0.1167869514    0.2950812443 |    -0.1167869515    0.2950812524 | 
                          ------                             ------
     576 |     0.5929913761    0.0000000000 |     0.5929913739    0.0000000000 | 

                            |  Abs_value |  Threshold | Converged
     Delta_Free_energy/atom |   3.07E-07 |   1.00E-06 |       Yes
     Delta_Energy/atom      |   4.07E-07 |   1.00E-04 |       Yes
     Delta_Entropy/atom     |   9.97E-08 |   1.00E-04 |       Yes
     Commutator             |   1.38E-05 |   1.00E-05 |        No
     Delta_Fermi_level      |   3.60E-05 |   1.00E-03 |       Yes

  Line search of the free energy minimum:
  Step_type        Step             Free_energy   Predicted_free_energy
.   Initial    0.000000    -5718.37795606244345

Performing  Pulay mixing of Hamiltonian with coefficients:
                        Spin 1               Spin 2
                5.069660417770       5.069657001276
              -57.327352258629     -57.327313906819
               56.125223033294      56.125185623782
               -5.301307911153      -5.301304443529
                0.357741763146       0.357743267613
                2.076034955573       2.076032457677
Lambda-->       0.000400562715       0.000400561046     ... done

.    Trial1    0.028586    -5718.37798127634233

Performing  Pulay mixing of Hamiltonian with coefficients:
                        Spin 1               Spin 2
                5.069660417782       5.069657001276
              -57.327352258770     -57.327313906822
               56.125223033431      56.125185623785
               -5.301307911166      -5.301304443530
                0.357741763147       0.357743267613
                2.076034955575       2.076032457677
Lambda-->       0.000400562715       0.000400561046     ... done

.    Trial2    0.399633    -5718.37564690581803

Performing  Pulay mixing of Hamiltonian with coefficients:
                        Spin 1               Spin 2
                5.069660417913       5.069657001276
              -57.327352260233     -57.327313906822
               56.125223034862      56.125185623785
               -5.301307911302      -5.301304443530
                0.357741763160       0.357743267613
                2.076034955600       2.076032457677
Lambda-->       0.000400562715       0.000400561046     ... done

. Quadratic    0.038863    -5718.37797870205304    -5718.37798317197030

Performing  Pulay mixing of Hamiltonian with coefficients:
                        Spin 1               Spin 2
                5.069660417913       5.069657001423
              -57.327352260236     -57.327313908464
               56.125223034865      56.125185625391
               -5.301307911302      -5.301304443682
                0.357741763160       0.357743267628
                2.076034955600       2.076032457704
Lambda-->       0.000400562715       0.000400561046     ... done

.     Cubic    0.029284    -5718.37798121272317    -5718.37798129025759

Performing  Pulay mixing of Hamiltonian with coefficients:
                        Spin 1               Spin 2
                5.069660417913       5.069657001276
              -57.327352260236     -57.327313906819
               56.125223034865      56.125185623782
               -5.301307911302      -5.301304443529
                0.357741763160       0.357743267613
                2.076034955600       2.076032457677
Lambda-->       0.000400562715       0.000400561046     ... done

.   Quartic    0.274696    -5718.37694959771488    -5718.37885172515507

Performing  Pulay mixing of Hamiltonian with coefficients:
                        Spin 1               Spin 2
                5.069660417769       5.069657001276
              -57.327352258626     -57.327313906818
               56.125223033290      56.125185623782
               -5.301307911152      -5.301304443529
                0.357741763146       0.357743267613
                2.076034955573       2.076032457677
Lambda-->       0.000400562715       0.000400561046     ... done

.  NoMinFnd    0.028586    -5718.37798127629594

--------------------------------------------------------------------------------
  Iter                              Commutator    Free_energy(A=E-TS)     DeltaA
#    7                          0.000007926423   -5718.37798127629594  -2.52E-05

Step                       =       0.028585987872
Energy (E)                 =   -5718.275271673064
Entropy (-TS)              =      -0.102709603162
Free energy (A=E-TS)       =   -5718.377981276296
Est. 0K Energy 0.5*(E+A)   =   -5718.326626474680
Residual Non-orthogonality =       0.000000000000
Residual N_electrons       =       0.000000000071

Spin          Integrated_Ne            Fermi_level     Delta_Fermi_level
   1       398.000000229916        -0.119809433436              1.78E-04
   2       397.999999769490        -0.119809433436              1.78E-04

                           Spin 1           |                 Spin 2           |
     Orb |    H-eigenvalues     Occupancies |    H-eigenvalues     Occupancies |
       1 |    -3.2256826281    1.0000000000 |    -3.2256826274    1.0000000000 | 
                          ------                             ------
     394 |    -0.1251347595    0.8098611126 |    -0.1251347593    0.8098611034 | 
     395 |    -0.1231001884    0.7100172904 |    -0.1231001882    0.7100172798 | 
     396 |    -0.1227407159    0.6894715101 |    -0.1227407153    0.6894714722 | 
     397 |    -0.1216441470    0.6222843442 |    -0.1216441471    0.6222843467 | 
     398 |    -0.1210459179    0.5833322005 |    -0.1210459177    0.5833321826 | 
                 - Gap at zero temperature - |     - Gap at zero temperature -
                  Finite temp. Fermi level   |      Finite temp. Fermi level  
     399 |    -0.1181429934    0.3885371337 |    -0.1181429929    0.3885371010 | 
     400 |    -0.1177015297    0.3604077246 |    -0.1177015295    0.3604077103 | 
     401 |    -0.1174603300    0.3454207773 |    -0.1174603293    0.3454207304 | 
     402 |    -0.1171506140    0.3266209460 |    -0.1171506134    0.3266209121 | 
     403 |    -0.1165951236    0.2942843199 |    -0.1165951227    0.2942842688 | 
                          ------                             ------
     576 |     0.5918851580    0.0000000000 |     0.5918851543    0.0000000000 | 

                            |  Abs_value |  Threshold | Converged
     Delta_Free_energy/atom |   5.60E-07 |   1.00E-06 |       Yes
     Delta_Energy/atom      |   9.68E-07 |   1.00E-04 |       Yes
     Delta_Entropy/atom     |   4.07E-07 |   1.00E-04 |       Yes
     Commutator             |   7.93E-06 |   1.00E-05 |       Yes
     Delta_Fermi_level      |   1.78E-04 |   1.00E-03 |       Yes
EDFT occupancies loop converged after    7 iterations.


Writing density kernel to file "Pd_44.dkn" ... done

Writing Hamiltonian to file "Pd_44.ham" ... done


>>> Density kernel optimised for the current NGWF basis:
     ~~~~~~~~~~~~~~~~~~~~~~~~~~~~~~~~~~~~~~~~~~~~~~~~~~~~~~~~~~~
     Total free energy           =  -5.71837798127630E+03  Eh
     [H,K] commutator            =   7.9264E-06
     ~~~~~~~~~~~~~~~~~~~~~~~~~~~~~~~~~~~~~~~~~~~~~~~~~~~~~~~~~~~


################################################################################
########################### NGWF CG iteration  007 #############################
################################################################################
****** Reciprocal space K.E. preconditioning with k_zero =  3.0000 a0^-1 *******

>>> Checking for convergence of NGWFs:   NOT CONVERGED
  ========================================================================
         NGWF RMS gradient =  1.6779E-05 >  2.0000E-06  | above tolerance
  ========================================================================

>>> Improving NGWFs using line search:
============ Calculation of NGWF S^-1 using Hotelling algorithm ================ 
         Iteration  |  Frobenius norm and Maximum abs value    (of I-S*S_n^-1)   
               1       0.85581063E+00     0.33286399E-01
               2       0.97193069E-02     0.37720862E-03
               3       0.66153829E-05     0.26084726E-06
               4       0.30910286E-11     0.11901591E-12
================================================================================
    Initial Ne1:     397.99927990
    Initial Ne2:     397.99927944
      Final Ne1:     398.00000023
      Final Ne2:     397.99999977
============ Calculation of NGWF S^-1 using Hotelling algorithm ================ 
         Iteration  |  Frobenius norm and Maximum abs value    (of I-S*S_n^-1)   
               1       0.28873174E+00     0.11366867E-01
               2       0.10842465E-02     0.47262000E-04
               3       0.75570888E-07     0.31125005E-08
               4       0.26286480E-12     0.21316282E-13
================================================================================
------------------------------- NGWF line search -------------------------------
RMS gradient                =       0.00001677940665
Trial step length           =               1.252121
Gradient along search dir.  =         -0.00393927035
Functional at step 0        =   -5718.37798127629594
Functional at step 1        =   -5718.38106644359141
Functional predicted        =   -5718.38127382697621
Selected quadratic step     =               1.671655
Conjugate gradients coeff.  =               1.044469
--------------------------- NGWF line search finished --------------------------
                                               
Writing NGWFs to file "Pd_44.tightbox_ngwfs"....  done

>>> Optimising kernel for current NGWFs:

--------------------------- Ensemble-DFT optimisation --------------------------
Running ScaLAPACK on   40 processor(s).

--------------------------------------------------------------------------------
  Iter                              Commutator    Free_energy(A=E-TS)     DeltaA
#    0                          0.000012972222   -5718.38127173741395  -3.29E-03

Step                       =       0.381966011250
Energy (E)                 =   -5718.278562134182
Entropy (-TS)              =      -0.102709603162
Free energy (A=E-TS)       =   -5718.381271737414
Est. 0K Energy 0.5*(E+A)   =   -5718.329916935798
Residual Non-orthogonality =       0.000000000000
Residual N_electrons       =       0.000000000071

Spin          Integrated_Ne            Fermi_level     Delta_Fermi_level
   1       398.000000229916        -0.119809433436              9.00E+99
   2       397.999999769490        -0.119809433436              9.00E+99

                           Spin 1           |                 Spin 2           |
     Orb |    H-eigenvalues     Occupancies |    H-eigenvalues     Occupancies |
       1 |    -3.2256826281    1.0000000000 |    -3.2256826274    1.0000000000 | 
                          ------                             ------
     394 |    -0.1251347595    0.8098611126 |    -0.1251347593    0.8098611034 | 
     395 |    -0.1231001884    0.7100172904 |    -0.1231001882    0.7100172798 | 
     396 |    -0.1227407159    0.6894715101 |    -0.1227407153    0.6894714722 | 
     397 |    -0.1216441470    0.6222843442 |    -0.1216441471    0.6222843467 | 
     398 |    -0.1210459179    0.5833322005 |    -0.1210459177    0.5833321826 | 
                 - Gap at zero temperature - |     - Gap at zero temperature -
                  Finite temp. Fermi level   |      Finite temp. Fermi level  
     399 |    -0.1181429934    0.3885371337 |    -0.1181429929    0.3885371010 | 
     400 |    -0.1177015297    0.3604077246 |    -0.1177015295    0.3604077103 | 
     401 |    -0.1174603300    0.3454207773 |    -0.1174603293    0.3454207304 | 
     402 |    -0.1171506140    0.3266209460 |    -0.1171506134    0.3266209121 | 
     403 |    -0.1165951236    0.2942843199 |    -0.1165951227    0.2942842688 | 
                          ------                             ------
     576 |     0.5918851580    0.0000000000 |     0.5918851543    0.0000000000 | 

                            |  Abs_value |  Threshold | Converged
     Delta_Free_energy/atom |   7.31E-05 |   1.00E-06 |        No
     Delta_Energy/atom      |   7.31E-05 |   1.00E-04 |       Yes
     Delta_Entropy/atom     |     n.a.   |   1.00E-03 |      n.a.
     Commutator             |   1.30E-05 |   1.00E-05 |        No
     Delta_Fermi_level      |     n.a.   |   1.00E-03 |      n.a.

  Line search of the free energy minimum:
  Step_type        Step             Free_energy   Predicted_free_energy
.   Initial    0.000000    -5718.38127173741395

Performing  Pulay mixing of Hamiltonian with coefficients:
                        Spin 1               Spin 2
                1.000000000000       1.000000000000
Lambda-->       0.038444316679       0.038444308497     ... done

.    Trial1    0.381966    -5718.37901732851333

Performing  Pulay mixing of Hamiltonian with coefficients:
                        Spin 1               Spin 2
                1.000000000000       1.000000000000
Lambda-->       0.038444316679       0.038444308497     ... done

.    Trial2    0.145898    -5718.37962228137076

Performing  Pulay mixing of Hamiltonian with coefficients:
                        Spin 1               Spin 2
                1.000000000000       1.000000000000
Lambda-->       0.038444316679       0.038444308497     ... done

.    Trial3    0.055728    -5718.37968920615822

Performing  Pulay mixing of Hamiltonian with coefficients:
                        Spin 1               Spin 2
                1.000000000000       1.000000000000
Lambda-->       0.038444316679       0.038444308497     ... done

.     Cubic    0.282033    -5718.37934929939365    -5718.38092213686923

Performing  Pulay mixing of Hamiltonian with coefficients:
                        Spin 1               Spin 2
                1.000000000000       1.000000000000
Lambda-->       0.038444316679       0.038444308497     ... done

.   Quartic    0.198149    -5718.37954196233568    -5718.37974980867330

Performing  Pulay mixing of Hamiltonian with coefficients:
                        Spin 1               Spin 2
                1.000000000000       1.000000000000
Lambda-->       0.038444316679       0.038444308497     ... done

.    Trial6    0.000557    -5718.37968537869892

Performing  Pulay mixing of Hamiltonian with coefficients:
                        Spin 1               Spin 2
                1.000000000000       1.000000000000
Lambda-->       0.038444316679       0.038444308497     ... done

.  NoMinFnd    0.055728    -5718.37968920615822

--------------------------------------------------------------------------------
  Iter                              Commutator    Free_energy(A=E-TS)     DeltaA
#    1                          0.000011824927   -5718.37968920615822   1.58E-03

Step                       =       0.055728090001
Energy (E)                 =   -5718.276965038634
Entropy (-TS)              =      -0.102724167519
Free energy (A=E-TS)       =   -5718.379689206158
Est. 0K Energy 0.5*(E+A)   =   -5718.328327122396
Residual Non-orthogonality =       0.000000000000
Residual N_electrons       =       0.000000000005

Spin          Integrated_Ne            Fermi_level     Delta_Fermi_level
   1       398.000000230700        -0.119827128637             -1.77E-05
   2       397.999999769259        -0.119827128637             -1.77E-05

                           Spin 1           |                 Spin 2           |
     Orb |    H-eigenvalues     Occupancies |    H-eigenvalues     Occupancies |
       1 |    -3.2257355570    1.0000000000 |    -3.2257355565    1.0000000000 | 
                          ------                             ------
     394 |    -0.1251700053    0.8105954314 |    -0.1251700048    0.8105954130 | 
     395 |    -0.1231191183    0.7100864661 |    -0.1231191175    0.7100864214 | 
     396 |    -0.1227533001    0.6891736634 |    -0.1227532996    0.6891736290 | 
     397 |    -0.1216590276    0.6221043052 |    -0.1216590276    0.6221043070 | 
     398 |    -0.1210603744    0.5831179791 |    -0.1210603742    0.5831179624 | 
                 - Gap at zero temperature - |     - Gap at zero temperature -
                  Finite temp. Fermi level   |      Finite temp. Fermi level  
     399 |    -0.1181690563    0.3890782275 |    -0.1181690558    0.3890781968 | 
     400 |    -0.1177215561    0.3605539636 |    -0.1177215558    0.3605539497 | 
     401 |    -0.1174742913    0.3451910752 |    -0.1174742906    0.3451910320 | 
     402 |    -0.1171694692    0.3266903733 |    -0.1171694686    0.3266903416 | 
     403 |    -0.1166095793    0.2941012788 |    -0.1166095785    0.2941012318 | 
                          ------                             ------
     576 |     0.5857691237    0.0000000000 |     0.5857691204    0.0000000000 | 

                            |  Abs_value |  Threshold | Converged
     Delta_Free_energy/atom |   3.52E-05 |   1.00E-06 |        No
     Delta_Energy/atom      |   3.55E-05 |   1.00E-04 |       Yes
     Delta_Entropy/atom     |   3.24E-07 |   1.00E-04 |       Yes
     Commutator             |   1.18E-05 |   1.00E-05 |        No
     Delta_Fermi_level      |   1.77E-05 |   1.00E-03 |       Yes

  Line search of the free energy minimum:
  Step_type        Step             Free_energy   Predicted_free_energy
.   Initial    0.000000    -5718.37968920615822

Performing  Pulay mixing of Hamiltonian with coefficients:
                        Spin 1               Spin 2
                1.000000000000       1.000000000000
Lambda-->       0.033731657084       0.033731649870     ... done

.    Trial1    0.055728    -5718.37966869355660

Performing  Pulay mixing of Hamiltonian with coefficients:
                        Spin 1               Spin 2
                1.000000000000       1.000000000000
Lambda-->       0.033731657084       0.033731649870     ... done

.    Trial2    0.021286    -5718.37969527760742

Performing  Pulay mixing of Hamiltonian with coefficients:
                        Spin 1               Spin 2
                1.000000000000       1.000000000000
Lambda-->       0.033731657084       0.033731649870     ... done

. Quadratic    0.018162    -5718.37969546258773    -5718.37969546280692

--------------------------------------------------------------------------------
  Iter                              Commutator    Free_energy(A=E-TS)     DeltaA
#    2                          0.000009439213   -5718.37969546258773  -6.26E-06

Step                       =       0.018161579844
Energy (E)                 =   -5718.276966036696
Entropy (-TS)              =      -0.102729425920
Free energy (A=E-TS)       =   -5718.379695462588
Est. 0K Energy 0.5*(E+A)   =   -5718.328330749642
Residual Non-orthogonality =       0.000000000000
Residual N_electrons       =      -0.000000000028

Spin          Integrated_Ne            Fermi_level     Delta_Fermi_level
   1       398.000000233222        -0.119828764477             -1.64E-06
   2       397.999999767016        -0.119828764477             -1.64E-06

                           Spin 1           |                 Spin 2           |
     Orb |    H-eigenvalues     Occupancies |    H-eigenvalues     Occupancies |
       1 |    -3.2257365277    1.0000000000 |    -3.2257365277    1.0000000000 | 
                          ------                             ------
     394 |    -0.1251695542    0.8105082284 |    -0.1251695544    0.8105082378 | 
     395 |    -0.1231199422    0.7100409753 |    -0.1231199416    0.7100409424 | 
     396 |    -0.1227548327    0.6891676422 |    -0.1227548321    0.6891676071 | 
     397 |    -0.1216596367    0.6220386213 |    -0.1216596367    0.6220386218 | 
     398 |    -0.1210622239    0.5831321079 |    -0.1210622232    0.5831320631 | 
                 - Gap at zero temperature - |     - Gap at zero temperature -
                  Finite temp. Fermi level   |      Finite temp. Fermi level  
     399 |    -0.1181692887    0.3889874569 |    -0.1181692886    0.3889874475 | 
     400 |    -0.1177241950    0.3606168952 |    -0.1177241941    0.3606168435 | 
     401 |    -0.1174762619    0.3452116659 |    -0.1174762617    0.3452116551 | 
     402 |    -0.1171722554    0.3267592380 |    -0.1171722546    0.3267591873 | 
     403 |    -0.1166138542    0.2942503849 |    -0.1166138533    0.2942503356 | 
                          ------                             ------
     576 |     0.5851714520    0.0000000000 |     0.5851714482    0.0000000000 | 

                            |  Abs_value |  Threshold | Converged
     Delta_Free_energy/atom |   1.39E-07 |   1.00E-06 |       Yes
     Delta_Energy/atom      |   2.22E-08 |   1.00E-04 |       Yes
     Delta_Entropy/atom     |   1.17E-07 |   1.00E-04 |       Yes
     Commutator             |   9.44E-06 |   1.00E-05 |       Yes
     Delta_Fermi_level      |   1.64E-06 |   1.00E-03 |       Yes
EDFT occupancies loop converged after    2 iterations.


Writing density kernel to file "Pd_44.dkn" ... done

Writing Hamiltonian to file "Pd_44.ham" ... done


>>> Density kernel optimised for the current NGWF basis:
     ~~~~~~~~~~~~~~~~~~~~~~~~~~~~~~~~~~~~~~~~~~~~~~~~~~~~~~~~~~~
     Total free energy           =  -5.71837969546259E+03  Eh
     [H,K] commutator            =   9.4392E-06
     ~~~~~~~~~~~~~~~~~~~~~~~~~~~~~~~~~~~~~~~~~~~~~~~~~~~~~~~~~~~


################################################################################
########################### NGWF CG iteration  008 #############################
################################################################################
****** Reciprocal space K.E. preconditioning with k_zero =  3.0000 a0^-1 *******

>>> Checking for convergence of NGWFs:   NOT CONVERGED
  ========================================================================
         NGWF RMS gradient =  1.6667E-05 >  2.0000E-06  | above tolerance
  ========================================================================

>>> Improving NGWFs using line search:
============ Calculation of NGWF S^-1 using Hotelling algorithm ================ 
         Iteration  |  Frobenius norm and Maximum abs value    (of I-S*S_n^-1)   
               1       0.13350218E+01     0.55456721E-01
               2       0.27075189E-01     0.11593597E-02
               3       0.51593704E-04     0.19739449E-05
               4       0.20301069E-09     0.84643403E-11
               5       0.26425504E-12     0.21316282E-13
================================================================================
    Initial Ne1:     397.99905307
    Initial Ne2:     397.99905260
      Final Ne1:     398.00000023
      Final Ne2:     397.99999977
============ Calculation of NGWF S^-1 using Hotelling algorithm ================ 
         Iteration  |  Frobenius norm and Maximum abs value    (of I-S*S_n^-1)   
               1       0.15885235E+00     0.66207423E-02
               2       0.46548552E-03     0.18218632E-04
               3       0.16383883E-07     0.60534333E-09
               4       0.26612161E-12     0.28421709E-13
================================================================================
------------------------------- NGWF line search -------------------------------
RMS gradient                =       0.00001666734381
Trial step length           =               1.446760
Gradient along search dir.  =         -0.00324694202
Functional at step 0        =   -5718.37969546258773
Functional at step 1        =   -5718.38172658915028
Functional predicted        =   -5718.38176442982876
Selected quadratic step     =               1.274410
Conjugate gradients coeff.  =               0.986687
--------------------------- NGWF line search finished --------------------------
                                               
Writing NGWFs to file "Pd_44.tightbox_ngwfs"....  done

>>> Optimising kernel for current NGWFs:

--------------------------- Ensemble-DFT optimisation --------------------------
Running ScaLAPACK on   40 processor(s).

--------------------------------------------------------------------------------
  Iter                              Commutator    Free_energy(A=E-TS)     DeltaA
#    0                          0.000023525547   -5718.38176441810174  -2.07E-03

Step                       =       0.381966011250
Energy (E)                 =   -5718.279034992210
Entropy (-TS)              =      -0.102729425920
Free energy (A=E-TS)       =   -5718.381764418102
Est. 0K Energy 0.5*(E+A)   =   -5718.330399705155
Residual Non-orthogonality =       0.000000000000
Residual N_electrons       =      -0.000000000028

Spin          Integrated_Ne            Fermi_level     Delta_Fermi_level
   1       398.000000233222        -0.119828764477              9.00E+99
   2       397.999999767016        -0.119828764477              9.00E+99

                           Spin 1           |                 Spin 2           |
     Orb |    H-eigenvalues     Occupancies |    H-eigenvalues     Occupancies |
       1 |    -3.2257365277    1.0000000000 |    -3.2257365277    1.0000000000 | 
                          ------                             ------
     394 |    -0.1251695542    0.8105082284 |    -0.1251695544    0.8105082378 | 
     395 |    -0.1231199422    0.7100409753 |    -0.1231199416    0.7100409424 | 
     396 |    -0.1227548327    0.6891676422 |    -0.1227548321    0.6891676071 | 
     397 |    -0.1216596367    0.6220386213 |    -0.1216596367    0.6220386218 | 
     398 |    -0.1210622239    0.5831321079 |    -0.1210622232    0.5831320631 | 
                                                   - Gap at zero temperature -
                  Finite temp. Fermi level   |      Finite temp. Fermi level  
     399 |    -0.1181692887    0.3889874569 |    -0.1181692886    0.3889874475 | 
                - Gap at zero temperature -
     400 |    -0.1177241950    0.3606168952 |    -0.1177241941    0.3606168435 | 
     401 |    -0.1174762619    0.3452116659 |    -0.1174762617    0.3452116551 | 
     402 |    -0.1171722554    0.3267592380 |    -0.1171722546    0.3267591873 | 
     403 |    -0.1166138542    0.2942503849 |    -0.1166138533    0.2942503356 | 
                          ------                             ------
     576 |     0.5851714520    0.0000000000 |     0.5851714482    0.0000000000 | 

                            |  Abs_value |  Threshold | Converged
     Delta_Free_energy/atom |   4.60E-05 |   1.00E-06 |        No
     Delta_Energy/atom      |   4.60E-05 |   1.00E-04 |       Yes
     Delta_Entropy/atom     |     n.a.   |   1.00E-03 |      n.a.
     Commutator             |   2.35E-05 |   1.00E-05 |        No
     Delta_Fermi_level      |     n.a.   |   1.00E-03 |      n.a.

  Line search of the free energy minimum:
  Step_type        Step             Free_energy   Predicted_free_energy
.   Initial    0.000000    -5718.38176441810174

Performing  Pulay mixing of Hamiltonian with coefficients:
                        Spin 1               Spin 2
                1.000000000000       1.000000000000
Lambda-->       0.101677842916       0.101677830726     ... done

.    Trial1    0.381966    -5718.37986070183433

Performing  Pulay mixing of Hamiltonian with coefficients:
                        Spin 1               Spin 2
                1.000000000000       1.000000000000
Lambda-->       0.101677842916       0.101677830726     ... done

.    Trial2    0.145898    -5718.38068538707557

Performing  Pulay mixing of Hamiltonian with coefficients:
                        Spin 1               Spin 2
                1.000000000000       1.000000000000
Lambda-->       0.101677842916       0.101677830726     ... done

.    Trial3    0.055728    -5718.38077048831929

Performing  Pulay mixing of Hamiltonian with coefficients:
                        Spin 1               Spin 2
                1.000000000000       1.000000000000
Lambda-->       0.101677842916       0.101677830726     ... done

.     Cubic    0.270408    -5718.38035909612699    -5718.38132382842650

Performing  Pulay mixing of Hamiltonian with coefficients:
                        Spin 1               Spin 2
                1.000000000000       1.000000000000
Lambda-->       0.101677842916       0.101677830726     ... done

.   Quartic    0.177149    -5718.38062627001000    -5718.38071298642262

Performing  Pulay mixing of Hamiltonian with coefficients:
                        Spin 1               Spin 2
                1.000000000000       1.000000000000
Lambda-->       0.101677842916       0.101677830726     ... done

.    Trial6    0.000557    -5718.38076001368518

Performing  Pulay mixing of Hamiltonian with coefficients:
                        Spin 1               Spin 2
                1.000000000000       1.000000000000
Lambda-->       0.101677842916       0.101677830726     ... done

.  NoMinFnd    0.055728    -5718.38077048832292

--------------------------------------------------------------------------------
  Iter                              Commutator    Free_energy(A=E-TS)     DeltaA
#    1                          0.000022004693   -5718.38077048832292   9.94E-04

Step                       =       0.055728090001
Energy (E)                 =   -5718.278028136141
Entropy (-TS)              =      -0.102742352234
Free energy (A=E-TS)       =   -5718.380770488323
Est. 0K Energy 0.5*(E+A)   =   -5718.329399312232
Residual Non-orthogonality =       0.000000000000
Residual N_electrons       =      -0.000000000052

Spin          Integrated_Ne            Fermi_level     Delta_Fermi_level
   1       398.000000235839        -0.119809251877              1.95E-05
   2       397.999999764596        -0.119809251877              1.95E-05

                           Spin 1           |                 Spin 2           |
     Orb |    H-eigenvalues     Occupancies |    H-eigenvalues     Occupancies |
       1 |    -3.2257661497    1.0000000000 |    -3.2257661498    1.0000000000 | 
                          ------                             ------
     394 |    -0.1251368350    0.8099556699 |    -0.1251368348    0.8099556626 | 
     395 |    -0.1231062642    0.7103677456 |    -0.1231062634    0.7103677045 | 
     396 |    -0.1227340628    0.6890943508 |    -0.1227340626    0.6890943374 | 
     397 |    -0.1216454515    0.6223793875 |    -0.1216454515    0.6223793845 | 
     398 |    -0.1210442425    0.5832333939 |    -0.1210442417    0.5832333415 | 
                                                   - Gap at zero temperature -
                  Finite temp. Fermi level   |      Finite temp. Fermi level  
     399 |    -0.1181501877    0.3890140755 |    -0.1181501876    0.3890140721 | 
                - Gap at zero temperature -
     400 |    -0.1177068197    0.3607510088 |    -0.1177068193    0.3607509825 | 
     401 |    -0.1174573252    0.3452470873 |    -0.1174573248    0.3452470677 | 
     402 |    -0.1171464056    0.3263799884 |    -0.1171464045    0.3263799246 | 
     403 |    -0.1166002474    0.2945842313 |    -0.1166002471    0.2945842155 | 
                          ------                             ------
     576 |     0.5774075593    0.0000000000 |     0.5774075566    0.0000000000 | 

                            |  Abs_value |  Threshold | Converged
     Delta_Free_energy/atom |   2.21E-05 |   1.00E-06 |        No
     Delta_Energy/atom      |   2.24E-05 |   1.00E-04 |       Yes
     Delta_Entropy/atom     |   2.87E-07 |   1.00E-04 |       Yes
     Commutator             |   2.20E-05 |   1.00E-05 |        No
     Delta_Fermi_level      |   1.95E-05 |   1.00E-03 |       Yes

  Line search of the free energy minimum:
  Step_type        Step             Free_energy   Predicted_free_energy
.   Initial    0.000000    -5718.38077048832292

Performing  Pulay mixing of Hamiltonian with coefficients:
                        Spin 1               Spin 2
                1.000000000000       1.000000000000
Lambda-->       0.091906796485       0.091906785580     ... done

.    Trial1    0.055728    -5718.38073500608061

Performing  Pulay mixing of Hamiltonian with coefficients:
                        Spin 1               Spin 2
                1.000000000000       1.000000000000
Lambda-->       0.091906796485       0.091906785580     ... done

.    Trial2    0.021286    -5718.38078370160474

Performing  Pulay mixing of Hamiltonian with coefficients:
                        Spin 1               Spin 2
                1.000000000000       1.000000000000
Lambda-->       0.091906796485       0.091906785580     ... done

. Quadratic    0.019144    -5718.38078386828238    -5718.38078386910638

--------------------------------------------------------------------------------
  Iter                              Commutator    Free_energy(A=E-TS)     DeltaA
#    2                          0.000019782753   -5718.38078386828238  -1.34E-05

Step                       =       0.019144294034
Energy (E)                 =   -5718.278034009061
Entropy (-TS)              =      -0.102749859226
Free energy (A=E-TS)       =   -5718.380783868282
Est. 0K Energy 0.5*(E+A)   =   -5718.329408938672
Residual Non-orthogonality =       0.000000000000
Residual N_electrons       =      -0.000000000005

Spin          Integrated_Ne            Fermi_level     Delta_Fermi_level
   1       398.000000222172        -0.119810150890             -8.99E-07
   2       397.999999777870        -0.119810150890             -8.99E-07

                           Spin 1           |                 Spin 2           |
     Orb |    H-eigenvalues     Occupancies |    H-eigenvalues     Occupancies |
       1 |    -3.2257787817    1.0000000000 |    -3.2257787821    1.0000000000 | 
                          ------                             ------
     394 |    -0.1251394794    0.8100287690 |    -0.1251394799    0.8100287881 | 
     395 |    -0.1231054216    0.7102702321 |    -0.1231054214    0.7102702195 | 
     396 |    -0.1227338297    0.6890283431 |    -0.1227338292    0.6890283114 | 
     397 |    -0.1216445336    0.6222631832 |    -0.1216445338    0.6222631958 | 
     398 |    -0.1210453047    0.5832441897 |    -0.1210453038    0.5832441265 | 
                - Gap at zero temperature -
                  Finite temp. Fermi level   |      Finite temp. Fermi level  
     399 |    -0.1181509979    0.3890083316 |    -0.1181509982    0.3890083514 | 
                                                   - Gap at zero temperature -
     400 |    -0.1177083676    0.3607917296 |    -0.1177083666    0.3607916660 | 
     401 |    -0.1174585063    0.3452644402 |    -0.1174585057    0.3452644044 | 
     402 |    -0.1171502449    0.3265559229 |    -0.1171502442    0.3265558798 | 
     403 |    -0.1166013710    0.2945969305 |    -0.1166013698    0.2945968659 | 
                          ------                             ------
     576 |     0.5763008360    0.0000000000 |     0.5763008325    0.0000000000 | 

                            |  Abs_value |  Threshold | Converged
     Delta_Free_energy/atom |   2.97E-07 |   1.00E-06 |       Yes
     Delta_Energy/atom      |   1.31E-07 |   1.00E-04 |       Yes
     Delta_Entropy/atom     |   1.67E-07 |   1.00E-04 |       Yes
     Commutator             |   1.98E-05 |   1.00E-05 |        No
     Delta_Fermi_level      |   8.99E-07 |   1.00E-03 |       Yes

  Line search of the free energy minimum:
  Step_type        Step             Free_energy   Predicted_free_energy
.   Initial    0.000000    -5718.38078386828238

Performing  Pulay mixing of Hamiltonian with coefficients:
                        Spin 1               Spin 2
               -3.654637315941      -3.654636904466
                4.654637315941       4.654636904466
Lambda-->       0.081828575847       0.081828566810     ... done

.    Trial1    0.019144    -5718.38079307036332

Performing  Pulay mixing of Hamiltonian with coefficients:
                        Spin 1               Spin 2
               -3.654637315941      -3.654636904466
                4.654637315941       4.654636904466
Lambda-->       0.081828575847       0.081828566810     ... done

.    Trial2    0.393798    -5718.26757635798094

Performing  Pulay mixing of Hamiltonian with coefficients:
                        Spin 1               Spin 2
               -3.654637315941      -3.654636904466
                4.654637315941       4.654636904466
Lambda-->       0.081828575847       0.081828566810     ... done

. Quadratic    0.009885    -5718.38077552264804    -5718.38085896776920

Performing  Pulay mixing of Hamiltonian with coefficients:
                        Spin 1               Spin 2
               -3.654637315941      -3.654636904466
                4.654637315941       4.654636904466
Lambda-->       0.081828575847       0.081828566810     ... done

.     Cubic    0.052248    -5718.37973272887666    -5718.38088247557971

Performing  Pulay mixing of Hamiltonian with coefficients:
                        Spin 1               Spin 2
               -3.654637315941      -3.654636904466
                4.654637315941       4.654636904466
Lambda-->       0.081828575847       0.081828566810     ... done

.   Quartic    0.018826    -5718.38079474632377    -5718.38079311013189

--------------------------------------------------------------------------------
  Iter                              Commutator    Free_energy(A=E-TS)     DeltaA
#    3                          0.000019412935   -5718.38079474632377  -1.09E-05

Step                       =       0.018826378234
Energy (E)                 =   -5718.278020729484
Entropy (-TS)              =      -0.102774016842
Free energy (A=E-TS)       =   -5718.380794746324
Est. 0K Energy 0.5*(E+A)   =   -5718.329407737903
Residual Non-orthogonality =       0.000000000000
Residual N_electrons       =      -0.000000000002

Spin          Integrated_Ne            Fermi_level     Delta_Fermi_level
   1       398.000000203293        -0.119809445134              7.06E-07
   2       397.999999796724        -0.119809445134              7.06E-07

                           Spin 1           |                 Spin 2           |
     Orb |    H-eigenvalues     Occupancies |    H-eigenvalues     Occupancies |
       1 |    -3.2258461786    1.0000000000 |    -3.2258461783    1.0000000000 | 
                          ------                             ------
     394 |    -0.1251425625    0.8101873692 |    -0.1251425627    0.8101873789 | 
     395 |    -0.1231042958    0.7102467074 |    -0.1231042948    0.7102466522 | 
     396 |    -0.1227293796    0.6888099820 |    -0.1227293786    0.6888099242 | 
     397 |    -0.1216433546    0.6222329092 |    -0.1216433549    0.6222329305 | 
     398 |    -0.1210456369    0.5833128381 |    -0.1210456365    0.5833128155 | 
                                                   - Gap at zero temperature -
                  Finite temp. Fermi level   |      Finite temp. Fermi level  
     399 |    -0.1181528255    0.3891721965 |    -0.1181528252    0.3891721722 | 
                - Gap at zero temperature -
     400 |    -0.1177080077    0.3608134323 |    -0.1177080073    0.3608134084 | 
     401 |    -0.1174592861    0.3453558302 |    -0.1174592857    0.3453558067 | 
     402 |    -0.1171534324    0.3267889463 |    -0.1171534320    0.3267889232 | 
     403 |    -0.1165987262    0.2944872928 |    -0.1165987258    0.2944872706 | 
                          ------                             ------
     576 |     0.5712909994    0.0000000000 |     0.5712909975    0.0000000000 | 

                            |  Abs_value |  Threshold | Converged
     Delta_Free_energy/atom |   2.42E-07 |   1.00E-06 |       Yes
     Delta_Energy/atom      |   2.95E-07 |   1.00E-04 |       Yes
     Delta_Entropy/atom     |   5.37E-07 |   1.00E-04 |       Yes
     Commutator             |   1.94E-05 |   1.00E-05 |        No
     Delta_Fermi_level      |   7.06E-07 |   1.00E-03 |       Yes

  Line search of the free energy minimum:
  Step_type        Step             Free_energy   Predicted_free_energy
.   Initial    0.000000    -5718.38079474632377

Performing  Pulay mixing of Hamiltonian with coefficients:
                        Spin 1               Spin 2
               -8.384166624207      -8.384167252047
                0.659096723996       0.659096788385
                8.725069900211       8.725070463662
Lambda-->       0.003943107750       0.003943107854     ... done

.    Trial1    0.018826    -5718.38082490134821

Performing  Pulay mixing of Hamiltonian with coefficients:
                        Spin 1               Spin 2
               -8.384166624207      -8.384167252047
                0.659096723996       0.659096788385
                8.725069900211       8.725070463662
Lambda-->       0.003943107750       0.003943107854     ... done

.    Trial2    0.393601    -5718.35620351175112

Performing  Pulay mixing of Hamiltonian with coefficients:
                        Spin 1               Spin 2
               -8.384166624207      -8.384167252047
                0.659096723996       0.659096788386
                8.725069900211       8.725070463662
Lambda-->       0.003943107750       0.003943107854     ... done

. Quadratic    0.014097    -5718.38080555208762    -5718.38082872538416

Performing  Pulay mixing of Hamiltonian with coefficients:
                        Spin 1               Spin 2
               -8.384166624207      -8.384167252047
                0.659096723996       0.659096788385
                8.725069900211       8.725070463662
Lambda-->       0.003943107750       0.003943107854     ... done

.     Cubic    0.145584    -5718.37829688101556    -5718.38206467842701

Performing  Pulay mixing of Hamiltonian with coefficients:
                        Spin 1               Spin 2
               -8.384166624207      -8.384167252047
                0.659096723996       0.659096788385
                8.725069900211       8.725070463662
Lambda-->       0.003943107750       0.003943107854     ... done

.   Quartic    0.057177    -5718.38068047946854    -5718.38098810228439

Performing  Pulay mixing of Hamiltonian with coefficients:
                        Spin 1               Spin 2
               -8.384166624207      -8.384167252047
                0.659096723996       0.659096788386
                8.725069900211       8.725070463662
Lambda-->       0.003943107750       0.003943107854     ... done

.  NoMinFnd    0.018826    -5718.38082490135548

--------------------------------------------------------------------------------
  Iter                              Commutator    Free_energy(A=E-TS)     DeltaA
#    4                          0.000019255403   -5718.38082490135548  -3.02E-05

Step                       =       0.018826378234
Energy (E)                 =   -5718.277822510133
Entropy (-TS)              =      -0.103002391234
Free energy (A=E-TS)       =   -5718.380824901355
Est. 0K Energy 0.5*(E+A)   =   -5718.329323705744
Residual Non-orthogonality =       0.000000000000
Residual N_electrons       =      -0.000000000012

Spin          Integrated_Ne            Fermi_level     Delta_Fermi_level
   1       398.000000164726        -0.119790081497              1.94E-05
   2       397.999999835372        -0.119790081497              1.94E-05

                           Spin 1           |                 Spin 2           |
     Orb |    H-eigenvalues     Occupancies |    H-eigenvalues     Occupancies |
       1 |    -3.2264540044    1.0000000000 |    -3.2264540040    1.0000000000 | 
                          ------                             ------
     394 |    -0.1251377105    0.8107938975 |    -0.1251377107    0.8107939051 | 
     395 |    -0.1230844934    0.7102221349 |    -0.1230844931    0.7102221211 | 
     396 |    -0.1226795244    0.6870286784 |    -0.1226795241    0.6870286637 | 
     397 |    -0.1216233583    0.6221924458 |    -0.1216233581    0.6221924292 | 
     398 |    -0.1210383961    0.5841144247 |    -0.1210383958    0.5841144071 | 
                                                   - Gap at zero temperature -
                  Finite temp. Fermi level   |      Finite temp. Fermi level  
     399 |    -0.1181505958    0.3902811065 |    -0.1181505955    0.3902810875 | 
                - Gap at zero temperature -
     400 |    -0.1176938090    0.3611376328 |    -0.1176938087    0.3611376142 | 
     401 |    -0.1174552467    0.3462992078 |    -0.1174552464    0.3462991894 | 
     402 |    -0.1171665005    0.3287334345 |    -0.1171665002    0.3287334163 | 
     403 |    -0.1165688696    0.2938944112 |    -0.1165688687    0.2938943567 | 
                          ------                             ------
     576 |     0.5253560750    0.0000000000 |     0.5253560753    0.0000000000 | 

                            |  Abs_value |  Threshold | Converged
     Delta_Free_energy/atom |   6.70E-07 |   1.00E-06 |       Yes
     Delta_Energy/atom      |   4.40E-06 |   1.00E-04 |       Yes
     Delta_Entropy/atom     |   5.07E-06 |   1.00E-04 |       Yes
     Commutator             |   1.93E-05 |   1.00E-05 |        No
     Delta_Fermi_level      |   1.94E-05 |   1.00E-03 |       Yes

  Line search of the free energy minimum:
  Step_type        Step             Free_energy   Predicted_free_energy
.   Initial    0.000000    -5718.38082490135548

Performing  Pulay mixing of Hamiltonian with coefficients:
                        Spin 1               Spin 2
                3.187862918760       3.187863125978
               -0.448237257174      -0.448237232224
               -3.163121761980      -3.163122004572
                1.423496100395       1.423496110818
Lambda-->       0.000517569795       0.000517569808     ... done

.    Trial1    0.018826    -5718.38084939478631

Performing  Pulay mixing of Hamiltonian with coefficients:
                        Spin 1               Spin 2
                3.187862918760       3.187863125975
               -0.448237257174      -0.448237232223
               -3.163121761980      -3.163122004570
                1.423496100395       1.423496110818
Lambda-->       0.000517569795       0.000517569808     ... done

.    Trial2    0.393601    -5718.37725849587514

Performing  Pulay mixing of Hamiltonian with coefficients:
                        Spin 1               Spin 2
                3.187862918760       3.187863125975
               -0.448237257174      -0.448237232223
               -3.163121761980      -3.163122004570
                1.423496100395       1.423496110818
Lambda-->       0.000517569795       0.000517569808     ... done

. Quadratic    0.032941    -5718.38085059359764    -5718.38085490296908

--------------------------------------------------------------------------------
  Iter                              Commutator    Free_energy(A=E-TS)     DeltaA
#    5                          0.000011870839   -5718.38085059359764  -2.57E-05

Step                       =       0.032940965809
Energy (E)                 =   -5718.277840874946
Entropy (-TS)              =      -0.103009718670
Free energy (A=E-TS)       =   -5718.380850593598
Est. 0K Energy 0.5*(E+A)   =   -5718.329345734272
Residual Non-orthogonality =       0.000000000000
Residual N_electrons       =      -0.000000000019

Spin          Integrated_Ne            Fermi_level     Delta_Fermi_level
   1       398.000000192068        -0.119777486589              1.26E-05
   2       397.999999808094        -0.119777486589              1.26E-05

                           Spin 1           |                 Spin 2           |
     Orb |    H-eigenvalues     Occupancies |    H-eigenvalues     Occupancies |
       1 |    -3.2264248229    1.0000000000 |    -3.2264248224    1.0000000000 | 
                          ------                             ------
     394 |    -0.1250958004    0.8095671106 |    -0.1250958005    0.8095671159 | 
     395 |    -0.1230749669    0.7103939499 |    -0.1230749668    0.7103939445 | 
     396 |    -0.1226705412    0.6872399639 |    -0.1226705411    0.6872399583 | 
     397 |    -0.1216160015    0.6225274450 |    -0.1216160014    0.6225274389 | 
     398 |    -0.1210289046    0.5843195561 |    -0.1210289045    0.5843195498 | 
                                                   - Gap at zero temperature -
                  Finite temp. Fermi level   |      Finite temp. Fermi level  
     399 |    -0.1181278181    0.3896219344 |    -0.1181278173    0.3896218862 | 
                - Gap at zero temperature -
     400 |    -0.1176828095    0.3612378059 |    -0.1176828088    0.3612377591 | 
     401 |    -0.1174465874    0.3465416843 |    -0.1174465867    0.3465416384 | 
     402 |    -0.1171481992    0.3283908711 |    -0.1171481984    0.3283908264 | 
     403 |    -0.1165700505    0.2946729261 |    -0.1165700504    0.2946729209 | 
                          ------                             ------
     576 |     0.5225589689    0.0000000000 |     0.5225589690    0.0000000000 | 

                            |  Abs_value |  Threshold | Converged
     Delta_Free_energy/atom |   5.71E-07 |   1.00E-06 |       Yes
     Delta_Energy/atom      |   4.08E-07 |   1.00E-04 |       Yes
     Delta_Entropy/atom     |   1.63E-07 |   1.00E-04 |       Yes
     Commutator             |   1.19E-05 |   1.00E-05 |        No
     Delta_Fermi_level      |   1.26E-05 |   1.00E-03 |       Yes

  Line search of the free energy minimum:
  Step_type        Step             Free_energy   Predicted_free_energy
.   Initial    0.000000    -5718.38085059359764

Performing  Pulay mixing of Hamiltonian with coefficients:
                        Spin 1               Spin 2
                1.915440650228       1.915440865771
               -0.216379044603      -0.216379044134
               -1.949419124919      -1.949419354241
                0.503670762077       0.503670754570
                0.746686757217       0.746686778034
Lambda-->       0.000094166083       0.000094166087     ... done

.    Trial1    0.032941    -5718.38085574489287

Performing  Pulay mixing of Hamiltonian with coefficients:
                        Spin 1               Spin 2
                1.915440650228       1.915440865771
               -0.216379044603      -0.216379044134
               -1.949419124919      -1.949419354241
                0.503670762077       0.503670754570
                0.746686757217       0.746686778034
Lambda-->       0.000094166083       0.000094166087     ... done

.    Trial2    0.402325    -5718.38081914389295

Performing  Pulay mixing of Hamiltonian with coefficients:
                        Spin 1               Spin 2
                1.915440650228       1.915440865769
               -0.216379044603      -0.216379044133
               -1.949419124919      -1.949419354240
                0.503670762077       0.503670754569
                0.746686757217       0.746686778034
Lambda-->       0.000094166083       0.000094166087     ... done

. Quadratic    0.139609    -5718.38085933235197    -5718.38086296965957

--------------------------------------------------------------------------------
  Iter                              Commutator    Free_energy(A=E-TS)     DeltaA
#    6                          0.000010320297   -5718.38085933235197  -8.74E-06

Step                       =       0.139608789329
Energy (E)                 =   -5718.277877416102
Entropy (-TS)              =      -0.102981916269
Free energy (A=E-TS)       =   -5718.380859332352
Est. 0K Energy 0.5*(E+A)   =   -5718.329368374227
Residual Non-orthogonality =       0.000000000000
Residual N_electrons       =      -0.000000000018

Spin          Integrated_Ne            Fermi_level     Delta_Fermi_level
   1       398.000000117440        -0.119802557076             -2.51E-05
   2       397.999999882715        -0.119802557076             -2.51E-05

                           Spin 1           |                 Spin 2           |
     Orb |    H-eigenvalues     Occupancies |    H-eigenvalues     Occupancies |
       1 |    -3.2263556783    1.0000000000 |    -3.2263556785    1.0000000000 | 
                          ------                             ------
     394 |    -0.1251060476    0.8089444716 |    -0.1251060474    0.8089444649 | 
     395 |    -0.1231059316    0.7107238155 |    -0.1231059320    0.7107238386 | 
     396 |    -0.1227025073    0.6876431433 |    -0.1227025070    0.6876431245 | 
     397 |    -0.1216488351    0.6230237201 |    -0.1216488348    0.6230236996 | 
     398 |    -0.1210543858    0.5843467072 |    -0.1210543855    0.5843466861 | 
                                                   - Gap at zero temperature -
                  Finite temp. Fermi level   |      Finite temp. Fermi level  
     399 |    -0.1181479648    0.3893033472 |    -0.1181479645    0.3893033267 | 
                - Gap at zero temperature -
     400 |    -0.1177050999    0.3610632628 |    -0.1177050996    0.3610632429 | 
     401 |    -0.1174719071    0.3465570376 |    -0.1174719068    0.3465570181 | 
     402 |    -0.1171631026    0.3277809842 |    -0.1171631023    0.3277809652 | 
     403 |    -0.1165954483    0.2946914396 |    -0.1165954480    0.2946914218 | 
                          ------                             ------
     576 |     0.5219993042    0.0000000000 |     0.5219993050    0.0000000000 | 

                            |  Abs_value |  Threshold | Converged
     Delta_Free_energy/atom |   1.94E-07 |   1.00E-06 |       Yes
     Delta_Energy/atom      |   8.12E-07 |   1.00E-04 |       Yes
     Delta_Entropy/atom     |   6.18E-07 |   1.00E-04 |       Yes
     Commutator             |   1.03E-05 |   1.00E-05 |        No
     Delta_Fermi_level      |   2.51E-05 |   1.00E-03 |       Yes

  Line search of the free energy minimum:
  Step_type        Step             Free_energy   Predicted_free_energy
.   Initial    0.000000    -5718.38085933235197

Performing  Pulay mixing of Hamiltonian with coefficients:
                        Spin 1               Spin 2
               -1.096495639940      -1.096495414095
                0.099802531940       0.099802510521
                1.112009712754       1.112009468332
                0.083942062814       0.083942117474
               -0.078624810703      -0.078624727178
                0.879366143136       0.879366044946
Lambda-->       0.000059230799       0.000059230816     ... done

.    Trial1    0.139609    -5718.38085974657315

Performing  Pulay mixing of Hamiltonian with coefficients:
                        Spin 1               Spin 2
               -1.096495639940      -1.096495414095
                0.099802531940       0.099802510521
                1.112009712754       1.112009468332
                0.083942062814       0.083942117474
               -0.078624810703      -0.078624727178
                0.879366143136       0.879366044946
Lambda-->       0.000059230799       0.000059230816     ... done

.    Trial2    0.468249    -5718.38074305482223

Performing  Pulay mixing of Hamiltonian with coefficients:
                        Spin 1               Spin 2
               -1.096495639940      -1.096495414095
                0.099802531940       0.099802510521
                1.112009712754       1.112009468332
                0.083942062814       0.083942117474
               -0.078624810703      -0.078624727179
                0.879366143136       0.879366044946
Lambda-->       0.000059230799       0.000059230816     ... done

. Quadratic    0.071745    -5718.38086391745219    -5718.38086326816210

--------------------------------------------------------------------------------
  Iter                              Commutator    Free_energy(A=E-TS)     DeltaA
#    7                          0.000007915618   -5718.38086391745219  -4.59E-06

Step                       =       0.071744534429
Energy (E)                 =   -5718.277882241541
Entropy (-TS)              =      -0.102981675931
Free energy (A=E-TS)       =   -5718.380863917452
Est. 0K Energy 0.5*(E+A)   =   -5718.329373079497
Residual Non-orthogonality =       0.000000000000
Residual N_electrons       =      -0.000000000019

Spin          Integrated_Ne            Fermi_level     Delta_Fermi_level
   1       398.000000158464        -0.119813947167             -1.14E-05
   2       397.999999841695        -0.119813947167             -1.14E-05

                           Spin 1           |                 Spin 2           |
     Orb |    H-eigenvalues     Occupancies |    H-eigenvalues     Occupancies |
       1 |    -3.2263617810    1.0000000000 |    -3.2263617814    1.0000000000 | 
                          ------                             ------
     394 |    -0.1251286981    0.8094175971 |    -0.1251286983    0.8094176056 | 
     395 |    -0.1231163341    0.7106685622 |    -0.1231163342    0.7106685647 | 
     396 |    -0.1227121226    0.6875394007 |    -0.1227121220    0.6875393629 | 
     397 |    -0.1216588108    0.6229333207 |    -0.1216588101    0.6229332795 | 
     398 |    -0.1210639062    0.5842231240 |    -0.1210639062    0.5842231273 | 
                - Gap at zero temperature -
                  Finite temp. Fermi level   |      Finite temp. Fermi level  
     399 |    -0.1181615786    0.3894472154 |    -0.1181615786    0.3894472190 | 
                                                   - Gap at zero temperature -
     400 |    -0.1177159507    0.3610294080 |    -0.1177159508    0.3610294116 | 
     401 |    -0.1174823621    0.3464994201 |    -0.1174823615    0.3464993809 | 
     402 |    -0.1171764824    0.3279002949 |    -0.1171764825    0.3279002984 | 
     403 |    -0.1166050945    0.2945928136 |    -0.1166050938    0.2945927778 | 
                          ------                             ------
     576 |     0.5220119862    0.0000000000 |     0.5220119859    0.0000000000 | 

                            |  Abs_value |  Threshold | Converged
     Delta_Free_energy/atom |   1.02E-07 |   1.00E-06 |       Yes
     Delta_Energy/atom      |   1.07E-07 |   1.00E-04 |       Yes
     Delta_Entropy/atom     |   5.34E-09 |   1.00E-04 |       Yes
     Commutator             |   7.92E-06 |   1.00E-05 |       Yes
     Delta_Fermi_level      |   1.14E-05 |   1.00E-03 |       Yes
EDFT occupancies loop converged after    7 iterations.


Writing density kernel to file "Pd_44.dkn" ... done

Writing Hamiltonian to file "Pd_44.ham" ... done


>>> Density kernel optimised for the current NGWF basis:
     ~~~~~~~~~~~~~~~~~~~~~~~~~~~~~~~~~~~~~~~~~~~~~~~~~~~~~~~~~~~
     Total free energy           =  -5.71838086391745E+03  Eh
     [H,K] commutator            =   7.9156E-06
     ~~~~~~~~~~~~~~~~~~~~~~~~~~~~~~~~~~~~~~~~~~~~~~~~~~~~~~~~~~~


################################################################################
########################### NGWF CG iteration  009 #############################
################################################################################
****** Reciprocal space K.E. preconditioning with k_zero =  3.0000 a0^-1 *******

>>> Checking for convergence of NGWFs:   NOT CONVERGED
  ========================================================================
         NGWF RMS gradient =  1.3473E-05 >  2.0000E-06  | above tolerance
  ========================================================================

>>> Improving NGWFs using line search:
============ Calculation of NGWF S^-1 using Hotelling algorithm ================ 
         Iteration  |  Frobenius norm and Maximum abs value    (of I-S*S_n^-1)   
               1       0.29119114E+00     0.14012544E-01
               2       0.15984067E-02     0.83486453E-04
               3       0.19355852E-06     0.12532080E-07
               4       0.27065484E-12     0.28421709E-13
================================================================================
    Initial Ne1:     397.99966551
    Initial Ne2:     397.99966519
      Final Ne1:     398.00000016
      Final Ne2:     397.99999984
============ Calculation of NGWF S^-1 using Hotelling algorithm ================ 
         Iteration  |  Frobenius norm and Maximum abs value    (of I-S*S_n^-1)   
               1       0.24186179E-01     0.11674613E-02
               2       0.10672678E-04     0.54488598E-06
               3       0.83925080E-11     0.52269300E-12
================================================================================
------------------------------- NGWF line search -------------------------------
RMS gradient                =       0.00001347337171
Trial step length           =               1.357853
Gradient along search dir.  =         -0.00334849935
Functional at step 0        =   -5718.38086391745310
Functional at step 1        =   -5718.38331144977565
Functional predicted        =   -5718.38332589658421
Selected quadratic step     =               1.470497
Conjugate gradients coeff.  =               0.000000
--------------------------- NGWF line search finished --------------------------
                                               
Writing NGWFs to file "Pd_44.tightbox_ngwfs"....  done

>>> Optimising kernel for current NGWFs:

--------------------------- Ensemble-DFT optimisation --------------------------
Running ScaLAPACK on   40 processor(s).

--------------------------------------------------------------------------------
  Iter                              Commutator    Free_energy(A=E-TS)     DeltaA
#    0                          0.000021311181   -5718.38332592257393  -2.46E-03

Step                       =       0.381966011250
Energy (E)                 =   -5718.280344246662
Entropy (-TS)              =      -0.102981675931
Free energy (A=E-TS)       =   -5718.383325922574
Est. 0K Energy 0.5*(E+A)   =   -5718.331835084618
Residual Non-orthogonality =       0.000000000000
Residual N_electrons       =      -0.000000000019

Spin          Integrated_Ne            Fermi_level     Delta_Fermi_level
   1       398.000000158464        -0.119813947167              9.00E+99
   2       397.999999841695        -0.119813947167              9.00E+99

                           Spin 1           |                 Spin 2           |
     Orb |    H-eigenvalues     Occupancies |    H-eigenvalues     Occupancies |
       1 |    -3.2263617810    1.0000000000 |    -3.2263617814    1.0000000000 | 
                          ------                             ------
     394 |    -0.1251286981    0.8094175971 |    -0.1251286983    0.8094176056 | 
     395 |    -0.1231163341    0.7106685622 |    -0.1231163342    0.7106685647 | 
     396 |    -0.1227121226    0.6875394007 |    -0.1227121220    0.6875393629 | 
     397 |    -0.1216588108    0.6229333207 |    -0.1216588101    0.6229332795 | 
     398 |    -0.1210639062    0.5842231240 |    -0.1210639062    0.5842231273 | 
                - Gap at zero temperature -
                  Finite temp. Fermi level   |      Finite temp. Fermi level  
     399 |    -0.1181615786    0.3894472154 |    -0.1181615786    0.3894472190 |
[truncated: 11,471,047 more chars]
