# Supplementary material for: Atomistic simulations on the carbidisation processes in Pd nanoparticles
Source: RSC Adv. 2023 Feb 14;13(9):5619–26. doi: 10.1039/d2ra07462a (PMC9926891; doi:10.1039/d2ra07462a)
Supplement: RA-013-D2RA07462A-s001 [file RA-013-D2RA07462A-s001.zip › Supporting Information/2.Pd_44_Octahedron/Interstitial/1/2.Product.xyz]

45        
Initial atomic coordinates
C    10.999759    8.979686   13.019174
Pd    5.403413   11.005246   10.994148
Pd    7.207349    9.050922   10.980388
Pd    7.185201   11.005506    9.031757
Pd    7.207196   11.021985   12.951315
Pd    7.185198   12.967616   10.992985
Pd    9.040983    7.172382   10.947429
Pd   11.000008    5.369599   10.921163
Pd   10.999920    7.174057    8.990980
Pd   11.000074    7.001506   13.015340
Pd    9.039628   11.001160    7.204441
Pd   10.999941    9.056346    7.203099
Pd   10.999975   11.001462    5.410714
Pd    8.964026    8.955161    8.947940
Pd    9.074092   11.022609   10.980582
Pd   10.999596    9.041575   10.979468
Pd   10.999634   11.021886    9.077293
Pd    8.965065    8.942060   13.058253
Pd    9.042766   11.057876   14.835273
Pd   10.999950    8.989526   15.007269
Pd   10.999662   11.030850   12.963242
Pd   11.000177   11.088662   16.634464
Pd   10.999931   12.966713    7.187129
Pd    8.946385   13.053956    8.945019
Pd    9.038834   14.796371   10.997188
Pd   10.999767   12.921913   10.978152
Pd   11.000115   14.814661    9.029743
Pd    8.962962   13.054524   13.047621
Pd   11.000063   13.019634   14.833523
Pd   11.000036   14.797700   12.942579
Pd   11.000248   16.590291   10.997879
Pd   12.958955    7.172208   10.947590
Pd   12.960293   11.001480    7.204128
Pd   13.036071    8.955103    8.947739
Pd   12.925670   11.022907   10.980832
Pd   14.792821    9.051143   10.980608
Pd   14.814939   11.005854    9.031858
Pd   13.034906    8.942076   13.058725
Pd   12.957378   11.058005   14.835586
Pd   14.793062   11.022188   12.951646
Pd   13.053732   13.054425    8.945027
Pd   12.961448   14.796640   10.997427
Pd   14.815103   12.967964   10.993196
Pd   13.037046   13.054937   13.047947
Pd   16.596749   11.005760   10.994600
