# Supplementary material for: Atomistic simulations on the carbidisation processes in Pd nanoparticles
Source: RSC Adv. 2023 Feb 14;13(9):5619–26. doi: 10.1039/d2ra07462a (PMC9926891; doi:10.1039/d2ra07462a)
Supplement: RA-013-D2RA07462A-s001 [file RA-013-D2RA07462A-s001.zip › Supporting Information/2.Pd_44_Octahedron/Interstitial/1/Pd_44.dat]

TASK transitionstatesearch
tssearch_method : LSTQST
tssearch_lstqst_protocol : CompleteLSTQST 
CUTOFF_ENERGY 800.0000000000   eV                 
MAXIT_NGWF_CG 100            
XC_FUNCTIONAL PBE
SPINPOLARIZED FALSE
CONSTANT_EFIELD 0.0000000000     0.0000000000     0.0000000000     
OUTPUT_DETAIL VERBOSE      
DO_PROPERTIES TRUE
WRITE_DENSITY_PLOT TRUE                     
EDFT TRUE 
write_xyz               : T 
PAW                     : F
edft_spin_fix           : 0
edft_update_scheme      : pulay_mix
edft_maxit              : 10
write_hamiltonian       : T
edft_smearing_width     : 0.1 eV
geom_continuation       : F  
geom_maxiter            : 40  
write_denskern          : T
write_tightbox_ngwfs    : T
write_converged_dkngwfs : F
geom_disp_tol           : 1e-2 bohr
geom_force_tol          : 7e-3 "ha/bohr"

%block lattice_cart
Ang
 22.00000000000       0.000000000000       0.000000000000       
 0.000000000000       22.00000000000       0.000000000000       
 0.000000000000       0.000000000000       22.00000000000      
%endblock lattice_cart

%block positions_abs
Ang
C    11.000052   11.000211   14.906400
Pd    5.384256   10.999899   10.982006
Pd    7.185981    9.034173   10.976765
Pd    7.179800   10.999593    9.026241
Pd    7.225920   10.999651   12.915259
Pd    7.185655   12.965645   10.976864
Pd    9.033549    7.186933   10.976561
Pd   10.999688    5.387658   10.981775
Pd   11.000226    7.181292    9.026473
Pd   11.000101    7.227571   12.914480
Pd    9.042407   10.999541    7.205648
Pd   11.000253    9.043663    7.206274
Pd   10.999847   11.000026    5.421614
Pd    8.955606    8.955945    8.945993
Pd    9.071690   10.999079   10.952280
Pd   11.000570    9.072388   10.952531
Pd   11.000581   10.999185    9.077557
Pd    8.958449    8.958727   13.019978
Pd    8.980161   10.999860   14.908469
Pd   10.999984    8.980606   14.907083
Pd   11.000530   10.998982   12.870263
Pd   10.999495   11.000397   16.884844
Pd   11.000280   12.956366    7.205938
Pd    8.955727   13.043947    8.946138
Pd    9.033368   14.813527   10.976650
Pd   11.000622   12.927799   10.952140
Pd   11.000343   14.819036    9.026446
Pd    8.958185   13.041513   13.020055
Pd   10.999943   13.019648   14.908647
Pd   11.000200   14.773226   12.914704
Pd   10.999877   16.614197   10.981821
Pd   12.966400    7.187283   10.976663
Pd   12.957552   10.999779    7.206058
Pd   13.044674    8.955971    8.945981
Pd   12.928654   10.999241   10.952496
Pd   14.813667    9.034527   10.976817
Pd   14.819999   10.999838    9.026448
Pd   13.041551    8.958935   13.019968
Pd   13.019527   11.000123   14.907305
Pd   14.773612   10.999876   12.915137
Pd   13.044532   13.044180    8.946150
Pd   12.966832   14.813249   10.976755
Pd   14.814160   12.965696   10.976937
Pd   13.041708   13.041562   13.020042
Pd   16.613934   11.000384   10.982341  
%endblock positions_abs
%block positions_abs_product
Ang
C    10.999759    8.979686   13.019174
Pd    5.403413   11.005246   10.994148
Pd    7.207349    9.050922   10.980388
Pd    7.185201   11.005506    9.031757
Pd    7.207196   11.021985   12.951315
Pd    7.185198   12.967616   10.992985
Pd    9.040983    7.172382   10.947429
Pd   11.000008    5.369599   10.921163
Pd   10.999920    7.174057    8.990980
Pd   11.000074    7.001506   13.015340
Pd    9.039628   11.001160    7.204441
Pd   10.999941    9.056346    7.203099
Pd   10.999975   11.001462    5.410714
Pd    8.964026    8.955161    8.947940
Pd    9.074092   11.022609   10.980582
Pd   10.999596    9.041575   10.979468
Pd   10.999634   11.021886    9.077293
Pd    8.965065    8.942060   13.058253
Pd    9.042766   11.057876   14.835273
Pd   10.999950    8.989526   15.007269
Pd   10.999662   11.030850   12.963242
Pd   11.000177   11.088662   16.634464
Pd   10.999931   12.966713    7.187129
Pd    8.946385   13.053956    8.945019
Pd    9.038834   14.796371   10.997188
Pd   10.999767   12.921913   10.978152
Pd   11.000115   14.814661    9.029743
Pd    8.962962   13.054524   13.047621
Pd   11.000063   13.019634   14.833523
Pd   11.000036   14.797700   12.942579
Pd   11.000248   16.590291   10.997879
Pd   12.958955    7.172208   10.947590
Pd   12.960293   11.001480    7.204128
Pd   13.036071    8.955103    8.947739
Pd   12.925670   11.022907   10.980832
Pd   14.792821    9.051143   10.980608
Pd   14.814939   11.005854    9.031858
Pd   13.034906    8.942076   13.058725
Pd   12.957378   11.058005   14.835586
Pd   14.793062   11.022188   12.951646
Pd   13.053732   13.054425    8.945027
Pd   12.961448   14.796640   10.997427
Pd   14.815103   12.967964   10.993196
Pd   13.037046   13.054937   13.047947
Pd   16.596749   11.005760   10.994600
%endblock positions_abs_product

%block species
Pd Pd 46 13 9.0
C  C  6  4  9.0 
%endblock species

%block species_atomic_set
Pd SOLVE
C  SOLVE
%endblock species_atomic_set

%block species_pot
Pd    "Pd_NCP19_PBE_OTF.usp"
C     "C_NCP19_PBE_OTF.usp"
%endblock species_pot

%block species_constraints
Pd NONE
C  NONE
%endblock species_constraints
