# Supplementary material for: Atomistic simulations on the carbidisation processes in Pd nanoparticles
Source: RSC Adv. 2023 Feb 14;13(9):5619–26. doi: 10.1039/d2ra07462a (PMC9926891; doi:10.1039/d2ra07462a)
Supplement: RA-013-D2RA07462A-s001 [file RA-013-D2RA07462A-s001.zip › Supporting Information/2.Pd_44_Octahedron/Interstitial/1/Pd_44.out]

==================================================================================
It's Fri 25 Mar 20:23:48 GMT 2022.
*** Starting onetep_launcher (node node-c12n-029, PIDs 29738 29739 29740 29741 29742 29743 29744 29745 29746 29747)...
    - ONETEP arguments: Pd_44.dat
    - Current directory: /lustre/scratch/mmm1045/2.ONETEP_Calculations/2.Octahedron/1.Regular/Barrier_Test/Interstitial/1/3.Transition
    - Launcher executable directory: /lustre/home/mmm1045/onetep/utils
    - (-e) ONETEP executable has NOT been specified through command-line
      ... ARCH environment variable has not been set either
      ... resolving onetep.* -> no matches
      ... resolving /lustre/home/mmm1045/onetep/utils/onetep.* -> no matches
      ... resolving /lustre/home/mmm1045/onetep/utils/../bin/onetep.young -> /lustre/home/mmm1045/onetep/utils/../bin/onetep.young
      ... resolving /lustre/scratch/mmm1045/2.ONETEP_Calculations/2.Octahedron/1.Regular/Barrier_Test/Interstitial/1/3.Transition/onetep.* -> no matches
      ... resolving /lustre/scratch/mmm1045/2.ONETEP_Calculations/2.Octahedron/1.Regular/Barrier_Test/Interstitial/1/3.Transition/../bin/onetep.* -> no matches
      ... trying /lustre/home/mmm1045/onetep/utils/../bin/onetep.young
          -> looks OK
*** Setting up environment...
    - (-s) Process stack size: unlimited
    - (-t) OMP_NUM_THREADS: 4
    - (-o) OMP_STACKSIZE: 64M
    - (-c) Maximum core file size: 2048000
    - (-d) decfort_dump_flag: n
    - (-m) I_MPI_OFA_TRANSLATION_CACHE: 0
    - (-m) I_MPI_DAPL_TRANSLATION_CACHE: 0
    - (-m) I_MPI_DAPL_UD_TRANSLATION_CACHE: 0
*** Starting ONETEP...
    - /lustre/home/mmm1045/onetep/utils/../bin/onetep.young Pd_44.dat
=================================================================================
_________________________________________________________________________________
[0] MPI startup(): I_MPI_DAPL_UD_TRANSLATION_CACHE variable has been removed from the product, its value is ignored

[0] MPI startup(): I_MPI_OFA_TRANSLATION_CACHE variable has been removed from the product, its value is ignored

[0] MPI startup(): I_MPI_DAPL_TRANSLATION_CACHE variable has been removed from the product, its value is ignored

 +---------------------------------------------------------------+
 |                                                               |
 |        ####### #     # ####### ####### ####### ######         |
 |        #     # ##    # #          #    #       #     #        |
 |        #     # # #   # #          #    #       #     #        |
 |        #     # #  #  # #####      #    #####   ######         |
 |        #     # #   # # #          #    #       #              |
 |        #     # #    ## #          #    #       #              |
 |        ####### #     # #######    #    ####### #              |
 |                                                               |
 |        Linear-Scaling Ab Initio Total Energy Program          |
 |                                                               |
 |          Release for academic collaborators of ODG            |
 |                                             Version 6.1.3.14  |
 |                                                               |
 +---------------------------------------------------------------+
 |                                                               |
 |  Authors:                                                     |
 |  Jacek Dziedzic, Peter D. Haynes, Nicholas D. M. Hine,        |
 |  Arash A. Mostofi, Mike C. Payne and Chris-Kriton Skylaris    |
 |                                                               |
 |  Contributors:                                                |
 |  J. Aarons, L. Andrinopoulos, P. W. Avraam, R. A. Bell,       |
 |  A. Bhandari, G. A. Bramley, R. J. Charlton, S. J. Clark,     |
 |  R. J. Clements, G. C. Constantinescu, F. Corsetti,           |
 |  N. Corsini, O. Dieguez, S. M. M. Dubois, K. K. B. Duff,      |
 |  J. M. Escartin, A. Greco, H. Helal, Q. O. Hill, L. P. Lee,   |
 |  J.-H. Li, E. B. Linscott, G. Moynihan, D. D. O`Regan,        |
 |  O. K. Okan, M. J. S. Phipps, C. J. Pickard,                  |
 |  J. C. A. Prentice, M. I. J. Probert, L. E. Ratcliff,         |
 |  M. Robinson, A. Ruiz Serrano, J. S. Spencer, E. W. Tait,     |
 |  G. Teobaldi, D. Turban, V. Vitale, K. A. Wilkinson,          |
 |  C. Weber, J. C. Womack, N. Yeung and T. J. Zuehlsdorff       |
 |                                                               |
 |                                   Copyright (c) 2004-2021     |
 |                                                               |
 |  Please cite:                                                 |
 |  "The ONETEP linear-scaling density functional theory program"|
 |   J. Chem. Phys. 152(17) 174111 (2020)                        |
 |                                                               |
 |          in all publications arising from your use of ONETEP. |
 |                                                               |
 +---------------------------------------------------------------+
 |                                                               |
 |   ONETEP is based on developments described in the following  |
 |   publications:                                               |
 |                                                               |
 |  "Nonorthogonal generalized Wannier function pseudopotential  |
 |   plane-wave method".                                         |
 |   C.-K. Skylaris, A. A. Mostofi, P. D. Haynes, O. Dieguez,    |
 |   M. C. Payne.                                                |
 |   Phys. Rev. B 66 035119 (2002).                              |
 |                                                               |
 |  "Preconditioned iterative minimization for linear-scaling    |
 |   electronic structure calculations".                         |
 |   A. A. Mostofi, P. D. Haynes, C.-K. Skylaris, M. C. Payne.   |
 |   J. Chem. Phys. 119(17), pp.8842-8848 (2003).                |
 |                                                               |
 |  "Total-energy calculations on a real space grid with         |
 |   localized functions and a plane-wave basis".                |
 |   A. A. Mostofi, C.-K. Skylaris, P. D. Haynes, M. C. Payne.   |
 |   Comput. Phys. Commun. 147, pp.788-802 (2002).               |
 |                                                               |
 |  "Accurate kinetic energy evaluation in electronic structure  |
 |   calculations with localized functions on real space grids"  |
 |   C.-K. Skylaris, A. A. Mostofi, P. D. Haynes, C. J. Pickard, |
 |   M. C. Payne.                                                |
 |   Comput. Phys. Commun. 140, pp.315-322 (2001).               |
 |                                                               |
 |  "Accurate ionic forces and geometry optimization in linear-  |
 |   scaling density-functional theory with local orbitals"      |
 |   N. D. M. Hine, M. Robinson, P. D. Haynes, C.-K. Skylaris,   |
 |   M. C. Payne, and A. A. Mostofi.                             |
 |   Phys. Rev. B 83 195102 (2011).                              |
 |                                                               |
 +---------------------------------------------------------------+

Job started: 25-03-2022 20:23 (-0000)
 
Reading parameters from file "Pd_44.dat" ...... done

If your calculation crashes here, before "Checking processes and threads..."
is displayed, then your stack size is insufficient.
If so, use "ulimit -s unlimited" at runtime.
You can disable this check with "check_stack_size F".

Checking processes and threads...
   Determining the default number of threads...
      No default threads set at compilation time: defaulting to 1.
      OpenMP library call suggests 4 threads.
      Hybrid MPI-OpenMP compilation detected.
      Number of MPI processes > 1.
      OMP_NUM_THREADS environment variable present and
      its value matches the one obtained from the OpenMP library call.
      Using this value as default.
      Default threads: 4
      Default applies to threads_max and threads_num_fftboxes.
      Settings in the input file override this default.
   ... done

   Running with 30 MPI processes.
   There are 10 MPI processes running on the same node as the root process.
   Each MPI process is using: 
               1 threads for simulation cell FFTs.
               1 threads for parallel FFT box operations.
               4 threads for loops over batched FFT box operations.
               4 threads in other parallel regions.
... done

Basic input checks...
Resetting ngwf_cg_rotate to TRUE for EDFT calculations
... done

Reading geometry and species blocks from file "Pd_44.dat" ...    
  Number of PPD points along a3 set to 1.  This is 
  the default value, it may have been provided also in the input file.
... done
 Writing xyz coordinates to file "Pd_44.xyz" ... done


--------------------------------------------------------------------------------
---------------------------------- INPUT FILE ----------------------------------
--------------------------------------------------------------------------------

TASK transitionstatesearch                                                      
tssearch_method : LSTQST                                                        
tssearch_lstqst_protocol : CompleteLSTQST                                       
CUTOFF_ENERGY 800.0000000000   eV                                               
MAXIT_NGWF_CG 100                                                               
XC_FUNCTIONAL PBE                                                               
SPINPOLARIZED FALSE                                                             
CONSTANT_EFIELD 0.0000000000     0.0000000000     0.0000000000                  
OUTPUT_DETAIL VERBOSE                                                           
DO_PROPERTIES TRUE                                                              
WRITE_DENSITY_PLOT TRUE                                                         
EDFT TRUE                                                                       
write_xyz               : T                                                     
PAW                     : F                                                     
edft_spin_fix           : 0                                                     
edft_update_scheme      : pulay_mix                                             
edft_maxit              : 10                                                    
write_hamiltonian       : T                                                     
edft_smearing_width     : 0.1 eV                                                
geom_continuation       : F                                                     
geom_maxiter            : 40                                                    
write_denskern          : T                                                     
write_tightbox_ngwfs    : T                                                     
write_converged_dkngwfs : F                                                     
geom_disp_tol           : 1e-2 bohr                                             
geom_force_tol          : 7e-3 "ha/bohr"                                        
%block lattice_cart                                                             
Ang                                                                             
22.00000000000       0.000000000000       0.000000000000                        
0.000000000000       22.00000000000       0.000000000000                        
0.000000000000       0.000000000000       22.00000000000                        
%endblock lattice_cart                                                          
%block positions_abs                                                            
     Hash =  -000006656220432522101944
%endblock positions_abs                                                         
%block positions_abs_product                                                    
     Hash =  -000003139637044304071667
%endblock positions_abs_product                                                 
%block species                                                                  
Pd Pd 46 13 9.0                                                                 
C  C  6  4  9.0                                                                 
%endblock species                                                               
%block species_atomic_set                                                       
Pd SOLVE                                                                        
C  SOLVE                                                                        
%endblock species_atomic_set                                                    
%block species_pot                                                              
Pd    "Pd_NCP19_PBE_OTF.usp"                                                    
C     "C_NCP19_PBE_OTF.usp"                                                     
%endblock species_pot                                                           
%block species_constraints                                                      
Pd NONE                                                                         
C  NONE                                                                         
%endblock species_constraints                                                   

--------------------------------------------------------------------------------
-------------------------------- END INPUT FILE --------------------------------
--------------------------------------------------------------------------------


 
<<<<<<<<<<<<<<<<<<<<<<<<<<<<<<<<< Full system >>>>>>>>>>>>>>>>>>>>>>>>>>>>>>>>>>
<<<<<<<<<<<<<<<<<<<<<<<<< Pseudopotential information >>>>>>>>>>>>>>>>>>>>>>>>>>
File: C_NCP19_PBE_OTF.usp [ 2001 points up to Gmax=  52.9 (1/bohr)]
  Atomic number:  6;  ionic charge:  4.000000
    Shell 1: l = 0; rc = 1.19 bohr
  Core charge supplied for Nonlinear Core Corrections
File: Pd_NCP19_PBE_OTF.usp [ 2001 points up to Gmax=  52.9 (1/bohr)]
  Atomic number: 46;  ionic charge: 18.000000
    Shell 1: l = 0; rc = 1.48 bohr
    Shell 2: l = 0; rc = 1.48 bohr
    Shell 3: l = 1; rc = 1.48 bohr
  Core charge supplied for Nonlinear Core Corrections
<<<<<<<<<<<<<<<<<<<<<<<<<<<<<<<<<<<<<<<<>>>>>>>>>>>>>>>>>>>>>>>>>>>>>>>>>>>>>>>>

-------------------------- Atom counting information ---------------------------
Symbol    Natoms    Nngwfs    Nprojs
  C          1         4         1
  Pd        44       572       220
.......   ......    ......    ......
Totals:     45       576       221
--------------------------------------------------------------------------------

=============================== PSINC grid sizes ===============================
                      Simulation cell:   91 x  91 x  91
                              FFT-box:   91 x  91 x  91
                                  PPD:    7 x   7 x   1
Grid space d1=  0.456857047374a0 (KE cutoff=  36.39514Eh = 990.36204eV)
Grid space d2=  0.456857047374a0 (KE cutoff=  36.39514Eh = 990.36204eV)
Grid space d3=  0.456857047374a0 (KE cutoff=  36.39514Eh = 990.36204eV)
================================================================================

********************* Fourier parallelisation information **********************
       Coarse grid (whole simulation cell) dimensions:     91    91    91
          Real-space ('12') slabs/proc (min max mean):      3     4     3
         Recip-space ('23') slabs/proc (min max mean):      1     2     1
********************************************************************************

********************* Fourier parallelisation information **********************
       Double grid (whole simulation cell) dimensions:    182   182   182
          Real-space ('12') slabs/proc (min max mean):      6     7     6
         Recip-space ('23') slabs/proc (min max mean):      3     4     3
********************************************************************************

Atom SCF Calculation for Pd : Z (AE atom) =  46 : Z (PS atom) =  18
Config String:
Orbitals (num,occ):  5     2.00 6.0010.00 0.00 0.00
Orbitals   (num,l):  5        0    1    2    0    1
Real-space Grid (nr,dr,rmax): 1353    0.0066568047    9.0000000000
Spherical Bessel Basis (nsws,lmax,cutoff):   37    2  176.3951722778
Confining potential (l,width,scale):  0    3.0000000000  100.0000000000
Confining potential (l,width,scale):  1    3.0000000000  100.0000000000
Confining potential (l,width,scale):  2    3.0000000000  100.0000000000
  1        -74.2420228089  -48.1733484465   91.3988812918  -12.1176941279
  2       -148.1839904279  -13.1536968006  119.6792955845  -15.4720506838
  3       -113.3321013079  -30.1572690813  102.4838595968  -13.6016635895
  4       -141.6865266490  -15.4890614439  116.9174365992  -15.2276585379
  5       -122.6125846797  -23.6822485375  108.3634949498  -14.2569457079
  6       -133.2221173236  -18.0028392484  114.0588794146  -14.8772371140
  7       -128.9911987195  -19.6138444432  112.3739820189  -14.6732703913
  8       -130.0704215890  -18.9522415067  113.0529379327  -14.7404473352
  9       -129.7881825862  -19.0098902111  112.9930197116  -14.7296263512
 10       -129.7646781606  -18.9768113592  113.0268927867  -14.7308028985
 11       -129.7513126316  -18.9610783575  113.0429750804  -14.7312559347
 12       -129.7423237065  -18.9498891476  113.0544004056  -14.7315682275
 13       -129.7362712553  -18.9419172009  113.0625306473  -14.7317827711
 14       -129.7321979001  -18.9362238077  113.0683295404  -14.7319301071
 15       -129.7294588055  -18.9321476216  113.0724757032  -14.7320313429
 16       -129.7276187227  -18.9292221623  113.0754473803  -14.7321009660
 17       -129.7263828337  -18.9271176003  113.0775823181  -14.7321489009
 18       -129.7255562501  -18.9255996058  113.0791202533  -14.7321820037
 19       -129.7250018023  -18.9245030593  113.0802297881  -14.7322048183
 20       -129.7246313634  -18.9237088665  113.0810324179  -14.7322206104
 21       -129.7243840294  -18.9231325210  113.0816142104  -14.7322315583
 22       -129.7242183177  -18.9227133164  113.0820368867  -14.7322391747
 23       -129.7241106782  -18.9224072655  113.0823452073  -14.7322445481
 24       -129.7240380854  -18.9221844696  113.0825694186  -14.7322482409
 25       -129.7239907354  -18.9220215542  113.0827332360  -14.7322508325
 26       -129.7239586698  -18.9219024886  113.0828528406  -14.7322526289
 27       -129.7239378223  -18.9218148950  113.0829407627  -14.7322539222
 28       -129.7239245913  -18.9217503097  113.0830055510  -14.7322548612
 29       -129.7239161808  -18.9217027059  113.0830532776  -14.7322555364
 30       -129.7239108377  -18.9216676113  113.0830884441  -14.7322560199
 31       -129.7239074725  -18.9216417167  113.0831143793  -14.7322563664
 32       -129.7239053870  -18.9216225891  113.0831335286  -14.7322566158
 33       -129.7239041253  -18.9216084439  113.0831476845  -14.7322567960
 34       -129.7239033882  -18.9215979717  113.0831581612  -14.7322569268
 35       -129.7239029803  -18.9215902109  113.0831659233  -14.7322570222
 36       -129.7239027747  -18.9215844540  113.0831716798  -14.7322570921
 37       -129.7239026900  -18.9215801798  113.0831759529  -14.7322571436
Atom SCF converged after  37 iterations to a total energy of   -129.72390269

Atom SCF Calculation for C  : Z (AE atom) =   6 : Z (PS atom) =   4
Config String:
Orbitals (num,occ):  2     2.00 2.00
Orbitals   (num,l):  2        0    1
Real-space Grid (nr,dr,rmax): 1353    0.0066568047    9.0000000000
Spherical Bessel Basis (nsws,lmax,cutoff):   37    1  176.3951722778
Confining potential (l,width,scale):  0    3.0000000000  100.0000000000
Confining potential (l,width,scale):  1    3.0000000000  100.0000000000
  1         -5.8591838188   -1.2582654164    4.5135250021   -1.7471920502
  2         -5.6035860817   -1.3649252440    4.4047711452   -1.7030708134
  3         -5.5947807249   -1.3789195009    4.3922085012   -1.6970186380
  4         -5.5979557309   -1.3818514012    4.3898615689   -1.6958530449
  5         -5.5994249070   -1.3835267232    4.3884743930   -1.6952428187
  6         -5.6001601102   -1.3844622988    4.3876834118   -1.6949182005
  7         -5.6005461345   -1.3849784926    4.3872405919   -1.6947440681
  8         -5.6007546064   -1.3852612413    4.3869953419   -1.6946503218
  9         -5.6008688182   -1.3854154297    4.3868604043   -1.6945997821
 10         -5.6009317523   -1.3854992773    4.3867864676   -1.6945725236
 11         -5.6009664670   -1.3855447914    4.3867460653   -1.6945578211
 12         -5.6009855902   -1.3855694670    4.3867240295   -1.6945498919
 13         -5.6009960992   -1.3855828331    4.3867120277   -1.6945456163
 14         -5.6010018582   -1.3855900681    4.3867054982   -1.6945433113
 15         -5.6010050052   -1.3855939823    4.3867019490   -1.6945420689
 16         -5.6010067202   -1.3855960990    4.3867000214   -1.6945413993
 17         -5.6010076523   -1.3855972431    4.3866989751   -1.6945410385
 18         -5.6010081578   -1.3855978614    4.3866984075   -1.6945408441
 19         -5.6010084313   -1.3855981953    4.3866980998   -1.6945407394
 20         -5.6010085789   -1.3855983757    4.3866979331   -1.6945406830
 21         -5.6010086585   -1.3855984731    4.3866978428   -1.6945406526
Atom SCF converged after  21 iterations to a total energy of     -5.60100866
================================================================================
<<<<<<<<<<<<<<<<<<< Starting ONETEP Transition State Search >>>>>>>>>>>>>>>>>>>>
================================================================================

 Transition State Search: output file is "Pd_44.ts"
    
  Number of PPD points along a3 set to 1.  This is 
  the default value, it may have been provided also in the input file.
++++++++++++++++++++++++++++++++++++++++++++++++++++++++++++++++++++++++++++++++
+++++++++++++++++++++++ Linear synchronous transit method ++++++++++++++++++++++
++++++++++++++++++++++++++++++++++++++++++++++++++++++++++++++++++++++++++++++++
 
 +++++++++++++++++++++++++++++++++++++++++++++++++++++++
 Difference vector: Fractional components 
 +++++++++++++++++++++++++++++++++++++++++++++++++++++++
   -0.000013318   -0.091842045   -0.085783000
    0.000870773    0.000243045    0.000551909
    0.000971273    0.000761318    0.000164682
    0.000245500    0.000268773    0.000250727
   -0.000851091    0.001015182    0.001638909
   -0.000020773    0.000089591    0.000732773
    0.000337909   -0.000661409   -0.001324182
    0.000014545   -0.000820864   -0.002755091
   -0.000013909   -0.000328864   -0.001613318
   -0.000001227   -0.010275682    0.004584545
   -0.000126318    0.000073591   -0.000054864
   -0.000014182    0.000576500   -0.000144318
    0.000005818    0.000065273   -0.000495455
    0.000382727   -0.000035636    0.000088500
    0.000109182    0.001069545    0.001286455
   -0.000044273   -0.001400591    0.001224409
   -0.000043045    0.001031864   -0.000012000
    0.000300727   -0.000757591    0.001739773
    0.002845682    0.002637091   -0.003327091
   -0.000001545    0.000405455    0.004553909
   -0.000039455    0.001448545    0.004226318
    0.000031000    0.004012045   -0.011380909
   -0.000015864    0.000470318   -0.000854955
   -0.000424636    0.000454955   -0.000050864
    0.000248455   -0.000779818    0.000933545
   -0.000038864   -0.000267545    0.001182364
   -0.000010364   -0.000198864    0.000149864
    0.000217136    0.000591409    0.001253000
    0.000005455   -0.000000636   -0.003414727
   -0.000007455    0.001112455    0.001267045
    0.000016864   -0.001086636    0.000729909
   -0.000338409   -0.000685227   -0.001321500
    0.000124591    0.000077318   -0.000087727
   -0.000391045   -0.000039455    0.000079909
   -0.000135636    0.001075727    0.001288000
   -0.000947545    0.000755273    0.000172318
   -0.000230000    0.000273455    0.000245909
   -0.000302045   -0.000766318    0.001761682
   -0.002824955    0.002631000   -0.003259955
    0.000884091    0.001014182    0.001659500
    0.000418182    0.000465682   -0.000051045
   -0.000244727   -0.000754955    0.000939636
    0.000042864    0.000103091    0.000739045
   -0.000211909    0.000607955    0.001268409
   -0.000781136    0.000244364    0.000557227
 +++++++++++++++++++++++++++++++++++++++++++++++++++++++
 
 +++++++++++++++++++++++++++++++++++++++++++++++++++++++
 Periodic cell setup complete
 +++++++++++++++++++++++++++++++++++++++++++++++++++++++
 

Determining parallel strategy ...
... using space-filling curve
... NGWF load balancing: max     26;  min     13;  average     19
... Projector load balancing: max     10;  min      5;  average      7
... done
Calculating Ewald energy ...
              Ewald: real-space energy =   11186.962149
        Ewald: reciprocal-space energy =    4762.289364
         Ewald: (sum_charge)**2 Energy =    2142.414904
         Ewald: (sum_charge**2) Energy =     647.438521
                          Ewald Energy =   13159.398088
Basis initialisation ...... NGWF spheres initialised
... Projector spheres initialised
... NGWF tight boxes initialised
... Tight-boxes gathered
... NGWF basis size (local,global):     184055   6050136
... Nonlocal pseudopotential projector initialisation
... done

========================== Sparse matrix information ===========================
                        Overlap matrix filling:  97.25%
                        Density kernel filling: 100.00%
              NGWF-Proj overlap matrix filling:  52.25%
                    Hamiltonian matrix filling:  97.25%
                  NGWF diagonal matrix filling:   2.25%
                             KS matrix filling: 100.00% 
                           KSKS matrix filling: 100.00% 
================================================================================

Sparse matrix initialisation ... done
NGWF initialisation ...... done
============ Calculation of NGWF S^-1 using Hotelling algorithm ================ 
         Iteration  |  Frobenius norm and Maximum abs value    (of I-S*S_n^-1)   
               1       0.23918845E+02     0.99805148E+00
               2       0.23841940E+02     0.99610724E+00
               3       0.23698840E+02     0.99223158E+00
               4       0.23444935E+02     0.98453106E+00
               5       0.23016256E+02     0.96932993E+00
               6       0.22310575E+02     0.93970273E+00
               7       0.21153922E+02     0.88351099E+00
               8       0.19305498E+02     0.84620388E+00
               9       0.16600995E+02     0.82519967E+00
              10       0.13420014E+02     0.79705726E+00
              11       0.11048004E+02     0.76630894E+00
              12       0.10092544E+02     0.74109569E+00
              13       0.96348629E+01     0.72129519E+00
              14       0.91858195E+01     0.69641228E+00
              15       0.86860867E+01     0.65798545E+00
              16       0.81411747E+01     0.60362151E+00
              17       0.75421239E+01     0.55716521E+00
              18       0.68520851E+01     0.50883075E+00
              19       0.60412207E+01     0.44786689E+00
              20       0.51154609E+01     0.37702400E+00
              21       0.41444844E+01     0.30802911E+00
              22       0.31583284E+01     0.24095177E+00
              23       0.21087836E+01     0.17208958E+00
              24       0.10849296E+01     0.98443451E-01
              25       0.33994652E+00     0.35458886E-01
              26       0.40473511E-01     0.52002673E-02
              27       0.76487443E-03     0.12439796E-03
              28       0.40978788E-06     0.75678184E-07
              29       0.31581244E-12     0.28421709E-13
================================================================================
Calculating core density ... ... done
Up spin density kernel initialisation ...... done
Down spin density kernel initialisation ...... done

Writing density kernel to file "Pd_44.dkn" ... done

>>> Optimising kernel for current NGWFs:

--------------------------- Ensemble-DFT optimisation --------------------------
Running ScaLAPACK on   30 processor(s).

--------------------------------------------------------------------------------
  Iter                              Commutator    Free_energy(A=E-TS)     DeltaA
#    0                          0.006806927244   -5712.33341652517083  -5.71E+03

Step                       =       0.381966011250
Energy (E)                 =   -5712.246074868723
Entropy (-TS)              =      -0.087341656448
Free energy (A=E-TS)       =   -5712.333416525171
Est. 0K Energy 0.5*(E+A)   =   -5712.289745696947
Residual Non-orthogonality =       0.000000000000
Residual N_electrons       =       0.000000000000

Spin          Integrated_Ne            Fermi_level     Delta_Fermi_level
   1       398.000000000000        -0.035135412955             -3.51E-02
   2       398.000000000000        -0.035135412955             -3.51E-02

                           Spin 1           |                 Spin 2           |
     Orb |    H-eigenvalues     Occupancies |    H-eigenvalues     Occupancies |
       1 |    -3.0904708753    1.0000000000 |    -3.0904708753    1.0000000000 | 
                          ------                             ------
     392 |    -0.0418942855    0.8628539863 |    -0.0418942855    0.8628539863 | 
     393 |    -0.0418880835    0.8626541503 |    -0.0418880835    0.8626541503 | 
     394 |    -0.0411275661    0.8362466801 |    -0.0411275661    0.8362466801 | 
     395 |    -0.0408053072    0.8238816354 |    -0.0408053072    0.8238816354 | 
     396 |    -0.0403007120    0.8030650128 |    -0.0403007120    0.8030650128 | 
                  Finite temp. Fermi level   |      Finite temp. Fermi level  
     397 |    -0.0345411788    0.4596626538 |    -0.0345411788    0.4596626537 | 
     398 |    -0.0341955007    0.4364049414 |    -0.0341955007    0.4364049413 | 
                 - Gap at zero temperature - |     - Gap at zero temperature -
     399 |    -0.0330610392    0.3625136167 |    -0.0330610392    0.3625136166 | 
     400 |    -0.0330366461    0.3609810485 |    -0.0330366461    0.3609810484 | 
     401 |    -0.0325308955    0.3298791648 |    -0.0325308955    0.3298791648 | 
                          ------                             ------
     576 |     0.8325224632    0.0000000000 |     0.8325224632    0.0000000000 | 

                            |  Abs_value |  Threshold | Converged
     Delta_Free_energy/atom |   1.27E+02 |   1.00E-06 |        No
     Delta_Energy/atom      |   1.27E+02 |   1.00E-04 |        No
     Delta_Entropy/atom     |   1.94E-03 |   1.00E-04 |        No
     Commutator             |   6.81E-03 |   1.00E-05 |        No
     Delta_Fermi_level      |   3.51E-02 |   1.00E-03 |        No

  Line search of the free energy minimum:
  Step_type        Step             Free_energy   Predicted_free_energy
.   Initial    0.000000    -5712.33341652517083

Performing  Pulay mixing of Hamiltonian with coefficients:
                        Spin 1               Spin 2
                1.000000000000       1.000000000000
Lambda-->     186.569589542560     186.569589542564     ... done

.    Trial1    0.381966    -5666.04764201111993

Performing  Pulay mixing of Hamiltonian with coefficients:
                        Spin 1               Spin 2
                1.000000000000       1.000000000000
Lambda-->     186.569589542560     186.569589542564     ... done

.    Trial2    0.145898    -5708.66089702706631

Performing  Pulay mixing of Hamiltonian with coefficients:
                        Spin 1               Spin 2
                1.000000000000       1.000000000000
Lambda-->     186.569589542560     186.569589542564     ... done

. Quadratic    0.042002    -5715.26654893604154    -5713.05086950755049

--------------------------------------------------------------------------------
  Iter                              Commutator    Free_energy(A=E-TS)     DeltaA
#    1                          0.003678614853   -5715.26654893604154  -2.93E+00

Step                       =       0.042001643370
Energy (E)                 =   -5715.175087485193
Entropy (-TS)              =      -0.091461450834
Free energy (A=E-TS)       =   -5715.266548936042
Est. 0K Energy 0.5*(E+A)   =   -5715.220818210617
Residual Non-orthogonality =       0.000000000000
Residual N_electrons       =       0.000000000015

Spin          Integrated_Ne            Fermi_level     Delta_Fermi_level
   1       397.999999998482        -0.057362609431             -2.22E-02
   2       398.000000001264        -0.057362609431             -2.22E-02

                           Spin 1           |                 Spin 2           |
     Orb |    H-eigenvalues     Occupancies |    H-eigenvalues     Occupancies |
       1 |    -3.1412837069    1.0000000000 |    -3.1412837069    1.0000000000 | 
                          ------                             ------
     395 |    -0.0612041643    0.7398809090 |    -0.0612041643    0.7398809091 | 
     396 |    -0.0599268307    0.6676923662 |    -0.0599268307    0.6676923664 | 
     397 |    -0.0599180088    0.6671595091 |    -0.0599180088    0.6671595093 | 
     398 |    -0.0574497418    0.5059272578 |    -0.0574497418    0.5059272580 | 
                 - Gap at zero temperature - |     - Gap at zero temperature -
     399 |    -0.0574183119    0.5037893172 |    -0.0574183119    0.5037893174 | 
                  Finite temp. Fermi level   |      Finite temp. Fermi level  
     400 |    -0.0554169716    0.3706475682 |    -0.0554169716    0.3706475684 | 
     401 |    -0.0538114359    0.2756121845 |    -0.0538114359    0.2756121846 | 
     402 |    -0.0537373456    0.2716052655 |    -0.0537373456    0.2716052657 | 
     403 |    -0.0535752017    0.2629648242 |    -0.0535752017    0.2629648244 | 
     404 |    -0.0527317057    0.2209490467 |    -0.0527317057    0.2209490468 | 
                          ------                             ------
     576 |     0.8033713972    0.0000000000 |     0.8033713972    0.0000000000 | 

                            |  Abs_value |  Threshold | Converged
     Delta_Free_energy/atom |   6.52E-02 |   1.00E-06 |        No
     Delta_Energy/atom      |   6.51E-02 |   1.00E-04 |        No
     Delta_Entropy/atom     |   9.16E-05 |   1.00E-04 |       Yes
     Commutator             |   3.68E-03 |   1.00E-05 |        No
     Delta_Fermi_level      |   2.22E-02 |   1.00E-03 |        No

  Line search of the free energy minimum:
  Step_type        Step             Free_energy   Predicted_free_energy
.   Initial    0.000000    -5715.26654893604154

Performing  Pulay mixing of Hamiltonian with coefficients:
                        Spin 1               Spin 2
                1.000000000000       1.000000000000
Lambda-->      39.258935447605      39.258935447974     ... done

.    Trial1    0.042002    -5715.94082462196184

Performing  Pulay mixing of Hamiltonian with coefficients:
                        Spin 1               Spin 2
                1.000000000000       1.000000000000
Lambda-->      39.258935447605      39.258935447974     ... done

.    Trial2    0.407924    -5706.71809276579279

Performing  Pulay mixing of Hamiltonian with coefficients:
                        Spin 1               Spin 2
                1.000000000000       1.000000000000
Lambda-->      39.258935447605      39.258935447974     ... done

. Quadratic    0.100364    -5715.81504803911139    -5716.28532082537004

Performing  Pulay mixing of Hamiltonian with coefficients:
                        Spin 1               Spin 2
                1.000000000000       1.000000000000
Lambda-->      39.258935447605      39.258935447974     ... done

.     Cubic    0.064007    -5716.03116452489212    -5716.02518202981628

--------------------------------------------------------------------------------
  Iter                              Commutator    Free_energy(A=E-TS)     DeltaA
#    2                          0.003134311194   -5716.03116452489212  -7.65E-01

Step                       =       0.064006891848
Energy (E)                 =   -5715.940944819576
Entropy (-TS)              =      -0.090219705262
Free energy (A=E-TS)       =   -5716.031164524892
Est. 0K Energy 0.5*(E+A)   =   -5715.986054672234
Residual Non-orthogonality =       0.000000000000
Residual N_electrons       =       0.000000000055

Spin          Integrated_Ne            Fermi_level     Delta_Fermi_level
   1       397.999999994965        -0.072664470190             -1.53E-02
   2       398.000000004283        -0.072664470190             -1.53E-02

                           Spin 1           |                 Spin 2           |
     Orb |    H-eigenvalues     Occupancies |    H-eigenvalues     Occupancies |
       1 |    -3.1557036619    1.0000000000 |    -3.1557036619    1.0000000000 | 
                          ------                             ------
     395 |    -0.0749726223    0.6520552941 |    -0.0749726223    0.6520552947 | 
     396 |    -0.0735790480    0.5618987253 |    -0.0735790480    0.5618987260 | 
     397 |    -0.0735614062    0.5607166137 |    -0.0735614062    0.5607166143 | 
     398 |    -0.0729114055    0.5167924631 |    -0.0729114055    0.5167924637 | 
                 - Gap at zero temperature - |     - Gap at zero temperature -
     399 |    -0.0726810116    0.5011252938 |    -0.0726810116    0.5011252944 | 
                  Finite temp. Fermi level   |      Finite temp. Fermi level  
     400 |    -0.0726575909    0.4995320116 |    -0.0726575910    0.4995320123 | 
     401 |    -0.0718636701    0.4457368671 |    -0.0718636701    0.4457368677 | 
     402 |    -0.0700768314    0.3308952737 |    -0.0700768315    0.3308952742 | 
     403 |    -0.0673014075    0.1885626734 |    -0.0673014075    0.1885626738 | 
     404 |    -0.0672790626    0.1876340887 |    -0.0672790626    0.1876340890 | 
                          ------                             ------
     576 |     0.7986758899    0.0000000000 |     0.7986758899    0.0000000000 | 

                            |  Abs_value |  Threshold | Converged
     Delta_Free_energy/atom |   1.70E-02 |   1.00E-06 |        No
     Delta_Energy/atom      |   1.70E-02 |   1.00E-04 |        No
     Delta_Entropy/atom     |   2.76E-05 |   1.00E-04 |       Yes
     Commutator             |   3.13E-03 |   1.00E-05 |        No
     Delta_Fermi_level      |   1.53E-02 |   1.00E-03 |        No

  Line search of the free energy minimum:
  Step_type        Step             Free_energy   Predicted_free_energy
.   Initial    0.000000    -5716.03116452489212

Performing  Pulay mixing of Hamiltonian with coefficients:
                        Spin 1               Spin 2
                0.388610141871       0.388610141895
                0.611389858129       0.611389858105
Lambda-->      32.971655784164      32.971655785030     ... done

.    Trial1    0.064007    -5716.36947234976651

Performing  Pulay mixing of Hamiltonian with coefficients:
                        Spin 1               Spin 2
                0.388610141871       0.388610141895
                0.611389858129       0.611389858105
Lambda-->      32.971655784164      32.971655785030     ... done

.    Trial2    0.421524    -5710.85055184842167

Performing  Pulay mixing of Hamiltonian with coefficients:
                        Spin 1               Spin 2
                0.388610141871       0.388610141895
                0.611389858129       0.611389858105
Lambda-->      32.971655784164      32.971655785030     ... done

. Quadratic    0.085761    -5716.33028841787745    -5716.39273735122151

Performing  Pulay mixing of Hamiltonian with coefficients:
                        Spin 1               Spin 2
                0.388610141871       0.388610141895
                0.611389858129       0.611389858105
Lambda-->      32.971655784164      32.971655785030     ... done

.     Cubic    0.063101    -5716.36921890620943    -5716.36953692053248

Performing  Pulay mixing of Hamiltonian with coefficients:
                        Spin 1               Spin 2
                0.388610141871       0.388610141895
                0.611389858129       0.611389858105
Lambda-->      32.971655784164      32.971655785030     ... done

.   Quartic    0.065110    -5716.36956912264304    -5716.36958188939116

--------------------------------------------------------------------------------
  Iter                              Commutator    Free_energy(A=E-TS)     DeltaA
#    3                          0.002688074985   -5716.36956912264304  -3.38E-01

Step                       =       0.065110304191
Energy (E)                 =   -5716.277717364539
Entropy (-TS)              =      -0.091851758072
Free energy (A=E-TS)       =   -5716.369569122643
Est. 0K Energy 0.5*(E+A)   =   -5716.323643243592
Residual Non-orthogonality =       0.000000000000
Residual N_electrons       =       0.000000000032

Spin          Integrated_Ne            Fermi_level     Delta_Fermi_level
   1       398.000000004704        -0.081873786701             -9.21E-03
   2       397.999999994909        -0.081873786701             -9.21E-03

                           Spin 1           |                 Spin 2           |
     Orb |    H-eigenvalues     Occupancies |    H-eigenvalues     Occupancies |
       1 |    -3.1693485730    1.0000000000 |    -3.1693485730    1.0000000000 | 
                          ------                             ------
     391 |    -0.0916099538    0.9339721309 |    -0.0916099538    0.9339721307 | 
     392 |    -0.0905148380    0.9130431263 |    -0.0905148380    0.9130431261 | 
     393 |    -0.0896223141    0.8917266438 |    -0.0896223141    0.8917266436 | 
     394 |    -0.0885728509    0.8609166727 |    -0.0885728508    0.8609166724 | 
     395 |    -0.0828516406    0.5661327459 |    -0.0828516405    0.5661327453 | 
                  Finite temp. Fermi level   |      Finite temp. Fermi level  
     396 |    -0.0817410669    0.4909721743 |    -0.0817410669    0.4909721737 | 
     397 |    -0.0817242600    0.4898292435 |    -0.0817242600    0.4898292429 | 
     398 |    -0.0813379409    0.4636113585 |    -0.0813379409    0.4636113579 | 
                 - Gap at zero temperature - |     - Gap at zero temperature -
     399 |    -0.0813170100    0.4621952857 |    -0.0813170100    0.4621952850 | 
     400 |    -0.0809633715    0.4383801356 |    -0.0809633715    0.4383801350 | 
                          ------                             ------
     576 |     0.7914599023    0.0000000000 |     0.7914599023    0.0000000000 | 

                            |  Abs_value |  Threshold | Converged
     Delta_Free_energy/atom |   7.52E-03 |   1.00E-06 |        No
     Delta_Energy/atom      |   7.48E-03 |   1.00E-04 |        No
     Delta_Entropy/atom     |   3.63E-05 |   1.00E-04 |       Yes
     Commutator             |   2.69E-03 |   1.00E-05 |        No
     Delta_Fermi_level      |   9.21E-03 |   1.00E-03 |        No

  Line search of the free energy minimum:
  Step_type        Step             Free_energy   Predicted_free_energy
.   Initial    0.000000    -5716.36956912264304

Performing  Pulay mixing of Hamiltonian with coefficients:
                        Spin 1               Spin 2
               -1.508347580457      -1.508347580450
                0.714750628049       0.714750628032
                1.793596952408       1.793596952418
Lambda-->      11.128013280088      11.128013279208     ... done

.    Trial1    0.065110    -5717.08549469065019

Performing  Pulay mixing of Hamiltonian with coefficients:
                        Spin 1               Spin 2
               -1.508347580457      -1.508347580450
                0.714750628049       0.714750628032
                1.793596952408       1.793596952418
Lambda-->      11.128013280088      11.128013279208     ... done

.    Trial2    0.422206    -5688.84029277120499

Performing  Pulay mixing of Hamiltonian with coefficients:
                        Spin 1               Spin 2
               -1.508347580457      -1.508347580450
                0.714750628049       0.714750628032
                1.793596952408       1.793596952418
Lambda-->      11.128013280088      11.128013279208     ... done

. Quadratic    0.058320    -5717.16478856433332    -5717.09533405886668

--------------------------------------------------------------------------------
  Iter                              Commutator    Free_energy(A=E-TS)     DeltaA
#    4                          0.001607559047   -5717.16478856433332  -7.95E-01

Step                       =       0.058319805323
Energy (E)                 =   -5717.072449538129
Entropy (-TS)              =      -0.092339026136
Free energy (A=E-TS)       =   -5717.164788564333
Est. 0K Energy 0.5*(E+A)   =   -5717.118619051231
Residual Non-orthogonality =       0.000000000000
Residual N_electrons       =       0.000000000068

Spin          Integrated_Ne            Fermi_level     Delta_Fermi_level
   1       398.000000006606        -0.118620969230             -3.67E-02
   2       397.999999992819        -0.118620969230             -3.67E-02

                           Spin 1           |                 Spin 2           |
     Orb |    H-eigenvalues     Occupancies |    H-eigenvalues     Occupancies |
       1 |    -3.2251337423    1.0000000000 |    -3.2251337423    1.0000000000 | 
                          ------                             ------
     395 |    -0.1212631811    0.6723843263 |    -0.1212631811    0.6723843255 | 
     396 |    -0.1207378269    0.6401537319 |    -0.1207378268    0.6401537311 | 
     397 |    -0.1207006093    0.6378174920 |    -0.1207006092    0.6378174912 | 
     398 |    -0.1195258402    0.5612483907 |    -0.1195258402    0.5612483899 | 
                 - Gap at zero temperature - |     - Gap at zero temperature -
     399 |    -0.1186350793    0.5009598908 |    -0.1186350792    0.5009598899 | 
                  Finite temp. Fermi level   |      Finite temp. Fermi level  
     400 |    -0.1162557590    0.3444304446 |    -0.1162557590    0.3444304438 | 
     401 |    -0.1162401408    0.3434714496 |    -0.1162401408    0.3434714488 | 
     402 |    -0.1157318971    0.3129930153 |    -0.1157318971    0.3129930145 | 
     403 |    -0.1142736262    0.2345162964 |    -0.1142736262    0.2345162957 | 
     404 |    -0.1139480198    0.2189859321 |    -0.1139480198    0.2189859315 | 
                          ------                             ------
     576 |     0.7699836754    0.0000000000 |     0.7699836754    0.0000000000 | 

                            |  Abs_value |  Threshold | Converged
     Delta_Free_energy/atom |   1.77E-02 |   1.00E-06 |        No
     Delta_Energy/atom      |   1.77E-02 |   1.00E-04 |        No
     Delta_Entropy/atom     |   1.08E-05 |   1.00E-04 |       Yes
     Commutator             |   1.61E-03 |   1.00E-05 |        No
     Delta_Fermi_level      |   3.67E-02 |   1.00E-03 |        No

  Line search of the free energy minimum:
  Step_type        Step             Free_energy   Predicted_free_energy
.   Initial    0.000000    -5717.16478856433332

Performing  Pulay mixing of Hamiltonian with coefficients:
                        Spin 1               Spin 2
               -0.695839869748      -0.695839869722
                0.027362389408       0.027362389435
                0.880851122763       0.880851122750
                0.787626357577       0.787626357537
Lambda-->       0.540050224908       0.540050224860     ... done

.    Trial1    0.058320    -5717.40956629324410

Performing  Pulay mixing of Hamiltonian with coefficients:
                        Spin 1               Spin 2
               -0.695839869748      -0.695839869722
                0.027362389408       0.027362389435
                0.880851122763       0.880851122750
                0.787626357577       0.787626357537
Lambda-->       0.540050224908       0.540050224860     ... done

.    Trial2    0.418010    -5716.76980987654952

Performing  Pulay mixing of Hamiltonian with coefficients:
                        Spin 1               Spin 2
               -0.695839869748      -0.695839869722
                0.027362389408       0.027362389435
                0.880851122763       0.880851122750
                0.787626357577       0.787626357537
Lambda-->       0.540050224908       0.540050224860     ... done

. Quadratic    0.175957    -5717.36145179895902    -5717.60739803590332

Performing  Pulay mixing of Hamiltonian with coefficients:
                        Spin 1               Spin 2
               -0.695839869748      -0.695839869722
                0.027362389408       0.027362389435
                0.880851122763       0.880851122750
                0.787626357577       0.787626357537
Lambda-->       0.540050224908       0.540050224860     ... done

.     Cubic    0.103628    -5717.40853245303515    -5717.46015147673279

Performing  Pulay mixing of Hamiltonian with coefficients:
                        Spin 1               Spin 2
               -0.695839869748      -0.695839869722
                0.027362389408       0.027362389435
                0.880851122763       0.880851122750
                0.787626357577       0.787626357537
Lambda-->       0.540050224908       0.540050224860     ... done

.   Quartic    0.309478    -5717.12063505491733    -5717.48301615539731

Performing  Pulay mixing of Hamiltonian with coefficients:
                        Spin 1               Spin 2
               -0.695839869748      -0.695839869722
                0.027362389408       0.027362389435
                0.880851122763       0.880851122750
                0.787626357577       0.787626357537
Lambda-->       0.540050224908       0.540050224860     ... done

.  NoMinFnd    0.058320    -5717.40956629319317

--------------------------------------------------------------------------------
  Iter                              Commutator    Free_energy(A=E-TS)     DeltaA
#    5                          0.000855592329   -5717.40956629319317  -2.45E-01

Step                       =       0.058319805323
Energy (E)                 =   -5717.313673434413
Entropy (-TS)              =      -0.095892858801
Free energy (A=E-TS)       =   -5717.409566293193
Est. 0K Energy 0.5*(E+A)   =   -5717.361619863803
Residual Non-orthogonality =       0.000000000000
Residual N_electrons       =      -0.000000000020

Spin          Integrated_Ne            Fermi_level     Delta_Fermi_level
   1       398.000000002469        -0.128240894450             -9.62E-03
   2       397.999999997685        -0.128240894450             -9.62E-03

                           Spin 1           |                 Spin 2           |
     Orb |    H-eigenvalues     Occupancies |    H-eigenvalues     Occupancies |
       1 |    -3.2342154241    1.0000000000 |    -3.2342154241    1.0000000000 | 
                          ------                             ------
     395 |    -0.1306809970    0.6601564873 |    -0.1306809970    0.6601564860 | 
     396 |    -0.1302511067    0.6334419581 |    -0.1302511067    0.6334419568 | 
     397 |    -0.1301930043    0.6297631570 |    -0.1301930043    0.6297631557 | 
     398 |    -0.1294609471    0.5822450039 |    -0.1294609471    0.5822450025 | 
                 - Gap at zero temperature - |     - Gap at zero temperature -
     399 |    -0.1286536137    0.5280474315 |    -0.1286536136    0.5280474301 | 
                  Finite temp. Fermi level   |      Finite temp. Fermi level  
     400 |    -0.1260931200    0.3579105742 |    -0.1260931200    0.3579105729 | 
     401 |    -0.1260169938    0.3531641487 |    -0.1260169938    0.3531641474 | 
     402 |    -0.1259900627    0.3514918646 |    -0.1259900627    0.3514918633 | 
     403 |    -0.1259001246    0.3459336938 |    -0.1259001246    0.3459336925 | 
     404 |    -0.1233271592    0.2079861445 |    -0.1233271591    0.2079861436 | 
                          ------                             ------
     576 |     0.7679954323    0.0000000000 |     0.7679954324    0.0000000000 | 

                            |  Abs_value |  Threshold | Converged
     Delta_Free_energy/atom |   5.44E-03 |   1.00E-06 |        No
     Delta_Energy/atom      |   5.36E-03 |   1.00E-04 |        No
     Delta_Entropy/atom     |   7.90E-05 |   1.00E-04 |       Yes
     Commutator             |   8.56E-04 |   1.00E-05 |        No
     Delta_Fermi_level      |   9.62E-03 |   1.00E-03 |        No

  Line search of the free energy minimum:
  Step_type        Step             Free_energy   Predicted_free_energy
.   Initial    0.000000    -5717.40956629319317

Performing  Pulay mixing of Hamiltonian with coefficients:
                        Spin 1               Spin 2
               -0.344522721547      -0.344522721555
                0.008366037298       0.008366037314
                0.391826275355       0.391826275375
                0.383283980045       0.383283980048
                0.561046428850       0.561046428818
Lambda-->       0.400582362791       0.400582362772     ... done

.    Trial1    0.058320    -5717.43445751205127

Performing  Pulay mixing of Hamiltonian with coefficients:
                        Spin 1               Spin 2
               -0.344522721547      -0.344522721555
                0.008366037298       0.008366037314
                0.391826275355       0.391826275375
                0.383283980045       0.383283980048
                0.561046428850       0.561046428818
Lambda-->       0.400582362791       0.400582362772     ... done

.    Trial2    0.418010    -5716.92984220664675

Performing  Pulay mixing of Hamiltonian with coefficients:
                        Spin 1               Spin 2
               -0.344522721547      -0.344522721555
                0.008366037298       0.008366037314
                0.391826275355       0.391826275375
                0.383283980045       0.383283980048
                0.561046428850       0.561046428818
Lambda-->       0.400582362791       0.400582362772     ... done

. Quadratic    0.077913    -5717.43575740062897    -5717.43613787569211

--------------------------------------------------------------------------------
  Iter                              Commutator    Free_energy(A=E-TS)     DeltaA
#    6                          0.000777008042   -5717.43575740062897  -2.62E-02

Step                       =       0.077912855420
Energy (E)                 =   -5717.338702266932
Entropy (-TS)              =      -0.097055133696
Free energy (A=E-TS)       =   -5717.435757400629
Est. 0K Energy 0.5*(E+A)   =   -5717.387229833781
Residual Non-orthogonality =       0.000000000000
Residual N_electrons       =       0.000000000001

Spin          Integrated_Ne            Fermi_level     Delta_Fermi_level
   1       397.999999992864        -0.130710851988             -2.47E-03
   2       398.000000007132        -0.130710851988             -2.47E-03

                           Spin 1           |                 Spin 2           |
     Orb |    H-eigenvalues     Occupancies |    H-eigenvalues     Occupancies |
       1 |    -3.2386101359    1.0000000000 |    -3.2386101358    1.0000000000 | 
                          ------                             ------
     395 |    -0.1333110032    0.6698581391 |    -0.1333110033    0.6698581413 | 
     396 |    -0.1329327631    0.6467121702 |    -0.1329327632    0.6467121724 | 
     397 |    -0.1328406570    0.6409649255 |    -0.1328406571    0.6409649278 | 
     398 |    -0.1319353900    0.5825418543 |    -0.1319353901    0.5825418567 | 
                 - Gap at zero temperature - |     - Gap at zero temperature -
     399 |    -0.1312325677    0.5354323425 |    -0.1312325677    0.5354323450 | 
                  Finite temp. Fermi level   |      Finite temp. Fermi level  
     400 |    -0.1288057909    0.3732268738 |    -0.1288057909    0.3732268761 | 
     401 |    -0.1287461723    0.3694396773 |    -0.1287461723    0.3694396796 | 
     402 |    -0.1286344164    0.3623839669 |    -0.1286344165    0.3623839692 | 
     403 |    -0.1285769493    0.3587785161 |    -0.1285769494    0.3587785183 | 
     404 |    -0.1259894478    0.2167391868 |    -0.1259894478    0.2167391885 | 
                          ------                             ------
     576 |     0.7679199593    0.0000000000 |     0.7679199592    0.0000000000 | 

                            |  Abs_value |  Threshold | Converged
     Delta_Free_energy/atom |   5.82E-04 |   1.00E-06 |        No
     Delta_Energy/atom      |   5.56E-04 |   1.00E-04 |        No
     Delta_Entropy/atom     |   2.58E-05 |   1.00E-04 |       Yes
     Commutator             |   7.77E-04 |   1.00E-05 |        No
     Delta_Fermi_level      |   2.47E-03 |   1.00E-03 |        No

  Line search of the free energy minimum:
  Step_type        Step             Free_energy   Predicted_free_energy
.   Initial    0.000000    -5717.43575740062897

Performing  Pulay mixing of Hamiltonian with coefficients:
                        Spin 1               Spin 2
                0.392649680019       0.392649680117
               -0.006155645131      -0.006155645167
               -0.623763127281      -0.623763127453
               -0.503510698747      -0.503510698899
                0.898472698924       0.898472699032
                0.842307092216       0.842307092371
Lambda-->       0.211739476451       0.211739476417     ... done

.    Trial1    0.077913    -5717.49310592189704

Performing  Pulay mixing of Hamiltonian with coefficients:
                        Spin 1               Spin 2
                0.392649680019       0.392649680117
               -0.006155645131      -0.006155645167
               -0.623763127281      -0.623763127453
               -0.503510698747      -0.503510698899
                0.898472698924       0.898472699032
                0.842307092216       0.842307092371
Lambda-->       0.211739476451       0.211739476417     ... done

.    Trial2    0.430119    -5717.42454368142717

Performing  Pulay mixing of Hamiltonian with coefficients:
                        Spin 1               Spin 2
                0.392649680019       0.392649680117
               -0.006155645131      -0.006155645167
               -0.623763127281      -0.623763127453
               -0.503510698747      -0.503510698899
                0.898472698924       0.898472699032
                0.842307092216       0.842307092371
Lambda-->       0.211739476451       0.211739476417     ... done

. Quadratic    0.209035    -5717.49799565004105    -5717.53030965129437

--------------------------------------------------------------------------------
  Iter                              Commutator    Free_energy(A=E-TS)     DeltaA
#    7                          0.000535778707   -5717.49799565004105  -6.22E-02

Step                       =       0.209035217035
Energy (E)                 =   -5717.396185507190
Entropy (-TS)              =      -0.101810142794
Free energy (A=E-TS)       =   -5717.497995650041
Est. 0K Energy 0.5*(E+A)   =   -5717.447090578616
Residual Non-orthogonality =       0.000000000000
Residual N_electrons       =       0.000000000056

Spin          Integrated_Ne            Fermi_level     Delta_Fermi_level
   1       397.999999970713        -0.136514927288             -5.80E-03
   2       398.000000028875        -0.136514927288             -5.80E-03

                           Spin 1           |                 Spin 2           |
     Orb |    H-eigenvalues     Occupancies |    H-eigenvalues     Occupancies |
       1 |    -3.2463935590    1.0000000000 |    -3.2463935592    1.0000000000 | 
                          ------                             ------
     395 |    -0.1393295628    0.6826350873 |    -0.1393295629    0.6826350911 | 
     396 |    -0.1392890806    0.6802437714 |    -0.1392890806    0.6802437751 | 
     397 |    -0.1392851179    0.6800091815 |    -0.1392851180    0.6800091852 | 
     398 |    -0.1384619858    0.6294426080 |    -0.1384619859    0.6294426120 | 
                 - Gap at zero temperature - |     - Gap at zero temperature -
     399 |    -0.1368664809    0.5238976469 |    -0.1368664810    0.5238976512 | 
                  Finite temp. Fermi level   |      Finite temp. Fermi level  
     400 |    -0.1354573350    0.4285454667 |    -0.1354573351    0.4285454709 | 
     401 |    -0.1350515311    0.4017415358 |    -0.1350515312    0.4017415400 | 
     402 |    -0.1350393807    0.4009471349 |    -0.1350393808    0.4009471390 | 
     403 |    -0.1346755299    0.3774161231 |    -0.1346755299    0.3774161272 | 
     404 |    -0.1327974931    0.2666718485 |    -0.1327974931    0.2666718518 | 
                          ------                             ------
     576 |     0.7690553353    0.0000000000 |     0.7690553353    0.0000000000 | 

                            |  Abs_value |  Threshold | Converged
     Delta_Free_energy/atom |   1.38E-03 |   1.00E-06 |        No
     Delta_Energy/atom      |   1.28E-03 |   1.00E-04 |        No
     Delta_Entropy/atom     |   1.06E-04 |   1.00E-04 |        No
     Commutator             |   5.36E-04 |   1.00E-05 |        No
     Delta_Fermi_level      |   5.80E-03 |   1.00E-03 |        No

  Line search of the free energy minimum:
  Step_type        Step             Free_energy   Predicted_free_energy
.   Initial    0.000000    -5717.49799565004105

Performing  Pulay mixing of Hamiltonian with coefficients:
                        Spin 1               Spin 2
                0.566117588292       0.566117588205
                0.068902055279       0.068902055132
               -0.849931577017      -0.849931576987
               -0.780734499569      -0.780734499446
                0.407720409608       0.407720409926
                0.860396930884       0.860396930941
                0.727529092523       0.727529092228
Lambda-->       0.068492073374       0.068492073457     ... done

.    Trial1    0.209035    -5717.52433726635718

Performing  Pulay mixing of Hamiltonian with coefficients:
                        Spin 1               Spin 2
                0.566117588292       0.566117588205
                0.068902055279       0.068902055132
               -0.849931577017      -0.849931576987
               -0.780734499569      -0.780734499446
                0.407720409608       0.407720409926
                0.860396930884       0.860396930941
                0.727529092523       0.727529092228
Lambda-->       0.068492073374       0.068492073457     ... done

.    Trial2    0.511157    -5717.45412269873759

Performing  Pulay mixing of Hamiltonian with coefficients:
                        Spin 1               Spin 2
                0.566117588292       0.566117588205
                0.068902055279       0.068902055132
               -0.849931577017      -0.849931576987
               -0.780734499569      -0.780734499446
                0.407720409608       0.407720409926
                0.860396930884       0.860396930941
                0.727529092523       0.727529092228
Lambda-->       0.068492073374       0.068492073457     ... done

. Quadratic    0.194375    -5717.52538387710592    -5717.52448796430872

--------------------------------------------------------------------------------
  Iter                              Commutator    Free_energy(A=E-TS)     DeltaA
#    8                          0.000295521626   -5717.52538387710592  -2.74E-02

Step                       =       0.194375196765
Energy (E)                 =   -5717.421631812488
Entropy (-TS)              =      -0.103752064637
Free energy (A=E-TS)       =   -5717.525383877106
Est. 0K Energy 0.5*(E+A)   =   -5717.473507844797
Residual Non-orthogonality =       0.000000000000
Residual N_electrons       =      -0.000000000019

Spin          Integrated_Ne            Fermi_level     Delta_Fermi_level
   1       397.999999992951        -0.139017747382             -2.50E-03
   2       398.000000007186        -0.139017747382             -2.50E-03

                           Spin 1           |                 Spin 2           |
     Orb |    H-eigenvalues     Occupancies |    H-eigenvalues     Occupancies |
       1 |    -3.2553604467    1.0000000000 |    -3.2553604465    1.0000000000 | 
                          ------                             ------
     395 |    -0.1422824771    0.7085570192 |    -0.1422824769    0.7085570041 | 
     396 |    -0.1417988899    0.6806573127 |    -0.1417988905    0.6806573483 | 
     397 |    -0.1417508804    0.6778109694 |    -0.1417508810    0.6778110052 | 
     398 |    -0.1409545260    0.6287899082 |    -0.1409545257    0.6287898912 | 
                 - Gap at zero temperature - |     - Gap at zero temperature -
     399 |    -0.1403568299    0.5901017874 |    -0.1403568297    0.5901017697 | 
                  Finite temp. Fermi level   |      Finite temp. Fermi level  
     400 |    -0.1381622266    0.4420611481 |    -0.1381622263    0.4420611302 | 
     401 |    -0.1379892938    0.4304883477 |    -0.1379892935    0.4304883298 | 
     402 |    -0.1379799075    0.4298622611 |    -0.1379799072    0.4298622432 | 
     403 |    -0.1377257753    0.4130025656 |    -0.1377257751    0.4130025479 | 
     404 |    -0.1356651967    0.2865327600 |    -0.1356651973    0.2865327936 | 
                          ------                             ------
     576 |     0.7702556821    0.0000000000 |     0.7702556823    0.0000000000 | 

                            |  Abs_value |  Threshold | Converged
     Delta_Free_energy/atom |   6.09E-04 |   1.00E-06 |        No
     Delta_Energy/atom      |   5.65E-04 |   1.00E-04 |        No
     Delta_Entropy/atom     |   4.32E-05 |   1.00E-04 |       Yes
     Commutator             |   2.96E-04 |   1.00E-05 |        No
     Delta_Fermi_level      |   2.50E-03 |   1.00E-03 |        No

  Line search of the free energy minimum:
  Step_type        Step             Free_energy   Predicted_free_energy
.   Initial    0.000000    -5717.52538387710592

Performing  Pulay mixing of Hamiltonian with coefficients:
                        Spin 1               Spin 2
                0.495438126991       0.495438126901
                0.062566911722       0.062566911659
               -0.686489074027      -0.686489073972
               -0.650463504392      -0.650463504343
                0.194120647267       0.194120647103
                0.547371613540       0.547371613601
                0.506967797971       0.506967798210
                0.530487480928       0.530487480841
Lambda-->       0.024769744970       0.024769744993     ... done

.    Trial1    0.194375    -5717.52972560379658

Performing  Pulay mixing of Hamiltonian with coefficients:
                        Spin 1               Spin 2
                0.495438126991       0.495438126901
                0.062566911722       0.062566911659
               -0.686489074027      -0.686489073972
               -0.650463504392      -0.650463504343
                0.194120647267       0.194120647103
                0.547371613540       0.547371613600
                0.506967797971       0.506967798210
                0.530487480928       0.530487480841
Lambda-->       0.024769744970       0.024769744993     ... done

.    Trial2    0.502096    -5717.47981542191610

Performing  Pulay mixing of Hamiltonian with coefficients:
                        Spin 1               Spin 2
                0.495438126991       0.495438126901
                0.062566911722       0.062566911659
               -0.686489074027      -0.686489073972
               -0.650463504392      -0.650463504343
                0.194120647267       0.194120647103
                0.547371613540       0.547371613601
                0.506967797971       0.506967798210
                0.530487480928       0.530487480841
Lambda-->       0.024769744970       0.024769744993     ... done

. Quadratic    0.127576    -5717.53311749715795    -5717.53136550266481

--------------------------------------------------------------------------------
  Iter                              Commutator    Free_energy(A=E-TS)     DeltaA
#    9                          0.000202405270   -5717.53311749715795  -7.73E-03

Step                       =       0.127576336943
Energy (E)                 =   -5717.428715669650
Entropy (-TS)              =      -0.104401827436
Free energy (A=E-TS)       =   -5717.533117497158
Est. 0K Energy 0.5*(E+A)   =   -5717.480916583404
Residual Non-orthogonality =       0.000000000000
Residual N_electrons       =       0.000000000072

Spin          Integrated_Ne            Fermi_level     Delta_Fermi_level
   1       397.999999973306        -0.138718523399              2.99E-04
   2       398.000000026176        -0.138718523399              2.99E-04

                           Spin 1           |                 Spin 2           |
     Orb |    H-eigenvalues     Occupancies |    H-eigenvalues     Occupancies |
       1 |    -3.2556186457    1.0000000000 |    -3.2556186458    1.0000000000 | 
                          ------                             ------
     395 |    -0.1420164577    0.7104193636 |    -0.1420164579    0.7104193722 | 
     396 |    -0.1418293788    0.6998354529 |    -0.1418293789    0.6998354616 | 
     397 |    -0.1418106158    0.6987618226 |    -0.1418106159    0.6987618313 | 
     398 |    -0.1406648098    0.6293936006 |    -0.1406648099    0.6293936102 | 
                 - Gap at zero temperature - |     - Gap at zero temperature -
     399 |    -0.1398600760    0.5770402632 |    -0.1398600761    0.5770402733 | 
                  Finite temp. Fermi level   |      Finite temp. Fermi level  
     400 |    -0.1379152005    0.4455672675 |    -0.1379152006    0.4455672778 | 
     401 |    -0.1377077075    0.4316654248 |    -0.1377077076    0.4316654351 | 
     402 |    -0.1377020449    0.4312874369 |    -0.1377020450    0.4312874472 | 
     403 |    -0.1374874514    0.4170258199 |    -0.1374874515    0.4170258301 | 
     404 |    -0.1352389121    0.2795169581 |    -0.1352389123    0.2795169666 | 
                          ------                             ------
     576 |     0.7721388327    0.0000000000 |     0.7721388323    0.0000000000 | 

                            |  Abs_value |  Threshold | Converged
     Delta_Free_energy/atom |   1.72E-04 |   1.00E-06 |        No
     Delta_Energy/atom      |   1.57E-04 |   1.00E-04 |        No
     Delta_Entropy/atom     |   1.44E-05 |   1.00E-04 |       Yes
     Commutator             |   2.02E-04 |   1.00E-05 |        No
     Delta_Fermi_level      |   2.99E-04 |   1.00E-03 |       Yes

  Line search of the free energy minimum:
  Step_type        Step             Free_energy   Predicted_free_energy
.   Initial    0.000000    -5717.53311749715795

Performing  Pulay mixing of Hamiltonian with coefficients:
                        Spin 1               Spin 2
                0.303581806668       0.303581806394
                0.017405074147       0.017405074101
               -0.355816368419      -0.355816368090
               -0.342209173226      -0.342209172914
                0.085640755559       0.085640755421
                0.174813736224       0.174813736041
                0.060388869597       0.060388869512
                0.470870398819       0.470870398462
                0.585324900631       0.585324901072
Lambda-->       0.006708692205       0.006708692215     ... done

.    Trial1    0.127576    -5717.53488198737705

Performing  Pulay mixing of Hamiltonian with coefficients:
                        Spin 1               Spin 2
                0.303581806668       0.303581806394
                0.017405074147       0.017405074101
               -0.355816368419      -0.355816368090
               -0.342209173226      -0.342209172914
                0.085640755559       0.085640755421
                0.174813736224       0.174813736041
                0.060388869597       0.060388869512
                0.470870398819       0.470870398462
                0.585324900631       0.585324901072
Lambda-->       0.006708692205       0.006708692215     ... done

.    Trial2    0.460813    -5717.48069224601841

Performing  Pulay mixing of Hamiltonian with coefficients:
                        Spin 1               Spin 2
                0.303581806668       0.303581806394
                0.017405074147       0.017405074101
               -0.355816368419      -0.355816368090
               -0.342209173226      -0.342209172914
                0.085640755559       0.085640755421
                0.174813736224       0.174813736041
                0.060388869597       0.060388869512
                0.470870398819       0.470870398462
                0.585324900631       0.585324901072
Lambda-->       0.006708692205       0.006708692215     ... done

. Quadratic    0.081849    -5717.53709685408467    -5717.53568265215472

--------------------------------------------------------------------------------
  Iter                              Commutator    Free_energy(A=E-TS)     DeltaA
#   10                          0.000139186886   -5717.53709685408467  -3.98E-03

Step                       =       0.081848593081
Energy (E)                 =   -5717.432349074335
Entropy (-TS)              =      -0.104747779751
Free energy (A=E-TS)       =   -5717.537096854085
Est. 0K Energy 0.5*(E+A)   =   -5717.484722964209
Residual Non-orthogonality =       0.000000000000
Residual N_electrons       =      -0.000000000001

Spin          Integrated_Ne            Fermi_level     Delta_Fermi_level
   1       398.000000058439        -0.137486740223              1.23E-03
   2       397.999999941569        -0.137486740223              1.23E-03

                           Spin 1           |                 Spin 2           |
     Orb |    H-eigenvalues     Occupancies |    H-eigenvalues     Occupancies |
       1 |    -3.2561837117    1.0000000000 |    -3.2561837116    1.0000000000 | 
                          ------                             ------
     395 |    -0.1407349696    0.7076289418 |    -0.1407349692    0.7076289210 | 
     396 |    -0.1405269719    0.6957829999 |    -0.1405269715    0.6957829786 | 
     397 |    -0.1405014060    0.6943084381 |    -0.1405014056    0.6943084168 | 
     398 |    -0.1392865136    0.6200469823 |    -0.1392865140    0.6200470129 | 
                 - Gap at zero temperature - |     - Gap at zero temperature -
     399 |    -0.1386861387    0.5808773111 |    -0.1386861384    0.5808772868 | 
                  Finite temp. Fermi level   |      Finite temp. Fermi level  
     400 |    -0.1367541832    0.4503291976 |    -0.1367541829    0.4503291730 | 
     401 |    -0.1364862480    0.4323547475 |    -0.1364862484    0.4323547797 | 
     402 |    -0.1364742510    0.4315537186 |    -0.1364742506    0.4315536943 | 
     403 |    -0.1362142513    0.4142884522 |    -0.1362142510    0.4142884282 | 
     404 |    -0.1341600344    0.2879726449 |    -0.1341600341    0.2879726247 | 
                          ------                             ------
     576 |     0.7737863839    0.0000000000 |     0.7737863836    0.0000000000 | 

                            |  Abs_value |  Threshold | Converged
     Delta_Free_energy/atom |   8.84E-05 |   1.00E-06 |        No
     Delta_Energy/atom      |   8.07E-05 |   1.00E-04 |       Yes
     Delta_Entropy/atom     |   7.69E-06 |   1.00E-04 |       Yes
     Commutator             |   1.39E-04 |   1.00E-05 |        No
     Delta_Fermi_level      |   1.23E-03 |   1.00E-03 |        No
Finished EDFT density kernel iterations (  10)


Writing density kernel to file "Pd_44.dkn" ... done

Writing Hamiltonian to file "Pd_44.ham" ... done


>>> Density kernel optimised for the current NGWF basis:
     ~~~~~~~~~~~~~~~~~~~~~~~~~~~~~~~~~~~~~~~~~~~~~~~~~~~~~~~~~~~
     Total free energy           =  -5.71753709685408E+03  Eh
     [H,K] commutator            =   1.3919E-04
     ~~~~~~~~~~~~~~~~~~~~~~~~~~~~~~~~~~~~~~~~~~~~~~~~~~~~~~~~~~~


################################################################################
########################### NGWF CG iteration  001 #############################
################################################################################
****** Reciprocal space K.E. preconditioning with k_zero =  3.0000 a0^-1 *******

>>> Checking for convergence of NGWFs:   NOT CONVERGED
  ========================================================================
         NGWF RMS gradient =  2.4579E-04 >  2.0000E-06  | above tolerance
  ========================================================================

>>> Improving NGWFs using line search:
============ Calculation of NGWF S^-1 using Hotelling algorithm ================ 
         Iteration  |  Frobenius norm and Maximum abs value    (of I-S*S_n^-1)   
               1       0.62040333E-01     0.25023660E-02
               2       0.98440096E-04     0.29905175E-05
               3       0.65104494E-09     0.20071722E-10
               4       0.26606264E-12     0.21316282E-13
================================================================================
    Initial Ne1:     397.99892980
    Initial Ne2:     397.99892969
      Final Ne1:     398.00000006
      Final Ne2:     397.99999994
============ Calculation of NGWF S^-1 using Hotelling algorithm ================ 
         Iteration  |  Frobenius norm and Maximum abs value    (of I-S*S_n^-1)   
               1       0.55463092E+00     0.21191094E-01
               2       0.71276850E-02     0.20243969E-03
               3       0.34147288E-05     0.92896116E-07
               4       0.89663065E-12     0.42632564E-13
================================================================================
    Initial Ne1:     397.89089779
    Initial Ne2:     397.89089767
      Final Ne1:     398.00000006
      Final Ne2:     397.99999994
============ Calculation of NGWF S^-1 using Hotelling algorithm ================ 
         Iteration  |  Frobenius norm and Maximum abs value    (of I-S*S_n^-1)   
               1       0.14251758E-02     0.51563259E-04
               2       0.43858831E-07     0.11559914E-08
               3       0.28190889E-12     0.21316282E-13
================================================================================
------------------------------- NGWF line search -------------------------------
RMS gradient                =       0.00024578501981
Trial step length           =               0.122474
Gradient along search dir.  =         -1.11431623079
Functional at step 0        =   -5717.53709685408467
Functional at step 1        =   -5717.66680036871458
Rejected quadratic step     =               1.234144
Functional at new step 1    =   -5718.22310490640666
Functional predicted        =   -5718.22310864632527
Selected quadratic step     =               1.231269
Conjugate gradients coeff.  =               0.000000
--------------------------- NGWF line search finished --------------------------
                                               
Writing NGWFs to file "Pd_44.tightbox_ngwfs"....  done

>>> Optimising kernel for current NGWFs:

--------------------------- Ensemble-DFT optimisation --------------------------
Running ScaLAPACK on   30 processor(s).

--------------------------------------------------------------------------------
  Iter                              Commutator    Free_energy(A=E-TS)     DeltaA
#    0                          0.000774291185   -5718.22311164915936  -6.86E-01

Step                       =       0.381966011250
Energy (E)                 =   -5718.118363869409
Entropy (-TS)              =      -0.104747779751
Free energy (A=E-TS)       =   -5718.223111649159
Est. 0K Energy 0.5*(E+A)   =   -5718.170737759285
Residual Non-orthogonality =       0.000000000000
Residual N_electrons       =      -0.000000000001

Spin          Integrated_Ne            Fermi_level     Delta_Fermi_level
   1       398.000000058439        -0.137486740223              9.00E+99
   2       397.999999941569        -0.137486740223              9.00E+99

                           Spin 1           |                 Spin 2           |
     Orb |    H-eigenvalues     Occupancies |    H-eigenvalues     Occupancies |
       1 |    -3.2561837117    1.0000000000 |    -3.2561837116    1.0000000000 | 
                          ------                             ------
     395 |    -0.1407349696    0.7076289418 |    -0.1407349692    0.7076289210 | 
     396 |    -0.1405269719    0.6957829999 |    -0.1405269715    0.6957829786 | 
     397 |    -0.1405014060    0.6943084381 |    -0.1405014056    0.6943084168 | 
     398 |    -0.1392865136    0.6200469823 |    -0.1392865140    0.6200470129 | 
                 - Gap at zero temperature - |     - Gap at zero temperature -
     399 |    -0.1386861387    0.5808773111 |    -0.1386861384    0.5808772868 | 
                  Finite temp. Fermi level   |      Finite temp. Fermi level  
     400 |    -0.1367541832    0.4503291976 |    -0.1367541829    0.4503291730 | 
     401 |    -0.1364862480    0.4323547475 |    -0.1364862484    0.4323547797 | 
     402 |    -0.1364742510    0.4315537186 |    -0.1364742506    0.4315536943 | 
     403 |    -0.1362142513    0.4142884522 |    -0.1362142510    0.4142884282 | 
     404 |    -0.1341600344    0.2879726449 |    -0.1341600341    0.2879726247 | 
                          ------                             ------
     576 |     0.7737863839    0.0000000000 |     0.7737863836    0.0000000000 | 

                            |  Abs_value |  Threshold | Converged
     Delta_Free_energy/atom |   1.52E-02 |   1.00E-06 |        No
     Delta_Energy/atom      |   1.52E-02 |   1.00E-04 |        No
     Delta_Entropy/atom     |     n.a.   |   1.00E-03 |      n.a.
     Commutator             |   7.74E-04 |   1.00E-05 |        No
     Delta_Fermi_level      |     n.a.   |   1.00E-03 |      n.a.

  Line search of the free energy minimum:
  Step_type        Step             Free_energy   Predicted_free_energy
.   Initial    0.000000    -5718.22311164915936

Performing  Pulay mixing of Hamiltonian with coefficients:
                        Spin 1               Spin 2
                1.000000000000       1.000000000000
Lambda-->       1.941353600971       1.941353605504     ... done

.    Trial1    0.381966    -5717.74770835615345

Performing  Pulay mixing of Hamiltonian with coefficients:
                        Spin 1               Spin 2
                1.000000000000       1.000000000000
Lambda-->       1.941353600971       1.941353605504     ... done

.    Trial2    0.145898    -5718.09987245344564

Performing  Pulay mixing of Hamiltonian with coefficients:
                        Spin 1               Spin 2
                1.000000000000       1.000000000000
Lambda-->       1.941353600971       1.941353605504     ... done

.    Trial3    0.055728    -5718.11376694931096

Performing  Pulay mixing of Hamiltonian with coefficients:
                        Spin 1               Spin 2
                1.000000000000       1.000000000000
Lambda-->       1.941353600971       1.941353605504     ... done

.     Cubic    0.220667    -5718.03803202751806    -5718.12367423509204

Performing  Pulay mixing of Hamiltonian with coefficients:
                        Spin 1               Spin 2
                1.000000000000       1.000000000000
Lambda-->       1.941353600971       1.941353605504     ... done

.   Quartic    0.121255    -5718.11020985142659    -5718.10207284475655

Performing  Pulay mixing of Hamiltonian with coefficients:
                        Spin 1               Spin 2
                1.000000000000       1.000000000000
Lambda-->       1.941353600971       1.941353605504     ... done

.    Trial6    0.000557    -5718.09033848329091

Performing  Pulay mixing of Hamiltonian with coefficients:
                        Spin 1               Spin 2
                1.000000000000       1.000000000000
Lambda-->       1.941353600971       1.941353605504     ... done

.  NoMinFnd    0.055728    -5718.11376694927094

--------------------------------------------------------------------------------
  Iter                              Commutator    Free_energy(A=E-TS)     DeltaA
#    1                          0.000688124815   -5718.11376694927094   1.09E-01

Step                       =       0.055728090001
Energy (E)                 =   -5718.009427532110
Entropy (-TS)              =      -0.104339417250
Free energy (A=E-TS)       =   -5718.113766949271
Est. 0K Energy 0.5*(E+A)   =   -5718.061597240690
Residual Non-orthogonality =       0.000000000000
Residual N_electrons       =      -0.000000000088

Spin          Integrated_Ne            Fermi_level     Delta_Fermi_level
   1       398.000000105028        -0.134426596995              3.06E-03
   2       397.999999895630        -0.134426596995              3.06E-03

                           Spin 1           |                 Spin 2           |
     Orb |    H-eigenvalues     Occupancies |    H-eigenvalues     Occupancies |
       1 |    -3.2510418639    1.0000000000 |    -3.2510418639    1.0000000000 | 
                          ------                             ------
     395 |    -0.1373975351    0.6917771211 |    -0.1373975342    0.6917770676 | 
     396 |    -0.1373205627    0.6872932530 |    -0.1373205627    0.6872932489 | 
     397 |    -0.1372959955    0.6858546761 |    -0.1372959945    0.6858546214 | 
     398 |    -0.1360820301    0.6107510490 |    -0.1360820308    0.6107510921 | 
                 - Gap at zero temperature - |     - Gap at zero temperature -
     399 |    -0.1354261550    0.5675828565 |    -0.1354261547    0.5675828391 | 
                  Finite temp. Fermi level   |      Finite temp. Fermi level  
     400 |    -0.1334026354    0.4307880541 |    -0.1334026349    0.4307880233 | 
     401 |    -0.1332021060    0.4174612558 |    -0.1332021063    0.4174612809 | 
     402 |    -0.1331882175    0.4165424738 |    -0.1331882171    0.4165424419 | 
     403 |    -0.1331157361    0.4117570393 |    -0.1331157356    0.4117570070 | 
     404 |    -0.1309849371    0.2816014499 |    -0.1309849373    0.2816014586 | 
                          ------                             ------
     576 |     0.7713160680    0.0000000000 |     0.7713160682    0.0000000000 | 

                            |  Abs_value |  Threshold | Converged
     Delta_Free_energy/atom |   2.43E-03 |   1.00E-06 |        No
     Delta_Energy/atom      |   2.42E-03 |   1.00E-04 |        No
     Delta_Entropy/atom     |   9.07E-06 |   1.00E-04 |       Yes
     Commutator             |   6.88E-04 |   1.00E-05 |        No
     Delta_Fermi_level      |   3.06E-03 |   1.00E-03 |        No

  Line search of the free energy minimum:
  Step_type        Step             Free_energy   Predicted_free_energy
.   Initial    0.000000    -5718.11376694927094

Performing  Pulay mixing of Hamiltonian with coefficients:
                        Spin 1               Spin 2
                1.000000000000       1.000000000000
Lambda-->       1.250037735989       1.250037741201     ... done

.    Trial1    0.055728    -5718.10919491730510

Performing  Pulay mixing of Hamiltonian with coefficients:
                        Spin 1               Spin 2
                1.000000000000       1.000000000000
Lambda-->       1.250037735989       1.250037741201     ... done

.    Trial2    0.021286    -5718.12513080113422

Performing  Pulay mixing of Hamiltonian with coefficients:
                        Spin 1               Spin 2
                1.000000000000       1.000000000000
Lambda-->       1.250037735989       1.250037741201     ... done

. Quadratic    0.025570    -5718.12546166288575    -5718.12545897049858

--------------------------------------------------------------------------------
  Iter                              Commutator    Free_energy(A=E-TS)     DeltaA
#    2                          0.000635796122   -5718.12546166288575  -1.17E-02

Step                       =       0.025570111820
Energy (E)                 =   -5718.021455015709
Entropy (-TS)              =      -0.104006647198
Free energy (A=E-TS)       =   -5718.125461662886
Est. 0K Energy 0.5*(E+A)   =   -5718.073458339297
Residual Non-orthogonality =       0.000000000000
Residual N_electrons       =      -0.000000000021

Spin          Integrated_Ne            Fermi_level     Delta_Fermi_level
   1       398.000000061689        -0.133423544563              1.00E-03
   2       397.999999938466        -0.133423544563              1.00E-03

                           Spin 1           |                 Spin 2           |
     Orb |    H-eigenvalues     Occupancies |    H-eigenvalues     Occupancies |
       1 |    -3.2495224680    1.0000000000 |    -3.2495224678    1.0000000000 | 
                          ------                             ------
     395 |    -0.1363156737    0.6871858324 |    -0.1363156740    0.6871858515 | 
     396 |    -0.1362539500    0.6835640304 |    -0.1362539494    0.6835639978 | 
     397 |    -0.1362302248    0.6821659181 |    -0.1362302242    0.6821658845 | 
     398 |    -0.1350007229    0.6056768695 |    -0.1350007233    0.6056768954 | 
                 - Gap at zero temperature - |     - Gap at zero temperature -
     399 |    -0.1343585146    0.5632642560 |    -0.1343585138    0.5632642008 | 
                  Finite temp. Fermi level   |      Finite temp. Fermi level  
     400 |    -0.1323158053    0.4252069909 |    -0.1323158049    0.4252069684 | 
     401 |    -0.1321321442    0.4130402790 |    -0.1321321446    0.4130403053 | 
     402 |    -0.1321185810    0.4121457885 |    -0.1321185806    0.4121457587 | 
     403 |    -0.1320025245    0.4045161250 |    -0.1320025240    0.4045160908 | 
     404 |    -0.1299105853    0.2776931266 |    -0.1299105844    0.2776930771 | 
                          ------                             ------
     576 |     0.7707955511    0.0000000000 |     0.7707955512    0.0000000000 | 

                            |  Abs_value |  Threshold | Converged
     Delta_Free_energy/atom |   2.60E-04 |   1.00E-06 |        No
     Delta_Energy/atom      |   2.67E-04 |   1.00E-04 |        No
     Delta_Entropy/atom     |   7.39E-06 |   1.00E-04 |       Yes
     Commutator             |   6.36E-04 |   1.00E-05 |        No
     Delta_Fermi_level      |   1.00E-03 |   1.00E-03 |        No

  Line search of the free energy minimum:
  Step_type        Step             Free_energy   Predicted_free_energy
.   Initial    0.000000    -5718.12546166288575

Performing  Pulay mixing of Hamiltonian with coefficients:
                        Spin 1               Spin 2
                0.184044928903       0.184044926404
                0.815955071097       0.815955073596
Lambda-->       1.000598010274       1.000598013813     ... done

.    Trial1    0.025570    -5718.13336505349343

Performing  Pulay mixing of Hamiltonian with coefficients:
                        Spin 1               Spin 2
                0.184044928903       0.184044926404
                0.815955071097       0.815955073596
Lambda-->       1.000598010274       1.000598013813     ... done

.    Trial2    0.397769    -5717.90494703951026

Performing  Pulay mixing of Hamiltonian with coefficients:
                        Spin 1               Spin 2
                0.184044928903       0.184044926404
                0.815955071097       0.815955073596
Lambda-->       1.000598010274       1.000598013813     ... done

. Quadratic    0.079401    -5718.14076408856181    -5718.14008769872908

--------------------------------------------------------------------------------
  Iter                              Commutator    Free_energy(A=E-TS)     DeltaA
#    3                          0.000580222137   -5718.14076408856181  -1.53E-02

Step                       =       0.079401464430
Energy (E)                 =   -5718.037624747085
Entropy (-TS)              =      -0.103139341472
Free energy (A=E-TS)       =   -5718.140764088562
Est. 0K Energy 0.5*(E+A)   =   -5718.089194417824
Residual Non-orthogonality =       0.000000000000
Residual N_electrons       =       0.000000000005

Spin          Integrated_Ne            Fermi_level     Delta_Fermi_level
   1       398.000000004956        -0.130673987204              2.75E-03
   2       397.999999995008        -0.130673987204              2.75E-03

                           Spin 1           |                 Spin 2           |
     Orb |    H-eigenvalues     Occupancies |    H-eigenvalues     Occupancies |
       1 |    -3.2450578082    1.0000000000 |    -3.2450578078    1.0000000000 | 
                          ------                             ------
     395 |    -0.1333456840    0.6741492846 |    -0.1333456841    0.6741492895 | 
     396 |    -0.1333370252    0.6736314811 |    -0.1333370245    0.6736314362 | 
     397 |    -0.1333015931    0.6715082058 |    -0.1333015932    0.6715082105 | 
     398 |    -0.1320007254    0.5892890390 |    -0.1320007262    0.5892890911 | 
                 - Gap at zero temperature - |     - Gap at zero temperature -
     399 |    -0.1314351849    0.5515992183 |    -0.1314351848    0.5515992122 | 
                  Finite temp. Fermi level   |      Finite temp. Fermi level  
     400 |    -0.1293788932    0.4127966289 |    -0.1293788929    0.4127966108 | 
     401 |    -0.1292029397    0.4012412284 |    -0.1292029403    0.4012412637 | 
     402 |    -0.1291860695    0.4001388419 |    -0.1291860693    0.4001388228 | 
     403 |    -0.1290289851    0.3899239575 |    -0.1290289848    0.3899239378 | 
     404 |    -0.1269905356    0.2684841171 |    -0.1269905352    0.2684840910 | 
                          ------                             ------
     576 |     0.7693143325    0.0000000000 |     0.7693143322    0.0000000000 | 

                            |  Abs_value |  Threshold | Converged
     Delta_Free_energy/atom |   3.40E-04 |   1.00E-06 |        No
     Delta_Energy/atom      |   3.59E-04 |   1.00E-04 |        No
     Delta_Entropy/atom     |   1.93E-05 |   1.00E-04 |       Yes
     Commutator             |   5.80E-04 |   1.00E-05 |        No
     Delta_Fermi_level      |   2.75E-03 |   1.00E-03 |        No

  Line search of the free energy minimum:
  Step_type        Step             Free_energy   Predicted_free_energy
.   Initial    0.000000    -5718.14076408856181

Performing  Pulay mixing of Hamiltonian with coefficients:
                        Spin 1               Spin 2
               -3.192253209751      -3.192253189173
                1.233694875656       1.233694872302
                2.958558334095       2.958558316871
Lambda-->       0.088616992346       0.088616992285     ... done

.    Trial1    0.079401    -5718.18210230848490

Performing  Pulay mixing of Hamiltonian with coefficients:
                        Spin 1               Spin 2
               -3.192253209751      -3.192253189173
                1.233694875656       1.233694872302
                2.958558334095       2.958558316871
Lambda-->       0.088616992346       0.088616992285     ... done

.    Trial2    0.431039    -5717.94214730574367

Performing  Pulay mixing of Hamiltonian with coefficients:
                        Spin 1               Spin 2
               -3.192253209751      -3.192253189173
                1.233694875656       1.233694872302
                2.958558334095       2.958558316871
Lambda-->       0.088616992346       0.088616992285     ... done

. Quadratic    0.132970    -5718.17247607587979    -5718.19011121423500

Performing  Pulay mixing of Hamiltonian with coefficients:
                        Spin 1               Spin 2
               -3.192253209751      -3.192253189173
                1.233694875656       1.233694872302
                2.958558334095       2.958558316871
Lambda-->       0.088616992346       0.088616992285     ... done

.     Cubic    0.086155    -5718.18135418929796    -5718.18232762251137

Performing  Pulay mixing of Hamiltonian with coefficients:
                        Spin 1               Spin 2
               -3.192253209751      -3.192253189173
                1.233694875656       1.233694872302
                2.958558334095       2.958558316871
Lambda-->       0.088616992346       0.088616992285     ... done

.   Quartic    0.298714    -5718.08441632042650    -5718.19031576582529

Performing  Pulay mixing of Hamiltonian with coefficients:
                        Spin 1               Spin 2
               -3.192253209751      -3.192253189173
                1.233694875656       1.233694872302
                2.958558334095       2.958558316871
Lambda-->       0.088616992346       0.088616992285     ... done

.  NoMinFnd    0.079401    -5718.18210230847671

--------------------------------------------------------------------------------
  Iter                              Commutator    Free_energy(A=E-TS)     DeltaA
#    4                          0.000288565970   -5718.18210230847671  -4.13E-02

Step                       =       0.079401464430
Energy (E)                 =   -5718.081140981538
Entropy (-TS)              =      -0.100961326862
Free energy (A=E-TS)       =   -5718.182102308477
Est. 0K Energy 0.5*(E+A)   =   -5718.131621645007
Residual Non-orthogonality =       0.000000000000
Residual N_electrons       =       0.000000000076

Spin          Integrated_Ne            Fermi_level     Delta_Fermi_level
   1       397.999999927890        -0.121964567402              8.71E-03
   2       398.000000071487        -0.121964567402              8.71E-03

                           Spin 1           |                 Spin 2           |
     Orb |    H-eigenvalues     Occupancies |    H-eigenvalues     Occupancies |
       1 |    -3.2285067525    1.0000000000 |    -3.2285067524    1.0000000000 | 
                          ------                             ------
     395 |    -0.1240076677    0.6355174483 |    -0.1240076679    0.6355174606 | 
     396 |    -0.1240054774    0.6353793788 |    -0.1240054776    0.6353793912 | 
     397 |    -0.1239927482    0.6345765357 |    -0.1239927484    0.6345765481 | 
     398 |    -0.1227087582    0.5504543022 |    -0.1227087592    0.5504543706 | 
                 - Gap at zero temperature - |     - Gap at zero temperature -
     399 |    -0.1222280728    0.5179183516 |    -0.1222280722    0.5179183094 | 
                  Finite temp. Fermi level   |      Finite temp. Fermi level  
     400 |    -0.1200276570    0.3712017178 |    -0.1200276572    0.3712017304 | 
     401 |    -0.1199761108    0.3679337243 |    -0.1199761110    0.3679337369 | 
     402 |    -0.1199640253    0.3671692480 |    -0.1199640255    0.3671692606 | 
     403 |    -0.1198183535    0.3580081719 |    -0.1198183537    0.3580081843 | 
     404 |    -0.1177531861    0.2412231177 |    -0.1177531863    0.2412231276 | 
                          ------                             ------
     576 |     0.7631074988    0.0000000000 |     0.7631074989    0.0000000000 | 

                            |  Abs_value |  Threshold | Converged
     Delta_Free_energy/atom |   9.19E-04 |   1.00E-06 |        No
     Delta_Energy/atom      |   9.67E-04 |   1.00E-04 |        No
     Delta_Entropy/atom     |   4.84E-05 |   1.00E-04 |       Yes
     Commutator             |   2.89E-04 |   1.00E-05 |        No
     Delta_Fermi_level      |   8.71E-03 |   1.00E-03 |        No

  Line search of the free energy minimum:
  Step_type        Step             Free_energy   Predicted_free_energy
.   Initial    0.000000    -5718.18210230847671

Performing  Pulay mixing of Hamiltonian with coefficients:
                        Spin 1               Spin 2
               -1.937039129962      -1.937039121025
                0.772550094654       0.772550094175
                1.813266202646       1.813266195577
                0.351222832662       0.351222831273
Lambda-->       0.059854170058       0.059854170391     ... done

.    Trial1    0.079401    -5718.18512203285627

Performing  Pulay mixing of Hamiltonian with coefficients:
                        Spin 1               Spin 2
               -1.937039129962      -1.937039121025
                0.772550094654       0.772550094175
                1.813266202646       1.813266195577
                0.351222832662       0.351222831273
Lambda-->       0.059854170058       0.059854170391     ... done

.    Trial2    0.431039    -5718.16502369355476

Performing  Pulay mixing of Hamiltonian with coefficients:
                        Spin 1               Spin 2
               -1.937039129962      -1.937039121025
                0.772550094654       0.772550094175
                1.813266202646       1.813266195577
                0.351222832662       0.351222831273
Lambda-->       0.059854170058       0.059854170391     ... done

. Quadratic    0.125809    -5718.18520423135396    -5718.18559763264511

--------------------------------------------------------------------------------
  Iter                              Commutator    Free_energy(A=E-TS)     DeltaA
#    5                          0.000235584867   -5718.18520423135396  -3.10E-03

Step                       =       0.125809050918
Energy (E)                 =   -5718.084584924989
Entropy (-TS)              =      -0.100619306276
Free energy (A=E-TS)       =   -5718.185204231354
Est. 0K Energy 0.5*(E+A)   =   -5718.134894578172
Residual Non-orthogonality =       0.000000000000
Residual N_electrons       =       0.000000000089

Spin          Integrated_Ne            Fermi_level     Delta_Fermi_level
   1       397.999999953245        -0.122580237866             -6.16E-04
   2       398.000000046028        -0.122580237866             -6.16E-04

                           Spin 1           |                 Spin 2           |
     Orb |    H-eigenvalues     Occupancies |    H-eigenvalues     Occupancies |
       1 |    -3.2289859565    1.0000000000 |    -3.2289859568    1.0000000000 | 
                          ------                             ------
     395 |    -0.1247741549    0.6449697864 |    -0.1247741549    0.6449697822 | 
     396 |    -0.1247001930    0.6403478733 |    -0.1247001929    0.6403478691 | 
     397 |    -0.1246830247    0.6392712469 |    -0.1246830246    0.6392712427 | 
     398 |    -0.1234125379    0.5563798113 |    -0.1234125379    0.5563798076 | 
                 - Gap at zero temperature - |     - Gap at zero temperature -
     399 |    -0.1229278894    0.5236327908 |    -0.1229278894    0.5236327872 | 
                  Finite temp. Fermi level   |      Finite temp. Fermi level  
     400 |    -0.1206219563    0.3698453479 |    -0.1206219562    0.3698453458 | 
     401 |    -0.1206105583    0.3691227896 |    -0.1206105583    0.3691227875 | 
     402 |    -0.1205653760    0.3662643098 |    -0.1205653759    0.3662643077 | 
     403 |    -0.1201921280    0.3430247827 |    -0.1201921280    0.3430247809 | 
     404 |    -0.1181841329    0.2321426754 |    -0.1181841329    0.2321426748 | 
                          ------                             ------
     576 |     0.7606833370    0.0000000000 |     0.7606833371    0.0000000000 | 

                            |  Abs_value |  Threshold | Converged
     Delta_Free_energy/atom |   6.89E-05 |   1.00E-06 |        No
     Delta_Energy/atom      |   7.65E-05 |   1.00E-04 |       Yes
     Delta_Entropy/atom     |   7.60E-06 |   1.00E-04 |       Yes
     Commutator             |   2.36E-04 |   1.00E-05 |        No
     Delta_Fermi_level      |   6.16E-04 |   1.00E-03 |       Yes

  Line search of the free energy minimum:
  Step_type        Step             Free_energy   Predicted_free_energy
.   Initial    0.000000    -5718.18520423135396

Performing  Pulay mixing of Hamiltonian with coefficients:
                        Spin 1               Spin 2
               -1.389864261004      -1.389864253211
                0.563344504208       0.563344503291
                1.298663297489       1.298663290995
                0.210115576890       0.210115574803
                0.317740882416       0.317740884122
Lambda-->       0.053708476701       0.053708476914     ... done

.    Trial1    0.125809    -5718.18580681280400

Performing  Pulay mixing of Hamiltonian with coefficients:
                        Spin 1               Spin 2
               -1.389864261004      -1.389864253211
                0.563344504208       0.563344503291
                1.298663297489       1.298663290995
                0.210115576890       0.210115574803
                0.317740882416       0.317740884122
Lambda-->       0.053708476701       0.053708476914     ... done

.    Trial2    0.459720    -5718.17229595854860

Performing  Pulay mixing of Hamiltonian with coefficients:
                        Spin 1               Spin 2
               -1.389864261004      -1.389864253211
                0.563344504208       0.563344503291
                1.298663297489       1.298663290995
                0.210115576890       0.210115574803
                0.317740882416       0.317740884122
Lambda-->       0.053708476701       0.053708476914     ... done

. Quadratic    0.087234    -5718.18570739641473    -5718.18595328738866

Performing  Pulay mixing of Hamiltonian with coefficients:
                        Spin 1               Spin 2
               -1.389864261004      -1.389864253211
                0.563344504208       0.563344503291
                1.298663297489       1.298663290995
                0.210115576890       0.210115574803
                0.317740882416       0.317740884122
Lambda-->       0.053708476701       0.053708476914     ... done

.     Cubic    0.131270    -5718.18579281031361    -5718.18580859497251

Performing  Pulay mixing of Hamiltonian with coefficients:
                        Spin 1               Spin 2
               -1.389864261004      -1.389864253211
                0.563344504208       0.563344503291
                1.298663297489       1.298663290995
                0.210115576890       0.210115574803
                0.317740882416       0.317740884122
Lambda-->       0.053708476701       0.053708476914     ... done

.   Quartic    0.118744    -5718.18581460625410    -5718.18581315791016

--------------------------------------------------------------------------------
  Iter                              Commutator    Free_energy(A=E-TS)     DeltaA
#    6                          0.000218954380   -5718.18581460625410  -6.10E-04

Step                       =       0.118744407326
Energy (E)                 =   -5718.084957090636
Entropy (-TS)              =      -0.100857515570
Free energy (A=E-TS)       =   -5718.185814606254
Est. 0K Energy 0.5*(E+A)   =   -5718.135385848445
Residual Non-orthogonality =       0.000000000000
Residual N_electrons       =       0.000000000048

Spin          Integrated_Ne            Fermi_level     Delta_Fermi_level
   1       398.000000021405        -0.122803096209             -2.23E-04
   2       397.999999978204        -0.122803096209             -2.23E-04

                           Spin 1           |                 Spin 2           |
     Orb |    H-eigenvalues     Occupancies |    H-eigenvalues     Occupancies |
       1 |    -3.2288724877    1.0000000000 |    -3.2288724876    1.0000000000 | 
                          ------                             ------
     395 |    -0.1248468415    0.6355581033 |    -0.1248468413    0.6355580949 | 
     396 |    -0.1248359464    0.6348711284 |    -0.1248359463    0.6348711200 | 
     397 |    -0.1248260215    0.6342448456 |    -0.1248260214    0.6342448372 | 
     398 |    -0.1234805720    0.5459579645 |    -0.1234805727    0.5459580139 | 
                 - Gap at zero temperature - |     - Gap at zero temperature -
     399 |    -0.1230545770    0.5171013292 |    -0.1230545768    0.5171013207 | 
                  Finite temp. Fermi level   |      Finite temp. Fermi level  
     400 |    -0.1209619973    0.3773073356 |    -0.1209619972    0.3773073283 | 
     401 |    -0.1208603943    0.3708339477 |    -0.1208603942    0.3708339405 | 
     402 |    -0.1208478050    0.3700350173 |    -0.1208478049    0.3700350101 | 
     403 |    -0.1205488023    0.3512771415 |    -0.1205488021    0.3512771345 | 
     404 |    -0.1185940893    0.2413413982 |    -0.1185940883    0.2413413503 | 
                          ------                             ------
     576 |     0.7596562056    0.0000000000 |     0.7596562056    0.0000000000 | 

                            |  Abs_value |  Threshold | Converged
     Delta_Free_energy/atom |   1.36E-05 |   1.00E-06 |        No
     Delta_Energy/atom      |   8.27E-06 |   1.00E-04 |       Yes
     Delta_Entropy/atom     |   5.29E-06 |   1.00E-04 |       Yes
     Commutator             |   2.19E-04 |   1.00E-05 |        No
     Delta_Fermi_level      |   2.23E-04 |   1.00E-03 |       Yes

  Line search of the free energy minimum:
  Step_type        Step             Free_energy   Predicted_free_energy
.   Initial    0.000000    -5718.18581460625410

Performing  Pulay mixing of Hamiltonian with coefficients:
                        Spin 1               Spin 2
                1.737160129081       1.737160191017
               -0.705159869835      -0.705159899584
               -1.698356426070      -1.698356487695
               -1.241930151506      -1.241930176341
                0.939858280067       0.939858296952
                1.968428038262       1.968428075651
Lambda-->       0.023689312780       0.023689312325     ... done

.    Trial1    0.118744    -5718.18956853159943

Performing  Pulay mixing of Hamiltonian with coefficients:
                        Spin 1               Spin 2
                1.737160129081       1.737160191017
               -0.705159869835      -0.705159899584
               -1.698356426070      -1.698356487695
               -1.241930151506      -1.241930176341
                0.939858280067       0.939858296952
                1.968428038262       1.968428075651
Lambda-->       0.023689312780       0.023689312325     ... done

.    Trial2    0.455354    -5718.15865813107666

Performing  Pulay mixing of Hamiltonian with coefficients:
                        Spin 1               Spin 2
                1.737160129081       1.737160191017
               -0.705159869835      -0.705159899584
               -1.698356426070      -1.698356487695
               -1.241930151506      -1.241930176341
                0.939858280067       0.939858296952
                1.968428038262       1.968428075651
Lambda-->       0.023689312780       0.023689312325     ... done

. Quadratic    0.117680    -5718.18959442823689    -5718.18956883859755

--------------------------------------------------------------------------------
  Iter                              Commutator    Free_energy(A=E-TS)     DeltaA
#    7                          0.000130103188   -5718.18959442823689  -3.78E-03

Step                       =       0.117680237154
Energy (E)                 =   -5718.089082272493
Entropy (-TS)              =      -0.100512155650
Free energy (A=E-TS)       =   -5718.189594428237
Est. 0K Energy 0.5*(E+A)   =   -5718.139338350366
Residual Non-orthogonality =       0.000000000000
Residual N_electrons       =       0.000000000094

Spin          Integrated_Ne            Fermi_level     Delta_Fermi_level
   1       398.000000008464        -0.123176651317             -3.74E-04
   2       397.999999990773        -0.123176651317             -3.74E-04

                           Spin 1           |                 Spin 2           |
     Orb |    H-eigenvalues     Occupancies |    H-eigenvalues     Occupancies |
       1 |    -3.2252302624    1.0000000000 |    -3.2252302618    1.0000000000 | 
                          ------                             ------
     395 |    -0.1252974876    0.6404030908 |    -0.1252974877    0.6404030958 | 
     396 |    -0.1252909454    0.6399930218 |    -0.1252909455    0.6399930268 | 
     397 |    -0.1251792827    0.6329628396 |    -0.1251792828    0.6329628447 | 
     398 |    -0.1240084169    0.5563439103 |    -0.1240084169    0.5563439156 | 
                 - Gap at zero temperature - |     - Gap at zero temperature -
     399 |    -0.1232982039    0.5082683549 |    -0.1232982040    0.5082683603 | 
                  Finite temp. Fermi level   |      Finite temp. Fermi level  
     400 |    -0.1210894419    0.3617068256 |    -0.1210894420    0.3617068305 | 
     401 |    -0.1210757814    0.3608490491 |    -0.1210757806    0.3608490003 | 
     402 |    -0.1210378729    0.3584733374 |    -0.1210378721    0.3584732888 | 
     403 |    -0.1207961226    0.3434898388 |    -0.1207961227    0.3434898436 | 
     404 |    -0.1187170399    0.2290765367 |    -0.1187170391    0.2290764993 | 
                          ------                             ------
     576 |     0.7503018183    0.0000000000 |     0.7503018174    0.0000000000 | 

                            |  Abs_value |  Threshold | Converged
     Delta_Free_energy/atom |   8.40E-05 |   1.00E-06 |        No
     Delta_Energy/atom      |   9.17E-05 |   1.00E-04 |       Yes
     Delta_Entropy/atom     |   7.67E-06 |   1.00E-04 |       Yes
     Commutator             |   1.30E-04 |   1.00E-05 |        No
     Delta_Fermi_level      |   3.74E-04 |   1.00E-03 |       Yes

  Line search of the free energy minimum:
  Step_type        Step             Free_energy   Predicted_free_energy
.   Initial    0.000000    -5718.18959442823689

Performing  Pulay mixing of Hamiltonian with coefficients:
                        Spin 1               Spin 2
                1.950740998116       1.950740996791
               -0.762680094596      -0.762680099695
               -1.881118608062      -1.881118609840
               -1.149559098076      -1.149559099135
                0.353245530467       0.353245545438
                1.735752069745       1.735752076990
                0.753619202405       0.753619189452
Lambda-->       0.009673731956       0.009673731794     ... done

.    Trial1    0.117680    -5718.18769989978682

Performing  Pulay mixing of Hamiltonian with coefficients:
                        Spin 1               Spin 2
                1.950740998116       1.950740996791
               -0.762680094596      -0.762680099695
               -1.881118608062      -1.881118609840
               -1.149559098076      -1.149559099135
                0.353245530468       0.353245545438
                1.735752069745       1.735752076990
                0.753619202405       0.753619189452
Lambda-->       0.009673731956       0.009673731794     ... done

.    Trial2    0.044950    -5718.19088956192354

Performing  Pulay mixing of Hamiltonian with coefficients:
                        Spin 1               Spin 2
                1.950740998116       1.950740996791
               -0.762680094596      -0.762680099695
               -1.881118608062      -1.881118609840
               -1.149559098076      -1.149559099135
                0.353245530468       0.353245545438
                1.735752069745       1.735752076990
                0.753619202405       0.753619189452
Lambda-->       0.009673731956       0.009673731794     ... done

. Quadratic    0.045805    -5718.19087576406400    -5718.19089001324483

Performing  Pulay mixing of Hamiltonian with coefficients:
                        Spin 1               Spin 2
                1.950740998116       1.950740996791
               -0.762680094596      -0.762680099695
               -1.881118608062      -1.881118609840
               -1.149559098076      -1.149559099135
                0.353245530468       0.353245545438
                1.735752069745       1.735752076990
                0.753619202405       0.753619189452
Lambda-->       0.009673731956       0.009673731794     ... done

.     Cubic    0.035605    -5718.19100364100541    -5718.19096402302966

--------------------------------------------------------------------------------
  Iter                              Commutator    Free_energy(A=E-TS)     DeltaA
#    8                          0.000064471040   -5718.19100364100541  -1.41E-03

Step                       =       0.035605498826
Energy (E)                 =   -5718.090638144904
Entropy (-TS)              =      -0.100365496126
Free energy (A=E-TS)       =   -5718.191003641005
Est. 0K Energy 0.5*(E+A)   =   -5718.140820892955
Residual Non-orthogonality =       0.000000000000
Residual N_electrons       =      -0.000000000024

Spin          Integrated_Ne            Fermi_level     Delta_Fermi_level
   1       398.000000006768        -0.123794916889             -6.18E-04
   2       397.999999993430        -0.123794916889             -6.18E-04

                           Spin 1           |                 Spin 2           |
     Orb |    H-eigenvalues     Occupancies |    H-eigenvalues     Occupancies |
       1 |    -3.2236473466    1.0000000000 |    -3.2236473466    1.0000000000 | 
                          ------                             ------
     395 |    -0.1258115578    0.6338480471 |    -0.1258115576    0.6338480374 | 
     396 |    -0.1257995835    0.6330914977 |    -0.1257995834    0.6330914880 | 
     397 |    -0.1257771413    0.6316717985 |    -0.1257771412    0.6316717887 | 
     398 |    -0.1245379453    0.5503760356 |    -0.1245379452    0.5503760261 | 
                 - Gap at zero temperature - |     - Gap at zero temperature -
     399 |    -0.1239441565    0.5101512347 |    -0.1239441563    0.5101512256 | 
                  Finite temp. Fermi level   |      Finite temp. Fermi level  
     400 |    -0.1217364623    0.3635152945 |    -0.1217364622    0.3635152875 | 
     401 |    -0.1217306778    0.3631511762 |    -0.1217306777    0.3631511693 | 
     402 |    -0.1217018142    0.3613366634 |    -0.1217018141    0.3613366565 | 
     403 |    -0.1213327153    0.3384956816 |    -0.1213327151    0.3384956752 | 
     404 |    -0.1192821458    0.2265319235 |    -0.1192821458    0.2265319195 | 
                          ------                             ------
     576 |     0.7447392291    0.0000000000 |     0.7447392292    0.0000000000 | 

                            |  Abs_value |  Threshold | Converged
     Delta_Free_energy/atom |   3.13E-05 |   1.00E-06 |        No
     Delta_Energy/atom      |   3.46E-05 |   1.00E-04 |       Yes
     Delta_Entropy/atom     |   3.26E-06 |   1.00E-04 |       Yes
     Commutator             |   6.45E-05 |   1.00E-05 |        No
     Delta_Fermi_level      |   6.18E-04 |   1.00E-03 |       Yes

  Line search of the free energy minimum:
  Step_type        Step             Free_energy   Predicted_free_energy
.   Initial    0.000000    -5718.19100364100541

Performing  Pulay mixing of Hamiltonian with coefficients:
                        Spin 1               Spin 2
                0.494028935996       0.494028920470
               -0.175446105806      -0.175446100810
               -0.468599337604      -0.468599323735
               -0.179797074011      -0.179797070104
               -0.269158458383      -0.269158452871
                0.317765477129       0.317765474621
                0.527364087219       0.527364080939
                0.753842475460       0.753842471489
Lambda-->       0.004187784654       0.004187784619     ... done

.    Trial1    0.035605    -5718.19122235708710

Performing  Pulay mixing of Hamiltonian with coefficients:
                        Spin 1               Spin 2
                0.494028935996       0.494028920471
               -0.175446105806      -0.175446100810
               -0.468599337604      -0.468599323735
               -0.179797074011      -0.179797070104
               -0.269158458383      -0.269158452871
                0.317765477129       0.317765474621
                0.527364087219       0.527364080939
                0.753842475460       0.753842471489
Lambda-->       0.004187784654       0.004187784619     ... done

.    Trial2    0.403971    -5718.18470874845480

Performing  Pulay mixing of Hamiltonian with coefficients:
                        Spin 1               Spin 2
                0.494028935996       0.494028920470
               -0.175446105806      -0.175446100810
               -0.468599337604      -0.468599323735
               -0.179797074011      -0.179797070104
               -0.269158458383      -0.269158452871
                0.317765477129       0.317765474621
                0.527364087219       0.527364080939
                0.753842475460       0.753842471489
Lambda-->       0.004187784654       0.004187784619     ... done

. Quadratic    0.069880    -5718.19124657777593    -5718.19129164016249

--------------------------------------------------------------------------------
  Iter                              Commutator    Free_energy(A=E-TS)     DeltaA
#    9                          0.000042221763   -5718.19124657777593  -2.43E-04

Step                       =       0.069879957251
Energy (E)                 =   -5718.090857554171
Entropy (-TS)              =      -0.100389023668
Free energy (A=E-TS)       =   -5718.191246577776
Est. 0K Energy 0.5*(E+A)   =   -5718.141052065974
Residual Non-orthogonality =       0.000000000000
Residual N_electrons       =      -0.000000000064

Spin          Integrated_Ne            Fermi_level     Delta_Fermi_level
   1       397.999999943336        -0.124181032572             -3.86E-04
   2       398.000000057178        -0.124181032572             -3.86E-04

                           Spin 1           |                 Spin 2           |
     Orb |    H-eigenvalues     Occupancies |    H-eigenvalues     Occupancies |
       1 |    -3.2228888944    1.0000000000 |    -3.2228888943    1.0000000000 | 
                          ------                             ------
     395 |    -0.1261835864    0.6329579352 |    -0.1261835857    0.6329578968 | 
     396 |    -0.1261484658    0.6307348502 |    -0.1261484660    0.6307348656 | 
     397 |    -0.1261472508    0.6306578431 |    -0.1261472510    0.6306578585 | 
     398 |    -0.1249449629    0.5517831322 |    -0.1249449632    0.5517831485 | 
                 - Gap at zero temperature - |     - Gap at zero temperature -
     399 |    -0.1243066039    0.5085416703 |    -0.1243066041    0.5085416868 | 
                  Finite temp. Fermi level   |      Finite temp. Fermi level  
     400 |    -0.1220803303    0.3608595710 |    -0.1220803305    0.3608595862 | 
     401 |    -0.1220690318    0.3601507731 |    -0.1220690321    0.3601507883 | 
     402 |    -0.1220500552    0.3589616640 |    -0.1220500554    0.3589616792 | 
     403 |    -0.1217495024    0.3403670438 |    -0.1217495026    0.3403670587 | 
     404 |    -0.1196872260    0.2274374028 |    -0.1196872262    0.2274374144 | 
                          ------                             ------
     576 |     0.7414046959    0.0000000000 |     0.7414046958    0.0000000000 | 

                            |  Abs_value |  Threshold | Converged
     Delta_Free_energy/atom |   5.40E-06 |   1.00E-06 |        No
     Delta_Energy/atom      |   4.88E-06 |   1.00E-04 |       Yes
     Delta_Entropy/atom     |   5.23E-07 |   1.00E-04 |       Yes
     Commutator             |   4.22E-05 |   1.00E-05 |        No
     Delta_Fermi_level      |   3.86E-04 |   1.00E-03 |       Yes

  Line search of the free energy minimum:
  Step_type        Step             Free_energy   Predicted_free_energy
.   Initial    0.000000    -5718.19124657777593

Performing  Pulay mixing of Hamiltonian with coefficients:
                        Spin 1               Spin 2
               -0.551686485113      -0.551686441969
                0.230814889718       0.230814875926
                0.536725927019       0.536725887074
                0.372572943103       0.372572922261
               -0.369345295764      -0.369345292334
               -0.518771471608      -0.518771440364
                0.029466721676       0.029466737953
                0.453501961275       0.453501963898
                0.816720809695       0.816720787556
Lambda-->       0.001903706236       0.001903706252     ... done

.    Trial1    0.069880    -5718.19128958694546

Performing  Pulay mixing of Hamiltonian with coefficients:
                        Spin 1               Spin 2
               -0.551686485113      -0.551686441969
                0.230814889718       0.230814875925
                0.536725927019       0.536725887074
                0.372572943103       0.372572922261
               -0.369345295764      -0.369345292334
               -0.518771471608      -0.518771440364
                0.029466721676       0.029466737953
                0.453501961275       0.453501963898
                0.816720809695       0.816720787556
Lambda-->       0.001903706236       0.001903706252     ... done

.    Trial2    0.425154    -5718.19040320189742

Performing  Pulay mixing of Hamiltonian with coefficients:
                        Spin 1               Spin 2
               -0.551686485113      -0.551686441969
                0.230814889718       0.230814875925
                0.536725927019       0.536725887074
                0.372572943103       0.372572922261
               -0.369345295764      -0.369345292334
               -0.518771471608      -0.518771440364
                0.029466721676       0.029466737953
                0.453501961275       0.453501963898
                0.816720809695       0.816720787556
Lambda-->       0.001903706236       0.001903706252     ... done

. Quadratic    0.077004    -5718.19129601353779    -5718.19128995821666

--------------------------------------------------------------------------------
  Iter                              Commutator    Free_energy(A=E-TS)     DeltaA
#   10                          0.000035827415   -5718.19129601353779  -4.94E-05

Step                       =       0.077003738432
Energy (E)                 =   -5718.090923335996
Entropy (-TS)              =      -0.100372677622
Free energy (A=E-TS)       =   -5718.191296013538
Est. 0K Energy 0.5*(E+A)   =   -5718.141109674767
Residual Non-orthogonality =       0.000000000000
Residual N_electrons       =      -0.000000000081

Spin          Integrated_Ne            Fermi_level     Delta_Fermi_level
   1       397.999999978159        -0.124439845096             -2.59E-04
   2       398.000000022492        -0.124439845096             -2.59E-04

                           Spin 1           |                 Spin 2           |
     Orb |    H-eigenvalues     Occupancies |    H-eigenvalues     Occupancies |
       1 |    -3.2225485141    1.0000000000 |    -3.2225485136    1.0000000000 | 
                          ------                             ------
     395 |    -0.1264325075    0.6323323901 |    -0.1264325078    0.6323324134 | 
     396 |    -0.1264220030    0.6316675880 |    -0.1264220034    0.6316676113 | 
     397 |    -0.1263929214    0.6298244738 |    -0.1263929209    0.6298244431 | 
     398 |    -0.1252036963    0.5517778075 |    -0.1252036967    0.5517778323 | 
                 - Gap at zero temperature - |     - Gap at zero temperature -
     399 |    -0.1245577843    0.5080226038 |    -0.1245577846    0.5080226288 | 
                  Finite temp. Fermi level   |      Finite temp. Fermi level  
     400 |    -0.1223339231    0.3605320433 |    -0.1223339235    0.3605320664 | 
     401 |    -0.1223237364    0.3598932145 |    -0.1223237359    0.3598931841 | 
     402 |    -0.1222982934    0.3582998086 |    -0.1222982937    0.3582998316 | 
     403 |    -0.1220130475    0.3406562375 |    -0.1220130470    0.3406562079 | 
     404 |    -0.1199116521    0.2257974670 |    -0.1199116516    0.2257974440 | 
                          ------                             ------
     576 |     0.7395868245    0.0000000000 |     0.7395868243    0.0000000000 | 

                            |  Abs_value |  Threshold | Converged
     Delta_Free_energy/atom |   1.10E-06 |   1.00E-06 |        No
     Delta_Energy/atom      |   1.46E-06 |   1.00E-04 |       Yes
     Delta_Entropy/atom     |   3.63E-07 |   1.00E-04 |       Yes
     Commutator             |   3.58E-05 |   1.00E-05 |        No
     Delta_Fermi_level      |   2.59E-04 |   1.00E-03 |       Yes
Finished EDFT density kernel iterations (  10)


Writing density kernel to file "Pd_44.dkn" ... done

Writing Hamiltonian to file "Pd_44.ham" ... done


>>> Density kernel optimised for the current NGWF basis:
     ~~~~~~~~~~~~~~~~~~~~~~~~~~~~~~~~~~~~~~~~~~~~~~~~~~~~~~~~~~~
     Total free energy           =  -5.71819129601354E+03  Eh
     [H,K] commutator            =   3.5827E-05
     ~~~~~~~~~~~~~~~~~~~~~~~~~~~~~~~~~~~~~~~~~~~~~~~~~~~~~~~~~~~


################################################################################
########################### NGWF CG iteration  002 #############################
################################################################################
****** Reciprocal space K.E. preconditioning with k_zero =  3.0000 a0^-1 *******

>>> Checking for convergence of NGWFs:   NOT CONVERGED
  ========================================================================
         NGWF RMS gradient =  1.2005E-04 >  2.0000E-06  | above tolerance
  ========================================================================

>>> Improving NGWFs using line search:
============ Calculation of NGWF S^-1 using Hotelling algorithm ================ 
         Iteration  |  Frobenius norm and Maximum abs value    (of I-S*S_n^-1)   
               1       0.20538973E+00     0.82534359E-02
               2       0.92751440E-03     0.29062320E-04
               3       0.66867985E-07     0.20497621E-08
               4       0.28226002E-12     0.28421709E-13
================================================================================
    Initial Ne1:     397.99659202
    Initial Ne2:     397.99659207
      Final Ne1:     397.99999998
      Final Ne2:     398.00000002
============ Calculation of NGWF S^-1 using Hotelling algorithm ================ 
         Iteration  |  Frobenius norm and Maximum abs value    (of I-S*S_n^-1)   
               1       0.38329117E+00     0.15268694E-01
               2       0.27753085E-02     0.81876593E-04
               3       0.60517111E-06     0.17818993E-07
               4       0.28059329E-12     0.21316282E-13
================================================================================
------------------------------- NGWF line search -------------------------------
RMS gradient                =       0.00012005395132
Trial step length           =               0.388329
Gradient along search dir.  =         -0.25206227140
Functional at step 0        =   -5718.19129601353779
Functional at step 1        =   -5718.27202535424931
Functional predicted        =   -5718.33093219410512
Selected quadratic step     =               1.107950
Conjugate gradients coeff.  =               0.238584
--------------------------- NGWF line search finished --------------------------
                                               
Writing NGWFs to file "Pd_44.tightbox_ngwfs"....  done

>>> Optimising kernel for current NGWFs:

--------------------------- Ensemble-DFT optimisation --------------------------
Running ScaLAPACK on   30 processor(s).

--------------------------------------------------------------------------------
  Iter                              Commutator    Free_energy(A=E-TS)     DeltaA
#    0                          0.000170343303   -5718.33108684324270  -1.40E-01

Step                       =       0.381966011250
Energy (E)                 =   -5718.230714165701
Entropy (-TS)              =      -0.100372677622
Free energy (A=E-TS)       =   -5718.331086843243
Est. 0K Energy 0.5*(E+A)   =   -5718.280900504472
Residual Non-orthogonality =       0.000000000000
Residual N_electrons       =      -0.000000000081

Spin          Integrated_Ne            Fermi_level     Delta_Fermi_level
   1       397.999999978159        -0.124439845096              9.00E+99
   2       398.000000022492        -0.124439845096              9.00E+99

                           Spin 1           |                 Spin 2           |
     Orb |    H-eigenvalues     Occupancies |    H-eigenvalues     Occupancies |
       1 |    -3.2225485141    1.0000000000 |    -3.2225485136    1.0000000000 | 
                          ------                             ------
     395 |    -0.1264325075    0.6323323901 |    -0.1264325078    0.6323324134 | 
     396 |    -0.1264220030    0.6316675880 |    -0.1264220034    0.6316676113 | 
     397 |    -0.1263929214    0.6298244738 |    -0.1263929209    0.6298244431 | 
     398 |    -0.1252036963    0.5517778075 |    -0.1252036967    0.5517778323 | 
                - Gap at zero temperature -
     399 |    -0.1245577843    0.5080226038 |    -0.1245577846    0.5080226288 | 
                                                   - Gap at zero temperature -
                  Finite temp. Fermi level   |      Finite temp. Fermi level  
     400 |    -0.1223339231    0.3605320433 |    -0.1223339235    0.3605320664 | 
     401 |    -0.1223237364    0.3598932145 |    -0.1223237359    0.3598931841 | 
     402 |    -0.1222982934    0.3582998086 |    -0.1222982937    0.3582998316 | 
     403 |    -0.1220130475    0.3406562375 |    -0.1220130470    0.3406562079 | 
     404 |    -0.1199116521    0.2257974670 |    -0.1199116516    0.2257974440 | 
                          ------                             ------
     576 |     0.7395868245    0.0000000000 |     0.7395868243    0.0000000000 | 

                            |  Abs_value |  Threshold | Converged
     Delta_Free_energy/atom |   3.11E-03 |   1.00E-06 |        No
     Delta_Energy/atom      |   3.11E-03 |   1.00E-04 |        No
     Delta_Entropy/atom     |     n.a.   |   1.00E-03 |      n.a.
     Commutator             |   1.70E-04 |   1.00E-05 |        No
     Delta_Fermi_level      |     n.a.   |   1.00E-03 |      n.a.

  Line search of the free energy minimum:
  Step_type        Step             Free_energy   Predicted_free_energy
.   Initial    0.000000    -5718.33108684324270

Performing  Pulay mixing of Hamiltonian with coefficients:
                        Spin 1               Spin 2
                1.000000000000       1.000000000000
Lambda-->       0.145501634368       0.145501633931     ... done

.    Trial1    0.381966    -5718.27046376895669

Performing  Pulay mixing of Hamiltonian with coefficients:
                        Spin 1               Spin 2
                1.000000000000       1.000000000000
Lambda-->       0.145501634368       0.145501633931     ... done

.    Trial2    0.145898    -5718.31877347366117

Performing  Pulay mixing of Hamiltonian with coefficients:
                        Spin 1               Spin 2
                1.000000000000       1.000000000000
Lambda-->       0.145501634368       0.145501633931     ... done

.    Trial3    0.055728    -5718.32262126745809

Performing  Pulay mixing of Hamiltonian with coefficients:
                        Spin 1               Spin 2
                1.000000000000       1.000000000000
Lambda-->       0.145501634368       0.145501633931     ... done

.    Trial4    0.021286    -5718.32203647668484

Performing  Pulay mixing of Hamiltonian with coefficients:
                        Spin 1               Spin 2
                1.000000000000       1.000000000000
Lambda-->       0.145501634368       0.145501633931     ... done

.   Quartic    0.103070    -5718.32157961297980    -5718.32855539881621

Performing  Pulay mixing of Hamiltonian with coefficients:
                        Spin 1               Spin 2
                1.000000000000       1.000000000000
Lambda-->       0.145501634368       0.145501633931     ... done

.    Trial6    0.000213    -5718.32112674638938

Performing  Pulay mixing of Hamiltonian with coefficients:
                        Spin 1               Spin 2
                1.000000000000       1.000000000000
Lambda-->       0.145501634368       0.145501633931     ... done

.  NoMinFnd    0.055728    -5718.32262126745809

--------------------------------------------------------------------------------
  Iter                              Commutator    Free_energy(A=E-TS)     DeltaA
#    1                          0.000132124475   -5718.32262126745809   8.47E-03

Step                       =       0.055728090001
Energy (E)                 =   -5718.222152146534
Entropy (-TS)              =      -0.100469120934
Free energy (A=E-TS)       =   -5718.322621267458
Est. 0K Energy 0.5*(E+A)   =   -5718.272386706996
Residual Non-orthogonality =       0.000000000000
Residual N_electrons       =      -0.000000000009

Spin          Integrated_Ne            Fermi_level     Delta_Fermi_level
   1       397.999999965590        -0.123591802940              8.48E-04
   2       398.000000034487        -0.123591802940              8.48E-04

                           Spin 1           |                 Spin 2           |
     Orb |    H-eigenvalues     Occupancies |    H-eigenvalues     Occupancies |
       1 |    -3.2211023162    1.0000000000 |    -3.2211023158    1.0000000000 | 
                          ------                             ------
     395 |    -0.1255854264    0.6323931902 |    -0.1255854269    0.6323932242 | 
     396 |    -0.1255623759    0.6309338233 |    -0.1255623756    0.6309338019 | 
     397 |    -0.1254984805    0.6268760207 |    -0.1254984802    0.6268759991 | 
     398 |    -0.1243923988    0.5542494052 |    -0.1243923994    0.5542494415 | 
                - Gap at zero temperature -
     399 |    -0.1236718428    0.5054448243 |    -0.1236718434    0.5054448611 | 
                                                   - Gap at zero temperature -
                  Finite temp. Fermi level   |      Finite temp. Fermi level  
     400 |    -0.1214217785    0.3565203659 |    -0.1214217790    0.3565203999 | 
     401 |    -0.1214110113    0.3558484884 |    -0.1214110110    0.3558484677 | 
     402 |    -0.1213510240    0.3521156705 |    -0.1213510246    0.3521157043 | 
     403 |    -0.1212314044    0.3447261493 |    -0.1212314040    0.3447261289 | 
     404 |    -0.1190751168    0.2263453126 |    -0.1190751165    0.2263452969 | 
                          ------                             ------
     576 |     0.7363365718    0.0000000000 |     0.7363365713    0.0000000000 | 

                            |  Abs_value |  Threshold | Converged
     Delta_Free_energy/atom |   1.88E-04 |   1.00E-06 |        No
     Delta_Energy/atom      |   1.90E-04 |   1.00E-04 |        No
     Delta_Entropy/atom     |   2.14E-06 |   1.00E-04 |       Yes
     Commutator             |   1.32E-04 |   1.00E-05 |        No
     Delta_Fermi_level      |   8.48E-04 |   1.00E-03 |       Yes

  Line search of the free energy minimum:
  Step_type        Step             Free_energy   Predicted_free_energy
.   Initial    0.000000    -5718.32262126745809

Performing  Pulay mixing of Hamiltonian with coefficients:
                        Spin 1               Spin 2
                1.000000000000       1.000000000000
Lambda-->       0.075458893102       0.075458892873     ... done

.    Trial1    0.055728    -5718.32257373412085

Performing  Pulay mixing of Hamiltonian with coefficients:
                        Spin 1               Spin 2
                1.000000000000       1.000000000000
Lambda-->       0.075458893102       0.075458892873     ... done

.    Trial2    0.021286    -5718.32317887025874

Performing  Pulay mixing of Hamiltonian with coefficients:
                        Spin 1               Spin 2
                1.000000000000       1.000000000000
Lambda-->       0.075458893102       0.075458892873     ... done

. Quadratic    0.027321    -5718.32320761373740    -5718.32320747086760

--------------------------------------------------------------------------------
  Iter                              Commutator    Free_energy(A=E-TS)     DeltaA
#    2                          0.000121008229   -5718.32320761373740  -5.86E-04

Step                       =       0.027320996181
Energy (E)                 =   -5718.222763858555
Entropy (-TS)              =      -0.100443755226
Free energy (A=E-TS)       =   -5718.323207613737
Est. 0K Energy 0.5*(E+A)   =   -5718.272985736146
Residual Non-orthogonality =       0.000000000000
Residual N_electrons       =      -0.000000000043

Spin          Integrated_Ne            Fermi_level     Delta_Fermi_level
   1       398.000000023404        -0.123355415804              2.36E-04
   2       397.999999976948        -0.123355415804              2.36E-04

                           Spin 1           |                 Spin 2           |
     Orb |    H-eigenvalues     Occupancies |    H-eigenvalues     Occupancies |
       1 |    -3.2211440508    1.0000000000 |    -3.2211440507    1.0000000000 | 
                          ------                             ------
     395 |    -0.1253385781    0.6317311758 |    -0.1253385786    0.6317312074 | 
     396 |    -0.1253200508    0.6305574874 |    -0.1253200513    0.6305575190 | 
     397 |    -0.1252485804    0.6260155363 |    -0.1252485791    0.6260154536 | 
     398 |    -0.1241254744    0.5521955249 |    -0.1241254749    0.5521955586 | 
                - Gap at zero temperature -
     399 |    -0.1234267301    0.5048512963 |    -0.1234267306    0.5048513303 | 
                                                   - Gap at zero temperature -
                  Finite temp. Fermi level   |      Finite temp. Fermi level  
     400 |    -0.1211825354    0.3563421003 |    -0.1211825359    0.3563421316 | 
     401 |    -0.1211718417    0.3556749492 |    -0.1211718413    0.3556749244 | 
     402 |    -0.1211159730    0.3521986173 |    -0.1211159735    0.3521986484 | 
     403 |    -0.1209612109    0.3426511069 |    -0.1209612105    0.3426510825 | 
     404 |    -0.1188341081    0.2261251617 |    -0.1188341077    0.2261251429 | 
                          ------                             ------
     576 |     0.7354483159    0.0000000000 |     0.7354483154    0.0000000000 | 

                            |  Abs_value |  Threshold | Converged
     Delta_Free_energy/atom |   1.30E-05 |   1.00E-06 |        No
     Delta_Energy/atom      |   1.36E-05 |   1.00E-04 |       Yes
     Delta_Entropy/atom     |   5.64E-07 |   1.00E-04 |       Yes
     Commutator             |   1.21E-04 |   1.00E-05 |        No
     Delta_Fermi_level      |   2.36E-04 |   1.00E-03 |       Yes

  Line search of the free energy minimum:
  Step_type        Step             Free_energy   Predicted_free_energy
.   Initial    0.000000    -5718.32320761373740

Performing  Pulay mixing of Hamiltonian with coefficients:
                        Spin 1               Spin 2
                0.276876323459       0.276876335630
                0.723123676541       0.723123664370
Lambda-->       0.066097330009       0.066097330087     ... done

.    Trial1    0.027321    -5718.32356639323280

Performing  Pulay mixing of Hamiltonian with coefficients:
                        Spin 1               Spin 2
                0.276876323459       0.276876335630
                0.723123676541       0.723123664370
Lambda-->       0.066097330009       0.066097330087     ... done

.    Trial2    0.398851    -5718.31584548971114

Performing  Pulay mixing of Hamiltonian with coefficients:
                        Spin 1               Spin 2
                0.276876323459       0.276876335630
                0.723123676541       0.723123664370
Lambda-->       0.066097330009       0.066097330087     ... done

. Quadratic    0.090883    -5718.32399344745863    -5718.32390991058310

--------------------------------------------------------------------------------
  Iter                              Commutator    Free_energy(A=E-TS)     DeltaA
#    3                          0.000109627927   -5718.32399344745863  -7.86E-04

Step                       =       0.090882539401
Energy (E)                 =   -5718.223590651060
Entropy (-TS)              =      -0.100402796308
Free energy (A=E-TS)       =   -5718.323993447459
Est. 0K Energy 0.5*(E+A)   =   -5718.273792049259
Residual Non-orthogonality =       0.000000000000
Residual N_electrons       =       0.000000000091

Spin          Integrated_Ne            Fermi_level     Delta_Fermi_level
   1       397.999999976489        -0.122642815594              7.13E-04
   2       398.000000022767        -0.122642815594              7.13E-04

                           Spin 1           |                 Spin 2           |
     Orb |    H-eigenvalues     Occupancies |    H-eigenvalues     Occupancies |
       1 |    -3.2210586060    1.0000000000 |    -3.2210586060    1.0000000000 | 
                          ------                             ------
     395 |    -0.1245975218    0.6299278721 |    -0.1245975217    0.6299278689 | 
     396 |    -0.1245843949    0.6290947759 |    -0.1245843948    0.6290947727 | 
     397 |    -0.1244957602    0.6234496887 |    -0.1244957592    0.6234496280 | 
     398 |    -0.1233462865    0.5477108676 |    -0.1233462873    0.5477109254 | 
                - Gap at zero temperature -
     399 |    -0.1226864277    0.5029668530 |    -0.1226864285    0.5029669116 | 
                                                   - Gap at zero temperature -
                  Finite temp. Fermi level   |      Finite temp. Fermi level  
     400 |    -0.1204558906    0.3554660126 |    -0.1204558906    0.3554660111 | 
     401 |    -0.1204435267    0.3546955669 |    -0.1204435258    0.3546955094 | 
     402 |    -0.1203999215    0.3519843777 |    -0.1203999215    0.3519843763 | 
     403 |    -0.1201797676    0.3384441168 |    -0.1201797676    0.3384441155 | 
     404 |    -0.1181120999    0.2256774872 |    -0.1181120990    0.2256774441 | 
                          ------                             ------
     576 |     0.7328964325    0.0000000000 |     0.7328964323    0.0000000000 | 

                            |  Abs_value |  Threshold | Converged
     Delta_Free_energy/atom |   1.75E-05 |   1.00E-06 |        No
     Delta_Energy/atom      |   1.84E-05 |   1.00E-04 |       Yes
     Delta_Entropy/atom     |   9.10E-07 |   1.00E-04 |       Yes
     Commutator             |   1.10E-04 |   1.00E-05 |        No
     Delta_Fermi_level      |   7.13E-04 |   1.00E-03 |       Yes

  Line search of the free energy minimum:
  Step_type        Step             Free_energy   Predicted_free_energy
.   Initial    0.000000    -5718.32399344745863

Performing  Pulay mixing of Hamiltonian with coefficients:
                        Spin 1               Spin 2
               -1.518960909953      -1.518960893829
                0.781332945829       0.781332934852
                1.737627964124       1.737627958977
Lambda-->       0.041710369610       0.041710369862     ... done

.    Trial1    0.090883    -5718.32423311176535

Performing  Pulay mixing of Hamiltonian with coefficients:
                        Spin 1               Spin 2
               -1.518960909953      -1.518960893829
                0.781332945829       0.781332934852
                1.737627964124       1.737627958977
Lambda-->       0.041710369610       0.041710369862     ... done

.    Trial2    0.438135    -5718.25676401233068

Performing  Pulay mixing of Hamiltonian with coefficients:
                        Spin 1               Spin 2
               -1.518960909953      -1.518960893829
                0.781332945829       0.781332934852
                1.737627964124       1.737627958977
Lambda-->       0.041710369610       0.041710369862     ... done

. Quadratic    0.048375    -5718.32524558905698    -5718.32504527688707

--------------------------------------------------------------------------------
  Iter                              Commutator    Free_energy(A=E-TS)     DeltaA
#    4                          0.000071404923   -5718.32524558905698  -1.25E-03

Step                       =       0.048374764481
Energy (E)                 =   -5718.224835248183
Entropy (-TS)              =      -0.100410340886
Free energy (A=E-TS)       =   -5718.325245589057
Est. 0K Energy 0.5*(E+A)   =   -5718.275040418620
Residual Non-orthogonality =       0.000000000000
Residual N_electrons       =      -0.000000000012

Spin          Integrated_Ne            Fermi_level     Delta_Fermi_level
   1       397.999999986884        -0.121483672488              1.16E-03
   2       398.000000013211        -0.121483672488              1.16E-03

                           Spin 1           |                 Spin 2           |
     Orb |    H-eigenvalues     Occupancies |    H-eigenvalues     Occupancies |
       1 |    -3.2204670470    1.0000000000 |    -3.2204670467    1.0000000000 | 
                          ------                             ------
     395 |    -0.1234059829    0.6278704905 |    -0.1234059841    0.6278705636 | 
     396 |    -0.1233806403    0.6262577961 |    -0.1233806405    0.6262578124 | 
     397 |    -0.1232827465    0.6200021491 |    -0.1232827459    0.6200021081 | 
     398 |    -0.1221319766    0.5439895008 |    -0.1221319768    0.5439895159 | 
                - Gap at zero temperature -
     399 |    -0.1214905466    0.5004676395 |    -0.1214905468    0.5004676536 | 
                                                   - Gap at zero temperature -
                  Finite temp. Fermi level   |      Finite temp. Fermi level  
     400 |    -0.1192556799    0.3529098262 |    -0.1192556800    0.3529098355 | 
     401 |    -0.1192441632    0.3521944890 |    -0.1192441624    0.3521944428 | 
     402 |    -0.1191848162    0.3485188300 |    -0.1191848164    0.3485188392 | 
     403 |    -0.1189859736    0.3363361713 |    -0.1189859728    0.3363361257 | 
     404 |    -0.1169380148    0.2249677606 |    -0.1169380148    0.2249677649 | 
                          ------                             ------
     576 |     0.7286952917    0.0000000000 |     0.7286952914    0.0000000000 | 

                            |  Abs_value |  Threshold | Converged
     Delta_Free_energy/atom |   2.78E-05 |   1.00E-06 |        No
     Delta_Energy/atom      |   2.77E-05 |   1.00E-04 |       Yes
     Delta_Entropy/atom     |   1.68E-07 |   1.00E-04 |       Yes
     Commutator             |   7.14E-05 |   1.00E-05 |        No
     Delta_Fermi_level      |   1.16E-03 |   1.00E-03 |        No

  Line search of the free energy minimum:
  Step_type        Step             Free_energy   Predicted_free_energy
.   Initial    0.000000    -5718.32524558905698

Performing  Pulay mixing of Hamiltonian with coefficients:
                        Spin 1               Spin 2
               -0.697850021555      -0.697850029318
               -0.136717430814      -0.136717427859
                0.777957801904       0.777957809147
                1.056609650464       1.056609648029
Lambda-->       0.019013060852       0.019013060950     ... done

.    Trial1    0.048375    -5718.32564830018327

Performing  Pulay mixing of Hamiltonian with coefficients:
                        Spin 1               Spin 2
               -0.697850021555      -0.697850029318
               -0.136717430814      -0.136717427859
                0.777957801904       0.777957809147
                1.056609650464       1.056609648029
Lambda-->       0.019013060852       0.019013060950     ... done

.    Trial2    0.411863    -5718.32232938226934

Performing  Pulay mixing of Hamiltonian with coefficients:
                        Spin 1               Spin 2
               -0.697850021555      -0.697850029318
               -0.136717430814      -0.136717427859
                0.777957801904       0.777957809147
                1.056609650464       1.056609648029
Lambda-->       0.019013060852       0.019013060950     ... done

. Quadratic    0.122399    -5718.32555777462949    -5718.32588053743711

Performing  Pulay mixing of Hamiltonian with coefficients:
                        Spin 1               Spin 2
               -0.697850021555      -0.697850029318
               -0.136717430814      -0.136717427859
                0.777957801904       0.777957809147
                1.056609650464       1.056609648029
Lambda-->       0.019013060852       0.019013060950     ... done

.     Cubic    0.075354    -5718.32564922459642    -5718.32570254392158

--------------------------------------------------------------------------------
  Iter                              Commutator    Free_energy(A=E-TS)     DeltaA
#    5                          0.000058173201   -5718.32564922459642  -4.04E-04

Step                       =       0.075354382286
Energy (E)                 =   -5718.225252023735
Entropy (-TS)              =      -0.100397200811
Free energy (A=E-TS)       =   -5718.325649224596
Est. 0K Energy 0.5*(E+A)   =   -5718.275450624165
Residual Non-orthogonality =       0.000000000000
Residual N_electrons       =       0.000000000050

Spin          Integrated_Ne            Fermi_level     Delta_Fermi_level
   1       398.000000009764        -0.120654825493              8.29E-04
   2       397.999999989824        -0.120654825493              8.29E-04

                           Spin 1           |                 Spin 2           |
     Orb |    H-eigenvalues     Occupancies |    H-eigenvalues     Occupancies |
       1 |    -3.2203887080    1.0000000000 |    -3.2203887074    1.0000000000 | 
                          ------                             ------
     394 |    -0.1260333544    0.8120804296 |    -0.1260333551    0.8120804605 | 
     395 |    -0.1225408507    0.6255605912 |    -0.1225408506    0.6255605791 | 
     396 |    -0.1225257289    0.6245962408 |    -0.1225257287    0.6245962286 | 
     397 |    -0.1224215433    0.6179255988 |    -0.1224215423    0.6179255317 | 
     398 |    -0.1212463603    0.5401549012 |    -0.1212463609    0.5401549436 | 
                - Gap at zero temperature -
                  Finite temp. Fermi level   |      Finite temp. Fermi level  
     399 |    -0.1206417538    0.4991107483 |    -0.1206417544    0.4991107899 | 
                                                   - Gap at zero temperature -
     400 |    -0.1184084245    0.3517667448 |    -0.1184084251    0.3517667795 | 
     401 |    -0.1183958027    0.3509839631 |    -0.1183958024    0.3509839450 | 
     402 |    -0.1183316921    0.3470203753 |    -0.1183316919    0.3470203572 | 
     403 |    -0.1180899639    0.3322689760 |    -0.1180899636    0.3322689579 | 
                          ------                             ------
     576 |     0.7239140719    0.0000000000 |     0.7239140714    0.0000000000 | 

                            |  Abs_value |  Threshold | Converged
     Delta_Free_energy/atom |   8.97E-06 |   1.00E-06 |        No
     Delta_Energy/atom      |   9.26E-06 |   1.00E-04 |       Yes
     Delta_Entropy/atom     |   2.92E-07 |   1.00E-04 |       Yes
     Commutator             |   5.82E-05 |   1.00E-05 |        No
     Delta_Fermi_level      |   8.29E-04 |   1.00E-03 |       Yes

  Line search of the free energy minimum:
  Step_type        Step             Free_energy   Predicted_free_energy
.   Initial    0.000000    -5718.32564922459642

Performing  Pulay mixing of Hamiltonian with coefficients:
                        Spin 1               Spin 2
               -0.485581894083      -0.485581899741
                0.887987913656       0.887987927353
                0.342278324132       0.342278323581
               -2.020426604447      -2.020426652177
                2.275742260742       2.275742300984
Lambda-->       0.015410040491       0.015410040417     ... done

.    Trial1    0.075354    -5718.32537996765313

Performing  Pulay mixing of Hamiltonian with coefficients:
                        Spin 1               Spin 2
               -0.485581894083      -0.485581899741
                0.887987913656       0.887987927353
                0.342278324132       0.342278323581
               -2.020426604447      -2.020426652177
                2.275742260742       2.275742300984
Lambda-->       0.015410040491       0.015410040417     ... done

.    Trial2    0.028783    -5718.32578012595150

Performing  Pulay mixing of Hamiltonian with coefficients:
                        Spin 1               Spin 2
               -0.485581894083      -0.485581899741
                0.887987913656       0.887987927353
                0.342278324132       0.342278323581
               -2.020426604447      -2.020426652177
                2.275742260742       2.275742300984
Lambda-->       0.015410040491       0.015410040417     ... done

. Quadratic    0.027432    -5718.32578123600979    -5718.32578044429465

--------------------------------------------------------------------------------
  Iter                              Commutator    Free_energy(A=E-TS)     DeltaA
#    6                          0.000048181833   -5718.32578123600979  -1.32E-04

Step                       =       0.027431672585
Energy (E)                 =   -5718.225360531498
Entropy (-TS)              =      -0.100420704534
Free energy (A=E-TS)       =   -5718.325781236010
Est. 0K Energy 0.5*(E+A)   =   -5718.275570883754
Residual Non-orthogonality =       0.000000000000
Residual N_electrons       =      -0.000000000022

Spin          Integrated_Ne            Fermi_level     Delta_Fermi_level
   1       397.999999972484        -0.120642882470              1.19E-05
   2       398.000000027694        -0.120642882470              1.19E-05

                           Spin 1           |                 Spin 2           |
     Orb |    H-eigenvalues     Occupancies |    H-eigenvalues     Occupancies |
       1 |    -3.2207308930    1.0000000000 |    -3.2207308929    1.0000000000 | 
                          ------                             ------
     394 |    -0.1260672509    0.8139765812 |    -0.1260672514    0.8139766010 | 
     395 |    -0.1225141873    0.6246218559 |    -0.1225141877    0.6246218827 | 
     396 |    -0.1225004881    0.6237474008 |    -0.1225004885    0.6237474277 | 
     397 |    -0.1223927955    0.6168453958 |    -0.1223927950    0.6168453659 | 
     398 |    -0.1212013065    0.5379161378 |    -0.1212013069    0.5379161648 | 
                - Gap at zero temperature -
                  Finite temp. Fermi level   |      Finite temp. Fermi level  
     399 |    -0.1206236797    0.4986936530 |    -0.1206236800    0.4986936795 | 
                                                   - Gap at zero temperature -
     400 |    -0.1184079694    0.3524798958 |    -0.1184079698    0.3524799177 | 
     401 |    -0.1183952720    0.3516916987 |    -0.1183952715    0.3516916657 | 
     402 |    -0.1183501954    0.3489000886 |    -0.1183501957    0.3489001103 | 
     403 |    -0.1180657995    0.3315315437 |    -0.1180657990    0.3315315113 | 
                          ------                             ------
     576 |     0.7209709487    0.0000000000 |     0.7209709485    0.0000000000 | 

                            |  Abs_value |  Threshold | Converged
     Delta_Free_energy/atom |   2.93E-06 |   1.00E-06 |        No
     Delta_Energy/atom      |   2.41E-06 |   1.00E-04 |       Yes
     Delta_Entropy/atom     |   5.22E-07 |   1.00E-04 |       Yes
     Commutator             |   4.82E-05 |   1.00E-05 |        No
     Delta_Fermi_level      |   1.19E-05 |   1.00E-03 |       Yes

  Line search of the free energy minimum:
  Step_type        Step             Free_energy   Predicted_free_energy
.   Initial    0.000000    -5718.32578123600979

Performing  Pulay mixing of Hamiltonian with coefficients:
                        Spin 1               Spin 2
                0.906832852251       0.906832862236
                0.984506733934       0.984506781166
               -1.168097214220      -1.168097226877
               -3.634244932267      -3.634245052131
                0.790015385394       0.790015463121
                3.120987174907       3.120987172484
Lambda-->       0.005992150627       0.005992150206     ... done

.    Trial1    0.027432    -5718.32596176763218

Performing  Pulay mixing of Hamiltonian with coefficients:
                        Spin 1               Spin 2
                0.906832852251       0.906832862236
                0.984506733934       0.984506781166
               -1.168097214220      -1.168097226877
               -3.634244932267      -3.634245052131
                0.790015385394       0.790015463121
                3.120987174907       3.120987172484
Lambda-->       0.005992150627       0.005992150206     ... done

.    Trial2    0.398920    -5718.30904140346320

Performing  Pulay mixing of Hamiltonian with coefficients:
                        Spin 1               Spin 2
                0.906832852251       0.906832862236
                0.984506733934       0.984506781166
               -1.168097214220      -1.168097226877
               -3.634244932267      -3.634245052131
                0.790015385394       0.790015463121
                3.120987174907       3.120987172484
Lambda-->       0.005992150627       0.005992150206     ... done

. Quadratic    0.038897    -5718.32597276559318    -5718.32597894599894

--------------------------------------------------------------------------------
  Iter                              Commutator    Free_energy(A=E-TS)     DeltaA
#    7                          0.000030582259   -5718.32597276559318  -1.92E-04

Step                       =       0.038897234818
Energy (E)                 =   -5718.225475307338
Entropy (-TS)              =      -0.100497458191
Free energy (A=E-TS)       =   -5718.325972765593
Est. 0K Energy 0.5*(E+A)   =   -5718.275724036466
Residual Non-orthogonality =       0.000000000000
Residual N_electrons       =       0.000000000063

Spin          Integrated_Ne            Fermi_level     Delta_Fermi_level
   1       398.000000041138        -0.120612402374              3.05E-05
   2       397.999999958338        -0.120612402374              3.05E-05

                           Spin 1           |                 Spin 2           |
     Orb |    H-eigenvalues     Occupancies |    H-eigenvalues     Occupancies |
       1 |    -3.2217462049    1.0000000000 |    -3.2217462048    1.0000000000 | 
                          ------                             ------
     394 |    -0.1260628417    0.8150484023 |    -0.1260628421    0.8150484173 | 
     395 |    -0.1224847075    0.6246856736 |    -0.1224847070    0.6246856404 | 
     396 |    -0.1224612872    0.6231903099 |    -0.1224612876    0.6231903338 | 
     397 |    -0.1223563640    0.6164625672 |    -0.1223563635    0.6164625338 | 
     398 |    -0.1211593691    0.5371411016 |    -0.1211593686    0.5371410667 | 
                - Gap at zero temperature -
                  Finite temp. Fermi level   |      Finite temp. Fermi level  
     399 |    -0.1205902836    0.4984952834 |    -0.1205902840    0.4984953092 | 
                                                   - Gap at zero temperature -
     400 |    -0.1183857309    0.3529919276 |    -0.1183857313    0.3529919514 | 
     401 |    -0.1183732470    0.3522164632 |    -0.1183732465    0.3522164315 | 
     402 |    -0.1183150276    0.3486103660 |    -0.1183150280    0.3486103897 | 
     403 |    -0.1180055854    0.3297408539 |    -0.1180055849    0.3297408233 | 
                          ------                             ------
     576 |     0.7091405801    0.0000000000 |     0.7091405795    0.0000000000 | 

                            |  Abs_value |  Threshold | Converged
     Delta_Free_energy/atom |   4.26E-06 |   1.00E-06 |        No
     Delta_Energy/atom      |   2.55E-06 |   1.00E-04 |       Yes
     Delta_Entropy/atom     |   1.71E-06 |   1.00E-04 |       Yes
     Commutator             |   3.06E-05 |   1.00E-05 |        No
     Delta_Fermi_level      |   3.05E-05 |   1.00E-03 |       Yes

  Line search of the free energy minimum:
  Step_type        Step             Free_energy   Predicted_free_energy
.   Initial    0.000000    -5718.32597276559318

Performing  Pulay mixing of Hamiltonian with coefficients:
                        Spin 1               Spin 2
                0.328303173338       0.328303165217
               -0.158955319161      -0.158955299073
               -0.318479741946      -0.318479731480
                0.131692054462       0.131692026566
               -1.045987748748      -1.045987707407
                0.903743837903       0.903743831427
                1.159683744151       1.159683714750
Lambda-->       0.002129640616       0.002129640429     ... done

.    Trial1    0.038897    -5718.32601918429827

Performing  Pulay mixing of Hamiltonian with coefficients:
                        Spin 1               Spin 2
                0.328303173338       0.328303165217
               -0.158955319161      -0.158955299073
               -0.318479741946      -0.318479731480
                0.131692054462       0.131692026566
               -1.045987748748      -1.045987707407
                0.903743837903       0.903743831427
                1.159683744151       1.159683714750
Lambda-->       0.002129640616       0.002129640429     ... done

.    Trial2    0.406006    -5718.32032358065680

Performing  Pulay mixing of Hamiltonian with coefficients:
                        Spin 1               Spin 2
                0.328303173338       0.328303165217
               -0.158955319161      -0.158955299073
               -0.318479741946      -0.318479731480
                0.131692054462       0.131692026566
               -1.045987748748      -1.045987707407
                0.903743837903       0.903743831427
                1.159683744151       1.159683714750
Lambda-->       0.002129640616       0.002129640429     ... done

. Quadratic    0.033948    -5718.32601609780249    -5718.32602019233673

Performing  Pulay mixing of Hamiltonian with coefficients:
                        Spin 1               Spin 2
                0.328303173338       0.328303165217
               -0.158955319161      -0.158955299073
               -0.318479741946      -0.318479731480
                0.131692054462       0.131692026566
               -1.045987748748      -1.045987707407
                0.903743837903       0.903743831427
                1.159683744151       1.159683714750
Lambda-->       0.002129640616       0.002129640429     ... done

.     Cubic    0.051530    -5718.32601722565050    -5718.32602258515726

Performing  Pulay mixing of Hamiltonian with coefficients:
                        Spin 1               Spin 2
                0.328303173338       0.328303165217
               -0.158955319161      -0.158955299073
               -0.318479741946      -0.318479731480
                0.131692054462       0.131692026566
               -1.045987748748      -1.045987707407
                0.903743837903       0.903743831427
                1.159683744151       1.159683714750
Lambda-->       0.002129640616       0.002129640429     ... done

.   Quartic    0.043810    -5718.32602010141909    -5718.32602028032579

--------------------------------------------------------------------------------
  Iter                              Commutator    Free_energy(A=E-TS)     DeltaA
#    8                          0.000025315292   -5718.32602010141909  -4.73E-05

Step                       =       0.043810250279
Energy (E)                 =   -5718.225452775519
Entropy (-TS)              =      -0.100567325835
Free energy (A=E-TS)       =   -5718.326020101419
Est. 0K Energy 0.5*(E+A)   =   -5718.275736438469
Residual Non-orthogonality =       0.000000000000
Residual N_electrons       =       0.000000000064

Spin          Integrated_Ne            Fermi_level     Delta_Fermi_level
   1       398.000000037104        -0.120606206566              6.20E-06
   2       397.999999962364        -0.120606206566              6.20E-06

                           Spin 1           |                 Spin 2           |
     Orb |    H-eigenvalues     Occupancies |    H-eigenvalues     Occupancies |
       1 |    -3.2221127914    1.0000000000 |    -3.2221127919    1.0000000000 | 
                          ------                             ------
     394 |    -0.1260652906    0.8154027432 |    -0.1260652912    0.8154027695 | 
     395 |    -0.1224718736    0.6242620759 |    -0.1224718742    0.6242621166 | 
     396 |    -0.1224602678    0.6235210215 |    -0.1224602676    0.6235210082 | 
     397 |    -0.1223234199    0.6147401756 |    -0.1223234197    0.6147401622 | 
     398 |    -0.1211441679    0.5365317942 |    -0.1211441677    0.5365317800 | 
                                                   - Gap at zero temperature -
                  Finite temp. Fermi level   |      Finite temp. Fermi level  
     399 |    -0.1205658019    0.4972513366 |    -0.1205658017    0.4972513224 | 
                - Gap at zero temperature -
     400 |    -0.1183740022    0.3526481430 |    -0.1183740020    0.3526481298 | 
     401 |    -0.1183612683    0.3518575123 |    -0.1183612681    0.3518574992 | 
     402 |    -0.1183074100    0.3485225160 |    -0.1183074098    0.3485225029 | 
     403 |    -0.1180125464    0.3305325994 |    -0.1180125462    0.3305325866 | 
                          ------                             ------
     576 |     0.7039935055    0.0000000000 |     0.7039935052    0.0000000000 | 

                            |  Abs_value |  Threshold | Converged
     Delta_Free_energy/atom |   1.05E-06 |   1.00E-06 |        No
     Delta_Energy/atom      |   5.01E-07 |   1.00E-04 |       Yes
     Delta_Entropy/atom     |   1.55E-06 |   1.00E-04 |       Yes
     Commutator             |   2.53E-05 |   1.00E-05 |        No
     Delta_Fermi_level      |   6.20E-06 |   1.00E-03 |       Yes

  Line search of the free energy minimum:
  Step_type        Step             Free_energy   Predicted_free_energy
.   Initial    0.000000    -5718.32602010141909

Performing  Pulay mixing of Hamiltonian with coefficients:
                        Spin 1               Spin 2
               -0.134718214798      -0.134718212885
               -0.346910295356      -0.346910302052
                0.223024768589       0.223024769829
                1.140615504669       1.140615529286
               -0.809686132572      -0.809686159871
               -0.441346269305      -0.441346250731
                0.517364185451       0.517364203791
                0.851656453321       0.851656422634
Lambda-->       0.001031237977       0.001031237932     ... done

.    Trial1    0.043810    -5718.32604934374740

Performing  Pulay mixing of Hamiltonian with coefficients:
                        Spin 1               Spin 2
               -0.134718214798      -0.134718212885
               -0.346910295356      -0.346910302052
                0.223024768589       0.223024769829
                1.140615504669       1.140615529286
               -0.809686132572      -0.809686159871
               -0.441346269305      -0.441346250731
                0.517364185451       0.517364203791
                0.851656453321       0.851656422634
Lambda-->       0.001031237977       0.001031237932     ... done

.    Trial2    0.409042    -5718.32162823064846

Performing  Pulay mixing of Hamiltonian with coefficients:
                        Spin 1               Spin 2
               -0.134718214798      -0.134718212885
               -0.346910295356      -0.346910302052
                0.223024768589       0.223024769829
                1.140615504669       1.140615529286
               -0.809686132572      -0.809686159871
               -0.441346269305      -0.441346250731
                0.517364185451       0.517364203791
                0.851656453321       0.851656422634
Lambda-->       0.001031237977       0.001031237932     ... done

. Quadratic    0.032593    -5718.32605260794207    -5718.32605327254169

--------------------------------------------------------------------------------
  Iter                              Commutator    Free_energy(A=E-TS)     DeltaA
#    9                          0.000020321095   -5718.32605260794207  -3.25E-05

Step                       =       0.032593240090
Energy (E)                 =   -5718.225458155164
Entropy (-TS)              =      -0.100594452686
Free energy (A=E-TS)       =   -5718.326052607942
Est. 0K Energy 0.5*(E+A)   =   -5718.275755381554
Residual Non-orthogonality =       0.000000000000
Residual N_electrons       =       0.000000000091

Spin          Integrated_Ne            Fermi_level     Delta_Fermi_level
   1       398.000000069439        -0.120652107480             -4.59E-05
   2       397.999999929809        -0.120652107480             -4.59E-05

                           Spin 1           |                 Spin 2           |
     Orb |    H-eigenvalues     Occupancies |    H-eigenvalues     Occupancies |
       1 |    -3.2222409467    1.0000000000 |    -3.2222409464    1.0000000000 | 
                          ------                             ------
     394 |    -0.1261130392    0.8154784118 |    -0.1261130385    0.8154783848 | 
     395 |    -0.1225218838    0.6245243283 |    -0.1225218841    0.6245243444 | 
     396 |    -0.1225063261    0.6235310719 |    -0.1225063254    0.6235310292 | 
     397 |    -0.1223593847    0.6140996302 |    -0.1223593841    0.6140995871 | 
     398 |    -0.1211896779    0.5365053424 |    -0.1211896781    0.5365053593 | 
                                                   - Gap at zero temperature -
                  Finite temp. Fermi level   |      Finite temp. Fermi level  
     399 |    -0.1206044932    0.4967608922 |    -0.1206044926    0.4967608466 | 
                - Gap at zero temperature -
     400 |    -0.1184167765    0.3524539414 |    -0.1184167768    0.3524539567 | 
     401 |    -0.1184040028    0.3516610335 |    -0.1184040030    0.3516610487 | 
     402 |    -0.1183529197    0.3484983482 |    -0.1183529200    0.3484983633 | 
     403 |    -0.1180670395    0.3310501754 |    -0.1180670398    0.3310501902 | 
                          ------                             ------
     576 |     0.7023320287    0.0000000000 |     0.7023320287    0.0000000000 | 

                            |  Abs_value |  Threshold | Converged
     Delta_Free_energy/atom |   7.22E-07 |   1.00E-06 |       Yes
     Delta_Energy/atom      |   1.20E-07 |   1.00E-04 |       Yes
     Delta_Entropy/atom     |   6.03E-07 |   1.00E-04 |       Yes
     Commutator             |   2.03E-05 |   1.00E-05 |        No
     Delta_Fermi_level      |   4.59E-05 |   1.00E-03 |       Yes

  Line search of the free energy minimum:
  Step_type        Step             Free_energy   Predicted_free_energy
.   Initial    0.000000    -5718.32605260794207

Performing  Pulay mixing of Hamiltonian with coefficients:
                        Spin 1               Spin 2
               -0.308483507883      -0.308483501891
               -0.039017418454      -0.039017449691
                0.348485381142       0.348485379690
                0.456387203233       0.456387277134
                0.277513453125       0.277513409369
               -0.814760396694      -0.814760412997
               -0.544536477956      -0.544536493471
                0.415326173651       0.415326174864
                1.209085589837       1.209085616992
Lambda-->       0.000260276257       0.000260276260     ... done

.    Trial1    0.032593    -5718.32608290188546

Performing  Pulay mixing of Hamiltonian with coefficients:
                        Spin 1               Spin 2
               -0.308483507883      -0.308483501891
               -0.039017418454      -0.039017449691
                0.348485381142       0.348485379690
                0.456387203233       0.456387277134
                0.277513453125       0.277513409369
               -0.814760396694      -0.814760412997
               -0.544536477956      -0.544536493471
                0.415326173651       0.415326174864
                1.209085589837       1.209085616992
Lambda-->       0.000260276257       0.000260276260     ... done

.    Trial2    0.402110    -5718.32573850216795

Performing  Pulay mixing of Hamiltonian with coefficients:
                        Spin 1               Spin 2
               -0.308483507883      -0.308483501891
               -0.039017418454      -0.039017449691
                0.348485381142       0.348485379690
                0.456387203233       0.456387277134
                0.277513453125       0.277513409369
               -0.814760396694      -0.814760412997
               -0.544536477956      -0.544536493471
                0.415326173651       0.415326174864
                1.209085589837       1.209085616992
Lambda-->       0.000260276257       0.000260276260     ... done

. Quadratic    0.116685    -5718.32608285649439    -5718.32611563763385

Performing  Pulay mixing of Hamiltonian with coefficients:
                        Spin 1               Spin 2
               -0.308483507883      -0.308483501891
               -0.039017418454      -0.039017449691
                0.348485381142       0.348485379690
                0.456387203233       0.456387277135
                0.277513453125       0.277513409369
               -0.814760396694      -0.814760412997
               -0.544536477956      -0.544536493471
                0.415326173651       0.415326174864
                1.209085589837       1.209085616992
Lambda-->       0.000260276257       0.000260276260     ... done

.     Cubic    0.073149    -5718.32608865673683    -5718.32609544062962

--------------------------------------------------------------------------------
  Iter                              Commutator    Free_energy(A=E-TS)     DeltaA
#   10                          0.000013424612   -5718.32608865673683  -3.60E-05

Step                       =       0.073148698196
Energy (E)                 =   -5718.225479459967
Entropy (-TS)              =      -0.100609196848
Free energy (A=E-TS)       =   -5718.326088656737
Est. 0K Energy 0.5*(E+A)   =   -5718.275784058352
Residual Non-orthogonality =       0.000000000000
Residual N_electrons       =      -0.000000000078

Spin          Integrated_Ne            Fermi_level     Delta_Fermi_level
   1       398.000000037993        -0.120720401886             -6.83E-05
   2       397.999999962657        -0.120720401886             -6.83E-05

                           Spin 1           |                 Spin 2           |
     Orb |    H-eigenvalues     Occupancies |    H-eigenvalues     Occupancies |
       1 |    -3.2222987014    1.0000000000 |    -3.2222987013    1.0000000000 | 
                          ------                             ------
     394 |    -0.1261643608    0.8147824246 |    -0.1261643602    0.8147824015 | 
     395 |    -0.1225939456    0.6247646930 |    -0.1225939459    0.6247647129 | 
     396 |    -0.1225729413    0.6234238039 |    -0.1225729416    0.6234238239 | 
     397 |    -0.1224280396    0.6141228742 |    -0.1224280390    0.6141228376 | 
     398 |    -0.1212634341    0.5368749016 |    -0.1212634335    0.5368748631 | 
                - Gap at zero temperature -
                  Finite temp. Fermi level   |      Finite temp. Fermi level  
     399 |    -0.1206750673    0.4969159660 |    -0.1206750676    0.4969159870 | 
                                                   - Gap at zero temperature -
     400 |    -0.1184770668    0.3519570046 |    -0.1184770662    0.3519569690 | 
     401 |    -0.1184644036    0.3511714645 |    -0.1184644039    0.3511714835 | 
     402 |    -0.1184085683    0.3477174552 |    -0.1184085686    0.3477174741 | 
     403 |    -0.1181365157    0.3311213975 |    -0.1181365152    0.3311213629 | 
                          ------                             ------
     576 |     0.7009777019    0.0000000000 |     0.7009777021    0.0000000000 | 

                            |  Abs_value |  Threshold | Converged
     Delta_Free_energy/atom |   8.01E-07 |   1.00E-06 |       Yes
     Delta_Energy/atom      |   4.73E-07 |   1.00E-04 |       Yes
     Delta_Entropy/atom     |   3.28E-07 |   1.00E-04 |       Yes
     Commutator             |   1.34E-05 |   1.00E-05 |        No
     Delta_Fermi_level      |   6.83E-05 |   1.00E-03 |       Yes
Finished EDFT density kernel iterations (  10)


Writing density kernel to file "Pd_44.dkn" ... done

Writing Hamiltonian to file "Pd_44.ham" ... done


>>> Density kernel optimised for the current NGWF basis:
     ~~~~~~~~~~~~~~~~~~~~~~~~~~~~~~~~~~~~~~~~~~~~~~~~~~~~~~~~~~~
     Total free energy           =  -5.71832608865674E+03  Eh
     [H,K] commutator            =   1.3425E-05
     ~~~~~~~~~~~~~~~~~~~~~~~~~~~~~~~~~~~~~~~~~~~~~~~~~~~~~~~~~~~


################################################################################
########################### NGWF CG iteration  003 #############################
################################################################################
****** Reciprocal space K.E. preconditioning with k_zero =  3.0000 a0^-1 *******

>>> Checking for convergence of NGWFs:   NOT CONVERGED
  ========================================================================
         NGWF RMS gradient =  7.2925E-05 >  2.0000E-06  | above tolerance
  ========================================================================

>>> Improving NGWFs using line search:
============ Calculation of NGWF S^-1 using Hotelling algorithm ================ 
         Iteration  |  Frobenius norm and Maximum abs value    (of I-S*S_n^-1)   
               1       0.34017110E+00     0.12438501E-01
               2       0.21638970E-02     0.63137202E-04
               3       0.35087650E-06     0.10520435E-07
               4       0.28202408E-12     0.24868996E-13
================================================================================
    Initial Ne1:     397.99604877
    Initial Ne2:     397.99604870
      Final Ne1:     398.00000004
      Final Ne2:     397.99999996
============ Calculation of NGWF S^-1 using Hotelling algorithm ================ 
         Iteration  |  Frobenius norm and Maximum abs value    (of I-S*S_n^-1)   
               1       0.30347599E+00     0.11136842E-01
               2       0.14362703E-02     0.44677763E-04
               3       0.15694747E-06     0.46650097E-08
               4       0.27621746E-12     0.28421709E-13
================================================================================
------------------------------- NGWF line search -------------------------------
RMS gradient                =       0.00007292522284
Trial step length           =               0.655933
Gradient along search dir.  =         -0.09452607215
Functional at step 0        =   -5718.32608865673683
Functional at step 1        =   -5718.37163237620734
Functional predicted        =   -5718.38448114067705
Selected quadratic step     =               1.235479
Conjugate gradients coeff.  =               0.368980
--------------------------- NGWF line search finished --------------------------
                                               
Writing NGWFs to file "Pd_44.tightbox_ngwfs"....  done

>>> Optimising kernel for current NGWFs:

--------------------------- Ensemble-DFT optimisation --------------------------
Running ScaLAPACK on   30 processor(s).

--------------------------------------------------------------------------------
  Iter                              Commutator    Free_energy(A=E-TS)     DeltaA
#    0                          0.000134017353   -5718.38450675115837  -5.84E-02

Step                       =       0.381966011250
Energy (E)                 =   -5718.283897554388
Entropy (-TS)              =      -0.100609196848
Free energy (A=E-TS)       =   -5718.384506751158
Est. 0K Energy 0.5*(E+A)   =   -5718.334202152773
Residual Non-orthogonality =       0.000000000000
Residual N_electrons       =      -0.000000000078

Spin          Integrated_Ne            Fermi_level     Delta_Fermi_level
   1       398.000000037993        -0.120720401886              9.00E+99
   2       397.999999962657        -0.120720401886              9.00E+99

                           Spin 1           |                 Spin 2           |
     Orb |    H-eigenvalues     Occupancies |    H-eigenvalues     Occupancies |
       1 |    -3.2222987014    1.0000000000 |    -3.2222987013    1.0000000000 | 
                          ------                             ------
     394 |    -0.1261643608    0.8147824246 |    -0.1261643602    0.8147824015 | 
     395 |    -0.1225939456    0.6247646930 |    -0.1225939459    0.6247647129 | 
     396 |    -0.1225729413    0.6234238039 |    -0.1225729416    0.6234238239 | 
     397 |    -0.1224280396    0.6141228742 |    -0.1224280390    0.6141228376 | 
     398 |    -0.1212634341    0.5368749016 |    -0.1212634335    0.5368748631 | 
                - Gap at zero temperature -
                  Finite temp. Fermi level   |      Finite temp. Fermi level  
     399 |    -0.1206750673    0.4969159660 |    -0.1206750676    0.4969159870 | 
                                                   - Gap at zero temperature -
     400 |    -0.1184770668    0.3519570046 |    -0.1184770662    0.3519569690 | 
     401 |    -0.1184644036    0.3511714645 |    -0.1184644039    0.3511714835 | 
     402 |    -0.1184085683    0.3477174552 |    -0.1184085686    0.3477174741 | 
     403 |    -0.1181365157    0.3311213975 |    -0.1181365152    0.3311213629 | 
                          ------                             ------
     576 |     0.7009777019    0.0000000000 |     0.7009777021    0.0000000000 | 

                            |  Abs_value |  Threshold | Converged
     Delta_Free_energy/atom |   1.30E-03 |   1.00E-06 |        No
     Delta_Energy/atom      |   1.30E-03 |   1.00E-04 |        No
     Delta_Entropy/atom     |     n.a.   |   1.00E-03 |      n.a.
     Commutator             |   1.34E-04 |   1.00E-05 |        No
     Delta_Fermi_level      |     n.a.   |   1.00E-03 |      n.a.

  Line search of the free energy minimum:
  Step_type        Step             Free_energy   Predicted_free_energy
.   Initial    0.000000    -5718.38450675115837

Performing  Pulay mixing of Hamiltonian with coefficients:
                        Spin 1               Spin 2
                1.000000000000       1.000000000000
Lambda-->       0.116671620590       0.116671620653     ... done

.    Trial1    0.381966    -5718.32353503154081

Performing  Pulay mixing of Hamiltonian with coefficients:
                        Spin 1               Spin 2
                1.000000000000       1.000000000000
Lambda-->       0.116671620590       0.116671620653     ... done

.    Trial2    0.145898    -5718.37030537056398

Performing  Pulay mixing of Hamiltonian with coefficients:
                        Spin 1               Spin 2
                1.000000000000       1.000000000000
Lambda-->       0.116671620590       0.116671620653     ... done

.    Trial3    0.055728    -5718.37441206840595

Performing  Pulay mixing of Hamiltonian with coefficients:
                        Spin 1               Spin 2
                1.000000000000       1.000000000000
Lambda-->       0.116671620590       0.116671620653     ... done

.    Trial4    0.021286    -5718.37406416987869

Performing  Pulay mixing of Hamiltonian with coefficients:
                        Spin 1               Spin 2
                1.000000000000       1.000000000000
Lambda-->       0.116671620590       0.116671620653     ... done

.   Quartic    0.103351    -5718.37315748334913    -5718.38099072645764

Performing  Pulay mixing of Hamiltonian with coefficients:
                        Spin 1               Spin 2
                1.000000000000       1.000000000000
Lambda-->       0.116671620590       0.116671620653     ... done

.    Trial6    0.000213    -5718.37333859054888

Performing  Pulay mixing of Hamiltonian with coefficients:
                        Spin 1               Spin 2
                1.000000000000       1.000000000000
Lambda-->       0.116671620590       0.116671620653     ... done

.  NoMinFnd    0.055728    -5718.37441206840595

--------------------------------------------------------------------------------
  Iter                              Commutator    Free_energy(A=E-TS)     DeltaA
#    1                          0.000092165400   -5718.37441206840595   1.01E-02

Step                       =       0.055728090001
Energy (E)                 =   -5718.273668420025
Entropy (-TS)              =      -0.100743648372
Free energy (A=E-TS)       =   -5718.374412068406
Est. 0K Energy 0.5*(E+A)   =   -5718.324040244215
Residual Non-orthogonality =       0.000000000000
Residual N_electrons       =       0.000000000009

Spin          Integrated_Ne            Fermi_level     Delta_Fermi_level
   1       398.000000009035        -0.119976110359              7.44E-04
   2       397.999999990887        -0.119976110359              7.44E-04

                           Spin 1           |                 Spin 2           |
     Orb |    H-eigenvalues     Occupancies |    H-eigenvalues     Occupancies |
       1 |    -3.2209010189    1.0000000000 |    -3.2209010192    1.0000000000 | 
                          ------                             ------
     394 |    -0.1252391217    0.8072362666 |    -0.1252391214    0.8072362535 | 
     395 |    -0.1218470537    0.6245987911 |    -0.1218470534    0.6245987698 | 
     396 |    -0.1218318047    0.6236253317 |    -0.1218318052    0.6236253688 | 
     397 |    -0.1216471569    0.6117606307 |    -0.1216471566    0.6117606090 | 
     398 |    -0.1205663935    0.5400702961 |    -0.1205663931    0.5400702728 | 
                                                   - Gap at zero temperature -
                  Finite temp. Fermi level   |      Finite temp. Fermi level  
     399 |    -0.1198963628    0.4945750603 |    -0.1198963624    0.4945750365 | 
                - Gap at zero temperature -
     400 |    -0.1176752552    0.3483953355 |    -0.1176752548    0.3483953129 | 
     401 |    -0.1176630405    0.3476411607 |    -0.1176630411    0.3476411947 | 
     402 |    -0.1175604439    0.3413369042 |    -0.1175604445    0.3413369378 | 
     403 |    -0.1174627242    0.3353839910 |    -0.1174627238    0.3353839687 | 
                          ------                             ------
     576 |     0.6979965290    0.0000000000 |     0.6979965291    0.0000000000 | 

                            |  Abs_value |  Threshold | Converged
     Delta_Free_energy/atom |   2.24E-04 |   1.00E-06 |        No
     Delta_Energy/atom      |   2.27E-04 |   1.00E-04 |        No
     Delta_Entropy/atom     |   2.99E-06 |   1.00E-04 |       Yes
     Commutator             |   9.22E-05 |   1.00E-05 |        No
     Delta_Fermi_level      |   7.44E-04 |   1.00E-03 |       Yes

  Line search of the free energy minimum:
  Step_type        Step             Free_energy   Predicted_free_energy
.   Initial    0.000000    -5718.37441206840595

Performing  Pulay mixing of Hamiltonian with coefficients:
                        Spin 1               Spin 2
                1.000000000000       1.000000000000
Lambda-->       0.053357135046       0.053357134933     ... done

.    Trial1    0.055728    -5718.37445231917809

Performing  Pulay mixing of Hamiltonian with coefficients:
                        Spin 1               Spin 2
                1.000000000000       1.000000000000
Lambda-->       0.053357135046       0.053357134933     ... done

.    Trial2    0.416408    -5718.30325229048958

Performing  Pulay mixing of Hamiltonian with coefficients:
                        Spin 1               Spin 2
                1.000000000000       1.000000000000
Lambda-->       0.053357135046       0.053357134933     ... done

. Quadratic    0.028623    -5718.37479984144738    -5718.37480188235349

--------------------------------------------------------------------------------
  Iter                              Commutator    Free_energy(A=E-TS)     DeltaA
#    2                          0.000081000588   -5718.37479984144738  -3.88E-04

Step                       =       0.028623049760
Energy (E)                 =   -5718.274060293844
Entropy (-TS)              =      -0.100739547578
Free energy (A=E-TS)       =   -5718.374799841447
Est. 0K Energy 0.5*(E+A)   =   -5718.324430067645
Residual Non-orthogonality =       0.000000000000
Residual N_electrons       =       0.000000000026

Spin          Integrated_Ne            Fermi_level     Delta_Fermi_level
   1       398.000000042895        -0.119777889653              1.98E-04
   2       397.999999956885        -0.119777889653              1.98E-04

                           Spin 1           |                 Spin 2           |
     Orb |    H-eigenvalues     Occupancies |    H-eigenvalues     Occupancies |
       1 |    -3.2208566542    1.0000000000 |    -3.2208566541    1.0000000000 | 
                          ------                             ------
     394 |    -0.1250909166    0.8093452204 |    -0.1250909164    0.8093452089 | 
     395 |    -0.1216429570    0.6242238025 |    -0.1216429575    0.6242238322 | 
     396 |    -0.1216250804    0.6230820504 |    -0.1216250808    0.6230820801 | 
     397 |    -0.1214374827    0.6110201257 |    -0.1214374822    0.6110200975 | 
     398 |    -0.1203385347    0.5380663567 |    -0.1203385342    0.5380663240 | 
                - Gap at zero temperature -
                  Finite temp. Fermi level   |      Finite temp. Fermi level  
     399 |    -0.1196904314    0.4940505746 |    -0.1196904317    0.4940506003 | 
                                                   - Gap at zero temperature -
     400 |    -0.1174792144    0.3485300139 |    -0.1174792138    0.3485299761 | 
     401 |    -0.1174669523    0.3477727732 |    -0.1174669526    0.3477727905 | 
     402 |    -0.1173732427    0.3420113819 |    -0.1173732429    0.3420113987 | 
     403 |    -0.1172295194    0.3332653662 |    -0.1172295188    0.3332653286 | 
                          ------                             ------
     576 |     0.6973025503    0.0000000000 |     0.6973025504    0.0000000000 | 

                            |  Abs_value |  Threshold | Converged
     Delta_Free_energy/atom |   8.62E-06 |   1.00E-06 |        No
     Delta_Energy/atom      |   8.71E-06 |   1.00E-04 |       Yes
     Delta_Entropy/atom     |   9.11E-08 |   1.00E-04 |       Yes
     Commutator             |   8.10E-05 |   1.00E-05 |        No
     Delta_Fermi_level      |   1.98E-04 |   1.00E-03 |       Yes

  Line search of the free energy minimum:
  Step_type        Step             Free_energy   Predicted_free_energy
.   Initial    0.000000    -5718.37479984144738

Performing  Pulay mixing of Hamiltonian with coefficients:
                        Spin 1               Spin 2
                0.287963525009       0.287963535878
                0.712036474991       0.712036464122
Lambda-->       0.047574305921       0.047574305980     ... done

.    Trial1    0.028623    -5718.37501790751412

Performing  Pulay mixing of Hamiltonian with coefficients:
                        Spin 1               Spin 2
                0.287963525009       0.287963535878
                0.712036474991       0.712036464122
Lambda-->       0.047574305921       0.047574305980     ... done

.    Trial2    0.399656    -5718.36790521169223

Performing  Pulay mixing of Hamiltonian with coefficients:
                        Spin 1               Spin 2
                0.287963525009       0.287963535878
                0.712036474991       0.712036464122
Lambda-->       0.047574305921       0.047574305980     ... done

. Quadratic    0.071142    -5718.37517900770581    -5718.37513908536948

--------------------------------------------------------------------------------
  Iter                              Commutator    Free_energy(A=E-TS)     DeltaA
#    3                          0.000072823927   -5718.37517900770581  -3.79E-04

Step                       =       0.071141788292
Energy (E)                 =   -5718.274425337690
Entropy (-TS)              =      -0.100753669991
Free energy (A=E-TS)       =   -5718.375179007706
Est. 0K Energy 0.5*(E+A)   =   -5718.324802172698
Residual Non-orthogonality =       0.000000000000
Residual N_electrons       =       0.000000000026

Spin          Integrated_Ne            Fermi_level     Delta_Fermi_level
   1       398.000000015165        -0.119337702365              4.40E-04
   2       397.999999984619        -0.119337702365              4.40E-04

                           Spin 1           |                 Spin 2           |
     Orb |    H-eigenvalues     Occupancies |    H-eigenvalues     Occupancies |
       1 |    -3.2205750284    1.0000000000 |    -3.2205750286    1.0000000000 | 
                          ------                             ------
     394 |    -0.1246983913    0.8113384738 |    -0.1246983908    0.8113384535 | 
     395 |    -0.1211897843    0.6233945774 |    -0.1211897843    0.6233945815 | 
     396 |    -0.1211706266    0.6221698911 |    -0.1211706276    0.6221699539 | 
     397 |    -0.1209752743    0.6095949662 |    -0.1209752734    0.6095949095 | 
     398 |    -0.1198552290    0.5351487854 |    -0.1198552289    0.5351487804 | 
                                                   - Gap at zero temperature -
                  Finite temp. Fermi level   |      Finite temp. Fermi level  
     399 |    -0.1192347944    0.4929997243 |    -0.1192347943    0.4929997149 | 
                - Gap at zero temperature -
     400 |    -0.1170368271    0.3483940948 |    -0.1170368267    0.3483940720 | 
     401 |    -0.1170242711    0.3476188562 |    -0.1170242717    0.3476188902 | 
     402 |    -0.1169364382    0.3422185635 |    -0.1169364387    0.3422185966 | 
     403 |    -0.1167423494    0.3304306742 |    -0.1167423490    0.3304306502 | 
                          ------                             ------
     576 |     0.6959109840    0.0000000000 |     0.6959109834    0.0000000000 | 

                            |  Abs_value |  Threshold | Converged
     Delta_Free_energy/atom |   8.43E-06 |   1.00E-06 |        No
     Delta_Energy/atom      |   8.11E-06 |   1.00E-04 |       Yes
     Delta_Entropy/atom     |   3.14E-07 |   1.00E-04 |       Yes
     Commutator             |   7.28E-05 |   1.00E-05 |        No
     Delta_Fermi_level      |   4.40E-04 |   1.00E-03 |       Yes

  Line search of the free energy minimum:
  Step_type        Step             Free_energy   Predicted_free_energy
.   Initial    0.000000    -5718.37517900770581

Performing  Pulay mixing of Hamiltonian with coefficients:
                        Spin 1               Spin 2
               -1.076232037607      -1.076232017181
                0.511400497878       0.511400488228
                1.564831539729       1.564831528953
Lambda-->       0.035595128638       0.035595128810     ... done

.    Trial1    0.071142    -5718.37552745031371

Performing  Pulay mixing of Hamiltonian with coefficients:
                        Spin 1               Spin 2
               -1.076232037607      -1.076232017181
                0.511400497878       0.511400488228
                1.564831539729       1.564831528953
Lambda-->       0.035595128638       0.035595128810     ... done

.    Trial2    0.425934    -5718.34061451244452

Performing  Pulay mixing of Hamiltonian with coefficients:
                        Spin 1               Spin 2
               -1.076232037607      -1.076232017181
                0.511400497878       0.511400488228
                1.564831539729       1.564831528953
Lambda-->       0.035595128638       0.035595128810     ... done

. Quadratic    0.045668    -5718.37574526439857    -5718.37568482724146

--------------------------------------------------------------------------------
  Iter                              Commutator    Free_energy(A=E-TS)     DeltaA
#    4                          0.000045985834   -5718.37574526439857  -5.66E-04

Step                       =       0.045668331728
Energy (E)                 =   -5718.274922447636
Entropy (-TS)              =      -0.100822816753
Free energy (A=E-TS)       =   -5718.375745264399
Est. 0K Energy 0.5*(E+A)   =   -5718.325333856017
Residual Non-orthogonality =       0.000000000000
Residual N_electrons       =       0.000000000010

Spin          Integrated_Ne            Fermi_level     Delta_Fermi_level
   1       397.999999972456        -0.118614586842              7.23E-04
   2       398.000000027456        -0.118614586842              7.23E-04

                           Spin 1           |                 Spin 2           |
     Orb |    H-eigenvalues     Occupancies |    H-eigenvalues     Occupancies |
       1 |    -3.2197884855    1.0000000000 |    -3.2197884858    1.0000000000 | 
                          ------                             ------
     394 |    -0.1239403444    0.8098791941 |    -0.1239403439    0.8098791703 | 
     395 |    -0.1204443991    0.6219708063 |    -0.1204443997    0.6219708420 | 
     396 |    -0.1204279044    0.6209148809 |    -0.1204279041    0.6209148620 | 
     397 |    -0.1202236393    0.6077464630 |    -0.1202236390    0.6077464449 | 
     398 |    -0.1191002605    0.5329919254 |    -0.1191002595    0.5329918545 | 
                - Gap at zero temperature -
                  Finite temp. Fermi level   |      Finite temp. Fermi level  
     399 |    -0.1184909940    0.4915928874 |    -0.1184909947    0.4915929357 | 
                                                   - Gap at zero temperature -
     400 |    -0.1162947052    0.3472209054 |    -0.1162947044    0.3472208543 | 
     401 |    -0.1162822890    0.3464555019 |    -0.1162822899    0.3464555562 | 
     402 |    -0.1161792538    0.3401347472 |    -0.1161792547    0.3401348016 | 
     403 |    -0.1159955475    0.3290062087 |    -0.1159955476    0.3290062117 | 
                          ------                             ------
     576 |     0.6937001514    0.0000000000 |     0.6937001513    0.0000000000 | 

                            |  Abs_value |  Threshold | Converged
     Delta_Free_energy/atom |   1.26E-05 |   1.00E-06 |        No
     Delta_Energy/atom      |   1.10E-05 |   1.00E-04 |       Yes
     Delta_Entropy/atom     |   1.54E-06 |   1.00E-04 |       Yes
     Commutator             |   4.60E-05 |   1.00E-05 |        No
     Delta_Fermi_level      |   7.23E-04 |   1.00E-03 |       Yes

  Line search of the free energy minimum:
  Step_type        Step             Free_energy   Predicted_free_energy
.   Initial    0.000000    -5718.37574526439857

Performing  Pulay mixing of Hamiltonian with coefficients:
                        Spin 1               Spin 2
               -0.476068774333      -0.476068778762
               -0.784461759581      -0.784461736919
                0.660042580767       0.660042588477
                1.600487953147       1.600487927204
Lambda-->       0.012975874580       0.012975874858     ... done

.    Trial1    0.045668    -5718.37606546655024

Performing  Pulay mixing of Hamiltonian with coefficients:
                        Spin 1               Spin 2
               -0.476068774333      -0.476068778762
               -0.784461759581      -0.784461736919
                0.660042580767       0.660042588477
                1.600487953147       1.600487927204
Lambda-->       0.012975874580       0.012975874858     ... done

.    Trial2    0.410191    -5718.37384436671255

Performing  Pulay mixing of Hamiltonian with coefficients:
                        Spin 1               Spin 2
               -0.476068774333      -0.476068778762
               -0.784461759581      -0.784461736919
                0.660042580767       0.660042588477
                1.600487953147       1.600487927204
Lambda-->       0.012975874580       0.012975874858     ... done

. Quadratic    0.132568    -5718.37595826523011    -5718.37630671968054

Performing  Pulay mixing of Hamiltonian with coefficients:
                        Spin 1               Spin 2
               -0.476068774333      -0.476068778762
               -0.784461759581      -0.784461736919
                0.660042580767       0.660042588477
                1.600487953147       1.600487927204
Lambda-->       0.012975874580       0.012975874858     ... done

.     Cubic    0.075947    -5718.37605755952427    -5718.37612055571753

Performing  Pulay mixing of Hamiltonian with coefficients:
                        Spin 1               Spin 2
               -0.476068774333      -0.476068778762
               -0.784461759581      -0.784461736919
                0.660042580767       0.660042588477
                1.600487953147       1.600487927204
Lambda-->       0.012975874580       0.012975874858     ... done

.   Quartic    0.297470    -5718.37503265284340    -5718.37653348132972

Performing  Pulay mixing of Hamiltonian with coefficients:
                        Spin 1               Spin 2
               -0.476068774333      -0.476068778762
               -0.784461759581      -0.784461736919
                0.660042580767       0.660042588477
                1.600487953147       1.600487927204
Lambda-->       0.012975874580       0.012975874858     ... done

.  NoMinFnd    0.045668    -5718.37606546654752

--------------------------------------------------------------------------------
  Iter                              Commutator    Free_energy(A=E-TS)     DeltaA
#    5                          0.000028312843   -5718.37606546654752  -3.20E-04

Step                       =       0.045668331728
Energy (E)                 =   -5718.275148655164
Entropy (-TS)              =      -0.100916811348
Free energy (A=E-TS)       =   -5718.376065466548
Est. 0K Energy 0.5*(E+A)   =   -5718.325607060856
Residual Non-orthogonality =       0.000000000000
Residual N_electrons       =       0.000000000036

Spin          Integrated_Ne            Fermi_level     Delta_Fermi_level
   1       398.000000049743        -0.117546272240              1.07E-03
   2       397.999999949954        -0.117546272240              1.07E-03

                           Spin 1           |                 Spin 2           |
     Orb |    H-eigenvalues     Occupancies |    H-eigenvalues     Occupancies |
       1 |    -3.2188437704    1.0000000000 |    -3.2188437703    1.0000000000 | 
                          ------                             ------
     394 |    -0.1228980370    0.8109664819 |    -0.1228980367    0.8109664673 | 
     395 |    -0.1193407511    0.6197075054 |    -0.1193407506    0.6197074752 | 
     396 |    -0.1193215731    0.6184768610 |    -0.1193215735    0.6184768903 | 
     397 |    -0.1191108907    0.6048603032 |    -0.1191108902    0.6048602721 | 
     398 |    -0.1179536392    0.5276844527 |    -0.1179536396    0.5276844805 | 
                - Gap at zero temperature -
                  Finite temp. Fermi level   |      Finite temp. Fermi level  
     399 |    -0.1173941251    0.4896510507 |    -0.1173941255    0.4896510773 | 
                                                   - Gap at zero temperature -
     400 |    -0.1152130027    0.3463956312 |    -0.1152130021    0.3463955935 | 
     401 |    -0.1152005562    0.3456292215 |    -0.1152005565    0.3456292410 | 
     402 |    -0.1150915464    0.3389513398 |    -0.1150915467    0.3389513589 | 
     403 |    -0.1148508730    0.3244354675 |    -0.1148508724    0.3244354303 | 
                          ------                             ------
     576 |     0.6895048855    0.0000000000 |     0.6895048858    0.0000000000 | 

                            |  Abs_value |  Threshold | Converged
     Delta_Free_energy/atom |   7.12E-06 |   1.00E-06 |        No
     Delta_Energy/atom      |   5.03E-06 |   1.00E-04 |       Yes
     Delta_Entropy/atom     |   2.09E-06 |   1.00E-04 |       Yes
     Commutator             |   2.83E-05 |   1.00E-05 |        No
     Delta_Fermi_level      |   1.07E-03 |   1.00E-03 |        No

  Line search of the free energy minimum:
  Step_type        Step             Free_energy   Predicted_free_energy
.   Initial    0.000000    -5718.37606546654752

Performing  Pulay mixing of Hamiltonian with coefficients:
                        Spin 1               Spin 2
                0.556069143158       0.556069201324
                8.296437986963       8.296437745718
               -2.114778462873      -2.114778570272
              -14.995066601172     -14.995066370688
                9.257337933924       9.257337993919
Lambda-->       0.006860887586       0.006860887454     ... done

.    Trial1    0.045668    -5718.37611454920625

Performing  Pulay mixing of Hamiltonian with coefficients:
                        Spin 1               Spin 2
                0.556069143158       0.556069201323
                8.296437986964       8.296437745717
               -2.114778462873      -2.114778570272
              -14.995066601175     -14.995066370687
                9.257337933926       9.257337993918
Lambda-->       0.006860887586       0.006860887454     ... done

.    Trial2    0.410191    -5718.36193696971259

Performing  Pulay mixing of Hamiltonian with coefficients:
                        Spin 1               Spin 2
                0.556069143158       0.556069201323
                8.296437986962       8.296437745717
               -2.114778462873      -2.114778570272
              -14.995066601170     -14.995066370687
                9.257337933923       9.257337993918
Lambda-->       0.006860887586       0.006860887454     ... done

. Quadratic    0.028349    -5718.37611380080216    -5718.37614377593036

Performing  Pulay mixing of Hamiltonian with coefficients:
                        Spin 1               Spin 2
                0.556069143158       0.556069201324
                8.296437986963       8.296437745718
               -2.114778462873      -2.114778570272
              -14.995066601172     -14.995066370689
                9.257337933924       9.257337993919
Lambda-->       0.006860887586       0.006860887454     ... done

.     Cubic    0.037659    -5718.37612207099846    -5718.37611736527742

--------------------------------------------------------------------------------
  Iter                              Commutator    Free_energy(A=E-TS)     DeltaA
#    6                          0.000023449006   -5718.37612207099846  -5.66E-05

Step                       =       0.037658836626
Energy (E)                 =   -5718.275065804463
Entropy (-TS)              =      -0.101056266622
Free energy (A=E-TS)       =   -5718.376122070998
Est. 0K Energy 0.5*(E+A)   =   -5718.325593937730
Residual Non-orthogonality =       0.000000000000
Residual N_electrons       =      -0.000000000087

Spin          Integrated_Ne            Fermi_level     Delta_Fermi_level
   1       398.000000096934        -0.117615472986             -6.92E-05
   2       397.999999903805        -0.117615472986             -6.92E-05

                           Spin 1           |                 Spin 2           |
     Orb |    H-eigenvalues     Occupancies |    H-eigenvalues     Occupancies |
       1 |    -3.2187611883    1.0000000000 |    -3.2187611882    1.0000000000 | 
                          ------                             ------
     394 |    -0.1229667034    0.8109441884 |    -0.1229667032    0.8109441811 | 
     395 |    -0.1193895262    0.6183967469 |    -0.1193895265    0.6183967702 | 
     396 |    -0.1193764781    0.6175585156 |    -0.1193764775    0.6175584799 | 
     397 |    -0.1191893826    0.6054644161 |    -0.1191893821    0.6054643819 | 
     398 |    -0.1180003195    0.5261568507 |    -0.1180003192    0.5261568272 | 
                                                   - Gap at zero temperature -
                  Finite temp. Fermi level   |      Finite temp. Fermi level  
     399 |    -0.1174835468    0.4910261482 |    -0.1174835465    0.4910261299 | 
                - Gap at zero temperature -
     400 |    -0.1153064158    0.3478888327 |    -0.1153064150    0.3478887796 | 
     401 |    -0.1152941183    0.3471300581 |    -0.1152941184    0.3471300620 | 
     402 |    -0.1151810297    0.3401890919 |    -0.1151810298    0.3401890968 | 
     403 |    -0.1149150422    0.3241354458 |    -0.1149150423    0.3241354529 | 
                          ------                             ------
     576 |     0.6820489378    0.0000000000 |     0.6820489371    0.0000000000 | 

                            |  Abs_value |  Threshold | Converged
     Delta_Free_energy/atom |   1.26E-06 |   1.00E-06 |        No
     Delta_Energy/atom      |   1.84E-06 |   1.00E-04 |       Yes
     Delta_Entropy/atom     |   3.10E-06 |   1.00E-04 |       Yes
     Commutator             |   2.34E-05 |   1.00E-05 |        No
     Delta_Fermi_level      |   6.92E-05 |   1.00E-03 |       Yes

  Line search of the free energy minimum:
  Step_type        Step             Free_energy   Predicted_free_energy
.   Initial    0.000000    -5718.37612207099846

Performing  Pulay mixing of Hamiltonian with coefficients:
                        Spin 1               Spin 2
                0.203005871759       0.203005815792
                2.252450574161       2.252449748378
               -0.635988207217      -0.635988010909
               -4.136614857492      -4.136613396944
                1.941386157892       1.941385371030
                1.375760460896       1.375760472654
Lambda-->       0.003015314264       0.003015314200     ... done

.    Trial1    0.037659    -5718.37611481426029

Performing  Pulay mixing of Hamiltonian with coefficients:
                        Spin 1               Spin 2
                0.203005871759       0.203005815792
                2.252450574160       2.252449748377
               -0.635988207217      -0.635988010909
               -4.136614857491      -4.136613396943
                1.941386157892       1.941385371029
                1.375760460896       1.375760472654
Lambda-->       0.003015314264       0.003015314200     ... done

.    Trial2    0.014384    -5718.37609726674236

Performing  Pulay mixing of Hamiltonian with coefficients:
                        Spin 1               Spin 2
                0.203005871759       0.203005815792
                2.252450574161       2.252449748378
               -0.635988207217      -0.635988010909
               -4.136614857491      -4.136613396944
                1.941386157892       1.941385371030
                1.375760460896       1.375760472654
Lambda-->       0.003015314264       0.003015314200     ... done

.    Trial3    0.005494    -5718.37606589527695

Performing  Pulay mixing of Hamiltonian with coefficients:
                        Spin 1               Spin 2
                0.203005871759       0.203005815792
                2.252450574161       2.252449748378
               -0.635988207217      -0.635988010909
               -4.136614857491      -4.136613396943
                1.941386157892       1.941385371029
                1.375760460896       1.375760472654
Lambda-->       0.003015314264       0.003015314200     ... done

.     Cubic    0.028926    -5718.37611917751110    -5718.37620154873639

Performing  Pulay mixing of Hamiltonian with coefficients:
                        Spin 1               Spin 2
                0.203005871759       0.203005815792
                2.252450574161       2.252449748378
               -0.635988207217      -0.635988010909
               -4.136614857492      -4.136613396944
                1.941386157893       1.941385371030
                1.375760460896       1.375760472654
Lambda-->       0.003015314264       0.003015314200     ... done

.   Quartic    0.023647    -5718.37611543990170    -5718.37612734328286

Performing  Pulay mixing of Hamiltonian with coefficients:
                        Spin 1               Spin 2
                0.203005871759       0.203005815792
                2.252450574161       2.252449748378
               -0.635988207217      -0.635988010909
               -4.136614857492      -4.136613396944
                1.941386157893       1.941385371030
                1.375760460896       1.375760472654
Lambda-->       0.003015314264       0.003015314200     ... done

.    Trial6    0.000055    -5718.37603996784856

Performing  Pulay mixing of Hamiltonian with coefficients:
                        Spin 1               Spin 2
                0.203005871759       0.203005815792
                2.252450574160       2.252449748378
               -0.635988207216      -0.635988010909
               -4.136614857490      -4.136613396945
                1.941386157892       1.941385371030
                1.375760460896       1.375760472654
Lambda-->       0.003015314264       0.003015314200     ... done

.  NoMinFnd    0.028926    -5718.37611917752383

--------------------------------------------------------------------------------
  Iter                              Commutator    Free_energy(A=E-TS)     DeltaA
#    7                          0.000025008283   -5718.37611917752383   2.89E-06

Step                       =       0.028926211907
Energy (E)                 =   -5718.274969341172
Entropy (-TS)              =      -0.101149836414
Free energy (A=E-TS)       =   -5718.376119177524
Est. 0K Energy 0.5*(E+A)   =   -5718.325544259347
Residual Non-orthogonality =       0.000000000000
Residual N_electrons       =      -0.000000000061

Spin          Integrated_Ne            Fermi_level     Delta_Fermi_level
   1       398.000000091131        -0.117602388693              1.31E-05
   2       397.999999909389        -0.117602388693              1.31E-05

                           Spin 1           |                 Spin 2           |
     Orb |    H-eigenvalues     Occupancies |    H-eigenvalues     Occupancies |
       1 |    -3.2186393523    1.0000000000 |    -3.2186393521    1.0000000000 | 
                          ------                             ------
     394 |    -0.1229486603    0.8107372268 |    -0.1229486596    0.8107371961 | 
     395 |    -0.1193780627    0.6185008207 |    -0.1193780627    0.6185008241 | 
     396 |    -0.1193589793    0.6172747621 |    -0.1193589793    0.6172747655 | 
     397 |    -0.1191792531    0.6056564640 |    -0.1191792531    0.6056564671 | 
     398 |    -0.1179825681    0.5258402087 |    -0.1179825681    0.5258402101 | 
                                                   - Gap at zero temperature -
                  Finite temp. Fermi level   |      Finite temp. Fermi level  
     399 |    -0.1174755555    0.4913725106 |    -0.1174755546    0.4913724517 | 
                - Gap at zero temperature -
     400 |    -0.1153005940    0.3483372979 |    -0.1153005939    0.3483372951 | 
     401 |    -0.1152886472    0.3475997087 |    -0.1152886471    0.3475997059 | 
     402 |    -0.1151667575    0.3401165374 |    -0.1151667574    0.3401165345 | 
     403 |    -0.1148952755    0.3237372182 |    -0.1148952755    0.3237372150 | 
                          ------                             ------
     576 |     0.6769668753    0.0000000000 |     0.6769668750    0.0000000000 | 

                            |  Abs_value |  Threshold | Converged
     Delta_Free_energy/atom |   6.43E-08 |   1.00E-06 |       Yes
     Delta_Energy/atom      |   2.14E-06 |   1.00E-04 |       Yes
     Delta_Entropy/atom     |   2.08E-06 |   1.00E-04 |       Yes
     Commutator             |   2.50E-05 |   1.00E-05 |        No
     Delta_Fermi_level      |   1.31E-05 |   1.00E-03 |       Yes

  Line search of the free energy minimum:
  Step_type        Step             Free_energy   Predicted_free_energy
.   Initial    0.000000    -5718.37611917752383

Performing  Pulay mixing of Hamiltonian with coefficients:
                        Spin 1               Spin 2
               -0.211957080309      -0.211957101430
               -2.619555844461      -2.619555872846
                0.710679146462       0.710679215120
                4.740515534260       4.740515670023
               -3.171576253308      -3.171576436529
                0.474115231506       0.474115307730
                1.077779265849       1.077779217932
Lambda-->       0.001412780146       0.001412780109     ... done

.    Trial1    0.028926    -5718.37615940093474

Performing  Pulay mixing of Hamiltonian with coefficients:
                        Spin 1               Spin 2
               -0.211957080309      -0.211957101430
               -2.619555844461      -2.619555872848
                0.710679146462       0.710679215120
                4.740515534260       4.740515670027
               -3.171576253308      -3.171576436531
                0.474115231506       0.474115307730
                1.077779265849       1.077779217932
Lambda-->       0.001412780146       0.001412780109     ... done

.    Trial2    0.399843    -5718.37314082905777

Performing  Pulay mixing of Hamiltonian with coefficients:
                        Spin 1               Spin 2
               -0.211957080309      -0.211957101430
               -2.619555844461      -2.619555872846
                0.710679146462       0.710679215120
                4.740515534259       4.740515670023
               -3.171576253307      -3.171576436529
                0.474115231506       0.474115307730
                1.077779265849       1.077779217932
Lambda-->       0.001412780146       0.001412780109     ... done

. Quadratic    0.043638    -5718.37616740236081    -5718.37616455908847

--------------------------------------------------------------------------------
  Iter                              Commutator    Free_energy(A=E-TS)     DeltaA
#    8                          0.000017607253   -5718.37616740236081  -4.82E-05

Step                       =       0.043638347348
Energy (E)                 =   -5718.274967053279
Entropy (-TS)              =      -0.101200349011
Free energy (A=E-TS)       =   -5718.376167402361
Est. 0K Energy 0.5*(E+A)   =   -5718.325567227820
Residual Non-orthogonality =       0.000000000000
Residual N_electrons       =       0.000000000071

Spin          Integrated_Ne            Fermi_level     Delta_Fermi_level
   1       398.000000032015        -0.117612513565             -1.01E-05
   2       397.999999967384        -0.117612513565             -1.01E-05

                           Spin 1           |                 Spin 2           |
     Orb |    H-eigenvalues     Occupancies |    H-eigenvalues     Occupancies |
       1 |    -3.2185541726    1.0000000000 |    -3.2185541731    1.0000000000 | 
                          ------                             ------
     394 |    -0.1229528230    0.8104881529 |    -0.1229528228    0.8104881460 | 
     395 |    -0.1194028921    0.6194445184 |    -0.1194028922    0.6194445281 | 
     396 |    -0.1193790214    0.6179121053 |    -0.1193790215    0.6179121141 | 
     397 |    -0.1191772302    0.6048666903 |    -0.1191772293    0.6048666338 | 
     398 |    -0.1180000311    0.5263380560 |    -0.1180000312    0.5263380638 | 
                - Gap at zero temperature -
                  Finite temp. Fermi level   |      Finite temp. Fermi level  
     399 |    -0.1174715170    0.4904093093 |    -0.1174715176    0.4904093532 | 
                                                   - Gap at zero temperature -
     400 |    -0.1153053006    0.3480026864 |    -0.1153052998    0.3480026395 | 
     401 |    -0.1152934097    0.3472688810 |    -0.1152934099    0.3472688876 | 
     402 |    -0.1151698114    0.3396848261 |    -0.1151698114    0.3396848277 | 
     403 |    -0.1149151503    0.3243183402 |    -0.1149151502    0.3243183319 | 
                          ------                             ------
     576 |     0.6745861188    0.0000000000 |     0.6745861191    0.0000000000 | 

                            |  Abs_value |  Threshold | Converged
     Delta_Free_energy/atom |   1.07E-06 |   1.00E-06 |        No
     Delta_Energy/atom      |   5.08E-08 |   1.00E-04 |       Yes
     Delta_Entropy/atom     |   1.12E-06 |   1.00E-04 |       Yes
     Commutator             |   1.76E-05 |   1.00E-05 |        No
     Delta_Fermi_level      |   1.01E-05 |   1.00E-03 |       Yes

  Line search of the free energy minimum:
  Step_type        Step             Free_energy   Predicted_free_energy
.   Initial    0.000000    -5718.37616740236081

Performing  Pulay mixing of Hamiltonian with coefficients:
                        Spin 1               Spin 2
               -0.272994772933      -0.272994723307
               -2.189255448294      -2.189254734413
                0.720129983240       0.720129836835
                4.088031261898       4.088030042418
               -2.297112178926      -2.297111608953
               -0.793729052224      -0.793728969863
                0.384753048454       0.384753002160
                1.360177158784       1.360177155123
Lambda-->       0.000293372892       0.000293372972     ... done

.    Trial1    0.043638    -5718.37619842223012

Performing  Pulay mixing of Hamiltonian with coefficients:
                        Spin 1               Spin 2
               -0.272994772933      -0.272994723307
               -2.189255448294      -2.189254734414
                0.720129983240       0.720129836835
                4.088031261899       4.088030042419
               -2.297112178926      -2.297111608953
               -0.793729052224      -0.793728969863
                0.384753048454       0.384753002160
                1.360177158784       1.360177155123
Lambda-->       0.000293372892       0.000293372972     ... done

.    Trial2    0.408936    -5718.37493113961318

Performing  Pulay mixing of Hamiltonian with coefficients:
                        Spin 1               Spin 2
               -0.272994772933      -0.272994723307
               -2.189255448294      -2.189254734413
                0.720129983240       0.720129836835
                4.088031261898       4.088030042417
               -2.297112178926      -2.297111608952
               -0.793729052224      -0.793728969863
                0.384753048454       0.384753002160
                1.360177158784       1.360177155123
Lambda-->       0.000293372892       0.000293372972     ... done

. Quadratic    0.056590    -5718.37619508730040    -5718.37620013695323

Performing  Pulay mixing of Hamiltonian with coefficients:
                        Spin 1               Spin 2
               -0.272994772933      -0.272994723307
               -2.189255448294      -2.189254734413
                0.720129983240       0.720129836835
                4.088031261898       4.088030042418
               -2.297112178926      -2.297111608953
               -0.793729052224      -0.793728969863
                0.384753048454       0.384753002160
                1.360177158784       1.360177155123
Lambda-->       0.000293372892       0.000293372972     ... done

.     Cubic    0.042221    -5718.37619859931692    -5718.37619845549762

--------------------------------------------------------------------------------
  Iter                              Commutator    Free_energy(A=E-TS)     DeltaA
#    9                          0.000009783537   -5718.37619859931692  -3.12E-05

Step                       =       0.042221258479
Energy (E)                 =   -5718.274961649684
Entropy (-TS)              =      -0.101236949688
Free energy (A=E-TS)       =   -5718.376198599317
Est. 0K Energy 0.5*(E+A)   =   -5718.325580124500
Residual Non-orthogonality =       0.000000000000
Residual N_electrons       =      -0.000000000055

Spin          Integrated_Ne            Fermi_level     Delta_Fermi_level
   1       398.000000134594        -0.117711761626             -9.92E-05
   2       397.999999865872        -0.117711761626             -9.92E-05

                           Spin 1           |                 Spin 2           |
     Orb |    H-eigenvalues     Occupancies |    H-eigenvalues     Occupancies |
       1 |    -3.2185527914    1.0000000000 |    -3.2185527917    1.0000000000 | 
                          ------                             ------
     394 |    -0.1230458088    0.8102262776 |    -0.1230458081    0.8102262462 | 
     395 |    -0.1195078320    0.6198095630 |    -0.1195078321    0.6198095710 | 
     396 |    -0.1194902196    0.6186795604 |    -0.1194902189    0.6186795123 | 
     397 |    -0.1192665294    0.6042194678 |    -0.1192665295    0.6042194758 | 
     398 |    -0.1181050909    0.5267323083 |    -0.1181050901    0.5267322575 | 
                - Gap at zero temperature -
                  Finite temp. Fermi level   |      Finite temp. Fermi level  
     399 |    -0.1175611299    0.4897540953 |    -0.1175611300    0.4897541037 | 
                                                   - Gap at zero temperature -
     400 |    -0.1154015056    0.3478148254 |    -0.1154015048    0.3478147791 | 
     401 |    -0.1153894611    0.3470717273 |    -0.1153894603    0.3470716811 | 
     402 |    -0.1152705866    0.3397780394 |    -0.1152705867    0.3397780470 | 
     403 |    -0.1150277884    0.3251173031 |    -0.1150277885    0.3251173105 | 
                          ------                             ------
     576 |     0.6726702755    0.0000000000 |     0.6726702765    0.0000000000 | 

                            |  Abs_value |  Threshold | Converged
     Delta_Free_energy/atom |   6.93E-07 |   1.00E-06 |       Yes
     Delta_Energy/atom      |   1.20E-07 |   1.00E-04 |       Yes
     Delta_Entropy/atom     |   8.13E-07 |   1.00E-04 |       Yes
     Commutator             |   9.78E-06 |   1.00E-05 |       Yes
     Delta_Fermi_level      |   9.92E-05 |   1.00E-03 |       Yes
EDFT occupancies loop converged after    9 iterations.


Writing density kernel to file "Pd_44.dkn" ... done

Writing Hamiltonian to file "Pd_44.ham" ... done


>>> Density kernel optimised for the current NGWF basis:
     ~~~~~~~~~~~~~~~~~~~~~~~~~~~~~~~~~~~~~~~~~~~~~~~~~~~~~~~~~~~
     Total free energy           =  -5.71837619859932E+03  Eh
     [H,K] commutator            =   9.7835E-06
     ~~~~~~~~~~~~~~~~~~~~~~~~~~~~~~~~~~~~~~~~~~~~~~~~~~~~~~~~~~~


################################################################################
########################### NGWF CG iteration  004 #############################
################################################################################
****** Reciprocal space K.E. preconditioning with k_zero =  3.0000 a0^-1 *******

>>> Checking for convergence of NGWFs:   NOT CONVERGED
  ========================================================================
         NGWF RMS gradient =  4.4494E-05 >  2.0000E-06  | above tolerance
  ========================================================================

>>> Improving NGWFs using line search:
============ Calculation of NGWF S^-1 using Hotelling algorithm ================ 
         Iteration  |  Frobenius norm and Maximum abs value    (of I-S*S_n^-1)   
               1       0.43110624E+00     0.16184276E-01
               2       0.30559371E-02     0.10636701E-03
               3       0.68629670E-06     0.23875516E-07
               4       0.28846410E-12     0.31974423E-13
================================================================================
    Initial Ne1:     397.99750121
    Initial Ne2:     397.99750094
      Final Ne1:     398.00000013
      Final Ne2:     397.99999987
============ Calculation of NGWF S^-1 using Hotelling algorithm ================ 
         Iteration  |  Frobenius norm and Maximum abs value    (of I-S*S_n^-1)   
               1       0.16047696E+00     0.60196322E-02
               2       0.37618196E-03     0.12841703E-04
               3       0.10137605E-07     0.34489744E-09
               4       0.28207138E-12     0.35527137E-13
================================================================================
------------------------------- NGWF line search -------------------------------
RMS gradient                =       0.00004449366023
Trial step length           =               0.900218
Gradient along search dir.  =         -0.03155992155
Functional at step 0        =   -5718.37619859931692
Functional at step 1        =   -5718.39424545655129
Functional predicted        =   -5718.39566931591617
Selected quadratic step     =               1.233889
Conjugate gradients coeff.  =               0.372255
--------------------------- NGWF line search finished --------------------------
                                               
Writing NGWFs to file "Pd_44.tightbox_ngwfs"....  done

>>> Optimising kernel for current NGWFs:

--------------------------- Ensemble-DFT optimisation --------------------------
Running ScaLAPACK on   30 processor(s).

--------------------------------------------------------------------------------
  Iter                              Commutator    Free_energy(A=E-TS)     DeltaA
#    0                          0.000050884306   -5718.39566962925619  -1.95E-02

Step                       =       0.381966011250
Energy (E)                 =   -5718.294432679623
Entropy (-TS)              =      -0.101236949688
Free energy (A=E-TS)       =   -5718.395669629256
Est. 0K Energy 0.5*(E+A)   =   -5718.345051154440
Residual Non-orthogonality =       0.000000000000
Residual N_electrons       =      -0.000000000055

Spin          Integrated_Ne            Fermi_level     Delta_Fermi_level
   1       398.000000134594        -0.117711761626              9.00E+99
   2       397.999999865872        -0.117711761626              9.00E+99

                           Spin 1           |                 Spin 2           |
     Orb |    H-eigenvalues     Occupancies |    H-eigenvalues     Occupancies |
       1 |    -3.2185527914    1.0000000000 |    -3.2185527917    1.0000000000 | 
                          ------                             ------
     394 |    -0.1230458088    0.8102262776 |    -0.1230458081    0.8102262462 | 
     395 |    -0.1195078320    0.6198095630 |    -0.1195078321    0.6198095710 | 
     396 |    -0.1194902196    0.6186795604 |    -0.1194902189    0.6186795123 | 
     397 |    -0.1192665294    0.6042194678 |    -0.1192665295    0.6042194758 | 
     398 |    -0.1181050909    0.5267323083 |    -0.1181050901    0.5267322575 | 
                - Gap at zero temperature -
                  Finite temp. Fermi level   |      Finite temp. Fermi level  
     399 |    -0.1175611299    0.4897540953 |    -0.1175611300    0.4897541037 | 
                                                   - Gap at zero temperature -
     400 |    -0.1154015056    0.3478148254 |    -0.1154015048    0.3478147791 | 
     401 |    -0.1153894611    0.3470717273 |    -0.1153894603    0.3470716811 | 
     402 |    -0.1152705866    0.3397780394 |    -0.1152705867    0.3397780470 | 
     403 |    -0.1150277884    0.3251173031 |    -0.1150277885    0.3251173105 | 
                          ------                             ------
     576 |     0.6726702755    0.0000000000 |     0.6726702765    0.0000000000 | 

                            |  Abs_value |  Threshold | Converged
     Delta_Free_energy/atom |   4.33E-04 |   1.00E-06 |        No
     Delta_Energy/atom      |   4.33E-04 |   1.00E-04 |        No
     Delta_Entropy/atom     |     n.a.   |   1.00E-03 |      n.a.
     Commutator             |   5.09E-05 |   1.00E-05 |        No
     Delta_Fermi_level      |     n.a.   |   1.00E-03 |      n.a.

  Line search of the free energy minimum:
  Step_type        Step             Free_energy   Predicted_free_energy
.   Initial    0.000000    -5718.39566962925619

Performing  Pulay mixing of Hamiltonian with coefficients:
                        Spin 1               Spin 2
                1.000000000000       1.000000000000
Lambda-->       0.029576104626       0.029576104854     ... done

.    Trial1    0.381966    -5718.38546285883513

Performing  Pulay mixing of Hamiltonian with coefficients:
                        Spin 1               Spin 2
                1.000000000000       1.000000000000
Lambda-->       0.029576104626       0.029576104854     ... done

.    Trial2    0.145898    -5718.39198396263964

Performing  Pulay mixing of Hamiltonian with coefficients:
                        Spin 1               Spin 2
                1.000000000000       1.000000000000
Lambda-->       0.029576104626       0.029576104854     ... done

.    Trial3    0.055728    -5718.39255573806622

Performing  Pulay mixing of Hamiltonian with coefficients:
                        Spin 1               Spin 2
                1.000000000000       1.000000000000
Lambda-->       0.029576104626       0.029576104854     ... done

.     Cubic    0.237575    -5718.39032070239227    -5718.39286585744139

Performing  Pulay mixing of Hamiltonian with coefficients:
                        Spin 1               Spin 2
                1.000000000000       1.000000000000
Lambda-->       0.029576104626       0.029576104854     ... done

.    Trial5    0.000557    -5718.39238959252634

Performing  Pulay mixing of Hamiltonian with coefficients:
                        Spin 1               Spin 2
                1.000000000000       1.000000000000
Lambda-->       0.029576104626       0.029576104854     ... done

.  NoMinFnd    0.055728    -5718.39255573806986

--------------------------------------------------------------------------------
  Iter                              Commutator    Free_energy(A=E-TS)     DeltaA
#    1                          0.000034699158   -5718.39255573806986   3.11E-03

Step                       =       0.055728090001
Energy (E)                 =   -5718.291287534215
Entropy (-TS)              =      -0.101268203866
Free energy (A=E-TS)       =   -5718.392555738070
Est. 0K Energy 0.5*(E+A)   =   -5718.341921636143
Residual Non-orthogonality =       0.000000000000
Residual N_electrons       =      -0.000000000011

Spin          Integrated_Ne            Fermi_level     Delta_Fermi_level
   1       398.000000118449        -0.117421840645              2.90E-04
   2       397.999999881645        -0.117421840645              2.90E-04

                           Spin 1           |                 Spin 2           |
     Orb |    H-eigenvalues     Occupancies |    H-eigenvalues     Occupancies |
       1 |    -3.2181181084    1.0000000000 |    -3.2181181089    1.0000000000 | 
                          ------                             ------
     394 |    -0.1226908310    0.8074893072 |    -0.1226908307    0.8074892921 | 
     395 |    -0.1192250601    0.6202678814 |    -0.1192250598    0.6202678585 | 
     396 |    -0.1192050698    0.6189858059 |    -0.1192050695    0.6189857830 | 
     397 |    -0.1189702531    0.6038058328 |    -0.1189702536    0.6038058651 | 
     398 |    -0.1178433761    0.5286452659 |    -0.1178433758    0.5286452417 | 
                                                   - Gap at zero temperature -
                  Finite temp. Fermi level   |      Finite temp. Fermi level  
     399 |    -0.1172595750    0.4889630101 |    -0.1172595746    0.4889629858 | 
                - Gap at zero temperature -
     400 |    -0.1150856678    0.3462167880 |    -0.1150856675    0.3462167660 | 
     401 |    -0.1150738801    0.3454910952 |    -0.1150738797    0.3454910733 | 
     402 |    -0.1149296198    0.3366689936 |    -0.1149296195    0.3366689719 | 
     403 |    -0.1147519599    0.3259592850 |    -0.1147519604    0.3259593147 | 
                          ------                             ------
     576 |     0.6701482389    0.0000000000 |     0.6701482405    0.0000000000 | 

                            |  Abs_value |  Threshold | Converged
     Delta_Free_energy/atom |   6.92E-05 |   1.00E-06 |        No
     Delta_Energy/atom      |   6.99E-05 |   1.00E-04 |       Yes
     Delta_Entropy/atom     |   6.95E-07 |   1.00E-04 |       Yes
     Commutator             |   3.47E-05 |   1.00E-05 |        No
     Delta_Fermi_level      |   2.90E-04 |   1.00E-03 |       Yes

  Line search of the free energy minimum:
  Step_type        Step             Free_energy   Predicted_free_energy
.   Initial    0.000000    -5718.39255573806986

Performing  Pulay mixing of Hamiltonian with coefficients:
                        Spin 1               Spin 2
                1.000000000000       1.000000000000
Lambda-->       0.020899953246       0.020899953495     ... done

.    Trial1    0.055728    -5718.39258613801940

Performing  Pulay mixing of Hamiltonian with coefficients:
                        Spin 1               Spin 2
                1.000000000000       1.000000000000
Lambda-->       0.020899953246       0.020899953495     ... done

.    Trial2    0.416408    -5718.38390477357279

Performing  Pulay mixing of Hamiltonian with coefficients:
                        Spin 1               Spin 2
                1.000000000000       1.000000000000
Lambda-->       0.020899953246       0.020899953495     ... done

. Quadratic    0.032478    -5718.39261783633810    -5718.39261809188429

--------------------------------------------------------------------------------
  Iter                              Commutator    Free_energy(A=E-TS)     DeltaA
#    2                          0.000030211069   -5718.39261783633810  -6.21E-05

Step                       =       0.032478161501
Energy (E)                 =   -5718.291339352962
Entropy (-TS)              =      -0.101278483440
Free energy (A=E-TS)       =   -5718.392617836338
Est. 0K Energy 0.5*(E+A)   =   -5718.341978594650
Residual Non-orthogonality =       0.000000000000
Residual N_electrons       =      -0.000000000065

Spin          Integrated_Ne            Fermi_level     Delta_Fermi_level
   1       398.000000159328        -0.117335961995              8.59E-05
   2       397.999999841224        -0.117335961995              8.59E-05

                           Spin 1           |                 Spin 2           |
     Orb |    H-eigenvalues     Occupancies |    H-eigenvalues     Occupancies |
       1 |    -3.2181067144    1.0000000000 |    -3.2181067146    1.0000000000 | 
                          ------                             ------
     394 |    -0.1226261928    0.8083861922 |    -0.1226261921    0.8083861627 | 
     395 |    -0.1191286724    0.6195940876 |    -0.1191286725    0.6195940965 | 
     396 |    -0.1191098050    0.6183832501 |    -0.1191098043    0.6183832036 | 
     397 |    -0.1188697169    0.6028512759 |    -0.1188697170    0.6028512849 | 
     398 |    -0.1177358507    0.5271772481 |    -0.1177358500    0.5271771985 | 
                - Gap at zero temperature -
                  Finite temp. Fermi level   |      Finite temp. Fermi level  
     399 |    -0.1171660621    0.4884439291 |    -0.1171660623    0.4884439378 | 
                                                   - Gap at zero temperature -
     400 |    -0.1150026406    0.3463924372 |    -0.1150026398    0.3463923910 | 
     401 |    -0.1149906933    0.3456567556 |    -0.1149906926    0.3456567095 | 
     402 |    -0.1148590212    0.3375981865 |    -0.1148590213    0.3375981934 | 
     403 |    -0.1146618234    0.3257047707 |    -0.1146618235    0.3257047773 | 
                          ------                             ------
     576 |     0.6695066869    0.0000000000 |     0.6695066878    0.0000000000 | 

                            |  Abs_value |  Threshold | Converged
     Delta_Free_energy/atom |   1.38E-06 |   1.00E-06 |        No
     Delta_Energy/atom      |   1.15E-06 |   1.00E-04 |       Yes
     Delta_Entropy/atom     |   2.28E-07 |   1.00E-04 |       Yes
     Commutator             |   3.02E-05 |   1.00E-05 |        No
     Delta_Fermi_level      |   8.59E-05 |   1.00E-03 |       Yes

  Line search of the free energy minimum:
  Step_type        Step             Free_energy   Predicted_free_energy
.   Initial    0.000000    -5718.39261783633810

Performing  Pulay mixing of Hamiltonian with coefficients:
                        Spin 1               Spin 2
               -0.003594450856      -0.003594443012
                1.003594450856       1.003594443012
Lambda-->       0.019117862553       0.019117862848     ... done

.    Trial1    0.032478    -5718.39265343422448

Performing  Pulay mixing of Hamiltonian with coefficients:
                        Spin 1               Spin 2
               -0.003594450856      -0.003594443012
                1.003594450856       1.003594443012
Lambda-->       0.019117862553       0.019117862848     ... done

.    Trial2    0.402039    -5718.38621077573498

Performing  Pulay mixing of Hamiltonian with coefficients:
                        Spin 1               Spin 2
               -0.003594450856      -0.003594443012
                1.003594450856       1.003594443012
Lambda-->       0.019117862553       0.019117862848     ... done

. Quadratic    0.028130    -5718.39265431330750    -5718.39265430565410

--------------------------------------------------------------------------------
  Iter                              Commutator    Free_energy(A=E-TS)     DeltaA
#    3                          0.000027481321   -5718.39265431330750  -3.65E-05

Step                       =       0.028129857205
Energy (E)                 =   -5718.291383678656
Entropy (-TS)              =      -0.101270634721
Free energy (A=E-TS)       =   -5718.392654313308
Est. 0K Energy 0.5*(E+A)   =   -5718.342018995982
Residual Non-orthogonality =       0.000000000000
Residual N_electrons       =      -0.000000000070

Spin          Integrated_Ne            Fermi_level     Delta_Fermi_level
   1       398.000000088233        -0.117258159155              7.78E-05
   2       397.999999912360        -0.117258159155              7.78E-05

                           Spin 1           |                 Spin 2           |
     Orb |    H-eigenvalues     Occupancies |    H-eigenvalues     Occupancies |
       1 |    -3.2180832206    1.0000000000 |    -3.2180832203    1.0000000000 | 
                          ------                             ------
     394 |    -0.1225537349    0.8086113841 |    -0.1225537338    0.8086113385 | 
     395 |    -0.1190522863    0.6196849549 |    -0.1190522871    0.6196850036 | 
     396 |    -0.1190334267    0.6184747246 |    -0.1190334265    0.6184747130 | 
     397 |    -0.1187941643    0.6029978737 |    -0.1187941651    0.6029979231 | 
     398 |    -0.1176580217    0.5271754741 |    -0.1176580206    0.5271753971 | 
                                                   - Gap at zero temperature -
                  Finite temp. Fermi level   |      Finite temp. Fermi level  
     399 |    -0.1170878270    0.4884145330 |    -0.1170878268    0.4884145193 | 
                - Gap at zero temperature -
     400 |    -0.1149223202    0.3462373508 |    -0.1149223190    0.3462372790 | 
     401 |    -0.1149102952    0.3454970380 |    -0.1149102949    0.3454970242 | 
     402 |    -0.1147739537    0.3371562591 |    -0.1147739544    0.3371563025 | 
     403 |    -0.1145704381    0.3248935717 |    -0.1145704388    0.3248936142 | 
                          ------                             ------
     576 |     0.6689913034    0.0000000000 |     0.6689913049    0.0000000000 | 

                            |  Abs_value |  Threshold | Converged
     Delta_Free_energy/atom |   8.11E-07 |   1.00E-06 |       Yes
     Delta_Energy/atom      |   9.85E-07 |   1.00E-04 |       Yes
     Delta_Entropy/atom     |   1.74E-07 |   1.00E-04 |       Yes
     Commutator             |   2.75E-05 |   1.00E-05 |        No
     Delta_Fermi_level      |   7.78E-05 |   1.00E-03 |       Yes

  Line search of the free energy minimum:
  Step_type        Step             Free_energy   Predicted_free_energy
.   Initial    0.000000    -5718.39265431330750

Performing  Pulay mixing of Hamiltonian with coefficients:
                        Spin 1               Spin 2
               -2.981349277523      -2.981349377931
               -0.308963021417      -0.308963014413
                4.290312298940       4.290312392344
Lambda-->       0.013531345594       0.013531345488     ... done

.    Trial1    0.028130    -5718.39277627202137

Performing  Pulay mixing of Hamiltonian with coefficients:
                        Spin 1               Spin 2
               -2.981349277523      -2.981349377931
               -0.308963021417      -0.308963014413
                4.290312298940       4.290312392344
Lambda-->       0.013531345594       0.013531345488     ... done

.    Trial2    0.399351    -5718.36802517383876

Performing  Pulay mixing of Hamiltonian with coefficients:
                        Spin 1               Spin 2
               -2.981349277523      -2.981349377931
               -0.308963021417      -0.308963014413
                4.290312298940       4.290312392344
Lambda-->       0.013531345594       0.013531345488     ... done

. Quadratic    0.026256    -5718.39277602256880    -5718.39277689625851

Performing  Pulay mixing of Hamiltonian with coefficients:
                        Spin 1               Spin 2
               -2.981349277523      -2.981349377931
               -0.308963021417      -0.308963014413
                4.290312298940       4.290312392344
Lambda-->       0.013531345594       0.013531345488     ... done

.     Cubic    0.027606    -5718.39277632786070    -5718.39277631638197

--------------------------------------------------------------------------------
  Iter                              Commutator    Free_energy(A=E-TS)     DeltaA
#    4                          0.000019763951   -5718.39277632786070  -1.22E-04

Step                       =       0.027605652421
Energy (E)                 =   -5718.291498355598
Entropy (-TS)              =      -0.101277972252
Free energy (A=E-TS)       =   -5718.392776327861
Est. 0K Energy 0.5*(E+A)   =   -5718.342137341730
Residual Non-orthogonality =       0.000000000000
Residual N_electrons       =       0.000000000010

Spin          Integrated_Ne            Fermi_level     Delta_Fermi_level
   1       398.000000128299        -0.116695200030              5.63E-04
   2       397.999999871617        -0.116695200030              5.63E-04

                           Spin 1           |                 Spin 2           |
     Orb |    H-eigenvalues     Occupancies |    H-eigenvalues     Occupancies |
       1 |    -3.2178342006    1.0000000000 |    -3.2178342010    1.0000000000 | 
                          ------                             ------
     394 |    -0.1220256304    0.8100749025 |    -0.1220256299    0.8100748792 | 
     395 |    -0.1184711000    0.6185153332 |    -0.1184710994    0.6185152913 | 
     396 |    -0.1184525663    0.6173246273 |    -0.1184525656    0.6173245853 | 
     397 |    -0.1182081628    0.6014958710 |    -0.1182081631    0.6014958894 | 
     398 |    -0.1170562305    0.5245408359 |    -0.1170562308    0.5245408530 | 
                                                   - Gap at zero temperature -
                  Finite temp. Fermi level   |      Finite temp. Fermi level  
     399 |    -0.1165060439    0.4871347265 |    -0.1165060432    0.4871346785 | 
                - Gap at zero temperature -
     400 |    -0.1143495910    0.3456358059 |    -0.1143495902    0.3456357589 | 
     401 |    -0.1143371541    0.3448707775 |    -0.1143371533    0.3448707304 | 
     402 |    -0.1142011456    0.3365575728 |    -0.1142011457    0.3365575834 | 
     403 |    -0.1139555696    0.3218030404 |    -0.1139555698    0.3218030503 | 
                          ------                             ------
     576 |     0.6650584704    0.0000000000 |     0.6650584712    0.0000000000 | 

                            |  Abs_value |  Threshold | Converged
     Delta_Free_energy/atom |   2.71E-06 |   1.00E-06 |        No
     Delta_Energy/atom      |   2.55E-06 |   1.00E-04 |       Yes
     Delta_Entropy/atom     |   1.63E-07 |   1.00E-04 |       Yes
     Commutator             |   1.98E-05 |   1.00E-05 |        No
     Delta_Fermi_level      |   5.63E-04 |   1.00E-03 |       Yes

  Line search of the free energy minimum:
  Step_type        Step             Free_energy   Predicted_free_energy
.   Initial    0.000000    -5718.39277632786070

Performing  Pulay mixing of Hamiltonian with coefficients:
                        Spin 1               Spin 2
               -0.902254999484      -0.902254907467
               -0.906812220773      -0.906812148907
                1.250769206577       1.250769040557
                1.558298013679       1.558298015816
Lambda-->       0.008095179117       0.008095179290     ... done

.    Trial1    0.027606    -5718.39277402620883

Performing  Pulay mixing of Hamiltonian with coefficients:
                        Spin 1               Spin 2
               -0.902254999484      -0.902254907467
               -0.906812220773      -0.906812148907
                1.250769206577       1.250769040557
                1.558298013679       1.558298015816
Lambda-->       0.008095179117       0.008095179290     ... done

.    Trial2    0.010544    -5718.39273181463250

Performing  Pulay mixing of Hamiltonian with coefficients:
                        Spin 1               Spin 2
               -0.902254999484      -0.902254907467
               -0.906812220773      -0.906812148907
                1.250769206577       1.250769040557
                1.558298013679       1.558298015816
Lambda-->       0.008095179117       0.008095179290     ... done

.    Trial3    0.004028    -5718.39270375093020

Performing  Pulay mixing of Hamiltonian with coefficients:
                        Spin 1               Spin 2
               -0.902254999484      -0.902254907467
               -0.906812220773      -0.906812148907
                1.250769206577       1.250769040557
                1.558298013679       1.558298015816
Lambda-->       0.008095179117       0.008095179290     ... done

.     Cubic    0.021681    -5718.39276449981207    -5718.39285711214598

Performing  Pulay mixing of Hamiltonian with coefficients:
                        Spin 1               Spin 2
               -0.902254999484      -0.902254907467
               -0.906812220773      -0.906812148907
                1.250769206577       1.250769040557
                1.558298013679       1.558298015816
Lambda-->       0.008095179117       0.008095179290     ... done

.   Quartic    0.018288    -5718.39275658564111    -5718.39276938691000

Performing  Pulay mixing of Hamiltonian with coefficients:
                        Spin 1               Spin 2
               -0.902254999484      -0.902254907467
               -0.906812220773      -0.906812148907
                1.250769206577       1.250769040557
                1.558298013679       1.558298015816
Lambda-->       0.008095179117       0.008095179290     ... done

.    Trial6    0.000040    -5718.39268333022301

Performing  Pulay mixing of Hamiltonian with coefficients:
                        Spin 1               Spin 2
               -0.902254999484      -0.902254907467
               -0.906812220773      -0.906812148907
                1.250769206577       1.250769040557
                1.558298013679       1.558298015816
Lambda-->       0.008095179117       0.008095179290     ... done

.  NoMinFnd    0.027606    -5718.39277402617790

--------------------------------------------------------------------------------
  Iter                              Commutator    Free_energy(A=E-TS)     DeltaA
#    5                          0.000021732479   -5718.39277402617790   2.30E-06

Step                       =       0.027605652421
Energy (E)                 =   -5718.291465343705
Entropy (-TS)              =      -0.101308682475
Free energy (A=E-TS)       =   -5718.392774026178
Est. 0K Energy 0.5*(E+A)   =   -5718.342119684941
Residual Non-orthogonality =       0.000000000000
Residual N_electrons       =      -0.000000000002

Spin          Integrated_Ne            Fermi_level     Delta_Fermi_level
   1       398.000000171421        -0.116180712652              5.14E-04
   2       397.999999828594        -0.116180712652              5.14E-04

                           Spin 1           |                 Spin 2           |
     Orb |    H-eigenvalues     Occupancies |    H-eigenvalues     Occupancies |
       1 |    -3.2175414561    1.0000000000 |    -3.2175414560    1.0000000000 | 
                          ------                             ------
     394 |    -0.1215204319    0.8104634863 |    -0.1215204316    0.8104634745 | 
     395 |    -0.1179331576    0.6170082193 |    -0.1179331572    0.6170081930 | 
     396 |    -0.1179145198    0.6158090343 |    -0.1179145194    0.6158090079 | 
     397 |    -0.1176670252    0.5997563173 |    -0.1176670257    0.5997563474 | 
     398 |    -0.1165058867    0.5221068638 |    -0.1165058862    0.5221068326 | 
                                                   - Gap at zero temperature -
                  Finite temp. Fermi level   |      Finite temp. Fermi level  
     399 |    -0.1159731944    0.4858864770 |    -0.1159731939    0.4858864444 | 
                - Gap at zero temperature -
     400 |    -0.1138254995    0.3450449607 |    -0.1138254990    0.3450449265 | 
     401 |    -0.1138128321    0.3442663922 |    -0.1138128316    0.3442663581 | 
     402 |    -0.1136781319    0.3360397153 |    -0.1136781314    0.3360396813 | 
     403 |    -0.1134129646    0.3201354635 |    -0.1134129640    0.3201354298 | 
                          ------                             ------
     576 |     0.6610840118    0.0000000000 |     0.6610840118    0.0000000000 | 

                            |  Abs_value |  Threshold | Converged
     Delta_Free_energy/atom |   5.11E-08 |   1.00E-06 |       Yes
     Delta_Energy/atom      |   7.34E-07 |   1.00E-04 |       Yes
     Delta_Entropy/atom     |   6.82E-07 |   1.00E-04 |       Yes
     Commutator             |   2.17E-05 |   1.00E-05 |        No
     Delta_Fermi_level      |   5.14E-04 |   1.00E-03 |       Yes

  Line search of the free energy minimum:
  Step_type        Step             Free_energy   Predicted_free_energy
.   Initial    0.000000    -5718.39277402617790

Performing  Pulay mixing of Hamiltonian with coefficients:
                        Spin 1               Spin 2
               -0.421788018715      -0.421787881396
               -0.147651191376      -0.147651102959
                0.418418942593       0.418418694780
                0.322082062103       0.322082033486
                0.828938205395       0.828938256088
Lambda-->       0.007119222657       0.007119222728     ... done

.    Trial1    0.027606    -5718.39277807822782

Performing  Pulay mixing of Hamiltonian with coefficients:
                        Spin 1               Spin 2
               -0.421788018715      -0.421787881396
               -0.147651191376      -0.147651102959
                0.418418942593       0.418418694780
                0.322082062103       0.322082033486
                0.828938205395       0.828938256088
Lambda-->       0.007119222657       0.007119222728     ... done

.    Trial2    0.399027    -5718.39044464424478

Performing  Pulay mixing of Hamiltonian with coefficients:
                        Spin 1               Spin 2
               -0.421788018715      -0.421787881396
               -0.147651191376      -0.147651102959
                0.418418942593       0.418418694780
                0.322082062103       0.322082033486
                0.828938205395       0.828938256088
Lambda-->       0.007119222657       0.007119222728     ... done

. Quadratic    0.018358    -5718.39276890925157    -5718.39277945617596

Performing  Pulay mixing of Hamiltonian with coefficients:
                        Spin 1               Spin 2
               -0.421788018715      -0.421787881396
               -0.147651191376      -0.147651102959
                0.418418942593       0.418418694780
                0.322082062103       0.322082033486
                0.828938205395       0.828938256088
Lambda-->       0.007119222657       0.007119222728     ... done

.     Cubic    0.206684    -5718.39231606252088    -5718.39336984241618

Performing  Pulay mixing of Hamiltonian with coefficients:
                        Spin 1               Spin 2
               -0.421788018715      -0.421787881396
               -0.147651191376      -0.147651102959
                0.418418942593       0.418418694780
                0.322082062103       0.322082033486
                0.828938205395       0.828938256088
Lambda-->       0.007119222657       0.007119222728     ... done

.   Quartic    0.100722    -5718.39273684166255    -5718.39288646016303

Performing  Pulay mixing of Hamiltonian with coefficients:
                        Spin 1               Spin 2
               -0.421788018715      -0.421787881396
               -0.147651191376      -0.147651102959
                0.418418942593       0.418418694780
                0.322082062103       0.322082033486
                0.828938205395       0.828938256088
Lambda-->       0.007119222657       0.007119222728     ... done

.  NoMinFnd    0.027606    -5718.39277807824419

--------------------------------------------------------------------------------
  Iter                              Commutator    Free_energy(A=E-TS)     DeltaA
#    6                          0.000020812090   -5718.39277807824419  -4.05E-06

Step                       =       0.027605652421
Energy (E)                 =   -5718.291468336214
Entropy (-TS)              =      -0.101309742042
Free energy (A=E-TS)       =   -5718.392778078244
Est. 0K Energy 0.5*(E+A)   =   -5718.342123207229
Residual Non-orthogonality =       0.000000000000
Residual N_electrons       =      -0.000000000013

Spin          Integrated_Ne            Fermi_level     Delta_Fermi_level
   1       398.000000121385        -0.116135977103              4.47E-05
   2       397.999999878725        -0.116135977103              4.47E-05

                           Spin 1           |                 Spin 2           |
     Orb |    H-eigenvalues     Occupancies |    H-eigenvalues     Occupancies |
       1 |    -3.2175214021    1.0000000000 |    -3.2175214019    1.0000000000 | 
                          ------                             ------
     394 |    -0.1214711155    0.8102719312 |    -0.1214711145    0.8102718892 | 
     395 |    -0.1178879385    0.6169771237 |    -0.1178879389    0.6169771523 | 
     396 |    -0.1178692339    0.6157736017 |    -0.1178692335    0.6157735735 | 
     397 |    -0.1176252534    0.5999498950 |    -0.1176252538    0.5999499196 | 
     398 |    -0.1164639190    0.5222947897 |    -0.1164639180    0.5222947234 | 
                - Gap at zero temperature -
                  Finite temp. Fermi level   |      Finite temp. Fermi level  
     399 |    -0.1159296573    0.4859679422 |    -0.1159296578    0.4859679713 | 
                                                   - Gap at zero temperature -
     400 |    -0.1137786135    0.3449127266 |    -0.1137786132    0.3449127090 | 
     401 |    -0.1137659470    0.3441343593 |    -0.1137659467    0.3441343391 | 
     402 |    -0.1136264151    0.3356159879 |    -0.1136264148    0.3356159708 | 
     403 |    -0.1133635077    0.3198559024 |    -0.1133635078    0.3198559115 | 
                          ------                             ------
     576 |     0.6603163071    0.0000000000 |     0.6603163071    0.0000000000 | 

                            |  Abs_value |  Threshold | Converged
     Delta_Free_energy/atom |   9.00E-08 |   1.00E-06 |       Yes
     Delta_Energy/atom      |   6.65E-08 |   1.00E-04 |       Yes
     Delta_Entropy/atom     |   2.35E-08 |   1.00E-04 |       Yes
     Commutator             |   2.08E-05 |   1.00E-05 |        No
     Delta_Fermi_level      |   4.47E-05 |   1.00E-03 |       Yes

  Line search of the free energy minimum:
  Step_type        Step             Free_energy   Predicted_free_energy
.   Initial    0.000000    -5718.39277807824419

Performing  Pulay mixing of Hamiltonian with coefficients:
                        Spin 1               Spin 2
              -11.468208213557     -11.468209125319
                1.861695708910       1.861696266393
               15.514312776600      15.514314049092
               -6.826075397238      -6.826076148974
              -19.657092334460     -19.657093660675
               21.575367459745      21.575368619483
Lambda-->       0.001186490711       0.001186491129     ... done

.    Trial1    0.027606    -5718.39280376001989

Performing  Pulay mixing of Hamiltonian with coefficients:
                        Spin 1               Spin 2
              -11.468208213557     -11.468209125320
                1.861695708910       1.861696266393
               15.514312776600      15.514314049093
               -6.826075397238      -6.826076148974
              -19.657092334460     -19.657093660676
               21.575367459745      21.575368619484
Lambda-->       0.001186490711       0.001186491129     ... done

.    Trial2    0.399027    -5718.39098570819624

Performing  Pulay mixing of Hamiltonian with coefficients:
                        Spin 1               Spin 2
              -11.468208213557     -11.468209125320
                1.861695708910       1.861696266393
               15.514312776600      15.514314049094
               -6.826075397238      -6.826076148974
              -19.657092334461     -19.657093660677
               21.575367459745      21.575368619484
Lambda-->       0.001186490711       0.001186491129     ... done

. Quadratic    0.045666    -5718.39281774955907    -5718.39280852178399

--------------------------------------------------------------------------------
  Iter                              Commutator    Free_energy(A=E-TS)     DeltaA
#    7                          0.000013839809   -5718.39281774955907  -3.97E-05

Step                       =       0.045666222215
Energy (E)                 =   -5718.291459132523
Entropy (-TS)              =      -0.101358617104
Free energy (A=E-TS)       =   -5718.392817749559
Est. 0K Energy 0.5*(E+A)   =   -5718.342138441041
Residual Non-orthogonality =       0.000000000000
Residual N_electrons       =      -0.000000000068

Spin          Integrated_Ne            Fermi_level     Delta_Fermi_level
   1       397.999999974969        -0.116347398816             -2.11E-04
   2       398.000000025617        -0.116347398816             -2.11E-04

                           Spin 1           |                 Spin 2           |
     Orb |    H-eigenvalues     Occupancies |    H-eigenvalues     Occupancies |
       1 |    -3.2178991775    1.0000000000 |    -3.2178991781    1.0000000000 | 
                          ------                             ------
     394 |    -0.1216799928    0.8101654684 |    -0.1216799930    0.8101654774 | 
     395 |    -0.1180942034    0.6166454599 |    -0.1180942037    0.6166454816 | 
     396 |    -0.1180710569    0.6151554348 |    -0.1180710563    0.6151553968 | 
     397 |    -0.1178527501    0.6009993009 |    -0.1178527504    0.6009993234 | 
     398 |    -0.1166898646    0.5232807858 |    -0.1166898650    0.5232808119 | 
                - Gap at zero temperature -
                  Finite temp. Fermi level   |      Finite temp. Fermi level  
     399 |    -0.1161525216    0.4867457873 |    -0.1161525220    0.4867458146 | 
                                                   - Gap at zero temperature -
     400 |    -0.1139998053    0.3455136814 |    -0.1139998048    0.3455136535 | 
     401 |    -0.1139872780    0.3447432246 |    -0.1139872776    0.3447431969 | 
     402 |    -0.1138461932    0.3361232102 |    -0.1138461937    0.3361232394 | 
     403 |    -0.1135910819    0.3208128591 |    -0.1135910814    0.3208128331 | 
                          ------                             ------
     576 |     0.6516944174    0.0000000000 |     0.6516944184    0.0000000000 | 

                            |  Abs_value |  Threshold | Converged
     Delta_Free_energy/atom |   8.82E-07 |   1.00E-06 |       Yes
     Delta_Energy/atom      |   2.05E-07 |   1.00E-04 |       Yes
     Delta_Entropy/atom     |   1.09E-06 |   1.00E-04 |       Yes
     Commutator             |   1.38E-05 |   1.00E-05 |        No
     Delta_Fermi_level      |   2.11E-04 |   1.00E-03 |       Yes

  Line search of the free energy minimum:
  Step_type        Step             Free_energy   Predicted_free_energy
.   Initial    0.000000    -5718.39281774955907

Performing  Pulay mixing of Hamiltonian with coefficients:
                        Spin 1               Spin 2
                2.332772122757       2.332767869019
               -0.670182958289      -0.670182316441
               -3.103018041538      -3.103012375230
                1.921714414079       1.921711830882
                4.404549418689       4.404542050400
               -5.299662841348      -5.299654592638
                1.413827885650       1.413827534009
Lambda-->       0.000409977439       0.000409977554     ... done

.    Trial1    0.045666    -5718.39283291434731

Performing  Pulay mixing of Hamiltonian with coefficients:
                        Spin 1               Spin 2
                2.332772122758       2.332767869020
               -0.670182958290      -0.670182316441
               -3.103018041539      -3.103012375230
                1.921714414080       1.921711830882
                4.404549418691       4.404542050400
               -5.299662841351      -5.299654592639
                1.413827885650       1.413827534009
Lambda-->       0.000409977439       0.000409977554     ... done

.    Trial2    0.410189    -5718.39164706224710

Performing  Pulay mixing of Hamiltonian with coefficients:
                        Spin 1               Spin 2
                2.332772122752       2.332767869017
               -0.670182958289      -0.670182316441
               -3.103018041532      -3.103012375227
                1.921714414077       1.921711830881
                4.404549418682       4.404542050396
               -5.299662841340      -5.299654592634
                1.413827885650       1.413827534008
Lambda-->       0.000409977439       0.000409977554     ... done

. Quadratic    0.041830    -5718.39283294817687    -5718.39283304299170

--------------------------------------------------------------------------------
  Iter                              Commutator    Free_energy(A=E-TS)     DeltaA
#    8                          0.000009866825   -5718.39283294817687  -1.52E-05

Step                       =       0.041829777932
Energy (E)                 =   -5718.291466562928
Entropy (-TS)              =      -0.101366385300
Free energy (A=E-TS)       =   -5718.392832948177
Est. 0K Energy 0.5*(E+A)   =   -5718.342149755552
Residual Non-orthogonality =       0.000000000000
Residual N_electrons       =      -0.000000000051

Spin          Integrated_Ne            Fermi_level     Delta_Fermi_level
   1       398.000000011784        -0.116422220744             -7.48E-05
   2       397.999999988656        -0.116422220744             -7.48E-05

                           Spin 1           |                 Spin 2           |
     Orb |    H-eigenvalues     Occupancies |    H-eigenvalues     Occupancies |
       1 |    -3.2179708583    1.0000000000 |    -3.2179708580    1.0000000000 | 
                          ------                             ------
     394 |    -0.1217532489    0.8100999265 |    -0.1217532487    0.8100999210 | 
     395 |    -0.1181716817    0.6168163227 |    -0.1181716818    0.6168163263 | 
     396 |    -0.1181560627    0.6158112719 |    -0.1181560618    0.6158112186 | 
     397 |    -0.1179265013    0.6009294318 |    -0.1179265014    0.6009294363 | 
     398 |    -0.1167729218    0.5238397781 |    -0.1167729219    0.5238397870 | 
                - Gap at zero temperature -
                  Finite temp. Fermi level   |      Finite temp. Fermi level  
     399 |    -0.1162238617    0.4865090942 |    -0.1162238619    0.4865091050 | 
                                                   - Gap at zero temperature -
     400 |    -0.1140724599    0.3453803297 |    -0.1140724593    0.3453802919 | 
     401 |    -0.1140598126    0.3446026373 |    -0.1140598129    0.3446026540 | 
     402 |    -0.1139201559    0.3360710385 |    -0.1139201562    0.3360710554 | 
     403 |    -0.1136708931    0.3211087541 |    -0.1136708934    0.3211087715 | 
                          ------                             ------
     576 |     0.6504497100    0.0000000000 |     0.6504497101    0.0000000000 | 

                            |  Abs_value |  Threshold | Converged
     Delta_Free_energy/atom |   3.38E-07 |   1.00E-06 |       Yes
     Delta_Energy/atom      |   1.65E-07 |   1.00E-04 |       Yes
     Delta_Entropy/atom     |   1.73E-07 |   1.00E-04 |       Yes
     Commutator             |   9.87E-06 |   1.00E-05 |       Yes
     Delta_Fermi_level      |   7.48E-05 |   1.00E-03 |       Yes
EDFT occupancies loop converged after    8 iterations.


Writing density kernel to file "Pd_44.dkn" ... done

Writing Hamiltonian to file "Pd_44.ham" ... done


>>> Density kernel optimised for the current NGWF basis:
     ~~~~~~~~~~~~~~~~~~~~~~~~~~~~~~~~~~~~~~~~~~~~~~~~~~~~~~~~~~~
     Total free energy           =  -5.71839283294818E+03  Eh
     [H,K] commutator            =   9.8668E-06
     ~~~~~~~~~~~~~~~~~~~~~~~~~~~~~~~~~~~~~~~~~~~~~~~~~~~~~~~~~~~


################################################################################
########################### NGWF CG iteration  005 #############################
################################################################################
****** Reciprocal space K.E. preconditioning with k_zero =  3.0000 a0^-1 *******

>>> Checking for convergence of NGWFs:   NOT CONVERGED
  ========================================================================
         NGWF RMS gradient =  2.9722E-05 >  2.0000E-06  | above tolerance
  ========================================================================

>>> Improving NGWFs using line search:
============ Calculation of NGWF S^-1 using Hotelling algorithm ================ 
         Iteration  |  Frobenius norm and Maximum abs value    (of I-S*S_n^-1)   
               1       0.32291770E+00     0.12150076E-01
               2       0.18809834E-02     0.75575903E-04
               3       0.24501023E-06     0.99616653E-08
               4       0.27990175E-12     0.28421709E-13
================================================================================
    Initial Ne1:     397.99896328
    Initial Ne2:     397.99896326
      Final Ne1:     398.00000001
      Final Ne2:     397.99999999
============ Calculation of NGWF S^-1 using Hotelling algorithm ================ 
         Iteration  |  Frobenius norm and Maximum abs value    (of I-S*S_n^-1)   
               1       0.10709296E+00     0.40267116E-02
               2       0.19983162E-03     0.80557407E-05
               3       0.27794949E-08     0.11266321E-09
               4       0.27706776E-12     0.24868996E-13
================================================================================
------------------------------- NGWF line search -------------------------------
RMS gradient                =       0.00002972245460
Trial step length           =               1.053930
Gradient along search dir.  =         -0.01629547340
Functional at step 0        =   -5718.39283294817687
Functional at step 1        =   -5718.39718005900795
Functional predicted        =   -5718.39858160534914
Selected quadratic step     =               0.705553
Conjugate gradients coeff.  =               0.000000
--------------------------- NGWF line search finished --------------------------
                                               
Writing NGWFs to file "Pd_44.tightbox_ngwfs"....  done

>>> Optimising kernel for current NGWFs:

--------------------------- Ensemble-DFT optimisation --------------------------
Running ScaLAPACK on   30 processor(s).

--------------------------------------------------------------------------------
  Iter                              Commutator    Free_energy(A=E-TS)     DeltaA
#    0                          0.000013955115   -5718.39858201738753  -5.75E-03

Step                       =       0.381966011250
Energy (E)                 =   -5718.297215632138
Entropy (-TS)              =      -0.101366385300
Free energy (A=E-TS)       =   -5718.398582017388
Est. 0K Energy 0.5*(E+A)   =   -5718.347898824763
Residual Non-orthogonality =       0.000000000000
Residual N_electrons       =      -0.000000000051

Spin          Integrated_Ne            Fermi_level     Delta_Fermi_level
   1       398.000000011784        -0.116422220744              9.00E+99
   2       397.999999988656        -0.116422220744              9.00E+99

                           Spin 1           |                 Spin 2           |
     Orb |    H-eigenvalues     Occupancies |    H-eigenvalues     Occupancies |
       1 |    -3.2179708583    1.0000000000 |    -3.2179708580    1.0000000000 | 
                          ------                             ------
     394 |    -0.1217532489    0.8100999265 |    -0.1217532487    0.8100999210 | 
     395 |    -0.1181716817    0.6168163227 |    -0.1181716818    0.6168163263 | 
     396 |    -0.1181560627    0.6158112719 |    -0.1181560618    0.6158112186 | 
     397 |    -0.1179265013    0.6009294318 |    -0.1179265014    0.6009294363 | 
     398 |    -0.1167729218    0.5238397781 |    -0.1167729219    0.5238397870 | 
                - Gap at zero temperature -
                  Finite temp. Fermi level   |      Finite temp. Fermi level  
     399 |    -0.1162238617    0.4865090942 |    -0.1162238619    0.4865091050 | 
                                                   - Gap at zero temperature -
     400 |    -0.1140724599    0.3453803297 |    -0.1140724593    0.3453802919 | 
     401 |    -0.1140598126    0.3446026373 |    -0.1140598129    0.3446026540 | 
     402 |    -0.1139201559    0.3360710385 |    -0.1139201562    0.3360710554 | 
     403 |    -0.1136708931    0.3211087541 |    -0.1136708934    0.3211087715 | 
                          ------                             ------
     576 |     0.6504497100    0.0000000000 |     0.6504497101    0.0000000000 | 

                            |  Abs_value |  Threshold | Converged
     Delta_Free_energy/atom |   1.28E-04 |   1.00E-06 |        No
     Delta_Energy/atom      |   1.28E-04 |   1.00E-04 |        No
     Delta_Entropy/atom     |     n.a.   |   1.00E-03 |      n.a.
     Commutator             |   1.40E-05 |   1.00E-05 |        No
     Delta_Fermi_level      |     n.a.   |   1.00E-03 |      n.a.

  Line search of the free energy minimum:
  Step_type        Step             Free_energy   Predicted_free_energy
.   Initial    0.000000    -5718.39858201738753

Performing  Pulay mixing of Hamiltonian with coefficients:
                        Spin 1               Spin 2
                1.000000000000       1.000000000000
Lambda-->       0.004363135387       0.004363135315     ... done

.    Trial1    0.381966    -5718.39840802417075

Performing  Pulay mixing of Hamiltonian with coefficients:
                        Spin 1               Spin 2
                1.000000000000       1.000000000000
Lambda-->       0.004363135387       0.004363135315     ... done

.    Trial2    0.145898    -5718.39929600974119

Performing  Pulay mixing of Hamiltonian with coefficients:
                        Spin 1               Spin 2
                1.000000000000       1.000000000000
Lambda-->       0.004363135387       0.004363135315     ... done

. Quadratic    0.180932    -5718.39922150488655    -5718.39932382181269

Performing  Pulay mixing of Hamiltonian with coefficients:
                        Spin 1               Spin 2
                1.000000000000       1.000000000000
Lambda-->       0.004363135387       0.004363135315     ... done

.     Cubic    0.127559    -5718.39932703971044    -5718.39930705639654

--------------------------------------------------------------------------------
  Iter                              Commutator    Free_energy(A=E-TS)     DeltaA
#    1                          0.000027496171   -5718.39932703971044  -7.45E-04

Step                       =       0.127558811155
Energy (E)                 =   -5718.297974979206
Entropy (-TS)              =      -0.101352060569
Free energy (A=E-TS)       =   -5718.399327039710
Est. 0K Energy 0.5*(E+A)   =   -5718.348651009458
Residual Non-orthogonality =       0.000000000000
Residual N_electrons       =      -0.000000000064

Spin          Integrated_Ne            Fermi_level     Delta_Fermi_level
   1       397.999999920730        -0.116530599627             -1.08E-04
   2       398.000000079815        -0.116530599627             -1.08E-04

                           Spin 1           |                 Spin 2           |
     Orb |    H-eigenvalues     Occupancies |    H-eigenvalues     Occupancies |
       1 |    -3.2181338026    1.0000000000 |    -3.2181338028    1.0000000000 | 
                          ------                             ------
     394 |    -0.1218895775    0.8112671945 |    -0.1218895781    0.8112672200 | 
     395 |    -0.1182950086    0.6177772551 |    -0.1182950092    0.6177772915 | 
     396 |    -0.1182682433    0.6160559985 |    -0.1182682430    0.6160559783 | 
     397 |    -0.1180392420    0.6012140342 |    -0.1180392416    0.6012140135 | 
     398 |    -0.1168795489    0.5237208736 |    -0.1168795494    0.5237209108 | 
                - Gap at zero temperature -
                  Finite temp. Fermi level   |      Finite temp. Fermi level  
     399 |    -0.1163336695    0.4866062308 |    -0.1163336700    0.4866062677 | 
                                                   - Gap at zero temperature -
     400 |    -0.1141840984    0.3455809005 |    -0.1141840981    0.3455808780 | 
     401 |    -0.1141714579    0.3448034080 |    -0.1141714584    0.3448034396 | 
     402 |    -0.1140363190    0.3365438297 |    -0.1140363186    0.3365438073 | 
     403 |    -0.1137613723    0.3200478581 |    -0.1137613728    0.3200478883 | 
                          ------                             ------
     576 |     0.6489728790    0.0000000000 |     0.6489728798    0.0000000000 | 

                            |  Abs_value |  Threshold | Converged
     Delta_Free_energy/atom |   1.66E-05 |   1.00E-06 |        No
     Delta_Energy/atom      |   1.69E-05 |   1.00E-04 |       Yes
     Delta_Entropy/atom     |   3.18E-07 |   1.00E-04 |       Yes
     Commutator             |   2.75E-05 |   1.00E-05 |        No
     Delta_Fermi_level      |   1.08E-04 |   1.00E-03 |       Yes

  Line search of the free energy minimum:
  Step_type        Step             Free_energy   Predicted_free_energy
.   Initial    0.000000    -5718.39932703971044

Performing  Pulay mixing of Hamiltonian with coefficients:
                        Spin 1               Spin 2
                1.000000000000       1.000000000000
Lambda-->       0.004886962148       0.004886962168     ... done

.    Trial1    0.127559    -5718.39586631743623

Performing  Pulay mixing of Hamiltonian with coefficients:
                        Spin 1               Spin 2
                1.000000000000       1.000000000000
Lambda-->       0.004886962148       0.004886962168     ... done

.    Trial2    0.048723    -5718.39910889815201

Performing  Pulay mixing of Hamiltonian with coefficients:
                        Spin 1               Spin 2
                1.000000000000       1.000000000000
Lambda-->       0.004886962148       0.004886962168     ... done

. Quadratic    0.016571    -5718.39940558266608    -5718.39940594533255

--------------------------------------------------------------------------------
  Iter                              Commutator    Free_energy(A=E-TS)     DeltaA
#    2                          0.000009434996   -5718.39940558266608  -7.85E-05

Step                       =       0.016571057730
Energy (E)                 =   -5718.298042708548
Entropy (-TS)              =      -0.101362874145
Free energy (A=E-TS)       =   -5718.399405582666
Est. 0K Energy 0.5*(E+A)   =   -5718.348724145607
Residual Non-orthogonality =       0.000000000000
Residual N_electrons       =      -0.000000000026

Spin          Integrated_Ne            Fermi_level     Delta_Fermi_level
   1       398.000000021201        -0.116530724302             -1.25E-07
   2       397.999999979022        -0.116530724302             -1.25E-07

                           Spin 1           |                 Spin 2           |
     Orb |    H-eigenvalues     Occupancies |    H-eigenvalues     Occupancies |
       1 |    -3.2180986351    1.0000000000 |    -3.2180986348    1.0000000000 | 
                          ------                             ------
     394 |    -0.1218785317    0.8108013413 |    -0.1218785321    0.8108013617 | 
     395 |    -0.1182898207    0.6174358399 |    -0.1182898213    0.6174358765 | 
     396 |    -0.1182677103    0.6160136694 |    -0.1182677100    0.6160136497 | 
     397 |    -0.1180360631    0.6009984860 |    -0.1180360627    0.6009984591 | 
     398 |    -0.1168797194    0.5237239863 |    -0.1168797193    0.5237239809 | 
                                                   - Gap at zero temperature -
                  Finite temp. Fermi level   |      Finite temp. Fermi level  
     399 |    -0.1163328035    0.4865388869 |    -0.1163328032    0.4865388644 | 
                - Gap at zero temperature -
     400 |    -0.1141834030    0.3455304312 |    -0.1141834025    0.3455304032 | 
     401 |    -0.1141707655    0.3447531851 |    -0.1141707651    0.3447531568 | 
     402 |    -0.1140360784    0.3365216368 |    -0.1140360787    0.3365216576 | 
     403 |    -0.1137709838    0.3206099022 |    -0.1137709840    0.3206099153 | 
                          ------                             ------
     576 |     0.6488541964    0.0000000000 |     0.6488541967    0.0000000000 | 

                            |  Abs_value |  Threshold | Converged
     Delta_Free_energy/atom |   1.75E-06 |   1.00E-06 |        No
     Delta_Energy/atom      |   1.51E-06 |   1.00E-04 |       Yes
     Delta_Entropy/atom     |   2.40E-07 |   1.00E-04 |       Yes
     Commutator             |   9.43E-06 |   1.00E-05 |       Yes
     Delta_Fermi_level      |   1.25E-07 |   1.00E-03 |       Yes

  Line search of the free energy minimum:
  Step_type        Step             Free_energy   Predicted_free_energy
.   Initial    0.000000    -5718.39940558266608

Performing  Pulay mixing of Hamiltonian with coefficients:
                        Spin 1               Spin 2
                0.039811027241       0.039811014019
                0.960188972759       0.960188985981
Lambda-->       0.002565418247       0.002565418222     ... done

.    Trial1    0.016571    -5718.39941048292349

Performing  Pulay mixing of Hamiltonian with coefficients:
                        Spin 1               Spin 2
                0.039811027241       0.039811014019
                0.960188972759       0.960188985981
Lambda-->       0.002565418247       0.002565418222     ... done

.    Trial2    0.392207    -5718.39874147782120

Performing  Pulay mixing of Hamiltonian with coefficients:
                        Spin 1               Spin 2
                0.039811027241       0.039811014019
                0.960188972759       0.960188985981
Lambda-->       0.002565418247       0.002565418222     ... done

. Quadratic    0.036210    -5718.39941266855749    -5718.39941252504286

--------------------------------------------------------------------------------
  Iter                              Commutator    Free_energy(A=E-TS)     DeltaA
#    3                          0.000005960834   -5718.39941266855749  -7.09E-06

Step                       =       0.036209694098
Energy (E)                 =   -5718.298040599497
Entropy (-TS)              =      -0.101372069151
Free energy (A=E-TS)       =   -5718.399412668557
Est. 0K Energy 0.5*(E+A)   =   -5718.348726634027
Residual Non-orthogonality =       0.000000000000
Residual N_electrons       =      -0.000000000090

Spin          Integrated_Ne            Fermi_level     Delta_Fermi_level
   1       398.000000002670        -0.116535915069             -5.19E-06
   2       397.999999998101        -0.116535915069             -5.19E-06

                           Spin 1           |                 Spin 2           |
     Orb |    H-eigenvalues     Occupancies |    H-eigenvalues     Occupancies |
       1 |    -3.2180692559    1.0000000000 |    -3.2180692558    1.0000000000 | 
                          ------                             ------
     394 |    -0.1218700858    0.8102314457 |    -0.1218700855    0.8102314361 | 
     395 |    -0.1182913569    0.6172009148 |    -0.1182913567    0.6172008990 | 
     396 |    -0.1182738595    0.6160753548 |    -0.1182738592    0.6160753390 | 
     397 |    -0.1180408757    0.6009738091 |    -0.1180408763    0.6009738490 | 
     398 |    -0.1168882604    0.5239513803 |    -0.1168882610    0.5239514214 | 
                                                   - Gap at zero temperature -
                  Finite temp. Fermi level   |      Finite temp. Fermi level  
     399 |    -0.1163386313    0.4865821923 |    -0.1163386311    0.4865821750 | 
                - Gap at zero temperature -
     400 |    -0.1141870701    0.3454366751 |    -0.1141870698    0.3454366589 | 
     401 |    -0.1141744415    0.3446600737 |    -0.1141744412    0.3446600575 | 
     402 |    -0.1140373543    0.3362838263 |    -0.1140373549    0.3362838623 | 
     403 |    -0.1137842505    0.3210887690 |    -0.1137842511    0.3210888041 | 
                          ------                             ------
     576 |     0.6485862929    0.0000000000 |     0.6485862929    0.0000000000 | 

                            |  Abs_value |  Threshold | Converged
     Delta_Free_energy/atom |   1.57E-07 |   1.00E-06 |       Yes
     Delta_Energy/atom      |   4.69E-08 |   1.00E-04 |       Yes
     Delta_Entropy/atom     |   2.04E-07 |   1.00E-04 |       Yes
     Commutator             |   5.96E-06 |   1.00E-05 |       Yes
     Delta_Fermi_level      |   5.19E-06 |   1.00E-03 |       Yes
EDFT occupancies loop converged after    3 iterations.


Writing density kernel to file "Pd_44.dkn" ... done

Writing Hamiltonian to file "Pd_44.ham" ... done


>>> Density kernel optimised for the current NGWF basis:
     ~~~~~~~~~~~~~~~~~~~~~~~~~~~~~~~~~~~~~~~~~~~~~~~~~~~~~~~~~~~
     Total free energy           =  -5.71839941266856E+03  Eh
     [H,K] commutator            =   5.9608E-06
     ~~~~~~~~~~~~~~~~~~~~~~~~~~~~~~~~~~~~~~~~~~~~~~~~~~~~~~~~~~~


================================================================================
           ---------------- ENERGY COMPONENTS (Eh) ----------------
           | Kinetic                    :     1994.44219767962477 |
           | Pseudopotential (local)    :   -38686.50043978355825 |
           | Pseudo (non-coul chg cor)  :        0.00000000000000
           | Pseudopotential (non-local):      361.78139291997047 |
           | Hartree                    :    18099.74783782452141 |
           | Exchange-correlation       :     -647.16711733742534 |
           | Ewald                      :    13159.39808809736496 |
           | Total                      :    -5718.29804059950766 |
           --------------------------------------------------------
           ------ LOCAL ENERGY COMPONENTS FROM MATRIX TRACES ------
           | Pseudopotential (local)    :   -38686.50043978318718 |
           | Hartree                    :    18099.74783782437589 |
           --------------------------------------------------------
           Integrated density           :      796.00000000076852
           Integrated spin density      :        0.00000000456970
           Integrated |spin density|    :        0.00000016338962
           Local density approx. <S^2>  :        0.00000007941029
           Integrated density tr(KS)    :      796.00000000077171
           Integrated spin tr(KS)       :        0.00000000456919
================================================================================


################################################################################
########################### NGWF CG iteration  006 #############################
################################################################################
****** Reciprocal space K.E. preconditioning with k_zero =  3.0000 a0^-1 *******

>>> Checking for convergence of NGWFs:   NOT CONVERGED
  ========================================================================
         NGWF RMS gradient =  1.5858E-05 >  2.0000E-06  | above tolerance
  ========================================================================

>>> Improving NGWFs using line search:
============ Calculation of NGWF S^-1 using Hotelling algorithm ================ 
         Iteration  |  Frobenius norm and Maximum abs value    (of I-S*S_n^-1)   
               1       0.32485680E+00     0.12478262E-01
               2       0.18391808E-02     0.76650228E-04
               3       0.24161321E-06     0.10404524E-07
               4       0.29201650E-12     0.42632564E-13
================================================================================
    Initial Ne1:     397.99976944
    Initial Ne2:     397.99976943
      Final Ne1:     398.00000000
      Final Ne2:     398.00000000
============ Calculation of NGWF S^-1 using Hotelling algorithm ================ 
         Iteration  |  Frobenius norm and Maximum abs value    (of I-S*S_n^-1)   
               1       0.40380527E+00     0.15710739E-01
               2       0.24350193E-02     0.10196716E-03
               3       0.42332831E-06     0.18318947E-07
               4       0.29221087E-12     0.24868996E-13
================================================================================
------------------------------- NGWF line search -------------------------------
RMS gradient                =       0.00001585759572
Trial step length           =               0.862324
Gradient along search dir.  =         -0.00529635414
Functional at step 0        =   -5718.39941266855749
Functional at step 1        =   -5718.40295987853824
Functional predicted        =   -5718.40452536638895
Selected quadratic step     =               1.930648
Conjugate gradients coeff.  =               0.284646
--------------------------- NGWF line search finished --------------------------
                                               
Writing NGWFs to file "Pd_44.tightbox_ngwfs"....  done

>>> Optimising kernel for current NGWFs:

--------------------------- Ensemble-DFT optimisation --------------------------
Running ScaLAPACK on   30 processor(s).

--------------------------------------------------------------------------------
  Iter                              Commutator    Free_energy(A=E-TS)     DeltaA
#    0                          0.000024731983   -5718.40452322998863  -5.11E-03

Step                       =       0.381966011250
Energy (E)                 =   -5718.303151160928
Entropy (-TS)              =      -0.101372069151
Free energy (A=E-TS)       =   -5718.404523229989
Est. 0K Energy 0.5*(E+A)   =   -5718.353837195458
Residual Non-orthogonality =       0.000000000000
Residual N_electrons       =      -0.000000000090

Spin          Integrated_Ne            Fermi_level     Delta_Fermi_level
   1       398.000000002670        -0.116535915069              9.00E+99
   2       397.999999998101        -0.116535915069              9.00E+99

                           Spin 1           |                 Spin 2           |
     Orb |    H-eigenvalues     Occupancies |    H-eigenvalues     Occupancies |
       1 |    -3.2180692559    1.0000000000 |    -3.2180692558    1.0000000000 | 
                          ------                             ------
     394 |    -0.1218700858    0.8102314457 |    -0.1218700855    0.8102314361 | 
     395 |    -0.1182913569    0.6172009148 |    -0.1182913567    0.6172008990 | 
     396 |    -0.1182738595    0.6160753548 |    -0.1182738592    0.6160753390 | 
     397 |    -0.1180408757    0.6009738091 |    -0.1180408763    0.6009738490 | 
     398 |    -0.1168882604    0.5239513803 |    -0.1168882610    0.5239514214 | 
                                                   - Gap at zero temperature -
                  Finite temp. Fermi level   |      Finite temp. Fermi level  
     399 |    -0.1163386313    0.4865821923 |    -0.1163386311    0.4865821750 | 
                - Gap at zero temperature -
     400 |    -0.1141870701    0.3454366751 |    -0.1141870698    0.3454366589 | 
     401 |    -0.1141744415    0.3446600737 |    -0.1141744412    0.3446600575 | 
     402 |    -0.1140373543    0.3362838263 |    -0.1140373549    0.3362838623 | 
     403 |    -0.1137842505    0.3210887690 |    -0.1137842511    0.3210888041 | 
                          ------                             ------
     576 |     0.6485862929    0.0000000000 |     0.6485862929    0.0000000000 | 

                            |  Abs_value |  Threshold | Converged
     Delta_Free_energy/atom |   1.14E-04 |   1.00E-06 |        No
     Delta_Energy/atom      |   1.14E-04 |   1.00E-04 |        No
     Delta_Entropy/atom     |     n.a.   |   1.00E-03 |      n.a.
     Commutator             |   2.47E-05 |   1.00E-05 |        No
     Delta_Fermi_level      |     n.a.   |   1.00E-03 |      n.a.

  Line search of the free energy minimum:
  Step_type        Step             Free_energy   Predicted_free_energy
.   Initial    0.000000    -5718.40452322998863

Performing  Pulay mixing of Hamiltonian with coefficients:
                        Spin 1               Spin 2
                1.000000000000       1.000000000000
Lambda-->       0.045844399088       0.045844398958     ... done

.    Trial1    0.381966    -5718.40219239197086

Performing  Pulay mixing of Hamiltonian with coefficients:
                        Spin 1               Spin 2
                1.000000000000       1.000000000000
Lambda-->       0.045844399088       0.045844398958     ... done

.    Trial2    0.145898    -5718.40312221467593

Performing  Pulay mixing of Hamiltonian with coefficients:
                        Spin 1               Spin 2
                1.000000000000       1.000000000000
Lambda-->       0.045844399088       0.045844398958     ... done

.    Trial3    0.055728    -5718.40320303431599

Performing  Pulay mixing of Hamiltonian with coefficients:
                        Spin 1               Spin 2
                1.000000000000       1.000000000000
Lambda-->       0.045844399088       0.045844398958     ... done

.     Cubic    0.273836    -5718.40274667358062    -5718.40405509618449

Performing  Pulay mixing of Hamiltonian with coefficients:
                        Spin 1               Spin 2
                1.000000000000       1.000000000000
Lambda-->       0.045844399088       0.045844398958     ... done

.   Quartic    0.184044    -5718.40304217213634    -5718.40317992524797

Performing  Pulay mixing of Hamiltonian with coefficients:
                        Spin 1               Spin 2
                1.000000000000       1.000000000000
Lambda-->       0.045844399088       0.045844398958     ... done

.    Trial6    0.000557    -5718.40317705665348

Performing  Pulay mixing of Hamiltonian with coefficients:
                        Spin 1               Spin 2
                1.000000000000       1.000000000000
Lambda-->       0.045844399088       0.045844398958     ... done

.  NoMinFnd    0.055728    -5718.40320303431236

--------------------------------------------------------------------------------
  Iter                              Commutator    Free_energy(A=E-TS)     DeltaA
#    1                          0.000018984380   -5718.40320303431236   1.32E-03

Step                       =       0.055728090001
Energy (E)                 =   -5718.301838646046
Entropy (-TS)              =      -0.101364388295
Free energy (A=E-TS)       =   -5718.403203034312
Est. 0K Energy 0.5*(E+A)   =   -5718.352520840179
Residual Non-orthogonality =       0.000000000000
Residual N_electrons       =      -0.000000000029

Spin          Integrated_Ne            Fermi_level     Delta_Fermi_level
   1       398.000000028415        -0.116631906454             -9.60E-05
   2       397.999999971831        -0.116631906454             -9.60E-05

                           Spin 1           |                 Spin 2           |
     Orb |    H-eigenvalues     Occupancies |    H-eigenvalues     Occupancies |
       1 |    -3.2182662731    1.0000000000 |    -3.2182662735    1.0000000000 | 
                          ------                             ------
     394 |    -0.1219951154    0.8114434156 |    -0.1219951152    0.8114434104 | 
     395 |    -0.1183931893    0.6175763665 |    -0.1183931893    0.6175763684 | 
     396 |    -0.1183743743    0.6163664520 |    -0.1183743743    0.6163664552 | 
     397 |    -0.1181428064    0.6013613127 |    -0.1181428075    0.6013613891 | 
     398 |    -0.1169816081    0.5237719424 |    -0.1169816087    0.5237719827 | 
                                                   - Gap at zero temperature -
                  Finite temp. Fermi level   |      Finite temp. Fermi level  
     399 |    -0.1164379213    0.4868064348 |    -0.1164379207    0.4868063928 | 
                - Gap at zero temperature -
     400 |    -0.1142892965    0.3458204049 |    -0.1142892963    0.3458203936 | 
     401 |    -0.1142765559    0.3450365108 |    -0.1142765549    0.3450364459 | 
     402 |    -0.1141438322    0.3369210254 |    -0.1141438321    0.3369210233 | 
     403 |    -0.1138674960    0.3203331658 |    -0.1138674962    0.3203331806 | 
                          ------                             ------
     576 |     0.6447865535    0.0000000000 |     0.6447865537    0.0000000000 | 

                            |  Abs_value |  Threshold | Converged
     Delta_Free_energy/atom |   2.93E-05 |   1.00E-06 |        No
     Delta_Energy/atom      |   2.92E-05 |   1.00E-04 |       Yes
     Delta_Entropy/atom     |   1.71E-07 |   1.00E-04 |       Yes
     Commutator             |   1.90E-05 |   1.00E-05 |        No
     Delta_Fermi_level      |   9.60E-05 |   1.00E-03 |       Yes

  Line search of the free energy minimum:
  Step_type        Step             Free_energy   Predicted_free_energy
.   Initial    0.000000    -5718.40320303431236

Performing  Pulay mixing of Hamiltonian with coefficients:
                        Spin 1               Spin 2
                1.000000000000       1.000000000000
Lambda-->       0.038181183468       0.038181183293     ... done

.    Trial1    0.055728    -5718.40321035486159

Performing  Pulay mixing of Hamiltonian with coefficients:
                        Spin 1               Spin 2
                1.000000000000       1.000000000000
Lambda-->       0.038181183468       0.038181183293     ... done

.    Trial2    0.416408    -5718.40202225736084

Performing  Pulay mixing of Hamiltonian with coefficients:
                        Spin 1               Spin 2
                1.000000000000       1.000000000000
Lambda-->       0.038181183468       0.038181183293     ... done

. Quadratic    0.035849    -5718.40321359092559    -5718.40321360579946

--------------------------------------------------------------------------------
  Iter                              Commutator    Free_energy(A=E-TS)     DeltaA
#    2                          0.000017585407   -5718.40321359092559  -1.06E-05

Step                       =       0.035848504614
Energy (E)                 =   -5718.301832372996
Entropy (-TS)              =      -0.101381217939
Free energy (A=E-TS)       =   -5718.403213590926
Est. 0K Energy 0.5*(E+A)   =   -5718.352522981961
Residual Non-orthogonality =       0.000000000000
Residual N_electrons       =      -0.000000000009

Spin          Integrated_Ne            Fermi_level     Delta_Fermi_level
   1       397.999999970507        -0.116664782591             -3.29E-05
   2       398.000000029573        -0.116664782591             -3.29E-05

                           Spin 1           |                 Spin 2           |
     Orb |    H-eigenvalues     Occupancies |    H-eigenvalues     Occupancies |
       1 |    -3.2182814953    1.0000000000 |    -3.2182814955    1.0000000000 | 
                          ------                             ------
     394 |    -0.1220182949    0.8110393685 |    -0.1220182950    0.8110393738 | 
     395 |    -0.1184237905    0.6174301541 |    -0.1184237907    0.6174301641 | 
     396 |    -0.1184056732    0.6162649594 |    -0.1184056733    0.6162649694 | 
     397 |    -0.1181729293    0.6011817015 |    -0.1181729304    0.6011817708 | 
     398 |    -0.1170152530    0.5238241223 |    -0.1170152532    0.5238241336 | 
                                                   - Gap at zero temperature -
                  Finite temp. Fermi level   |      Finite temp. Fermi level  
     399 |    -0.1164700177    0.4867534231 |    -0.1164700169    0.4867533731 | 
                - Gap at zero temperature -
     400 |    -0.1143219296    0.3458054469 |    -0.1143219298    0.3458054584 | 
     401 |    -0.1143092418    0.3450248085 |    -0.1143092419    0.3450248200 | 
     402 |    -0.1141777154    0.3369822531 |    -0.1141777156    0.3369822645 | 
     403 |    -0.1139113094    0.3209814967 |    -0.1139113096    0.3209815079 | 
                          ------                             ------
     576 |     0.6436569875    0.0000000000 |     0.6436569878    0.0000000000 | 

                            |  Abs_value |  Threshold | Converged
     Delta_Free_energy/atom |   2.35E-07 |   1.00E-06 |       Yes
     Delta_Energy/atom      |   1.39E-07 |   1.00E-04 |       Yes
     Delta_Entropy/atom     |   3.74E-07 |   1.00E-04 |       Yes
     Commutator             |   1.76E-05 |   1.00E-05 |        No
     Delta_Fermi_level      |   3.29E-05 |   1.00E-03 |       Yes

  Line search of the free energy minimum:
  Step_type        Step             Free_energy   Predicted_free_energy
.   Initial    0.000000    -5718.40321359092559

Performing  Pulay mixing of Hamiltonian with coefficients:
                        Spin 1               Spin 2
               -3.148909406735      -3.148909271185
                4.148909406735       4.148909271185
Lambda-->       0.032311178163       0.032311178556     ... done

.    Trial1    0.035849    -5718.40308869192359

Performing  Pulay mixing of Hamiltonian with coefficients:
                        Spin 1               Spin 2
               -3.148909406735      -3.148909271185
                4.148909406735       4.148909271185
Lambda-->       0.032311178163       0.032311178556     ... done

.    Trial2    0.013693    -5718.40322659568756

Performing  Pulay mixing of Hamiltonian with coefficients:
                        Spin 1               Spin 2
               -3.148909406735      -3.148909271185
                4.148909406735       4.148909271185
Lambda-->       0.032311178163       0.032311178556     ... done

. Quadratic    0.009219    -5718.40320523047467    -5718.40323060064657

Performing  Pulay mixing of Hamiltonian with coefficients:
                        Spin 1               Spin 2
               -3.148909406735      -3.148909271185
                4.148909406735       4.148909271185
Lambda-->       0.032311178163       0.032311178556     ... done

.     Cubic    0.022303    -5718.40322115839444    -5718.40325643036340

Performing  Pulay mixing of Hamiltonian with coefficients:
                        Spin 1               Spin 2
               -3.148909406735      -3.148909271185
                4.148909406735       4.148909271185
Lambda-->       0.032311178163       0.032311178556     ... done

.   Quartic    0.017610    -5718.40323171764339    -5718.40323463320601

--------------------------------------------------------------------------------
  Iter                              Commutator    Free_energy(A=E-TS)     DeltaA
#    3                          0.000015396134   -5718.40323171764339  -1.81E-05

Step                       =       0.017609659722
Energy (E)                 =   -5718.301820657141
Entropy (-TS)              =      -0.101411060487
Free energy (A=E-TS)       =   -5718.403231717643
Est. 0K Energy 0.5*(E+A)   =   -5718.352526187392
Residual Non-orthogonality =       0.000000000000
Residual N_electrons       =       0.000000000015

Spin          Integrated_Ne            Fermi_level     Delta_Fermi_level
   1       397.999999972384        -0.116784018310             -1.19E-04
   2       398.000000027486        -0.116784018310             -1.19E-04

                           Spin 1           |                 Spin 2           |
     Orb |    H-eigenvalues     Occupancies |    H-eigenvalues     Occupancies |
       1 |    -3.2184145925    1.0000000000 |    -3.2184145917    1.0000000000 | 
                          ------                             ------
     394 |    -0.1221203632    0.8103223968 |    -0.1221203634    0.8103224058 | 
     395 |    -0.1185459123    0.6176156454 |    -0.1185459118    0.6176156091 | 
     396 |    -0.1185286376    0.6165048774 |    -0.1185286370    0.6165048408 | 
     397 |    -0.1182973164    0.6015177451 |    -0.1182973167    0.6015177648 | 
     398 |    -0.1171462597    0.5246230140 |    -0.1171462598    0.5246230174 | 
                                                   - Gap at zero temperature -
                  Finite temp. Fermi level   |      Finite temp. Fermi level  
     399 |    -0.1165926812    0.4869864523 |    -0.1165926811    0.4869864475 | 
                - Gap at zero temperature -
     400 |    -0.1144402301    0.3457478778 |    -0.1144402305    0.3457479012 | 
     401 |    -0.1144276424    0.3449734617 |    -0.1144276428    0.3449734849 | 
     402 |    -0.1142913414    0.3366412812 |    -0.1142913427    0.3366413584 | 
     403 |    -0.1140433781    0.3217430732 |    -0.1140433784    0.3217430907 | 
                          ------                             ------
     576 |     0.6396098616    0.0000000000 |     0.6396098623    0.0000000000 | 

                            |  Abs_value |  Threshold | Converged
     Delta_Free_energy/atom |   4.03E-07 |   1.00E-06 |       Yes
     Delta_Energy/atom      |   2.60E-07 |   1.00E-04 |       Yes
     Delta_Entropy/atom     |   6.63E-07 |   1.00E-04 |       Yes
     Commutator             |   1.54E-05 |   1.00E-05 |        No
     Delta_Fermi_level      |   1.19E-04 |   1.00E-03 |       Yes

  Line search of the free energy minimum:
  Step_type        Step             Free_energy   Predicted_free_energy
.   Initial    0.000000    -5718.40323171764339

Performing  Pulay mixing of Hamiltonian with coefficients:
                        Spin 1               Spin 2
               -2.639184445554      -2.639184582484
               -1.342010317642      -1.342010232982
                4.981194763197       4.981194815466
Lambda-->       0.008814848566       0.008814849276     ... done

.    Trial1    0.017610    -5718.40313631307527

Performing  Pulay mixing of Hamiltonian with coefficients:
                        Spin 1               Spin 2
               -2.639184445554      -2.639184582484
               -1.342010317642      -1.342010232982
                4.981194763197       4.981194815466
Lambda-->       0.008814848566       0.008814849276     ... done

.    Trial2    0.006726    -5718.40301851858112

Performing  Pulay mixing of Hamiltonian with coefficients:
                        Spin 1               Spin 2
               -2.639184445555      -2.639184582484
               -1.342010317642      -1.342010232982
                4.981194763197       4.981194815466
Lambda-->       0.008814848566       0.008814849276     ... done

.    Trial3    0.002569    -5718.40295179927125

Performing  Pulay mixing of Hamiltonian with coefficients:
                        Spin 1               Spin 2
               -2.639184445555      -2.639184582484
               -1.342010317642      -1.342010232982
                4.981194763197       4.981194815466
Lambda-->       0.008814848566       0.008814849276     ... done

.     Cubic    0.013776    -5718.40310420837977    -5718.40342981998765

Performing  Pulay mixing of Hamiltonian with coefficients:
                        Spin 1               Spin 2
               -2.639184445554      -2.639184582484
               -1.342010317642      -1.342010232982
                4.981194763197       4.981194815466
Lambda-->       0.008814848566       0.008814849276     ... done

.   Quartic    0.011326    -5718.40307834385385    -5718.40312673894914

Performing  Pulay mixing of Hamiltonian with coefficients:
                        Spin 1               Spin 2
               -2.639184445555      -2.639184582484
               -1.342010317642      -1.342010232982
                4.981194763197       4.981194815466
Lambda-->       0.008814848566       0.008814849276     ... done

.    Trial6    0.000026    -5718.40290504737550

Performing  Pulay mixing of Hamiltonian with coefficients:
                        Spin 1               Spin 2
               -2.639184445554      -2.639184582484
               -1.342010317642      -1.342010232982
                4.981194763197       4.981194815466
Lambda-->       0.008814848566       0.008814849276     ... done

.  NoMinFnd    0.017610    -5718.40313631312074

--------------------------------------------------------------------------------
  Iter                              Commutator    Free_energy(A=E-TS)     DeltaA
#    4                          0.000029753364   -5718.40313631312074   9.54E-05

Step                       =       0.017609659722
Energy (E)                 =   -5718.301592785345
Entropy (-TS)              =      -0.101543527707
Free energy (A=E-TS)       =   -5718.403136313121
Est. 0K Energy 0.5*(E+A)   =   -5718.352364549233
Residual Non-orthogonality =       0.000000000000
Residual N_electrons       =       0.000000000069

Spin          Integrated_Ne            Fermi_level     Delta_Fermi_level
   1       398.000000003568        -0.117347261430             -5.63E-04
   2       397.999999995842        -0.117347261430             -5.63E-04

                           Spin 1           |                 Spin 2           |
     Orb |    H-eigenvalues     Occupancies |    H-eigenvalues     Occupancies |
       1 |    -3.2191273502    1.0000000000 |    -3.2191273502    1.0000000000 | 
                          ------                             ------
     394 |    -0.1226355207    0.8083030810 |    -0.1226355207    0.8083030783 | 
     395 |    -0.1191216750    0.6184198903 |    -0.1191216749    0.6184198835 | 
     396 |    -0.1191061618    0.6174232390 |    -0.1191061617    0.6174232322 | 
     397 |    -0.1188817744    0.6029006621 |    -0.1188817743    0.6029006551 | 
     398 |    -0.1177508950    0.5274312444 |    -0.1177508949    0.5274312362 | 
                                                   - Gap at zero temperature -
                  Finite temp. Fermi level   |      Finite temp. Fermi level  
     399 |    -0.1171708614    0.4880019719 |    -0.1171708613    0.4880019632 | 
                - Gap at zero temperature -
     400 |    -0.1150062175    0.3459168209 |    -0.1150062174    0.3459168115 | 
     401 |    -0.1149939573    0.3451623630 |    -0.1149939580    0.3451624074 | 
     402 |    -0.1148450069    0.3360595190 |    -0.1148450067    0.3360595096 | 
     403 |    -0.1146531294    0.3245110512 |    -0.1146531302    0.3245110940 | 
                          ------                             ------
     576 |     0.6204710263    0.0000000000 |     0.6204710268    0.0000000000 | 

                            |  Abs_value |  Threshold | Converged
     Delta_Free_energy/atom |   2.12E-06 |   1.00E-06 |        No
     Delta_Energy/atom      |   5.06E-06 |   1.00E-04 |       Yes
     Delta_Entropy/atom     |   2.94E-06 |   1.00E-04 |       Yes
     Commutator             |   2.98E-05 |   1.00E-05 |        No
     Delta_Fermi_level      |   5.63E-04 |   1.00E-03 |       Yes

  Line search of the free energy minimum:
  Step_type        Step             Free_energy   Predicted_free_energy
.   Initial    0.000000    -5718.40313631312074

Performing  Pulay mixing of Hamiltonian with coefficients:
                        Spin 1               Spin 2
                1.805344885092       1.805344926796
               -0.580410517541      -0.580410477939
               -1.788474068336      -1.788474178796
                1.563539700785       1.563539729938
Lambda-->       0.002349188119       0.002349188182     ... done

.    Trial1    0.017610    -5718.40317957450588

Performing  Pulay mixing of Hamiltonian with coefficients:
                        Spin 1               Spin 2
                1.805344885092       1.805344926796
               -0.580410517541      -0.580410477939
               -1.788474068336      -1.788474178796
                1.563539700785       1.563539729938
Lambda-->       0.002349188119       0.002349188182     ... done

.    Trial2    0.392849    -5718.39633017507367

Performing  Pulay mixing of Hamiltonian with coefficients:
                        Spin 1               Spin 2
                1.805344885092       1.805344926796
               -0.580410517541      -0.580410477939
               -1.788474068336      -1.788474178796
                1.563539700785       1.563539729938
Lambda-->       0.002349188119       0.002349188182     ... done

. Quadratic    0.032105    -5718.40319445863133    -5718.40319065164113

--------------------------------------------------------------------------------
  Iter                              Commutator    Free_energy(A=E-TS)     DeltaA
#    5                          0.000019656594   -5718.40319445863133  -5.81E-05

Step                       =       0.032105248497
Energy (E)                 =   -5718.301643888203
Entropy (-TS)              =      -0.101550570397
Free energy (A=E-TS)       =   -5718.403194458631
Est. 0K Energy 0.5*(E+A)   =   -5718.352419173418
Residual Non-orthogonality =       0.000000000000
Residual N_electrons       =       0.000000000032

Spin          Integrated_Ne            Fermi_level     Delta_Fermi_level
   1       398.000000055901        -0.117423535730             -7.63E-05
   2       397.999999943827        -0.117423535730             -7.63E-05

                           Spin 1           |                 Spin 2           |
     Orb |    H-eigenvalues     Occupancies |    H-eigenvalues     Occupancies |
       1 |    -3.2193707083    1.0000000000 |    -3.2193707084    1.0000000000 | 
                          ------                             ------
     394 |    -0.1227570602    0.8102044066 |    -0.1227570604    0.8102044155 | 
     395 |    -0.1191967270    0.6183413960 |    -0.1191967263    0.6183413556 | 
     396 |    -0.1191785369    0.6171725830 |    -0.1191785363    0.6171725426 | 
     397 |    -0.1189559933    0.6027667496 |    -0.1189559936    0.6027667675 | 
     398 |    -0.1178105833    0.5263061757 |    -0.1178105836    0.5263061957 | 
                                                   - Gap at zero temperature -
                  Finite temp. Fermi level   |      Finite temp. Fermi level  
     399 |    -0.1172466176    0.4879667450 |    -0.1172466170    0.4879667044 | 
                - Gap at zero temperature -
     400 |    -0.1150929201    0.3465591552 |    -0.1150929204    0.3465591760 | 
     401 |    -0.1150805550    0.3457975835 |    -0.1150805553    0.3457976043 | 
     402 |    -0.1149438913    0.3374336888 |    -0.1149438917    0.3374337095 | 
     403 |    -0.1147131964    0.3235450488 |    -0.1147131958    0.3235450157 | 
                          ------                             ------
     576 |     0.6165281806    0.0000000000 |     0.6165281807    0.0000000000 | 

                            |  Abs_value |  Threshold | Converged
     Delta_Free_energy/atom |   1.29E-06 |   1.00E-06 |        No
     Delta_Energy/atom      |   1.14E-06 |   1.00E-04 |       Yes
     Delta_Entropy/atom     |   1.57E-07 |   1.00E-04 |       Yes
     Commutator             |   1.97E-05 |   1.00E-05 |        No
     Delta_Fermi_level      |   7.63E-05 |   1.00E-03 |       Yes

  Line search of the free energy minimum:
  Step_type        Step             Free_energy   Predicted_free_energy
.   Initial    0.000000    -5718.40319445863133

Performing  Pulay mixing of Hamiltonian with coefficients:
                        Spin 1               Spin 2
                0.561161425111       0.561161170047
               -0.073537726060      -0.073537612596
               -0.690535243798      -0.690535058946
                0.531464964935       0.531464910727
                0.671446579812       0.671446590767
Lambda-->       0.001718222518       0.001718222673     ... done

.    Trial1    0.032105    -5718.40320979433363

Performing  Pulay mixing of Hamiltonian with coefficients:
                        Spin 1               Spin 2
                0.561161425111       0.561161170047
               -0.073537726060      -0.073537612596
               -0.690535243798      -0.690535058946
                0.531464964935       0.531464910727
                0.671446579812       0.671446590767
Lambda-->       0.001718222518       0.001718222673     ... done

.    Trial2    0.401808    -5718.40249595604928

Performing  Pulay mixing of Hamiltonian with coefficients:
                        Spin 1               Spin 2
                0.561161425111       0.561161170047
               -0.073537726060      -0.073537612596
               -0.690535243798      -0.690535058946
                0.531464964935       0.531464910727
                0.671446579812       0.671446590767
Lambda-->       0.001718222518       0.001718222673     ... done

. Quadratic    0.055897    -5718.40321848781059    -5718.40321318733731

--------------------------------------------------------------------------------
  Iter                              Commutator    Free_energy(A=E-TS)     DeltaA
#    6                          0.000016645545   -5718.40321848781059  -2.40E-05

Step                       =       0.055897037009
Energy (E)                 =   -5718.301685153679
Entropy (-TS)              =      -0.101533334206
Free energy (A=E-TS)       =   -5718.403218487811
Est. 0K Energy 0.5*(E+A)   =   -5718.352451820745
Residual Non-orthogonality =       0.000000000000
Residual N_electrons       =      -0.000000000074

Spin          Integrated_Ne            Fermi_level     Delta_Fermi_level
   1       397.999999993079        -0.117353317514              7.02E-05
   2       398.000000007549        -0.117353317514              7.02E-05

                           Spin 1           |                 Spin 2           |
     Orb |    H-eigenvalues     Occupancies |    H-eigenvalues     Occupancies |
       1 |    -3.2193561526    1.0000000000 |    -3.2193561521    1.0000000000 | 
                          ------                             ------
     394 |    -0.1227048461    0.8109566279 |    -0.1227048457    0.8109566137 | 
     395 |    -0.1191280022    0.6184372961 |    -0.1191280028    0.6184373353 | 
     396 |    -0.1191095600    0.6172523845 |    -0.1191095606    0.6172524238 | 
     397 |    -0.1188881116    0.6029189765 |    -0.1188881113    0.6029189596 | 
     398 |    -0.1177365619    0.5260481550 |    -0.1177365616    0.5260481389 | 
                                                   - Gap at zero temperature -
                  Finite temp. Fermi level   |      Finite temp. Fermi level  
     399 |    -0.1171753807    0.4878974873 |    -0.1171753805    0.4878974720 | 
                - Gap at zero temperature -
     400 |    -0.1150232204    0.3465911084 |    -0.1150232211    0.3465911514 | 
     401 |    -0.1150107560    0.3458233912 |    -0.1150107558    0.3458233802 | 
     402 |    -0.1148725690    0.3373665174 |    -0.1148725688    0.3373665067 | 
     403 |    -0.1146244384    0.3224418726 |    -0.1146244382    0.3224418624 | 
                          ------                             ------
     576 |     0.6163813969    0.0000000000 |     0.6163813973    0.0000000000 | 

                            |  Abs_value |  Threshold | Converged
     Delta_Free_energy/atom |   5.34E-07 |   1.00E-06 |       Yes
     Delta_Energy/atom      |   9.17E-07 |   1.00E-04 |       Yes
     Delta_Entropy/atom     |   3.83E-07 |   1.00E-04 |       Yes
     Commutator             |   1.66E-05 |   1.00E-05 |        No
     Delta_Fermi_level      |   7.02E-05 |   1.00E-03 |       Yes

  Line search of the free energy minimum:
  Step_type        Step             Free_energy   Predicted_free_energy
.   Initial    0.000000    -5718.40321848781059

Performing  Pulay mixing of Hamiltonian with coefficients:
                        Spin 1               Spin 2
               -8.847806270572      -8.847804609001
               -0.091096375506      -0.091095562713
               11.369753483468      11.369750405121
               -3.030847152218      -3.030846871630
               -5.168713652872      -5.168711301526
                6.768709967701       6.768707939750
Lambda-->       0.000110124017       0.000110123909     ... done

.    Trial1    0.055897    -5718.40326487733273

Performing  Pulay mixing of Hamiltonian with coefficients:
                        Spin 1               Spin 2
               -8.847806270572      -8.847804609005
               -0.091096375506      -0.091095562713
               11.369753483467      11.369750405125
               -3.030847152218      -3.030846871631
               -5.168713652872      -5.168711301528
                6.768709967701       6.768707939753
Lambda-->       0.000110124017       0.000110123909     ... done

.    Trial2    0.416512    -5718.40279371154429

Performing  Pulay mixing of Hamiltonian with coefficients:
                        Spin 1               Spin 2
               -8.847806270572      -8.847804609005
               -0.091096375506      -0.091095562713
               11.369753483468      11.369750405125
               -3.030847152218      -3.030846871632
               -5.168713652872      -5.168711301528
                6.768709967701       6.768707939753
Lambda-->       0.000110124017       0.000110123909     ... done

. Quadratic    0.108845    -5718.40325035677961    -5718.40327925785459

Performing  Pulay mixing of Hamiltonian with coefficients:
                        Spin 1               Spin 2
               -8.847806270572      -8.847804609005
               -0.091096375506      -0.091095562713
               11.369753483468      11.369750405125
               -3.030847152219      -3.030846871632
               -5.168713652872      -5.168711301528
                6.768709967701       6.768707939753
Lambda-->       0.000110124017       0.000110123909     ... done

.     Cubic    0.066815    -5718.40326341779109    -5718.40326603848462

Performing  Pulay mixing of Hamiltonian with coefficients:
                        Spin 1               Spin 2
               -8.847806270572      -8.847804609005
               -0.091096375506      -0.091095562713
               11.369753483467      11.369750405125
               -3.030847152218      -3.030846871632
               -5.168713652872      -5.168711301528
                6.768709967701       6.768707939753
Lambda-->       0.000110124017       0.000110123909     ... done

.   Quartic    0.295551    -5718.40304918903803    -5718.40335177854104

Performing  Pulay mixing of Hamiltonian with coefficients:
                        Spin 1               Spin 2
               -8.847806270572      -8.847804609005
               -0.091096375506      -0.091095562713
               11.369753483467      11.369750405125
               -3.030847152218      -3.030846871632
               -5.168713652872      -5.168711301528
                6.768709967701       6.768707939753
Lambda-->       0.000110124017       0.000110123909     ... done

.  NoMinFnd    0.055897    -5718.40326487739094

--------------------------------------------------------------------------------
  Iter                              Commutator    Free_energy(A=E-TS)     DeltaA
#    7                          0.000004903863   -5718.40326487739094  -4.64E-05

Step                       =       0.055897037009
Energy (E)                 =   -5718.301724089498
Entropy (-TS)              =      -0.101540787879
Free energy (A=E-TS)       =   -5718.403264877391
Est. 0K Energy 0.5*(E+A)   =   -5718.352494483444
Residual Non-orthogonality =       0.000000000000
Residual N_electrons       =       0.000000000014

Spin          Integrated_Ne            Fermi_level     Delta_Fermi_level
   1       397.999999926590        -0.116973047530              3.80E-04
   2       398.000000073289        -0.116973047530              3.80E-04

                           Spin 1           |                 Spin 2           |
     Orb |    H-eigenvalues     Occupancies |    H-eigenvalues     Occupancies |
       1 |    -3.2190222960    1.0000000000 |    -3.2190222964    1.0000000000 | 
                          ------                             ------
     394 |    -0.1223318293    0.8112590253 |    -0.1223318298    0.8112590458 | 
     395 |    -0.1187349533    0.6176164028 |    -0.1187349538    0.6176164350 | 
     396 |    -0.1187116839    0.6161198907 |    -0.1187116844    0.6161199230 | 
     397 |    -0.1184899741    0.6017543847 |    -0.1184899737    0.6017543579 | 
     398 |    -0.1173345170    0.5245706260 |    -0.1173345166    0.5245705983 | 
                - Gap at zero temperature -
                  Finite temp. Fermi level   |      Finite temp. Fermi level  
     399 |    -0.1167784908    0.4867675796 |    -0.1167784914    0.4867676141 | 
                                                   - Gap at zero temperature -
     400 |    -0.1146334304    0.3460046731 |    -0.1146334310    0.3460047046 | 
     401 |    -0.1146209709    0.3452378649 |    -0.1146209714    0.3452378964 | 
     402 |    -0.1144832352    0.3368153726 |    -0.1144832348    0.3368153482 | 
     403 |    -0.1142251816    0.3213141431 |    -0.1142251812    0.3213141194 | 
                          ------                             ------
     576 |     0.6138683475    0.0000000000 |     0.6138683477    0.0000000000 | 

                            |  Abs_value |  Threshold | Converged
     Delta_Free_energy/atom |   1.03E-06 |   1.00E-06 |        No
     Delta_Energy/atom      |   8.65E-07 |   1.00E-04 |       Yes
     Delta_Entropy/atom     |   1.66E-07 |   1.00E-04 |       Yes
     Commutator             |   4.90E-06 |   1.00E-05 |       Yes
     Delta_Fermi_level      |   3.80E-04 |   1.00E-03 |       Yes

  Line search of the free energy minimum:
  Step_type        Step             Free_energy   Predicted_free_energy
.   Initial    0.000000    -5718.40326487739094

Performing  Pulay mixing of Hamiltonian with coefficients:
                        Spin 1               Spin 2
               -3.112516550032      -3.112517489418
               -0.041049041801      -0.041048738431
                4.006831191192       4.006832034669
               -1.056006556189      -1.056006994475
               -1.847113805203      -1.847113819262
                2.349640083061       2.349640490538
                0.700214678972       0.700214516378
Lambda-->       0.000021912651       0.000021912646     ... done

.    Trial1    0.055897    -5718.40326703308165

Performing  Pulay mixing of Hamiltonian with coefficients:
                        Spin 1               Spin 2
               -3.112516550032      -3.112517489417
               -0.041049041801      -0.041048738431
                4.006831191192       4.006832034668
               -1.056006556189      -1.056006994475
               -1.847113805203      -1.847113819261
                2.349640083061       2.349640490538
                0.700214678972       0.700214516378
Lambda-->       0.000021912651       0.000021912646     ... done

.    Trial2    0.416512    -5718.40323542370970

Performing  Pulay mixing of Hamiltonian with coefficients:
                        Spin 1               Spin 2
               -3.112516550031      -3.112517489417
               -0.041049041801      -0.041048738431
                4.006831191191       4.006832034669
               -1.056006556189      -1.056006994475
               -1.847113805202      -1.847113819261
                2.349640083061       2.349640490538
                0.700214678973       0.700214516378
Lambda-->       0.000021912651       0.000021912646     ... done

. Quadratic    0.091580    -5718.40326708012799    -5718.40326741892477

--------------------------------------------------------------------------------
  Iter                              Commutator    Free_energy(A=E-TS)     DeltaA
#    8                          0.000002960116   -5718.40326708012799  -2.20E-06

Step                       =       0.091579612075
Energy (E)                 =   -5718.301729737669
Entropy (-TS)              =      -0.101537342453
Free energy (A=E-TS)       =   -5718.403267080128
Est. 0K Energy 0.5*(E+A)   =   -5718.352498408898
Residual Non-orthogonality =       0.000000000000
Residual N_electrons       =       0.000000000007

Spin          Integrated_Ne            Fermi_level     Delta_Fermi_level
   1       397.999999935782        -0.116954079792              1.90E-05
   2       398.000000064161        -0.116954079792              1.90E-05

                           Spin 1           |                 Spin 2           |
     Orb |    H-eigenvalues     Occupancies |    H-eigenvalues     Occupancies |
       1 |    -3.2190041149    1.0000000000 |    -3.2190041149    1.0000000000 | 
                          ------                             ------
     394 |    -0.1223127666    0.8112550693 |    -0.1223127668    0.8112550764 | 
     395 |    -0.1187120544    0.6173637360 |    -0.1187120546    0.6173637473 | 
     396 |    -0.1186965933    0.6163693900 |    -0.1186965935    0.6163694013 | 
     397 |    -0.1184701034    0.6016955021 |    -0.1184701036    0.6016955137 | 
     398 |    -0.1173135311    0.5244336588 |    -0.1173135312    0.5244336710 | 
                                                   - Gap at zero temperature -
                  Finite temp. Fermi level   |      Finite temp. Fermi level  
     399 |    -0.1167590212    0.4867334595 |    -0.1167590205    0.4867334118 | 
                - Gap at zero temperature -
     400 |    -0.1146130152    0.3459155465 |    -0.1146130154    0.3459155578 | 
     401 |    -0.1146004096    0.3451398508 |    -0.1146004098    0.3451398621 | 
     402 |    -0.1144619244    0.3366729725 |    -0.1144619246    0.3366729837 | 
     403 |    -0.1142043731    0.3212049172 |    -0.1142043732    0.3212049282 | 
                          ------                             ------
     576 |     0.6136880137    0.0000000000 |     0.6136880141    0.0000000000 | 

                            |  Abs_value |  Threshold | Converged
     Delta_Free_energy/atom |   4.89E-08 |   1.00E-06 |       Yes
     Delta_Energy/atom      |   1.26E-07 |   1.00E-04 |       Yes
     Delta_Entropy/atom     |   7.66E-08 |   1.00E-04 |       Yes
     Commutator             |   2.96E-06 |   1.00E-05 |       Yes
     Delta_Fermi_level      |   1.90E-05 |   1.00E-03 |       Yes
EDFT occupancies loop converged after    8 iterations.


Writing density kernel to file "Pd_44.dkn" ... done

Writing Hamiltonian to file "Pd_44.ham" ... done


>>> Density kernel optimised for the current NGWF basis:
     ~~~~~~~~~~~~~~~~~~~~~~~~~~~~~~~~~~~~~~~~~~~~~~~~~~~~~~~~~~~
     Total free energy           =  -5.71840326708013E+03  Eh
     [H,K] commutator            =   2.9601E-06
     ~~~~~~~~~~~~~~~~~~~~~~~~~~~~~~~~~~~~~~~~~~~~~~~~~~~~~~~~~~~


################################################################################
########################### NGWF CG iteration  007 #############################
################################################################################
****** Reciprocal space K.E. preconditioning with k_zero =  3.0000 a0^-1 *******

>>> Checking for convergence of NGWFs:   NOT CONVERGED
  ========================================================================
         NGWF RMS gradient =  1.6962E-05 >  2.0000E-06  | above tolerance
  ========================================================================

>>> Improving NGWFs using line search:
============ Calculation of NGWF S^-1 using Hotelling algorithm ================ 
         Iteration  |  Frobenius norm and Maximum abs value    (of I-S*S_n^-1)   
               1       0.90625872E+00     0.37703536E-01
               2       0.10945380E-01     0.44737033E-03
               3       0.82875760E-05     0.35265485E-06
               4       0.46597618E-11     0.18784974E-12
================================================================================
    Initial Ne1:     397.99918427
    Initial Ne2:     397.99918440
      Final Ne1:     397.99999994
      Final Ne2:     398.00000006
============ Calculation of NGWF S^-1 using Hotelling algorithm ================ 
         Iteration  |  Frobenius norm and Maximum abs value    (of I-S*S_n^-1)   
               1       0.18836255E+00     0.79190291E-02
               2       0.48056426E-03     0.21168541E-04
               3       0.15176312E-07     0.62285110E-09
               4       0.28932446E-12     0.26645353E-13
================================================================================
------------------------------- NGWF line search -------------------------------
RMS gradient                =       0.00001696247550
Trial step length           =               1.290289
Gradient along search dir.  =         -0.00379189769
Functional at step 0        =   -5718.40326708012799
Functional at step 1        =   -5718.40613199952986
Functional predicted        =   -5718.40621841395296
Selected quadratic step     =               1.556653
Conjugate gradients coeff.  =               1.144205
--------------------------- NGWF line search finished --------------------------
                                               
Writing NGWFs to file "Pd_44.tightbox_ngwfs"....  done

>>> Optimising kernel for current NGWFs:

--------------------------- Ensemble-DFT optimisation --------------------------
Running ScaLAPACK on   30 processor(s).

--------------------------------------------------------------------------------
  Iter                              Commutator    Free_energy(A=E-TS)     DeltaA
#    0                          0.000011563608   -5718.40621711136646  -2.95E-03

Step                       =       0.381966011250
Energy (E)                 =   -5718.304679768908
Entropy (-TS)              =      -0.101537342453
Free energy (A=E-TS)       =   -5718.406217111366
Est. 0K Energy 0.5*(E+A)   =   -5718.355448440137
Residual Non-orthogonality =       0.000000000000
Residual N_electrons       =       0.000000000007

Spin          Integrated_Ne            Fermi_level     Delta_Fermi_level
   1       397.999999935782        -0.116954079792              9.00E+99
   2       398.000000064161        -0.116954079792              9.00E+99

                           Spin 1           |                 Spin 2           |
     Orb |    H-eigenvalues     Occupancies |    H-eigenvalues     Occupancies |
       1 |    -3.2190041149    1.0000000000 |    -3.2190041149    1.0000000000 | 
                          ------                             ------
     394 |    -0.1223127666    0.8112550693 |    -0.1223127668    0.8112550764 | 
     395 |    -0.1187120544    0.6173637360 |    -0.1187120546    0.6173637473 | 
     396 |    -0.1186965933    0.6163693900 |    -0.1186965935    0.6163694013 | 
     397 |    -0.1184701034    0.6016955021 |    -0.1184701036    0.6016955137 | 
     398 |    -0.1173135311    0.5244336588 |    -0.1173135312    0.5244336710 | 
                 - Gap at zero temperature - |     - Gap at zero temperature -
                  Finite temp. Fermi level   |      Finite temp. Fermi level  
     399 |    -0.1167590212    0.4867334595 |    -0.1167590205    0.4867334118 | 
     400 |    -0.1146130152    0.3459155465 |    -0.1146130154    0.3459155578 | 
     401 |    -0.1146004096    0.3451398508 |    -0.1146004098    0.3451398621 | 
     402 |    -0.1144619244    0.3366729725 |    -0.1144619246    0.3366729837 | 
     403 |    -0.1142043731    0.3212049172 |    -0.1142043732    0.3212049282 | 
                          ------                             ------
     576 |     0.6136880137    0.0000000000 |     0.6136880141    0.0000000000 | 

                            |  Abs_value |  Threshold | Converged
     Delta_Free_energy/atom |   6.56E-05 |   1.00E-06 |        No
     Delta_Energy/atom      |   6.56E-05 |   1.00E-04 |       Yes
     Delta_Entropy/atom     |     n.a.   |   1.00E-03 |      n.a.
     Commutator             |   1.16E-05 |   1.00E-05 |        No
     Delta_Fermi_level      |     n.a.   |   1.00E-03 |      n.a.

  Line search of the free energy minimum:
  Step_type        Step             Free_energy   Predicted_free_energy
.   Initial    0.000000    -5718.40621711136646

Performing  Pulay mixing of Hamiltonian with coefficients:
                        Spin 1               Spin 2
                1.000000000000       1.000000000000
Lambda-->       0.033602990387       0.033602990656     ... done

.    Trial1    0.381966    -5718.40459655765244

Performing  Pulay mixing of Hamiltonian with coefficients:
                        Spin 1               Spin 2
                1.000000000000       1.000000000000
Lambda-->       0.033602990387       0.033602990656     ... done

.    Trial2    0.145898    -5718.40472835162655

Performing  Pulay mixing of Hamiltonian with coefficients:
                        Spin 1               Spin 2
                1.000000000000       1.000000000000
Lambda-->       0.033602990387       0.033602990656     ... done

.    Trial3    0.055728    -5718.40473780687171

Performing  Pulay mixing of Hamiltonian with coefficients:
                        Spin 1               Spin 2
                1.000000000000       1.000000000000
Lambda-->       0.033602990387       0.033602990656     ... done

.     Cubic    0.289513    -5718.40466661098890    -5718.40615066711871

Performing  Pulay mixing of Hamiltonian with coefficients:
                        Spin 1               Spin 2
                1.000000000000       1.000000000000
Lambda-->       0.033602990387       0.033602990656     ... done

.   Quartic    0.213889    -5718.40470626692695    -5718.40493198425975

Performing  Pulay mixing of Hamiltonian with coefficients:
                        Spin 1               Spin 2
                1.000000000000       1.000000000000
Lambda-->       0.033602990387       0.033602990656     ... done

.    Trial6    0.000557    -5718.40473243147608

Performing  Pulay mixing of Hamiltonian with coefficients:
                        Spin 1               Spin 2
                1.000000000000       1.000000000000
Lambda-->       0.033602990387       0.033602990656     ... done

.  NoMinFnd    0.055728    -5718.40473780687171

--------------------------------------------------------------------------------
  Iter                              Commutator    Free_energy(A=E-TS)     DeltaA
#    1                          0.000009478884   -5718.40473780687171   1.48E-03

Step                       =       0.055728090001
Energy (E)                 =   -5718.303202044024
Entropy (-TS)              =      -0.101535762884
Free energy (A=E-TS)       =   -5718.404737806872
Est. 0K Energy 0.5*(E+A)   =   -5718.353969925448
Residual Non-orthogonality =       0.000000000000
Residual N_electrons       =      -0.000000000036

Spin          Integrated_Ne            Fermi_level     Delta_Fermi_level
   1       397.999999909234        -0.116985212972             -3.11E-05
   2       398.000000091077        -0.116985212972             -3.11E-05

                           Spin 1           |                 Spin 2           |
     Orb |    H-eigenvalues     Occupancies |    H-eigenvalues     Occupancies |
       1 |    -3.2190446240    1.0000000000 |    -3.2190446243    1.0000000000 | 
                          ------                             ------
     394 |    -0.1223543126    0.8116885525 |    -0.1223543130    0.8116885661 | 
     395 |    -0.1187478097    0.6176608063 |    -0.1187478100    0.6176608207 | 
     396 |    -0.1187283552    0.6164098476 |    -0.1187283555    0.6164098620 | 
     397 |    -0.1185024995    0.6017778589 |    -0.1185024997    0.6017778731 | 
     398 |    -0.1173441244    0.5243970221 |    -0.1173441246    0.5243970346 | 
                 - Gap at zero temperature - |     - Gap at zero temperature -
                  Finite temp. Fermi level   |      Finite temp. Fermi level  
     399 |    -0.1167901807    0.4867352461 |    -0.1167901800    0.4867351980 | 
     400 |    -0.1146464703    0.3460585178 |    -0.1146464704    0.3460585245 | 
     401 |    -0.1146338729    0.3452831755 |    -0.1146338730    0.3452831821 | 
     402 |    -0.1144976757    0.3369536708 |    -0.1144976758    0.3369536770 | 
     403 |    -0.1142327042    0.3210386955 |    -0.1142327043    0.3210387012 | 
                          ------                             ------
     576 |     0.6080533796    0.0000000000 |     0.6080533800    0.0000000000 | 

                            |  Abs_value |  Threshold | Converged
     Delta_Free_energy/atom |   3.29E-05 |   1.00E-06 |        No
     Delta_Energy/atom      |   3.28E-05 |   1.00E-04 |       Yes
     Delta_Entropy/atom     |   3.51E-08 |   1.00E-04 |       Yes
     Commutator             |   9.48E-06 |   1.00E-05 |       Yes
     Delta_Fermi_level      |   3.11E-05 |   1.00E-03 |       Yes

  Line search of the free energy minimum:
  Step_type        Step             Free_energy   Predicted_free_energy
.   Initial    0.000000    -5718.40473780687171

Performing  Pulay mixing of Hamiltonian with coefficients:
                        Spin 1               Spin 2
                1.000000000000       1.000000000000
Lambda-->       0.029425047832       0.029425048125     ... done

.    Trial1    0.055728    -5718.40474086247013

Performing  Pulay mixing of Hamiltonian with coefficients:
                        Spin 1               Spin 2
                1.000000000000       1.000000000000
Lambda-->       0.029425047832       0.029425048125     ... done

.    Trial2    0.416408    -5718.40464288147450

Performing  Pulay mixing of Hamiltonian with coefficients:
                        Spin 1               Spin 2
                1.000000000000       1.000000000000
Lambda-->       0.029425047832       0.029425048125     ... done

. Quadratic    0.062830    -5718.40474090203134    -5718.40474090201587

--------------------------------------------------------------------------------
  Iter                              Commutator    Free_energy(A=E-TS)     DeltaA
#    2                          0.000008938795   -5718.40474090203134  -3.10E-06

Step                       =       0.062829984701
Energy (E)                 =   -5718.303193137245
Entropy (-TS)              =      -0.101547764863
Free energy (A=E-TS)       =   -5718.404740902031
Est. 0K Energy 0.5*(E+A)   =   -5718.353967019639
Residual Non-orthogonality =       0.000000000000
Residual N_electrons       =      -0.000000000077

Spin          Integrated_Ne            Fermi_level     Delta_Fermi_level
   1       397.999999898431        -0.117005283889             -2.01E-05
   2       398.000000102223        -0.117005283889             -2.01E-05

                           Spin 1           |                 Spin 2           |
     Orb |    H-eigenvalues     Occupancies |    H-eigenvalues     Occupancies |
       1 |    -3.2190362127    1.0000000000 |    -3.2190362127    1.0000000000 | 
                          ------                             ------
     394 |    -0.1223674388    0.8113995303 |    -0.1223674389    0.8113995356 | 
     395 |    -0.1187658238    0.6175286183 |    -0.1187658238    0.6175286190 | 
     396 |    -0.1187501168    0.6165186175 |    -0.1187501168    0.6165186182 | 
     397 |    -0.1185222995    0.6017601955 |    -0.1185222995    0.6017601957 | 
     398 |    -0.1173661357    0.5245287084 |    -0.1173661366    0.5245287661 | 
                 - Gap at zero temperature - |     - Gap at zero temperature -
                  Finite temp. Fermi level   |      Finite temp. Fermi level  
     399 |    -0.1168101448    0.4867279878 |    -0.1168101448    0.4867279842 | 
     400 |    -0.1146660490    0.3460282076 |    -0.1146660489    0.3460282001 | 
     401 |    -0.1146534129    0.3452505155 |    -0.1146534128    0.3452505080 | 
     402 |    -0.1145166650    0.3368879187 |    -0.1145166649    0.3368879110 | 
     403 |    -0.1142574648    0.3213169199 |    -0.1142574655    0.3213169644 | 
                          ------                             ------
     576 |     0.6061718465    0.0000000000 |     0.6061718474    0.0000000000 | 

                            |  Abs_value |  Threshold | Converged
     Delta_Free_energy/atom |   6.88E-08 |   1.00E-06 |       Yes
     Delta_Energy/atom      |   1.98E-07 |   1.00E-04 |       Yes
     Delta_Entropy/atom     |   2.67E-07 |   1.00E-04 |       Yes
     Commutator             |   8.94E-06 |   1.00E-05 |       Yes
     Delta_Fermi_level      |   2.01E-05 |   1.00E-03 |       Yes
EDFT occupancies loop converged after    2 iterations.


Writing density kernel to file "Pd_44.dkn" ... done

Writing Hamiltonian to file "Pd_44.ham" ... done


>>> Density kernel optimised for the current NGWF basis:
     ~~~~~~~~~~~~~~~~~~~~~~~~~~~~~~~~~~~~~~~~~~~~~~~~~~~~~~~~~~~
     Total free energy           =  -5.71840474090203E+03  Eh
     [H,K] commutator            =   8.9388E-06
     ~~~~~~~~~~~~~~~~~~~~~~~~~~~~~~~~~~~~~~~~~~~~~~~~~~~~~~~~~~~


################################################################################
########################### NGWF CG iteration  008 #############################
################################################################################
****** Reciprocal space K.E. preconditioning with k_zero =  3.0000 a0^-1 *******

>>> Checking for convergence of NGWFs:   NOT CONVERGED
  ========================================================================
         NGWF RMS gradient =  1.6263E-05 >  2.0000E-06  | above tolerance
  ========================================================================

>>> Improving NGWFs using line search:
============ Calculation of NGWF S^-1 using Hotelling algorithm ================ 
         Iteration  |  Frobenius norm and Maximum abs value    (of I-S*S_n^-1)   
               1       0.12558271E+01     0.56041867E-01
               2       0.24680812E-01     0.10740445E-02
               3       0.43851585E-04     0.16889873E-05
               4       0.14838603E-09     0.61586292E-11
               5       0.26654117E-12     0.23092639E-13
================================================================================
    Initial Ne1:     397.99915683
    Initial Ne2:     397.99915703
      Final Ne1:     397.99999990
      Final Ne2:     398.00000010
============ Calculation of NGWF S^-1 using Hotelling algorithm ================ 
         Iteration  |  Frobenius norm and Maximum abs value    (of I-S*S_n^-1)   
               1       0.56210599E-01     0.25147787E-02
               2       0.60664103E-04     0.24404638E-05
               3       0.28630989E-09     0.10617285E-10
               4       0.27353934E-12     0.31974423E-13
================================================================================
------------------------------- NGWF line search -------------------------------
RMS gradient                =       0.00001626253101
Trial step length           =               1.417227
Gradient along search dir.  =         -0.00312033232
Functional at step 0        =   -5718.40474090203134
Functional at step 1        =   -5718.40684835816137
Functional predicted        =   -5718.40685299963479
Selected quadratic step     =               1.353765
Conjugate gradients coeff.  =               0.919174
--------------------------- NGWF line search finished --------------------------
                                               
Writing NGWFs to file "Pd_44.tightbox_ngwfs"....  done

>>> Optimising kernel for current NGWFs:

--------------------------- Ensemble-DFT optimisation --------------------------
Running ScaLAPACK on   30 processor(s).

--------------------------------------------------------------------------------
  Iter                              Commutator    Free_energy(A=E-TS)     DeltaA
#    0                          0.000019880959   -5718.40685299401230  -2.11E-03

Step                       =       0.381966011250
Energy (E)                 =   -5718.305305229226
Entropy (-TS)              =      -0.101547764863
Free energy (A=E-TS)       =   -5718.406852994012
Est. 0K Energy 0.5*(E+A)   =   -5718.356079111620
Residual Non-orthogonality =       0.000000000000
Residual N_electrons       =      -0.000000000077

Spin          Integrated_Ne            Fermi_level     Delta_Fermi_level
   1       397.999999898431        -0.117005283889              9.00E+99
   2       398.000000102223        -0.117005283889              9.00E+99

                           Spin 1           |                 Spin 2           |
     Orb |    H-eigenvalues     Occupancies |    H-eigenvalues     Occupancies |
       1 |    -3.2190362127    1.0000000000 |    -3.2190362127    1.0000000000 | 
                          ------                             ------
     394 |    -0.1223674388    0.8113995303 |    -0.1223674389    0.8113995356 | 
     395 |    -0.1187658238    0.6175286183 |    -0.1187658238    0.6175286190 | 
     396 |    -0.1187501168    0.6165186175 |    -0.1187501168    0.6165186182 | 
     397 |    -0.1185222995    0.6017601955 |    -0.1185222995    0.6017601957 | 
     398 |    -0.1173661357    0.5245287084 |    -0.1173661366    0.5245287661 | 
                                                   - Gap at zero temperature -
                  Finite temp. Fermi level   |      Finite temp. Fermi level  
     399 |    -0.1168101448    0.4867279878 |    -0.1168101448    0.4867279842 | 
                - Gap at zero temperature -
     400 |    -0.1146660490    0.3460282076 |    -0.1146660489    0.3460282001 | 
     401 |    -0.1146534129    0.3452505155 |    -0.1146534128    0.3452505080 | 
     402 |    -0.1145166650    0.3368879187 |    -0.1145166649    0.3368879110 | 
     403 |    -0.1142574648    0.3213169199 |    -0.1142574655    0.3213169644 | 
                          ------                             ------
     576 |     0.6061718465    0.0000000000 |     0.6061718474    0.0000000000 | 

                            |  Abs_value |  Threshold | Converged
     Delta_Free_energy/atom |   4.69E-05 |   1.00E-06 |        No
     Delta_Energy/atom      |   4.69E-05 |   1.00E-04 |       Yes
     Delta_Entropy/atom     |     n.a.   |   1.00E-03 |      n.a.
     Commutator             |   1.99E-05 |   1.00E-05 |        No
     Delta_Fermi_level      |     n.a.   |   1.00E-03 |      n.a.

  Line search of the free energy minimum:
  Step_type        Step             Free_energy   Predicted_free_energy
.   Initial    0.000000    -5718.40685299401230

Performing  Pulay mixing of Hamiltonian with coefficients:
                        Spin 1               Spin 2
                1.000000000000       1.000000000000
Lambda-->       0.090176451242       0.090176451908     ... done

.    Trial1    0.381966    -5718.40483931206563

Performing  Pulay mixing of Hamiltonian with coefficients:
                        Spin 1               Spin 2
                1.000000000000       1.000000000000
Lambda-->       0.090176451242       0.090176451908     ... done

.    Trial2    0.145898    -5718.40567173485397

Performing  Pulay mixing of Hamiltonian with coefficients:
                        Spin 1               Spin 2
                1.000000000000       1.000000000000
Lambda-->       0.090176451242       0.090176451908     ... done

.    Trial3    0.055728    -5718.40576509115817

Performing  Pulay mixing of Hamiltonian with coefficients:
                        Spin 1               Spin 2
                1.000000000000       1.000000000000
Lambda-->       0.090176451242       0.090176451908     ... done

.     Cubic    0.272002    -5718.40533310697629    -5718.40638774347644

Performing  Pulay mixing of Hamiltonian with coefficients:
                        Spin 1               Spin 2
                1.000000000000       1.000000000000
Lambda-->       0.090176451242       0.090176451908     ... done

.   Quartic    0.179357    -5718.40560555735647    -5718.40570594017936

Performing  Pulay mixing of Hamiltonian with coefficients:
                        Spin 1               Spin 2
                1.000000000000       1.000000000000
Lambda-->       0.090176451242       0.090176451908     ... done

.    Trial6    0.000557    -5718.40576115660497

Performing  Pulay mixing of Hamiltonian with coefficients:
                        Spin 1               Spin 2
                1.000000000000       1.000000000000
Lambda-->       0.090176451242       0.090176451908     ... done

.  NoMinFnd    0.055728    -5718.40576509115817

--------------------------------------------------------------------------------
  Iter                              Commutator    Free_energy(A=E-TS)     DeltaA
#    1                          0.000019569968   -5718.40576509115817   1.09E-03

Step                       =       0.055728090001
Energy (E)                 =   -5718.304204831085
Entropy (-TS)              =      -0.101560260059
Free energy (A=E-TS)       =   -5718.405765091158
Est. 0K Energy 0.5*(E+A)   =   -5718.354984961122
Residual Non-orthogonality =       0.000000000000
Residual N_electrons       =       0.000000000014

Spin          Integrated_Ne            Fermi_level     Delta_Fermi_level
   1       397.999999907813        -0.116993085949              1.22E-05
   2       398.000000092069        -0.116993085949              1.22E-05

                           Spin 1           |                 Spin 2           |
     Orb |    H-eigenvalues     Occupancies |    H-eigenvalues     Occupancies |
       1 |    -3.2190210014    1.0000000000 |    -3.2190210017    1.0000000000 | 
                          ------                             ------
     394 |    -0.1223433874    0.8109054297 |    -0.1223433877    0.8109054418 | 
     395 |    -0.1187570136    0.6177463275 |    -0.1187570138    0.6177463435 | 
     396 |    -0.1187378151    0.6165119478 |    -0.1187378154    0.6165119638 | 
     397 |    -0.1185124408    0.6019127283 |    -0.1185124411    0.6019127442 | 
     398 |    -0.1173592290    0.5248877894 |    -0.1173592293    0.5248878051 | 
                - Gap at zero temperature -
                  Finite temp. Fermi level   |      Finite temp. Fermi level  
     399 |    -0.1167997311    0.4868492828 |    -0.1167997313    0.4868492981 | 
                                                   - Gap at zero temperature -
     400 |    -0.1146522541    0.3459298788 |    -0.1146522534    0.3459298344 | 
     401 |    -0.1146397278    0.3451590403 |    -0.1146397280    0.3451590525 | 
     402 |    -0.1144996534    0.3365953633 |    -0.1144996536    0.3365953752 | 
     403 |    -0.1142497373    0.3215822586 |    -0.1142497384    0.3215823246 | 
                          ------                             ------
     576 |     0.5983547050    0.0000000000 |     0.5983547065    0.0000000000 | 

                            |  Abs_value |  Threshold | Converged
     Delta_Free_energy/atom |   2.42E-05 |   1.00E-06 |        No
     Delta_Energy/atom      |   2.45E-05 |   1.00E-04 |       Yes
     Delta_Entropy/atom     |   2.78E-07 |   1.00E-04 |       Yes
     Commutator             |   1.96E-05 |   1.00E-05 |        No
     Delta_Fermi_level      |   1.22E-05 |   1.00E-03 |       Yes

  Line search of the free energy minimum:
  Step_type        Step             Free_energy   Predicted_free_energy
.   Initial    0.000000    -5718.40576509115817

Performing  Pulay mixing of Hamiltonian with coefficients:
                        Spin 1               Spin 2
                1.000000000000       1.000000000000
Lambda-->       0.081420654772       0.081420655321     ... done

.    Trial1    0.055728    -5718.40571435820038

Performing  Pulay mixing of Hamiltonian with coefficients:
                        Spin 1               Spin 2
                1.000000000000       1.000000000000
Lambda-->       0.081420654772       0.081420655321     ... done

.    Trial2    0.021286    -5718.40577781599495

Performing  Pulay mixing of Hamiltonian with coefficients:
                        Spin 1               Spin 2
                1.000000000000       1.000000000000
Lambda-->       0.081420654772       0.081420655321     ... done

. Quadratic    0.017469    -5718.40577845315511    -5718.40577845403641

--------------------------------------------------------------------------------
  Iter                              Commutator    Free_energy(A=E-TS)     DeltaA
#    2                          0.000016829183   -5718.40577845315511  -1.34E-05

Step                       =       0.017469046710
Energy (E)                 =   -5718.304213746061
Entropy (-TS)              =      -0.101564707121
Free energy (A=E-TS)       =   -5718.405778453155
Est. 0K Energy 0.5*(E+A)   =   -5718.354996099608
Residual Non-orthogonality =       0.000000000000
Residual N_electrons       =      -0.000000000026

Spin          Integrated_Ne            Fermi_level     Delta_Fermi_level
   1       397.999999908791        -0.116994371334             -1.29E-06
   2       398.000000091435        -0.116994371334             -1.29E-06

                           Spin 1           |                 Spin 2           |
     Orb |    H-eigenvalues     Occupancies |    H-eigenvalues     Occupancies |
       1 |    -3.2190291789    1.0000000000 |    -3.2190291791    1.0000000000 | 
                          ------                             ------
     394 |    -0.1223454936    0.8109396797 |    -0.1223454939    0.8109396892 | 
     395 |    -0.1187573874    0.6176877542 |    -0.1187573876    0.6176877660 | 
     396 |    -0.1187390635    0.6165095661 |    -0.1187390637    0.6165095779 | 
     397 |    -0.1185131512    0.6018752397 |    -0.1185131514    0.6018752514 | 
     398 |    -0.1173591147    0.5247928029 |    -0.1173591158    0.5247928763 | 
                - Gap at zero temperature -
                  Finite temp. Fermi level   |      Finite temp. Fermi level  
     399 |    -0.1168009348    0.4868437292 |    -0.1168009350    0.4868437400 | 
                                                   - Gap at zero temperature -
     400 |    -0.1146543537    0.3459800067 |    -0.1146543529    0.3459799585 | 
     401 |    -0.1146418103    0.3452080700 |    -0.1146418104    0.3452080781 | 
     402 |    -0.1145027578    0.3367058992 |    -0.1145027579    0.3367059072 | 
     403 |    -0.1142511922    0.3215923236 |    -0.1142511932    0.3215923855 | 
                          ------                             ------
     576 |     0.5974134208    0.0000000000 |     0.5974134216    0.0000000000 | 

                            |  Abs_value |  Threshold | Converged
     Delta_Free_energy/atom |   2.97E-07 |   1.00E-06 |       Yes
     Delta_Energy/atom      |   1.98E-07 |   1.00E-04 |       Yes
     Delta_Entropy/atom     |   9.88E-08 |   1.00E-04 |       Yes
     Commutator             |   1.68E-05 |   1.00E-05 |        No
     Delta_Fermi_level      |   1.29E-06 |   1.00E-03 |       Yes

  Line search of the free energy minimum:
  Step_type        Step             Free_energy   Predicted_free_energy
.   Initial    0.000000    -5718.40577845315511

Performing  Pulay mixing of Hamiltonian with coefficients:
                        Spin 1               Spin 2
               -3.012904871176      -3.012904896792
                4.012904871176       4.012904896792
Lambda-->       0.074083746632       0.074083747063     ... done

.    Trial1    0.017469    -5718.40578753381942

Performing  Pulay mixing of Hamiltonian with coefficients:
                        Spin 1               Spin 2
               -3.012904871176      -3.012904896792
                4.012904871176       4.012904896792
Lambda-->       0.074083746632       0.074083747063     ... done

.    Trial2    0.392762    -5718.32684525641253

Performing  Pulay mixing of Hamiltonian with coefficients:
                        Spin 1               Spin 2
               -3.012904871176      -3.012904896792
                4.012904871176       4.012904896792
Lambda-->       0.074083746632       0.074083747063     ... done

. Quadratic    0.009219    -5718.40576834446620    -5718.40582407922284

Performing  Pulay mixing of Hamiltonian with coefficients:
                        Spin 1               Spin 2
               -3.012904871176      -3.012904896792
                4.012904871176       4.012904896792
Lambda-->       0.074083746632       0.074083747063     ... done

.     Cubic    0.079068    -5718.40353366122145    -5718.40612376143690

Performing  Pulay mixing of Hamiltonian with coefficients:
                        Spin 1               Spin 2
               -3.012904871176      -3.012904896792
                4.012904871176       4.012904896792
Lambda-->       0.074083746632       0.074083747063     ... done

.   Quartic    0.023918    -5718.40574969894806    -5718.40579647644154

Performing  Pulay mixing of Hamiltonian with coefficients:
                        Spin 1               Spin 2
               -3.012904871176      -3.012904896792
                4.012904871176       4.012904896792
Lambda-->       0.074083746632       0.074083747063     ... done

.  NoMinFnd    0.017469    -5718.40578753381942

--------------------------------------------------------------------------------
  Iter                              Commutator    Free_energy(A=E-TS)     DeltaA
#    3                          0.000016064776   -5718.40578753381942  -9.08E-06

Step                       =       0.017469046710
Energy (E)                 =   -5718.304208659533
Entropy (-TS)              =      -0.101578874247
Free energy (A=E-TS)       =   -5718.405787533819
Est. 0K Energy 0.5*(E+A)   =   -5718.354998096676
Residual Non-orthogonality =       0.000000000000
Residual N_electrons       =       0.000000000039

Spin          Integrated_Ne            Fermi_level     Delta_Fermi_level
   1       397.999999900208        -0.116997449907             -3.08E-06
   2       398.000000099457        -0.116997449907             -3.08E-06

                           Spin 1           |                 Spin 2           |
     Orb |    H-eigenvalues     Occupancies |    H-eigenvalues     Occupancies |
       1 |    -3.2190583889    1.0000000000 |    -3.2190583885    1.0000000000 | 
                          ------                             ------
     394 |    -0.1223496790    0.8109858485 |    -0.1223496794    0.8109858676 | 
     395 |    -0.1187597093    0.6176391231 |    -0.1187597096    0.6176391424 | 
     396 |    -0.1187429952    0.6165644489 |    -0.1187429955    0.6165644687 | 
     397 |    -0.1185167320    0.6019079870 |    -0.1185167325    0.6019080140 | 
     398 |    -0.1173599429    0.5246400866 |    -0.1173599429    0.5246400891 | 
                - Gap at zero temperature -
                  Finite temp. Fermi level   |      Finite temp. Fermi level  
     399 |    -0.1168049037    0.4869042560 |    -0.1168049040    0.4869042760 | 
                                                   - Gap at zero temperature -
     400 |    -0.1146596112    0.3461141878 |    -0.1146596107    0.3461141546 | 
     401 |    -0.1146470304    0.3453398031 |    -0.1146470307    0.3453398268 | 
     402 |    -0.1145089491    0.3368950952 |    -0.1145089486    0.3368950667 | 
     403 |    -0.1142529137    0.3215117621 |    -0.1142529143    0.3215117960 | 
                          ------                             ------
     576 |     0.5937145543    0.0000000000 |     0.5937145553    0.0000000000 | 

                            |  Abs_value |  Threshold | Converged
     Delta_Free_energy/atom |   2.02E-07 |   1.00E-06 |       Yes
     Delta_Energy/atom      |   1.13E-07 |   1.00E-04 |       Yes
     Delta_Entropy/atom     |   3.15E-07 |   1.00E-04 |       Yes
     Commutator             |   1.61E-05 |   1.00E-05 |        No
     Delta_Fermi_level      |   3.08E-06 |   1.00E-03 |       Yes

  Line search of the free energy minimum:
  Step_type        Step             Free_energy   Predicted_free_energy
.   Initial    0.000000    -5718.40578753381942

Performing  Pulay mixing of Hamiltonian with coefficients:
                        Spin 1               Spin 2
               -6.688538438193      -6.688538410090
               -4.320301829369      -4.320301839913
               12.008840267562      12.008840250003
Lambda-->       0.002295636190       0.002295635977     ... done

.    Trial1    0.017469    -5718.40581754157574

Performing  Pulay mixing of Hamiltonian with coefficients:
                        Spin 1               Spin 2
               -6.688538438192      -6.688538410090
               -4.320301829369      -4.320301839913
               12.008840267562      12.008840250003
Lambda-->       0.002295636190       0.002295635977     ... done

.    Trial2    0.392762    -5718.39166915115766

Performing  Pulay mixing of Hamiltonian with coefficients:
                        Spin 1               Spin 2
               -6.688538438193      -6.688538410090
               -4.320301829369      -4.320301839914
               12.008840267562      12.008840250004
Lambda-->       0.002295636190       0.002295635977     ... done

. Quadratic    0.017293    -5718.40581707631645    -5718.40581754469986

Performing  Pulay mixing of Hamiltonian with coefficients:
                        Spin 1               Spin 2
               -6.688538438193      -6.688538410090
               -4.320301829369      -4.320301839913
               12.008840267562      12.008840250003
Lambda-->       0.002295636190       0.002295635977     ... done

.     Cubic    0.114594    -5718.40504661130490    -5718.40613331579698

Performing  Pulay mixing of Hamiltonian with coefficients:
                        Spin 1               Spin 2
               -6.688538438193      -6.688538410090
               -4.320301829369      -4.320301839913
               12.008840267562      12.008840250003
Lambda-->       0.002295636190       0.002295635977     ... done

.   Quartic    0.046407    -5718.40580204364323    -5718.40587381163459

Performing  Pulay mixing of Hamiltonian with coefficients:
                        Spin 1               Spin 2
               -6.688538438193      -6.688538410090
               -4.320301829369      -4.320301839913
               12.008840267562      12.008840250003
Lambda-->       0.002295636190       0.002295635977     ... done

.  NoMinFnd    0.017469    -5718.40581754159757

--------------------------------------------------------------------------------
  Iter                              Commutator    Free_energy(A=E-TS)     DeltaA
#    4                          0.000016194378   -5718.40581754159757  -3.00E-05

Step                       =       0.017469046710
Energy (E)                 =   -5718.304055830275
Entropy (-TS)              =      -0.101761711279
Free energy (A=E-TS)       =   -5718.405817541598
Est. 0K Energy 0.5*(E+A)   =   -5718.354936685936
Residual Non-orthogonality =       0.000000000000
Residual N_electrons       =       0.000000000044

Spin          Integrated_Ne            Fermi_level     Delta_Fermi_level
   1       397.999999949403        -0.117028624382             -3.12E-05
   2       398.000000050225        -0.117028624382             -3.12E-05

                           Spin 1           |                 Spin 2           |
     Orb |    H-eigenvalues     Occupancies |    H-eigenvalues     Occupancies |
       1 |    -3.2193796407    1.0000000000 |    -3.2193796411    1.0000000000 | 
                          ------                             ------
     394 |    -0.1223792824    0.8109203106 |    -0.1223792829    0.8109203290 | 
     395 |    -0.1187880348    0.6174560228 |    -0.1187880352    0.6174560512 | 
     396 |    -0.1187806678    0.6169823989 |    -0.1187806682    0.6169824273 | 
     397 |    -0.1185575373    0.6025357748 |    -0.1185575377    0.6025358036 | 
     398 |    -0.1173712127    0.5232891009 |    -0.1173712131    0.5232891308 | 
                - Gap at zero temperature -
                  Finite temp. Fermi level   |      Finite temp. Fermi level  
     399 |    -0.1168486197    0.4877568994 |    -0.1168486202    0.4877569294 | 
                                                   - Gap at zero temperature -
     400 |    -0.1147144747    0.3475745237 |    -0.1147144742    0.3475744940 | 
     401 |    -0.1147017567    0.3467901506 |    -0.1147017572    0.3467901778 | 
     402 |    -0.1145696792    0.3386941329 |    -0.1145696788    0.3386941036 | 
     403 |    -0.1142699744    0.3206745422 |    -0.1142699739    0.3206745138 | 
                          ------                             ------
     576 |     0.5480469603    0.0000000000 |     0.5480469606    0.0000000000 | 

                            |  Abs_value |  Threshold | Converged
     Delta_Free_energy/atom |   6.67E-07 |   1.00E-06 |       Yes
     Delta_Energy/atom      |   3.40E-06 |   1.00E-04 |       Yes
     Delta_Entropy/atom     |   4.06E-06 |   1.00E-04 |       Yes
     Commutator             |   1.62E-05 |   1.00E-05 |        No
     Delta_Fermi_level      |   3.12E-05 |   1.00E-03 |       Yes

  Line search of the free energy minimum:
  Step_type        Step             Free_energy   Predicted_free_energy
.   Initial    0.000000    -5718.40581754159757

Performing  Pulay mixing of Hamiltonian with coefficients:
                        Spin 1               Spin 2
                3.806589647888       3.806590055116
                2.286662903566       2.286663167388
               -6.692998825745      -6.692999553981
                1.599746274291       1.599746331478
Lambda-->       0.000235014908       0.000235014887     ... done

.    Trial1    0.017469    -5718.40583767438875

Performing  Pulay mixing of Hamiltonian with coefficients:
                        Spin 1               Spin 2
                3.806589647891       3.806590055115
                2.286662903568       2.286663167388
               -6.692998825751      -6.692999553981
                1.599746274291       1.599746331478
Lambda-->       0.000235014908       0.000235014887     ... done

.    Trial2    0.392762    -5718.40443007850081

Performing  Pulay mixing of Hamiltonian with coefficients:
                        Spin 1               Spin 2
                3.806589647885       3.806590055115
                2.286662903564       2.286663167388
               -6.692998825740      -6.692999553981
                1.599746274290       1.599746331478
Lambda-->       0.000235014908       0.000235014887     ... done

. Quadratic    0.054894    -5718.40583255723050    -5718.40585515940893

Performing  Pulay mixing of Hamiltonian with coefficients:
                        Spin 1               Spin 2
                3.806589647891       3.806590055115
                2.286662903568       2.286663167388
               -6.692998825751      -6.692999553981
                1.599746274291       1.599746331478
Lambda-->       0.000235014908       0.000235014887     ... done

.     Cubic    0.032885    -5718.40583920408972    -5718.40584317162484

--------------------------------------------------------------------------------
  Iter                              Commutator    Free_energy(A=E-TS)     DeltaA
#    5                          0.000008719205   -5718.40583920408972  -2.17E-05

Step                       =       0.032885033139
Energy (E)                 =   -5718.304060260443
Entropy (-TS)              =      -0.101778943615
Free energy (A=E-TS)       =   -5718.405839204090
Est. 0K Energy 0.5*(E+A)   =   -5718.354949732267
Residual Non-orthogonality =       0.000000000000
Residual N_electrons       =       0.000000000032

Spin          Integrated_Ne            Fermi_level     Delta_Fermi_level
   1       397.999999928690        -0.117027171491              1.45E-06
   2       398.000000071040        -0.117027171491              1.45E-06

                           Spin 1           |                 Spin 2           |
     Orb |    H-eigenvalues     Occupancies |    H-eigenvalues     Occupancies |
       1 |    -3.2193106420    1.0000000000 |    -3.2193106423    1.0000000000 | 
                          ------                             ------
     394 |    -0.1223555866    0.8099905182 |    -0.1223555862    0.8099904995 | 
     395 |    -0.1187892446    0.6176271543 |    -0.1187892441    0.6176271255 | 
     396 |    -0.1187712228    0.6164683336 |    -0.1187712223    0.6164683048 | 
     397 |    -0.1185554845    0.6024966777 |    -0.1185554849    0.6024967046 | 
     398 |    -0.1173757226    0.5236938492 |    -0.1173757230    0.5236938773 | 
                - Gap at zero temperature -
                  Finite temp. Fermi level   |      Finite temp. Fermi level  
     399 |    -0.1168477887    0.4877991771 |    -0.1168477891    0.4877992052 | 
                                                   - Gap at zero temperature -
     400 |    -0.1147099056    0.3473822561 |    -0.1147099052    0.3473822283 | 
     401 |    -0.1146974429    0.3466138188 |    -0.1146974433    0.3466138442 | 
     402 |    -0.1145613845    0.3382772574 |    -0.1145613849    0.3382772825 | 
     403 |    -0.1142800201    0.3213565477 |    -0.1142800206    0.3213565721 | 
                          ------                             ------
     576 |     0.5461007122    0.0000000000 |     0.5461007114    0.0000000000 | 

                            |  Abs_value |  Threshold | Converged
     Delta_Free_energy/atom |   4.81E-07 |   1.00E-06 |       Yes
     Delta_Energy/atom      |   9.84E-08 |   1.00E-04 |       Yes
     Delta_Entropy/atom     |   3.83E-07 |   1.00E-04 |       Yes
     Commutator             |   8.72E-06 |   1.00E-05 |       Yes
     Delta_Fermi_level      |   1.45E-06 |   1.00E-03 |       Yes
EDFT occupancies loop converged after    5 iterations.


Writing density kernel to file "Pd_44.dkn" ... done

Writing Hamiltonian to file "Pd_44.ham" ... done


>>> Density kernel optimised for the current NGWF basis:
     ~~~~~~~~~~~~~~~~~~~~~~~~~~~~~~~~~~~~~~~~~~~~~~~~~~~~~~~~~~~
     Total free energy           =  -5.71840583920409E+03  Eh
     [H,K] commutator            =   8.7192E-06
     ~~~~~~~~~~~~~~~~~~~~~~~~~~~~~~~~~~~~~~~~~~~~~~~~~~~~~~~~~~~


################################################################################
########################### NGWF CG iteration  009 #############################
################################################################################
****** Reciprocal space K.E. preconditioning with k_zero =  3.0000 a0^-1 *******

>>> Checking for convergence of NGWFs:   NOT CONVERGED
  ========================================================================
         NGWF RMS gradient =  1.3859E-05 >  2.0000E-06  | above tolerance
  ========================================================================

>>> Improving NGWFs using line search:
============ Calculation of NGWF S^-1 using Hotelling algorithm ================ 
         Iteration  |  Frobenius norm and Maximum abs value    (of I-S*S_n^-1)   
               1       0.28873250E+00     0.14961197E-01
               2       0.16032526E-02     0.92071110E-04
               3       0.19330004E-06     0.14451464E-07
               4       0.29168834E-12     0.28421709E-13
================================================================================
    Initial Ne1:     397.99963339
    Initial Ne2:     397.99963353
      Final Ne1:     397.99999993
      Final Ne2:     398.00000007
============ Calculation of NGWF S^-1 using Hotelling algorithm ================ 
         Iteration  |  Frobenius norm and Maximum abs value    (of I-S*S_n^-1)   
               1       0.73245319E-02     0.38067600E-03
               2       0.10045624E-05     0.56814263E-07
               3       0.29647804E-12     0.21316282E-13
================================================================================
------------------------------- NGWF line search -------------------------------
RMS gradient                =       0.00001385882374
Trial step length           =               1.385132
Gradient along search dir.  =         -0.00354283054
Functional at step 0        =   -5718.40583920408972
Functional at step 1        =   -5718.40822907703659
Functional predicted        =   -5718.40823069249382
Selected quadratic step     =               1.350044
Conjugate gradients coeff.  =               0.000000
--------------------------- NGWF line search finished --------------------------
                                               
Writing NGWFs to file "Pd_44.tightbox_ngwfs"....  done

>>> Optimising kernel for current NGWFs:

--------------------------- Ensemble-DFT optimisation --------------------------
Running ScaLAPACK on   30 processor(s).

--------------------------------------------------------------------------------
  Iter                              Commutator    Free_energy(A=E-TS)     DeltaA
#    0                          0.000016966833   -5718.40823068706686  -2.39E-03

Step                       =       0.381966011250
Energy (E)                 =   -5718.306451743420
Entropy (-TS)              =      -0.101778943615
Free energy (A=E-TS)       =   -5718.408230687067
Est. 0K Energy 0.5*(E+A)   =   -5718.357341215244
Residual Non-orthogonality =       0.000000000000
Residual N_electrons       =       0.000000000032

Spin          Integrated_Ne            Fermi_level     Delta_Fermi_level
   1       397.999999928690        -0.117027171491              9.00E+99
   2       398.000000071040        -0.117027171491              9.00E+99

                           Spin 1           |                 Spin 2           |
     Orb |    H-eigenvalues     Occupancies |    H-eigenvalues     Occupancies |
       1 |    -3.2193106420    1.0000000000 |    -3.2193106423    1.0000000000 | 
                          ------                             ------
     394 |    -0.1223555866    0.8099905182 |    -0.1223555862    0.8099904995 | 
     395 |    -0.1187892446    0.6176271543 |    -0.1187892441    0.6176271255 | 
     396 |    -0.1187712228    0.6164683336 |    -0.1187712223    0.6164683048 | 
     397 |    -0.1185554845    0.6024966777 |    -0.1185554849    0.6024967046 | 
     398 |    -0.1173757226    0.5236938492 |    -0.1173757230    0.5236938773 | 
                 - Gap at zero temperature - |     - Gap at zero temperature -
                  Finite temp. Fermi level   |      Finite temp. Fermi level  
     399 |    -0.1168477887    0.4877991771 |    -0.1168477891    0.4877992052 | 
     400 |    -0.1147099056    0.3473822561 |    -0.1147099052    0.3473822283 | 
     401 |    -0.1146974429    0.3466138188 |    -0.1146974433    0.3466138442 | 
     402 |    -0.1145613845    0.3382772574 |    -0.1145613849    0.3382772825 | 
     403 |    -0.1142800201    0.3213565477 |    -0.1142800206    0.3213565721 | 
                          ------                             ------
     576 |     0.5461007122    0.0000000000 |     0.5461007114    0.0000000000 | 

                            |  Abs_value |  Threshold | Converged
     Delta_Free_energy/atom |   5.31E-05 |   1.00E-06 |        No
     Delta_Energy/atom      |   5.31E-05 |   1.00E-04 |       Yes
     Delta_Entropy/atom     |     n.a.   |   1.00E-03 |      n.a.
     Commutator             |   1.70E-05 |   1.00E-05 |        No
     Delta_Fermi_level      |     n.a.   |   1.00E-03 |      n.a.

  Line search of the free energy minimum:
  Step_type        Step             Free_energy   Predicted_free_energy
.   Initial    0.000000    -5718.40823068706686

Performing  Pulay mixing of Hamiltonian with coefficients:
                        Spin 1               Spin 2
                1.000000000000       1.000000000000
Lambda-->       0.002568218683       0.002568218692     ... done

.    Trial1    0.381966    -5718.40765856449616

Performing  Pulay mixing of Hamiltonian with coefficients:
                        Spin 1               Spin 2
                1.000000000000       1.000000000000
Lambda-->       0.002568218683       0.002568218692     ... done

.    Trial2    0.145898    -5718.40807761011547

Performing  Pulay mixing of Hamiltonian with coefficients:
                        Spin 1               Spin 2
                1.000000000000       1.000000000000
Lambda-->       0.002568218683       0.002568218692     ... done

.    Trial3    0.055728    -5718.40811099171242

Performing  Pulay mixing of Hamiltonian with coefficients:
                        Spin 1               Spin 2
                1.000000000000       1.000000000000
Lambda-->       0.002568218683       0.002568218692     ... done

.     Cubic    0.199696    -5718.40802438503124    -5718.40808528756679

Performing  Pulay mixing of Hamiltonian with coefficients:
                        Spin 1               Spin 2
                1.000000000000       1.000000000000
Lambda-->       0.002568218683       0.002568218692     ... done

.    Trial5    0.000557    -5718.40809698141402

Performing  Pulay mixing of Hamiltonian with coefficients:
                        Spin 1               Spin 2
                1.000000000000       1.000000000000
Lambda-->       0.002568218683       0.002568218692     ... done

.  NoMinFnd    0.055728    -5718.40811099171242

--------------------------------------------------------------------------------
  Iter                              Commutator    Free_energy(A=E-TS)     DeltaA
#    1                          0.000014406353   -5718.40811099171242   1.20E-04

Step                       =       0.055728090001
Energy (E)                 =   -5718.306338668886
Entropy (-TS)              =      -0.101772322911
Free energy (A=E-TS)       =   -5718.408110991712
Est. 0K Energy 0.5*(E+A)   =   -5718.357224830299
Residual Non-orthogonality =       0.000000000000
Residual N_electrons       =      -0.000000000085

Spin          Integrated_Ne            Fermi_level     Delta_Fermi_level
   1       397.999999935665        -0.116963173766              6.40E-05
   2       398.000000065062        -0.116963173766              6.40E-05

                           Spin 1           |                 Spin 2           |
     Orb |    H-eigenvalues     Occupancies |    H-eigenvalues     Occupancies |
       1 |    -3.2192068780    1.0000000000 |    -3.2192068779    1.0000000000 | 
                          ------                             ------
     394 |    -0.1222823057    0.8096014312 |    -0.1222823053    0.8096014133 | 
     395 |    -0.1187262192    0.6176896412 |    -0.1187262188    0.6176896131 | 
     396 |    -0.1187074055    0.6164799434 |    -0.1187074051    0.6164799153 | 
     397 |    -0.1184915246    0.6024991475 |    -0.1184915251    0.6024991777 | 
     398 |    -0.1173175249    0.5240875165 |    -0.1173175253    0.5240875478 | 
                 - Gap at zero temperature - |     - Gap at zero temperature -
                  Finite temp. Fermi level   |      Finite temp. Fermi level  
     399 |    -0.1167816228    0.4876517678 |    -0.1167816233    0.4876517990 | 
     400 |    -0.1146389995    0.3469561956 |    -0.1146389991    0.3469561680 | 
     401 |    -0.1146265818    0.3461909720 |    -0.1146265823    0.3461909999 | 
     402 |    -0.1144826014    0.3373772347 |    -0.1144826019    0.3373772622 | 
     403 |    -0.1142121979    0.3211296215 |    -0.1142121983    0.3211296483 | 
                          ------                             ------
     576 |     0.5452680963    0.0000000000 |     0.5452680953    0.0000000000 | 

                            |  Abs_value |  Threshold | Converged
     Delta_Free_energy/atom |   2.66E-06 |   1.00E-06 |        No
     Delta_Energy/atom      |   2.51E-06 |   1.00E-04 |       Yes
     Delta_Entropy/atom     |   1.47E-07 |   1.00E-04 |       Yes
     Commutator             |   1.44E-05 |   1.00E-05 |        No
     Delta_Fermi_level      |   6.40E-05 |   1.00E-03 |       Yes

  Line search of the free energy minimum:
  Step_type        Step             Free_energy   Predicted_free_energy
.   Initial    0.000000    -5718.40811099171242

Performing  Pulay mixing of Hamiltonian with coefficients:
                        Spin 1               Spin 2
                1.000000000000       1.000000000000
Lambda-->       0.002136000802       0.002136000825     ... done

.    Trial1    0.055728    -5718.40810952494485

Performing  Pulay mixing of Hamiltonian with coefficients:
                        Spin 1               Spin 2
                1.000000000000       1.000000000000
Lambda-->       0.002136000802       0.002136000825     ... done

.    Trial2    0.021286    -5718.40811841255345

Performing  Pulay mixing of Hamiltonian with coefficients:
                        Spin 1               Spin 2
                1.000000000000       1.000000000000
Lambda-->       0.002136000802       0.002136000825     ... done

. Quadratic    0.026655    -5718.40811872647282    -5718.40811872635368

--------------------------------------------------------------------------------
  Iter                              Commutator    Free_energy(A=E-TS)     DeltaA
#    2                          0.000012736778   -5718.40811872647282  -7.73E-06

Step                       =       0.026655173926
Energy (E)                 =   -5718.306343603172
Entropy (-TS)              =      -0.101775123331
Free energy (A=E-TS)       =   -5718.408118726473
Est. 0K Energy 0.5*(E+A)   =   -5718.357231164822
Residual Non-orthogonality =       0.000000000000
Residual N_electrons       =      -0.000000000030

Spin          Integrated_Ne            Fermi_level     Delta_Fermi_level
   1       397.999999933060        -0.116947717619              1.55E-05
   2       398.000000067199        -0.116947717619              1.55E-05

                           Spin 1           |                 Spin 2           |
     Orb |    H-eigenvalues     Occupancies |    H-eigenvalues     Occupancies |
       1 |    -3.2191849559    1.0000000000 |    -3.2191849561    1.0000000000 | 
                          ------                             ------
     394 |    -0.1222706421    0.8097604595 |    -0.1222706417    0.8097604420 | 
     395 |    -0.1187064152    0.6174102053 |    -0.1187064148    0.6174101779 | 
     396 |    -0.1186878636    0.6162170405 |    -0.1186878631    0.6162170131 | 
     397 |    -0.1184700592    0.6021074566 |    -0.1184700597    0.6021074873 | 
     398 |    -0.1172952554    0.5236250662 |    -0.1172952558    0.5236250980 | 
                 - Gap at zero temperature - |     - Gap at zero temperature -
                  Finite temp. Fermi level   |      Finite temp. Fermi level  
     399 |    -0.1167630773    0.4874417316 |    -0.1167630778    0.4874417634 | 
     400 |    -0.1146238552    0.3469754242 |    -0.1146238548    0.3469753973 | 
     401 |    -0.1146114327    0.3462098839 |    -0.1146114332    0.3462099124 | 
     402 |    -0.1144715501    0.3376452449 |    -0.1144715506    0.3376452729 | 
     403 |    -0.1141988874    0.3212569248 |    -0.1141988879    0.3212569521 | 
                          ------                             ------
     576 |     0.5450088814    0.0000000000 |     0.5450088804    0.0000000000 | 

                            |  Abs_value |  Threshold | Converged
     Delta_Free_energy/atom |   1.72E-07 |   1.00E-06 |       Yes
     Delta_Energy/atom      |   1.10E-07 |   1.00E-04 |       Yes
     Delta_Entropy/atom     |   6.22E-08 |   1.00E-04 |       Yes
     Commutator             |   1.27E-05 |   1.00E-05 |        No
     Delta_Fermi_level      |   1.55E-05 |   1.00E-03 |       Yes

  Line search of the free energy minimum:
  Step_type        Step             Free_energy   Predicted_free_energy
.   Initial    0.000000    -5718.40811872647282

Performing  Pulay mixing of Hamiltonian with coefficients:
                        Spin 1               Spin 2
                0.046030641829       0.046030626171
                0.953969358171       0.953969373829
Lambda-->       0.001921467138       0.001921467147     ... done

.    Trial1    0.026655    -5718.40812351393834

Performing  Pulay mixing of Hamiltonian with coefficients:
                        Spin 1               Spin 2
                0.046030641829       0.046030626171
                0.953969358171       0.953969373829
Lambda-->       0.001921467138       0.001921467147     ... done

.    Trial2    0.398440    -5718.40774046091974

Performing  Pulay mixing of Hamiltonian with coefficients:
                        Spin 1               Spin 2
                0.046030641829       0.046030626171
                0.953969358171       0.953969373829
Lambda-->       0.001921467138       0.001921467147     ... done

. Quadratic    0.042901    -5718.40812432239818    -5718.40812431538870

--------------------------------------------------------------------------------
  Iter                              Commutator    Free_energy(A=E-TS)     DeltaA
#    3                          0.000011746142   -5718.40812432239818  -5.60E-06

Step                       =       0.042901007750
Energy (E)                 =   -5718.306357662408
Entropy (-TS)              =      -0.101766660035
Free energy (A=E-TS)       =   -5718.408124322398
Est. 0K Energy 0.5*(E+A)   =   -5718.357240992404
Residual Non-orthogonality =       0.000000000000
Residual N_electrons       =      -0.000000000045

Spin          Integrated_Ne            Fermi_level     Delta_Fermi_level
   1       397.999999894700        -0.116922999058              2.47E-05
   2       398.000000105687        -0.116922999058              2.47E-05

                           Spin 1           |                 Spin 2           |
     Orb |    H-eigenvalues     Occupancies |    H-eigenvalues     Occupancies |
       1 |    -3.2191628251    1.0000000000 |    -3.2191628246    1.0000000000 | 
                          ------                             ------
     394 |    -0.1222495672    0.8099131536 |    -0.1222495675    0.8099131656 | 
     395 |    -0.1186816771    0.6174089497 |    -0.1186816765    0.6174089113 | 
     396 |    -0.1186632007    0.6162206234 |    -0.1186632009    0.6162206413 | 
     397 |    -0.1184454719    0.6021160145 |    -0.1184454722    0.6021160325 | 
     398 |    -0.1172700705    0.5235934109 |    -0.1172700707    0.5235934295 | 
                 - Gap at zero temperature - |     - Gap at zero temperature -
                  Finite temp. Fermi level   |      Finite temp. Fermi level  
     399 |    -0.1167373747    0.4873748308 |    -0.1167373758    0.4873749087 | 
     400 |    -0.1145971785    0.3468546960 |    -0.1145971779    0.3468546585 | 
     401 |    -0.1145847419    0.3460884153 |    -0.1145847421    0.3460884317 | 
     402 |    -0.1144426807    0.3373926896 |    -0.1144426810    0.3373927058 | 
     403 |    -0.1141679900    0.3208904134 |    -0.1141679903    0.3208904291 | 
                          ------                             ------
     576 |     0.5446171621    0.0000000000 |     0.5446171612    0.0000000000 | 

                            |  Abs_value |  Threshold | Converged
     Delta_Free_energy/atom |   1.24E-07 |   1.00E-06 |       Yes
     Delta_Energy/atom      |   3.12E-07 |   1.00E-04 |       Yes
     Delta_Entropy/atom     |   1.88E-07 |   1.00E-04 |       Yes
     Commutator             |   1.17E-05 |   1.00E-05 |        No
     Delta_Fermi_level      |   2.47E-05 |   1.00E-03 |       Yes

  Line search of the free energy minimum:
  Step_type        Step             Free_energy   Predicted_free_energy
.   Initial    0.000000    -5718.40812432239818

Performing  Pulay mixing of Hamiltonian with coefficients:
                        Spin 1               Spin 2
               -2.958260471498      -2.958260333435
                0.142698866495       0.142698869819
                3.815561605003       3.815561463616
Lambda-->       0.001303284635       0.001303284638     ... done

.    Trial1    0.042901    -5718.40813087828701

Performing  Pulay mixing of Hamiltonian with coefficients:
                        Spin 1               Spin 2
               -2.958260471498      -2.958260333435
                0.142698866495       0.142698869819
                3.815561605003       3.815561463616
Lambda-->       0.001303284635       0.001303284638     ... done

.    Trial2    0.408480    -5718.40400349307674

Performing  Pulay mixing of Hamiltonian with coefficients:
                        Spin 1               Spin 2
               -2.958260471498      -2.958260333435
                0.142698866495       0.142698869819
                3.815561605003       3.815561463616
Lambda-->       0.001303284635       0.001303284638     ... done

. Quadratic    0.024178    -5718.40814468247390    -5718.40814069825137

--------------------------------------------------------------------------------
  Iter                              Commutator    Free_energy(A=E-TS)     DeltaA
#    4                          0.000006374875   -5718.40814468247390  -2.04E-05

Step                       =       0.024178054736
Energy (E)                 =   -5718.306400487437
Entropy (-TS)              =      -0.101744195023
Free energy (A=E-TS)       =   -5718.408144682474
Est. 0K Energy 0.5*(E+A)   =   -5718.357272584955
Residual Non-orthogonality =       0.000000000000
Residual N_electrons       =       0.000000000014

Spin          Integrated_Ne            Fermi_level     Delta_Fermi_level
   1       397.999999913519        -0.116803337650              1.20E-04
   2       398.000000086357        -0.116803337650              1.20E-04

                           Spin 1           |                 Spin 2           |
     Orb |    H-eigenvalues     Occupancies |    H-eigenvalues     Occupancies |
       1 |    -3.2190199583    1.0000000000 |    -3.2190199582    1.0000000000 | 
                          ------                             ------
     394 |    -0.1221439607    0.8105012602 |    -0.1221439602    0.8105012433 | 
     395 |    -0.1185534216    0.6168563880 |    -0.1185534221    0.6168564183 | 
     396 |    -0.1185350420    0.6156736512 |    -0.1185350425    0.6156736816 | 
     397 |    -0.1183142010    0.6013589288 |    -0.1183142015    0.6013589596 | 
     398 |    -0.1171371928    0.5226962466 |    -0.1171371924    0.5226962184 | 
                 - Gap at zero temperature - |     - Gap at zero temperature -
                  Finite temp. Fermi level   |      Finite temp. Fermi level  
     399 |    -0.1166077800    0.4866995321 |    -0.1166077805    0.4866995639 | 
     400 |    -0.1144696720    0.3463712282 |    -0.1144696715    0.3463712023 | 
     401 |    -0.1144572230    0.3456046879 |    -0.1144572234    0.3456047164 | 
     402 |    -0.1143139903    0.3368436368 |    -0.1143139908    0.3368436650 |
[truncated: 11,526,603 more chars]
