# Supplementary material for: Atomistic simulations on the carbidisation processes in Pd nanoparticles
Source: RSC Adv. 2023 Feb 14;13(9):5619–26. doi: 10.1039/d2ra07462a (PMC9926891; doi:10.1039/d2ra07462a)
Supplement: RA-013-D2RA07462A-s001 [file RA-013-D2RA07462A-s001.zip › Supporting Information/2.Pd_44_Octahedron/Interstitial/2/2.Product.xyz]

45        
Initial atomic coordinates
C    11.000070   11.000267   11.000155
Pd    5.431879   10.999702   10.999491
Pd    7.200637    9.036588   10.999865
Pd    7.200669   11.000022    9.036592
Pd    7.200669   11.000020   12.963246
Pd    7.200637   12.963220   10.999863
Pd    9.036861    7.200667   10.999886
Pd   10.999894    5.432406   10.999631
Pd   10.999935    7.201038    9.037152
Pd   10.999940    7.201078   12.962846
Pd    9.036798   11.000045    7.200838
Pd   10.999937    9.037094    7.201180
Pd   10.999891   10.999849    5.432344
Pd    8.971518    8.971539    8.971571
Pd    9.014355   11.000317   11.000190
Pd   11.000096    9.014447   11.000215
Pd   11.000099   11.000345    9.014455
Pd    8.971424    8.971431   13.028720
Pd    9.036998   11.000040   14.799023
Pd   10.999951    9.037227   14.798805
Pd   11.000132   11.000326   12.986187
Pd   11.000035   10.999843   16.566600
Pd   10.999936   12.962873    7.201245
Pd    8.971484   13.028555    8.971521
Pd    9.036825   14.798866   10.999881
Pd   11.000135   12.986073   11.000196
Pd   10.999948   14.798606    9.037070
Pd    8.971372   13.028661   13.028767
Pd   10.999951   12.962718   14.798739
Pd   10.999952   14.798570   12.962914
Pd   11.000031   16.566836   10.999627
Pd   12.963174    7.201241   11.000045
Pd   12.963228   11.000198    7.201425
Pd   13.028580    8.971985    8.972013
Pd   12.986152   11.000356   11.000224
Pd   14.799325    9.037392   11.000062
Pd   14.799280   11.000216    9.037399
Pd   13.028661    8.971901   13.028480
Pd   12.963134   11.000191   14.798678
Pd   14.799217   11.000213   12.962755
Pd   13.028594   13.028305    8.971999
Pd   12.963291   14.798511   11.000037
Pd   14.799212   12.962719   11.000060
Pd   13.028693   13.028388   13.028492
Pd   16.567507   11.000019   10.999811
