# Supplementary material for: Atomistic simulations on the carbidisation processes in Pd nanoparticles
Source: RSC Adv. 2023 Feb 14;13(9):5619–26. doi: 10.1039/d2ra07462a (PMC9926891; doi:10.1039/d2ra07462a)
Supplement: RA-013-D2RA07462A-s001 [file RA-013-D2RA07462A-s001.zip › Supporting Information/2.Pd_44_Octahedron/Interstitial/2/Pd_44.dat]

TASK transitionstatesearch
tssearch_method : LSTQST
tssearch_lstqst_protocol : CompleteLSTQST 
CUTOFF_ENERGY 800.0000000000   eV                 
MAXIT_NGWF_CG 100            
XC_FUNCTIONAL PBE
SPINPOLARIZED FALSE
CONSTANT_EFIELD 0.0000000000     0.0000000000     0.0000000000     
OUTPUT_DETAIL VERBOSE      
DO_PROPERTIES TRUE
WRITE_DENSITY_PLOT TRUE                     
EDFT TRUE 
write_xyz               : T 
PAW                     : F
edft_spin_fix           : 0
edft_update_scheme      : pulay_mix
edft_maxit              : 10
write_hamiltonian       : T
edft_smearing_width     : 0.1 eV
geom_continuation       : F  
geom_maxiter            : 40  
write_denskern          : T
write_tightbox_ngwfs    : T
write_converged_dkngwfs : F
geom_disp_tol           : 1e-2 bohr
geom_force_tol          : 7e-3 "ha/bohr"

%block lattice_cart
Ang
 22.00000000000       0.000000000000       0.000000000000       
 0.000000000000       22.00000000000       0.000000000000       
 0.000000000000       0.000000000000       22.00000000000      
%endblock lattice_cart

%block positions_abs
Ang
C    10.999759    8.979686   13.019174
Pd    5.403413   11.005246   10.994148
Pd    7.207349    9.050922   10.980388
Pd    7.185201   11.005506    9.031757
Pd    7.207196   11.021985   12.951315
Pd    7.185198   12.967616   10.992985
Pd    9.040983    7.172382   10.947429
Pd   11.000008    5.369599   10.921163
Pd   10.999920    7.174057    8.990980
Pd   11.000074    7.001506   13.015340
Pd    9.039628   11.001160    7.204441
Pd   10.999941    9.056346    7.203099
Pd   10.999975   11.001462    5.410714
Pd    8.964026    8.955161    8.947940
Pd    9.074092   11.022609   10.980582
Pd   10.999596    9.041575   10.979468
Pd   10.999634   11.021886    9.077293
Pd    8.965065    8.942060   13.058253
Pd    9.042766   11.057876   14.835273
Pd   10.999950    8.989526   15.007269
Pd   10.999662   11.030850   12.963242
Pd   11.000177   11.088662   16.634464
Pd   10.999931   12.966713    7.187129
Pd    8.946385   13.053956    8.945019
Pd    9.038834   14.796371   10.997188
Pd   10.999767   12.921913   10.978152
Pd   11.000115   14.814661    9.029743
Pd    8.962962   13.054524   13.047621
Pd   11.000063   13.019634   14.833523
Pd   11.000036   14.797700   12.942579
Pd   11.000248   16.590291   10.997879
Pd   12.958955    7.172208   10.947590
Pd   12.960293   11.001480    7.204128
Pd   13.036071    8.955103    8.947739
Pd   12.925670   11.022907   10.980832
Pd   14.792821    9.051143   10.980608
Pd   14.814939   11.005854    9.031858
Pd   13.034906    8.942076   13.058725
Pd   12.957378   11.058005   14.835586
Pd   14.793062   11.022188   12.951646
Pd   13.053732   13.054425    8.945027
Pd   12.961448   14.796640   10.997427
Pd   14.815103   12.967964   10.993196
Pd   13.037046   13.054937   13.047947
Pd   16.596749   11.005760   10.994600  
%endblock positions_abs
%block positions_abs_product
Ang
C    11.000070   11.000267   11.000155
Pd    5.431879   10.999702   10.999491
Pd    7.200637    9.036588   10.999865
Pd    7.200669   11.000022    9.036592
Pd    7.200669   11.000020   12.963246
Pd    7.200637   12.963220   10.999863
Pd    9.036861    7.200667   10.999886
Pd   10.999894    5.432406   10.999631
Pd   10.999935    7.201038    9.037152
Pd   10.999940    7.201078   12.962846
Pd    9.036798   11.000045    7.200838
Pd   10.999937    9.037094    7.201180
Pd   10.999891   10.999849    5.432344
Pd    8.971518    8.971539    8.971571
Pd    9.014355   11.000317   11.000190
Pd   11.000096    9.014447   11.000215
Pd   11.000099   11.000345    9.014455
Pd    8.971424    8.971431   13.028720
Pd    9.036998   11.000040   14.799023
Pd   10.999951    9.037227   14.798805
Pd   11.000132   11.000326   12.986187
Pd   11.000035   10.999843   16.566600
Pd   10.999936   12.962873    7.201245
Pd    8.971484   13.028555    8.971521
Pd    9.036825   14.798866   10.999881
Pd   11.000135   12.986073   11.000196
Pd   10.999948   14.798606    9.037070
Pd    8.971372   13.028661   13.028767
Pd   10.999951   12.962718   14.798739
Pd   10.999952   14.798570   12.962914
Pd   11.000031   16.566836   10.999627
Pd   12.963174    7.201241   11.000045
Pd   12.963228   11.000198    7.201425
Pd   13.028580    8.971985    8.972013
Pd   12.986152   11.000356   11.000224
Pd   14.799325    9.037392   11.000062
Pd   14.799280   11.000216    9.037399
Pd   13.028661    8.971901   13.028480
Pd   12.963134   11.000191   14.798678
Pd   14.799217   11.000213   12.962755
Pd   13.028594   13.028305    8.971999
Pd   12.963291   14.798511   11.000037
Pd   14.799212   12.962719   11.000060
Pd   13.028693   13.028388   13.028492
Pd   16.567507   11.000019   10.999811
%endblock positions_abs_product

%block species
Pd Pd 46 13 9.0
C  C  6  4  9.0 
%endblock species

%block species_atomic_set
Pd SOLVE
C  SOLVE
%endblock species_atomic_set

%block species_pot
Pd    "Pd_NCP19_PBE_OTF.usp"
C     "C_NCP19_PBE_OTF.usp"
%endblock species_pot

%block species_constraints
Pd NONE
C  NONE
%endblock species_constraints
