# Supplementary material for: Atomistic simulations on the carbidisation processes in Pd nanoparticles
Source: RSC Adv. 2023 Feb 14;13(9):5619–26. doi: 10.1039/d2ra07462a (PMC9926891; doi:10.1039/d2ra07462a)
Supplement: RA-013-D2RA07462A-s001 [file RA-013-D2RA07462A-s001.zip › Supporting Information/2.Pd_44_Octahedron/Interstitial/2/Pd_44.out]

==================================================================================
It's Mon 28 Mar 11:22:56 BST 2022.
*** Starting onetep_launcher (node node-c12l-016, PIDs 59947 59948 59949 59950 59951 59952 59953 59954 59955 59956)...
    - ONETEP arguments: Pd_44.dat
    - Current directory: /lustre/scratch/mmm1045/2.ONETEP_Calculations/2.Octahedron/1.Regular/Barrier_Test/Interstitial/2/3.Transition
    - Launcher executable directory: /lustre/home/mmm1045/onetep/utils
    - (-e) ONETEP executable has NOT been specified through command-line
      ... ARCH environment variable has not been set either
      ... resolving onetep.* -> no matches
      ... resolving /lustre/home/mmm1045/onetep/utils/onetep.* -> no matches
      ... resolving /lustre/home/mmm1045/onetep/utils/../bin/onetep.young -> /lustre/home/mmm1045/onetep/utils/../bin/onetep.young
      ... resolving /lustre/scratch/mmm1045/2.ONETEP_Calculations/2.Octahedron/1.Regular/Barrier_Test/Interstitial/2/3.Transition/onetep.* -> no matches
      ... resolving /lustre/scratch/mmm1045/2.ONETEP_Calculations/2.Octahedron/1.Regular/Barrier_Test/Interstitial/2/3.Transition/../bin/onetep.* -> no matches
      ... trying /lustre/home/mmm1045/onetep/utils/../bin/onetep.young
          -> looks OK
*** Setting up environment...
    - (-s) Process stack size: unlimited
    - (-t) OMP_NUM_THREADS: 4
    - (-o) OMP_STACKSIZE: 64M
    - (-c) Maximum core file size: 2048000
    - (-d) decfort_dump_flag: n
    - (-m) I_MPI_OFA_TRANSLATION_CACHE: 0
    - (-m) I_MPI_DAPL_TRANSLATION_CACHE: 0
    - (-m) I_MPI_DAPL_UD_TRANSLATION_CACHE: 0
*** Starting ONETEP...
    - /lustre/home/mmm1045/onetep/utils/../bin/onetep.young Pd_44.dat
=================================================================================
_________________________________________________________________________________
[0] MPI startup(): I_MPI_DAPL_UD_TRANSLATION_CACHE variable has been removed from the product, its value is ignored

[0] MPI startup(): I_MPI_OFA_TRANSLATION_CACHE variable has been removed from the product, its value is ignored

[0] MPI startup(): I_MPI_DAPL_TRANSLATION_CACHE variable has been removed from the product, its value is ignored

 +---------------------------------------------------------------+
 |                                                               |
 |        ####### #     # ####### ####### ####### ######         |
 |        #     # ##    # #          #    #       #     #        |
 |        #     # # #   # #          #    #       #     #        |
 |        #     # #  #  # #####      #    #####   ######         |
 |        #     # #   # # #          #    #       #              |
 |        #     # #    ## #          #    #       #              |
 |        ####### #     # #######    #    ####### #              |
 |                                                               |
 |        Linear-Scaling Ab Initio Total Energy Program          |
 |                                                               |
 |          Release for academic collaborators of ODG            |
 |                                             Version 6.1.3.14  |
 |                                                               |
 +---------------------------------------------------------------+
 |                                                               |
 |  Authors:                                                     |
 |  Jacek Dziedzic, Peter D. Haynes, Nicholas D. M. Hine,        |
 |  Arash A. Mostofi, Mike C. Payne and Chris-Kriton Skylaris    |
 |                                                               |
 |  Contributors:                                                |
 |  J. Aarons, L. Andrinopoulos, P. W. Avraam, R. A. Bell,       |
 |  A. Bhandari, G. A. Bramley, R. J. Charlton, S. J. Clark,     |
 |  R. J. Clements, G. C. Constantinescu, F. Corsetti,           |
 |  N. Corsini, O. Dieguez, S. M. M. Dubois, K. K. B. Duff,      |
 |  J. M. Escartin, A. Greco, H. Helal, Q. O. Hill, L. P. Lee,   |
 |  J.-H. Li, E. B. Linscott, G. Moynihan, D. D. O`Regan,        |
 |  O. K. Okan, M. J. S. Phipps, C. J. Pickard,                  |
 |  J. C. A. Prentice, M. I. J. Probert, L. E. Ratcliff,         |
 |  M. Robinson, A. Ruiz Serrano, J. S. Spencer, E. W. Tait,     |
 |  G. Teobaldi, D. Turban, V. Vitale, K. A. Wilkinson,          |
 |  C. Weber, J. C. Womack, N. Yeung and T. J. Zuehlsdorff       |
 |                                                               |
 |                                   Copyright (c) 2004-2021     |
 |                                                               |
 |  Please cite:                                                 |
 |  "The ONETEP linear-scaling density functional theory program"|
 |   J. Chem. Phys. 152(17) 174111 (2020)                        |
 |                                                               |
 |          in all publications arising from your use of ONETEP. |
 |                                                               |
 +---------------------------------------------------------------+
 |                                                               |
 |   ONETEP is based on developments described in the following  |
 |   publications:                                               |
 |                                                               |
 |  "Nonorthogonal generalized Wannier function pseudopotential  |
 |   plane-wave method".                                         |
 |   C.-K. Skylaris, A. A. Mostofi, P. D. Haynes, O. Dieguez,    |
 |   M. C. Payne.                                                |
 |   Phys. Rev. B 66 035119 (2002).                              |
 |                                                               |
 |  "Preconditioned iterative minimization for linear-scaling    |
 |   electronic structure calculations".                         |
 |   A. A. Mostofi, P. D. Haynes, C.-K. Skylaris, M. C. Payne.   |
 |   J. Chem. Phys. 119(17), pp.8842-8848 (2003).                |
 |                                                               |
 |  "Total-energy calculations on a real space grid with         |
 |   localized functions and a plane-wave basis".                |
 |   A. A. Mostofi, C.-K. Skylaris, P. D. Haynes, M. C. Payne.   |
 |   Comput. Phys. Commun. 147, pp.788-802 (2002).               |
 |                                                               |
 |  "Accurate kinetic energy evaluation in electronic structure  |
 |   calculations with localized functions on real space grids"  |
 |   C.-K. Skylaris, A. A. Mostofi, P. D. Haynes, C. J. Pickard, |
 |   M. C. Payne.                                                |
 |   Comput. Phys. Commun. 140, pp.315-322 (2001).               |
 |                                                               |
 |  "Accurate ionic forces and geometry optimization in linear-  |
 |   scaling density-functional theory with local orbitals"      |
 |   N. D. M. Hine, M. Robinson, P. D. Haynes, C.-K. Skylaris,   |
 |   M. C. Payne, and A. A. Mostofi.                             |
 |   Phys. Rev. B 83 195102 (2011).                              |
 |                                                               |
 +---------------------------------------------------------------+

Job started: 28-03-2022 11:22 (+0100)
 
Reading parameters from file "Pd_44.dat" ...... done

If your calculation crashes here, before "Checking processes and threads..."
is displayed, then your stack size is insufficient.
If so, use "ulimit -s unlimited" at runtime.
You can disable this check with "check_stack_size F".

Checking processes and threads...
   Determining the default number of threads...
      No default threads set at compilation time: defaulting to 1.
      OpenMP library call suggests 4 threads.
      Hybrid MPI-OpenMP compilation detected.
      Number of MPI processes > 1.
      OMP_NUM_THREADS environment variable present and
      its value matches the one obtained from the OpenMP library call.
      Using this value as default.
      Default threads: 4
      Default applies to threads_max and threads_num_fftboxes.
      Settings in the input file override this default.
   ... done

   Running with 30 MPI processes.
   There are 10 MPI processes running on the same node as the root process.
   Each MPI process is using: 
               1 threads for simulation cell FFTs.
               1 threads for parallel FFT box operations.
               4 threads for loops over batched FFT box operations.
               4 threads in other parallel regions.
... done

Basic input checks...
Resetting ngwf_cg_rotate to TRUE for EDFT calculations
... done

Reading geometry and species blocks from file "Pd_44.dat" ...    
  Number of PPD points along a3 set to 1.  This is 
  the default value, it may have been provided also in the input file.
... done
 Writing xyz coordinates to file "Pd_44.xyz" ... done


--------------------------------------------------------------------------------
---------------------------------- INPUT FILE ----------------------------------
--------------------------------------------------------------------------------

TASK transitionstatesearch                                                      
tssearch_method : LSTQST                                                        
tssearch_lstqst_protocol : CompleteLSTQST                                       
CUTOFF_ENERGY 800.0000000000   eV                                               
MAXIT_NGWF_CG 100                                                               
XC_FUNCTIONAL PBE                                                               
SPINPOLARIZED FALSE                                                             
CONSTANT_EFIELD 0.0000000000     0.0000000000     0.0000000000                  
OUTPUT_DETAIL VERBOSE                                                           
DO_PROPERTIES TRUE                                                              
WRITE_DENSITY_PLOT TRUE                                                         
EDFT TRUE                                                                       
write_xyz               : T                                                     
PAW                     : F                                                     
edft_spin_fix           : 0                                                     
edft_update_scheme      : pulay_mix                                             
edft_maxit              : 10                                                    
write_hamiltonian       : T                                                     
edft_smearing_width     : 0.1 eV                                                
geom_continuation       : F                                                     
geom_maxiter            : 40                                                    
write_denskern          : T                                                     
write_tightbox_ngwfs    : T                                                     
write_converged_dkngwfs : F                                                     
geom_disp_tol           : 1e-2 bohr                                             
geom_force_tol          : 7e-3 "ha/bohr"                                        
%block lattice_cart                                                             
Ang                                                                             
22.00000000000       0.000000000000       0.000000000000                        
0.000000000000       22.00000000000       0.000000000000                        
0.000000000000       0.000000000000       22.00000000000                        
%endblock lattice_cart                                                          
%block positions_abs                                                            
     Hash =  -000000990694100161968823
%endblock positions_abs                                                         
%block positions_abs_product                                                    
     Hash =   000009100537264972995823
%endblock positions_abs_product                                                 
%block species                                                                  
Pd Pd 46 13 9.0                                                                 
C  C  6  4  9.0                                                                 
%endblock species                                                               
%block species_atomic_set                                                       
Pd SOLVE                                                                        
C  SOLVE                                                                        
%endblock species_atomic_set                                                    
%block species_pot                                                              
Pd    "Pd_NCP19_PBE_OTF.usp"                                                    
C     "C_NCP19_PBE_OTF.usp"                                                     
%endblock species_pot                                                           
%block species_constraints                                                      
Pd NONE                                                                         
C  NONE                                                                         
%endblock species_constraints                                                   

--------------------------------------------------------------------------------
-------------------------------- END INPUT FILE --------------------------------
--------------------------------------------------------------------------------


 
<<<<<<<<<<<<<<<<<<<<<<<<<<<<<<<<< Full system >>>>>>>>>>>>>>>>>>>>>>>>>>>>>>>>>>
<<<<<<<<<<<<<<<<<<<<<<<<< Pseudopotential information >>>>>>>>>>>>>>>>>>>>>>>>>>
File: C_NCP19_PBE_OTF.usp [ 2001 points up to Gmax=  52.9 (1/bohr)]
  Atomic number:  6;  ionic charge:  4.000000
    Shell 1: l = 0; rc = 1.19 bohr
  Core charge supplied for Nonlinear Core Corrections
File: Pd_NCP19_PBE_OTF.usp [ 2001 points up to Gmax=  52.9 (1/bohr)]
  Atomic number: 46;  ionic charge: 18.000000
    Shell 1: l = 0; rc = 1.48 bohr
    Shell 2: l = 0; rc = 1.48 bohr
    Shell 3: l = 1; rc = 1.48 bohr
  Core charge supplied for Nonlinear Core Corrections
<<<<<<<<<<<<<<<<<<<<<<<<<<<<<<<<<<<<<<<<>>>>>>>>>>>>>>>>>>>>>>>>>>>>>>>>>>>>>>>>

-------------------------- Atom counting information ---------------------------
Symbol    Natoms    Nngwfs    Nprojs
  C          1         4         1
  Pd        44       572       220
.......   ......    ......    ......
Totals:     45       576       221
--------------------------------------------------------------------------------

=============================== PSINC grid sizes ===============================
                      Simulation cell:   91 x  91 x  91
                              FFT-box:   91 x  91 x  91
                                  PPD:    7 x   7 x   1
Grid space d1=  0.456857047374a0 (KE cutoff=  36.39514Eh = 990.36204eV)
Grid space d2=  0.456857047374a0 (KE cutoff=  36.39514Eh = 990.36204eV)
Grid space d3=  0.456857047374a0 (KE cutoff=  36.39514Eh = 990.36204eV)
================================================================================

********************* Fourier parallelisation information **********************
       Coarse grid (whole simulation cell) dimensions:     91    91    91
          Real-space ('12') slabs/proc (min max mean):      3     4     3
         Recip-space ('23') slabs/proc (min max mean):      1     2     1
********************************************************************************

********************* Fourier parallelisation information **********************
       Double grid (whole simulation cell) dimensions:    182   182   182
          Real-space ('12') slabs/proc (min max mean):      6     7     6
         Recip-space ('23') slabs/proc (min max mean):      3     4     3
********************************************************************************

Atom SCF Calculation for Pd : Z (AE atom) =  46 : Z (PS atom) =  18
Config String:
Orbitals (num,occ):  5     2.00 6.0010.00 0.00 0.00
Orbitals   (num,l):  5        0    1    2    0    1
Real-space Grid (nr,dr,rmax): 1353    0.0066568047    9.0000000000
Spherical Bessel Basis (nsws,lmax,cutoff):   37    2  176.3951722778
Confining potential (l,width,scale):  0    3.0000000000  100.0000000000
Confining potential (l,width,scale):  1    3.0000000000  100.0000000000
Confining potential (l,width,scale):  2    3.0000000000  100.0000000000
  1        -74.2420228089  -48.1733484465   91.3988812918  -12.1176941279
  2       -148.1839904279  -13.1536968006  119.6792955845  -15.4720506838
  3       -113.3321013079  -30.1572690813  102.4838595968  -13.6016635895
  4       -141.6865266490  -15.4890614439  116.9174365992  -15.2276585379
  5       -122.6125846797  -23.6822485375  108.3634949498  -14.2569457079
  6       -133.2221173236  -18.0028392484  114.0588794146  -14.8772371140
  7       -128.9911987195  -19.6138444432  112.3739820189  -14.6732703913
  8       -130.0704215890  -18.9522415067  113.0529379327  -14.7404473352
  9       -129.7881825862  -19.0098902111  112.9930197116  -14.7296263512
 10       -129.7646781606  -18.9768113592  113.0268927867  -14.7308028985
 11       -129.7513126316  -18.9610783575  113.0429750804  -14.7312559347
 12       -129.7423237065  -18.9498891476  113.0544004056  -14.7315682275
 13       -129.7362712553  -18.9419172009  113.0625306473  -14.7317827711
 14       -129.7321979001  -18.9362238077  113.0683295404  -14.7319301071
 15       -129.7294588055  -18.9321476216  113.0724757032  -14.7320313429
 16       -129.7276187227  -18.9292221623  113.0754473803  -14.7321009660
 17       -129.7263828337  -18.9271176003  113.0775823181  -14.7321489009
 18       -129.7255562501  -18.9255996058  113.0791202533  -14.7321820037
 19       -129.7250018023  -18.9245030593  113.0802297881  -14.7322048183
 20       -129.7246313634  -18.9237088665  113.0810324179  -14.7322206104
 21       -129.7243840294  -18.9231325210  113.0816142104  -14.7322315583
 22       -129.7242183177  -18.9227133164  113.0820368867  -14.7322391747
 23       -129.7241106782  -18.9224072655  113.0823452073  -14.7322445481
 24       -129.7240380854  -18.9221844696  113.0825694186  -14.7322482409
 25       -129.7239907354  -18.9220215542  113.0827332360  -14.7322508325
 26       -129.7239586698  -18.9219024886  113.0828528406  -14.7322526289
 27       -129.7239378223  -18.9218148950  113.0829407627  -14.7322539222
 28       -129.7239245913  -18.9217503097  113.0830055510  -14.7322548612
 29       -129.7239161808  -18.9217027059  113.0830532776  -14.7322555364
 30       -129.7239108377  -18.9216676113  113.0830884441  -14.7322560199
 31       -129.7239074725  -18.9216417167  113.0831143793  -14.7322563664
 32       -129.7239053870  -18.9216225891  113.0831335286  -14.7322566158
 33       -129.7239041253  -18.9216084439  113.0831476845  -14.7322567960
 34       -129.7239033882  -18.9215979717  113.0831581612  -14.7322569268
 35       -129.7239029803  -18.9215902109  113.0831659233  -14.7322570222
 36       -129.7239027747  -18.9215844540  113.0831716798  -14.7322570921
 37       -129.7239026900  -18.9215801798  113.0831759529  -14.7322571436
Atom SCF converged after  37 iterations to a total energy of   -129.72390269

Atom SCF Calculation for C  : Z (AE atom) =   6 : Z (PS atom) =   4
Config String:
Orbitals (num,occ):  2     2.00 2.00
Orbitals   (num,l):  2        0    1
Real-space Grid (nr,dr,rmax): 1353    0.0066568047    9.0000000000
Spherical Bessel Basis (nsws,lmax,cutoff):   37    1  176.3951722778
Confining potential (l,width,scale):  0    3.0000000000  100.0000000000
Confining potential (l,width,scale):  1    3.0000000000  100.0000000000
  1         -5.8591838188   -1.2582654164    4.5135250021   -1.7471920502
  2         -5.6035860817   -1.3649252440    4.4047711452   -1.7030708134
  3         -5.5947807249   -1.3789195009    4.3922085012   -1.6970186380
  4         -5.5979557309   -1.3818514012    4.3898615689   -1.6958530449
  5         -5.5994249070   -1.3835267232    4.3884743930   -1.6952428187
  6         -5.6001601102   -1.3844622988    4.3876834118   -1.6949182005
  7         -5.6005461345   -1.3849784926    4.3872405919   -1.6947440681
  8         -5.6007546064   -1.3852612413    4.3869953419   -1.6946503218
  9         -5.6008688182   -1.3854154297    4.3868604043   -1.6945997821
 10         -5.6009317523   -1.3854992773    4.3867864676   -1.6945725236
 11         -5.6009664670   -1.3855447914    4.3867460653   -1.6945578211
 12         -5.6009855902   -1.3855694670    4.3867240295   -1.6945498919
 13         -5.6009960992   -1.3855828331    4.3867120277   -1.6945456163
 14         -5.6010018582   -1.3855900681    4.3867054982   -1.6945433113
 15         -5.6010050052   -1.3855939823    4.3867019490   -1.6945420689
 16         -5.6010067202   -1.3855960990    4.3867000214   -1.6945413993
 17         -5.6010076523   -1.3855972431    4.3866989751   -1.6945410385
 18         -5.6010081578   -1.3855978614    4.3866984075   -1.6945408441
 19         -5.6010084313   -1.3855981953    4.3866980998   -1.6945407394
 20         -5.6010085789   -1.3855983757    4.3866979331   -1.6945406830
 21         -5.6010086585   -1.3855984731    4.3866978428   -1.6945406526
Atom SCF converged after  21 iterations to a total energy of     -5.60100866
================================================================================
<<<<<<<<<<<<<<<<<<< Starting ONETEP Transition State Search >>>>>>>>>>>>>>>>>>>>
================================================================================

 Transition State Search: output file is "Pd_44.ts"
    
  Number of PPD points along a3 set to 1.  This is 
  the default value, it may have been provided also in the input file.
++++++++++++++++++++++++++++++++++++++++++++++++++++++++++++++++++++++++++++++++
+++++++++++++++++++++++ Linear synchronous transit method ++++++++++++++++++++++
++++++++++++++++++++++++++++++++++++++++++++++++++++++++++++++++++++++++++++++++
 
 +++++++++++++++++++++++++++++++++++++++++++++++++++++++
 Difference vector: Fractional components 
 +++++++++++++++++++++++++++++++++++++++++++++++++++++++
    0.000014136    0.091844591   -0.091773591
    0.001293909   -0.000252000    0.000242864
   -0.000305091   -0.000651545    0.000885318
    0.000703091   -0.000249273    0.000219773
   -0.000296682   -0.000998409    0.000542318
    0.000701773   -0.000199818    0.000312636
   -0.000187364    0.001285682    0.002384409
   -0.000005182    0.002854864    0.003566727
    0.000000682    0.001226409    0.002098727
   -0.000006091    0.009071455   -0.002386091
   -0.000128636   -0.000050682   -0.000163773
   -0.000000182   -0.000875091   -0.000087227
   -0.000003818   -0.000073318    0.000983182
    0.000340545    0.000744455    0.001074136
   -0.002715318   -0.001013273    0.000891273
    0.000022727   -0.001233091    0.000943045
    0.000021136   -0.000979136   -0.002856273
    0.000289045    0.001335045   -0.001342409
   -0.000262182   -0.002628909   -0.001647727
    0.000000045    0.002168227   -0.009475636
    0.000021364   -0.001387455    0.001042955
   -0.000006455   -0.004037227   -0.003084727
    0.000000227   -0.000174545    0.000641636
    0.001140864   -0.001154591    0.001204636
   -0.000091318    0.000113409    0.000122409
    0.000016727    0.002916364    0.001002000
   -0.000007591   -0.000729773    0.000333045
    0.000382273   -0.001175591   -0.000857000
   -0.000005091   -0.002587091   -0.001581091
   -0.000003818    0.000039545    0.000924318
   -0.000009864   -0.001066136    0.000079455
    0.000191773    0.001319682    0.002384318
    0.000133409   -0.000058273   -0.000122864
   -0.000340500    0.000767364    0.001103364
    0.002749182   -0.001025045    0.000881455
    0.000295636   -0.000625045    0.000884273
   -0.000711773   -0.000256273    0.000251864
   -0.000283864    0.001355682   -0.001374773
    0.000261636   -0.002627909   -0.001677636
    0.000279773   -0.000998864    0.000504955
   -0.001142636   -0.001187273    0.001226000
    0.000083773    0.000085045    0.000118636
   -0.000722318   -0.000238409    0.000312000
   -0.000379682   -0.001206773   -0.000884318
   -0.001329182   -0.000260955    0.000236864
 +++++++++++++++++++++++++++++++++++++++++++++++++++++++
 
 +++++++++++++++++++++++++++++++++++++++++++++++++++++++
 Periodic cell setup complete
 +++++++++++++++++++++++++++++++++++++++++++++++++++++++
 

Determining parallel strategy ...
... using space-filling curve
... NGWF load balancing: max     26;  min     13;  average     19
... Projector load balancing: max     10;  min      5;  average      7
... done
Calculating Ewald energy ...
              Ewald: real-space energy =   11203.631074
        Ewald: reciprocal-space energy =    4768.367632
         Ewald: (sum_charge)**2 Energy =    2142.414904
         Ewald: (sum_charge**2) Energy =     647.438521
                          Ewald Energy =   13182.145281
Basis initialisation ...... NGWF spheres initialised
... Projector spheres initialised
... NGWF tight boxes initialised
... Tight-boxes gathered
... NGWF basis size (local,global):     184359   6047320
... Nonlocal pseudopotential projector initialisation
... done

========================== Sparse matrix information ===========================
                        Overlap matrix filling:  97.25%
                        Density kernel filling: 100.00%
              NGWF-Proj overlap matrix filling:  52.66%
                    Hamiltonian matrix filling:  97.25%
                  NGWF diagonal matrix filling:   2.25%
                             KS matrix filling: 100.00% 
                           KSKS matrix filling: 100.00% 
================================================================================

Sparse matrix initialisation ... done
NGWF initialisation ...... done
============ Calculation of NGWF S^-1 using Hotelling algorithm ================ 
         Iteration  |  Frobenius norm and Maximum abs value    (of I-S*S_n^-1)   
               1       0.23917997E+02     0.99802534E+00
               2       0.23840336E+02     0.99605508E+00
               3       0.23695928E+02     0.99212769E+00
               4       0.23439926E+02     0.98432505E+00
               5       0.23007978E+02     0.96892505E+00
               6       0.22296993E+02     0.93892189E+00
               7       0.21131978E+02     0.88243604E+00
               8       0.19272396E+02     0.84634686E+00
               9       0.16558280E+02     0.82584919E+00
              10       0.13381324E+02     0.79842146E+00
              11       0.11031667E+02     0.76823767E+00
              12       0.10091316E+02     0.74332805E+00
              13       0.96385377E+01     0.72269092E+00
              14       0.91922570E+01     0.69618718E+00
              15       0.86927138E+01     0.65545989E+00
              16       0.81457809E+01     0.60050194E+00
              17       0.75444929E+01     0.54210951E+00
              18       0.68526262E+01     0.49244652E+00
              19       0.60386938E+01     0.43876109E+00
              20       0.51091536E+01     0.37253459E+00
              21       0.41313976E+01     0.30304648E+00
              22       0.31359870E+01     0.23622975E+00
              23       0.20804748E+01     0.16444350E+00
              24       0.10567998E+01     0.88464180E-01
              25       0.32006502E+00     0.28583036E-01
              26       0.34047672E-01     0.34006560E-02
              27       0.45638484E-03     0.53752104E-04
              28       0.11307542E-06     0.16131102E-07
              29       0.27852868E-12     0.32862602E-13
================================================================================
Calculating core density ... ... done
Up spin density kernel initialisation ...... done
Down spin density kernel initialisation ...... done

Writing density kernel to file "Pd_44.dkn" ... done

>>> Optimising kernel for current NGWFs:

--------------------------- Ensemble-DFT optimisation --------------------------
Running ScaLAPACK on   30 processor(s).

--------------------------------------------------------------------------------
  Iter                              Commutator    Free_energy(A=E-TS)     DeltaA
#    0                          0.006571620907   -5712.54741797037150  -5.71E+03

Step                       =       0.381966011250
Energy (E)                 =   -5712.464696672071
Entropy (-TS)              =      -0.082721298300
Free energy (A=E-TS)       =   -5712.547417970371
Est. 0K Energy 0.5*(E+A)   =   -5712.506057321221
Residual Non-orthogonality =       0.000000000000
Residual N_electrons       =       0.000000000000

Spin          Integrated_Ne            Fermi_level     Delta_Fermi_level
   1       398.000000000000        -0.035527434560             -3.55E-02
   2       398.000000000000        -0.035527434560             -3.55E-02

                           Spin 1           |                 Spin 2           |
     Orb |    H-eigenvalues     Occupancies |    H-eigenvalues     Occupancies |
       1 |    -3.0910666927    1.0000000000 |    -3.0910666927    1.0000000000 | 
                          ------                             ------
     393 |    -0.0423170245    0.8638401324 |    -0.0423170245    0.8638401324 | 
     394 |    -0.0421791781    0.8593676473 |    -0.0421791781    0.8593676473 | 
     395 |    -0.0404105264    0.7906369124 |    -0.0404105264    0.7906369124 | 
     396 |    -0.0397086997    0.7572737180 |    -0.0397086997    0.7572737180 | 
     397 |    -0.0378384870    0.6522343333 |    -0.0378384870    0.6522343333 | 
                  Finite temp. Fermi level   |      Finite temp. Fermi level  
     398 |    -0.0338768967    0.3895656792 |    -0.0338768967    0.3895656792 | 
                 - Gap at zero temperature - |     - Gap at zero temperature -
     399 |    -0.0337269941    0.3799102540 |    -0.0337269941    0.3799102540 | 
     400 |    -0.0336936051    0.3777722086 |    -0.0336936051    0.3777722086 | 
     401 |    -0.0327290862    0.3183258556 |    -0.0327290862    0.3183258556 | 
     402 |    -0.0323234824    0.2948700040 |    -0.0323234824    0.2948700041 | 
                          ------                             ------
     576 |     0.8062884177    0.0000000000 |     0.8062884177    0.0000000000 | 

                            |  Abs_value |  Threshold | Converged
     Delta_Free_energy/atom |   1.27E+02 |   1.00E-06 |        No
     Delta_Energy/atom      |   1.27E+02 |   1.00E-04 |        No
     Delta_Entropy/atom     |   1.84E-03 |   1.00E-04 |        No
     Commutator             |   6.57E-03 |   1.00E-05 |        No
     Delta_Fermi_level      |   3.55E-02 |   1.00E-03 |        No

  Line search of the free energy minimum:
  Step_type        Step             Free_energy   Predicted_free_energy
.   Initial    0.000000    -5712.54741797037150

Performing  Pulay mixing of Hamiltonian with coefficients:
                        Spin 1               Spin 2
                1.000000000000       1.000000000000
Lambda-->     178.352288594704     178.352288594704     ... done

.    Trial1    0.381966    -5664.84841844099083

Performing  Pulay mixing of Hamiltonian with coefficients:
                        Spin 1               Spin 2
                1.000000000000       1.000000000000
Lambda-->     178.352288594704     178.352288594704     ... done

.    Trial2    0.145898    -5708.31413336577953

Performing  Pulay mixing of Hamiltonian with coefficients:
                        Spin 1               Spin 2
                1.000000000000       1.000000000000
Lambda-->     178.352288594704     178.352288594704     ... done

. Quadratic    0.037223    -5715.18222208667066    -5713.11005403159561

--------------------------------------------------------------------------------
  Iter                              Commutator    Free_energy(A=E-TS)     DeltaA
#    1                          0.003777083395   -5715.18222208667066  -2.63E+00

Step                       =       0.037222757291
Energy (E)                 =   -5715.094658462198
Entropy (-TS)              =      -0.087563624459
Free energy (A=E-TS)       =   -5715.182222086671
Est. 0K Energy 0.5*(E+A)   =   -5715.138440274434
Residual Non-orthogonality =       0.000000000000
Residual N_electrons       =       0.000000000015

Spin          Integrated_Ne            Fermi_level     Delta_Fermi_level
   1       397.999999993530        -0.055062196931             -1.95E-02
   2       398.000000006199        -0.055062196931             -1.95E-02

                           Spin 1           |                 Spin 2           |
     Orb |    H-eigenvalues     Occupancies |    H-eigenvalues     Occupancies |
       1 |    -3.1346398391    1.0000000000 |    -3.1346398391    1.0000000000 | 
                          ------                             ------
     394 |    -0.0621850653    0.8741596000 |    -0.0621850653    0.8741596004 | 
     395 |    -0.0600909470    0.7971223062 |    -0.0600909470    0.7971223068 | 
     396 |    -0.0582247765    0.7027837874 |    -0.0582247765    0.7027837882 | 
     397 |    -0.0577561870    0.6754804845 |    -0.0577561870    0.6754804853 | 
     398 |    -0.0556581289    0.5404520894 |    -0.0556581289    0.5404520904 | 
                 - Gap at zero temperature - |     - Gap at zero temperature -
                  Finite temp. Fermi level   |      Finite temp. Fermi level  
     399 |    -0.0541277102    0.4367680953 |    -0.0541277102    0.4367680963 | 
     400 |    -0.0531084501    0.3701329842 |    -0.0531084501    0.3701329851 | 
     401 |    -0.0523973408    0.3262597574 |    -0.0523973408    0.3262597582 | 
     402 |    -0.0506166820    0.2297546614 |    -0.0506166820    0.2297546621 | 
     403 |    -0.0501317481    0.2072379544 |    -0.0501317482    0.2072379550 | 
                          ------                             ------
     576 |     0.7862995364    0.0000000000 |     0.7862995364    0.0000000000 | 

                            |  Abs_value |  Threshold | Converged
     Delta_Free_energy/atom |   5.86E-02 |   1.00E-06 |        No
     Delta_Energy/atom      |   5.84E-02 |   1.00E-04 |        No
     Delta_Entropy/atom     |   1.08E-04 |   1.00E-04 |        No
     Commutator             |   3.78E-03 |   1.00E-05 |        No
     Delta_Fermi_level      |   1.95E-02 |   1.00E-03 |        No

  Line search of the free energy minimum:
  Step_type        Step             Free_energy   Predicted_free_energy
.   Initial    0.000000    -5715.18222208667066

Performing  Pulay mixing of Hamiltonian with coefficients:
                        Spin 1               Spin 2
                1.000000000000       1.000000000000
Lambda-->      51.594828577780      51.594828579810     ... done

.    Trial1    0.037223    -5715.78762618366909

Performing  Pulay mixing of Hamiltonian with coefficients:
                        Spin 1               Spin 2
                1.000000000000       1.000000000000
Lambda-->      51.594828577780      51.594828579810     ... done

.    Trial2    0.404971    -5709.47674029819518

Performing  Pulay mixing of Hamiltonian with coefficients:
                        Spin 1               Spin 2
                1.000000000000       1.000000000000
Lambda-->      51.594828577780      51.594828579810     ... done

. Quadratic    0.117139    -5715.80424812276669    -5716.31475427205351

--------------------------------------------------------------------------------
  Iter                              Commutator    Free_energy(A=E-TS)     DeltaA
#    2                          0.003590834731   -5715.80424812276669  -6.22E-01

Step                       =       0.117138570167
Energy (E)                 =   -5715.716356819359
Entropy (-TS)              =      -0.087891303428
Free energy (A=E-TS)       =   -5715.804248122767
Est. 0K Energy 0.5*(E+A)   =   -5715.760302471062
Residual Non-orthogonality =       0.000000000000
Residual N_electrons       =      -0.000000000021

Spin          Integrated_Ne            Fermi_level     Delta_Fermi_level
   1       397.999999999780        -0.088435581207             -3.34E-02
   2       398.000000000459        -0.088435581207             -3.34E-02

                           Spin 1           |                 Spin 2           |
     Orb |    H-eigenvalues     Occupancies |    H-eigenvalues     Occupancies |
       1 |    -3.1848018698    1.0000000000 |    -3.1848018698    1.0000000000 | 
                          ------                             ------
     394 |    -0.0938297113    0.8127274341 |    -0.0938297113    0.8127274342 | 
     395 |    -0.0931781506    0.7842369499 |    -0.0931781506    0.7842369500 | 
     396 |    -0.0927765316    0.7651712834 |    -0.0927765316    0.7651712835 | 
     397 |    -0.0893865153    0.5643325905 |    -0.0893865153    0.5643325905 | 
     398 |    -0.0885020716    0.5045231573 |    -0.0885020716    0.5045231573 | 
                 - Gap at zero temperature - |     - Gap at zero temperature -
                  Finite temp. Fermi level   |      Finite temp. Fermi level  
     399 |    -0.0879276637    0.4655017439 |    -0.0879276637    0.4655017440 | 
     400 |    -0.0870278736    0.4053890315 |    -0.0870278736    0.4053890315 | 
     401 |    -0.0868431773    0.3933340509 |    -0.0868431773    0.3933340510 | 
     402 |    -0.0854353564    0.3065262365 |    -0.0854353564    0.3065262366 | 
     403 |    -0.0851059054    0.2878069596 |    -0.0851059054    0.2878069596 | 
                          ------                             ------
     576 |     0.7667993154    0.0000000000 |     0.7667993154    0.0000000000 | 

                            |  Abs_value |  Threshold | Converged
     Delta_Free_energy/atom |   1.38E-02 |   1.00E-06 |        No
     Delta_Energy/atom      |   1.38E-02 |   1.00E-04 |        No
     Delta_Entropy/atom     |   7.28E-06 |   1.00E-04 |       Yes
     Commutator             |   3.59E-03 |   1.00E-05 |        No
     Delta_Fermi_level      |   3.34E-02 |   1.00E-03 |        No

  Line search of the free energy minimum:
  Step_type        Step             Free_energy   Predicted_free_energy
.   Initial    0.000000    -5715.80424812276669

Performing  Pulay mixing of Hamiltonian with coefficients:
                        Spin 1               Spin 2
                0.415472652588       0.415472652570
                0.584527347412       0.584527347430
Lambda-->      33.316111793396      33.316111793966     ... done

.    Trial1    0.117139    -5712.58100521577580

Performing  Pulay mixing of Hamiltonian with coefficients:
                        Spin 1               Spin 2
                0.415472652588       0.415472652570
                0.584527347412       0.584527347430
Lambda-->      33.316111793396      33.316111793966     ... done

.    Trial2    0.044743    -5716.22906597441670

Performing  Pulay mixing of Hamiltonian with coefficients:
                        Spin 1               Spin 2
                0.415472652588       0.415472652570
                0.584527347412       0.584527347430
Lambda-->      33.316111793396      33.316111793966     ... done

. Quadratic    0.031657    -5716.39923597885900    -5716.31660464031029

--------------------------------------------------------------------------------
  Iter                              Commutator    Free_energy(A=E-TS)     DeltaA
#    3                          0.002604144713   -5716.39923597885900  -5.95E-01

Step                       =       0.031657463706
Energy (E)                 =   -5716.310513830525
Entropy (-TS)              =      -0.088722148381
Free energy (A=E-TS)       =   -5716.399235978859
Est. 0K Energy 0.5*(E+A)   =   -5716.354874904692
Residual Non-orthogonality =       0.000000000000
Residual N_electrons       =      -0.000000000048

Spin          Integrated_Ne            Fermi_level     Delta_Fermi_level
   1       398.000000003222        -0.081707125646              6.73E-03
   2       397.999999997362        -0.081707125646              6.73E-03

                           Spin 1           |                 Spin 2           |
     Orb |    H-eigenvalues     Occupancies |    H-eigenvalues     Occupancies |
       1 |    -3.1698711365    1.0000000000 |    -3.1698711365    1.0000000000 | 
                          ------                             ------
     393 |    -0.0898027473    0.9005141566 |    -0.0898027473    0.9005141565 | 
     394 |    -0.0871861099    0.8162164491 |    -0.0871861099    0.8162164488 | 
     395 |    -0.0865046480    0.7867564820 |    -0.0865046480    0.7867564818 | 
     396 |    -0.0843261489    0.6709928261 |    -0.0843261489    0.6709928258 | 
     397 |    -0.0823526594    0.5438024899 |    -0.0823526594    0.5438024895 | 
                  Finite temp. Fermi level   |      Finite temp. Fermi level  
     398 |    -0.0815445279    0.4889404292 |    -0.0815445279    0.4889404288 | 
                 - Gap at zero temperature - |     - Gap at zero temperature -
     399 |    -0.0809201354    0.4466654624 |    -0.0809201354    0.4466654620 | 
     400 |    -0.0800170272    0.3870087605 |    -0.0800170272    0.3870087601 | 
     401 |    -0.0798193637    0.3743287217 |    -0.0798193637    0.3743287213 | 
     402 |    -0.0776598476    0.2494907225 |    -0.0776598476    0.2494907222 | 
                          ------                             ------
     576 |     0.7701573235    0.0000000000 |     0.7701573235    0.0000000000 | 

                            |  Abs_value |  Threshold | Converged
     Delta_Free_energy/atom |   1.32E-02 |   1.00E-06 |        No
     Delta_Energy/atom      |   1.32E-02 |   1.00E-04 |        No
     Delta_Entropy/atom     |   1.85E-05 |   1.00E-04 |       Yes
     Commutator             |   2.60E-03 |   1.00E-05 |        No
     Delta_Fermi_level      |   6.73E-03 |   1.00E-03 |        No

  Line search of the free energy minimum:
  Step_type        Step             Free_energy   Predicted_free_energy
.   Initial    0.000000    -5716.39923597885900

Performing  Pulay mixing of Hamiltonian with coefficients:
                        Spin 1               Spin 2
               -1.417236606552      -1.417236606423
                0.314677449697       0.314677449689
                2.102559156855       2.102559156734
Lambda-->       1.271567835440       1.271567835249     ... done

.    Trial1    0.031657    -5717.31466823826213

Performing  Pulay mixing of Hamiltonian with coefficients:
                        Spin 1               Spin 2
               -1.417236606552      -1.417236606423
                0.314677449697       0.314677449689
                2.102559156855       2.102559156734
Lambda-->       1.271567835440       1.271567835249     ... done

.    Trial2    0.401531    -5716.08544952339071

Performing  Pulay mixing of Hamiltonian with coefficients:
                        Spin 1               Spin 2
               -1.417236606552      -1.417236606423
                0.314677449697       0.314677449689
                2.102559156855       2.102559156734
Lambda-->       1.271567835440       1.271567835249     ... done

. Quadratic    0.195899    -5717.15671940261473    -5719.48060096501104

Performing  Pulay mixing of Hamiltonian with coefficients:
                        Spin 1               Spin 2
               -1.417236606552      -1.417236606423
                0.314677449697       0.314677449689
                2.102559156855       2.102559156734
Lambda-->       1.271567835440       1.271567835249     ... done

.     Cubic    0.099887    -5717.32991016423421    -5718.01835530694279

--------------------------------------------------------------------------------
  Iter                              Commutator    Free_energy(A=E-TS)     DeltaA
#    4                          0.001096486838   -5717.32991016423421  -9.31E-01

Step                       =       0.099887173856
Energy (E)                 =   -5717.238223336835
Entropy (-TS)              =      -0.091686827380
Free energy (A=E-TS)       =   -5717.329910164234
Est. 0K Energy 0.5*(E+A)   =   -5717.284066750535
Residual Non-orthogonality =       0.000000000000
Residual N_electrons       =       0.000000000019

Spin          Integrated_Ne            Fermi_level     Delta_Fermi_level
   1       398.000000000980        -0.123094806387             -4.14E-02
   2       397.999999998863        -0.123094806387             -4.14E-02

                           Spin 1           |                 Spin 2           |
     Orb |    H-eigenvalues     Occupancies |    H-eigenvalues     Occupancies |
       1 |    -3.2271010018    1.0000000000 |    -3.2271010018    1.0000000000 | 
                          ------                             ------
     393 |    -0.1309531809    0.8945790340 |    -0.1309531809    0.8945790340 | 
     394 |    -0.1308167101    0.8910251766 |    -0.1308167101    0.8910251766 | 
     395 |    -0.1261633756    0.6974127348 |    -0.1261633756    0.6974127347 | 
     396 |    -0.1260978178    0.6936349232 |    -0.1260978178    0.6936349231 | 
     397 |    -0.1258601067    0.6797195464 |    -0.1258601067    0.6797195463 | 
                  Finite temp. Fermi level   |      Finite temp. Fermi level  
     398 |    -0.1228068127    0.4804180799 |    -0.1228068127    0.4804180797 | 
                 - Gap at zero temperature - |     - Gap at zero temperature -
     399 |    -0.1218817547    0.4182184535 |    -0.1218817547    0.4182184533 | 
     400 |    -0.1217874122    0.4119855475 |    -0.1217874122    0.4119855473 | 
     401 |    -0.1207526511    0.3458483991 |    -0.1207526511    0.3458483990 | 
     402 |    -0.1206087603    0.3370443327 |    -0.1206087603    0.3370443326 | 
                          ------                             ------
     576 |     0.7483699842    0.0000000000 |     0.7483699843    0.0000000000 | 

                            |  Abs_value |  Threshold | Converged
     Delta_Free_energy/atom |   2.07E-02 |   1.00E-06 |        No
     Delta_Energy/atom      |   2.06E-02 |   1.00E-04 |        No
     Delta_Entropy/atom     |   6.59E-05 |   1.00E-04 |       Yes
     Commutator             |   1.10E-03 |   1.00E-05 |        No
     Delta_Fermi_level      |   4.14E-02 |   1.00E-03 |        No

  Line search of the free energy minimum:
  Step_type        Step             Free_energy   Predicted_free_energy
.   Initial    0.000000    -5717.32991016423421

Performing  Pulay mixing of Hamiltonian with coefficients:
                        Spin 1               Spin 2
               -0.841251314734      -0.841251314700
                0.145373881895       0.145373881903
                1.148838663664       1.148838663660
                0.547038769175       0.547038769137
Lambda-->       0.558213709482       0.558213709443     ... done

.    Trial1    0.099887    -5717.40078396577610

Performing  Pulay mixing of Hamiltonian with coefficients:
                        Spin 1               Spin 2
               -0.841251314734      -0.841251314700
                0.145373881895       0.145373881903
                1.148838663664       1.148838663660
                0.547038769175       0.547038769137
Lambda-->       0.558213709482       0.558213709443     ... done

.    Trial2    0.443700    -5716.68914402932569

Performing  Pulay mixing of Hamiltonian with coefficients:
                        Spin 1               Spin 2
               -0.841251314734      -0.841251314700
                0.145373881895       0.145373881903
                1.148838663664       1.148838663660
                0.547038769175       0.547038769137
Lambda-->       0.558213709482       0.558213709443     ... done

. Quadratic    0.106579    -5717.39890614193973    -5717.40106445403126

Performing  Pulay mixing of Hamiltonian with coefficients:
                        Spin 1               Spin 2
               -0.841251314734      -0.841251314700
                0.145373881895       0.145373881903
                1.148838663664       1.148838663660
                0.547038769175       0.547038769137
Lambda-->       0.558213709482       0.558213709443     ... done

.     Cubic    0.086881    -5717.40303012117147    -5717.40225350463243

--------------------------------------------------------------------------------
  Iter                              Commutator    Free_energy(A=E-TS)     DeltaA
#    5                          0.000882732319   -5717.40303012117147  -7.31E-02

Step                       =       0.086881075988
Energy (E)                 =   -5717.310349148224
Entropy (-TS)              =      -0.092680972950
Free energy (A=E-TS)       =   -5717.403030121171
Est. 0K Energy 0.5*(E+A)   =   -5717.356689634698
Residual Non-orthogonality =       0.000000000000
Residual N_electrons       =      -0.000000000003

Spin          Integrated_Ne            Fermi_level     Delta_Fermi_level
   1       397.999999995170        -0.128327856243             -5.23E-03
   2       398.000000004853        -0.128327856243             -5.23E-03

                           Spin 1           |                 Spin 2           |
     Orb |    H-eigenvalues     Occupancies |    H-eigenvalues     Occupancies |
       1 |    -3.2369285284    1.0000000000 |    -3.2369285284    1.0000000000 | 
                          ------                             ------
     394 |    -0.1347936926    0.8531419433 |    -0.1347936926    0.8531419401 | 
     395 |    -0.1319282811    0.7270554866 |    -0.1319282811    0.7270554816 | 
     396 |    -0.1317155823    0.7154200133 |    -0.1317155822    0.7154200081 | 
     397 |    -0.1310625044    0.6779009983 |    -0.1310625043    0.6779009927 | 
     398 |    -0.1283565252    0.5019503102 |    -0.1283565251    0.5019503039 | 
                 - Gap at zero temperature - |     - Gap at zero temperature -
                  Finite temp. Fermi level   |      Finite temp. Fermi level  
     399 |    -0.1273254284    0.4322254855 |    -0.1273254283    0.4322254792 | 
     400 |    -0.1272287716    0.4257826837 |    -0.1272287725    0.4257827439 | 
     401 |    -0.1262221760    0.3605472069 |    -0.1262221759    0.3605472010 | 
     402 |    -0.1261135711    0.3537620981 |    -0.1261135710    0.3537620923 | 
     403 |    -0.1248946241    0.2820656257 |    -0.1248946240    0.2820656205 | 
                          ------                             ------
     576 |     0.7461864139    0.0000000000 |     0.7461864140    0.0000000000 | 

                            |  Abs_value |  Threshold | Converged
     Delta_Free_energy/atom |   1.62E-03 |   1.00E-06 |        No
     Delta_Energy/atom      |   1.60E-03 |   1.00E-04 |        No
     Delta_Entropy/atom     |   2.21E-05 |   1.00E-04 |       Yes
     Commutator             |   8.83E-04 |   1.00E-05 |        No
     Delta_Fermi_level      |   5.23E-03 |   1.00E-03 |        No

  Line search of the free energy minimum:
  Step_type        Step             Free_energy   Predicted_free_energy
.   Initial    0.000000    -5717.40303012117147

Performing  Pulay mixing of Hamiltonian with coefficients:
                        Spin 1               Spin 2
               -0.410034487780      -0.410034487810
                0.058590227787       0.058590227778
                0.484231296338       0.484231296403
                0.433103496341       0.433103496333
                0.434109467315       0.434109467296
Lambda-->       0.390497116030       0.390497116036     ... done

.    Trial1    0.086881    -5717.43847609528348

Performing  Pulay mixing of Hamiltonian with coefficients:
                        Spin 1               Spin 2
               -0.410034487780      -0.410034487810
                0.058590227787       0.058590227778
                0.484231296338       0.484231296403
                0.433103496341       0.433103496333
                0.434109467315       0.434109467296
Lambda-->       0.390497116030       0.390497116036     ... done

.    Trial2    0.435661    -5716.89309493105338

Performing  Pulay mixing of Hamiltonian with coefficients:
                        Spin 1               Spin 2
               -0.410034487780      -0.410034487810
                0.058590227787       0.058590227778
                0.484231296338       0.484231296403
                0.433103496341       0.433103496333
                0.434109467315       0.434109467296
Lambda-->       0.390497116030       0.390497116036     ... done

. Quadratic    0.088515    -5717.43832048893546    -5717.43848817377875

Performing  Pulay mixing of Hamiltonian with coefficients:
                        Spin 1               Spin 2
               -0.410034487780      -0.410034487810
                0.058590227787       0.058590227778
                0.484231296338       0.484231296403
                0.433103496341       0.433103496333
                0.434109467315       0.434109467296
Lambda-->       0.390497116030       0.390497116036     ... done

.     Cubic    0.078937    -5717.43892011007301    -5717.43882025405856

--------------------------------------------------------------------------------
  Iter                              Commutator    Free_energy(A=E-TS)     DeltaA
#    6                          0.000754764066   -5717.43892011007301  -3.59E-02

Step                       =       0.078937104384
Energy (E)                 =   -5717.345310985128
Entropy (-TS)              =      -0.093609125013
Free energy (A=E-TS)       =   -5717.438920110073
Est. 0K Energy 0.5*(E+A)   =   -5717.392115547600
Residual Non-orthogonality =       0.000000000000
Residual N_electrons       =      -0.000000000067

Spin          Integrated_Ne            Fermi_level     Delta_Fermi_level
   1       397.999999978314        -0.131491580019             -3.16E-03
   2       398.000000022196        -0.131491580019             -3.16E-03

                           Spin 1           |                 Spin 2           |
     Orb |    H-eigenvalues     Occupancies |    H-eigenvalues     Occupancies |
       1 |    -3.2413205419    1.0000000000 |    -3.2413205419    1.0000000000 | 
                          ------                             ------
     394 |    -0.1369492428    0.8153445219 |    -0.1369492429    0.8153445256 | 
     395 |    -0.1352211720    0.7339746209 |    -0.1352211721    0.7339746258 | 
     396 |    -0.1349300367    0.7182221817 |    -0.1349300368    0.7182221868 | 
     397 |    -0.1344151130    0.6890198417 |    -0.1344151131    0.6890198471 | 
     398 |    -0.1317264460    0.5159722752 |    -0.1317264460    0.5159722814 | 
                 - Gap at zero temperature - |     - Gap at zero temperature -
                  Finite temp. Fermi level   |      Finite temp. Fermi level  
     399 |    -0.1305578626    0.4368195964 |    -0.1305578627    0.4368196025 | 
     400 |    -0.1305299894    0.4349545848 |    -0.1305299894    0.4349545910 | 
     401 |    -0.1296426863    0.3768091256 |    -0.1296426864    0.3768091315 | 
     402 |    -0.1295192187    0.3689528677 |    -0.1295192188    0.3689528736 | 
     403 |    -0.1283165029    0.2965063532 |    -0.1283165030    0.2965063584 | 
                          ------                             ------
     576 |     0.7450900772    0.0000000000 |     0.7450900771    0.0000000000 | 

                            |  Abs_value |  Threshold | Converged
     Delta_Free_energy/atom |   7.98E-04 |   1.00E-06 |        No
     Delta_Energy/atom      |   7.77E-04 |   1.00E-04 |        No
     Delta_Entropy/atom     |   2.06E-05 |   1.00E-04 |       Yes
     Commutator             |   7.55E-04 |   1.00E-05 |        No
     Delta_Fermi_level      |   3.16E-03 |   1.00E-03 |        No

  Line search of the free energy minimum:
  Step_type        Step             Free_energy   Predicted_free_energy
.   Initial    0.000000    -5717.43892011007301

Performing  Pulay mixing of Hamiltonian with coefficients:
                        Spin 1               Spin 2
                0.236407394956       0.236407394438
               -0.041258795379      -0.041258795347
               -0.453595741270      -0.453595740615
               -0.002333775180      -0.002333774787
                0.546293162945       0.546293162814
                0.714487753928       0.714487753498
Lambda-->       0.225356684786       0.225356684923     ... done

.    Trial1    0.078937    -5717.48814826409489

Performing  Pulay mixing of Hamiltonian with coefficients:
                        Spin 1               Spin 2
                0.236407394956       0.236407394438
               -0.041258795379      -0.041258795347
               -0.453595741270      -0.453595740615
               -0.002333775180      -0.002333774787
                0.546293162945       0.546293162814
                0.714487753928       0.714487753498
Lambda-->       0.225356684786       0.225356684923     ... done

.    Trial2    0.430752    -5717.30162497703895

Performing  Pulay mixing of Hamiltonian with coefficients:
                        Spin 1               Spin 2
                0.236407394956       0.236407394438
               -0.041258795379      -0.041258795347
               -0.453595741270      -0.453595740615
               -0.002333775180      -0.002333774787
                0.546293162945       0.546293162814
                0.714487753928       0.714487753498
Lambda-->       0.225356684786       0.225356684923     ... done

. Quadratic    0.155880    -5717.48734016416438    -5717.50400598736633

Performing  Pulay mixing of Hamiltonian with coefficients:
                        Spin 1               Spin 2
                0.236407394956       0.236407394438
               -0.041258795379      -0.041258795347
               -0.453595741270      -0.453595740615
               -0.002333775180      -0.002333774787
                0.546293162945       0.546293162814
                0.714487753928       0.714487753498
Lambda-->       0.225356684786       0.225356684923     ... done

.     Cubic    0.114835    -5717.49020641633251    -5717.49290996171567

--------------------------------------------------------------------------------
  Iter                              Commutator    Free_energy(A=E-TS)     DeltaA
#    7                          0.000529712589   -5717.49020641633251  -5.13E-02

Step                       =       0.114834821974
Energy (E)                 =   -5717.394247317331
Entropy (-TS)              =      -0.095959098976
Free energy (A=E-TS)       =   -5717.490206416333
Est. 0K Energy 0.5*(E+A)   =   -5717.442226866831
Residual Non-orthogonality =       0.000000000000
Residual N_electrons       =       0.000000000024

Spin          Integrated_Ne            Fermi_level     Delta_Fermi_level
   1       397.999999903067        -0.136061101791             -4.57E-03
   2       398.000000096754        -0.136061101791             -4.57E-03

                           Spin 1           |                 Spin 2           |
     Orb |    H-eigenvalues     Occupancies |    H-eigenvalues     Occupancies |
       1 |    -3.2503233252    1.0000000000 |    -3.2503233256    1.0000000000 | 
                          ------                             ------
     394 |    -0.1400350955    0.7467566414 |    -0.1400350958    0.7467566542 | 
     395 |    -0.1395822015    0.7227509694 |    -0.1395822017    0.7227509829 | 
     396 |    -0.1395098770    0.7187900816 |    -0.1395098773    0.7187900952 | 
     397 |    -0.1394096660    0.7132454272 |    -0.1394096663    0.7132454410 | 
     398 |    -0.1367640350    0.5476746247 |    -0.1367640353    0.5476746415 | 
                 - Gap at zero temperature - |     - Gap at zero temperature -
                  Finite temp. Fermi level   |      Finite temp. Fermi level  
     399 |    -0.1354039317    0.4554120872 |    -0.1354039319    0.4554121040 | 
     400 |    -0.1352494039    0.4450043474 |    -0.1352494041    0.4450043641 | 
     401 |    -0.1346918794    0.4079158830 |    -0.1346918796    0.4079158994 | 
     402 |    -0.1344910511    0.3947864548 |    -0.1344910514    0.3947864710 | 
     403 |    -0.1334656001    0.3304217230 |    -0.1334656004    0.3304217380 | 
                          ------                             ------
     576 |     0.7447013445    0.0000000000 |     0.7447013447    0.0000000000 | 

                            |  Abs_value |  Threshold | Converged
     Delta_Free_energy/atom |   1.14E-03 |   1.00E-06 |        No
     Delta_Energy/atom      |   1.09E-03 |   1.00E-04 |        No
     Delta_Entropy/atom     |   5.22E-05 |   1.00E-04 |       Yes
     Commutator             |   5.30E-04 |   1.00E-05 |        No
     Delta_Fermi_level      |   4.57E-03 |   1.00E-03 |        No

  Line search of the free energy minimum:
  Step_type        Step             Free_energy   Predicted_free_energy
.   Initial    0.000000    -5717.49020641633251

Performing  Pulay mixing of Hamiltonian with coefficients:
                        Spin 1               Spin 2
                0.547396213633       0.547396213162
               -0.047920819445      -0.047920819581
               -0.807802904964      -0.807802904851
               -0.377820505961      -0.377820505414
                0.137903269363       0.137903269830
                0.652628712846       0.652628713019
                0.895616034527       0.895616033834
Lambda-->       0.095174297363       0.095174297575     ... done

.    Trial1    0.114835    -5717.51992366520608

Performing  Pulay mixing of Hamiltonian with coefficients:
                        Spin 1               Spin 2
                0.547396213633       0.547396213162
               -0.047920819445      -0.047920819581
               -0.807802904964      -0.807802904851
               -0.377820505961      -0.377820505414
                0.137903269363       0.137903269830
                0.652628712846       0.652628713019
                0.895616034527       0.895616033834
Lambda-->       0.095174297363       0.095174297575     ... done

.    Trial2    0.452938    -5717.42738428981556

Performing  Pulay mixing of Hamiltonian with coefficients:
                        Spin 1               Spin 2
                0.547396213633       0.547396213162
               -0.047920819445      -0.047920819581
               -0.807802904964      -0.807802904851
               -0.377820505961      -0.377820505414
                0.137903269363       0.137903269830
                0.652628712846       0.652628713019
                0.895616034527       0.895616033834
Lambda-->       0.095174297363       0.095174297575     ... done

. Quadratic    0.167479    -5717.51651500967546    -5717.52318183133775

Performing  Pulay mixing of Hamiltonian with coefficients:
                        Spin 1               Spin 2
                0.547396213633       0.547396213162
               -0.047920819445      -0.047920819581
               -0.807802904964      -0.807802904851
               -0.377820505961      -0.377820505414
                0.137903269363       0.137903269830
                0.652628712846       0.652628713019
                0.895616034527       0.895616033834
Lambda-->       0.095174297363       0.095174297575     ... done

.     Cubic    0.120840    -5717.51974932594567    -5717.51998623222426

Performing  Pulay mixing of Hamiltonian with coefficients:
                        Spin 1               Spin 2
                0.547396213633       0.547396213162
               -0.047920819445      -0.047920819581
               -0.807802904964      -0.807802904851
               -0.377820505961      -0.377820505414
                0.137903269363       0.137903269830
                0.652628712846       0.652628713019
                0.895616034527       0.895616033834
Lambda-->       0.095174297363       0.095174297575     ... done

.   Quartic    0.112385    -5717.51997880387444    -5717.51997062466853

--------------------------------------------------------------------------------
  Iter                              Commutator    Free_energy(A=E-TS)     DeltaA
#    8                          0.000327553487   -5717.51997880387444  -2.98E-02

Step                       =       0.112384951303
Energy (E)                 =   -5717.422048096410
Entropy (-TS)              =      -0.097930707562
Free energy (A=E-TS)       =   -5717.519978803874
Est. 0K Energy 0.5*(E+A)   =   -5717.471013450142
Residual Non-orthogonality =       0.000000000000
Residual N_electrons       =      -0.000000000098

Spin          Integrated_Ne            Fermi_level     Delta_Fermi_level
   1       397.999999954269        -0.138605037901             -2.54E-03
   2       398.000000046438        -0.138605037901             -2.54E-03

                           Spin 1           |                 Spin 2           |
     Orb |    H-eigenvalues     Occupancies |    H-eigenvalues     Occupancies |
       1 |    -3.2570833772    1.0000000000 |    -3.2570833772    1.0000000000 | 
                          ------                             ------
     394 |    -0.1428181715    0.7588641438 |    -0.1428181713    0.7588641363 | 
     395 |    -0.1422791182    0.7310147505 |    -0.1422791180    0.7310147424 | 
     396 |    -0.1421045010    0.7215696420 |    -0.1421045018    0.7215696832 | 
     397 |    -0.1406407180    0.6350496135 |    -0.1406407178    0.6350496039 | 
     398 |    -0.1396773733    0.5724367299 |    -0.1396773732    0.5724367198 | 
                 - Gap at zero temperature - |     - Gap at zero temperature -
                  Finite temp. Fermi level   |      Finite temp. Fermi level  
     399 |    -0.1382870844    0.4783834010 |    -0.1382870842    0.4783833907 | 
     400 |    -0.1382494916    0.4758313656 |    -0.1382494924    0.4758314166 | 
     401 |    -0.1375071929    0.4258651614 |    -0.1375071937    0.4258652115 | 
     402 |    -0.1372858458    0.4112080338 |    -0.1372858456    0.4112080237 | 
     403 |    -0.1364396798    0.3568117302 |    -0.1364396797    0.3568117208 | 
                          ------                             ------
     576 |     0.7458745827    0.0000000000 |     0.7458745821    0.0000000000 | 

                            |  Abs_value |  Threshold | Converged
     Delta_Free_energy/atom |   6.62E-04 |   1.00E-06 |        No
     Delta_Energy/atom      |   6.18E-04 |   1.00E-04 |        No
     Delta_Entropy/atom     |   4.38E-05 |   1.00E-04 |       Yes
     Commutator             |   3.28E-04 |   1.00E-05 |        No
     Delta_Fermi_level      |   2.54E-03 |   1.00E-03 |        No

  Line search of the free energy minimum:
  Step_type        Step             Free_energy   Predicted_free_energy
.   Initial    0.000000    -5717.51997880387444

Performing  Pulay mixing of Hamiltonian with coefficients:
                        Spin 1               Spin 2
                0.399160816528       0.399160815996
               -0.027223625216      -0.027223625359
               -0.506066700547      -0.506066700193
               -0.305085773962      -0.305085773259
               -0.145162856269      -0.145162855853
                0.180169283915       0.180169283611
                0.698013755228       0.698013753761
                0.706195100323       0.706195101295
Lambda-->       0.038882602150       0.038882602263     ... done

.    Trial1    0.112385    -5717.52358054579508

Performing  Pulay mixing of Hamiltonian with coefficients:
                        Spin 1               Spin 2
                0.399160816528       0.399160815996
               -0.027223625216      -0.027223625359
               -0.506066700547      -0.506066700194
               -0.305085773962      -0.305085773259
               -0.145162856269      -0.145162855853
                0.180169283915       0.180169283611
                0.698013755228       0.698013753761
                0.706195100323       0.706195101295
Lambda-->       0.038882602150       0.038882602263     ... done

.    Trial2    0.451424    -5717.31105787326487

Performing  Pulay mixing of Hamiltonian with coefficients:
                        Spin 1               Spin 2
                0.399160816528       0.399160815996
               -0.027223625216      -0.027223625359
               -0.506066700547      -0.506066700193
               -0.305085773962      -0.305085773259
               -0.145162856269      -0.145162855853
                0.180169283915       0.180169283611
                0.698013755228       0.698013753761
                0.706195100323       0.706195101295
Lambda-->       0.038882602150       0.038882602263     ... done

. Quadratic    0.067171    -5717.52988974872278    -5717.52656434549590

--------------------------------------------------------------------------------
  Iter                              Commutator    Free_energy(A=E-TS)     DeltaA
#    9                          0.000232779970   -5717.52988974872278  -9.91E-03

Step                       =       0.067171097367
Energy (E)                 =   -5717.430958714122
Entropy (-TS)              =      -0.098931034696
Free energy (A=E-TS)       =   -5717.529889748723
Est. 0K Energy 0.5*(E+A)   =   -5717.480424231422
Residual Non-orthogonality =       0.000000000000
Residual N_electrons       =      -0.000000000097

Spin          Integrated_Ne            Fermi_level     Delta_Fermi_level
   1       398.000000015292        -0.138410328772              1.95E-04
   2       397.999999985406        -0.138410328772              1.95E-04

                           Spin 1           |                 Spin 2           |
     Orb |    H-eigenvalues     Occupancies |    H-eigenvalues     Occupancies |
       1 |    -3.2595286042    1.0000000000 |    -3.2595286042    1.0000000000 | 
                          ------                             ------
     394 |    -0.1428657275    0.7707209520 |    -0.1428657279    0.7707209745 | 
     395 |    -0.1421120819    0.7324928575 |    -0.1421120815    0.7324928356 | 
     396 |    -0.1418541400    0.7185169668 |    -0.1418541396    0.7185169441 | 
     397 |    -0.1400223644    0.6079399623 |    -0.1400223639    0.6079399355 | 
     398 |    -0.1395851830    0.5792504020 |    -0.1395851826    0.5792503747 | 
                 - Gap at zero temperature - |     - Gap at zero temperature -
                  Finite temp. Fermi level   |      Finite temp. Fermi level  
     399 |    -0.1381338435    0.4811998289 |    -0.1381338439    0.4811998607 | 
     400 |    -0.1380366495    0.4746008296 |    -0.1380366500    0.4746008613 | 
     401 |    -0.1373802005    0.4303766301 |    -0.1373802010    0.4303766613 | 
     402 |    -0.1372063392    0.4188185679 |    -0.1372063397    0.4188185988 | 
     403 |    -0.1364455259    0.3694318707 |    -0.1364455255    0.3694318445 | 
                          ------                             ------
     576 |     0.7476664026    0.0000000000 |     0.7476664024    0.0000000000 | 

                            |  Abs_value |  Threshold | Converged
     Delta_Free_energy/atom |   2.20E-04 |   1.00E-06 |        No
     Delta_Energy/atom      |   1.98E-04 |   1.00E-04 |        No
     Delta_Entropy/atom     |   2.22E-05 |   1.00E-04 |       Yes
     Commutator             |   2.33E-04 |   1.00E-05 |        No
     Delta_Fermi_level      |   1.95E-04 |   1.00E-03 |       Yes

  Line search of the free energy minimum:
  Step_type        Step             Free_energy   Predicted_free_energy
.   Initial    0.000000    -5717.52988974872278

Performing  Pulay mixing of Hamiltonian with coefficients:
                        Spin 1               Spin 2
                0.248095887157       0.248095886757
               -0.019716203758      -0.019716203859
               -0.267583398151      -0.267583397670
               -0.161181293717      -0.161181293113
               -0.172957355265      -0.172957354931
               -0.050998107027      -0.050998107440
                0.338314736098       0.338314734461
                0.676296357802       0.676296358410
                0.409729376861       0.409729377385
Lambda-->       0.018361874658       0.018361874691     ... done

.    Trial1    0.067171    -5717.53605348367000

Performing  Pulay mixing of Hamiltonian with coefficients:
                        Spin 1               Spin 2
                0.248095887157       0.248095886757
               -0.019716203758      -0.019716203859
               -0.267583398151      -0.267583397670
               -0.161181293717      -0.161181293113
               -0.172957355265      -0.172957354931
               -0.050998107027      -0.050998107440
                0.338314736098       0.338314734461
                0.676296357802       0.676296358410
                0.409729376861       0.409729377385
Lambda-->       0.018361874658       0.018361874691     ... done

.    Trial2    0.423480    -5717.50371063656439

Performing  Pulay mixing of Hamiltonian with coefficients:
                        Spin 1               Spin 2
                0.248095887157       0.248095886757
               -0.019716203758      -0.019716203859
               -0.267583398151      -0.267583397670
               -0.161181293717      -0.161181293113
               -0.172957355265      -0.172957354931
               -0.050998107027      -0.050998107440
                0.338314736098       0.338314734461
                0.676296357802       0.676296358410
                0.409729376861       0.409729377385
Lambda-->       0.018361874658       0.018361874691     ... done

. Quadratic    0.140030    -5717.53500776734381    -5717.53834156206176

Performing  Pulay mixing of Hamiltonian with coefficients:
                        Spin 1               Spin 2
                0.248095887157       0.248095886757
               -0.019716203758      -0.019716203859
               -0.267583398151      -0.267583397670
               -0.161181293717      -0.161181293113
               -0.172957355265      -0.172957354931
               -0.050998107027      -0.050998107440
                0.338314736098       0.338314734461
                0.676296357802       0.676296358410
                0.409729376861       0.409729377385
Lambda-->       0.018361874658       0.018361874691     ... done

.     Cubic    0.091553    -5717.53600945953895    -5717.53647447284493

Performing  Pulay mixing of Hamiltonian with coefficients:
                        Spin 1               Spin 2
                0.248095887157       0.248095886757
               -0.019716203758      -0.019716203859
               -0.267583398151      -0.267583397670
               -0.161181293717      -0.161181293113
               -0.172957355265      -0.172957354931
               -0.050998107027      -0.050998107440
                0.338314736098       0.338314734461
                0.676296357802       0.676296358410
                0.409729376861       0.409729377385
Lambda-->       0.018361874658       0.018361874691     ... done

.   Quartic    0.076991    -5717.53607249551624    -5717.53611291129891

--------------------------------------------------------------------------------
  Iter                              Commutator    Free_energy(A=E-TS)     DeltaA
#   10                          0.000120422541   -5717.53607249551624  -6.18E-03

Step                       =       0.076990819181
Energy (E)                 =   -5717.436660203350
Entropy (-TS)              =      -0.099412292174
Free energy (A=E-TS)       =   -5717.536072495516
Est. 0K Energy 0.5*(E+A)   =   -5717.486366349433
Residual Non-orthogonality =       0.000000000000
Residual N_electrons       =      -0.000000000007

Spin          Integrated_Ne            Fermi_level     Delta_Fermi_level
   1       397.999999983776        -0.137694302955              7.16E-04
   2       398.000000016274        -0.137694302955              7.16E-04

                           Spin 1           |                 Spin 2           |
     Orb |    H-eigenvalues     Occupancies |    H-eigenvalues     Occupancies |
       1 |    -3.2602558044    1.0000000000 |    -3.2602558050    1.0000000000 | 
                          ------                             ------
     394 |    -0.1422125799    0.7737304829 |    -0.1422125799    0.7737304839 | 
     395 |    -0.1414092802    0.7331973859 |    -0.1414092803    0.7331973870 | 
     396 |    -0.1411033371    0.7165990336 |    -0.1411033371    0.7165990348 | 
     397 |    -0.1391582078    0.5982917302 |    -0.1391582078    0.5982917315 | 
     398 |    -0.1388907915    0.5806845166 |    -0.1388907915    0.5806845179 | 
                 - Gap at zero temperature - |     - Gap at zero temperature -
                  Finite temp. Fermi level   |      Finite temp. Fermi level  
     399 |    -0.1374483520    0.4832744306 |    -0.1374483521    0.4832744319 | 
     400 |    -0.1373155396    0.4742558673 |    -0.1373155396    0.4742558686 | 
     401 |    -0.1366563145    0.4298523554 |    -0.1366563145    0.4298523567 | 
     402 |    -0.1365531415    0.4229857143 |    -0.1365531415    0.4229857156 | 
     403 |    -0.1358107035    0.3745940408 |    -0.1358107035    0.3745940419 | 
                          ------                             ------
     576 |     0.7491274006    0.0000000000 |     0.7491274010    0.0000000000 | 

                            |  Abs_value |  Threshold | Converged
     Delta_Free_energy/atom |   1.37E-04 |   1.00E-06 |        No
     Delta_Energy/atom      |   1.27E-04 |   1.00E-04 |        No
     Delta_Entropy/atom     |   1.07E-05 |   1.00E-04 |       Yes
     Commutator             |   1.20E-04 |   1.00E-05 |        No
     Delta_Fermi_level      |   7.16E-04 |   1.00E-03 |       Yes
Finished EDFT density kernel iterations (  10)


Writing density kernel to file "Pd_44.dkn" ... done

Writing Hamiltonian to file "Pd_44.ham" ... done


>>> Density kernel optimised for the current NGWF basis:
     ~~~~~~~~~~~~~~~~~~~~~~~~~~~~~~~~~~~~~~~~~~~~~~~~~~~~~~~~~~~
     Total free energy           =  -5.71753607249552E+03  Eh
     [H,K] commutator            =   1.2042E-04
     ~~~~~~~~~~~~~~~~~~~~~~~~~~~~~~~~~~~~~~~~~~~~~~~~~~~~~~~~~~~


################################################################################
########################### NGWF CG iteration  001 #############################
################################################################################
****** Reciprocal space K.E. preconditioning with k_zero =  3.0000 a0^-1 *******

>>> Checking for convergence of NGWFs:   NOT CONVERGED
  ========================================================================
         NGWF RMS gradient =  2.4699E-04 >  2.0000E-06  | above tolerance
  ========================================================================

>>> Improving NGWFs using line search:
============ Calculation of NGWF S^-1 using Hotelling algorithm ================ 
         Iteration  |  Frobenius norm and Maximum abs value    (of I-S*S_n^-1)   
               1       0.62236128E-01     0.18357557E-02
               2       0.95571011E-04     0.28652409E-05
               3       0.60689813E-09     0.19082819E-10
               4       0.27730395E-12     0.30198066E-13
================================================================================
    Initial Ne1:     397.99891907
    Initial Ne2:     397.99891911
      Final Ne1:     397.99999998
      Final Ne2:     398.00000002
============ Calculation of NGWF S^-1 using Hotelling algorithm ================ 
         Iteration  |  Frobenius norm and Maximum abs value    (of I-S*S_n^-1)   
               1       0.55404825E+00     0.16273104E-01
               2       0.68764083E-02     0.19299950E-03
               3       0.31734770E-05     0.87228965E-07
               4       0.78333680E-12     0.31974423E-13
================================================================================
    Initial Ne1:     397.89078559
    Initial Ne2:     397.89078562
      Final Ne1:     397.99999998
      Final Ne2:     398.00000002
============ Calculation of NGWF S^-1 using Hotelling algorithm ================ 
         Iteration  |  Frobenius norm and Maximum abs value    (of I-S*S_n^-1)   
               1       0.14593909E-02     0.43430805E-04
               2       0.44591079E-07     0.11616609E-08
               3       0.27872757E-12     0.21316282E-13
================================================================================
------------------------------- NGWF line search -------------------------------
RMS gradient                =       0.00024698691301
Trial step length           =               0.122474
Gradient along search dir.  =         -1.12524092973
Functional at step 0        =   -5717.53607249551624
Functional at step 1        =   -5717.66701703872604
Rejected quadratic step     =               1.228650
Functional at new step 1    =   -5718.22568251455232
Functional predicted        =   -5718.22568646154832
Selected quadratic step     =               1.225718
Conjugate gradients coeff.  =               0.000000
--------------------------- NGWF line search finished --------------------------
                                               
Writing NGWFs to file "Pd_44.tightbox_ngwfs"....  done

>>> Optimising kernel for current NGWFs:

--------------------------- Ensemble-DFT optimisation --------------------------
Running ScaLAPACK on   30 processor(s).

--------------------------------------------------------------------------------
  Iter                              Commutator    Free_energy(A=E-TS)     DeltaA
#    0                          0.000747050771   -5718.22568964794300  -6.90E-01

Step                       =       0.381966011250
Energy (E)                 =   -5718.126277355776
Entropy (-TS)              =      -0.099412292174
Free energy (A=E-TS)       =   -5718.225689647943
Est. 0K Energy 0.5*(E+A)   =   -5718.175983501860
Residual Non-orthogonality =       0.000000000000
Residual N_electrons       =      -0.000000000007

Spin          Integrated_Ne            Fermi_level     Delta_Fermi_level
   1       397.999999983776        -0.137694302955              9.00E+99
   2       398.000000016274        -0.137694302955              9.00E+99

                           Spin 1           |                 Spin 2           |
     Orb |    H-eigenvalues     Occupancies |    H-eigenvalues     Occupancies |
       1 |    -3.2602558044    1.0000000000 |    -3.2602558050    1.0000000000 | 
                          ------                             ------
     394 |    -0.1422125799    0.7737304829 |    -0.1422125799    0.7737304839 | 
     395 |    -0.1414092802    0.7331973859 |    -0.1414092803    0.7331973870 | 
     396 |    -0.1411033371    0.7165990336 |    -0.1411033371    0.7165990348 | 
     397 |    -0.1391582078    0.5982917302 |    -0.1391582078    0.5982917315 | 
     398 |    -0.1388907915    0.5806845166 |    -0.1388907915    0.5806845179 | 
                 - Gap at zero temperature - |     - Gap at zero temperature -
                  Finite temp. Fermi level   |      Finite temp. Fermi level  
     399 |    -0.1374483520    0.4832744306 |    -0.1374483521    0.4832744319 | 
     400 |    -0.1373155396    0.4742558673 |    -0.1373155396    0.4742558686 | 
     401 |    -0.1366563145    0.4298523554 |    -0.1366563145    0.4298523567 | 
     402 |    -0.1365531415    0.4229857143 |    -0.1365531415    0.4229857156 | 
     403 |    -0.1358107035    0.3745940408 |    -0.1358107035    0.3745940419 | 
                          ------                             ------
     576 |     0.7491274006    0.0000000000 |     0.7491274010    0.0000000000 | 

                            |  Abs_value |  Threshold | Converged
     Delta_Free_energy/atom |   1.53E-02 |   1.00E-06 |        No
     Delta_Energy/atom      |   1.53E-02 |   1.00E-04 |        No
     Delta_Entropy/atom     |     n.a.   |   1.00E-03 |      n.a.
     Commutator             |   7.47E-04 |   1.00E-05 |        No
     Delta_Fermi_level      |     n.a.   |   1.00E-03 |      n.a.

  Line search of the free energy minimum:
  Step_type        Step             Free_energy   Predicted_free_energy
.   Initial    0.000000    -5718.22568964794300

Performing  Pulay mixing of Hamiltonian with coefficients:
                        Spin 1               Spin 2
                1.000000000000       1.000000000000
Lambda-->       1.886702730110       1.886702731576     ... done

.    Trial1    0.381966    -5718.05381830149054

Performing  Pulay mixing of Hamiltonian with coefficients:
                        Spin 1               Spin 2
                1.000000000000       1.000000000000
Lambda-->       1.886702730110       1.886702731576     ... done

.    Trial2    0.145898    -5718.13947803402243

Performing  Pulay mixing of Hamiltonian with coefficients:
                        Spin 1               Spin 2
                1.000000000000       1.000000000000
Lambda-->       1.886702730110       1.886702731576     ... done

.    Trial3    0.055728    -5718.11865312688587

Performing  Pulay mixing of Hamiltonian with coefficients:
                        Spin 1               Spin 2
                1.000000000000       1.000000000000
Lambda-->       1.886702730110       1.886702731576     ... done

.     Cubic    0.274400    -5718.11943545480153    -5718.24911348153182

Performing  Pulay mixing of Hamiltonian with coefficients:
                        Spin 1               Spin 2
                1.000000000000       1.000000000000
Lambda-->       1.886702730110       1.886702731576     ... done

.   Quartic    0.199243    -5718.13854276057100    -5718.15496172892745

Performing  Pulay mixing of Hamiltonian with coefficients:
                        Spin 1               Spin 2
                1.000000000000       1.000000000000
Lambda-->       1.886702730110       1.886702731576     ... done

.    Trial6    0.000557    -5718.09294857982241

Performing  Pulay mixing of Hamiltonian with coefficients:
                        Spin 1               Spin 2
                1.000000000000       1.000000000000
Lambda-->       1.886702730110       1.886702731576     ... done

.  NoMinFnd    0.145898    -5718.13947803402243

--------------------------------------------------------------------------------
  Iter                              Commutator    Free_energy(A=E-TS)     DeltaA
#    1                          0.000569250875   -5718.13947803402243   8.62E-02

Step                       =       0.145898033750
Energy (E)                 =   -5718.040266161358
Entropy (-TS)              =      -0.099211872741
Free energy (A=E-TS)       =   -5718.139478034022
Est. 0K Energy 0.5*(E+A)   =   -5718.089872097690
Residual Non-orthogonality =       0.000000000000
Residual N_electrons       =      -0.000000000077

Spin          Integrated_Ne            Fermi_level     Delta_Fermi_level
   1       397.999999951751        -0.129892807380              7.80E-03
   2       398.000000048844        -0.129892807380              7.80E-03

                           Spin 1           |                 Spin 2           |
     Orb |    H-eigenvalues     Occupancies |    H-eigenvalues     Occupancies |
       1 |    -3.2460016891    1.0000000000 |    -3.2460016894    1.0000000000 | 
                          ------                             ------
     394 |    -0.1339603204    0.7515388761 |    -0.1339603209    0.7515389038 | 
     395 |    -0.1335499335    0.7301066225 |    -0.1335499341    0.7301066518 | 
     396 |    -0.1331508994    0.7081838836 |    -0.1331508991    0.7081838645 | 
     397 |    -0.1329917619    0.6991547314 |    -0.1329917624    0.6991547627 | 
     398 |    -0.1303500597    0.5310663811 |    -0.1303500594    0.5310663582 | 
                 - Gap at zero temperature - |     - Gap at zero temperature -
                  Finite temp. Fermi level   |      Finite temp. Fermi level  
     399 |    -0.1296181892    0.4813266656 |    -0.1296181888    0.4813266427 | 
     400 |    -0.1292451638    0.4560550899 |    -0.1292451635    0.4560550672 | 
     401 |    -0.1286948983    0.4192213686 |    -0.1286948980    0.4192213462 | 
     402 |    -0.1283426597    0.3960812180 |    -0.1283426594    0.3960811960 | 
     403 |    -0.1273205753    0.3318241443 |    -0.1273205758    0.3318241773 | 
                          ------                             ------
     576 |     0.7462211118    0.0000000000 |     0.7462211097    0.0000000000 | 

                            |  Abs_value |  Threshold | Converged
     Delta_Free_energy/atom |   1.92E-03 |   1.00E-06 |        No
     Delta_Energy/atom      |   1.91E-03 |   1.00E-04 |        No
     Delta_Entropy/atom     |   4.45E-06 |   1.00E-04 |       Yes
     Commutator             |   5.69E-04 |   1.00E-05 |        No
     Delta_Fermi_level      |   7.80E-03 |   1.00E-03 |        No

  Line search of the free energy minimum:
  Step_type        Step             Free_energy   Predicted_free_energy
.   Initial    0.000000    -5718.13947803402243

Performing  Pulay mixing of Hamiltonian with coefficients:
                        Spin 1               Spin 2
                1.000000000000       1.000000000000
Lambda-->       0.544395164928       0.544395165000     ... done

.    Trial1    0.145898    -5717.85954999545083

Performing  Pulay mixing of Hamiltonian with coefficients:
                        Spin 1               Spin 2
                1.000000000000       1.000000000000
Lambda-->       0.544395164928       0.544395165000     ... done

.    Trial2    0.055728    -5718.13180273040052

Performing  Pulay mixing of Hamiltonian with coefficients:
                        Spin 1               Spin 2
                1.000000000000       1.000000000000
Lambda-->       0.544395164928       0.544395165000     ... done

. Quadratic    0.024377    -5718.15175990903390    -5718.15121509748769

--------------------------------------------------------------------------------
  Iter                              Commutator    Free_energy(A=E-TS)     DeltaA
#    2                          0.000483349002   -5718.15175990903390  -1.23E-02

Step                       =       0.024377406284
Energy (E)                 =   -5718.052848615433
Entropy (-TS)              =      -0.098911293623
Free energy (A=E-TS)       =   -5718.151759909034
Est. 0K Energy 0.5*(E+A)   =   -5718.102304262233
Residual Non-orthogonality =       0.000000000000
Residual N_electrons       =      -0.000000000022

Spin          Integrated_Ne            Fermi_level     Delta_Fermi_level
   1       398.000000028802        -0.129548678269              3.44E-04
   2       397.999999971366        -0.129548678269              3.44E-04

                           Spin 1           |                 Spin 2           |
     Orb |    H-eigenvalues     Occupancies |    H-eigenvalues     Occupancies |
       1 |    -3.2459717420    1.0000000000 |    -3.2459717425    1.0000000000 | 
                          ------                             ------
     394 |    -0.1336367084    0.7525799230 |    -0.1336367082    0.7525799147 | 
     395 |    -0.1333716357    0.7389057661 |    -0.1333716356    0.7389057578 | 
     396 |    -0.1327524379    0.7051191013 |    -0.1327524377    0.7051190930 | 
     397 |    -0.1326971189    0.7019795130 |    -0.1326971188    0.7019795048 | 
     398 |    -0.1300285524    0.5325990849 |    -0.1300285523    0.5325990784 | 
                 - Gap at zero temperature - |     - Gap at zero temperature -
                  Finite temp. Fermi level   |      Finite temp. Fermi level  
     399 |    -0.1291635235    0.4738222366 |    -0.1291635234    0.4738222312 | 
     400 |    -0.1288783132    0.4545217294 |    -0.1288783132    0.4545217244 | 
     401 |    -0.1280819787    0.4015255064 |    -0.1280819786    0.4015255026 | 
     402 |    -0.1279639265    0.3938310406 |    -0.1279639264    0.3938310369 | 
     403 |    -0.1270414605    0.3357582407 |    -0.1270414605    0.3357582382 | 
                          ------                             ------
     576 |     0.7451624363    0.0000000000 |     0.7451624344    0.0000000000 | 

                            |  Abs_value |  Threshold | Converged
     Delta_Free_energy/atom |   2.73E-04 |   1.00E-06 |        No
     Delta_Energy/atom      |   2.80E-04 |   1.00E-04 |        No
     Delta_Entropy/atom     |   6.68E-06 |   1.00E-04 |       Yes
     Commutator             |   4.83E-04 |   1.00E-05 |        No
     Delta_Fermi_level      |   3.44E-04 |   1.00E-03 |       Yes

  Line search of the free energy minimum:
  Step_type        Step             Free_energy   Predicted_free_energy
.   Initial    0.000000    -5718.15175990903390

Performing  Pulay mixing of Hamiltonian with coefficients:
                        Spin 1               Spin 2
                0.258865053612       0.258865055568
                0.741134946388       0.741134944432
Lambda-->       0.338631270821       0.338631271793     ... done

.    Trial1    0.024377    -5718.15622940306184

Performing  Pulay mixing of Hamiltonian with coefficients:
                        Spin 1               Spin 2
                0.258865053612       0.258865055568
                0.741134946388       0.741134944432
Lambda-->       0.338631270821       0.338631271793     ... done

.    Trial2    0.397032    -5718.02778620886147

Performing  Pulay mixing of Hamiltonian with coefficients:
                        Spin 1               Spin 2
                0.258865053612       0.258865055568
                0.741134946388       0.741134944432
Lambda-->       0.338631270821       0.338631271793     ... done

. Quadratic    0.081120    -5718.16180818634075    -5718.16051139940646

--------------------------------------------------------------------------------
  Iter                              Commutator    Free_energy(A=E-TS)     DeltaA
#    3                          0.000422460892   -5718.16180818634075  -1.00E-02

Step                       =       0.081120389042
Energy (E)                 =   -5718.063557024407
Entropy (-TS)              =      -0.098251161919
Free energy (A=E-TS)       =   -5718.161808186341
Est. 0K Energy 0.5*(E+A)   =   -5718.112682605373
Residual Non-orthogonality =       0.000000000000
Residual N_electrons       =       0.000000000015

Spin          Integrated_Ne            Fermi_level     Delta_Fermi_level
   1       397.999999978729        -0.128320943358              1.23E-03
   2       398.000000021152        -0.128320943358              1.23E-03

                           Spin 1           |                 Spin 2           |
     Orb |    H-eigenvalues     Occupancies |    H-eigenvalues     Occupancies |
       1 |    -3.2443131338    1.0000000000 |    -3.2443131341    1.0000000000 | 
                          ------                             ------
     394 |    -0.1326776429    0.7659404623 |    -0.1326776424    0.7659404367 | 
     395 |    -0.1323649928    0.7503447356 |    -0.1323649922    0.7503447085 | 
     396 |    -0.1315106002    0.7043205397 |    -0.1315105997    0.7043205085 | 
     397 |    -0.1314079326    0.6984694424 |    -0.1314079330    0.6984694619 | 
     398 |    -0.1287760748    0.5309226557 |    -0.1287760751    0.5309226746 | 
                 - Gap at zero temperature - |     - Gap at zero temperature -
                  Finite temp. Fermi level   |      Finite temp. Fermi level  
     399 |    -0.1277057255    0.4582447737 |    -0.1277057248    0.4582447306 | 
     400 |    -0.1276652852    0.4555141241 |    -0.1276652854    0.4555141412 | 
     401 |    -0.1267288082    0.3933515034 |    -0.1267288084    0.3933515185 | 
     402 |    -0.1263084591    0.3664145021 |    -0.1263084594    0.3664145162 | 
     403 |    -0.1258620893    0.3386996862 |    -0.1258620895    0.3386996992 | 
                          ------                             ------
     576 |     0.7425571102    0.0000000000 |     0.7425571088    0.0000000000 | 

                            |  Abs_value |  Threshold | Converged
     Delta_Free_energy/atom |   2.23E-04 |   1.00E-06 |        No
     Delta_Energy/atom      |   2.38E-04 |   1.00E-04 |        No
     Delta_Entropy/atom     |   1.47E-05 |   1.00E-04 |       Yes
     Commutator             |   4.22E-04 |   1.00E-05 |        No
     Delta_Fermi_level      |   1.23E-03 |   1.00E-03 |        No

  Line search of the free energy minimum:
  Step_type        Step             Free_energy   Predicted_free_energy
.   Initial    0.000000    -5718.16180818634075

Performing  Pulay mixing of Hamiltonian with coefficients:
                        Spin 1               Spin 2
                0.092879871429       0.092879873103
                0.459081871829       0.459081868756
                0.448038256742       0.448038258141
Lambda-->       0.301771241232       0.301771241996     ... done

.    Trial1    0.081120    -5718.16733240446229

Performing  Pulay mixing of Hamiltonian with coefficients:
                        Spin 1               Spin 2
                0.092879871429       0.092879873103
                0.459081871829       0.459081868756
                0.448038256742       0.448038258141
Lambda-->       0.301771241232       0.301771241996     ... done

.    Trial2    0.432101    -5718.16674287104615

Performing  Pulay mixing of Hamiltonian with coefficients:
                        Spin 1               Spin 2
                0.092879871429       0.092879873103
                0.459081871829       0.459081868756
                0.448038256742       0.448038258141
Lambda-->       0.301771241232       0.301771241996     ... done

. Quadratic    0.251410    -5718.17505920647091    -5718.17201529802333

--------------------------------------------------------------------------------
  Iter                              Commutator    Free_energy(A=E-TS)     DeltaA
#    4                          0.000310154760   -5718.17505920647091  -1.33E-02

Step                       =       0.251410127288
Energy (E)                 =   -5718.077583326041
Entropy (-TS)              =      -0.097475880427
Free energy (A=E-TS)       =   -5718.175059206471
Est. 0K Energy 0.5*(E+A)   =   -5718.126321266256
Residual Non-orthogonality =       0.000000000000
Residual N_electrons       =       0.000000000003

Spin          Integrated_Ne            Fermi_level     Delta_Fermi_level
   1       397.999999962367        -0.124541560441              3.78E-03
   2       398.000000037611        -0.124541560441              3.78E-03

                           Spin 1           |                 Spin 2           |
     Orb |    H-eigenvalues     Occupancies |    H-eigenvalues     Occupancies |
       1 |    -3.2362505361    1.0000000000 |    -3.2362505362    1.0000000000 | 
                          ------                             ------
     394 |    -0.1303501408    0.8292907987 |    -0.1303501411    0.8292908106 | 
     395 |    -0.1282596171    0.7333612738 |    -0.1282596177    0.7333613030 | 
     396 |    -0.1276727479    0.7009963930 |    -0.1276727476    0.7009963766 | 
     397 |    -0.1273735621    0.6836579796 |    -0.1273735619    0.6836579647 | 
     398 |    -0.1246584406    0.5079505759 |    -0.1246584406    0.5079505798 | 
                 - Gap at zero temperature - |     - Gap at zero temperature -
                  Finite temp. Fermi level   |      Finite temp. Fermi level  
     399 |    -0.1238251007    0.4514137039 |    -0.1238251008    0.4514137141 | 
     400 |    -0.1236757737    0.4413722597 |    -0.1236757739    0.4413722711 | 
     401 |    -0.1226905009    0.3766707393 |    -0.1226905012    0.3766707573 | 
     402 |    -0.1222283323    0.3476313909 |    -0.1222283327    0.3476314116 | 
     403 |    -0.1217230286    0.3171352632 |    -0.1217230281    0.3171352331 | 
                          ------                             ------
     576 |     0.7374516571    0.0000000000 |     0.7374516557    0.0000000000 | 

                            |  Abs_value |  Threshold | Converged
     Delta_Free_energy/atom |   2.94E-04 |   1.00E-06 |        No
     Delta_Energy/atom      |   3.12E-04 |   1.00E-04 |        No
     Delta_Entropy/atom     |   1.72E-05 |   1.00E-04 |       Yes
     Commutator             |   3.10E-04 |   1.00E-05 |        No
     Delta_Fermi_level      |   3.78E-03 |   1.00E-03 |        No

  Line search of the free energy minimum:
  Step_type        Step             Free_energy   Predicted_free_energy
.   Initial    0.000000    -5718.17505920647091

Performing  Pulay mixing of Hamiltonian with coefficients:
                        Spin 1               Spin 2
                0.532861631171       0.532861630348
               -0.711204188620      -0.711204187899
                0.110414423075       0.110414424950
                1.067928134374       1.067928132601
Lambda-->       0.082117876186       0.082117875967     ... done

.    Trial1    0.251410    -5718.01636952514946

Performing  Pulay mixing of Hamiltonian with coefficients:
                        Spin 1               Spin 2
                0.532861631171       0.532861630348
               -0.711204188620      -0.711204187899
                0.110414423075       0.110414424950
                1.067928134374       1.067928132601
Lambda-->       0.082117876186       0.082117875967     ... done

.    Trial2    0.096030    -5718.16510292738712

Performing  Pulay mixing of Hamiltonian with coefficients:
                        Spin 1               Spin 2
                0.532861631171       0.532861630348
               -0.711204188620      -0.711204187899
                0.110414423075       0.110414424950
                1.067928134374       1.067928132601
Lambda-->       0.082117876186       0.082117875967     ... done

. Quadratic    0.032746    -5718.18077535968769    -5718.17869967017032

--------------------------------------------------------------------------------
  Iter                              Commutator    Free_energy(A=E-TS)     DeltaA
#    5                          0.000225227495   -5718.18077535968769  -5.72E-03

Step                       =       0.032745871975
Energy (E)                 =   -5718.083322593478
Entropy (-TS)              =      -0.097452766164
Free energy (A=E-TS)       =   -5718.180775359688
Est. 0K Energy 0.5*(E+A)   =   -5718.132048976583
Residual Non-orthogonality =       0.000000000000
Residual N_electrons       =       0.000000000046

Spin          Integrated_Ne            Fermi_level     Delta_Fermi_level
   1       398.000000003027        -0.124168607033              3.73E-04
   2       397.999999996604        -0.124168607033              3.73E-04

                           Spin 1           |                 Spin 2           |
     Orb |    H-eigenvalues     Occupancies |    H-eigenvalues     Occupancies |
       1 |    -3.2349656501    1.0000000000 |    -3.2349656504    1.0000000000 | 
                          ------                             ------
     394 |    -0.1302082162    0.8380073671 |    -0.1302082155    0.8380073432 | 
     395 |    -0.1278757819    0.7327818475 |    -0.1278757822    0.7327818631 | 
     396 |    -0.1273225832    0.7022945417 |    -0.1273225835    0.7022945583 | 
     397 |    -0.1269487674    0.6805992197 |    -0.1269487677    0.6805992370 | 
     398 |    -0.1242942246    0.5085448179 |    -0.1242942249    0.5085448377 | 
                 - Gap at zero temperature - |     - Gap at zero temperature -
                  Finite temp. Fermi level   |      Finite temp. Fermi level  
     399 |    -0.1233316903    0.4433101389 |    -0.1233316897    0.4433100951 | 
     400 |    -0.1233162186    0.4422713945 |    -0.1233162189    0.4422714140 | 
     401 |    -0.1222925783    0.3750767917 |    -0.1222925785    0.3750768102 | 
     402 |    -0.1217985269    0.3441312874 |    -0.1217985263    0.3441312474 | 
     403 |    -0.1212978095    0.3140633057 |    -0.1212978089    0.3140632674 | 
                          ------                             ------
     576 |     0.7364085416    0.0000000000 |     0.7364085404    0.0000000000 | 

                            |  Abs_value |  Threshold | Converged
     Delta_Free_energy/atom |   1.27E-04 |   1.00E-06 |        No
     Delta_Energy/atom      |   1.28E-04 |   1.00E-04 |        No
     Delta_Entropy/atom     |   5.14E-07 |   1.00E-04 |       Yes
     Commutator             |   2.25E-04 |   1.00E-05 |        No
     Delta_Fermi_level      |   3.73E-04 |   1.00E-03 |       Yes

  Line search of the free energy minimum:
  Step_type        Step             Free_energy   Predicted_free_energy
.   Initial    0.000000    -5718.18077535968769

Performing  Pulay mixing of Hamiltonian with coefficients:
                        Spin 1               Spin 2
                0.230707361587       0.230707360643
               -0.386725537972      -0.386725536972
               -0.027053652956      -0.027053652151
                0.487259345463       0.487259343814
                0.695812483877       0.695812484667
Lambda-->       0.039329650625       0.039329650729     ... done

.    Trial1    0.032746    -5718.18287905168017

Performing  Pulay mixing of Hamiltonian with coefficients:
                        Spin 1               Spin 2
                0.230707361587       0.230707360643
               -0.386725537972      -0.386725536972
               -0.027053652956      -0.027053652151
                0.487259345463       0.487259343814
                0.695812483877       0.695812484667
Lambda-->       0.039329650625       0.039329650729     ... done

.    Trial2    0.402204    -5718.17628941473322

Performing  Pulay mixing of Hamiltonian with coefficients:
                        Spin 1               Spin 2
                0.230707361587       0.230707360643
               -0.386725537972      -0.386725536972
               -0.027053652956      -0.027053652151
                0.487259345463       0.487259343814
                0.695812483877       0.695812484667
Lambda-->       0.039329650625       0.039329650729     ... done

. Quadratic    0.173775    -5718.18332524516700    -5718.18693790035195

--------------------------------------------------------------------------------
  Iter                              Commutator    Free_energy(A=E-TS)     DeltaA
#    6                          0.000173935091   -5718.18332524516700  -2.55E-03

Step                       =       0.173775012512
Energy (E)                 =   -5718.085687822982
Entropy (-TS)              =      -0.097637422259
Free energy (A=E-TS)       =   -5718.183325245167
Est. 0K Energy 0.5*(E+A)   =   -5718.134506534074
Residual Non-orthogonality =       0.000000000000
Residual N_electrons       =      -0.000000000074

Spin          Integrated_Ne            Fermi_level     Delta_Fermi_level
   1       398.000000061816        -0.123829027748              3.40E-04
   2       397.999999938781        -0.123829027748              3.40E-04

                           Spin 1           |                 Spin 2           |
     Orb |    H-eigenvalues     Occupancies |    H-eigenvalues     Occupancies |
       1 |    -3.2313502423    1.0000000000 |    -3.2313502426    1.0000000000 | 
                          ------                             ------
     394 |    -0.1303875835    0.8562750036 |    -0.1303875832    0.8562749943 | 
     395 |    -0.1274753451    0.7295266578 |    -0.1274753448    0.7295266416 | 
     396 |    -0.1267460644    0.6886409309 |    -0.1267460640    0.6886409130 | 
     397 |    -0.1264521990    0.6712419614 |    -0.1264521996    0.6712419976 | 
     398 |    -0.1238519758    0.5015611325 |    -0.1238519755    0.5015611099 | 
                 - Gap at zero temperature - |     - Gap at zero temperature -
                  Finite temp. Fermi level   |      Finite temp. Fermi level  
     399 |    -0.1230629866    0.4480748184 |    -0.1230629863    0.4480747956 | 
     400 |    -0.1228746765    0.4354387999 |    -0.1228746761    0.4354387772 | 
     401 |    -0.1218263506    0.3670342687 |    -0.1218263503    0.3670342467 | 
     402 |    -0.1216159985    0.3538402282 |    -0.1216159981    0.3538402064 | 
     403 |    -0.1208157004    0.3057688673 |    -0.1208157009    0.3057688993 | 
                          ------                             ------
     576 |     0.7310732989    0.0000000000 |     0.7310732975    0.0000000000 | 

                            |  Abs_value |  Threshold | Converged
     Delta_Free_energy/atom |   5.67E-05 |   1.00E-06 |        No
     Delta_Energy/atom      |   5.26E-05 |   1.00E-04 |       Yes
     Delta_Entropy/atom     |   4.10E-06 |   1.00E-04 |       Yes
     Commutator             |   1.74E-04 |   1.00E-05 |        No
     Delta_Fermi_level      |   3.40E-04 |   1.00E-03 |       Yes

  Line search of the free energy minimum:
  Step_type        Step             Free_energy   Predicted_free_energy
.   Initial    0.000000    -5718.18332524516700

Performing  Pulay mixing of Hamiltonian with coefficients:
                        Spin 1               Spin 2
                0.019878192054       0.019878189495
               -0.235712800980      -0.235712800279
                0.183336064073       0.183336065673
                0.254886750862       0.254886747965
                0.244561451609       0.244561449454
                0.533050342383       0.533050347691
Lambda-->       0.031167739534       0.031167739512     ... done

.    Trial1    0.173775    -5718.18245889062473

Performing  Pulay mixing of Hamiltonian with coefficients:
                        Spin 1               Spin 2
                0.019878192054       0.019878189495
               -0.235712800980      -0.235712800279
                0.183336064073       0.183336065673
                0.254886750862       0.254886747965
                0.244561451609       0.244561449454
                0.533050342383       0.533050347691
Lambda-->       0.031167739534       0.031167739512     ... done

.    Trial2    0.066376    -5718.18415579950124

Performing  Pulay mixing of Hamiltonian with coefficients:
                        Spin 1               Spin 2
                0.019878192054       0.019878189495
               -0.235712800980      -0.235712800279
                0.183336064073       0.183336065673
                0.254886750862       0.254886747965
                0.244561451609       0.244561449454
                0.533050342383       0.533050347691
Lambda-->       0.031167739534       0.031167739512     ... done

. Quadratic    0.071588    -5718.18415089575410    -5718.18416022496694

Performing  Pulay mixing of Hamiltonian with coefficients:
                        Spin 1               Spin 2
                0.019878192054       0.019878189495
               -0.235712800980      -0.235712800279
                0.183336064073       0.183336065673
                0.254886750862       0.254886747965
                0.244561451609       0.244561449454
                0.533050342383       0.533050347691
Lambda-->       0.031167739534       0.031167739512     ... done

.     Cubic    0.066243    -5718.18415582084162    -5718.18415580257260

--------------------------------------------------------------------------------
  Iter                              Commutator    Free_energy(A=E-TS)     DeltaA
#    7                          0.000154352857   -5718.18415582084162  -8.31E-04

Step                       =       0.066242920600
Energy (E)                 =   -5718.086737193139
Entropy (-TS)              =      -0.097418627714
Free energy (A=E-TS)       =   -5718.184155820842
Est. 0K Energy 0.5*(E+A)   =   -5718.135446506991
Residual Non-orthogonality =       0.000000000000
Residual N_electrons       =      -0.000000000012

Spin          Integrated_Ne            Fermi_level     Delta_Fermi_level
   1       397.999999989360        -0.123820958259              8.07E-06
   2       398.000000010735        -0.123820958259              8.07E-06

                           Spin 1           |                 Spin 2           |
     Orb |    H-eigenvalues     Occupancies |    H-eigenvalues     Occupancies |
       1 |    -3.2320732072    1.0000000000 |    -3.2320732071    1.0000000000 | 
                          ------                             ------
     394 |    -0.1303296247    0.8545961737 |    -0.1303296247    0.8545961745 | 
     395 |    -0.1274680028    0.7295656989 |    -0.1274680030    0.7295657092 | 
     396 |    -0.1268822614    0.6969953208 |    -0.1268822616    0.6969953339 | 
     397 |    -0.1264673039    0.6726320656 |    -0.1264673041    0.6726320808 | 
     398 |    -0.1238516871    0.5020904415 |    -0.1238516866    0.5020904053 | 
                 - Gap at zero temperature - |     - Gap at zero temperature -
                  Finite temp. Fermi level   |      Finite temp. Fermi level  
     399 |    -0.1229709190    0.4424290805 |    -0.1229709185    0.4424290483 | 
     400 |    -0.1229330636    0.4398894825 |    -0.1229330641    0.4398895136 | 
     401 |    -0.1218352115    0.3681052244 |    -0.1218352120    0.3681052579 | 
     402 |    -0.1214674007    0.3451467756 |    -0.1214674003    0.3451467517 | 
     403 |    -0.1208395447    0.3076154186 |    -0.1208395444    0.3076153983 | 
                          ------                             ------
     576 |     0.7316197065    0.0000000000 |     0.7316197048    0.0000000000 | 

                            |  Abs_value |  Threshold | Converged
     Delta_Free_energy/atom |   1.85E-05 |   1.00E-06 |        No
     Delta_Energy/atom      |   2.33E-05 |   1.00E-04 |       Yes
     Delta_Entropy/atom     |   4.86E-06 |   1.00E-04 |       Yes
     Commutator             |   1.54E-04 |   1.00E-05 |        No
     Delta_Fermi_level      |   8.07E-06 |   1.00E-03 |       Yes

  Line search of the free energy minimum:
  Step_type        Step             Free_energy   Predicted_free_energy
.   Initial    0.000000    -5718.18415582084162

Performing  Pulay mixing of Hamiltonian with coefficients:
                        Spin 1               Spin 2
               -0.357869420319      -0.357869414671
                0.239260800387       0.239260792408
                0.419206955041       0.419206950767
               -0.359873523636      -0.359873514907
               -0.932976403292      -0.932976388145
                0.355340946753       0.355340947929
                1.636910645067       1.636910626619
Lambda-->       0.020587066411       0.020587066428     ... done

.    Trial1    0.066243    -5718.18523230341725

Performing  Pulay mixing of Hamiltonian with coefficients:
                        Spin 1               Spin 2
               -0.357869420319      -0.357869414671
                0.239260800387       0.239260792408
                0.419206955041       0.419206950767
               -0.359873523636      -0.359873514907
               -0.932976403292      -0.932976388145
                0.355340946753       0.355340947929
                1.636910645067       1.636910626619
Lambda-->       0.020587066411       0.020587066428     ... done

.    Trial2    0.422906    -5718.13804333448388

Performing  Pulay mixing of Hamiltonian with coefficients:
                        Spin 1               Spin 2
               -0.357869420319      -0.357869414671
                0.239260800387       0.239260792408
                0.419206955041       0.419206950767
               -0.359873523636      -0.359873514907
               -0.932976403292      -0.932976388145
                0.355340946753       0.355340947929
                1.636910645067       1.636910626619
Lambda-->       0.020587066411       0.020587066428     ... done

. Quadratic    0.056252    -5718.18539098687143    -5718.18526736652348

--------------------------------------------------------------------------------
  Iter                              Commutator    Free_energy(A=E-TS)     DeltaA
#    8                          0.000113513575   -5718.18539098687143  -1.24E-03

Step                       =       0.056252117236
Energy (E)                 =   -5718.087997806480
Entropy (-TS)              =      -0.097393180306
Free energy (A=E-TS)       =   -5718.185390986871
Est. 0K Energy 0.5*(E+A)   =   -5718.136694396675
Residual Non-orthogonality =       0.000000000000
Residual N_electrons       =       0.000000000087

Spin          Integrated_Ne            Fermi_level     Delta_Fermi_level
   1       398.000000025630        -0.124412354247             -5.91E-04
   2       397.999999973673        -0.124412354247             -5.91E-04

                           Spin 1           |                 Spin 2           |
     Orb |    H-eigenvalues     Occupancies |    H-eigenvalues     Occupancies |
       1 |    -3.2305620839    1.0000000000 |    -3.2305620847    1.0000000000 | 
                          ------                             ------
     394 |    -0.1311275723    0.8614421793 |    -0.1311275722    0.8614421780 | 
     395 |    -0.1280357133    0.7282921844 |    -0.1280357134    0.7282921859 | 
     396 |    -0.1274259826    0.6942485177 |    -0.1274259826    0.6942485201 | 
     397 |    -0.1270122459    0.6698425184 |    -0.1270122460    0.6698425214 | 
     398 |    -0.1244197564    0.5005035590 |    -0.1244197565    0.5005035664 | 
                 - Gap at zero temperature - |     - Gap at zero temperature -
                  Finite temp. Fermi level   |      Finite temp. Fermi level  
     399 |    -0.1235520190    0.4417380523 |    -0.1235520192    0.4417380608 | 
     400 |    -0.1234748709    0.4365675134 |    -0.1234748711    0.4365675220 | 
     401 |    -0.1224065641    0.3668374920 |    -0.1224065634    0.3668374443 | 
     402 |    -0.1220610033    0.3452825073 |    -0.1220610035    0.3452825171 | 
     403 |    -0.1213870449    0.3050771872 |    -0.1213870451    0.3050771972 | 
                          ------                             ------
     576 |     0.7265824650    0.0000000000 |     0.7265824639    0.0000000000 | 

                            |  Abs_value |  Threshold | Converged
     Delta_Free_energy/atom |   2.74E-05 |   1.00E-06 |        No
     Delta_Energy/atom      |   2.80E-05 |   1.00E-04 |       Yes
     Delta_Entropy/atom     |   5.65E-07 |   1.00E-04 |       Yes
     Commutator             |   1.14E-04 |   1.00E-05 |        No
     Delta_Fermi_level      |   5.91E-04 |   1.00E-03 |       Yes

  Line search of the free energy minimum:
  Step_type        Step             Free_energy   Predicted_free_energy
.   Initial    0.000000    -5718.18539098687143

Performing  Pulay mixing of Hamiltonian with coefficients:
                        Spin 1               Spin 2
               -0.398099849871      -0.398099841282
                0.388275887657       0.388275876949
                0.359470009940       0.359470004253
               -0.531162796015      -0.531162782953
               -1.160718014461      -1.160717993651
               -0.056897397094      -0.056897395552
                1.631169433992       1.631169409950
                0.767962725852       0.767962722288
Lambda-->       0.012553567074       0.012553567162     ... done

.    Trial1    0.056252    -5718.18624186374200

Performing  Pulay mixing of Hamiltonian with coefficients:
                        Spin 1               Spin 2
               -0.398099849871      -0.398099841282
                0.388275887657       0.388275876949
                0.359470009940       0.359470004253
               -0.531162796015      -0.531162782953
               -1.160718014461      -1.160717993651
               -0.056897397094      -0.056897395552
                1.631169433992       1.631169409950
                0.767962725852       0.767962722288
Lambda-->       0.012553567074       0.012553567162     ... done

.    Trial2    0.416732    -5718.15069758250866

Performing  Pulay mixing of Hamiltonian with coefficients:
                        Spin 1               Spin 2
               -0.398099849871      -0.398099841282
                0.388275887657       0.388275876949
                0.359470009940       0.359470004253
               -0.531162796015      -0.531162782953
               -1.160718014461      -1.160717993651
               -0.056897397094      -0.056897395552
                1.631169433992       1.631169409950
                0.767962725852       0.767962722288
Lambda-->       0.012553567074       0.012553567162     ... done

. Quadratic    0.055839    -5718.18624530981469    -5718.18624191030267

--------------------------------------------------------------------------------
  Iter                              Commutator    Free_energy(A=E-TS)     DeltaA
#    9                          0.000070713773   -5718.18624530981469  -8.54E-04

Step                       =       0.055839065933
Energy (E)                 =   -5718.088891166899
Entropy (-TS)              =      -0.097354142918
Free energy (A=E-TS)       =   -5718.186245309815
Est. 0K Energy 0.5*(E+A)   =   -5718.137568238357
Residual Non-orthogonality =       0.000000000000
Residual N_electrons       =      -0.000000000003

Spin          Integrated_Ne            Fermi_level     Delta_Fermi_level
   1       398.000000060708        -0.124977431360             -5.65E-04
   2       397.999999939315        -0.124977431360             -5.65E-04

                           Spin 1           |                 Spin 2           |
     Orb |    H-eigenvalues     Occupancies |    H-eigenvalues     Occupancies |
       1 |    -3.2293892887    1.0000000000 |    -3.2293892883    1.0000000000 | 
                          ------                             ------
     393 |    -0.1319076516    0.8682788597 |    -0.1319076517    0.8682788653 | 
     394 |    -0.1316595909    0.8603649538 |    -0.1316595910    0.8603649596 | 
     395 |    -0.1285638257    0.7262971737 |    -0.1285638259    0.7262971833 | 
     396 |    -0.1279615904    0.6925436815 |    -0.1279615896    0.6925436375 | 
     397 |    -0.1275471025    0.6680213270 |    -0.1275471017    0.6680212811 | 
                  Finite temp. Fermi level   |      Finite temp. Fermi level  
     398 |    -0.1249608673    0.4988731627 |    -0.1249608675    0.4988731745 | 
                 - Gap at zero temperature - |     - Gap at zero temperature -
     399 |    -0.1241011531    0.4406684602 |    -0.1241011533    0.4406684719 | 
     400 |    -0.1240163528    0.4349888325 |    -0.1240163530    0.4349888441 | 
     401 |    -0.1229458885    0.3652113468 |    -0.1229458878    0.3652112987 | 
     402 |    -0.1226261713    0.3452880946 |    -0.1226261714    0.3452881052 | 
                          ------                             ------
     576 |     0.7219054509    0.0000000000 |     0.7219054508    0.0000000000 | 

                            |  Abs_value |  Threshold | Converged
     Delta_Free_energy/atom |   1.90E-05 |   1.00E-06 |        No
     Delta_Energy/atom      |   1.99E-05 |   1.00E-04 |       Yes
     Delta_Entropy/atom     |   8.67E-07 |   1.00E-04 |       Yes
     Commutator             |   7.07E-05 |   1.00E-05 |        No
     Delta_Fermi_level      |   5.65E-04 |   1.00E-03 |       Yes

  Line search of the free energy minimum:
  Step_type        Step             Free_energy   Predicted_free_energy
.   Initial    0.000000    -5718.18624530981469

Performing  Pulay mixing of Hamiltonian with coefficients:
                        Spin 1               Spin 2
                0.002830169523       0.002830166040
                0.079670940503       0.079670943976
               -0.070126864860      -0.070126861305
               -0.091118351529      -0.091118356529
               -0.081927650416      -0.081927664346
               -0.539148565231      -0.539148561536
               -0.342579346312      -0.342579329753
                0.835559658053       0.835559658405
                1.206840010268       1.206840005047
Lambda-->       0.002123149434       0.002123149423     ... done

.    Trial1    0.055839    -5718.18659113524791

Performing  Pulay mixing of Hamiltonian with coefficients:
                        Spin 1               Spin 2
                0.002830169523       0.002830166040
                0.079670940503       0.079670943976
               -0.070126864860      -0.070126861305
               -0.091118351529      -0.091118356529
               -0.081927650416      -0.081927664346
               -0.539148565231      -0.539148561536
               -0.342579346312      -0.342579329753
                0.835559658053       0.835559658405
                1.206840010268       1.206840005047
Lambda-->       0.002123149434       0.002123149423     ... done

.    Trial2    0.416476    -5718.18363571025293

Performing  Pulay mixing of Hamiltonian with coefficients:
                        Spin 1               Spin 2
                0.002830169523       0.002830166040
                0.079670940503       0.079670943976
               -0.070126864860      -0.070126861305
               -0.091118351529      -0.091118356529
               -0.081927650416      -0.081927664346
               -0.539148565231      -0.539148561536
               -0.342579346312      -0.342579329753
                0.835559658053       0.835559658405
                1.206840010268       1.206840005047
Lambda-->       0.002123149434       0.002123149423     ... done

. Quadratic    0.117553    -5718.18653496135084    -5718.18672271428204

Performing  Pulay mixing of Hamiltonian with coefficients:
                        Spin 1               Spin 2
                0.002830169523       0.002830166040
                0.079670940503       0.079670943976
               -0.070126864860      -0.070126861305
               -0.091118351529      -0.091118356529
               -0.081927650416      -0.081927664346
               -0.539148565231      -0.539148561536
               -0.342579346312      -0.342579329753
                0.835559658053       0.835559658405
                1.206840010268       1.206840005047
Lambda-->       0.002123149434       0.002123149423     ... done

.     Cubic    0.077524    -5718.18659279867279    -5718.18661802405404

--------------------------------------------------------------------------------
  Iter                              Commutator    Free_energy(A=E-TS)     DeltaA
#   10                          0.000032546508   -5718.18659279867279  -3.47E-04

Step                       =       0.077523979721
Energy (E)                 =   -5718.089328302759
Entropy (-TS)              =      -0.097264495917
Free energy (A=E-TS)       =   -5718.186592798673
Est. 0K Energy 0.5*(E+A)   =   -5718.137960550715
Residual Non-orthogonality =       0.000000000000
Residual N_electrons       =      -0.000000000003

Spin          Integrated_Ne            Fermi_level     Delta_Fermi_level
   1       398.000000009586        -0.125796386575             -8.19E-04
   2       397.999999990439        -0.125796386575             -8.19E-04

                           Spin 1           |                 Spin 2           |
     Orb |    H-eigenvalues     Occupancies |    H-eigenvalues     Occupancies |
       1 |    -3.2276665235    1.0000000000 |    -3.2276665235    1.0000000000 | 
                          ------                             ------
     393 |    -0.1329165809    0.8740795319 |    -0.1329165811    0.8740795391 | 
     394 |    -0.1324681865    0.8600259430 |    -0.1324681858    0.8600259205 | 
     395 |    -0.1293134014    0.7225281775 |    -0.1293134007    0.7225281410 | 
     396 |    -0.1288013768    0.6937493375 |    -0.1288013770    0.6937493527 | 
     397 |    -0.1283118235    0.6647403872 |    -0.1283118238    0.6647404033 | 
                  Finite temp. Fermi level   |      Finite temp. Fermi level  
     398 |    -0.1257585316    0.4974247870 |    -0.1257585319    0.4974248059 | 
                 - Gap at zero temperature - |     - Gap at zero temperature -
     399 |    -0.1248914135    0.4387447644 |    -0.1248914137    0.4387447833 | 
     400 |    -0.1248357690    0.4350196650 |    -0.1248357684    0.4350196218 | 
     401 |    -0.1237194508    0.3623525158 |    -0.1237194511    0.3623525340 | 
     402 |    -0.1234091830    0.3430803650 |    -0.1234091833    0.3430803829 | 
                          ------                             ------
     576 |     0.7150454502    0.0000000000 |     0.7150454497    0.0000000000 | 

                            |  Abs_value |  Threshold | Converged
     Delta_Free_energy/atom |   7.72E-06 |   1.00E-06 |        No
     Delta_Energy/atom      |   9.71E-06 |   1.00E-04 |       Yes
     Delta_Entropy/atom     |   1.99E-06 |   1.00E-04 |       Yes
     Commutator             |   3.25E-05 |   1.00E-05 |        No
     Delta_Fermi_level      |   8.19E-04 |   1.00E-03 |       Yes
Finished EDFT density kernel iterations (  10)


Writing density kernel to file "Pd_44.dkn" ... done

Writing Hamiltonian to file "Pd_44.ham" ... done


>>> Density kernel optimised for the current NGWF basis:
     ~~~~~~~~~~~~~~~~~~~~~~~~~~~~~~~~~~~~~~~~~~~~~~~~~~~~~~~~~~~
     Total free energy           =  -5.71818659279867E+03  Eh
     [H,K] commutator            =   3.2547E-05
     ~~~~~~~~~~~~~~~~~~~~~~~~~~~~~~~~~~~~~~~~~~~~~~~~~~~~~~~~~~~


################################################################################
########################### NGWF CG iteration  002 #############################
################################################################################
****** Reciprocal space K.E. preconditioning with k_zero =  3.0000 a0^-1 *******

>>> Checking for convergence of NGWFs:   NOT CONVERGED
  ========================================================================
         NGWF RMS gradient =  1.2092E-04 >  2.0000E-06  | above tolerance
  ========================================================================

>>> Improving NGWFs using line search:
============ Calculation of NGWF S^-1 using Hotelling algorithm ================ 
         Iteration  |  Frobenius norm and Maximum abs value    (of I-S*S_n^-1)   
               1       0.20355061E+00     0.81752319E-02
               2       0.86571313E-03     0.28746390E-04
               3       0.58718417E-07     0.19254704E-08
               4       0.28140920E-12     0.28421709E-13
================================================================================
    Initial Ne1:     397.99657718
    Initial Ne2:     397.99657716
      Final Ne1:     398.00000001
      Final Ne2:     397.99999999
============ Calculation of NGWF S^-1 using Hotelling algorithm ================ 
         Iteration  |  Frobenius norm and Maximum abs value    (of I-S*S_n^-1)   
               1       0.37542901E+00     0.14968350E-01
               2       0.25236601E-02     0.76634800E-04
               3       0.50381451E-06     0.16404651E-07
               4       0.30080356E-12     0.53290705E-13
================================================================================
------------------------------- NGWF line search -------------------------------
RMS gradient                =       0.00012091712318
Trial step length           =               0.387452
Gradient along search dir.  =         -0.25467412009
Functional at step 0        =   -5718.18659279867279
Functional at step 1        =   -5718.26784187930025
Functional predicted        =   -5718.32628563156777
Selected quadratic step     =               1.097032
Conjugate gradients coeff.  =               0.239678
--------------------------- NGWF line search finished --------------------------
                                               
Writing NGWFs to file "Pd_44.tightbox_ngwfs"....  done

>>> Optimising kernel for current NGWFs:

--------------------------- Ensemble-DFT optimisation --------------------------
Running ScaLAPACK on   30 processor(s).

--------------------------------------------------------------------------------
  Iter                              Commutator    Free_energy(A=E-TS)     DeltaA
#    0                          0.000172016752   -5718.32644208924648  -1.40E-01

Step                       =       0.381966011250
Energy (E)                 =   -5718.229177593333
Entropy (-TS)              =      -0.097264495917
Free energy (A=E-TS)       =   -5718.326442089246
Est. 0K Energy 0.5*(E+A)   =   -5718.277809841289
Residual Non-orthogonality =       0.000000000000
Residual N_electrons       =      -0.000000000003

Spin          Integrated_Ne            Fermi_level     Delta_Fermi_level
   1       398.000000009586        -0.125796386575              9.00E+99
   2       397.999999990439        -0.125796386575              9.00E+99

                           Spin 1           |                 Spin 2           |
     Orb |    H-eigenvalues     Occupancies |    H-eigenvalues     Occupancies |
       1 |    -3.2276665235    1.0000000000 |    -3.2276665235    1.0000000000 | 
                          ------                             ------
     393 |    -0.1329165809    0.8740795319 |    -0.1329165811    0.8740795391 | 
     394 |    -0.1324681865    0.8600259430 |    -0.1324681858    0.8600259205 | 
     395 |    -0.1293134014    0.7225281775 |    -0.1293134007    0.7225281410 | 
     396 |    -0.1288013768    0.6937493375 |    -0.1288013770    0.6937493527 | 
     397 |    -0.1283118235    0.6647403872 |    -0.1283118238    0.6647404033 | 
                  Finite temp. Fermi level   |      Finite temp. Fermi level  
     398 |    -0.1257585316    0.4974247870 |    -0.1257585319    0.4974248059 | 
                 - Gap at zero temperature - |     - Gap at zero temperature -
     399 |    -0.1248914135    0.4387447644 |    -0.1248914137    0.4387447833 | 
     400 |    -0.1248357690    0.4350196650 |    -0.1248357684    0.4350196218 | 
     401 |    -0.1237194508    0.3623525158 |    -0.1237194511    0.3623525340 | 
     402 |    -0.1234091830    0.3430803650 |    -0.1234091833    0.3430803829 | 
                          ------                             ------
     576 |     0.7150454502    0.0000000000 |     0.7150454497    0.0000000000 | 

                            |  Abs_value |  Threshold | Converged
     Delta_Free_energy/atom |   3.11E-03 |   1.00E-06 |        No
     Delta_Energy/atom      |   3.11E-03 |   1.00E-04 |        No
     Delta_Entropy/atom     |     n.a.   |   1.00E-03 |      n.a.
     Commutator             |   1.72E-04 |   1.00E-05 |        No
     Delta_Fermi_level      |     n.a.   |   1.00E-03 |      n.a.

  Line search of the free energy minimum:
  Step_type        Step             Free_energy   Predicted_free_energy
.   Initial    0.000000    -5718.32644208924648

Performing  Pulay mixing of Hamiltonian with coefficients:
                        Spin 1               Spin 2
                1.000000000000       1.000000000000
Lambda-->       0.150500239960       0.150500238990     ... done

.    Trial1    0.381966    -5718.27942527004052

Performing  Pulay mixing of Hamiltonian with coefficients:
                        Spin 1               Spin 2
                1.000000000000       1.000000000000
Lambda-->       0.150500239960       0.150500238990     ... done

.    Trial2    0.145898    -5718.31663328278319

Performing  Pulay mixing of Hamiltonian with coefficients:
                        Spin 1               Spin 2
                1.000000000000       1.000000000000
Lambda-->       0.150500239960       0.150500238990     ... done

.    Trial3    0.055728    -5718.31884488432388

Performing  Pulay mixing of Hamiltonian with coefficients:
                        Spin 1               Spin 2
                1.000000000000       1.000000000000
Lambda-->       0.150500239960       0.150500238990     ... done

.     Cubic    0.171901    -5718.31479733762080    -5718.31671394919613

Performing  Pulay mixing of Hamiltonian with coefficients:
                        Spin 1               Spin 2
                1.000000000000       1.000000000000
Lambda-->       0.150500239960       0.150500238990     ... done

.    Trial5    0.000557    -5718.31708926862211

Performing  Pulay mixing of Hamiltonian with coefficients:
                        Spin 1               Spin 2
                1.000000000000       1.000000000000
Lambda-->       0.150500239960       0.150500238990     ... done

.  NoMinFnd    0.055728    -5718.31884488432388

--------------------------------------------------------------------------------
  Iter                              Commutator    Free_energy(A=E-TS)     DeltaA
#    1                          0.000126056584   -5718.31884488432388   7.60E-03

Step                       =       0.055728090001
Energy (E)                 =   -5718.221464253209
Entropy (-TS)              =      -0.097380631023
Free energy (A=E-TS)       =   -5718.318844884324
Est. 0K Energy 0.5*(E+A)   =   -5718.270154568767
Residual Non-orthogonality =       0.000000000000
Residual N_electrons       =       0.000000000092

Spin          Integrated_Ne            Fermi_level     Delta_Fermi_level
   1       398.000000044634        -0.124948199519              8.48E-04
   2       397.999999954628        -0.124948199519              8.48E-04

                           Spin 1           |                 Spin 2           |
     Orb |    H-eigenvalues     Occupancies |    H-eigenvalues     Occupancies |
       1 |    -3.2260599091    1.0000000000 |    -3.2260599093    1.0000000000 | 
                          ------                             ------
     393 |    -0.1320290344    0.8728959728 |    -0.1320290344    0.8728959719 | 
     394 |    -0.1316394770    0.8606627658 |    -0.1316394770    0.8606627649 | 
     395 |    -0.1284262064    0.7203951132 |    -0.1284262055    0.7203950597 | 
     396 |    -0.1279068045    0.6910610748 |    -0.1279068054    0.6910611281 | 
     397 |    -0.1274230541    0.6622748519 |    -0.1274230541    0.6622748500 | 
                  Finite temp. Fermi level   |      Finite temp. Fermi level  
     398 |    -0.1248343122    0.4922529747 |    -0.1248343122    0.4922529725 | 
                 - Gap at zero temperature - |     - Gap at zero temperature -
     399 |    -0.1240691585    0.4404831680 |    -0.1240691585    0.4404831658 | 
     400 |    -0.1239409293    0.4319021455 |    -0.1239409283    0.4319020802 | 
     401 |    -0.1228537627    0.3612528905 |    -0.1228537627    0.3612528884 | 
     402 |    -0.1226403382    0.3479626581 |    -0.1226403382    0.3479626560 | 
                          ------                             ------
     576 |     0.7118736989    0.0000000000 |     0.7118736990    0.0000000000 | 

                            |  Abs_value |  Threshold | Converged
     Delta_Free_energy/atom |   1.69E-04 |   1.00E-06 |        No
     Delta_Energy/atom      |   1.71E-04 |   1.00E-04 |        No
     Delta_Entropy/atom     |   2.58E-06 |   1.00E-04 |       Yes
     Commutator             |   1.26E-04 |   1.00E-05 |        No
     Delta_Fermi_level      |   8.48E-04 |   1.00E-03 |       Yes

  Line search of the free energy minimum:
  Step_type        Step             Free_energy   Predicted_free_energy
.   Initial    0.000000    -5718.31884488432388

Performing  Pulay mixing of Hamiltonian with coefficients:
                        Spin 1               Spin 2
                1.000000000000       1.000000000000
Lambda-->       0.070306692545       0.070306692202     ... done

.    Trial1    0.055728    -5718.31964615368179

Performing  Pulay mixing of Hamiltonian with coefficients:
                        Spin 1               Spin 2
                1.000000000000       1.000000000000
Lambda-->       0.070306692545       0.070306692202     ... done

.    Trial2    0.416408    -5718.30779087023984

Performing  Pulay mixing of Hamiltonian with coefficients:
                        Spin 1               Spin 2
                1.000000000000       1.000000000000
Lambda-->       0.070306692545       0.070306692202     ... done

. Quadratic    0.091224    -5718.31978955250088    -5718.31978911409806

--------------------------------------------------------------------------------
  Iter                              Commutator    Free_energy(A=E-TS)     DeltaA
#    2                          0.000116639680   -5718.31978955250088  -9.45E-04

Step                       =       0.091223980388
Energy (E)                 =   -5718.222388695578
Entropy (-TS)              =      -0.097400856950
Free energy (A=E-TS)       =   -5718.319789552501
Est. 0K Energy 0.5*(E+A)   =   -5718.271089124039
Residual Non-orthogonality =       0.000000000000
Residual N_electrons       =      -0.000000000027

Spin          Integrated_Ne            Fermi_level     Delta_Fermi_level
   1       397.999999969466        -0.124143514066              8.05E-04
   2       398.000000030751        -0.124143514066              8.05E-04

                           Spin 1           |                 Spin 2           |
     Orb |    H-eigenvalues     Occupancies |    H-eigenvalues     Occupancies |
       1 |    -3.2258873657    1.0000000000 |    -3.2258873654    1.0000000000 | 
                          ------                             ------
     393 |    -0.1313153378    0.8756177427 |    -0.1313153379    0.8756177432 | 
     394 |    -0.1307211250    0.8569119608 |    -0.1307211250    0.8569119623 | 
     395 |    -0.1276200102    0.7203122967 |    -0.1276200104    0.7203123066 | 
     396 |    -0.1270705210    0.6892223613 |    -0.1270705212    0.6892223732 | 
     397 |    -0.1265661018    0.6590864086 |    -0.1265661021    0.6590864225 | 
                  Finite temp. Fermi level   |      Finite temp. Fermi level  
     398 |    -0.1240126847    0.4911007399 |    -0.1240126850    0.4911007629 | 
                 - Gap at zero temperature - |     - Gap at zero temperature -
     399 |    -0.1232427552    0.4390271725 |    -0.1232427556    0.4390271975 | 
     400 |    -0.1231355788    0.4318577449 |    -0.1231355783    0.4318577072 | 
     401 |    -0.1220262460    0.3598205421 |    -0.1220262464    0.3598205688 | 
     402 |    -0.1217190950    0.3408016285 |    -0.1217190954    0.3408016554 | 
                          ------                             ------
     576 |     0.7089681937    0.0000000000 |     0.7089681939    0.0000000000 | 

                            |  Abs_value |  Threshold | Converged
     Delta_Free_energy/atom |   2.10E-05 |   1.00E-06 |        No
     Delta_Energy/atom      |   2.05E-05 |   1.00E-04 |       Yes
     Delta_Entropy/atom     |   4.49E-07 |   1.00E-04 |       Yes
     Commutator             |   1.17E-04 |   1.00E-05 |        No
     Delta_Fermi_level      |   8.05E-04 |   1.00E-03 |       Yes

  Line search of the free energy minimum:
  Step_type        Step             Free_energy   Predicted_free_energy
.   Initial    0.000000    -5718.31978955250088

Performing  Pulay mixing of Hamiltonian with coefficients:
                        Spin 1               Spin 2
                0.304688252112       0.304688244059
                0.695311747888       0.695311755941
Lambda-->       0.059810705397       0.059810704779     ... done

.    Trial1    0.091224    -5718.31807129065965

Performing  Pulay mixing of Hamiltonian with coefficients:
                        Spin 1               Spin 2
                0.304688252112       0.304688244059
                0.695311747888       0.695311755941
Lambda-->       0.059810705397       0.059810704779     ... done

.    Trial2    0.034844    -5718.32002190185722

Performing  Pulay mixing of Hamiltonian with coefficients:
                        Spin 1               Spin 2
                0.304688252112       0.304688244059
                0.695311747888       0.695311755941
Lambda-->       0.059810705397       0.059810704779     ... done

. Quadratic    0.024793    -5718.32004916181450    -5718.32006760753484

--------------------------------------------------------------------------------
  Iter                              Commutator    Free_energy(A=E-TS)     DeltaA
#    3                          0.000102670162   -5718.32004916181450  -2.60E-04

Step                       =       0.024792676715
Energy (E)                 =   -5718.222651453360
Entropy (-TS)              =      -0.097397708506
Free energy (A=E-TS)       =   -5718.320049161814
Est. 0K Energy 0.5*(E+A)   =   -5718.271350307587
Residual Non-orthogonality =       0.000000000000
Residual N_electrons       =      -0.000000000052

Spin          Integrated_Ne            Fermi_level     Delta_Fermi_level
   1       397.999999973484        -0.124187062602             -4.35E-05
   2       398.000000026931        -0.124187062602             -4.35E-05

                           Spin 1           |                 Spin 2           |
     Orb |    H-eigenvalues     Occupancies |    H-eigenvalues     Occupancies |
       1 |    -3.2258460631    1.0000000000 |    -3.2258460632    1.0000000000 | 
                          ------                             ------
     393 |    -0.1313302213    0.8747657167 |    -0.1313302223    0.8747657453 | 
     394 |    -0.1307925490    0.8578395172 |    -0.1307925490    0.8578395159 | 
     395 |    -0.1276616095    0.7202054267 |    -0.1276616083    0.7202053606 | 
     396 |    -0.1271264687    0.6899445958 |    -0.1271264694    0.6899446349 | 
     397 |    -0.1266161943    0.6594864080 |    -0.1266161950    0.6594864470 | 
                  Finite temp. Fermi level   |      Finite temp. Fermi level  
     398 |    -0.1240557536    0.4910681173 |    -0.1240557540    0.4910681488 | 
                 - Gap at zero temperature - |     - Gap at zero temperature -
     399 |    -0.1232874498    0.4391039781 |    -0.1232874502    0.4391040057 | 
     400 |    -0.1231700263    0.4312502131 |    -0.1231700258    0.4312501762 | 
     401 |    -0.1220751137    0.3601540264 |    -0.1220751141    0.3601540470 | 
     402 |    -0.1217836523    0.3420871188 |    -0.1217836527    0.3420871377 | 
                          ------                             ------
     576 |     0.7091626100    0.0000000000 |     0.7091626103    0.0000000000 | 

                            |  Abs_value |  Threshold | Converged
     Delta_Free_energy/atom |   5.77E-06 |   1.00E-06 |        No
     Delta_Energy/atom      |   5.84E-06 |   1.00E-04 |       Yes
     Delta_Entropy/atom     |   7.00E-08 |   1.00E-04 |       Yes
     Commutator             |   1.03E-04 |   1.00E-05 |        No
     Delta_Fermi_level      |   4.35E-05 |   1.00E-03 |       Yes

  Line search of the free energy minimum:
  Step_type        Step             Free_energy   Predicted_free_energy
.   Initial    0.000000    -5718.32004916181450

Performing  Pulay mixing of Hamiltonian with coefficients:
                        Spin 1               Spin 2
               -2.068334828597      -2.068334789938
                0.235390726749       0.235390729685
                2.832944101848       2.832944060253
Lambda-->       0.031435766219       0.031435765527     ... done

.    Trial1    0.024793    -5718.32135476045642

Performing  Pulay mixing of Hamiltonian with coefficients:
                        Spin 1               Spin 2
               -2.068334828597      -2.068334789938
                0.235390726749       0.235390729685
                2.832944101848       2.832944060253
Lambda-->       0.031435766219       0.031435765527     ... done

.    Trial2    0.397289    -5718.26953578582652

Performing  Pulay mixing of Hamiltonian with coefficients:
                        Spin 1               Spin 2
               -2.068334828597      -2.068334789938
                0.235390726749       0.235390729685
                2.832944101848       2.832944060253
Lambda-->       0.031435766219       0.031435765527     ... done

. Quadratic    0.066944    -5718.32110634709716    -5718.32221238884722

Performing  Pulay mixing of Hamiltonian with coefficients:
                        Spin 1               Spin 2
               -2.068334828597      -2.068334789938
                0.235390726749       0.235390729685
                2.832944101848       2.832944060253
Lambda-->       0.031435766219       0.031435765527     ... done

.     Cubic    0.041987    -5718.32141745956142    -5718.32160738472885

--------------------------------------------------------------------------------
  Iter                              Commutator    Free_energy(A=E-TS)     DeltaA
#    4                          0.000067675086   -5718.32141745956142  -1.37E-03

Step                       =       0.041987177992
Energy (E)                 =   -5718.223945512930
Entropy (-TS)              =      -0.097471946609
Free energy (A=E-TS)       =   -5718.321417459561
Est. 0K Energy 0.5*(E+A)   =   -5718.272681486245
Residual Non-orthogonality =       0.000000000000
Residual N_electrons       =       0.000000000022

Spin          Integrated_Ne            Fermi_level     Delta_Fermi_level
   1       397.999999987452        -0.122448792275              1.74E-03
   2       398.000000012369        -0.122448792275              1.74E-03

                           Spin 1           |                 Spin 2           |
     Orb |    H-eigenvalues     Occupancies |    H-eigenvalues     Occupancies |
       1 |    -3.2251079064    1.0000000000 |    -3.2251079069    1.0000000000 | 
                          ------                             ------
     393 |    -0.1296765049    0.8772646557 |    -0.1296765049    0.8772646553 | 
     394 |    -0.1289292132    0.8536384871 |    -0.1289292123    0.8536384545 | 
     395 |    -0.1258911712    0.7184381297 |    -0.1258911703    0.7184380807 | 
     396 |    -0.1253555898    0.6880432125 |    -0.1253555899    0.6880432174 | 
     397 |    -0.1247875156    0.6539402907 |    -0.1247875167    0.6539403558 | 
                  Finite temp. Fermi level   |      Finite temp. Fermi level  
     398 |    -0.1222579953    0.4870231745 |    -0.1222579955    0.4870231849 | 
                 - Gap at zero temperature - |     - Gap at zero temperature -
     399 |    -0.1215039351    0.4360740135 |    -0.1215039362    0.4360740892 | 
     400 |    -0.1214082010    0.4296787798 |    -0.1214082002    0.4296787272 | 
     401 |    -0.1203022034    0.3579847214 |    -0.1203022036    0.3579847337 | 
     402 |    -0.1199124620    0.3339937452 |    -0.1199124622    0.3339937576 | 
                          ------                             ------
     576 |     0.7027433453    0.0000000000 |     0.7027433452    0.0000000000 | 

                            |  Abs_value |  Threshold | Converged
     Delta_Free_energy/atom |   3.04E-05 |   1.00E-06 |        No
     Delta_Energy/atom      |   2.88E-05 |   1.00E-04 |       Yes
     Delta_Entropy/atom     |   1.65E-06 |   1.00E-04 |       Yes
     Commutator             |   6.77E-05 |   1.00E-05 |        No
     Delta_Fermi_level      |   1.74E-03 |   1.00E-03 |        No

  Line search of the free energy minimum:
  Step_type        Step             Free_energy   Predicted_free_energy
.   Initial    0.000000    -5718.32141745956142

Performing  Pulay mixing of Hamiltonian with coefficients:
                        Spin 1               Spin 2
               -0.736655669901      -0.736655650979
               -0.182428608300      -0.182428602728
                1.038831970055       1.038831957277
                0.880252308146       0.880252296429
Lambda-->       0.019123620714       0.019123620829     ... done

.    Trial1    0.041987    -5718.32160774337626

Performing  Pulay mixing of Hamiltonian with coefficients:
                        Spin 1               Spin 2
               -0.736655669901      -0.736655650979
               -0.182428608300      -0.182428602728
                1.038831970055       1.038831957277
                0.880252308146       0.880252296429
Lambda-->       0.019123620714       0.019123620829     ... done

.    Trial2    0.407916    -5718.31687096150108

Performing  Pulay mixing of Hamiltonian with coefficients:
                        Spin 1               Spin 2
               -0.736655669901      -0.736655650979
               -0.182428608300      -0.182428602728
                1.038831970055       1.038831957277
                0.880252308146       0.880252296429
Lambda-->       0.019123620714       0.019123620829     ... done

. Quadratic    0.073883    -5718.32159327406316    -5718.32165133052240

Performing  Pulay mixing of Hamiltonian with coefficients:
                        Spin 1               Spin 2
               -0.736655669901      -0.736655650979
               -0.182428608300      -0.182428602728
                1.038831970055       1.038831957277
                0.880252308146       0.880252296429
Lambda-->       0.019123620714       0.019123620829     ... done

.     Cubic    0.054222    -5718.32161117735359    -5718.32161746346537

--------------------------------------------------------------------------------
  Iter                              Commutator    Free_energy(A=E-TS)     DeltaA
#    5                          0.000058997543   -5718.32161117735359  -1.94E-04

Step                       =       0.054222387283
Energy (E)                 =   -5718.224109754808
Entropy (-TS)              =      -0.097501422530
Free energy (A=E-TS)       =   -5718.321611177354
Est. 0K Energy 0.5*(E+A)   =   -5718.272860466081
Residual Non-orthogonality =       0.000000000000
Residual N_electrons       =       0.000000000015

Spin          Integrated_Ne            Fermi_level     Delta_Fermi_level
   1       397.999999985658        -0.122098941323              3.50E-04
   2       398.000000014216        -0.122098941323              3.50E-04

                           Spin 1           |                 Spin 2           |
     Orb |    H-eigenvalues     Occupancies |    H-eigenvalues     Occupancies |
       1 |    -3.2250810643    1.0000000000 |    -3.2250810645    1.0000000000 | 
                          ------                             ------
     393 |    -0.1293503171    0.8779562819 |    -0.1293503172    0.8779562848 | 
     394 |    -0.1285606689    0.8530018037 |    -0.1285606690    0.8530018064 | 
     395 |    -0.1255247836    0.7175269756 |    -0.1255247836    0.7175269754 | 
     396 |    -0.1249938321    0.6873473490 |    -0.1249938330    0.6873474028 | 
     397 |    -0.1244236571    0.6530771923 |    -0.1244236571    0.6530771903 | 
                  Finite temp. Fermi level   |      Finite temp. Fermi level  
     398 |    -0.1218925649    0.4859640910 |    -0.1218925648    0.4859640841 | 
                 - Gap at zero temperature - |     - Gap at zero temperature -
     399 |    -0.1211409549    0.4351956465 |    -0.1211409548    0.4351956383 | 
     400 |    -0.1210685968    0.4303622007 |    -0.1210685966    0.4303621925 | 
     401 |    -0.1199346437    0.3568779549 |    -0.1199346435    0.3568779453 | 
     402 |    -0.1195534632    0.3334402578 |    -0.1195534631    0.3334402479 | 
                          ------                             ------
     576 |     0.7003248984    0.0000000000 |     0.7003248990    0.0000000000 | 

                            |  Abs_value |  Threshold | Converged
     Delta_Free_energy/atom |   4.30E-06 |   1.00E-06 |        No
     Delta_Energy/atom      |   3.65E-06 |   1.00E-04 |       Yes
     Delta_Entropy/atom     |   6.55E-07 |   1.00E-04 |       Yes
     Commutator             |   5.90E-05 |   1.00E-05 |        No
     Delta_Fermi_level      |   3.50E-04 |   1.00E-03 |       Yes

  Line search of the free energy minimum:
  Step_type        Step             Free_energy   Predicted_free_energy
.   Initial    0.000000    -5718.32161117735359

Performing  Pulay mixing of Hamiltonian with coefficients:
                        Spin 1               Spin 2
               -0.434293199585      -0.434293196298
                0.078455295872       0.078455288079
                0.504073639578       0.504073649338
                0.033408610787       0.033408635984
                0.818355653348       0.818355622898
Lambda-->       0.017754181032       0.017754181247     ... done

.    Trial1    0.054222    -5718.32162396714830

Performing  Pulay mixing of Hamiltonian with coefficients:
                        Spin 1               Spin 2
               -0.434293199585      -0.434293196298
                0.078455295872       0.078455288079
                0.504073639578       0.504073649338
                0.033408610787       0.033408635984
                0.818355653348       0.818355622898
Lambda-->       0.017754181032       0.017754181247     ... done

.    Trial2    0.415477    -5718.31409769485435

Performing  Pulay mixing of Hamiltonian with coefficients:
                        Spin 1               Spin 2
               -0.434293199585      -0.434293196298
                0.078455295872       0.078455288079
                0.504073639578       0.504073649338
                0.033408610787       0.033408635984
                0.818355653348       0.818355622898
Lambda-->       0.017754181032       0.017754181247     ... done

. Quadratic    0.029437    -5718.32164451033168    -5718.32165512049869

--------------------------------------------------------------------------------
  Iter                              Commutator    Free_energy(A=E-TS)     DeltaA
#    6                          0.000056743319   -5718.32164451033168  -3.33E-05

Step                       =       0.029436855926
Energy (E)                 =   -5718.224153113189
Entropy (-TS)              =      -0.097491397148
Free energy (A=E-TS)       =   -5718.321644510332
Est. 0K Energy 0.5*(E+A)   =   -5718.272898811761
Residual Non-orthogonality =       0.000000000000
Residual N_electrons       =      -0.000000000008

Spin          Integrated_Ne            Fermi_level     Delta_Fermi_level
   1       397.999999898061        -0.122084293254              1.46E-05
   2       398.000000102001        -0.122084293254              1.46E-05

                           Spin 1           |                 Spin 2           |
     Orb |    H-eigenvalues     Occupancies |    H-eigenvalues     Occupancies |
       1 |    -3.2251738471    1.0000000000 |    -3.2251738466    1.0000000000 | 
                          ------                             ------
     393 |    -0.1293326815    0.8778691487 |    -0.1293326824    0.8778691746 | 
     394 |    -0.1285393336    0.8527734857 |    -0.1285393335    0.8527734823 | 
     395 |    -0.1255208931    0.7181199125 |    -0.1255208929    0.7181199010 | 
     396 |    -0.1249896289    0.6879578200 |    -0.1249896296    0.6879578627 | 
     397 |    -0.1244062518    0.6529071815 |    -0.1244062525    0.6529072254 | 
                  Finite temp. Fermi level   |      Finite temp. Fermi level  
     398 |    -0.1218876195    0.4866236609 |    -0.1218876201    0.4866237031 | 
                 - Gap at zero temperature - |     - Gap at zero temperature -
     399 |    -0.1211247884    0.4350940841 |    -0.1211247890    0.4350941238 | 
     400 |    -0.1210456179    0.4298065467 |    -0.1210456176    0.4298065220 | 
     401 |    -0.1199281513    0.3573874807 |    -0.1199281509    0.3573874550 | 
     402 |    -0.1195102610    0.3317155454 |    -0.1195102616    0.3317155777 | 
                          ------                             ------
     576 |     0.6998715328    0.0000000000 |     0.6998715335    0.0000000000 | 

                            |  Abs_value |  Threshold | Converged
     Delta_Free_energy/atom |   7.41E-07 |   1.00E-06 |       Yes
     Delta_Energy/atom      |   9.64E-07 |   1.00E-04 |       Yes
     Delta_Entropy/atom     |   2.23E-07 |   1.00E-04 |       Yes
     Commutator             |   5.67E-05 |   1.00E-05 |        No
     Delta_Fermi_level      |   1.46E-05 |   1.00E-03 |       Yes

  Line search of the free energy minimum:
  Step_type        Step             Free_energy   Predicted_free_energy
.   Initial    0.000000    -5718.32164451033168

Performing  Pulay mixing of Hamiltonian with coefficients:
                        Spin 1               Spin 2
                2.590223087531       2.590223174128
                2.163360244450       2.163360362721
               -4.423214568841      -4.423214710835
               -7.496878414469      -7.496878761889
               -0.851526306412      -0.851526254831
                9.018035957742       9.018036190706
Lambda-->       0.006861033303       0.006861034512     ... done

.    Trial1    0.029437    -5718.32189495115199

Performing  Pulay mixing of Hamiltonian with coefficients:
                        Spin 1               Spin 2
                2.590223087531       2.590223174128
                2.163360244450       2.163360362721
               -4.423214568842      -4.423214710835
               -7.496878414469      -7.496878761889
               -0.851526306412      -0.851526254831
                9.018035957742       9.018036190706
Lambda-->       0.006861033303       0.006861034512     ... done

.    Trial2    0.400159    -5718.31560967833138

Performing  Pulay mixing of Hamiltonian with coefficients:
                        Spin 1               Spin 2
                2.590223087531       2.590223174128
                2.163360244450       2.163360362721
               -4.423214568841      -4.423214710835
               -7.496878414469      -7.496878761889
               -0.851526306412      -0.851526254831
                9.018035957742       9.018036190706
Lambda-->       0.006861033303       0.006861034512     ... done

. Quadratic    0.081572    -5718.32194623724445    -5718.32206790193231

--------------------------------------------------------------------------------
  Iter                              Commutator    Free_energy(A=E-TS)     DeltaA
#    7                          0.000032770726   -5718.32194623724445  -3.02E-04

Step                       =       0.081572225036
Energy (E)                 =   -5718.224326746458
Entropy (-TS)              =      -0.097619490838
Free energy (A=E-TS)       =   -5718.321946237244
Est. 0K Energy 0.5*(E+A)   =   -5718.273136491851
Residual Non-orthogonality =       0.000000000000
Residual N_electrons       =      -0.000000000052

Spin          Integrated_Ne            Fermi_level     Delta_Fermi_level
   1       397.999999776884        -0.121940562265              1.44E-04
   2       398.000000223539        -0.121940562265              1.44E-04

                           Spin 1           |                 Spin 2           |
     Orb |    H-eigenvalues     Occupancies |    H-eigenvalues     Occupancies |
       1 |    -3.2261526637    1.0000000000 |    -3.2261526634    1.0000000000 | 
                          ------                             ------
     393 |    -0.1291896576    0.8778897770 |    -0.1291896584    0.8778897994 | 
     394 |    -0.1283714734    0.8519472141 |    -0.1283714742    0.8519472404 | 
     395 |    -0.1253781024    0.7181717053 |    -0.1253781032    0.7181717472 | 
     396 |    -0.1248177008    0.6863082960 |    -0.1248177016    0.6863083405 | 
     397 |    -0.1242457731    0.6518736847 |    -0.1242457738    0.6518737315 | 
                  Finite temp. Fermi level   |      Finite temp. Fermi level  
     398 |    -0.1217363354    0.4861102137 |    -0.1217363362    0.4861102650 | 
                 - Gap at zero temperature - |     - Gap at zero temperature -
     399 |    -0.1209790879    0.4349623616 |    -0.1209790886    0.4349624119 | 
     400 |    -0.1208895610    0.4289847421 |    -0.1208895608    0.4289847290 | 
     401 |    -0.1197822756    0.3572534625 |    -0.1197822754    0.3572534501 | 
     402 |    -0.1193631582    0.3315121809 |    -0.1193631580    0.3315121688 | 
                          ------                             ------
     576 |     0.6866770385    0.0000000000 |     0.6866770395    0.0000000000 | 

                            |  Abs_value |  Threshold | Converged
     Delta_Free_energy/atom |   6.71E-06 |   1.00E-06 |        No
     Delta_Energy/atom      |   3.86E-06 |   1.00E-04 |       Yes
     Delta_Entropy/atom     |   2.85E-06 |   1.00E-04 |       Yes
     Commutator             |   3.28E-05 |   1.00E-05 |        No
     Delta_Fermi_level      |   1.44E-04 |   1.00E-03 |       Yes

  Line search of the free energy minimum:
  Step_type        Step             Free_energy   Predicted_free_energy
.   Initial    0.000000    -5718.32194623724445

Performing  Pulay mixing of Hamiltonian with coefficients:
                        Spin 1               Spin 2
                0.561345742315       0.561345694858
                0.966538721711       0.966538758997
               -1.164008980839      -1.164008955645
               -2.852263202500      -2.852263280963
                0.011354526224       0.011354569205
                2.297657321391       2.297657235078
                1.179375871697       1.179375978470
Lambda-->       0.002263837560       0.002263837994     ... done

.    Trial1    0.081572    -5718.32177164459881

Performing  Pulay mixing of Hamiltonian with coefficients:
                        Spin 1               Spin 2
                0.561345742315       0.561345694858
                0.966538721711       0.966538758997
               -1.164008980839      -1.164008955645
               -2.852263202500      -2.852263280963
                0.011354526224       0.011354569205
                2.297657321391       2.297657235078
                1.179375871697       1.179375978470
Lambda-->       0.002263837560       0.002263837994     ... done

.    Trial2    0.031158    -5718.32202190184944

Performing  Pulay mixing of Hamiltonian with coefficients:
                        Spin 1               Spin 2
                0.561345742316       0.561345694858
                0.966538721711       0.966538758997
               -1.164008980839      -1.164008955645
               -2.852263202500      -2.852263280963
                0.011354526224       0.011354569205
                2.297657321392       2.297657235078
                1.179375871697       1.179375978470
Lambda-->       0.002263837560       0.002263837994     ... done

. Quadratic    0.028977    -5718.32202269339268    -5718.32202233276166

--------------------------------------------------------------------------------
  Iter                              Commutator    Free_energy(A=E-TS)     DeltaA
#    8                          0.000020990242   -5718.32202269339268  -7.65E-05

Step                       =       0.028977237485
Energy (E)                 =   -5718.224359520558
Entropy (-TS)              =      -0.097663172853
Free energy (A=E-TS)       =   -5718.322022693393
Est. 0K Energy 0.5*(E+A)   =   -5718.273191106975
Residual Non-orthogonality =       0.000000000000
Residual N_electrons       =      -0.000000000019

Spin          Integrated_Ne            Fermi_level     Delta_Fermi_level
   1       397.999999714488        -0.122029372923             -8.88E-05
   2       398.000000285671        -0.122029372923             -8.88E-05

                           Spin 1           |                 Spin 2           |
     Orb |    H-eigenvalues     Occupancies |    H-eigenvalues     Occupancies |
       1 |    -3.2268634052    1.0000000000 |    -3.2268634055    1.0000000000 | 
                          ------                             ------
     393 |    -0.1292907829    0.8782485480 |    -0.1292907835    0.8782485640 | 
     394 |    -0.1284570999    0.8518378890 |    -0.1284571004    0.8518379079 | 
     395 |    -0.1254637694    0.7179985308 |    -0.1254637700    0.7179985607 | 
     396 |    -0.1249080112    0.6863961484 |    -0.1249080117    0.6863961801 | 
     397 |    -0.1243332015    0.6517883221 |    -0.1243332020    0.6517883554 | 
                  Finite temp. Fermi level   |      Finite temp. Fermi level  
     398 |    -0.1218295792    0.4864115647 |    -0.1218295797    0.4864116009 | 
                 - Gap at zero temperature - |     - Gap at zero temperature -
     399 |    -0.1210674343    0.4349313155 |    -0.1210674348    0.4349313511 | 
     400 |    -0.1209999061    0.4304207553 |    -0.1209999066    0.4304207907 | 
     401 |    -0.1198591929    0.3565106552 |    -0.1198591934    0.3565106882 | 
     402 |    -0.1194441889    0.3310431800 |    -0.1194441894    0.3310432118 | 
                          ------                             ------
     576 |     0.6807447674    0.0000000000 |     0.6807447681    0.0000000000 | 

                            |  Abs_value |  Threshold | Converged
     Delta_Free_energy/atom |   1.70E-06 |   1.00E-06 |        No
     Delta_Energy/atom      |   7.28E-07 |   1.00E-04 |       Yes
     Delta_Entropy/atom     |   9.71E-07 |   1.00E-04 |       Yes
     Commutator             |   2.10E-05 |   1.00E-05 |        No
     Delta_Fermi_level      |   8.88E-05 |   1.00E-03 |       Yes

  Line search of the free energy minimum:
  Step_type        Step             Free_energy   Predicted_free_energy
.   Initial    0.000000    -5718.32202269339268

Performing  Pulay mixing of Hamiltonian with coefficients:
                        Spin 1               Spin 2
               -0.834827733680      -0.834827868368
               -0.469402247330      -0.469402347630
                1.329976611256       1.329976788238
                1.856879139664       1.856879455497
                0.430356883761       0.430356929202
               -2.739722887845      -2.739723220876
                0.345727906397       0.345727887696
                1.081012327776       1.081012376241
Lambda-->       0.000607876415       0.000607876388     ... done

.    Trial1    0.028977    -5718.32205583764971

Performing  Pulay mixing of Hamiltonian with coefficients:
                        Spin 1               Spin 2
               -0.834827733680      -0.834827868368
               -0.469402247330      -0.469402347630
                1.329976611256       1.329976788238
                1.856879139664       1.856879455497
                0.430356883761       0.430356929202
               -2.739722887844      -2.739723220875
                0.345727906397       0.345727887696
                1.081012327776       1.081012376241
Lambda-->       0.000607876415       0.000607876388     ... done

.    Trial2    0.399875    -5718.31860783278717

Performing  Pulay mixing of Hamiltonian with coefficients:
                        Spin 1               Spin 2
               -0.834827733680      -0.834827868368
               -0.469402247330      -0.469402347630
                1.329976611257       1.329976788238
                1.856879139664       1.856879455497
                0.430356883761       0.430356929202
               -2.739722887845      -2.739723220876
                0.345727906397       0.345727887696
                1.081012327776       1.081012376241
Lambda-->       0.000607876415       0.000607876388     ... done

. Quadratic    0.036393    -5718.32205479217373    -5718.32205727358178

Performing  Pulay mixing of Hamiltonian with coefficients:
                        Spin 1               Spin 2
               -0.834827733680      -0.834827868368
               -0.469402247330      -0.469402347630
                1.329976611256       1.329976788238
                1.856879139664       1.856879455497
                0.430356883761       0.430356929202
               -2.739722887845      -2.739723220875
                0.345727906397       0.345727887696
                1.081012327776       1.081012376241
Lambda-->       0.000607876415       0.000607876388     ... done

.     Cubic    0.030640    -5718.32205584717576    -5718.32205593354865

--------------------------------------------------------------------------------
  Iter                              Commutator    Free_energy(A=E-TS)     DeltaA
#    9                          0.000015061269   -5718.32205584717576  -3.32E-05

Step                       =       0.030640305343
Energy (E)                 =   -5718.224345425949
Entropy (-TS)              =      -0.097710421197
Free energy (A=E-TS)       =   -5718.322055847176
Est. 0K Energy 0.5*(E+A)   =   -5718.273200636562
Residual Non-orthogonality =       0.000000000000
Residual N_electrons       =       0.000000000029

Spin          Integrated_Ne            Fermi_level     Delta_Fermi_level
   1       397.999999711710        -0.122098115006             -6.87E-05
   2       398.000000288051        -0.122098115006             -6.87E-05

                           Spin 1           |                 Spin 2           |
     Orb |    H-eigenvalues     Occupancies |    H-eigenvalues     Occupancies |
       1 |    -3.2269471116    1.0000000000 |    -3.2269471117    1.0000000000 | 
                          ------                             ------
     393 |    -0.1293614409    0.8783042843 |    -0.1293614415    0.8783043011 | 
     394 |    -0.1285087861    0.8512511688 |    -0.1285087867    0.8512511886 | 
     395 |    -0.1255301943    0.7178708430 |    -0.1255301949    0.7178708744 | 
     396 |    -0.1249617374    0.6855159269 |    -0.1249617380    0.6855159603 | 
     397 |    -0.1243901753    0.6510611659 |    -0.1243901759    0.6510612011 | 
                  Finite temp. Fermi level   |      Finite temp. Fermi level  
     398 |    -0.1218856428    0.4855497411 |    -0.1218856434    0.4855497795 | 
                 - Gap at zero temperature - |     - Gap at zero temperature -
     399 |    -0.1211498783    0.4358478805 |    -0.1211498789    0.4358479182 | 
     400 |    -0.1210586588    0.4297544695 |    -0.1210586593    0.4297545071 | 
     401 |    -0.1199303598    0.3566620419 |    -0.1199303603    0.3566620770 | 
     402 |    -0.1195226908    0.3316315831 |    -0.1195226914    0.3316316169 | 
                          ------                             ------
     576 |     0.6782372226    0.0000000000 |     0.6782372226    0.0000000000 | 

                            |  Abs_value |  Threshold | Converged
     Delta_Free_energy/atom |   7.37E-07 |   1.00E-06 |       Yes
     Delta_Energy/atom      |   3.13E-07 |   1.00E-04 |       Yes
     Delta_Entropy/atom     |   1.05E-06 |   1.00E-04 |       Yes
     Commutator             |   1.51E-05 |   1.00E-05 |        No
     Delta_Fermi_level      |   6.87E-05 |   1.00E-03 |       Yes

  Line search of the free energy minimum:
  Step_type        Step             Free_energy   Predicted_free_energy
.   Initial    0.000000    -5718.32205584717576

Performing  Pulay mixing of Hamiltonian with coefficients:
                        Spin 1               Spin 2
               -0.439876280329      -0.439876284469
               -0.398151147566      -0.398151130937
                0.765539189749       0.765539156481
                1.356819130400       1.356819064462
                0.174745110533       0.174745134507
               -1.541143614813      -1.541143516459
               -0.231828793949      -0.231828771855
                0.312039577676       0.312039569265
                1.001856828300       1.001856779004
Lambda-->       0.000142932445       0.000142932423     ... done

.    Trial1    0.030640    -5718.32206417159705

Performing  Pulay mixing of Hamiltonian with coefficients:
                        Spin 1               Spin 2
               -0.439876280329      -0.439876284469
               -0.398151147567      -0.398151130937
                0.765539189749       0.765539156481
                1.356819130400       1.356819064462
                0.174745110533       0.174745134507
               -1.541143614814      -1.541143516459
               -0.231828793949      -0.231828771855
                0.312039577677       0.312039569265
                1.001856828300       1.001856779004
Lambda-->       0.000142932445       0.000142932423     ... done

.    Trial2    0.400903    -5718.32199200199011

Performing  Pulay mixing of Hamiltonian with coefficients:
                        Spin 1               Spin 2
               -0.439876280329      -0.439876284468
               -0.398151147566      -0.398151130937
                0.765539189749       0.765539156481
                1.356819130399       1.356819064462
                0.174745110533       0.174745134507
               -1.541143614813      -1.541143516459
               -0.231828793949      -0.231828771855
                0.312039577676       0.312039569265
                1.001856828300       1.001856779004
Lambda-->       0.000142932445       0.000142932423     ... done

. Quadratic    0.132036    -5718.32207173274401    -5718.32207613729770

--------------------------------------------------------------------------------
  Iter                              Commutator    Free_energy(A=E-TS)     DeltaA
#   10                          0.000011317769   -5718.32207173274401  -1.59E-05

Step                       =       0.132035580522
Energy (E)                 =   -5718.224353018357
Entropy (-TS)              =      -0.097718714393
Free energy (A=E-TS)       =   -5718.322071732744
Est. 0K Energy 0.5*(E+A)   =   -5718.273212375550
Residual Non-orthogonality =       0.000000000000
Residual N_electrons       =      -0.000000000007

Spin          Integrated_Ne            Fermi_level     Delta_Fermi_level
   1       397.999999711235        -0.122140081407             -4.20E-05
   2       398.000000288821        -0.122140081407             -4.20E-05

                           Spin 1           |                 Spin 2           |
     Orb |    H-eigenvalues     Occupancies |    H-eigenvalues     Occupancies |
       1 |    -3.2268841842    1.0000000000 |    -3.2268841843    1.0000000000 | 
                          ------                             ------
     393 |    -0.1294173466    0.8787091320 |    -0.1294173472    0.8787091498 | 
     394 |    -0.1285339012    0.8506696014 |    -0.1285339018    0.8506696226 | 
     395 |    -0.1255471403    0.7164898648 |    -0.1255471409    0.7164898984 | 
     396 |    -0.1250154262    0.6862031992 |    -0.1250154268    0.6862032348 | 
     397 |    -0.1244352164    0.6512512165 |    -0.1244352170    0.6512512541 | 
                  Finite temp. Fermi level   |      Finite temp. Fermi level  
     398 |    -0.1219131580    0.4845675154 |    -0.1219131586    0.4845675564 | 
                 - Gap at zero temperature - |     - Gap at zero temperature -
     399 |    -0.1211812007    0.4351358264 |    -0.1211812013    0.4351358667 | 
     400 |    -0.1211081643    0.4302572995 |    -0.1211081649    0.4302573398 | 
     401 |    -0.1199733368    0.3567251434 |    -0.1199733374    0.3567251810 | 
     402 |    -0.1195563729    0.3311321061 |    -0.1195563735    0.3311321424 | 
                          ------                             ------
     576 |     0.6774268542    0.0000000000 |     0.6774268542    0.0000000000 | 

                            |  Abs_value |  Threshold | Converged
     Delta_Free_energy/atom |   3.53E-07 |   1.00E-06 |       Yes
     Delta_Energy/atom      |   1.69E-07 |   1.00E-04 |       Yes
     Delta_Entropy/atom     |   1.84E-07 |   1.00E-04 |       Yes
     Commutator             |   1.13E-05 |   1.00E-05 |        No
     Delta_Fermi_level      |   4.20E-05 |   1.00E-03 |       Yes
Finished EDFT density kernel iterations (  10)


Writing density kernel to file "Pd_44.dkn" ... done

Writing Hamiltonian to file "Pd_44.ham" ... done


>>> Density kernel optimised for the current NGWF basis:
     ~~~~~~~~~~~~~~~~~~~~~~~~~~~~~~~~~~~~~~~~~~~~~~~~~~~~~~~~~~~
     Total free energy           =  -5.71832207173274E+03  Eh
     [H,K] commutator            =   1.1318E-05
     ~~~~~~~~~~~~~~~~~~~~~~~~~~~~~~~~~~~~~~~~~~~~~~~~~~~~~~~~~~~


################################################################################
########################### NGWF CG iteration  003 #############################
################################################################################
****** Reciprocal space K.E. preconditioning with k_zero =  3.0000 a0^-1 *******

>>> Checking for convergence of NGWFs:   NOT CONVERGED
  ========================================================================
         NGWF RMS gradient =  7.2902E-05 >  2.0000E-06  | above tolerance
  ========================================================================

>>> Improving NGWFs using line search:
============ Calculation of NGWF S^-1 using Hotelling algorithm ================ 
         Iteration  |  Frobenius norm and Maximum abs value    (of I-S*S_n^-1)   
               1       0.33303173E+00     0.12050471E-01
               2       0.19754874E-02     0.62812504E-04
               3       0.29392779E-06     0.97541439E-08
               4       0.29089531E-12     0.46185278E-13
================================================================================
    Initial Ne1:     397.99609231
    Initial Ne2:     397.99609289
      Final Ne1:     397.99999971
      Final Ne2:     398.00000029
============ Calculation of NGWF S^-1 using Hotelling algorithm ================ 
         Iteration  |  Frobenius norm and Maximum abs value    (of I-S*S_n^-1)   
               1       0.30688868E+00     0.11146671E-01
               2       0.13912960E-02     0.43652805E-04
               3       0.14732183E-06     0.46208368E-08
               4       0.28521313E-12     0.23092639E-13
================================================================================
------------------------------- NGWF line search -------------------------------
RMS gradient                =       0.00007290245410
Trial step length           =               0.651957
Gradient along search dir.  =         -0.09496518266
Functional at step 0        =   -5718.32207173274401
Functional at step 1        =   -5718.36779891002789
Functional predicted        =   -5718.38127785848883
Selected quadratic step     =               1.246902
Conjugate gradients coeff.  =               0.363504
--------------------------- NGWF line search finished --------------------------
                                               
Writing NGWFs to file "Pd_44.tightbox_ngwfs"....  done

>>> Optimising kernel for current NGWFs:

--------------------------- Ensemble-DFT optimisation --------------------------
Running ScaLAPACK on   30 processor(s).

--------------------------------------------------------------------------------
  Iter                              Commutator    Free_energy(A=E-TS)     DeltaA
#    0                          0.000138249907   -5718.38130420391553  -5.92E-02

Step                       =       0.381966011250
Energy (E)                 =   -5718.283585489528
Entropy (-TS)              =      -0.097718714393
Free energy (A=E-TS)       =   -5718.381304203916
Est. 0K Energy 0.5*(E+A)   =   -5718.332444846722
Residual Non-orthogonality =       0.000000000000
Residual N_electrons       =      -0.000000000007

Spin          Integrated_Ne            Fermi_level     Delta_Fermi_level
   1       397.999999711235        -0.122140081407              9.00E+99
   2       398.000000288821        -0.122140081407              9.00E+99

                           Spin 1           |                 Spin 2           |
     Orb |    H-eigenvalues     Occupancies |    H-eigenvalues     Occupancies |
       1 |    -3.2268841842    1.0000000000 |    -3.2268841843    1.0000000000 | 
                          ------                             ------
     393 |    -0.1294173466    0.8787091320 |    -0.1294173472    0.8787091498 | 
     394 |    -0.1285339012    0.8506696014 |    -0.1285339018    0.8506696226 | 
     395 |    -0.1255471403    0.7164898648 |    -0.1255471409    0.7164898984 | 
     396 |    -0.1250154262    0.6862031992 |    -0.1250154268    0.6862032348 | 
     397 |    -0.1244352164    0.6512512165 |    -0.1244352170    0.6512512541 | 
                  Finite temp. Fermi level   |      Finite temp. Fermi level  
     398 |    -0.1219131580    0.4845675154 |    -0.1219131586    0.4845675564 | 
                 - Gap at zero temperature - |     - Gap at zero temperature -
     399 |    -0.1211812007    0.4351358264 |    -0.1211812013    0.4351358667 | 
     400 |    -0.1211081643    0.4302572995 |    -0.1211081649    0.4302573398 | 
     401 |    -0.1199733368    0.3567251434 |    -0.1199733374    0.3567251810 | 
     402 |    -0.1195563729    0.3311321061 |    -0.1195563735    0.3311321424 | 
                          ------                             ------
     576 |     0.6774268542    0.0000000000 |     0.6774268542    0.0000000000 | 

                            |  Abs_value |  Threshold | Converged
     Delta_Free_energy/atom |   1.32E-03 |   1.00E-06 |        No
     Delta_Energy/atom      |   1.32E-03 |   1.00E-04 |        No
     Delta_Entropy/atom     |     n.a.   |   1.00E-03 |      n.a.
     Commutator             |   1.38E-04 |   1.00E-05 |        No
     Delta_Fermi_level      |     n.a.   |   1.00E-03 |      n.a.

  Line search of the free energy minimum:
  Step_type        Step             Free_energy   Predicted_free_energy
.   Initial    0.000000    -5718.38130420391553

Performing  Pulay mixing of Hamiltonian with coefficients:
                        Spin 1               Spin 2
                1.000000000000       1.000000000000
Lambda-->       0.122707488539       0.122707490259     ... done

.    Trial1    0.381966    -5718.32831933502803

Performing  Pulay mixing of Hamiltonian with coefficients:
                        Spin 1               Spin 2
                1.000000000000       1.000000000000
Lambda-->       0.122707488539       0.122707490259     ... done

.    Trial2    0.145898    -5718.36797191901496

Performing  Pulay mixing of Hamiltonian with coefficients:
                        Spin 1               Spin 2
                1.000000000000       1.000000000000
Lambda-->       0.122707488539       0.122707490259     ... done

.    Trial3    0.055728    -5718.37100189133434

Performing  Pulay mixing of Hamiltonian with coefficients:
                        Spin 1               Spin 2
                1.000000000000       1.000000000000
Lambda-->       0.122707488539       0.122707490259     ... done

.     Cubic    0.190465    -5718.36406273954071    -5718.36836237498665

Performing  Pulay mixing of Hamiltonian with coefficients:
                        Spin 1               Spin 2
                1.000000000000       1.000000000000
Lambda-->       0.122707488539       0.122707490259     ... done

.    Trial5    0.000557    -5718.36971419489328

Performing  Pulay mixing of Hamiltonian with coefficients:
                        Spin 1               Spin 2
                1.000000000000       1.000000000000
Lambda-->       0.122707488539       0.122707490259     ... done

.  NoMinFnd    0.055728    -5718.37100189133434

--------------------------------------------------------------------------------
  Iter                              Commutator    Free_energy(A=E-TS)     DeltaA
#    1                          0.000088347185   -5718.37100189133434   1.03E-02

Step                       =       0.055728090001
Energy (E)                 =   -5718.273157976857
Entropy (-TS)              =      -0.097843914439
Free energy (A=E-TS)       =   -5718.371001891334
Est. 0K Energy 0.5*(E+A)   =   -5718.322079934096
Residual Non-orthogonality =       0.000000000000
Residual N_electrons       =       0.000000000038

Spin          Integrated_Ne            Fermi_level     Delta_Fermi_level
   1       397.999999694891        -0.121393931671              7.46E-04
   2       398.000000304797        -0.121393931671              7.46E-04

                           Spin 1           |                 Spin 2           |
     Orb |    H-eigenvalues     Occupancies |    H-eigenvalues     Occupancies |
       1 |    -3.2253990773    1.0000000000 |    -3.2253990771    1.0000000000 | 
                          ------                             ------
     393 |    -0.1286063530    0.8768159311 |    -0.1286063538    0.8768159541 | 
     394 |    -0.1278188152    0.8517402067 |    -0.1278188159    0.8517402334 | 
     395 |    -0.1247696662    0.7147551996 |    -0.1247696659    0.7147551879 | 
     396 |    -0.1242367461    0.6842939703 |    -0.1242367468    0.6842940144 | 
     397 |    -0.1236549223    0.6491380062 |    -0.1236549230    0.6491380524 | 
                  Finite temp. Fermi level   |      Finite temp. Fermi level  
     398 |    -0.1211055230    0.4803898876 |    -0.1211055237    0.4803899369 | 
                 - Gap at zero temperature - |     - Gap at zero temperature -
     399 |    -0.1204666457    0.4372501869 |    -0.1204666465    0.4372502352 | 
     400 |    -0.1203300847    0.4281287064 |    -0.1203300854    0.4281287545 | 
     401 |    -0.1192006082    0.3550672016 |    -0.1192006089    0.3550672460 | 
     402 |    -0.1188943688    0.3362229639 |    -0.1188943685    0.3362229485 | 
                          ------                             ------
     576 |     0.6744996018    0.0000000000 |     0.6744996025    0.0000000000 | 

                            |  Abs_value |  Threshold | Converged
     Delta_Free_energy/atom |   2.29E-04 |   1.00E-06 |        No
     Delta_Energy/atom      |   2.32E-04 |   1.00E-04 |        No
     Delta_Entropy/atom     |   2.78E-06 |   1.00E-04 |       Yes
     Commutator             |   8.83E-05 |   1.00E-05 |        No
     Delta_Fermi_level      |   7.46E-04 |   1.00E-03 |       Yes

  Line search of the free energy minimum:
  Step_type        Step             Free_energy   Predicted_free_energy
.   Initial    0.000000    -5718.37100189133434

Performing  Pulay mixing of Hamiltonian with coefficients:
                        Spin 1               Spin 2
                1.000000000000       1.000000000000
Lambda-->       0.051982746895       0.051982747844     ... done

.    Trial1    0.055728    -5718.37149849204252

Performing  Pulay mixing of Hamiltonian with coefficients:
                        Spin 1               Spin 2
                1.000000000000       1.000000000000
Lambda-->       0.051982746895       0.051982747844     ... done

.    Trial2    0.416408    -5718.35847313120848

Performing  Pulay mixing of Hamiltonian with coefficients:
                        Spin 1               Spin 2
                1.000000000000       1.000000000000
Lambda-->       0.051982746895       0.051982747844     ... done

. Quadratic    0.069071    -5718.37151683665070    -5718.37151774278300

--------------------------------------------------------------------------------
  Iter                              Commutator    Free_energy(A=E-TS)     DeltaA
#    2                          0.000080267061   -5718.37151683665070  -5.15E-04

Step                       =       0.069071250416
Energy (E)                 =   -5718.273626790859
Entropy (-TS)              =      -0.097890045769
Free energy (A=E-TS)       =   -5718.371516836651
Est. 0K Energy 0.5*(E+A)   =   -5718.322571813755
Residual Non-orthogonality =       0.000000000000
Residual N_electrons       =       0.000000000023

Spin          Integrated_Ne            Fermi_level     Delta_Fermi_level
   1       397.999999707478        -0.120901494312              4.92E-04
   2       398.000000292333        -0.120901494312              4.92E-04

                           Spin 1           |                 Spin 2           |
     Orb |    H-eigenvalues     Occupancies |    H-eigenvalues     Occupancies |
       1 |    -3.2251245961    1.0000000000 |    -3.2251245958    1.0000000000 | 
                          ------                             ------
     393 |    -0.1281731009    0.8785449248 |    -0.1281731014    0.8785449405 | 
     394 |    -0.1272418534    0.8488121753 |    -0.1272418539    0.8488121942 | 
     395 |    -0.1242786379    0.7148333674 |    -0.1242786384    0.7148333969 | 
     396 |    -0.1237190641    0.6828080438 |    -0.1237190646    0.6828080750 | 
     397 |    -0.1231413122    0.6478246704 |    -0.1231413128    0.6478247031 | 
                  Finite temp. Fermi level   |      Finite temp. Fermi level  
     398 |    -0.1206118999    0.4803093525 |    -0.1206119005    0.4803093879 | 
                 - Gap at zero temperature - |     - Gap at zero temperature -
     399 |    -0.1199563578    0.4360553224 |    -0.1199563593    0.4360554224 | 
     400 |    -0.1198442243    0.4285669422 |    -0.1198442248    0.4285669767 | 
     401 |    -0.1186888503    0.3538641998 |    -0.1186888508    0.3538642318 | 
     402 |    -0.1183246001    0.3315429241 |    -0.1183246006    0.3315429550 | 
                          ------                             ------
     576 |     0.6728017078    0.0000000000 |     0.6728017080    0.0000000000 | 

                            |  Abs_value |  Threshold | Converged
     Delta_Free_energy/atom |   1.14E-05 |   1.00E-06 |        No
     Delta_Energy/atom      |   1.04E-05 |   1.00E-04 |       Yes
     Delta_Entropy/atom     |   1.03E-06 |   1.00E-04 |       Yes
     Commutator             |   8.03E-05 |   1.00E-05 |        No
     Delta_Fermi_level      |   4.92E-04 |   1.00E-03 |       Yes

  Line search of the free energy minimum:
  Step_type        Step             Free_energy   Predicted_free_energy
.   Initial    0.000000    -5718.37151683665070

Performing  Pulay mixing of Hamiltonian with coefficients:
                        Spin 1               Spin 2
                0.290989977454       0.290989968000
                0.709010022546       0.709010032000
Lambda-->       0.045901260335       0.045901261107     ... done

.    Trial1    0.069071    -5718.37139759702677

Performing  Pulay mixing of Hamiltonian with coefficients:
                        Spin 1               Spin 2
                0.290989977454       0.290989968000
                0.709010022546       0.709010032000
Lambda-->       0.045901260335       0.045901261107     ... done

.    Trial2    0.026383    -5718.37168262499745

Performing  Pulay mixing of Hamiltonian with coefficients:
                        Spin 1               Spin 2
                0.290989977454       0.290989968000
                0.709010022546       0.709010032000
Lambda-->       0.045901260335       0.045901261107     ... done

. Quadratic    0.029936    -5718.37168824927085    -5718.37168499349355

--------------------------------------------------------------------------------
  Iter                              Commutator    Free_energy(A=E-TS)     DeltaA
#    3                          0.000069349795   -5718.37168824927085  -1.71E-04

Step                       =       0.029935644873
Energy (E)                 =   -5718.273797674839
Entropy (-TS)              =      -0.097890574452
Free energy (A=E-TS)       =   -5718.371688249271
Est. 0K Energy 0.5*(E+A)   =   -5718.322742962055
Residual Non-orthogonality =       0.000000000000
Residual N_electrons       =      -0.000000000020

Spin          Integrated_Ne            Fermi_level     Delta_Fermi_level
   1       397.999999736561        -0.120834826023              6.67E-05
   2       398.000000263607        -0.120834826023              6.67E-05

                           Spin 1           |                 Spin 2           |
     Orb |    H-eigenvalues     Occupancies |    H-eigenvalues     Occupancies |
       1 |    -3.2249998310    1.0000000000 |    -3.2249998309    1.0000000000 | 
                          ------                             ------
     393 |    -0.1280837179    0.8778838405 |    -0.1280837182    0.8778838500 | 
     394 |    -0.1271904640    0.8493449510 |    -0.1271904652    0.8493449941 | 
     395 |    -0.1242129764    0.7148892129 |    -0.1242129766    0.7148892234 | 
     396 |    -0.1236671108    0.6836746401 |    -0.1236671110    0.6836746500 | 
     397 |    -0.1230706696    0.6475778947 |    -0.1230706698    0.6475779039 | 
                  Finite temp. Fermi level   |      Finite temp. Fermi level  
     398 |    -0.1205438512    0.4802155866 |    -0.1205438522    0.4802156546 | 
                 - Gap at zero temperature - |     - Gap at zero temperature -
     399 |    -0.1198903078    0.4360966927 |    -0.1198903078    0.4360966950 | 
     400 |    -0.1197684684    0.4279614467 |    -0.1197684694    0.4279615115 | 
     401 |    -0.1186272962    0.3541824579 |    -0.1186272971    0.3541825159 | 
     402 |    -0.1182566443    0.3314652828 |    -0.1182566452    0.3314653382 | 
                          ------                             ------
     576 |     0.6726735166    0.0000000000 |     0.6726735167    0.0000000000 | 

                            |  Abs_value |  Threshold | Converged
     Delta_Free_energy/atom |   3.81E-06 |   1.00E-06 |        No
     Delta_Energy/atom      |   3.80E-06 |   1.00E-04 |       Yes
     Delta_Entropy/atom     |   1.17E-08 |   1.00E-04 |       Yes
     Commutator             |   6.93E-05 |   1.00E-05 |        No
     Delta_Fermi_level      |   6.67E-05 |   1.00E-03 |       Yes

  Line search of the free energy minimum:
  Step_type        Step             Free_energy   Predicted_free_energy
.   Initial    0.000000    -5718.37168824927085

Performing  Pulay mixing of Hamiltonian with coefficients:
                        Spin 1               Spin 2
               -1.952432666180      -1.952432692873
                0.295422056282       0.295422058838
                2.657010609898       2.657010634035
Lambda-->       0.028084565523       0.028084565990     ... done

.    Trial1    0.029936    -5718.37241432978317

Performing  Pulay mixing of Hamiltonian with coefficients:
                        Spin 1               Spin 2
               -1.952432666180      -1.952432692873
                0.295422056282       0.295422058838
                2.657010609898       2.657010634035
Lambda-->       0.028084565523       0.028084565990     ... done

.    Trial2    0.400467    -5718.32191334111485

Performing  Pulay mixing of Hamiltonian with coefficients:
                        Spin 1               Spin 2
               -1.952432666180      -1.952432692873
                0.295422056282       0.295422058838
                2.657010609898       2.657010634035
Lambda-->       0.028084565523       0.028084565990     ... done

. Quadratic    0.045218    -5718.37236163218768    -5718.37250796074204

Performing  Pulay mixing of Hamiltonian with coefficients:
                        Spin 1               Spin 2
               -1.952432666180      -1.952432692873
                0.295422056282       0.295422058838
                2.657010609898       2.657010634035
Lambda-->       0.028084565523       0.028084565990     ... done

.     Cubic    0.034639    -5718.37241590889153    -5718.37242756777232

--------------------------------------------------------------------------------
  Iter                              Commutator    Free_energy(A=E-TS)     DeltaA
#    4                          0.000041506016   -5718.37241590889153  -7.28E-04

Step                       =       0.034639427873
Energy (E)                 =   -5718.274395811380
Entropy (-TS)              =      -0.098020097512
Free energy (A=E-TS)       =   -5718.372415908892
Est. 0K Energy 0.5*(E+A)   =   -5718.323405860136
Residual Non-orthogonality =       0.000000000000
Residual N_electrons       =      -0.000000000000

Spin          Integrated_Ne            Fermi_level     Delta_Fermi_level
   1       397.999999787088        -0.119623258940              1.21E-03
   2       398.000000212915        -0.119623258940              1.21E-03

                           Spin 1           |                 Spin 2           |
     Orb |    H-eigenvalues     Occupancies |    H-eigenvalues     Occupancies |
       1 |    -3.2239453379    1.0000000000 |    -3.2239453381    1.0000000000 | 
                          ------                             ------
     393 |    -0.1269085688    0.8789422503 |    -0.1269085696    0.8789422744 | 
     394 |    -0.1258833428    0.8459874974 |    -0.1258833436    0.8459875279 | 
     395 |    -0.1229858566    0.7140258227 |    -0.1229858566    0.7140258202 | 
     396 |    -0.1224388351    0.6826905362 |    -0.1224388351    0.6826905344 | 
     397 |    -0.1218080572    0.6444013863 |    -0.1218080582    0.6444014464 | 
                  Finite temp. Fermi level   |      Finite temp. Fermi level  
     398 |    -0.1193062247    0.4784458235 |    -0.1193062248    0.4784458269 | 
                 - Gap at zero temperature - |     - Gap at zero temperature -
     399 |    -0.1186488301    0.4340961935 |    -0.1186488302    0.4340961980 | 
     400 |    -0.1185559893    0.4279006941 |    -0.1185559904    0.4279007638 | 
     401 |    -0.1173820873    0.3520912903 |    -0.1173820874    0.3520912965 | 
     402 |    -0.1169417497    0.3252644389 |    -0.1169417498    0.3252644455 | 
                          ------                             ------
     576 |     0.6686880610    0.0000000000 |     0.6686880616    0.0000000000 | 

                            |  Abs_value |  Threshold | Converged
     Delta_Free_energy/atom |   1.62E-05 |   1.00E-06 |        No
     Delta_Energy/atom      |   1.33E-05 |   1.00E-04 |       Yes
     Delta_Entropy/atom     |   2.88E-06 |   1.00E-04 |       Yes
     Commutator             |   4.15E-05 |   1.00E-05 |        No
     Delta_Fermi_level      |   1.21E-03 |   1.00E-03 |        No

  Line search of the free energy minimum:
  Step_type        Step             Free_energy   Predicted_free_energy
.   Initial    0.000000    -5718.37241590889153

Performing  Pulay mixing of Hamiltonian with coefficients:
                        Spin 1               Spin 2
               -0.490232987999      -0.490232996650
               -0.474861257120      -0.474861276683
                0.711160275878       0.711160272368
                1.253933969240       1.253934000965
Lambda-->       0.013672622118       0.013672621863     ... done

.    Trial1    0.034639    -5718.37257082410633

Performing  Pulay mixing of Hamiltonian with coefficients:
                        Spin 1               Spin 2
               -0.490232987999      -0.490232996650
               -0.474861257120      -0.474861276683
                0.711160275878       0.711160272368
                1.253933969240       1.253934000965
Lambda-->       0.013672622118       0.013672621863     ... done

.    Trial2    0.403374    -5718.36487229425074

Performing  Pulay mixing of Hamiltonian with coefficients:
                        Spin 1               Spin 2
               -0.490232987999      -0.490232996650
               -0.474861257120      -0.474861276683
                0.711160275878       0.711160272368
                1.253933969240       1.253934000965
Lambda-->       0.013672622118       0.013672621863     ... done

. Quadratic    0.052901    -5718.37254660347662    -5718.37259178124168

Performing  Pulay mixing of Hamiltonian with coefficients:
                        Spin 1               Spin 2
               -0.490232987999      -0.490232996650
               -0.474861257120      -0.474861276683
                0.711160275878       0.711160272368
                1.253933969240       1.253934000965
Lambda-->       0.013672622118       0.013672621863     ... done

.     Cubic    0.037404    -5718.37256955977500    -5718.37257163944196

Performing  Pulay mixing of Hamiltonian with coefficients:
                        Spin 1               Spin 2
               -0.490232987999      -0.490232996650
               -0.474861257120      -0.474861276683
                0.711160275878       0.711160272368
                1.253933969240       1.253934000965
Lambda-->       0.013672622118       0.013672621863     ... done

.   Quartic    0.278396    -5718.36917553252715    -5718.37504676833851

Performing  Pulay mixing of Hamiltonian with coefficients:
                        Spin 1               Spin 2
               -0.490232987999      -0.490232996650
               -0.474861257120      -0.474861276683
                0.711160275878       0.711160272368
                1.253933969240       1.253934000965
Lambda-->       0.013672622118       0.013672621863     ... done

.  NoMinFnd    0.034639    -5718.37257082409451

--------------------------------------------------------------------------------
  Iter                              Commutator    Free_energy(A=E-TS)     DeltaA
#    5                          0.000030279345   -5718.37257082409451  -1.55E-04

Step                       =       0.034639427873
Energy (E)                 =   -5718.274467611842
Entropy (-TS)              =      -0.098103212180
Free energy (A=E-TS)       =   -5718.372570824095
Est. 0K Energy 0.5*(E+A)   =   -5718.323519217968
Residual Non-orthogonality =       0.000000000000
Residual N_electrons       =       0.000000000073

Spin          Integrated_Ne            Fermi_level     Delta_Fermi_level
   1       397.999999811020        -0.119017675642              6.06E-04
   2       398.000000188368        -0.119017675642              6.06E-04

                           Spin 1           |                 Spin 2           |
     Orb |    H-eigenvalues     Occupancies |    H-eigenvalues     Occupancies |
       1 |    -3.2233549501    1.0000000000 |    -3.2233549504    1.0000000000 | 
                          ------                             ------
     393 |    -0.1263130575    0.8792335712 |    -0.1263130580    0.8792335855 | 
     394 |    -0.1252436407    0.8447739344 |    -0.1252436412    0.8447739522 | 
     395 |    -0.1223623802    0.7130305676 |    -0.1223623807    0.7130305957 | 
     396 |    -0.1218237569    0.6821305781 |    -0.1218237574    0.6821306080 | 
     397 |    -0.1211806182    0.6430374045 |    -0.1211806187    0.6430374363 | 
                  Finite temp. Fermi level   |      Finite temp. Fermi level  
     398 |    -0.1186820004    0.4771801854 |    -0.1186820009    0.4771802204 | 
                 - Gap at zero temperature - |     - Gap at zero temperature -
     399 |    -0.1180266109    0.4329844643 |    -0.1180266114    0.4329844989 | 
     400 |    -0.1179569048    0.4283336591 |    -0.1179569053    0.4283336936 | 
     401 |    -0.1167560069    0.3508199664 |    -0.1167560074    0.3508199987 | 
     402 |    -0.1163047050    0.3233883605 |    -0.1163047046    0.3233883356 | 
                          ------                             ------
     576 |     0.6661388248    0.0000000000 |     0.6661388248    0.0000000000 | 

                            |  Abs_value |  Threshold | Converged
     Delta_Free_energy/atom |   3.44E-06 |   1.00E-06 |        No
     Delta_Energy/atom      |   1.60E-06 |   1.00E-04 |       Yes
     Delta_Entropy/atom     |   1.85E-06 |   1.00E-04 |       Yes
     Commutator             |   3.03E-05 |   1.00E-05 |        No
     Delta_Fermi_level      |   6.06E-04 |   1.00E-03 |       Yes

  Line search of the free energy minimum:
  Step_type        Step             Free_energy   Predicted_free_energy
.   Initial    0.000000    -5718.37257082409451

Performing  Pulay mixing of Hamiltonian with coefficients:
                        Spin 1               Spin 2
               -0.251776448891      -0.251776445753
               -0.027853844537      -0.027853833874
                0.268100970639       0.268100949077
                0.228154515276       0.228154475724
                0.783374807513       0.783374854825
Lambda-->       0.012613220279       0.012613219819     ... done

.    Trial1    0.034639    -5718.37258859513440

Performing  Pulay mixing of Hamiltonian with coefficients:
                        Spin 1               Spin 2
               -0.251776448891      -0.251776445753
               -0.027853844537      -0.027853833874
                0.268100970639       0.268100949077
                0.228154515276       0.228154475724
                0.783374807513       0.783374854825
Lambda-->       0.012613220279       0.012613219819     ... done

.    Trial2    0.403374    -5718.37004247585628

Performing  Pulay mixing of Hamiltonian with coefficients:
                        Spin 1               Spin 2
               -0.251776448891      -0.251776445753
               -0.027853844537      -0.027853833874
                0.268100970639       0.268100949077
                0.228154515276       0.228154475724
                0.783374807513       0.783374854825
Lambda-->       0.012613220279       0.012613219819     ... done

. Quadratic    0.031268    -5718.37258766678769    -5718.37258880412355

Performing  Pulay mixing of Hamiltonian with coefficients:
                        Spin 1               Spin 2
               -0.251776448891      -0.251776445753
               -0.027853844537      -0.027853833874
                0.268100970639       0.268100949077
                0.228154515276       0.228154475724
                0.783374807513       0.783374854825
Lambda-->       0.012613220279       0.012613219819     ... done

.     Cubic    0.047914    -5718.37258802751967    -5718.37259026437823

Performing  Pulay mixing of Hamiltonian with coefficients:
                        Spin 1               Spin 2
               -0.251776448891      -0.251776445753
               -0.027853844537      -0.027853833874
                0.268100970639       0.268100949077
                0.228154515276       0.228154475724
                0.783374807513       0.783374854825
Lambda-->       0.012613220279       0.012613219819     ... done

.   Quartic    0.040481    -5718.37258917564850    -5718.37258926175218

--------------------------------------------------------------------------------
  Iter                              Commutator    Free_energy(A=E-TS)     DeltaA
#    6                          0.000028139256   -5718.37258917564850  -1.84E-05

Step                       =       0.040480670226
Energy (E)                 =   -5718.274483567267
Entropy (-TS)              =      -0.098105608378
Free energy (A=E-TS)       =   -5718.372589175648
Est. 0K Energy 0.5*(E+A)   =   -5718.323536371458
Residual Non-orthogonality =       0.000000000000
Residual N_electrons       =       0.000000000004

Spin          Integrated_Ne            Fermi_level     Delta_Fermi_level
   1       397.999999815388        -0.119005278464              1.24E-05
   2       398.000000184579        -0.119005278464              1.24E-05

                           Spin 1           |                 Spin 2           |
     Orb |    H-eigenvalues     Occupancies |    H-eigenvalues     Occupancies |
       1 |    -3.2233631613    1.0000000000 |    -3.2233631617    1.0000000000 | 
                          ------                             ------
     393 |    -0.1262868459    0.8788338516 |    -0.1262868463    0.8788338617 | 
     394 |    -0.1252382890    0.8450251725 |    -0.1252382894    0.8450251853 | 
     395 |    -0.1223532183    0.7132106732 |    -0.1223532186    0.7132106947 | 
     396 |    -0.1218226346    0.6827954513 |    -0.1218226350    0.6827954744 | 
     397 |    -0.1211691780    0.6430971784 |    -0.1211691784    0.6430972033 | 
                  Finite temp. Fermi level   |      Finite temp. Fermi level  
     398 |    -0.1186744881    0.4775118192 |    -0.1186744885    0.4775118479 | 
                 - Gap at zero temperature - |     - Gap at zero temperature -
     399 |    -0.1180121700    0.4328479299 |    -0.1180121704    0.4328479584 | 
     400 |    -0.1179407015    0.4280800724 |    -0.1179407019    0.4280801009 | 
     401 |    -0.1167493716    0.3511771286 |    -0.1167493720    0.3511771558 | 
     402 |    -0.1162815240    0.3227466077 |    -0.1162815244    0.3227466342 | 
                          ------                             ------
     576 |     0.6654916745    0.0000000000 |     0.6654916739    0.0000000000 | 

                            |  Abs_value |  Threshold | Converged
     Delta_Free_energy/atom |   4.08E-07 |   1.00E-06 |       Yes
     Delta_Energy/atom      |   3.55E-07 |   1.00E-04 |       Yes
     Delta_Entropy/atom     |   5.32E-08 |   1.00E-04 |       Yes
     Commutator             |   2.81E-05 |   1.00E-05 |        No
     Delta_Fermi_level      |   1.24E-05 |   1.00E-03 |       Yes

  Line search of the free energy minimum:
  Step_type        Step             Free_energy   Predicted_free_energy
.   Initial    0.000000    -5718.37258917564850

Performing  Pulay mixing of Hamiltonian with coefficients:
                        Spin 1               Spin 2
               -0.805144983003      -0.805144919567
                4.233185275208       4.233184878564
               -0.381030212753      -0.381030098188
               -8.658927874211      -8.658927043336
               -2.782913880687      -2.782913731444
                9.394831675446       9.394830913971
Lambda-->       0.005601346792       0.005601346107     ... done

.    Trial1    0.040481    -5718.37265771102921

Performing  Pulay mixing of Hamiltonian with coefficients:
                        Spin 1               Spin 2
               -0.805144983003      -0.805144919567
                4.233185275208       4.233184878564
               -0.381030212753      -0.381030098188
               -8.658927874211      -8.658927043336
               -2.782913880686      -2.782913731444
                9.394831675445       9.394830913971
Lambda-->       0.005601346792       0.005601346107     ... done

.    Trial2    0.406984    -5718.36030034566829

Performing  Pulay mixing of Hamiltonian with coefficients:
                        Spin 1               Spin 2
               -0.805144983003      -0.805144919567
                4.233185275208       4.233184878564
               -0.381030212753      -0.381030098188
               -8.658927874211      -8.658927043335
               -2.782913880686      -2.782913731444
                9.394831675445       9.394830913971
Lambda-->       0.005601346792       0.005601346107     ... done

. Quadratic    0.029970    -5718.37264740736373    -5718.37266732322678

Performing  Pulay mixing of Hamiltonian with coefficients:
                        Spin 1               Spin 2
               -0.805144983003      -0.805144919567
                4.233185275208       4.233184878564
               -0.381030212753      -0.381030098188
               -8.658927874211      -8.658927043335
               -2.782913880686      -2.782913731444
                9.394831675445       9.394830913970
Lambda-->       0.005601346792       0.005601346107     ... done

.     Cubic    0.049970    -5718.37264928715740    -5718.37266090934372

Performing  Pulay mixing of Hamiltonian with coefficients:
                        Spin 1               Spin 2
               -0.805144983003      -0.805144919567
                4.233185275208       4.233184878564
               -0.381030212753      -0.381030098188
               -8.658927874211      -8.658927043335
               -2.782913880686      -2.782913731444
                9.394831675445       9.394830913970
Lambda-->       0.005601346792       0.005601346107     ... done

.   Quartic    0.041123    -5718.37265767130157    -5718.37265775095238

Performing  Pulay mixing of Hamiltonian with coefficients:
                        Spin 1               Spin 2
               -0.805144983003      -0.805144919567
                4.233185275208       4.233184878564
               -0.381030212753      -0.381030098188
               -8.658927874211      -8.658927043335
               -2.782913880686      -2.782913731444
                9.394831675445       9.394830913970
Lambda-->       0.005601346792       0.005601346107     ... done

.  NoMinFnd    0.040481    -5718.37265771106559

--------------------------------------------------------------------------------
  Iter                              Commutator    Free_energy(A=E-TS)     DeltaA
#    7                          0.000022308054   -5718.37265771106559  -6.85E-05

Step                       =       0.040480670226
Energy (E)                 =   -5718.274413872403
Entropy (-TS)              =      -0.098243838659
Free energy (A=E-TS)       =   -5718.372657711066
Est. 0K Energy 0.5*(E+A)   =   -5718.323535791735
Residual Non-orthogonality =       0.000000000000
Residual N_electrons       =       0.000000000004

Spin          Integrated_Ne            Fermi_level     Delta_Fermi_level
   1       397.999999910247        -0.119037493757             -3.22E-05
   2       398.000000089721        -0.119037493757             -3.22E-05

                           Spin 1           |                 Spin 2           |
     Orb |    H-eigenvalues     Occupancies |    H-eigenvalues     Occupancies |
       1 |    -3.2234444155    1.0000000000 |    -3.2234444149    1.0000000000 | 
                          ------                             ------
     393 |    -0.1262731856    0.8774982485 |    -0.1262731854    0.8774982434 | 
     394 |    -0.1252993627    0.8460507775 |    -0.1252993627    0.8460507776 | 
     395 |    -0.1223772438    0.7127546260 |    -0.1223772444    0.7127546560 | 
     396 |    -0.1218678389    0.6835604812 |    -0.1218678395    0.6835605183 | 
     397 |    -0.1212140440    0.6438869183 |    -0.1212140448    0.6438869651 | 
                  Finite temp. Fermi level   |      Finite temp. Fermi level  
     398 |    -0.1187156122    0.4781166881 |    -0.1187156125    0.4781167048 | 
                 - Gap at zero temperature - |     - Gap at zero temperature -
     399 |    -0.1180365490    0.4323245286 |    -0.1180365494    0.4323245533 | 
     400 |    -0.1180018174    0.4300065545 |    -0.1180018178    0.4300065795 | 
     401 |    -0.1167763608    0.3508531676 |    -0.1167763614    0.3508532048 | 
     402 |    -0.1163148661    0.3228136358 |    -0.1163148658    0.3228136194 | 
                          ------                             ------
     576 |     0.6565947815    0.0000000000 |     0.6565947817    0.0000000000 | 

                            |  Abs_value |  Threshold | Converged
     Delta_Free_energy/atom |   1.52E-06 |   1.00E-06 |        No
     Delta_Energy/atom      |   1.55E-06 |   1.00E-04 |       Yes
     Delta_Entropy/atom     |   3.07E-06 |   1.00E-04 |       Yes
     Commutator             |   2.23E-05 |   1.00E-05 |        No
     Delta_Fermi_level      |   3.22E-05 |   1.00E-03 |       Yes

  Line search of the free energy minimum:
  Step_type        Step             Free_energy   Predicted_free_energy
.   Initial    0.000000    -5718.37265771106559

Performing  Pulay mixing of Hamiltonian with coefficients:
                        Spin 1               Spin 2
               -0.246575460337      -0.246575447983
                0.707568520305       0.707568476166
                0.060378053158       0.060378093386
               -1.367160232099      -1.367160126402
               -0.616318752824      -0.616318758970
                1.085429721074       1.085429674392
                1.376678150723       1.376678089412
Lambda-->       0.002092671871       0.002092671668     ... done

.    Trial1    0.040481    -5718.37267277793489

Performing  Pulay mixing of Hamiltonian with coefficients:
                        Spin 1               Spin 2
               -0.246575460337      -0.246575447983
                0.707568520305       0.707568476166
                0.060378053158       0.060378093386
               -1.367160232099      -1.367160126402
               -0.616318752824      -0.616318758970
                1.085429721074       1.085429674392
                1.376678150723       1.376678089411
Lambda-->       0.002092671871       0.002092671668     ... done

.    Trial2    0.406984    -5718.36644936003631

Performing  Pulay mixing of Hamiltonian with coefficients:
                        Spin 1               Spin 2
               -0.246575460337      -0.246575447983
                0.707568520305       0.707568476166
                0.060378053158       0.060378093386
               -1.367160232099      -1.367160126402
               -0.616318752824      -0.616318758970
                1.085429721074       1.085429674392
                1.376678150723       1.376678089411
Lambda-->       0.002092671871       0.002092671668     ... done

. Quadratic    0.024605    -5718.37266274923695    -5718.37268352402771

Performing  Pulay mixing of Hamiltonian with coefficients:
                        Spin 1               Spin 2
               -0.246575460337      -0.246575447983
                0.707568520305       0.707568476166
                0.060378053157       0.060378093386
               -1.367160232099      -1.367160126402
               -0.616318752824      -0.616318758970
                1.085429721074       1.085429674392
                1.376678150723       1.376678089412
Lambda-->       0.002092671871       0.002092671668     ... done

.     Cubic    0.088722    -5718.37256060529944    -5718.37269770546391

Performing  Pulay mixing of Hamiltonian with coefficients:
                        Spin 1               Spin 2
               -0.246575460337      -0.246575447983
                0.707568520305       0.707568476166
                0.060378053158       0.060378093386
               -1.367160232099      -1.367160126402
               -0.616318752824      -0.616318758970
                1.085429721074       1.085429674392
                1.376678150723       1.376678089412
Lambda-->       0.002092671871       0.002092671668     ... done

.   Quartic    0.045570    -5718.37267107095431    -5718.37267368349330

Performing  Pulay mixing of Hamiltonian with coefficients:
                        Spin 1               Spin 2
               -0.246575460337      -0.246575447983
                0.707568520305       0.707568476166
                0.060378053158       0.060378093386
               -1.367160232099      -1.367160126402
               -0.616318752824      -0.616318758970
                1.085429721074       1.085429674392
                1.376678150723       1.376678089411
Lambda-->       0.002092671871       0.002092671668     ... done

.  NoMinFnd    0.040481    -5718.37267277793762

--------------------------------------------------------------------------------
  Iter                              Commutator    Free_energy(A=E-TS)     DeltaA
#    8                          0.000021088631   -5718.37267277793762  -1.51E-05

Step                       =       0.040480670226
Energy (E)                 =   -5718.274344079698
Entropy (-TS)              =      -0.098328698252
Free energy (A=E-TS)       =   -5718.372672777938
Est. 0K Energy 0.5*(E+A)   =   -5718.323508428818
Residual Non-orthogonality =       0.000000000000
Residual N_electrons       =      -0.000000000014

Spin          Integrated_Ne            Fermi_level     Delta_Fermi_level
   1       398.000000019948        -0.119067733959             -3.02E-05
   2       397.999999980166        -0.119067733959             -3.02E-05

                           Spin 1           |                 Spin 2           |
     Orb |    H-eigenvalues     Occupancies |    H-eigenvalues     Occupancies |
       1 |    -3.2233568801    1.0000000000 |    -3.2233568800    1.0000000000 | 
                          ------                             ------
     393 |    -0.1262845009    0.8769435963 |    -0.1262845004    0.8769435806 | 
     394 |    -0.1253205898    0.8457310547 |    -0.1253205902    0.8457310699 | 
     395 |    -0.1224088537    0.7128309253 |    -0.1224088532    0.7128308971 | 
     396 |    -0.1218903312    0.6831042628 |    -0.1218903307    0.6831042331 | 
     397 |    -0.1212475853    0.6440928596 |    -0.1212475848    0.6440928285 | 
                  Finite temp. Fermi level   |      Finite temp. Fermi level  
     398 |    -0.1187463211    0.4781485109 |    -0.1187463216    0.4781485433 | 
                 - Gap at zero temperature - |     - Gap at zero temperature -
     399 |    -0.1180703087    0.4325595858 |    -0.1180703082    0.4325595540 | 
     400 |    -0.1180316111    0.4299767724 |    -0.1180316106    0.4299767406 | 
     401 |    -0.1168086732    0.3509816048 |    -0.1168086736    0.3509816351 | 
     402 |    -0.1163468915    0.3229198391 |    -0.1163468920    0.3229198685 | 
                          ------                             ------
     576 |     0.6517336865    0.0000000000 |     0.6517336867    0.0000000000 | 

                            |  Abs_value |  Threshold | Converged
     Delta_Free_energy/atom |   3.35E-07 |   1.00E-06 |       Yes
     Delta_Energy/atom      |   1.55E-06 |   1.00E-04 |       Yes
     Delta_Entropy/atom     |   1.89E-06 |   1.00E-04 |       Yes
     Commutator             |   2.11E-05 |   1.00E-05 |        No
     Delta_Fermi_level      |   3.02E-05 |   1.00E-03 |       Yes

  Line search of the free energy minimum:
  Step_type        Step             Free_energy   Predicted_free_energy
.   Initial    0.000000    -5718.37267277793762

Performing  Pulay mixing of Hamiltonian with coefficients:
                        Spin 1               Spin 2
                0.122593970615       0.122593945501
               -1.016308743877      -1.016308542345
                0.171866580369       0.171866558760
                2.195281058637       2.195280645186
                0.818351231383       0.818351081994
               -2.802331040598      -2.802330622592
                0.566821660868       0.566821702617
                0.943725282603       0.943725230880
Lambda-->       0.000915107491       0.000915107490     ... done

.    Trial1    0.040481    -5718.37270249336416

Performing  Pulay mixing of Hamiltonian with coefficients:
                        Spin 1               Spin 2
                0.122593970615       0.122593945501
               -1.016308743877      -1.016308542345
                0.171866580369       0.171866558760
                2.195281058636       2.195280645186
                0.818351231383       0.818351081993
               -2.802331040597      -2.802330622591
                0.566821660868       0.566821702617
                0.943725282603       0.943725230880
Lambda-->       0.000915107491       0.000915107490     ... done

.    Trial2    0.406984    -5718.36800016266898

Performing  Pulay mixing of Hamiltonian with coefficients:
                        Spin 1               Spin 2
                0.122593970615       0.122593945501
               -1.016308743877      -1.016308542345
                0.171866580369       0.171866558760
                2.195281058637       2.195280645186
                0.818351231383       0.818351081993
               -2.802331040597      -2.802330622591
                0.566821660868       0.566821702617
                0.943725282603       0.943725230880
Lambda-->       0.000915107491       0.000915107490     ... done

. Quadratic    0.031253    -5718.37270579753476    -5718.37270533142964

--------------------------------------------------------------------------------
  Iter                              Commutator    Free_energy(A=E-TS)     DeltaA
#    9                          0.000014248775   -5718.37270579753476  -3.30E-05

Step                       =       0.031252801825
Energy (E)                 =   -5718.274343417295
Entropy (-TS)              =      -0.098362380211
Free energy (A=E-TS)       =   -5718.372705797535
Est. 0K Energy 0.5*(E+A)   =   -5718.323524607415
Residual Non-orthogonality =       0.000000000000
Residual N_electrons       =       0.000000000028

Spin          Integrated_Ne            Fermi_level     Delta_Fermi_level
   1       398.000000059681        -0.119132782154             -6.50E-05
   2       397.999999940084        -0.119132782154             -6.50E-05

                           Spin 1           |                 Spin 2           |
     Orb |    H-eigenvalues     Occupancies |    H-eigenvalues     Occupancies |
       1 |    -3.2233505100    1.0000000000 |    -3.2233505106    1.0000000000 | 
                          ------                             ------
     393 |    -0.1263461469    0.8768436541 |    -0.1263461467    0.8768436491 | 
     394 |    -0.1253760515    0.8453903999 |    -0.1253760514    0.8453903940 | 
     395 |    -0.1224771252    0.7130104378 |    -0.1224771250    0.7130104290 | 
     396 |    -0.1219481486    0.6826781720 |    -0.1219481484    0.6826781627 | 
     397 |    -0.1213117420    0.6440372493 |    -0.1213117418    0.6440372395 | 
                  Finite temp. Fermi level   |      Finite temp. Fermi level  
     398 |    -0.1188089807    0.4779863311 |    -0.1188089806    0.4779863210 | 
                 - Gap at zero temperature - |     - Gap at zero temperature -
     399 |    -0.1181437105    0.4331176200 |    -0.1181437104    0.4331176102 | 
     400 |    -0.1180941729    0.4298109552 |    -0.1180941738    0.4298110109 | 
     401 |    -0.1168733023    0.3509556301 |    -0.1168733022    0.3509556212 | 
     402 |    -0.1164176766    0.3232612565 |    -0.1164176764    0.3232612481 | 
                          ------                             ------
     576 |     0.6498887532    0.0000000000 |     0.6498887542    0.0000000000 | 

                            |  Abs_value |  Threshold | Converged
     Delta_Free_energy/atom |   7.34E-07 |   1.00E-06 |       Yes
     Delta_Energy/atom      |   1.47E-08 |   1.00E-04 |       Yes
     Delta_Entropy/atom     |   7.48E-07 |   1.00E-04 |       Yes
     Commutator             |   1.42E-05 |   1.00E-05 |        No
     Delta_Fermi_level      |   6.50E-05 |   1.00E-03 |       Yes

  Line search of the free energy minimum:
  Step_type        Step             Free_energy   Predicted_free_energy
.   Initial    0.000000    -5718.37270579753476

Performing  Pulay mixing of Hamiltonian with coefficients:
                        Spin 1               Spin 2
                0.208971920254       0.208971910064
               -0.821748952710      -0.821748815051
                0.019364687298       0.019364649366
                1.733350768590       1.733350476117
                0.874535375127       0.874535294671
               -1.956611828521      -1.956611587331
               -0.781952804395      -0.781952788427
                0.384125518141       0.384125519597
                1.339965316216       1.339965340993
Lambda-->       0.000058371020       0.000058371058     ... done

.    Trial1    0.031253    -5718.37272814082098

Performing  Pulay mixing of Hamiltonian with coefficients:
                        Spin 1               Spin 2
                0.208971920254       0.208971910064
               -0.821748952710      -0.821748815051
                0.019364687298       0.019364649366
                1.733350768590       1.733350476117
                0.874535375127       0.874535294671
               -1.956611828521      -1.956611587331
               -0.781952804395      -0.781952788427
                0.384125518141       0.384125519597
                1.339965316216       1.339965340993
Lambda-->       0.000058371020       0.000058371058     ... done

.    Trial2    0.401281    -5718.37265867960105

Performing  Pulay mixing of Hamiltonian with coefficients:
                        Spin 1               Spin 2
                0.208971920254       0.208971910064
               -0.821748952710      -0.821748815050
                0.019364687298       0.019364649366
                1.733350768591       1.733350476117
                0.874535375128       0.874535294671
               -1.956611828522      -1.956611587331
               -0.781952804395      -0.781952788427
                0.384125518141       0.384125519597
                1.339965316216       1.339965340993
Lambda-->       0.000058371020       0.000058371058     ... done

. Quadratic    0.174541    -5718.37272410095466    -5718.37277432398878

Performing  Pulay mixing of Hamiltonian with coefficients:
                        Spin 1               Spin 2
                0.208971920254       0.208971910064
               -0.821748952710      -0.821748815050
                0.019364687298       0.019364649366
                1.733350768590       1.733350476117
                0.874535375128       0.874535294671
               -1.956611828522      -1.956611587331
               -0.781952804395      -0.781952788427
                0.384125518141       0.384125519597
                1.339965316216       1.339965340993
Lambda-->       0.000058371020       0.000058371058     ... done

.     Cubic    0.092334    -5718.37272995874264    -5718.37274369079114

--------------------------------------------------------------------------------
  Iter                              Commutator    Free_energy(A=E-TS)     DeltaA
#   10                          0.000005143073   -5718.37272995874264  -2.42E-05

Step                       =       0.092334151560
Energy (E)                 =   -5718.274348774274
Entropy (-TS)              =      -0.098381184514
Free energy (A=E-TS)       =   -5718.372729958743
Est. 0K Energy 0.5*(E+A)   =   -5718.323539366508
Residual Non-orthogonality =       0.000000000000
Residual N_electrons       =      -0.000000000045

Spin          Integrated_Ne            Fermi_level     Delta_Fermi_level
   1       397.999999966119        -0.119233599235             -1.01E-04
   2       398.000000034259        -0.119233599235             -1.01E-04

                           Spin 1           |                 Spin 2           |
     Orb |    H-eigenvalues     Occupancies |    H-eigenvalues     Occupancies |
       1 |    -3.2232568650    1.0000000000 |    -3.2232568646    1.0000000000 | 
                          ------                             ------
     393 |    -0.1264614735    0.8772693909 |    -0.1264614730    0.8772693774 | 
     394 |    -0.1254514154    0.8444829370 |    -0.1254514159    0.8444829545 | 
     395 |    -0.1225714483    0.7126487076 |    -0.1225714488    0.7126487354 | 
     396 |    -0.1220425056    0.6822972444 |    -0.1220425052    0.6822972180 | 
     397 |    -0.1214129598    0.6440622493 |    -0.1214129603    0.6440622806 | 
                  Finite temp. Fermi level   |      Finite temp. Fermi level  
     398 |    -0.1188986751    0.4772311793 |    -0.1188986747    0.4772311496 | 
                 - Gap at zero temperature - |     - Gap at zero temperature -
     399 |    -0.1182523928    0.4336431818 |    -0.1182523933    0.4336432159 | 
     400 |    -0.1181934131    0.4297057958 |    -0.1181934136    0.4297058299 | 
     401 |    -0.1169715025    0.3507934443 |    -0.1169715021    0.3507934175 | 
     402 |    -0.1165231960    0.3235412446 |    -0.1165231956    0.3235412189 | 
                          ------                             ------
     576 |     0.6483634393    0.0000000000 |     0.6483634396    0.0000000000 | 

                            |  Abs_value |  Threshold | Converged
     Delta_Free_energy/atom |   5.37E-07 |   1.00E-06 |       Yes
     Delta_Energy/atom      |   1.19E-07 |   1.00E-04 |       Yes
     Delta_Entropy/atom     |   4.18E-07 |   1.00E-04 |       Yes
     Commutator             |   5.14E-06 |   1.00E-05 |       Yes
     Delta_Fermi_level      |   1.01E-04 |   1.00E-03 |       Yes
EDFT occupancies loop converged after   10 iterations.


Writing density kernel to file "Pd_44.dkn" ... done

Writing Hamiltonian to file "Pd_44.ham" ... done


>>> Density kernel optimised for the current NGWF basis:
     ~~~~~~~~~~~~~~~~~~~~~~~~~~~~~~~~~~~~~~~~~~~~~~~~~~~~~~~~~~~
     Total free energy           =  -5.71837272995874E+03  Eh
     [H,K] commutator            =   5.1431E-06
     ~~~~~~~~~~~~~~~~~~~~~~~~~~~~~~~~~~~~~~~~~~~~~~~~~~~~~~~~~~~


################################################################################
########################### NGWF CG iteration  004 #############################
################################################################################
****** Reciprocal space K.E. preconditioning with k_zero =  3.0000 a0^-1 *******

>>> Checking for convergence of NGWFs:   NOT CONVERGED
  ========================================================================
         NGWF RMS gradient =  4.4859E-05 >  2.0000E-06  | above tolerance
  ========================================================================

>>> Improving NGWFs using line search:
============ Calculation of NGWF S^-1 using Hotelling algorithm ================ 
         Iteration  |  Frobenius norm and Maximum abs value    (of I-S*S_n^-1)   
               1       0.42950891E+00     0.15710072E-01
               2       0.28879959E-02     0.89625616E-04
               3       0.61180915E-06     0.20187102E-07
               4       0.29212347E-12     0.23980817E-13
================================================================================
    Initial Ne1:     397.99744440
    Initial Ne2:     397.99744447
      Final Ne1:     397.99999997
      Final Ne2:     398.00000003
============ Calculation of NGWF S^-1 using Hotelling algorithm ================ 
         Iteration  |  Frobenius norm and Maximum abs value    (of I-S*S_n^-1)   
               1       0.15869153E+00     0.57981244E-02
               2       0.35214498E-03     0.11145758E-04
               3       0.87620152E-08     0.27492586E-09
               4       0.28164691E-12     0.21760371E-13
================================================================================
------------------------------- NGWF line search -------------------------------
RMS gradient                =       0.00004485877216
Trial step length           =               0.901624
Gradient along search dir.  =         -0.03195617049
Functional at step 0        =   -5718.37272995874264
Functional at step 1        =   -5718.39101173769814
Functional predicted        =   -5718.39243803977388
Selected quadratic step     =               1.233444
Conjugate gradients coeff.  =               0.378626
--------------------------- NGWF line search finished --------------------------
                                               
Writing NGWFs to file "Pd_44.tightbox_ngwfs"....  done

>>> Optimising kernel for current NGWFs:

--------------------------- Ensemble-DFT optimisation --------------------------
Running ScaLAPACK on   30 processor(s).

--------------------------------------------------------------------------------
  Iter                              Commutator    Free_energy(A=E-TS)     DeltaA
#    0                          0.000051868517   -5718.39243840028939  -1.97E-02

Step                       =       0.381966011250
Energy (E)                 =   -5718.294057215820
Entropy (-TS)              =      -0.098381184514
Free energy (A=E-TS)       =   -5718.392438400289
Est. 0K Energy 0.5*(E+A)   =   -5718.343247808055
Residual Non-orthogonality =       0.000000000000
Residual N_electrons       =      -0.000000000045

Spin          Integrated_Ne            Fermi_level     Delta_Fermi_level
   1       397.999999966119        -0.119233599235              9.00E+99
   2       398.000000034259        -0.119233599235              9.00E+99

                           Spin 1           |                 Spin 2           |
     Orb |    H-eigenvalues     Occupancies |    H-eigenvalues     Occupancies |
       1 |    -3.2232568650    1.0000000000 |    -3.2232568646    1.0000000000 | 
                          ------                             ------
     393 |    -0.1264614735    0.8772693909 |    -0.1264614730    0.8772693774 | 
     394 |    -0.1254514154    0.8444829370 |    -0.1254514159    0.8444829545 | 
     395 |    -0.1225714483    0.7126487076 |    -0.1225714488    0.7126487354 | 
     396 |    -0.1220425056    0.6822972444 |    -0.1220425052    0.6822972180 | 
     397 |    -0.1214129598    0.6440622493 |    -0.1214129603    0.6440622806 | 
                  Finite temp. Fermi level   |      Finite temp. Fermi level  
     398 |    -0.1188986751    0.4772311793 |    -0.1188986747    0.4772311496 | 
                - Gap at zero temperature -
     399 |    -0.1182523928    0.4336431818 |    -0.1182523933    0.4336432159 | 
                                                   - Gap at zero temperature -
     400 |    -0.1181934131    0.4297057958 |    -0.1181934136    0.4297058299 | 
     401 |    -0.1169715025    0.3507934443 |    -0.1169715021    0.3507934175 | 
     402 |    -0.1165231960    0.3235412446 |    -0.1165231956    0.3235412189 | 
                          ------                             ------
     576 |     0.6483634393    0.0000000000 |     0.6483634396    0.0000000000 | 

                            |  Abs_value |  Threshold | Converged
     Delta_Free_energy/atom |   4.38E-04 |   1.00E-06 |        No
     Delta_Energy/atom      |   4.38E-04 |   1.00E-04 |        No
     Delta_Entropy/atom     |     n.a.   |   1.00E-03 |      n.a.
     Commutator             |   5.19E-05 |   1.00E-05 |        No
     Delta_Fermi_level      |     n.a.   |   1.00E-03 |      n.a.

  Line search of the free energy minimum:
  Step_type        Step             Free_energy   Predicted_free_energy
.   Initial    0.000000    -5718.39243840028939

Performing  Pulay mixing of Hamiltonian with coefficients:
                        Spin 1               Spin 2
                1.000000000000       1.000000000000
Lambda-->       0.030587821741       0.030587821330     ... done

.    Trial1    0.381966    -5718.38348402602060

Performing  Pulay mixing of Hamiltonian with coefficients:
                        Spin 1               Spin 2
                1.000000000000       1.000000000000
Lambda-->       0.030587821741       0.030587821330     ... done

.    Trial2    0.145898    -5718.38888684732501

Performing  Pulay mixing of Hamiltonian with coefficients:
                        Spin 1               Spin 2
                1.000000000000       1.000000000000
Lambda-->       0.030587821741       0.030587821330     ... done

.    Trial3    0.055728    -5718.38929017403461

Performing  Pulay mixing of Hamiltonian with coefficients:
                        Spin 1               Spin 2
                1.000000000000       1.000000000000
Lambda-->       0.030587821741       0.030587821330     ... done

.     Cubic    0.248704    -5718.38731297741924    -5718.39016576339782

Performing  Pulay mixing of Hamiltonian with coefficients:
                        Spin 1               Spin 2
                1.000000000000       1.000000000000
Lambda-->       0.030587821741       0.030587821330     ... done

.   Quartic    0.145768    -5718.38888808021420    -5718.38888684872290

Performing  Pulay mixing of Hamiltonian with coefficients:
                        Spin 1               Spin 2
                1.000000000000       1.000000000000
Lambda-->       0.030587821741       0.030587821330     ... done

.    Trial6    0.000557    -5718.38909096374482

Performing  Pulay mixing of Hamiltonian with coefficients:
                        Spin 1               Spin 2
                1.000000000000       1.000000000000
Lambda-->       0.030587821741       0.030587821330     ... done

.  NoMinFnd    0.055728    -5718.38929017403461

--------------------------------------------------------------------------------
  Iter                              Commutator    Free_energy(A=E-TS)     DeltaA
#    1                          0.000032676756   -5718.38929017403461   3.15E-03

Step                       =       0.055728090001
Energy (E)                 =   -5718.290866230907
Entropy (-TS)              =      -0.098423943115
Free energy (A=E-TS)       =   -5718.389290174035
Est. 0K Energy 0.5*(E+A)   =   -5718.340078202471
Residual Non-orthogonality =       0.000000000000
Residual N_electrons       =       0.000000000011

Spin          Integrated_Ne            Fermi_level     Delta_Fermi_level
   1       397.999999988289        -0.118933805427              3.00E-04
   2       398.000000011615        -0.118933805427              3.00E-04

                           Spin 1           |                 Spin 2           |
     Orb |    H-eigenvalues     Occupancies |    H-eigenvalues     Occupancies |
       1 |    -3.2227602010    1.0000000000 |    -3.2227602004    1.0000000000 | 
                          ------                             ------
     393 |    -0.1261390204    0.8766039691 |    -0.1261390200    0.8766039572 | 
     394 |    -0.1251582671    0.8447202809 |    -0.1251582677    0.8447203021 | 
     395 |    -0.1222654344    0.7123019683 |    -0.1222654350    0.7123020026 | 
     396 |    -0.1217301175    0.6815538900 |    -0.1217301161    0.6815538100 | 
     397 |    -0.1210943251    0.6428860549 |    -0.1210943257    0.6428860940 | 
                  Finite temp. Fermi level   |      Finite temp. Fermi level  
     398 |    -0.1185769502    0.4757425261 |    -0.1185769498    0.4757425030 | 
                - Gap at zero temperature -
     399 |    -0.1179623677    0.4342961488 |    -0.1179623683    0.4342961923 | 
                                                   - Gap at zero temperature -
     400 |    -0.1178764076    0.4285584221 |    -0.1178764072    0.4285583998 | 
     401 |    -0.1166664109    0.3504652002 |    -0.1166664105    0.3504651800 | 
     402 |    -0.1162547144    0.3254088710 |    -0.1162547141    0.3254088517 | 
                          ------                             ------
     576 |     0.6458691684    0.0000000000 |     0.6458691694    0.0000000000 | 

                            |  Abs_value |  Threshold | Converged
     Delta_Free_energy/atom |   7.00E-05 |   1.00E-06 |        No
     Delta_Energy/atom      |   7.09E-05 |   1.00E-04 |       Yes
     Delta_Entropy/atom     |   9.50E-07 |   1.00E-04 |       Yes
     Commutator             |   3.27E-05 |   1.00E-05 |        No
     Delta_Fermi_level      |   3.00E-04 |   1.00E-03 |       Yes

  Line search of the free energy minimum:
  Step_type        Step             Free_energy   Predicted_free_energy
.   Initial    0.000000    -5718.38929017403461

Performing  Pulay mixing of Hamiltonian with coefficients:
                        Spin 1               Spin 2
                1.000000000000       1.000000000000
Lambda-->       0.020449549482       0.020449549420     ... done

.    Trial1    0.055728    -5718.38937237593564

Performing  Pulay mixing of Hamiltonian with coefficients:
                        Spin 1               Spin 2
                1.000000000000       1.000000000000
Lambda-->       0.020449549482       0.020449549420     ... done

.    Trial2    0.416408    -5718.38797444498778

Performing  Pulay mixing of Hamiltonian with coefficients:
                        Spin 1               Spin 2
                1.000000000000       1.000000000000
Lambda-->       0.020449549482       0.020449549420     ... done

. Quadratic    0.085259    -5718.38938346337363    -5718.38938358196901

--------------------------------------------------------------------------------
  Iter                              Commutator    Free_energy(A=E-TS)     DeltaA
#    2                          0.000030141672   -5718.38938346337363  -9.33E-05

Step                       =       0.085258736658
Energy (E)                 =   -5718.290941272233
Entropy (-TS)              =      -0.098442191155
Free energy (A=E-TS)       =   -5718.389383463374
Est. 0K Energy 0.5*(E+A)   =   -5718.340162367804
Residual Non-orthogonality =       0.000000000000
Residual N_electrons       =      -0.000000000013

Spin          Integrated_Ne            Fermi_level     Delta_Fermi_level
   1       398.000000017054        -0.118683405744              2.50E-04
   2       397.999999983059        -0.118683405744              2.50E-04

                           Spin 1           |                 Spin 2           |
     Orb |    H-eigenvalues     Occupancies |    H-eigenvalues     Occupancies |
       1 |    -3.2226685092    1.0000000000 |    -3.2226685081    1.0000000000 | 
                          ------                             ------
     393 |    -0.1259240921    0.8776442684 |    -0.1259240920    0.8776442656 | 
     394 |    -0.1248701425    0.8433690006 |    -0.1248701424    0.8433689970 | 
     395 |    -0.1220143557    0.7122641040 |    -0.1220143556    0.7122640979 | 
     396 |    -0.1214694635    0.6809479705 |    -0.1214694625    0.6809479083 | 
     397 |    -0.1208288854    0.6419459033 |    -0.1208288852    0.6419458962 | 
                  Finite temp. Fermi level   |      Finite temp. Fermi level  
     398 |    -0.1183260665    0.4757096778 |    -0.1183260664    0.4757096695 | 
                                                   - Gap at zero temperature -
     399 |    -0.1177040481    0.4337667482 |    -0.1177040480    0.4337667399 | 
                - Gap at zero temperature -
     400 |    -0.1176297956    0.4288108572 |    -0.1176297965    0.4288109116 | 
     401 |    -0.1164056338    0.3498226530 |    -0.1164056328    0.3498225868 | 
     402 |    -0.1159661135    0.3231310979 |    -0.1159661133    0.3231310901 | 
                          ------                             ------
     576 |     0.6441817467    0.0000000000 |     0.6441817473    0.0000000000 | 

                            |  Abs_value |  Threshold | Converged
     Delta_Free_energy/atom |   2.07E-06 |   1.00E-06 |        No
     Delta_Energy/atom      |   1.67E-06 |   1.00E-04 |       Yes
     Delta_Entropy/atom     |   4.06E-07 |   1.00E-04 |       Yes
     Commutator             |   3.01E-05 |   1.00E-05 |        No
     Delta_Fermi_level      |   2.50E-04 |   1.00E-03 |       Yes

  Line search of the free energy minimum:
  Step_type        Step             Free_energy   Predicted_free_energy
.   Initial    0.000000    -5718.38938346337363

Performing  Pulay mixing of Hamiltonian with coefficients:
                        Spin 1               Spin 2
               -0.275837637209      -0.275837628653
                1.275837637209       1.275837628653
Lambda-->       0.017092740938       0.017092740972     ... done

.    Trial1    0.085259    -5718.38885502482572

Performing  Pulay mixing of Hamiltonian with coefficients:
                        Spin 1               Spin 2
               -0.275837637209      -0.275837628653
                1.275837637209       1.275837628653
Lambda-->       0.017092740938       0.017092740972     ... done

.    Trial2    0.032566    -5718.38942621733986

Performing  Pulay mixing of Hamiltonian with coefficients:
                        Spin 1               Spin 2
               -0.275837637209      -0.275837628653
                1.275837637209       1.275837628653
Lambda-->       0.017092740938       0.017092740972     ... done

. Quadratic    0.020888    -5718.38944370841637    -5718.38944565597012

--------------------------------------------------------------------------------
  Iter                              Commutator    Free_energy(A=E-TS)     DeltaA
#    3                          0.000023133571   -5718.38944370841637  -6.02E-05

Step                       =       0.020888101408
Energy (E)                 =   -5718.290997621201
Entropy (-TS)              =      -0.098446087189
Free energy (A=E-TS)       =   -5718.389443708416
Est. 0K Energy 0.5*(E+A)   =   -5718.340220664809
Residual Non-orthogonality =       0.000000000000
Residual N_electrons       =       0.000000000027

Spin          Integrated_Ne            Fermi_level     Delta_Fermi_level
   1       397.999999924706        -0.118556254258              1.27E-04
   2       398.000000075069        -0.118556254258              1.27E-04

                           Spin 1           |                 Spin 2           |
     Orb |    H-eigenvalues     Occupancies |    H-eigenvalues     Occupancies |
       1 |    -3.2225889532    1.0000000000 |    -3.2225889531    1.0000000000 | 
                          ------                             ------
     393 |    -0.1257952961    0.8775962056 |    -0.1257952951    0.8775961771 | 
     394 |    -0.1247387549    0.8432166685 |    -0.1247387559    0.8432167026 | 
     395 |    -0.1218881124    0.7123147492 |    -0.1218881132    0.7123147949 | 
     396 |    -0.1213480758    0.6812886220 |    -0.1213480756    0.6812886109 | 
     397 |    -0.1206951323    0.6415328925 |    -0.1206951330    0.6415329405 | 
                  Finite temp. Fermi level   |      Finite temp. Fermi level  
     398 |    -0.1181991134    0.4757231418 |    -0.1181991131    0.4757231195 | 
                - Gap at zero temperature -
     399 |    -0.1175729597    0.4335036384 |    -0.1175729603    0.4335036804 | 
                                                   - Gap at zero temperature -
     400 |    -0.1174971496    0.4284446826 |    -0.1174971492    0.4284446586 | 
     401 |    -0.1162799512    0.3499135708 |    -0.1162799518    0.3499136061 | 
     402 |    -0.1158226755    0.3221625401 |    -0.1158226760    0.3221625728 | 
                          ------                             ------
     576 |     0.6433925984    0.0000000000 |     0.6433925990    0.0000000000 | 

                            |  Abs_value |  Threshold | Converged
     Delta_Free_energy/atom |   1.34E-06 |   1.00E-06 |        No
     Delta_Energy/atom      |   1.25E-06 |   1.00E-04 |       Yes
     Delta_Entropy/atom     |   8.66E-08 |   1.00E-04 |       Yes
     Commutator             |   2.31E-05 |   1.00E-05 |        No
     Delta_Fermi_level      |   1.27E-04 |   1.00E-03 |       Yes

  Line search of the free energy minimum:
  Step_type        Step             Free_energy   Predicted_free_energy
.   Initial    0.000000    -5718.38944370841637

Performing  Pulay mixing of Hamiltonian with coefficients:
                        Spin 1               Spin 2
               -1.754655760850      -1.754655633501
               -0.154777182168      -0.154777135472
                2.909432943017       2.909432768974
Lambda-->       0.010411988522       0.010411988854     ... done

.    Trial1    0.020888    -5718.38949220912036

Performing  Pulay mixing of Hamiltonian with coefficients:
                        Spin 1               Spin 2
               -1.754655760850      -1.754655633501
               -0.154777182168      -0.154777135472
                2.909432943017       2.909432768974
Lambda-->       0.010411988522       0.010411988854     ... done

.    Trial2    0.394876    -5718.37141338972015

Performing  Pulay mixing of Hamiltonian with coefficients:
                        Spin 1               Spin 2
               -1.754655760850      -1.754655633501
               -0.154777182168      -0.154777135472
                2.909432943017       2.909432768974
Lambda-->       0.010411988522       0.010411988854     ... done

. Quadratic    0.019493    -5718.38948713320224    -5718.38949245888125

Performing  Pulay mixing of Hamiltonian with coefficients:
                        Spin 1               Spin 2
               -1.754655760850      -1.754655633501
               -0.154777182168      -0.154777135472
                2.909432943017       2.909432768974
Lambda-->       0.010411988522       0.010411988854     ... done

.     Cubic    0.117026    -5718.38856772651343    -5718.38990263425785

Performing  Pulay mixing of Hamiltonian with coefficients:
                        Spin 1               Spin 2
               -1.754655760850      -1.754655633501
               -0.154777182168      -0.154777135472
                2.909432943017       2.909432768974
Lambda-->       0.010411988522       0.010411988854     ... done

.   Quartic    0.049990    -5718.38947801469476    -5718.38956786433209

Performing  Pulay mixing of Hamiltonian with coefficients:
                        Spin 1               Spin 2
               -1.754655760850      -1.754655633501
               -0.154777182168      -0.154777135472
                2.909432943017       2.909432768974
Lambda-->       0.010411988522       0.010411988854     ... done

.  NoMinFnd    0.020888    -5718.38949220915129

--------------------------------------------------------------------------------
  Iter                              Commutator    Free_energy(A=E-TS)     DeltaA
#    4                          0.000024456636   -5718.38949220915129  -4.85E-05

Step                       =       0.020888101408
Energy (E)                 =   -5718.290998093495
Entropy (-TS)              =      -0.098494115673
Free energy (A=E-TS)       =   -5718.389492209151
Est. 0K Energy 0.5*(E+A)   =   -5718.340245151323
Residual Non-orthogonality =       0.000000000000
Residual N_electrons       =      -0.000000000016

Spin          Integrated_Ne            Fermi_level     Delta_Fermi_level
   1       397.999999904130        -0.117859365851              6.97E-04
   2       398.000000096005        -0.117859365851              6.97E-04

                           Spin 1           |                 Spin 2           |
     Orb |    H-eigenvalues     Occupancies |    H-eigenvalues     Occupancies |
       1 |    -3.2221816106    1.0000000000 |    -3.2221816102    1.0000000000 | 
                          ------                             ------
     393 |    -0.1251423264    0.8788742129 |    -0.1251423264    0.8788742119 | 
     394 |    -0.1239871434    0.8412379614 |    -0.1239871434    0.8412379600 | 
     395 |    -0.1211833297    0.7118743444 |    -0.1211833307    0.7118743957 | 
     396 |    -0.1206463154    0.6810006870 |    -0.1206463153    0.6810006842 | 
     397 |    -0.1199606114    0.6391745249 |    -0.1199606114    0.6391745219 | 
                  Finite temp. Fermi level   |      Finite temp. Fermi level  
     398 |    -0.1174942641    0.4751828791 |    -0.1174942641    0.4751828755 | 
                - Gap at zero temperature -
     399 |    -0.1168545195    0.4320639876 |    -0.1168545204    0.4320640483 | 
                                                   - Gap at zero temperature -
     400 |    -0.1167966164    0.4282018257 |    -0.1167966173    0.4282018863 | 
     401 |    -0.1155671840    0.3489313227 |    -0.1155671840    0.3489313191 | 
     402 |    -0.1150518113    0.3177824986 |    -0.1150518112    0.3177824951 | 
                          ------                             ------
     576 |     0.6387291613    0.0000000000 |     0.6387291619    0.0000000000 | 

                            |  Abs_value |  Threshold | Converged
     Delta_Free_energy/atom |   1.08E-06 |   1.00E-06 |        No
     Delta_Energy/atom      |   1.05E-08 |   1.00E-04 |       Yes
     Delta_Entropy/atom     |   1.07E-06 |   1.00E-04 |       Yes
     Commutator             |   2.45E-05 |   1.00E-05 |        No
     Delta_Fermi_level      |   6.97E-04 |   1.00E-03 |       Yes

  Line search of the free energy minimum:
  Step_type        Step             Free_energy   Predicted_free_energy
.   Initial    0.000000    -5718.38949220915129

Performing  Pulay mixing of Hamiltonian with coefficients:
                        Spin 1               Spin 2
                0.365925874102       0.365925766747
               -0.348812325988      -0.348812233288
               -0.525357985371      -0.525357909092
                1.508244437257       1.508244375634
Lambda-->       0.007528656068       0.007528656830     ... done

.    Trial1    0.020888    -5718.38950309575193

Performing  Pulay mixing of Hamiltonian with coefficients:
                        Spin 1               Spin 2
                0.365925874102       0.365925766747
               -0.348812325988      -0.348812233288
               -0.525357985371      -0.525357909092
                1.508244437257       1.508244375634
Lambda-->       0.007528656068       0.007528656830     ... done

.    Trial2    0.394876    -5718.38627510439710

Performing  Pulay mixing of Hamiltonian with coefficients:
                        Spin 1               Spin 2
                0.365925874102       0.365925766747
               -0.348812325988      -0.348812233288
               -0.525357985371      -0.525357909092
                1.508244437257       1.508244375634
Lambda-->       0.007528656068       0.007528656830     ... done

. Quadratic    0.021687    -5718.38950402243881    -5718.38950311055032

--------------------------------------------------------------------------------
  Iter                              Commutator    Free_energy(A=E-TS)     DeltaA
#    5                          0.000020878331   -5718.38950402243881  -1.18E-05

Step                       =       0.021687131503
Energy (E)                 =   -5718.290988991337
Entropy (-TS)              =      -0.098515031143
Free energy (A=E-TS)       =   -5718.389504022439
Est. 0K Energy 0.5*(E+A)   =   -5718.340246506888
Residual Non-orthogonality =       0.000000000000
Residual N_electrons       =      -0.000000000042

Spin          Integrated_Ne            Fermi_level     Delta_Fermi_level
   1       397.999999935184        -0.117620580761              2.39E-04
   2       398.000000065171        -0.117620580761              2.39E-04

                           Spin 1           |                 Spin 2           |
     Orb |    H-eigenvalues     Occupancies |    H-eigenvalues     Occupancies |
       1 |    -3.2219940576    1.0000000000 |    -3.2219940569    1.0000000000 | 
                          ------                             ------
     393 |    -0.1249061812    0.8789506640 |    -0.1249061810    0.8789506565 | 
     394 |    -0.1237468884    0.8411845344 |    -0.1237468891    0.8411845584 | 
     395 |    -0.1209347711    0.7113285419 |    -0.1209347709    0.7113285272 | 
     396 |    -0.1204085790    0.6810626781 |    -0.1204085797    0.6810627171 | 
     397 |    -0.1197112703    0.6385117819 |    -0.1197112709    0.6385118233 | 
                  Finite temp. Fermi level   |      Finite temp. Fermi level  
     398 |    -0.1172477311    0.4746571225 |    -0.1172477309    0.4746571044 | 
                                                   - Gap at zero temperature -
     399 |    -0.1166073133    0.4315017682 |    -0.1166073130    0.4315017505 | 
                - Gap at zero temperature -
     400 |    -0.1165569189    0.4281410356 |    -0.1165569186    0.4281410179 | 
     401 |    -0.1153221675    0.3485461971 |    -0.1153221672    0.3485461806 | 
     402 |    -0.1148058834    0.3173612676 |    -0.1148058831    0.3173612518 | 
                          ------                             ------
     576 |     0.6367562088    0.0000000000 |     0.6367562096    0.0000000000 | 

                            |  Abs_value |  Threshold | Converged
     Delta_Free_energy/atom |   2.63E-07 |   1.00E-06 |       Yes
     Delta_Energy/atom      |   2.02E-07 |   1.00E-04 |       Yes
     Delta_Entropy/atom     |   4.65E-07 |   1.00E-04 |       Yes
     Commutator             |   2.09E-05 |   1.00E-05 |        No
     Delta_Fermi_level      |   2.39E-04 |   1.00E-03 |       Yes

  Line search of the free energy minimum:
  Step_type        Step             Free_energy   Predicted_free_energy
.   Initial    0.000000    -5718.38950402243881

Performing  Pulay mixing of Hamiltonian with coefficients:
                        Spin 1               Spin 2
               -1.049963191091      -1.049963191575
                0.607589313422       0.607589385261
                1.153077673620       1.153077611852
               -1.550058497413      -1.550058557365
                1.839354701462       1.839354751827
Lambda-->       0.006925622814       0.006925623568     ... done

.    Trial1    0.021687    -5718.38951365935554

Performing  Pulay mixing of Hamiltonian with coefficients:
                        Spin 1               Spin 2
               -1.049963191091      -1.049963191575
                0.607589313422       0.607589385261
                1.153077673620       1.153077611852
               -1.550058497413      -1.550058557365
                1.839354701462       1.839354751827
Lambda-->       0.006925622814       0.006925623568     ... done

.    Trial2    0.395369    -5718.38551500350968

Performing  Pulay mixing of Hamiltonian with coefficients:
                        Spin 1               Spin 2
               -1.049963191091      -1.049963191575
                0.607589313422       0.607589385261
                1.153077673620       1.153077611852
               -1.550058497413      -1.550058557365
                1.839354701462       1.839354751827
Lambda-->       0.006925622814       0.006925623568     ... done

. Quadratic    0.018725    -5718.38951173135229    -5718.38951390662533

Performing  Pulay mixing of Hamiltonian with coefficients:
                        Spin 1               Spin 2
               -1.049963191091      -1.049963191575
                0.607589313422       0.607589385261
                1.153077673620       1.153077611852
               -1.550058497413      -1.550058557365
                1.839354701462       1.839354751827
Lambda-->       0.006925622814       0.006925623568     ... done

.     Cubic    0.102653    -5718.38936183185251    -5718.38956870135007

Performing  Pulay mixing of Hamiltonian with coefficients:
                        Spin 1               Spin 2
               -1.049963191091      -1.049963191575
                0.607589313422       0.607589385261
                1.153077673620       1.153077611852
               -1.550058497413      -1.550058557365
                1.839354701462       1.839354751827
Lambda-->       0.006925622814       0.006925623568     ... done

.   Quartic    0.043615    -5718.38951151128367    -5718.38952299362791

Performing  Pulay mixing of Hamiltonian with coefficients:
                        Spin 1               Spin 2
               -1.049963191091      -1.049963191575
                0.607589313422       0.607589385261
                1.153077673620       1.153077611852
               -1.550058497413      -1.550058557365
                1.839354701462       1.839354751827
Lambda-->       0.006925622814       0.006925623568     ... done

.  NoMinFnd    0.021687    -5718.38951365938010

--------------------------------------------------------------------------------
  Iter                              Commutator    Free_energy(A=E-TS)     DeltaA
#    6                          0.000019142607   -5718.38951365938010  -9.64E-06

Step                       =       0.021687131503
Energy (E)                 =   -5718.290997459521
Entropy (-TS)              =      -0.098516199849
Free energy (A=E-TS)       =   -5718.389513659380
Est. 0K Energy 0.5*(E+A)   =   -5718.340255559451
Residual Non-orthogonality =       0.000000000000
Residual N_electrons       =       0.000000000009

Spin          Integrated_Ne            Fermi_level     Delta_Fermi_level
   1       397.999999911736        -0.117618695674              1.89E-06
   2       398.000000088190        -0.117618695674              1.89E-06

                           Spin 1           |                 Spin 2           |
     Orb |    H-eigenvalues     Occupancies |    H-eigenvalues     Occupancies |
       1 |    -3.2220065537    1.0000000000 |    -3.2220065539    1.0000000000 | 
                          ------                             ------
     393 |    -0.1249008565    0.8788510443 |    -0.1249008570    0.8788510593 | 
     394 |    -0.1237519285    0.8414361217 |    -0.1237519290    0.8414361404 | 
     395 |    -0.1209307021    0.7112064967 |    -0.1209307026    0.7112065255 | 
     396 |    -0.1204097799    0.6812450557 |    -0.1204097794    0.6812450302 | 
     397 |    -0.1197104043    0.6385757882 |    -0.1197104048    0.6385758205 | 
                  Finite temp. Fermi level   |      Finite temp. Fermi level  
     398 |    -0.1172463736    0.4746929172 |    -0.1172463732    0.4746928879 | 
                - Gap at zero temperature -
     399 |    -0.1166033832    0.4313652680 |    -0.1166033837    0.4313653022 | 
                                                   - Gap at zero temperature -
     400 |    -0.1165554759    0.4281704932 |    -0.1165554764    0.4281705274 | 
     401 |    -0.1153207356    0.3485742047 |    -0.1153207352    0.3485741779 | 
     402 |    -0.1148050601    0.3174238686 |    -0.1148050597    0.3174238431 | 
                          ------                             ------
     576 |     0.6360656746    0.0000000000 |     0.6360656754    0.0000000000 | 

                            |  Abs_value |  Threshold | Converged
     Delta_Free_energy/atom |   2.14E-07 |   1.00E-06 |       Yes
     Delta_Energy/atom      |   1.88E-07 |   1.00E-04 |       Yes
     Delta_Entropy/atom     |   2.60E-08 |   1.00E-04 |       Yes
     Commutator             |   1.91E-05 |   1.00E-05 |        No
     Delta_Fermi_level      |   1.89E-06 |   1.00E-03 |       Yes

  Line search of the free energy minimum:
  Step_type        Step             Free_energy   Predicted_free_energy
.   Initial    0.000000    -5718.38951365938010

Performing  Pulay mixing of Hamiltonian with coefficients:
                        Spin 1               Spin 2
               -6.664089351432      -6.664089514236
                2.105219113472       2.105219312429
                9.175720967494       9.175721209060
               -7.764089123924      -7.764089496194
              -10.884607826234     -10.884607558228
               15.031846220623      15.031846047169
Lambda-->       0.000868927808       0.000868928015     ... done

.    Trial1    0.021687    -5718.38953380127896

Performing  Pulay mixing of Hamiltonian with coefficients:
                        Spin 1               Spin 2
               -6.664089351432      -6.664089514236
                2.105219113472       2.105219312429
                9.175720967494       9.175721209060
               -7.764089123923      -7.764089496194
              -10.884607826233     -10.884607558228
               15.031846220622      15.031846047169
Lambda-->       0.000868927808       0.000868928015     ... done

.    Trial2    0.395369    -5718.38851285756573

Performing  Pulay mixing of Hamiltonian with coefficients:
                        Spin 1               Spin 2
               -6.664089351432      -6.664089514237
                2.105219113472       2.105219312429
                9.175720967495       9.175721209060
               -7.764089123924      -7.764089496195
              -10.884607826234     -10.884607558228
               15.031846220623      15.031846047169
Lambda-->       0.000868927808       0.000868928015     ... done

. Quadratic    0.060995    -5718.38956060326564    -5718.38954810833911

--------------------------------------------------------------------------------
  Iter                              Commutator    Free_energy(A=E-TS)     DeltaA
#    7                          0.000009813246   -5718.38956060326564  -4.69E-05

Step                       =       0.060995480579
Energy (E)                 =   -5718.291011305188
Entropy (-TS)              =      -0.098549298012
Free energy (A=E-TS)       =   -5718.389560603266
Est. 0K Energy 0.5*(E+A)   =   -5718.340285954228
Residual Non-orthogonality =       0.000000000000
Residual N_electrons       =       0.000000000066

Spin          Integrated_Ne            Fermi_level     Delta_Fermi_level
   1       397.999999965132        -0.117822499706             -2.04E-04
   2       398.000000034309        -0.117822499706             -2.04E-04

                           Spin 1           |                 Spin 2           |
     Orb |    H-eigenvalues     Occupancies |    H-eigenvalues     Occupancies |
       1 |    -3.2223926469    1.0000000000 |    -3.2223926464    1.0000000000 | 
                          ------                             ------
     393 |    -0.1250876296    0.8783567455 |    -0.1250876304    0.8783567688 | 
     394 |    -0.1240055900    0.8432378794 |    -0.1240055899    0.8432378741 | 
     395 |    -0.1211278801    0.7108360231 |    -0.1211278800    0.7108360150 | 
     396 |    -0.1206240346    0.6818622704 |    -0.1206240345    0.6818622617 | 
     397 |    -0.1199206798    0.6389821209 |    -0.1199206806    0.6389821715 | 
                  Finite temp. Fermi level   |      Finite temp. Fermi level  
     398 |    -0.1174613600    0.4754517514 |    -0.1174613598    0.4754517415 | 
                                                   - Gap at zero temperature -
     399 |    -0.1168045825    0.4311914194 |    -0.1168045824    0.4311914098 | 
                - Gap at zero temperature -
     400 |    -0.1167620609    0.4283557837 |    -0.1167620607    0.4283557741 | 
     401 |    -0.1155301104    0.3489184959 |    -0.1155301103    0.3489184870 | 
     402 |    -0.1150271768    0.3185045286 |    -0.1150271766    0.3185045201 | 
                          ------                             ------
     576 |     0.6268038107    0.0000000000 |     0.6268038107    0.0000000000 | 

                            |  Abs_value |  Threshold | Converged
     Delta_Free_energy/atom |   1.04E-06 |   1.00E-06 |        No
     Delta_Energy/atom      |   3.08E-07 |   1.00E-04 |       Yes
     Delta_Entropy/atom     |   7.36E-07 |   1.00E-04 |       Yes
     Commutator             |   9.81E-06 |   1.00E-05 |       Yes
     Delta_Fermi_level      |   2.04E-04 |   1.00E-03 |       Yes

  Line search of the free energy minimum:
  Step_type        Step             Free_energy   Predicted_free_energy
.   Initial    0.000000    -5718.38956060326564

Performing  Pulay mixing of Hamiltonian with coefficients:
                        Spin 1               Spin 2
                1.077534334250       1.077533954555
               -0.158074494088      -0.158074379278
               -1.667945367163      -1.667944850801
                1.390399243446       1.390398704954
                2.918214928389       2.918214235476
               -3.999979268429      -3.999978228343
                1.439850623595       1.439850563438
Lambda-->       0.000123960420       0.000123960425     ... done

.    Trial1    0.060995    -5718.38956138010599

Performing  Pulay mixing of Hamiltonian with coefficients:
                        Spin 1               Spin 2
                1.077534334249       1.077533954555
               -0.158074494087      -0.158074379278
               -1.667945367162      -1.667944850801
                1.390399243445       1.390398704954
                2.918214928387       2.918214235477
               -3.999979268426      -3.999978228343
                1.439850623595       1.439850563438
Lambda-->       0.000123960420       0.000123960425     ... done

.    Trial2    0.419663    -5718.38848797397441

Performing  Pulay mixing of Hamiltonian with coefficients:
                        Spin 1               Spin 2
                1.077534334250       1.077533954555
               -0.158074494087      -0.158074379278
               -1.667945367162      -1.667944850802
                1.390399243445       1.390398704954
                2.918214928388       2.918214235477
               -3.999979268428      -3.999978228345
                1.439850623595       1.439850563438
Lambda-->       0.000123960420       0.000123960425     ... done

. Quadratic    0.031387    -5718.38957015307551    -5718.38956765851435

--------------------------------------------------------------------------------
  Iter                              Commutator    Free_energy(A=E-TS)     DeltaA
#    8                          0.000005494103   -5718.38957015307551  -9.55E-06

Step                       =       0.031386919227
Energy (E)                 =   -5718.291011218652
Entropy (-TS)              =      -0.098558934388
Free energy (A=E-TS)       =   -5718.389570153076
Est. 0K Energy 0.5*(E+A)   =   -5718.340290685864
Residual Non-orthogonality =       0.000000000000
Residual N_electrons       =       0.000000000036

Spin          Integrated_Ne            Fermi_level     Delta_Fermi_level
   1       397.999999956694        -0.117938940646             -1.16E-04
   2       398.000000043003        -0.117938940646             -1.16E-04

                           Spin 1           |                 Spin 2           |
     Orb |    H-eigenvalues     Occupancies |    H-eigenvalues     Occupancies |
       1 |    -3.2224908029    1.0000000000 |    -3.2224908031    1.0000000000 | 
                          ------                             ------
     393 |    -0.1252062674    0.8784206039 |    -0.1252062683    0.8784206286 | 
     394 |    -0.1241179847    0.8430922777 |    -0.1241179846    0.8430922751 | 
     395 |    -0.1212466449    0.7109659854 |    -0.1212466458    0.7109660339 | 
     396 |    -0.1207338986    0.6814739118 |    -0.1207338985    0.6814739083 | 
     397 |    -0.1200392171    0.6391137027 |    -0.1200392170    0.6391136992 | 
                  Finite temp. Fermi level   |      Finite temp. Fermi level  
     398 |    -0.1175775998    0.4754381054 |    -0.1175775998    0.4754381023 | 
                                                   - Gap at zero temperature -
     399 |    -0.1169276977    0.4316369191 |    -0.1169276977    0.4316369163 | 
                - Gap at zero temperature -
     400 |    -0.1168763949    0.4282154009 |    -0.1168763949    0.4282153981 | 
     401 |    -0.1156491502    0.3490791716 |    -0.1156491502    0.3490791693 | 
     402 |    -0.1151533086    0.3190772018 |    -0.1151533086    0.3190771997 | 
                          ------                             ------
     576 |     0.6254825555    0.0000000000 |     0.6254825555    0.0000000000 | 

                            |  Abs_value |  Threshold | Converged
     Delta_Free_energy/atom |   2.12E-07 |   1.00E-06 |       Yes
     Delta_Energy/atom      |   1.92E-09 |   1.00E-04 |       Yes
     Delta_Entropy/atom     |   2.14E-07 |   1.00E-04 |       Yes
     Commutator             |   5.49E-06 |   1.00E-05 |       Yes
     Delta_Fermi_level      |   1.16E-04 |   1.00E-03 |       Yes
EDFT occupancies loop converged after    8 iterations.


Writing density kernel to file "Pd_44.dkn" ... done

Writing Hamiltonian to file "Pd_44.ham" ... done


>>> Density kernel optimised for the current NGWF basis:
     ~~~~~~~~~~~~~~~~~~~~~~~~~~~~~~~~~~~~~~~~~~~~~~~~~~~~~~~~~~~
     Total free energy           =  -5.71838957015308E+03  Eh
     [H,K] commutator            =   5.4941E-06
     ~~~~~~~~~~~~~~~~~~~~~~~~~~~~~~~~~~~~~~~~~~~~~~~~~~~~~~~~~~~


################################################################################
########################### NGWF CG iteration  005 #############################
################################################################################
****** Reciprocal space K.E. preconditioning with k_zero =  3.0000 a0^-1 *******

>>> Checking for convergence of NGWFs:   NOT CONVERGED
  ========================================================================
         NGWF RMS gradient =  2.9960E-05 >  2.0000E-06  | above tolerance
  ========================================================================

>>> Improving NGWFs using line search:
============ Calculation of NGWF S^-1 using Hotelling algorithm ================ 
         Iteration  |  Frobenius norm and Maximum abs value    (of I-S*S_n^-1)   
               1       0.32073270E+00     0.11793743E-01
               2       0.17787967E-02     0.65969803E-04
               3       0.22248742E-06     0.81834646E-08
               4       0.28385654E-12     0.24868996E-13
================================================================================
    Initial Ne1:     397.99894828
    Initial Ne2:     397.99894837
      Final Ne1:     397.99999996
      Final Ne2:     398.00000004
============ Calculation of NGWF S^-1 using Hotelling algorithm ================ 
         Iteration  |  Frobenius norm and Maximum abs value    (of I-S*S_n^-1)   
               1       0.10581809E+00     0.38889371E-02
               2       0.18685944E-03     0.68371192E-05
               3       0.24663216E-08     0.88968832E-10
               4       0.28067151E-12     0.21316282E-13
================================================================================
------------------------------- NGWF line search -------------------------------
RMS gradient                =       0.00002996048140
Trial step length           =               1.054563
Gradient along search dir.  =         -0.01655751706
Functional at step 0        =   -5718.38957015307551
Functional at step 1        =   -5718.39402099490235
Functional predicted        =   -5718.39542876534597
Selected quadratic step     =               0.707668
Conjugate gradients coeff.  =               0.000000
--------------------------- NGWF line search finished --------------------------
                                               
Writing NGWFs to file "Pd_44.tightbox_ngwfs"....  done

>>> Optimising kernel for current NGWFs:

--------------------------- Ensemble-DFT optimisation --------------------------
Running ScaLAPACK on   30 processor(s).

--------------------------------------------------------------------------------
  Iter                              Commutator    Free_energy(A=E-TS)     DeltaA
#    0                          0.000010775692   -5718.39542918193547  -5.86E-03

Step                       =       0.381966011250
Energy (E)                 =   -5718.296870247512
Entropy (-TS)              =      -0.098558934388
Free energy (A=E-TS)       =   -5718.395429181935
Est. 0K Energy 0.5*(E+A)   =   -5718.346149714724
Residual Non-orthogonality =       0.000000000000
Residual N_electrons       =       0.000000000036

Spin          Integrated_Ne            Fermi_level     Delta_Fermi_level
   1       397.999999956694        -0.117938940646              9.00E+99
   2       398.000000043003        -0.117938940646              9.00E+99

                           Spin 1           |                 Spin 2           |
     Orb |    H-eigenvalues     Occupancies |    H-eigenvalues     Occupancies |
       1 |    -3.2224908029    1.0000000000 |    -3.2224908031    1.0000000000 | 
                          ------                             ------
     393 |    -0.1252062674    0.8784206039 |    -0.1252062683    0.8784206286 | 
     394 |    -0.1241179847    0.8430922777 |    -0.1241179846    0.8430922751 | 
     395 |    -0.1212466449    0.7109659854 |    -0.1212466458    0.7109660339 | 
     396 |    -0.1207338986    0.6814739118 |    -0.1207338985    0.6814739083 | 
     397 |    -0.1200392171    0.6391137027 |    -0.1200392170    0.6391136992 | 
                  Finite temp. Fermi level   |      Finite temp. Fermi level  
     398 |    -0.1175775998    0.4754381054 |    -0.1175775998    0.4754381023 | 
                 - Gap at zero temperature - |     - Gap at zero temperature -
     399 |    -0.1169276977    0.4316369191 |    -0.1169276977    0.4316369163 | 
     400 |    -0.1168763949    0.4282154009 |    -0.1168763949    0.4282153981 | 
     401 |    -0.1156491502    0.3490791716 |    -0.1156491502    0.3490791693 | 
     402 |    -0.1151533086    0.3190772018 |    -0.1151533086    0.3190771997 | 
                          ------                             ------
     576 |     0.6254825555    0.0000000000 |     0.6254825555    0.0000000000 | 

                            |  Abs_value |  Threshold | Converged
     Delta_Free_energy/atom |   1.30E-04 |   1.00E-06 |        No
     Delta_Energy/atom      |   1.30E-04 |   1.00E-04 |        No
     Delta_Entropy/atom     |     n.a.   |   1.00E-03 |      n.a.
     Commutator             |   1.08E-05 |   1.00E-05 |        No
     Delta_Fermi_level      |     n.a.   |   1.00E-03 |      n.a.

  Line search of the free energy minimum:
  Step_type        Step             Free_energy   Predicted_free_energy
.   Initial    0.000000    -5718.39542918193547

Performing  Pulay mixing of Hamiltonian with coefficients:
                        Spin 1               Spin 2
                1.000000000000       1.000000000000
Lambda-->       0.003658278911       0.003658278820     ... done

.    Trial1    0.381966    -5718.39564366632385

Performing  Pulay mixing of Hamiltonian with coefficients:
                        Spin 1               Spin 2
                1.000000000000       1.000000000000
Lambda-->       0.003658278911       0.003658278820     ... done

.    Trial2    0.618034    -5718.39454740734436

Performing  Pulay mixing of Hamiltonian with coefficients:
                        Spin 1               Spin 2
                1.000000000000       1.000000000000
Lambda-->       0.003658278911       0.003658278820     ... done

. Quadratic    0.224318    -5718.39606881680083    -5718.39585298784732

--------------------------------------------------------------------------------
  Iter                              Commutator    Free_energy(A=E-TS)     DeltaA
#    1                          0.000041432038   -5718.39606881680083  -6.40E-04

Step                       =       0.224318199094
Energy (E)                 =   -5718.297500773592
Entropy (-TS)              =      -0.098568043207
Free energy (A=E-TS)       =   -5718.396068816801
Est. 0K Energy 0.5*(E+A)   =   -5718.346784795196
Residual Non-orthogonality =       0.000000000000
Residual N_electrons       =       0.000000000002

Spin          Integrated_Ne            Fermi_level     Delta_Fermi_level
   1       397.999999939561        -0.118090189452             -1.51E-04
   2       398.000000060426        -0.118090189452             -1.51E-04

                           Spin 1           |                 Spin 2           |
     Orb |    H-eigenvalues     Occupancies |    H-eigenvalues     Occupancies |
       1 |    -3.2227069697    1.0000000000 |    -3.2227069698    1.0000000000 | 
                          ------                             ------
     393 |    -0.1253845592    0.8792043238 |    -0.1253845602    0.8792043552 | 
     394 |    -0.1242267915    0.8415584075 |    -0.1242267917    0.8415584136 | 
     395 |    -0.1214083522    0.7115504565 |    -0.1214083524    0.7115504674 | 
     396 |    -0.1208846268    0.6814431604 |    -0.1208846270    0.6814431722 | 
     397 |    -0.1201873275    0.6389167074 |    -0.1201873277    0.6389167204 | 
                  Finite temp. Fermi level   |      Finite temp. Fermi level  
     398 |    -0.1177323948    0.4756787721 |    -0.1177323950    0.4756787878 | 
                 - Gap at zero temperature - |     - Gap at zero temperature -
     399 |    -0.1170764089    0.4314675192 |    -0.1170764091    0.4314675350 | 
     400 |    -0.1170300807    0.4283777800 |    -0.1170300810    0.4283777959 | 
     401 |    -0.1158076255    0.3495261223 |    -0.1158076248    0.3495260803 | 
     402 |    -0.1152855385    0.3179538222 |    -0.1152855388    0.3179538372 | 
                          ------                             ------
     576 |     0.6230772250    0.0000000000 |     0.6230772245    0.0000000000 | 

                            |  Abs_value |  Threshold | Converged
     Delta_Free_energy/atom |   1.42E-05 |   1.00E-06 |        No
     Delta_Energy/atom      |   1.40E-05 |   1.00E-04 |       Yes
     Delta_Entropy/atom     |   2.02E-07 |   1.00E-04 |       Yes
     Commutator             |   4.14E-05 |   1.00E-05 |        No
     Delta_Fermi_level      |   1.51E-04 |   1.00E-03 |       Yes

  Line search of the free energy minimum:
  Step_type        Step             Free_energy   Predicted_free_energy
.   Initial    0.000000    -5718.39606881680083

Performing  Pulay mixing of Hamiltonian with coefficients:
                        Spin 1               Spin 2
                1.000000000000       1.000000000000
Lambda-->       0.007129376434       0.007129376371     ... done

.    Trial1    0.224318    -5718.37188415678065

Performing  Pulay mixing of Hamiltonian with coefficients:
                        Spin 1               Spin 2
                1.000000000000       1.000000000000
Lambda-->       0.007129376434       0.007129376371     ... done

.    Trial2    0.085682    -5718.39358474616893

Performing  Pulay mixing of Hamiltonian with coefficients:
                        Spin 1               Spin 2
                1.000000000000       1.000000000000
Lambda-->       0.007129376434       0.007129376371     ... done

. Quadratic    0.017345    -5718.39624219662528    -5718.39623986479546

--------------------------------------------------------------------------------
  Iter                              Commutator    Free_energy(A=E-TS)     DeltaA
#    2                          0.000014163640   -5718.39624219662528  -1.73E-04

Step                       =       0.017344941865
Energy (E)                 =   -5718.297673758608
Entropy (-TS)              =      -0.098568437932
Free energy (A=E-TS)       =   -5718.396242196625
Est. 0K Energy 0.5*(E+A)   =   -5718.346957977617
Residual Non-orthogonality =       0.000000000000
Residual N_electrons       =       0.000000000086

Spin          Integrated_Ne            Fermi_level     Delta_Fermi_level
   1       398.000000060637        -0.118076612652              1.36E-05
   2       397.999999938636        -0.118076612652              1.36E-05

                           Spin 1           |                 Spin 2           |
     Orb |    H-eigenvalues     Occupancies |    H-eigenvalues     Occupancies |
       1 |    -3.2226970391    1.0000000000 |    -3.2226970392    1.0000000000 | 
                          ------                             ------
     393 |    -0.1253597030    0.8788779729 |    -0.1253597039    0.8788779980 | 
     394 |    -0.1242235494    0.8419330231 |    -0.1242235490    0.8419330109 | 
     395 |    -0.1213927725    0.7114385755 |    -0.1213927725    0.7114385758 | 
     396 |    -0.1208734311    0.6815837985 |    -0.1208734310    0.6815837922 | 
     397 |    -0.1201759901    0.6390572754 |    -0.1201759898    0.6390572591 | 
                  Finite temp. Fermi level   |      Finite temp. Fermi level  
     398 |    -0.1177172982    0.4755756292 |    -0.1177172975    0.4755755753 | 
                 - Gap at zero temperature - |     - Gap at zero temperature -
     399 |    -0.1170641853    0.4315578513 |    -0.1170641853    0.4315578528 | 
     400 |    -0.1170135506    0.4281809981 |    -0.1170135506    0.4281809988 | 
     401 |    -0.1157942103    0.3495361215 |    -0.1157942101    0.3495361057 | 
     402 |    -0.1152776583    0.3182900770 |    -0.1152776579    0.3182900554 | 
                          ------                             ------
     576 |     0.6230004206    0.0000000000 |     0.6230004205    0.0000000000 | 

                            |  Abs_value |  Threshold | Converged
     Delta_Free_energy/atom |   3.85E-06 |   1.00E-06 |        No
     Delta_Energy/atom      |   3.84E-06 |   1.00E-04 |       Yes
     Delta_Entropy/atom     |   8.77E-09 |   1.00E-04 |       Yes
     Commutator             |   1.42E-05 |   1.00E-05 |        No
     Delta_Fermi_level      |   1.36E-05 |   1.00E-03 |       Yes

  Line search of the free energy minimum:
  Step_type        Step             Free_energy   Predicted_free_energy
.   Initial    0.000000    -5718.39624219662528

Performing  Pulay mixing of Hamiltonian with coefficients:
                        Spin 1               Spin 2
                0.029918562464       0.029918559152
                0.970081437536       0.970081440848
Lambda-->       0.001918760716       0.001918760662     ... done

.    Trial1    0.017345    -5718.39625509729558

Performing  Pulay mixing of Hamiltonian with coefficients:
                        Spin 1               Spin 2
                0.029918562464       0.029918559152
                0.970081437536       0.970081440848
Lambda-->       0.001918760716       0.001918760662     ... done

.    Trial2    0.392686    -5718.39468076163030

Performing  Pulay mixing of Hamiltonian with coefficients:
                        Spin 1               Spin 2
                0.029918562464       0.029918559152
                0.970081437536       0.970081440848
Lambda-->       0.001918760716       0.001918760662     ... done

. Quadratic    0.038245    -5718.39626092932667    -5718.39626059034254

--------------------------------------------------------------------------------
  Iter                              Commutator    Free_energy(A=E-TS)     DeltaA
#    3                          0.000005137540   -5718.39626092932667  -1.87E-05

Step                       =       0.038244901769
Energy (E)                 =   -5718.297688570630
Entropy (-TS)              =      -0.098572358620
Free energy (A=E-TS)       =   -5718.396260929327
Est. 0K Energy 0.5*(E+A)   =   -5718.346974749978
Residual Non-orthogonality =       0.000000000000
Residual N_electrons       =       0.000000000077

Spin          Integrated_Ne            Fermi_level     Delta_Fermi_level
   1       397.999999947302        -0.118062463928              1.41E-05
   2       398.000000052048        -0.118062463928              1.41E-05

                           Spin 1           |                 Spin 2           |
     Orb |    H-eigenvalues     Occupancies |    H-eigenvalues     Occupancies |
       1 |    -3.2226196071    1.0000000000 |    -3.2226196075    1.0000000000 | 
                          ------                             ------
     393 |    -0.1253345389    0.8785585251 |    -0.1253345396    0.8785585468 | 
     394 |    -0.1242232226    0.8424329251 |    -0.1242232223    0.8424329131 | 
     395 |    -0.1213733359    0.7111430845 |    -0.1213733363    0.7111431079 | 
     396 |    -0.1208592558    0.6815822258 |    -0.1208592552    0.6815821899 | 
     397 |    -0.1201634932    0.6391609525 |    -0.1201634935    0.6391609726 | 
                  Finite temp. Fermi level   |      Finite temp. Fermi level  
     398 |    -0.1176992496    0.4753109590 |    -0.1176992497    0.4753109670 | 
                 - Gap at zero temperature - |     - Gap at zero temperature -
     399 |    -0.1170524160    0.4317166983 |    -0.1170524161    0.4317167026 | 
     400 |    -0.1169991075    0.4281613861 |    -0.1169991075    0.4281613901 | 
     401 |    -0.1157771642    0.3493568838 |    -0.1157771641    0.3493568813 | 
     402 |    -0.1152765884    0.3190628046 |    -0.1152765883    0.3190627998 | 
                          ------                             ------
     576 |     0.6227951028    0.0000000000 |     0.6227951028    0.0000000000 | 

                            |  Abs_value |  Threshold | Converged
     Delta_Free_energy/atom |   4.16E-07 |   1.00E-06 |       Yes
     Delta_Energy/atom      |   3.29E-07 |   1.00E-04 |       Yes
     Delta_Entropy/atom     |   8.71E-08 |   1.00E-04 |       Yes
     Commutator             |   5.14E-06 |   1.00E-05 |       Yes
     Delta_Fermi_level      |   1.41E-05 |   1.00E-03 |       Yes
EDFT occupancies loop converged after    3 iterations.


Writing density kernel to file "Pd_44.dkn" ... done

Writing Hamiltonian to file "Pd_44.ham" ... done


>>> Density kernel optimised for the current NGWF basis:
     ~~~~~~~~~~~~~~~~~~~~~~~~~~~~~~~~~~~~~~~~~~~~~~~~~~~~~~~~~~~
     Total free energy           =  -5.71839626092933E+03  Eh
     [H,K] commutator            =   5.1375E-06
     ~~~~~~~~~~~~~~~~~~~~~~~~~~~~~~~~~~~~~~~~~~~~~~~~~~~~~~~~~~~


================================================================================
           ---------------- ENERGY COMPONENTS (Eh) ----------------
           | Kinetic                    :     1994.44300216250190 |
           | Pseudopotential (local)    :   -38731.22659496128472 |
           | Pseudo (non-coul chg cor)  :        0.00000000000000
           | Pseudopotential (non-local):      361.80752267679009 |
           | Hartree                    :    18121.71623911165079 |
           | Exchange-correlation       :     -647.18313891500247 |
           | Ewald                      :    13182.14528135471483 |
           | Total                      :    -5718.29768857063027 |
           --------------------------------------------------------
           ------ LOCAL ENERGY COMPONENTS FROM MATRIX TRACES ------
           | Pseudopotential (local)    :   -38731.22659496092092 |
           | Hartree                    :    18121.71623911151983 |
           --------------------------------------------------------
           Integrated density           :      795.99999999934607
           Integrated spin density      :       -0.00000010474622
           Integrated |spin density|    :        0.00000017013753
           Local density approx. <S^2>  :        0.00000013744170
           Integrated density tr(KS)    :      795.99999999934926
           Integrated spin tr(KS)       :       -0.00000010474577
================================================================================


################################################################################
########################### NGWF CG iteration  006 #############################
################################################################################
****** Reciprocal space K.E. preconditioning with k_zero =  3.0000 a0^-1 *******

>>> Checking for convergence of NGWFs:   NOT CONVERGED
  ========================================================================
         NGWF RMS gradient =  1.5998E-05 >  2.0000E-06  | above tolerance
  ========================================================================

>>> Improving NGWFs using line search:
============ Calculation of NGWF S^-1 using Hotelling algorithm ================ 
         Iteration  |  Frobenius norm and Maximum abs value    (of I-S*S_n^-1)   
               1       0.32315560E+00     0.12064560E-01
               2       0.17513719E-02     0.61786702E-04
               3       0.22290219E-06     0.83672548E-08
               4       0.28337117E-12     0.31974423E-13
================================================================================
    Initial Ne1:     397.99976500
    Initial Ne2:     397.99976510
      Final Ne1:     397.99999995
      Final Ne2:     398.00000005
============ Calculation of NGWF S^-1 using Hotelling algorithm ================ 
         Iteration  |  Frobenius norm and Maximum abs value    (of I-S*S_n^-1)   
               1       0.39110768E+00     0.14742802E-01
               2       0.21983493E-02     0.77182322E-04
               3       0.34998283E-06     0.12637956E-07
               4       0.28770507E-12     0.23092639E-13
================================================================================
------------------------------- NGWF line search -------------------------------
RMS gradient                =       0.00001599814895
Trial step length           =               0.863875
Gradient along search dir.  =         -0.00538862742
Functional at step 0        =   -5718.39626092932667
Functional at step 1        =   -5718.39986121916627
Functional predicted        =   -5718.40139690906290
Selected quadratic step     =               1.906229
Conjugate gradients coeff.  =               0.285129
--------------------------- NGWF line search finished --------------------------
                                               
Writing NGWFs to file "Pd_44.tightbox_ngwfs"....  done

>>> Optimising kernel for current NGWFs:

--------------------------- Ensemble-DFT optimisation --------------------------
Running ScaLAPACK on   30 processor(s).

--------------------------------------------------------------------------------
  Iter                              Commutator    Free_energy(A=E-TS)     DeltaA
#    0                          0.000023421763   -5718.40139464555523  -5.13E-03

Step                       =       0.381966011250
Energy (E)                 =   -5718.302822286859
Entropy (-TS)              =      -0.098572358620
Free energy (A=E-TS)       =   -5718.401394645555
Est. 0K Energy 0.5*(E+A)   =   -5718.352108466207
Residual Non-orthogonality =       0.000000000000
Residual N_electrons       =       0.000000000077

Spin          Integrated_Ne            Fermi_level     Delta_Fermi_level
   1       397.999999947302        -0.118062463928              9.00E+99
   2       398.000000052048        -0.118062463928              9.00E+99

                           Spin 1           |                 Spin 2           |
     Orb |    H-eigenvalues     Occupancies |    H-eigenvalues     Occupancies |
       1 |    -3.2226196071    1.0000000000 |    -3.2226196075    1.0000000000 | 
                          ------                             ------
     393 |    -0.1253345389    0.8785585251 |    -0.1253345396    0.8785585468 | 
     394 |    -0.1242232226    0.8424329251 |    -0.1242232223    0.8424329131 | 
     395 |    -0.1213733359    0.7111430845 |    -0.1213733363    0.7111431079 | 
     396 |    -0.1208592558    0.6815822258 |    -0.1208592552    0.6815821899 | 
     397 |    -0.1201634932    0.6391609525 |    -0.1201634935    0.6391609726 | 
                  Finite temp. Fermi level   |      Finite temp. Fermi level  
     398 |    -0.1176992496    0.4753109590 |    -0.1176992497    0.4753109670 | 
                 - Gap at zero temperature - |     - Gap at zero temperature -
     399 |    -0.1170524160    0.4317166983 |    -0.1170524161    0.4317167026 | 
     400 |    -0.1169991075    0.4281613861 |    -0.1169991075    0.4281613901 | 
     401 |    -0.1157771642    0.3493568838 |    -0.1157771641    0.3493568813 | 
     402 |    -0.1152765884    0.3190628046 |    -0.1152765883    0.3190627998 | 
                          ------                             ------
     576 |     0.6227951028    0.0000000000 |     0.6227951028    0.0000000000 | 

                            |  Abs_value |  Threshold | Converged
     Delta_Free_energy/atom |   1.14E-04 |   1.00E-06 |        No
     Delta_Energy/atom      |   1.14E-04 |   1.00E-04 |        No
     Delta_Entropy/atom     |     n.a.   |   1.00E-03 |      n.a.
     Commutator             |   2.34E-05 |   1.00E-05 |        No
     Delta_Fermi_level      |     n.a.   |   1.00E-03 |      n.a.

  Line search of the free energy minimum:
  Step_type        Step             Free_energy   Predicted_free_energy
.   Initial    0.000000    -5718.40139464555523

Performing  Pulay mixing of Hamiltonian with coefficients:
                        Spin 1               Spin 2
                1.000000000000       1.000000000000
Lambda-->       0.041457000476       0.041457000525     ... done

.    Trial1    0.381966    -5718.39915352926073

Performing  Pulay mixing of Hamiltonian with coefficients:
                        Spin 1               Spin 2
                1.000000000000       1.000000000000
Lambda-->       0.041457000476       0.041457000525     ... done

.    Trial2    0.145898    -5718.40002268042281

Performing  Pulay mixing of Hamiltonian with coefficients:
                        Spin 1               Spin 2
                1.000000000000       1.000000000000
Lambda-->       0.041457000476       0.041457000525     ... done

.    Trial3    0.055728    -5718.40009856361394

Performing  Pulay mixing of Hamiltonian with coefficients:
                        Spin 1               Spin 2
                1.000000000000       1.000000000000
Lambda-->       0.041457000476       0.041457000525     ... done

.     Cubic    0.274694    -5718.39966826344698    -5718.40095458633004

Performing  Pulay mixing of Hamiltonian with coefficients:
                        Spin 1               Spin 2
                1.000000000000       1.000000000000
Lambda-->       0.041457000476       0.041457000525     ... done

.   Quartic    0.185510    -5718.39994442023999    -5718.40008384070552

Performing  Pulay mixing of Hamiltonian with coefficients:
                        Spin 1               Spin 2
                1.000000000000       1.000000000000
Lambda-->       0.041457000476       0.041457000525     ... done

.    Trial6    0.000557    -5718.40007467318992

Performing  Pulay mixing of Hamiltonian with coefficients:
                        Spin 1               Spin 2
                1.000000000000       1.000000000000
Lambda-->       0.041457000476       0.041457000525     ... done

.  NoMinFnd    0.055728    -5718.40009856361394

--------------------------------------------------------------------------------
  Iter                              Commutator    Free_energy(A=E-TS)     DeltaA
#    1                          0.000017750990   -5718.40009856361394   1.30E-03

Step                       =       0.055728090001
Energy (E)                 =   -5718.301521268422
Entropy (-TS)              =      -0.098577295133
Free energy (A=E-TS)       =   -5718.400098563614
Est. 0K Energy 0.5*(E+A)   =   -5718.350809916018
Residual Non-orthogonality =       0.000000000000
Residual N_electrons       =       0.000000000058

Spin          Integrated_Ne            Fermi_level     Delta_Fermi_level
   1       397.999999865219        -0.118145483849             -8.30E-05
   2       398.000000134288        -0.118145483849             -8.30E-05

                           Spin 1           |                 Spin 2           |
     Orb |    H-eigenvalues     Occupancies |    H-eigenvalues     Occupancies |
       1 |    -3.2228086628    1.0000000000 |    -3.2228086622    1.0000000000 | 
                          ------                             ------
     393 |    -0.1254226381    0.8787059161 |    -0.1254226387    0.8787059323 | 
     394 |    -0.1242979184    0.8421320199 |    -0.1242979180    0.8421320043 | 
     395 |    -0.1214656170    0.7116604896 |    -0.1214656175    0.7116605179 | 
     396 |    -0.1209414565    0.6815338468 |    -0.1209414561    0.6815338188 | 
     397 |    -0.1202459848    0.6391277913 |    -0.1202459853    0.6391278221 | 
                  Finite temp. Fermi level   |      Finite temp. Fermi level  
     398 |    -0.1177897493    0.4758185869 |    -0.1177897497    0.4758186179 | 
                 - Gap at zero temperature - |     - Gap at zero temperature -
     399 |    -0.1171343720    0.4316456703 |    -0.1171343725    0.4316457003 | 
     400 |    -0.1170824149    0.4281805414 |    -0.1170824154    0.4281805713 | 
     401 |    -0.1158647940    0.3496420762 |    -0.1158647944    0.3496421030 | 
     402 |    -0.1153535022    0.3187019188 |    -0.1153535027    0.3187019439 | 
                          ------                             ------
     576 |     0.6191286804    0.0000000000 |     0.6191286808    0.0000000000 | 

                            |  Abs_value |  Threshold | Converged
     Delta_Free_energy/atom |   2.88E-05 |   1.00E-06 |        No
     Delta_Energy/atom      |   2.89E-05 |   1.00E-04 |       Yes
     Delta_Entropy/atom     |   1.10E-07 |   1.00E-04 |       Yes
     Commutator             |   1.78E-05 |   1.00E-05 |        No
     Delta_Fermi_level      |   8.30E-05 |   1.00E-03 |       Yes

  Line search of the free energy minimum:
  Step_type        Step             Free_energy   Predicted_free_energy
.   Initial    0.000000    -5718.40009856361394

Performing  Pulay mixing of Hamiltonian with coefficients:
                        Spin 1               Spin 2
                1.000000000000       1.000000000000
Lambda-->       0.034537455627       0.034537455817     ... done

.    Trial1    0.055728    -5718.40010054484355

Performing  Pulay mixing of Hamiltonian with coefficients:
                        Spin 1               Spin 2
                1.000000000000       1.000000000000
Lambda-->       0.034537455627       0.034537455817     ... done

.    Trial2    0.416408    -5718.39873946900752

Performing  Pulay mixing of Hamiltonian with coefficients:
                        Spin 1               Spin 2
                1.000000000000       1.000000000000
Lambda-->       0.034537455627       0.034537455817     ... done

. Quadratic    0.029807    -5718.40010668948071    -5718.40010669112417

--------------------------------------------------------------------------------
  Iter                              Commutator    Free_energy(A=E-TS)     DeltaA
#    2                          0.000016402762   -5718.40010668948071  -8.13E-06

Step                       =       0.029807241335
Energy (E)                 =   -5718.301526157233
Entropy (-TS)              =      -0.098580532162
Free energy (A=E-TS)       =   -5718.400106689481
Est. 0K Energy 0.5*(E+A)   =   -5718.350816423357
Residual Non-orthogonality =       0.000000000000
Residual N_electrons       =       0.000000000086

Spin          Integrated_Ne            Fermi_level     Delta_Fermi_level
   1       398.000000017679        -0.118166817473             -2.13E-05
   2       397.999999981592        -0.118166817473             -2.13E-05

                           Spin 1           |                 Spin 2           |
     Orb |    H-eigenvalues     Occupancies |    H-eigenvalues     Occupancies |
       1 |    -3.2228285616    1.0000000000 |    -3.2228285618    1.0000000000 | 
                          ------                             ------
     393 |    -0.1254371358    0.8785075141 |    -0.1254371362    0.8785075272 | 
     394 |    -0.1243232887    0.8422779966 |    -0.1243232882    0.8422779791 | 
     395 |    -0.1214881288    0.7117262755 |    -0.1214881294    0.7117263041 | 
     396 |    -0.1209656306    0.6817015831 |    -0.1209656292    0.6817015014 | 
     397 |    -0.1202674243    0.6391344379 |    -0.1202674248    0.6391344712 | 
                  Finite temp. Fermi level   |      Finite temp. Fermi level  
     398 |    -0.1178120322    0.4758830129 |    -0.1178120318    0.4758829870 | 
                 - Gap at zero temperature - |     - Gap at zero temperature -
     399 |    -0.1171567690    0.4317166598 |    -0.1171567686    0.4317166350 | 
     400 |    -0.1171017644    0.4280483519 |    -0.1171017650    0.4280483907 | 
     401 |    -0.1158882994    0.3497764727 |    -0.1158882990    0.3497764510 | 
     402 |    -0.1153759258    0.3187663226 |    -0.1153759255    0.3187663023 | 
                          ------                             ------
     576 |     0.6182148629    0.0000000000 |     0.6182148638    0.0000000000 | 

                            |  Abs_value |  Threshold | Converged
     Delta_Free_energy/atom |   1.81E-07 |   1.00E-06 |       Yes
     Delta_Energy/atom      |   1.09E-07 |   1.00E-04 |       Yes
     Delta_Entropy/atom     |   7.19E-08 |   1.00E-04 |       Yes
     Commutator             |   1.64E-05 |   1.00E-05 |        No
     Delta_Fermi_level      |   2.13E-05 |   1.00E-03 |       Yes

  Line search of the free energy minimum:
  Step_type        Step             Free_energy   Predicted_free_energy
.   Initial    0.000000    -5718.40010668948071

Performing  Pulay mixing of Hamiltonian with coefficients:
                        Spin 1               Spin 2
               -3.032804987589      -3.032805530787
                4.032804987589       4.032805530787
Lambda-->       0.030107158175       0.030107157105     ... done

.    Trial1    0.029807    -5718.40007114064338

Performing  Pulay mixing of Hamiltonian with coefficients:
                        Spin 1               Spin 2
               -3.032804987589      -3.032805530787
                4.032804987589       4.032805530787
Lambda-->       0.030107158175       0.030107157105     ... done

.    Trial2    0.011385    -5718.40011294675242

Performing  Pulay mixing of Hamiltonian with coefficients:
                        Spin 1               Spin 2
               -3.032804987589      -3.032805530787
                4.032804987589       4.032805530787
Lambda-->       0.030107158175       0.030107157105     ... done

. Quadratic    0.008598    -5718.40010066037485    -5718.40011368135765

Performing  Pulay mixing of Hamiltonian with coefficients:
                        Spin 1               Spin 2
               -3.032804987589      -3.032805530787
                4.032804987589       4.032805530787
Lambda-->       0.030107158175       0.030107157105     ... done

.     Cubic    0.020519    -5718.40011893504379    -5718.40014483893356

--------------------------------------------------------------------------------
  Iter                              Commutator    Free_energy(A=E-TS)     DeltaA
#    3                          0.000014883431   -5718.40011893504379  -1.22E-05

Step                       =       0.020518959056
Energy (E)                 =   -5718.301518386555
Entropy (-TS)              =      -0.098600548477
Free energy (A=E-TS)       =   -5718.400118935044
Est. 0K Energy 0.5*(E+A)   =   -5718.350818660800
Residual Non-orthogonality =       0.000000000000
Residual N_electrons       =       0.000000000011

Spin          Integrated_Ne            Fermi_level     Delta_Fermi_level
   1       397.999999922329        -0.118250630782             -8.38E-05
   2       398.000000077577        -0.118250630782             -8.38E-05

                           Spin 1           |                 Spin 2           |
     Orb |    H-eigenvalues     Occupancies |    H-eigenvalues     Occupancies |
       1 |    -3.2229352538    1.0000000000 |    -3.2229352546    1.0000000000 | 
                          ------                             ------
     393 |    -0.1255116337    0.8782367035 |    -0.1255116341    0.8782367145 | 
     394 |    -0.1244147160    0.8425530454 |    -0.1244147155    0.8425530243 | 
     395 |    -0.1215702245    0.7116303702 |    -0.1215702248    0.7116303842 | 
     396 |    -0.1210470265    0.6815588312 |    -0.1210470258    0.6815587904 | 
     397 |    -0.1203534828    0.6392753361 |    -0.1203534830    0.6392753493 | 
                  Finite temp. Fermi level   |      Finite temp. Fermi level  
     398 |    -0.1178944967    0.4757914729 |    -0.1178944968    0.4757914819 | 
                 - Gap at zero temperature - |     - Gap at zero temperature -
     399 |    -0.1172437823    0.4319303045 |    -0.1172437824    0.4319303119 | 
     400 |    -0.1171869634    0.4281406732 |    -0.1171869635    0.4281406805 | 
     401 |    -0.1159717942    0.3497567589 |    -0.1159717942    0.3497567632 | 
     402 |    -0.1154744102    0.3196338790 |    -0.1154744102    0.3196338822 | 
                          ------                             ------
     576 |     0.6148737591    0.0000000000 |     0.6148737594    0.0000000000 | 

                            |  Abs_value |  Threshold | Converged
     Delta_Free_energy/atom |   2.72E-07 |   1.00E-06 |       Yes
     Delta_Energy/atom      |   1.73E-07 |   1.00E-04 |       Yes
     Delta_Entropy/atom     |   4.45E-07 |   1.00E-04 |       Yes
     Commutator             |   1.49E-05 |   1.00E-05 |        No
     Delta_Fermi_level      |   8.38E-05 |   1.00E-03 |       Yes

  Line search of the free energy minimum:
  Step_type        Step             Free_energy   Predicted_free_energy
.   Initial    0.000000    -5718.40011893504379

Performing  Pulay mixing of Hamiltonian with coefficients:
                        Spin 1               Spin 2
               -6.345433528103      -6.345432811856
                1.638825691690       1.638825534270
                5.706607836412       5.706607277586
Lambda-->       0.005249081984       0.005249081222     ... done

.    Trial1    0.020519    -5718.40005321607168

Performing  Pulay mixing of Hamiltonian with coefficients:
                        Spin 1               Spin 2
               -6.345433528103      -6.345432811856
                1.638825691690       1.638825534270
                5.706607836412       5.706607277586
Lambda-->       0.005249081984       0.005249081222     ... done

.    Trial2    0.007838    -5718.39997237101034

Performing  Pulay mixing of Hamiltonian with coefficients:
                        Spin 1               Spin 2
               -6.345433528102      -6.345432811856
                1.638825691690       1.638825534270
                5.706607836412       5.706607277586
Lambda-->       0.005249081984       0.005249081222     ... done

.    Trial3    0.002994    -5718.39992471230562

Performing  Pulay mixing of Hamiltonian with coefficients:
                        Spin 1               Spin 2
               -6.345433528103      -6.345432811856
                1.638825691690       1.638825534270
                5.706607836412       5.706607277586
Lambda-->       0.005249081984       0.005249081222     ... done

.     Cubic    0.016041    -5718.40003192636323    -5718.40025922578479

Performing  Pulay mixing of Hamiltonian with coefficients:
                        Spin 1               Spin 2
               -6.345433528103      -6.345432811856
                1.638825691690       1.638825534270
                5.706607836412       5.706607277586
Lambda-->       0.005249081984       0.005249081222     ... done

.   Quartic    0.013180    -5718.40001417293934    -5718.40004796104222

Performing  Pulay mixing of Hamiltonian with coefficients:
                        Spin 1               Spin 2
               -6.345433528103      -6.345432811856
                1.638825691691       1.638825534270
                5.706607836412       5.706607277586
Lambda-->       0.005249081984       0.005249081222     ... done

.    Trial6    0.000030    -5718.39989097326543

Performing  Pulay mixing of Hamiltonian with coefficients:
                        Spin 1               Spin 2
               -6.345433528103      -6.345432811856
                1.638825691691       1.638825534270
                5.706607836412       5.706607277586
Lambda-->       0.005249081984       0.005249081222     ... done

.  NoMinFnd    0.020519    -5718.40005321601711

--------------------------------------------------------------------------------
  Iter                              Commutator    Free_energy(A=E-TS)     DeltaA
#    4                          0.000025177230   -5718.40005321601711   6.57E-05

Step                       =       0.020518959056
Energy (E)                 =   -5718.301339728210
Entropy (-TS)              =      -0.098713487867
Free energy (A=E-TS)       =   -5718.400053216017
Est. 0K Energy 0.5*(E+A)   =   -5718.350696472114
Residual Non-orthogonality =       0.000000000000
Residual N_electrons       =      -0.000000000060

Spin          Integrated_Ne            Fermi_level     Delta_Fermi_level
   1       398.000000008753        -0.118778747582             -5.28E-04
   2       397.999999991753        -0.118778747582             -5.28E-04

                           Spin 1           |                 Spin 2           |
     Orb |    H-eigenvalues     Occupancies |    H-eigenvalues     Occupancies |
       1 |    -3.2236038400    1.0000000000 |    -3.2236038396    1.0000000000 | 
                          ------                             ------
     393 |    -0.1259811899    0.8765223346 |    -0.1259811908    0.8765223597 | 
     394 |    -0.1249840121    0.8440338443 |    -0.1249840129    0.8440338749 | 
     395 |    -0.1220982286    0.7116240743 |    -0.1220982285    0.7116240675 | 
     396 |    -0.1215746384    0.6815290124 |    -0.1215746383    0.6815290051 | 
     397 |    -0.1208938968    0.6400466370 |    -0.1208938967    0.6400466293 | 
                  Finite temp. Fermi level   |      Finite temp. Fermi level  
     398 |    -0.1184257103    0.4760016541 |    -0.1184257102    0.4760016458 | 
                 - Gap at zero temperature - |     - Gap at zero temperature -
     399 |    -0.1177873820    0.4329643662 |    -0.1177873819    0.4329643581 | 
     400 |    -0.1177161201    0.4282099527 |    -0.1177161200    0.4282099446 | 
     401 |    -0.1165077949    0.3502448275 |    -0.1165077948    0.3502448200 | 
     402 |    -0.1160622305    0.3231772331 |    -0.1160622303    0.3231772258 | 
                          ------                             ------
     576 |     0.5934197494    0.0000000000 |     0.5934197497    0.0000000000 | 

                            |  Abs_value |  Threshold | Converged
     Delta_Free_energy/atom |   1.46E-06 |   1.00E-06 |        No
     Delta_Energy/atom      |   3.97E-06 |   1.00E-04 |       Yes
     Delta_Entropy/atom     |   2.51E-06 |   1.00E-04 |       Yes
     Commutator             |   2.52E-05 |   1.00E-05 |        No
     Delta_Fermi_level      |   5.28E-04 |   1.00E-03 |       Yes

  Line search of the free energy minimum:
  Step_type        Step             Free_energy   Predicted_free_energy
.   Initial    0.000000    -5718.40005321601711

Performing  Pulay mixing of Hamiltonian with coefficients:
                        Spin 1               Spin 2
                1.437694265749       1.437695278224
               -0.762107992752      -0.762108590077
               -0.927639590116      -0.927640120858
                1.252053317120       1.252053432711
Lambda-->       0.001824042871       0.001824042718     ... done

.    Trial1    0.020519    -5718.40008677281367

Performing  Pulay mixing of Hamiltonian with coefficients:
                        Spin 1               Spin 2
                1.437694265749       1.437695278224
               -0.762107992752      -0.762108590077
               -0.927639590116      -0.927640120858
                1.252053317120       1.252053432711
Lambda-->       0.001824042871       0.001824042718     ... done

.    Trial2    0.394647    -5718.39599895693846

Performing  Pulay mixing of Hamiltonian with coefficients:
                        Spin 1               Spin 2
                1.437694265749       1.437695278224
               -0.762107992752      -0.762108590077
               -0.927639590116      -0.927640120858
                1.252053317120       1.252053432711
Lambda-->       0.001824042871       0.001824042718     ... done

. Quadratic    0.035949    -5718.40009809500589    -5718.40009435122556

--------------------------------------------------------------------------------
  Iter                              Commutator    Free_energy(A=E-TS)     DeltaA
#    5                          0.000017378689   -5718.40009809500589  -4.49E-05

Step                       =       0.035949124018
Energy (E)                 =   -5718.301391496016
Entropy (-TS)              =      -0.098706598998
Free energy (A=E-TS)       =   -5718.400098095006
Est. 0K Energy 0.5*(E+A)   =   -5718.350744795511
Residual Non-orthogonality =       0.000000000000
Residual N_electrons       =      -0.000000000008

Spin          Integrated_Ne            Fermi_level     Delta_Fermi_level
   1       398.000000050190        -0.118782715486             -3.97E-06
   2       397.999999949881        -0.118782715486             -3.97E-06

                           Spin 1           |                 Spin 2           |
     Orb |    H-eigenvalues     Occupancies |    H-eigenvalues     Occupancies |
       1 |    -3.2236984446    1.0000000000 |    -3.2236984445    1.0000000000 | 
                          ------                             ------
     393 |    -0.1260000803    0.8769611504 |    -0.1260000798    0.8769611359 | 
     394 |    -0.1249718207    0.8434541167 |    -0.1249718212    0.8434541333 | 
     395 |    -0.1221085446    0.7119784394 |    -0.1221085441    0.7119784120 | 
     396 |    -0.1215841345    0.6818554282 |    -0.1215841340    0.6818553993 | 
     397 |    -0.1208986634    0.6400967082 |    -0.1208986630    0.6400966775 | 
                  Finite temp. Fermi level   |      Finite temp. Fermi level  
     398 |    -0.1184389808    0.4766330835 |    -0.1184389813    0.4766331152 | 
                 - Gap at zero temperature - |     - Gap at zero temperature -
     399 |    -0.1177840073    0.4324738998 |    -0.1177840068    0.4324738673 | 
     400 |    -0.1177184237    0.4280990695 |    -0.1177184232    0.4280990370 | 
     401 |    -0.1165137484    0.3503677959 |    -0.1165137479    0.3503677657 | 
     402 |    -0.1160344319    0.3212893576 |    -0.1160344314    0.3212893287 | 
                          ------                             ------
     576 |     0.5914378163    0.0000000000 |     0.5914378165    0.0000000000 | 

                            |  Abs_value |  Threshold | Converged
     Delta_Free_energy/atom |   9.97E-07 |   1.00E-06 |       Yes
     Delta_Energy/atom      |   1.15E-06 |   1.00E-04 |       Yes
     Delta_Entropy/atom     |   1.53E-07 |   1.00E-04 |       Yes
     Commutator             |   1.74E-05 |   1.00E-05 |        No
     Delta_Fermi_level      |   3.97E-06 |   1.00E-03 |       Yes

  Line search of the free energy minimum:
  Step_type        Step             Free_energy   Predicted_free_energy
.   Initial    0.000000    -5718.40009809500589

Performing  Pulay mixing of Hamiltonian with coefficients:
                        Spin 1               Spin 2
                0.591131453179       0.591132691430
               -0.228694674544      -0.228695405074
               -0.474271814294      -0.474272462520
                0.442925336959       0.442925612441
                0.668909698699       0.668909563722
Lambda-->       0.001373193153       0.001373193181     ... done

.    Trial1    0.035949    -5718.40011092595887

Performing  Pulay mixing of Hamiltonian with coefficients:
                        Spin 1               Spin 2
                0.591131453179       0.591132691430
               -0.228694674544      -0.228695405074
               -0.474271814294      -0.474272462520
                0.442925336959       0.442925612441
                0.668909698699       0.668909563722
Lambda-->       0.001373193153       0.001373193181     ... done

.    Trial2    0.404184    -5718.39962778402150

Performing  Pulay mixing of Hamiltonian with coefficients:
                        Spin 1               Spin 2
                0.591131453179       0.591132691430
               -0.228694674544      -0.228695405074
               -0.474271814294      -0.474272462520
                0.442925336959       0.442925612441
                0.668909698699       0.668909563722
Lambda-->       0.001373193153       0.001373193181     ... done

. Quadratic    0.061193    -5718.40011745865377    -5718.40011355737170

--------------------------------------------------------------------------------
  Iter                              Commutator    Free_energy(A=E-TS)     DeltaA
#    6                          0.000014647051   -5718.40011745865377  -1.94E-05

Step                       =       0.061193220579
Energy (E)                 =   -5718.301411505670
Entropy (-TS)              =      -0.098705952892
Free energy (A=E-TS)       =   -5718.400117458654
Est. 0K Energy 0.5*(E+A)   =   -5718.350764482162
Residual Non-orthogonality =       0.000000000000
Residual N_electrons       =       0.000000000091

Spin          Integrated_Ne            Fermi_level     Delta_Fermi_level
   1       397.999999935763        -0.118716000148              6.67E-05
   2       398.000000063473        -0.118716000148              6.67E-05

                           Spin 1           |                 Spin 2           |
     Orb |    H-eigenvalues     Occupancies |    H-eigenvalues     Occupancies |
       1 |    -3.2236237855    1.0000000000 |    -3.2236237852    1.0000000000 | 
                          ------                             ------
     393 |    -0.1259497321    0.8774409080 |    -0.1259497326    0.8774409214 | 
     394 |    -0.1248943577    0.8430675633 |    -0.1248943581    0.8430675790 | 
     395 |    -0.1220374949    0.7117365152 |    -0.1220374953    0.7117365366 | 
     396 |    -0.1215133210    0.6816134640 |    -0.1215133204    0.6816134297 | 
     397 |    -0.1208302489    0.6399901805 |    -0.1208302493    0.6399902032 | 
                  Finite temp. Fermi level   |      Finite temp. Fermi level  
     398 |    -0.1183700232    0.4764808793 |    -0.1183700226    0.4764808359 | 
                 - Gap at zero temperature - |     - Gap at zero temperature -
     399 |    -0.1177125452    0.4321568965 |    -0.1177125455    0.4321569168 | 
     400 |    -0.1176553548    0.4283420189 |    -0.1176553551    0.4283420392 | 
     401 |    -0.1164403660    0.3499549730 |    -0.1164403662    0.3499549905 | 
     402 |    -0.1159597530    0.3208169960 |    -0.1159597533    0.3208170122 | 
                          ------                             ------
     576 |     0.5912847744    0.0000000000 |     0.5912847751    0.0000000000 | 

                            |  Abs_value |  Threshold | Converged
     Delta_Free_energy/atom |   4.30E-07 |   1.00E-06 |       Yes
     Delta_Energy/atom      |   4.45E-07 |   1.00E-04 |       Yes
     Delta_Entropy/atom     |   1.44E-08 |   1.00E-04 |       Yes
     Commutator             |   1.46E-05 |   1.00E-05 |        No
     Delta_Fermi_level      |   6.67E-05 |   1.00E-03 |       Yes

  Line search of the free energy minimum:
  Step_type        Step             Free_energy   Predicted_free_energy
.   Initial    0.000000    -5718.40011745865377

Performing  Pulay mixing of Hamiltonian with coefficients:
                        Spin 1               Spin 2
              -14.574807930541     -14.574811895966
                5.074331552904       5.074332955480
               11.576556499084      11.576559823086
               -2.798788376377      -2.798789213135
               -3.854832405859      -3.854833804644
                5.577540660789       5.577542135180
Lambda-->       0.000117999367       0.000117999416     ... done

.    Trial1    0.061193    -5718.40014688448537

Performing  Pulay mixing of Hamiltonian with coefficients:
                        Spin 1               Spin 2
              -14.574807930510     -14.574811895966
                5.074331552893       5.074332955480
               11.576556499060      11.576559823086
               -2.798788376370      -2.798789213135
               -3.854832405851      -3.854833804644
                5.577540660779       5.577542135180
Lambda-->       0.000117999367       0.000117999416     ... done

.    Trial2    0.419786    -5718.39946568327923

Performing  Pulay mixing of Hamiltonian with coefficients:
                        Spin 1               Spin 2
              -14.574807930521     -14.574811895966
                5.074331552897       5.074332955480
               11.576556499068      11.576559823086
               -2.798788376373      -2.798789213135
               -3.854832405854      -3.854833804644
                5.577540660782       5.577542135180
Lambda-->       0.000117999367       0.000117999416     ... done

. Quadratic    0.072995    -5718.40014313043957    -5718.40014767434513

Performing  Pulay mixing of Hamiltonian with coefficients:
                        Spin 1               Spin 2
              -14.574807930522     -14.574811895966
                5.074331552897       5.074332955480
               11.576556499069      11.576559823086
               -2.798788376373      -2.798789213135
               -3.854832405854      -3.854833804644
                5.577540660782       5.577542135180
Lambda-->       0.000117999367       0.000117999416     ... done

.     Cubic    0.051595    -5718.40014899484231    -5718.40014785054427

--------------------------------------------------------------------------------
  Iter                              Commutator    Free_energy(A=E-TS)     DeltaA
#    7                          0.000006705276   -5718.40014899484231  -3.15E-05

Step                       =       0.051594898311
Energy (E)                 =   -5718.301437274737
Entropy (-TS)              =      -0.098711720113
Free energy (A=E-TS)       =   -5718.400148994842
Est. 0K Energy 0.5*(E+A)   =   -5718.350793134789
Residual Non-orthogonality =       0.000000000000
Residual N_electrons       =      -0.000000000007

Spin          Integrated_Ne            Fermi_level     Delta_Fermi_level
   1       398.000000058970        -0.118416567074              2.99E-04
   2       397.999999941090        -0.118416567074              2.99E-04

                           Spin 1           |                 Spin 2           |
     Orb |    H-eigenvalues     Occupancies |    H-eigenvalues     Occupancies |
       1 |    -3.2233093784    1.0000000000 |    -3.2233093785    1.0000000000 | 
                          ------                             ------
     393 |    -0.1256650909    0.8778731050 |    -0.1256650912    0.8778731126 | 
     394 |    -0.1245801439    0.8425346917 |    -0.1245801442    0.8425347011 | 
     395 |    -0.1217259476    0.7110597116 |    -0.1217259479    0.7110597266 | 
     396 |    -0.1212144481    0.6816465457 |    -0.1212144484    0.6816465616 | 
     397 |    -0.1205203198    0.6393318534 |    -0.1205203200    0.6393318704 | 
                  Finite temp. Fermi level   |      Finite temp. Fermi level  
     398 |    -0.1180627173    0.4759465095 |    -0.1180627166    0.4759464620 | 
                 - Gap at zero temperature - |     - Gap at zero temperature -
     399 |    -0.1174020400    0.4314176900 |    -0.1174020403    0.4314177086 | 
     400 |    -0.1173534007    0.4281740526 |    -0.1173534000    0.4281740061 | 
     401 |    -0.1161301223    0.3492860625 |    -0.1161301226    0.3492860799 | 
     402 |    -0.1156358282    0.3193665598 |    -0.1156358275    0.3193665187 | 
                          ------                             ------
     576 |     0.5891110508    0.0000000000 |     0.5891110503    0.0000000000 | 

                            |  Abs_value |  Threshold | Converged
     Delta_Free_energy/atom |   7.01E-07 |   1.00E-06 |       Yes
     Delta_Energy/atom      |   5.73E-07 |   1.00E-04 |       Yes
     Delta_Entropy/atom     |   1.28E-07 |   1.00E-04 |       Yes
     Commutator             |   6.71E-06 |   1.00E-05 |       Yes
     Delta_Fermi_level      |   2.99E-04 |   1.00E-03 |       Yes
EDFT occupancies loop converged after    7 iterations.


Writing density kernel to file "Pd_44.dkn" ... done

Writing Hamiltonian to file "Pd_44.ham" ... done


>>> Density kernel optimised for the current NGWF basis:
     ~~~~~~~~~~~~~~~~~~~~~~~~~~~~~~~~~~~~~~~~~~~~~~~~~~~~~~~~~~~
     Total free energy           =  -5.71840014899484E+03  Eh
     [H,K] commutator            =   6.7053E-06
     ~~~~~~~~~~~~~~~~~~~~~~~~~~~~~~~~~~~~~~~~~~~~~~~~~~~~~~~~~~~


################################################################################
########################### NGWF CG iteration  007 #############################
################################################################################
****** Reciprocal space K.E. preconditioning with k_zero =  3.0000 a0^-1 *******

>>> Checking for convergence of NGWFs:   NOT CONVERGED
  ========================================================================
         NGWF RMS gradient =  1.6935E-05 >  2.0000E-06  | above tolerance
  ========================================================================

>>> Improving NGWFs using line search:
============ Calculation of NGWF S^-1 using Hotelling algorithm ================ 
         Iteration  |  Frobenius norm and Maximum abs value    (of I-S*S_n^-1)   
               1       0.88423880E+00     0.35472253E-01
               2       0.10092400E-01     0.41715449E-03
               3       0.71942121E-05     0.27072582E-06
               4       0.35409833E-11     0.15809576E-12
================================================================================
    Initial Ne1:     397.99920980
    Initial Ne2:     397.99920968
      Final Ne1:     398.00000006
      Final Ne2:     397.99999994
============ Calculation of NGWF S^-1 using Hotelling algorithm ================ 
         Iteration  |  Frobenius norm and Maximum abs value    (of I-S*S_n^-1)   
               1       0.20314318E+00     0.82415920E-02
               2       0.54889819E-03     0.24309576E-04
               3       0.20302696E-07     0.88770058E-09
               4       0.29522945E-12     0.33750780E-13
================================================================================
------------------------------- NGWF line search -------------------------------
RMS gradient                =       0.00001693533367
Trial step length           =               1.283255
Gradient along search dir.  =         -0.00381959114
Functional at step 0        =   -5718.40014899484231
Functional at step 1        =   -5718.40305528272256
Functional predicted        =   -5718.40315928605105
Selected quadratic step     =               1.576237
Conjugate gradients coeff.  =               1.120593
--------------------------- NGWF line search finished --------------------------
                                               
Writing NGWFs to file "Pd_44.tightbox_ngwfs"....  done

>>> Optimising kernel for current NGWFs:

--------------------------- Ensemble-DFT optimisation --------------------------
Running ScaLAPACK on   30 processor(s).

--------------------------------------------------------------------------------
  Iter                              Commutator    Free_energy(A=E-TS)     DeltaA
#    0                          0.000011819124   -5718.40315777508386  -3.01E-03

Step                       =       0.381966011250
Energy (E)                 =   -5718.304446054978
Entropy (-TS)              =      -0.098711720113
Free energy (A=E-TS)       =   -5718.403157775084
Est. 0K Energy 0.5*(E+A)   =   -5718.353801915031
Residual Non-orthogonality =       0.000000000000
Residual N_electrons       =      -0.000000000007

Spin          Integrated_Ne            Fermi_level     Delta_Fermi_level
   1       398.000000058970        -0.118416567074              9.00E+99
   2       397.999999941090        -0.118416567074              9.00E+99

                           Spin 1           |                 Spin 2           |
     Orb |    H-eigenvalues     Occupancies |    H-eigenvalues     Occupancies |
       1 |    -3.2233093784    1.0000000000 |    -3.2233093785    1.0000000000 | 
                          ------                             ------
     393 |    -0.1256650909    0.8778731050 |    -0.1256650912    0.8778731126 | 
     394 |    -0.1245801439    0.8425346917 |    -0.1245801442    0.8425347011 | 
     395 |    -0.1217259476    0.7110597116 |    -0.1217259479    0.7110597266 | 
     396 |    -0.1212144481    0.6816465457 |    -0.1212144484    0.6816465616 | 
     397 |    -0.1205203198    0.6393318534 |    -0.1205203200    0.6393318704 | 
                  Finite temp. Fermi level   |      Finite temp. Fermi level  
     398 |    -0.1180627173    0.4759465095 |    -0.1180627166    0.4759464620 | 
                 - Gap at zero temperature - |     - Gap at zero temperature -
     399 |    -0.1174020400    0.4314176900 |    -0.1174020403    0.4314177086 | 
     400 |    -0.1173534007    0.4281740526 |    -0.1173534000    0.4281740061 | 
     401 |    -0.1161301223    0.3492860625 |    -0.1161301226    0.3492860799 | 
     402 |    -0.1156358282    0.3193665598 |    -0.1156358275    0.3193665187 | 
                          ------                             ------
     576 |     0.5891110508    0.0000000000 |     0.5891110503    0.0000000000 | 

                            |  Abs_value |  Threshold | Converged
     Delta_Free_energy/atom |   6.69E-05 |   1.00E-06 |        No
     Delta_Energy/atom      |   6.69E-05 |   1.00E-04 |       Yes
     Delta_Entropy/atom     |     n.a.   |   1.00E-03 |      n.a.
     Commutator             |   1.18E-05 |   1.00E-05 |        No
     Delta_Fermi_level      |     n.a.   |   1.00E-03 |      n.a.

  Line search of the free energy minimum:
  Step_type        Step             Free_energy   Predicted_free_energy
.   Initial    0.000000    -5718.40315777508386

Performing  Pulay mixing of Hamiltonian with coefficients:
                        Spin 1               Spin 2
                1.000000000000       1.000000000000
Lambda-->       0.033946836217       0.033946835690     ... done

.    Trial1    0.381966    -5718.40087306478927

Performing  Pulay mixing of Hamiltonian with coefficients:
                        Spin 1               Spin 2
                1.000000000000       1.000000000000
Lambda-->       0.033946836217       0.033946835690     ... done

.    Trial2    0.145898    -5718.40158727835478

Performing  Pulay mixing of Hamiltonian with coefficients:
                        Spin 1               Spin 2
                1.000000000000       1.000000000000
Lambda-->       0.033946836217       0.033946835690     ... done

.    Trial3    0.055728    -5718.40167167077561

Performing  Pulay mixing of Hamiltonian with coefficients:
                        Spin 1               Spin 2
                1.000000000000       1.000000000000
Lambda-->       0.033946836217       0.033946835690     ... done

.     Cubic    0.279468    -5718.40127113107155    -5718.40273655525198

Performing  Pulay mixing of Hamiltonian with coefficients:
                        Spin 1               Spin 2
                1.000000000000       1.000000000000
Lambda-->       0.033946836217       0.033946835690     ... done

.   Quartic    0.192946    -5718.40150200489916    -5718.40168274281586

Performing  Pulay mixing of Hamiltonian with coefficients:
                        Spin 1               Spin 2
                1.000000000000       1.000000000000
Lambda-->       0.033946836217       0.033946835690     ... done

.    Trial6    0.000557    -5718.40167222170385

Performing  Pulay mixing of Hamiltonian with coefficients:
                        Spin 1               Spin 2
                1.000000000000       1.000000000000
Lambda-->       0.033946836217       0.033946835690     ... done

.  NoMinFnd    0.000557    -5718.40167222169657

--------------------------------------------------------------------------------
  Iter                              Commutator    Free_energy(A=E-TS)     DeltaA
#    1                          0.000011489471   -5718.40167222169657   1.49E-03

Step                       =       0.000557280900
Energy (E)                 =   -5718.302964473777
Entropy (-TS)              =      -0.098707747895
Free energy (A=E-TS)       =   -5718.401672221697
Est. 0K Energy 0.5*(E+A)   =   -5718.352318347737
Residual Non-orthogonality =       0.000000000000
Residual N_electrons       =       0.000000000025

Spin          Integrated_Ne            Fermi_level     Delta_Fermi_level
   1       398.000000061168        -0.118415680407              8.87E-07
   2       397.999999938622        -0.118415680407              8.87E-07

                           Spin 1           |                 Spin 2           |
     Orb |    H-eigenvalues     Occupancies |    H-eigenvalues     Occupancies |
       1 |    -3.2233052633    1.0000000000 |    -3.2233052636    1.0000000000 | 
                          ------                             ------
     393 |    -0.1256647431    0.8778888236 |    -0.1256647433    0.8778888301 | 
     394 |    -0.1245801927    0.8425684583 |    -0.1245801929    0.8425684682 | 
     395 |    -0.1217257253    0.7110968509 |    -0.1217257257    0.7110968733 | 
     396 |    -0.1212135075    0.6816433632 |    -0.1212135070    0.6816433319 | 
     397 |    -0.1205201538    0.6393770766 |    -0.1205201543    0.6393771052 | 
                  Finite temp. Fermi level   |      Finite temp. Fermi level  
     398 |    -0.1180623395    0.4759810482 |    -0.1180623391    0.4759810219 | 
                 - Gap at zero temperature - |     - Gap at zero temperature -
     399 |    -0.1174015374    0.4314433265 |    -0.1174015370    0.4314433027 | 
     400 |    -0.1173523914    0.4281658809 |    -0.1173523911    0.4281658573 | 
     401 |    -0.1161300507    0.3493364785 |    -0.1161300504    0.3493364600 | 
     402 |    -0.1156360334    0.3194311533 |    -0.1156360332    0.3194311369 | 
                          ------                             ------
     576 |     0.5853679432    0.0000000000 |     0.5853679411    0.0000000000 | 

                            |  Abs_value |  Threshold | Converged
     Delta_Free_energy/atom |   3.30E-05 |   1.00E-06 |        No
     Delta_Energy/atom      |   3.29E-05 |   1.00E-04 |       Yes
     Delta_Entropy/atom     |   8.83E-08 |   1.00E-04 |       Yes
     Commutator             |   1.15E-05 |   1.00E-05 |        No
     Delta_Fermi_level      |   8.87E-07 |   1.00E-03 |       Yes

  Line search of the free energy minimum:
  Step_type        Step             Free_energy   Predicted_free_energy
.   Initial    0.000000    -5718.40167222169657

Performing  Pulay mixing of Hamiltonian with coefficients:
                        Spin 1               Spin 2
                1.000000000000       1.000000000000
Lambda-->       0.033933483909       0.033933483380     ... done

.    Trial1    0.000557    -5718.40167240700066

Performing  Pulay mixing of Hamiltonian with coefficients:
                        Spin 1               Spin 2
                1.000000000000       1.000000000000
Lambda-->       0.033933483909       0.033933483380     ... done

.    Trial2    0.382310    -5718.40091989016946

Performing  Pulay mixing of Hamiltonian with coefficients:
                        Spin 1               Spin 2
                1.000000000000       1.000000000000
Lambda-->       0.033933483909       0.033933483380     ... done

. Quadratic    0.027870    -5718.40167692486193    -5718.40167690200542

--------------------------------------------------------------------------------
  Iter                              Commutator    Free_energy(A=E-TS)     DeltaA
#    2                          0.000009882861   -5718.40167692486193  -4.70E-06

Step                       =       0.027869537452
Energy (E)                 =   -5718.302965286985
Entropy (-TS)              =      -0.098711637898
Free energy (A=E-TS)       =   -5718.401676924862
Est. 0K Energy 0.5*(E+A)   =   -5718.352321105924
Residual Non-orthogonality =       0.000000000000
Residual N_electrons       =      -0.000000000022

Spin          Integrated_Ne            Fermi_level     Delta_Fermi_level
   1       397.999999946737        -0.118428246643             -1.26E-05
   2       398.000000053445        -0.118428246643             -1.26E-05

                           Spin 1           |                 Spin 2           |
     Orb |    H-eigenvalues     Occupancies |    H-eigenvalues     Occupancies |
       1 |    -3.2233427257    1.0000000000 |    -3.2233427262    1.0000000000 | 
                          ------                             ------
     393 |    -0.1256756916    0.8778416258 |    -0.1256756920    0.8778416377 | 
     394 |    -0.1245913515    0.8425176500 |    -0.1245913517    0.8425176584 | 
     395 |    -0.1217424216    0.7113276820 |    -0.1217424224    0.7113277247 | 
     396 |    -0.1212265801    0.6816732592 |    -0.1212265807    0.6816732994 | 
     397 |    -0.1205304943    0.6392374117 |    -0.1205304948    0.6392374474 | 
                  Finite temp. Fermi level   |      Finite temp. Fermi level  
     398 |    -0.1180765554    0.4760930160 |    -0.1180765546    0.4760929599 | 
                 - Gap at zero temperature - |     - Gap at zero temperature -
     399 |    -0.1174149125    0.4314973173 |    -0.1174149135    0.4314973879 | 
     400 |    -0.1173638895    0.4280947192 |    -0.1173638896    0.4280947228 | 
     401 |    -0.1161441930    0.3494339619 |    -0.1161441928    0.3494339530 | 
     402 |    -0.1156478582    0.3193872889 |    -0.1156478579    0.3193872756 | 
                          ------                             ------
     576 |     0.5844525582    0.0000000000 |     0.5844525564    0.0000000000 | 

                            |  Abs_value |  Threshold | Converged
     Delta_Free_energy/atom |   1.05E-07 |   1.00E-06 |       Yes
     Delta_Energy/atom      |   1.81E-08 |   1.00E-04 |       Yes
     Delta_Entropy/atom     |   8.64E-08 |   1.00E-04 |       Yes
     Commutator             |   9.88E-06 |   1.00E-05 |       Yes
     Delta_Fermi_level      |   1.26E-05 |   1.00E-03 |       Yes
EDFT occupancies loop converged after    2 iterations.


Writing density kernel to file "Pd_44.dkn" ... done

Writing Hamiltonian to file "Pd_44.ham" ... done


>>> Density kernel optimised for the current NGWF basis:
     ~~~~~~~~~~~~~~~~~~~~~~~~~~~~~~~~~~~~~~~~~~~~~~~~~~~~~~~~~~~
     Total free energy           =  -5.71840167692486E+03  Eh
     [H,K] commutator            =   9.8829E-06
     ~~~~~~~~~~~~~~~~~~~~~~~~~~~~~~~~~~~~~~~~~~~~~~~~~~~~~~~~~~~


################################################################################
########################### NGWF CG iteration  008 #############################
################################################################################
****** Reciprocal space K.E. preconditioning with k_zero =  3.0000 a0^-1 *******

>>> Checking for convergence of NGWFs:   NOT CONVERGED
  ========================================================================
         NGWF RMS gradient =  1.6328E-05 >  2.0000E-06  | above tolerance
  ========================================================================

>>> Improving NGWFs using line search:
============ Calculation of NGWF S^-1 using Hotelling algorithm ================ 
         Iteration  |  Frobenius norm and Maximum abs value    (of I-S*S_n^-1)   
               1       0.12526725E+01     0.53589941E-01
               2       0.24402468E-01     0.10560987E-02
               3       0.44003487E-04     0.17992883E-05
               4       0.16120229E-09     0.78497209E-11
               5       0.28091168E-12     0.31974423E-13
================================================================================
    Initial Ne1:     397.99914580
    Initial Ne2:     397.99914591
      Final Ne1:     397.99999995
      Final Ne2:     398.00000005
============ Calculation of NGWF S^-1 using Hotelling algorithm ================ 
         Iteration  |  Frobenius norm and Maximum abs value    (of I-S*S_n^-1)   
               1       0.68741448E-01     0.29503260E-02
               2       0.91010822E-04     0.36117384E-05
               3       0.64640775E-09     0.25076830E-10
               4       0.28078019E-12     0.23092639E-13
================================================================================
------------------------------- NGWF line search -------------------------------
RMS gradient                =       0.00001632759104
Trial step length           =               1.422222
Gradient along search dir.  =         -0.00315447820
Functional at step 0        =   -5718.40167692486193
Functional at step 1        =   -5718.40378969173435
Functional predicted        =   -5718.40379685747939
Selected quadratic step     =               1.344078
Conjugate gradients coeff.  =               0.929516
--------------------------- NGWF line search finished --------------------------
                                               
Writing NGWFs to file "Pd_44.tightbox_ngwfs"....  done

>>> Optimising kernel for current NGWFs:

--------------------------- Ensemble-DFT optimisation --------------------------
Running ScaLAPACK on   30 processor(s).

--------------------------------------------------------------------------------
  Iter                              Commutator    Free_energy(A=E-TS)     DeltaA
#    0                          0.000020707680   -5718.40379686724464  -2.12E-03

Step                       =       0.381966011250
Energy (E)                 =   -5718.305085229368
Entropy (-TS)              =      -0.098711637898
Free energy (A=E-TS)       =   -5718.403796867245
Est. 0K Energy 0.5*(E+A)   =   -5718.354441048306
Residual Non-orthogonality =       0.000000000000
Residual N_electrons       =      -0.000000000022

Spin          Integrated_Ne            Fermi_level     Delta_Fermi_level
   1       397.999999946737        -0.118428246643              9.00E+99
   2       398.000000053445        -0.118428246643              9.00E+99

                           Spin 1           |                 Spin 2           |
     Orb |    H-eigenvalues     Occupancies |    H-eigenvalues     Occupancies |
       1 |    -3.2233427257    1.0000000000 |    -3.2233427262    1.0000000000 | 
                          ------                             ------
     393 |    -0.1256756916    0.8778416258 |    -0.1256756920    0.8778416377 | 
     394 |    -0.1245913515    0.8425176500 |    -0.1245913517    0.8425176584 | 
     395 |    -0.1217424216    0.7113276820 |    -0.1217424224    0.7113277247 | 
     396 |    -0.1212265801    0.6816732592 |    -0.1212265807    0.6816732994 | 
     397 |    -0.1205304943    0.6392374117 |    -0.1205304948    0.6392374474 | 
                  Finite temp. Fermi level   |      Finite temp. Fermi level  
     398 |    -0.1180765554    0.4760930160 |    -0.1180765546    0.4760929599 | 
                - Gap at zero temperature -
     399 |    -0.1174149125    0.4314973173 |    -0.1174149135    0.4314973879 | 
                                                   - Gap at zero temperature -
     400 |    -0.1173638895    0.4280947192 |    -0.1173638896    0.4280947228 | 
     401 |    -0.1161441930    0.3494339619 |    -0.1161441928    0.3494339530 | 
     402 |    -0.1156478582    0.3193872889 |    -0.1156478579    0.3193872756 | 
                          ------                             ------
     576 |     0.5844525582    0.0000000000 |     0.5844525564    0.0000000000 | 

                            |  Abs_value |  Threshold | Converged
     Delta_Free_energy/atom |   4.71E-05 |   1.00E-06 |        No
     Delta_Energy/atom      |   4.71E-05 |   1.00E-04 |       Yes
     Delta_Entropy/atom     |     n.a.   |   1.00E-03 |      n.a.
     Commutator             |   2.07E-05 |   1.00E-05 |        No
     Delta_Fermi_level      |     n.a.   |   1.00E-03 |      n.a.

  Line search of the free energy minimum:
  Step_type        Step             Free_energy   Predicted_free_energy
.   Initial    0.000000    -5718.40379686724464

Performing  Pulay mixing of Hamiltonian with coefficients:
                        Spin 1               Spin 2
                1.000000000000       1.000000000000
Lambda-->       0.099388872413       0.099388871552     ... done

.    Trial1    0.381966    -5718.40258441528840

Performing  Pulay mixing of Hamiltonian with coefficients:
                        Spin 1               Spin 2
                1.000000000000       1.000000000000
Lambda-->       0.099388872413       0.099388871552     ... done

.    Trial2    0.145898    -5718.40273238734699

Performing  Pulay mixing of Hamiltonian with coefficients:
                        Spin 1               Spin 2
                1.000000000000       1.000000000000
Lambda-->       0.099388872413       0.099388871552     ... done

.    Trial3    0.055728    -5718.40273333005462

Performing  Pulay mixing of Hamiltonian with coefficients:
                        Spin 1               Spin 2
                1.000000000000       1.000000000000
Lambda-->       0.099388872413       0.099388871552     ... done

.     Cubic    0.288183    -5718.40266850957778    -5718.40374542073550

Performing  Pulay mixing of Hamiltonian with coefficients:
                        Spin 1               Spin 2
                1.000000000000       1.000000000000
Lambda-->       0.099388872413       0.099388871552     ... done

.   Quartic    0.211698    -5718.40271236521494    -5718.40287338053531

Performing  Pulay mixing of Hamiltonian with coefficients:
                        Spin 1               Spin 2
                1.000000000000       1.000000000000
Lambda-->       0.099388872413       0.099388871552     ... done

.    Trial6    0.000557    -5718.40271885320544

Performing  Pulay mixing of Hamiltonian with coefficients:
                        Spin 1               Spin 2
                1.000000000000       1.000000000000
Lambda-->       0.099388872413       0.099388871552     ... done

.  NoMinFnd    0.055728    -5718.40273333005462

--------------------------------------------------------------------------------
  Iter                              Commutator    Free_energy(A=E-TS)     DeltaA
#    1                          0.000018196505   -5718.40273333005462   1.06E-03

Step                       =       0.055728090001
Energy (E)                 =   -5718.304006192900
Entropy (-TS)              =      -0.098727137145
Free energy (A=E-TS)       =   -5718.402733330055
Est. 0K Energy 0.5*(E+A)   =   -5718.353369761477
Residual Non-orthogonality =       0.000000000000
Residual N_electrons       =       0.000000000011

Spin          Integrated_Ne            Fermi_level     Delta_Fermi_level
   1       397.999999915105        -0.118412000668              1.62E-05
   2       398.000000084805        -0.118412000668              1.62E-05

                           Spin 1           |                 Spin 2           |
     Orb |    H-eigenvalues     Occupancies |    H-eigenvalues     Occupancies |
       1 |    -3.2233232932    1.0000000000 |    -3.2233232936    1.0000000000 | 
                          ------                             ------
     393 |    -0.1256515050    0.8776097229 |    -0.1256515051    0.8776097260 | 
     394 |    -0.1245802330    0.8427026881 |    -0.1245802329    0.8427026856 | 
     395 |    -0.1217272141    0.7113857052 |    -0.1217272145    0.7113857277 | 
     396 |    -0.1212083196    0.6815542990 |    -0.1212083209    0.6815543730 | 
     397 |    -0.1205135517    0.6391936987 |    -0.1205135519    0.6391937115 | 
                  Finite temp. Fermi level   |      Finite temp. Fermi level  
     398 |    -0.1180578187    0.4759239620 |    -0.1180578185    0.4759239488 | 
                - Gap at zero temperature -
     399 |    -0.1174027489    0.4317698461 |    -0.1174027495    0.4317698883 | 
                                                   - Gap at zero temperature -
     400 |    -0.1173464412    0.4280146149 |    -0.1173464418    0.4280146565 | 
     401 |    -0.1161292718    0.3495159221 |    -0.1161292713    0.3495158906 | 
     402 |    -0.1156412973    0.3199604582 |    -0.1156412976    0.3199604787 | 
                          ------                             ------
     576 |     0.5767381636    0.0000000000 |     0.5767381620    0.0000000000 | 

                            |  Abs_value |  Threshold | Converged
     Delta_Free_energy/atom |   2.36E-05 |   1.00E-06 |        No
     Delta_Energy/atom      |   2.40E-05 |   1.00E-04 |       Yes
     Delta_Entropy/atom     |   3.44E-07 |   1.00E-04 |       Yes
     Commutator             |   1.82E-05 |   1.00E-05 |        No
     Delta_Fermi_level      |   1.62E-05 |   1.00E-03 |       Yes

  Line search of the free energy minimum:
  Step_type        Step             Free_energy   Predicted_free_energy
.   Initial    0.000000    -5718.40273333005462

Performing  Pulay mixing of Hamiltonian with coefficients:
                        Spin 1               Spin 2
                1.000000000000       1.000000000000
Lambda-->       0.089442546549       0.089442545838     ... done

.    Trial1    0.055728    -5718.40274130723083

Performing  Pulay mixing of Hamiltonian with coefficients:
                        Spin 1               Spin 2
                1.000000000000       1.000000000000
Lambda-->       0.089442546549       0.089442545838     ... done

.    Trial2    0.416408    -5718.40240306317082

Performing  Pulay mixing of Hamiltonian with coefficients:
                        Spin 1               Spin 2
                1.000000000000       1.000000000000
Lambda-->       0.089442546549       0.089442545838     ... done

. Quadratic    0.055436    -5718.40274130748367    -5718.40274130745274

--------------------------------------------------------------------------------
  Iter                              Commutator    Free_energy(A=E-TS)     DeltaA
#    2                          0.000017686222   -5718.40274130748367  -7.98E-06

Step                       =       0.055435653767
Energy (E)                 =   -5718.304001764092
Entropy (-TS)              =      -0.098739543380
Free energy (A=E-TS)       =   -5718.402741307484
Est. 0K Energy 0.5*(E+A)   =   -5718.353371535788
Residual Non-orthogonality =       0.000000000000
Residual N_electrons       =       0.000000000011

Spin          Integrated_Ne            Fermi_level     Delta_Fermi_level
   1       397.999999938668        -0.118412868749             -8.68E-07
   2       398.000000061237        -0.118412868749             -8.68E-07

                           Spin 1           |                 Spin 2           |
     Orb |    H-eigenvalues     Occupancies |    H-eigenvalues     Occupancies |
       1 |    -3.2233555731    1.0000000000 |    -3.2233555736    1.0000000000 | 
                          ------                             ------
     393 |    -0.1256518475    0.8775943606 |    -0.1256518473    0.8775943560 | 
     394 |    -0.1245791781    0.8426333148 |    -0.1245791781    0.8426333156 | 
     395 |    -0.1217294623    0.7114628041 |    -0.1217294628    0.7114628318 | 
     396 |    -0.1212087774    0.6815300627 |    -0.1212087779    0.6815300972 | 
     397 |    -0.1205151829    0.6392415870 |    -0.1205151836    0.6392416309 | 
                  Finite temp. Fermi level   |      Finite temp. Fermi level  
     398 |    -0.1180599728    0.4760112504 |    -0.1180599730    0.4760112595 | 
                - Gap at zero temperature -
     399 |    -0.1174037441    0.4317783370 |    -0.1174037454    0.4317784184 | 
                                                   - Gap at zero temperature -
     400 |    -0.1173483778    0.4280857988 |    -0.1173483770    0.4280857507 | 
     401 |    -0.1161310116    0.3495698550 |    -0.1161310121    0.3495698832 | 
     402 |    -0.1156396113    0.3198092546 |    -0.1156396118    0.3198092864 | 
                          ------                             ------
     576 |     0.5736158195    0.0000000000 |     0.5736158183    0.0000000000 | 

                            |  Abs_value |  Threshold | Converged
     Delta_Free_energy/atom |   1.77E-07 |   1.00E-06 |       Yes
     Delta_Energy/atom      |   9.84E-08 |   1.00E-04 |       Yes
     Delta_Entropy/atom     |   2.76E-07 |   1.00E-04 |       Yes
     Commutator             |   1.77E-05 |   1.00E-05 |        No
     Delta_Fermi_level      |   8.68E-07 |   1.00E-03 |       Yes

  Line search of the free energy minimum:
  Step_type        Step             Free_energy   Predicted_free_energy
.   Initial    0.000000    -5718.40274130748367

Performing  Pulay mixing of Hamiltonian with coefficients:
                        Spin 1               Spin 2
               -8.776021250672      -8.776021202944
                9.776021250672       9.776021202944
Lambda-->       0.039663888550       0.039663888157     ... done

.    Trial1    0.055436    -5718.39877476079710

Performing  Pulay mixing of Hamiltonian with coefficients:
                        Spin 1               Spin 2
               -8.776021250672      -8.776021202944
                9.776021250672       9.776021202944
Lambda-->       0.039663888550       0.039663888157     ... done

.    Trial2    0.021175    -5718.40272279856981

Performing  Pulay mixing of Hamiltonian with coefficients:
                        Spin 1               Spin 2
               -8.776021250672      -8.776021202944
                9.776021250672       9.776021202944
Lambda-->       0.039663888550       0.039663888157     ... done

. Quadratic    0.010375    -5718.40270793629770    -5718.40296337950167

Performing  Pulay mixing of Hamiltonian with coefficients:
                        Spin 1               Spin 2
               -8.776021250672      -8.776021202944
                9.776021250672       9.776021202944
Lambda-->       0.039663888550       0.039663888157     ... done

.     Cubic    0.017729    -5718.40278351166126    -5718.40273528849866

--------------------------------------------------------------------------------
  Iter                              Commutator    Free_energy(A=E-TS)     DeltaA
#    3                          0.000015373718   -5718.40278351166126  -4.22E-05

Step                       =       0.017729164496
Energy (E)                 =   -5718.303932627523
Entropy (-TS)              =      -0.098850884225
Free energy (A=E-TS)       =   -5718.402783511661
Est. 0K Energy 0.5*(E+A)   =   -5718.353358069592
Residual Non-orthogonality =       0.000000000000
Residual N_electrons       =      -0.000000000087

Spin          Integrated_Ne            Fermi_level     Delta_Fermi_level
   1       397.999999937500        -0.118412755846              1.13E-07
   2       398.000000063237        -0.118412755846              1.13E-07

                           Spin 1           |                 Spin 2           |
     Orb |    H-eigenvalues     Occupancies |    H-eigenvalues     Occupancies |
       1 |    -3.2235824419    1.0000000000 |    -3.2235824423    1.0000000000 | 
                          ------                             ------
     393 |    -0.1256417559    0.8773023715 |    -0.1256417555    0.8773023587 | 
     394 |    -0.1245697028    0.8422951920 |    -0.1245697023    0.8422951762 | 
     395 |    -0.1217380692    0.7119496559 |    -0.1217380697    0.7119496853 | 
     396 |    -0.1212069895    0.6814311289 |    -0.1212069900    0.6814311600 | 
     397 |    -0.1205215063    0.6396453835 |    -0.1205215068    0.6396454164 | 
                  Finite temp. Fermi level   |      Finite temp. Fermi level  
     398 |    -0.1180676348    0.4765389780 |    -0.1180676344    0.4765389475 | 
                - Gap at zero temperature -
     399 |    -0.1174053090    0.4318903536 |    -0.1174053095    0.4318903883 | 
                                                   - Gap at zero temperature -
     400 |    -0.1173578188    0.4287224197 |    -0.1173578184    0.4287223896 | 
     401 |    -0.1161362808    0.3499029256 |    -0.1161362814    0.3499029577 | 
     402 |    -0.1156254974    0.3189810514 |    -0.1156254969    0.3189810246 | 
                          ------                             ------
     576 |     0.5464323683    0.0000000000 |     0.5464323675    0.0000000000 | 

                            |  Abs_value |  Threshold | Converged
     Delta_Free_energy/atom |   9.38E-07 |   1.00E-06 |       Yes
     Delta_Energy/atom      |   1.54E-06 |   1.00E-04 |       Yes
     Delta_Entropy/atom     |   2.47E-06 |   1.00E-04 |       Yes
     Commutator             |   1.54E-05 |   1.00E-05 |        No
     Delta_Fermi_level      |   1.13E-07 |   1.00E-03 |       Yes

  Line search of the free energy minimum:
  Step_type        Step             Free_energy   Predicted_free_energy
.   Initial    0.000000    -5718.40278351166126

Performing  Pulay mixing of Hamiltonian with coefficients:
                        Spin 1               Spin 2
               -2.168977755010      -2.168977761517
                1.533364389736       1.533364389225
                1.635613365274       1.635613372291
Lambda-->       0.000984777292       0.000984777272     ... done

.    Trial1    0.017729    -5718.40278578209291

Performing  Pulay mixing of Hamiltonian with coefficients:
                        Spin 1               Spin 2
               -2.168977755010      -2.168977761517
                1.533364389736       1.533364389225
                1.635613365274       1.635613372291
Lambda-->       0.000984777292       0.000984777272     ... done

.    Trial2    0.392923    -5718.39910855819107

Performing  Pulay mixing of Hamiltonian with coefficients:
                        Spin 1               Spin 2
               -2.168977755010      -2.168977761517
                1.533364389736       1.533364389225
                1.635613365274       1.635613372291
Lambda-->       0.000984777292       0.000984777272     ... done

. Quadratic    0.011399    -5718.40277574636275    -5718.40278679481526

Performing  Pulay mixing of Hamiltonian with coefficients:
                        Spin 1               Spin 2
               -2.168977755010      -2.168977761517
                1.533364389736       1.533364389225
                1.635613365274       1.635613372291
Lambda-->       0.000984777292       0.000984777272     ... done

.     Cubic    0.223543    -5718.40181781006413    -5718.40477692056083

Performing  Pulay mixing of Hamiltonian with coefficients:
                        Spin 1               Spin 2
               -2.168977755010      -2.168977761517
                1.533364389736       1.533364389225
                1.635613365274       1.635613372291
Lambda-->       0.000984777292       0.000984777272     ... done

.   Quartic    0.112485    -5718.40265331924093    -5718.40318730517447

Performing  Pulay mixing of Hamiltonian with coefficients:
                        Spin 1               Spin 2
               -2.168977755010      -2.168977761517
                1.533364389736       1.533364389225
                1.635613365274       1.635613372291
Lambda-->       0.000984777292       0.000984777272     ... done

.  NoMinFnd    0.017729    -5718.40278578209654

--------------------------------------------------------------------------------
  Iter                              Commutator    Free_energy(A=E-TS)     DeltaA
#    4                          0.000014913039   -5718.40278578209654  -2.27E-06

Step                       =       0.017729164496
Energy (E)                 =   -5718.303837181664
Entropy (-TS)              =      -0.098948600487
Free energy (A=E-TS)       =   -5718.402785782097
Est. 0K Energy 0.5*(E+A)   =   -5718.353311481880
Residual Non-orthogonality =       0.000000000000
Residual N_electrons       =      -0.000000000055

Spin          Integrated_Ne            Fermi_level     Delta_Fermi_level
   1       397.999999917357        -0.118409178871              3.58E-06
   2       398.000000083105        -0.118409178871              3.58E-06

                           Spin 1           |                 Spin 2           |
     Orb |    H-eigenvalues     Occupancies |    H-eigenvalues     Occupancies |
       1 |    -3.2237365956    1.0000000000 |    -3.2237365961    1.0000000000 | 
                          ------                             ------
     393 |    -0.1256254525    0.8769291095 |    -0.1256254518    0.8769290880 | 
     394 |    -0.1245646127    0.8422404921 |    -0.1245646129    0.8422404997 | 
     395 |    -0.1217381654    0.7121545970 |    -0.1217381656    0.7121546083 | 
     396 |    -0.1212033064    0.6814248601 |    -0.1212033066    0.6814248720 | 
     397 |    -0.1205243059    0.6400452409 |    -0.1205243061    0.6400452534 | 
                  Finite temp. Fermi level   |      Finite temp. Fermi level  
     398 |    -0.1180675830    0.4767782643 |    -0.1180675831    0.4767782774 | 
                - Gap at zero temperature -
     399 |    -0.1174030861    0.4319807643 |    -0.1174030863    0.4319807771 | 
                                                   - Gap at zero temperature -
     400 |    -0.1173627220    0.4292876848 |    -0.1173627222    0.4292876976 | 
     401 |    -0.1161352649    0.3500614699 |    -0.1161352651    0.3500614815 | 
     402 |    -0.1156170580    0.3186936918 |    -0.1156170582    0.3186937029 | 
                          ------                             ------
     576 |     0.5236398338    0.0000000000 |     0.5236398335    0.0000000000 | 

                            |  Abs_value |  Threshold | Converged
     Delta_Free_energy/atom |   5.05E-08 |   1.00E-06 |       Yes
     Delta_Energy/atom      |   2.12E-06 |   1.00E-04 |       Yes
     Delta_Entropy/atom     |   2.17E-06 |   1.00E-04 |       Yes
     Commutator             |   1.49E-05 |   1.00E-05 |        No
     Delta_Fermi_level      |   3.58E-06 |   1.00E-03 |       Yes

  Line search of the free energy minimum:
  Step_type        Step             Free_energy   Predicted_free_energy
.   Initial    0.000000    -5718.40278578209654

Performing  Pulay mixing of Hamiltonian with coefficients:
                        Spin 1               Spin 2
                2.210407612064       2.210407398060
               -1.642867840675      -1.642867678024
               -1.543431711602      -1.543431568156
                1.975891940213       1.975891848119
Lambda-->       0.000137702342       0.000137702376     ... done

.    Trial1    0.017729    -5718.40280207606702

Performing  Pulay mixing of Hamiltonian with coefficients:
                        Spin 1               Spin 2
                2.210407612064       2.210407398060
               -1.642867840675      -1.642867678024
               -1.543431711602      -1.543431568156
                1.975891940213       1.975891848119
Lambda-->       0.000137702342       0.000137702376     ... done

.    Trial2    0.392923    -5718.40271210717947

Performing  Pulay mixing of Hamiltonian with coefficients:
                        Spin 1               Spin 2
                2.210407612064       2.210407398060
               -1.642867840675      -1.642867678024
               -1.543431711602      -1.543431568156
                1.975891940213       1.975891848119
Lambda-->       0.000137702342       0.000137702376     ... done

. Quadratic    0.164673    -5718.40279887657744    -5718.40286575883056

Performing  Pulay mixing of Hamiltonian with coefficients:
                        Spin 1               Spin 2
                2.210407612064       2.210407398060
               -1.642867840676      -1.642867678024
               -1.543431711602      -1.543431568156
                1.975891940214       1.975891848119
Lambda-->       0.000137702342       0.000137702376     ... done

.     Cubic    0.082076    -5718.40280573639575    -5718.40282575790116

--------------------------------------------------------------------------------
  Iter                              Commutator    Free_energy(A=E-TS)     DeltaA
#    5                          0.000008631900   -5718.40280573639575  -2.00E-05

Step                       =       0.082075753656
Energy (E)                 =   -5718.303866974280
Entropy (-TS)              =      -0.098938762130
Free energy (A=E-TS)       =   -5718.402805736396
Est. 0K Energy 0.5*(E+A)   =   -5718.353336355338
Residual Non-orthogonality =       0.000000000000
Residual N_electrons       =      -0.000000000013

Spin          Integrated_Ne            Fermi_level     Delta_Fermi_level
   1       397.999999980538        -0.118431413405             -2.22E-05
   2       398.000000019576        -0.118431413405             -2.22E-05

                           Spin 1           |                 Spin 2           |
     Orb |    H-eigenvalues     Occupancies |    H-eigenvalues     Occupancies |
       1 |    -3.2236324884    1.0000000000 |    -3.2236324887    1.0000000000 | 
                          ------                             ------
     393 |    -0.1256429044    0.8767885836 |    -0.1256429049    0.8767885994 | 
     394 |    -0.1246036799    0.8428481470 |    -0.1246036795    0.8428481324 | 
     395 |    -0.1217473758    0.7114275443 |    -0.1217473754    0.7114275222 | 
     396 |    -0.1212295908    0.6816640454 |    -0.1212295913    0.6816640780 | 
     397 |    -0.1205537031    0.6404941623 |    -0.1205537027    0.6404941378 | 
                  Finite temp. Fermi level   |      Finite temp. Fermi level  
     398 |    -0.1180833207    0.4763372656 |    -0.1180833203    0.4763372397 | 
                - Gap at zero temperature -
     399 |    -0.1174213950    0.4317186641 |    -0.1174213955    0.4317187018 | 
                                                   - Gap at zero temperature -
     400 |    -0.1173856710    0.4293353160 |    -0.1173856715    0.4293353537 | 
     401 |    -0.1161510600    0.3496628979 |    -0.1161510596    0.3496628747 | 
     402 |    -0.1156544696    0.3195910837 |    -0.1156544692    0.3195910615 | 
                          ------                             ------
     576 |     0.5225947429    0.0000000000 |     0.5225947431    0.0000000000 | 

                            |  Abs_value |  Threshold | Converged
     Delta_Free_energy/atom |   4.43E-07 |   1.00E-06 |       Yes
     Delta_Energy/atom      |   6.62E-07 |   1.00E-04 |       Yes
     Delta_Entropy/atom     |   2.19E-07 |   1.00E-04 |       Yes
     Commutator             |   8.63E-06 |   1.00E-05 |       Yes
     Delta_Fermi_level      |   2.22E-05 |   1.00E-03 |       Yes
EDFT occupancies loop converged after    5 iterations.


Writing density kernel to file "Pd_44.dkn" ... done

Writing Hamiltonian to file "Pd_44.ham" ... done


>>> Density kernel optimised for the current NGWF basis:
     ~~~~~~~~~~~~~~~~~~~~~~~~~~~~~~~~~~~~~~~~~~~~~~~~~~~~~~~~~~~
     Total free energy           =  -5.71840280573640E+03  Eh
     [H,K] commutator            =   8.6319E-06
     ~~~~~~~~~~~~~~~~~~~~~~~~~~~~~~~~~~~~~~~~~~~~~~~~~~~~~~~~~~~


################################################################################
########################### NGWF CG iteration  009 #############################
################################################################################
****** Reciprocal space K.E. preconditioning with k_zero =  3.0000 a0^-1 *******

>>> Checking for convergence of NGWFs:   NOT CONVERGED
  ========================================================================
         NGWF RMS gradient =  1.3801E-05 >  2.0000E-06  | above tolerance
  ========================================================================

>>> Improving NGWFs using line search:
============ Calculation of NGWF S^-1 using Hotelling algorithm ================ 
         Iteration  |  Frobenius norm and Maximum abs value    (of I-S*S_n^-1)   
               1       0.29061192E+00     0.14167206E-01
               2       0.15520842E-02     0.81523406E-04
               3       0.18277375E-06     0.10717994E-07
               4       0.29166636E-12     0.24868996E-13
================================================================================
    Initial Ne1:     397.99963769
    Initial Ne2:     397.99963772
      Final Ne1:     397.99999998
      Final Ne2:     398.00000002
============ Calculation of NGWF S^-1 using Hotelling algorithm ================ 
         Iteration  |  Frobenius norm and Maximum abs value    (of I-S*S_n^-1)   
               1       0.24346336E-02     0.11902533E-03
               2       0.10619272E-06     0.52479869E-08
               3       0.29168575E-12     0.22204460E-13
================================================================================
------------------------------- NGWF line search -------------------------------
RMS gradient                =       0.00001380060717
Trial step length           =               1.382598
Gradient along search dir.  =         -0.00351312841
Functional at step 0        =   -5718.40280573639575
Functional at step 1        =   -5718.40521386234923
Functional predicted        =   -5718.40521403387993
Selected quadratic step     =               1.371027
Conjugate gradients coeff.  =               0.000000
--------------------------- NGWF line search finished --------------------------
                                               
Writing NGWFs to file "Pd_44.tightbox_ngwfs"....  done

>>> Optimising kernel for current NGWFs:

--------------------------- Ensemble-DFT optimisation --------------------------
Running ScaLAPACK on   30 processor(s).

--------------------------------------------------------------------------------
  Iter                              Commutator    Free_energy(A=E-TS)     DeltaA
#    0                          0.000016503985   -5718.40521403217281  -2.41E-03

Step                       =       0.381966011250
Energy (E)                 =   -5718.306275270057
Entropy (-TS)              =      -0.098938762130
Free energy (A=E-TS)       =   -5718.405214032173
Est. 0K Energy 0.5*(E+A)   =   -5718.355744651115
Residual Non-orthogonality =       0.000000000000
Residual N_electrons       =      -0.000000000013

Spin          Integrated_Ne            Fermi_level     Delta_Fermi_level
   1       397.999999980538        -0.118431413405              9.00E+99
   2       398.000000019576        -0.118431413405              9.00E+99

                           Spin 1           |                 Spin 2           |
     Orb |    H-eigenvalues     Occupancies |    H-eigenvalues     Occupancies |
       1 |    -3.2236324884    1.0000000000 |    -3.2236324887    1.0000000000 | 
                          ------                             ------
     393 |    -0.1256429044    0.8767885836 |    -0.1256429049    0.8767885994 | 
     394 |    -0.1246036799    0.8428481470 |    -0.1246036795    0.8428481324 | 
     395 |    -0.1217473758    0.7114275443 |    -0.1217473754    0.7114275222 | 
     396 |    -0.1212295908    0.6816640454 |    -0.1212295913    0.6816640780 | 
     397 |    -0.1205537031    0.6404941623 |    -0.1205537027    0.6404941378 | 
                  Finite temp. Fermi level   |      Finite temp. Fermi level  
     398 |    -0.1180833207    0.4763372656 |    -0.1180833203    0.4763372397 | 
                - Gap at zero temperature -
     399 |    -0.1174213950    0.4317186641 |    -0.1174213955    0.4317187018 | 
                                                   - Gap at zero temperature -
     400 |    -0.1173856710    0.4293353160 |    -0.1173856715    0.4293353537 | 
     401 |    -0.1161510600    0.3496628979 |    -0.1161510596    0.3496628747 | 
     402 |    -0.1156544696    0.3195910837 |    -0.1156544692    0.3195910615 | 
                          ------                             ------
     576 |     0.5225947429    0.0000000000 |     0.5225947431    0.0000000000 | 

                            |  Abs_value |  Threshold | Converged
     Delta_Free_energy/atom |   5.35E-05 |   1.00E-06 |        No
     Delta_Energy/atom      |   5.35E-05 |   1.00E-04 |       Yes
     Delta_Entropy/atom     |     n.a.   |   1.00E-03 |      n.a.
     Commutator             |   1.65E-05 |   1.00E-05 |        No
     Delta_Fermi_level      |     n.a.   |   1.00E-03 |      n.a.

  Line search of the free energy minimum:
  Step_type        Step             Free_energy   Predicted_free_energy
.   Initial    0.000000    -5718.40521403217281

Performing  Pulay mixing of Hamiltonian with coefficients:
                        Spin 1               Spin 2
                1.000000000000       1.000000000000
Lambda-->       0.002413619281       0.002413619310     ... done

.    Trial1    0.381966    -5718.40500446239457

Performing  Pulay mixing of Hamiltonian with coefficients:
                        Spin 1               Spin 2
                1.000000000000       1.000000000000
Lambda-->       0.002413619281       0.002413619310     ... done

.    Trial2    0.145898    -5718.40508681091706

Performing  Pulay mixing of Hamiltonian with coefficients:
                        Spin 1               Spin 2
                1.000000000000       1.000000000000
Lambda-->       0.002413619281       0.002413619310     ... done

.    Trial3    0.055728    -5718.40507822598738

Performing  Pulay mixing of Hamiltonian with coefficients:
                        Spin 1               Spin 2
                1.000000000000       1.000000000000
Lambda-->       0.002413619281       0.002413619310     ... done

.     Cubic    0.277242    -5718.40505974073767    -5718.40520901635500

Performing  Pulay mixing of Hamiltonian with coefficients:
                        Spin 1               Spin 2
                1.000000000000       1.000000000000
Lambda-->       0.002413619281       0.002413619310     ... done

.   Quartic    0.196986    -5718.40508186350235    -5718.40510079586329

Performing  Pulay mixing of Hamiltonian with coefficients:
                        Spin 1               Spin 2
                1.000000000000       1.000000000000
Lambda-->       0.002413619281       0.002413619310     ... done

.    Trial6    0.000557    -5718.40506208457100

Performing  Pulay mixing of Hamiltonian with coefficients:
                        Spin 1               Spin 2
                1.000000000000       1.000000000000
Lambda-->       0.002413619281       0.002413619310     ... done

.  NoMinFnd    0.145898    -5718.40508681092069

--------------------------------------------------------------------------------
  Iter                              Commutator    Free_energy(A=E-TS)     DeltaA
#    1                          0.000013240993   -5718.40508681092069   1.27E-04

Step                       =       0.145898033750
Energy (E)                 =   -5718.306149365446
Entropy (-TS)              =      -0.098937445474
Free energy (A=E-TS)       =   -5718.405086810921
Est. 0K Energy 0.5*(E+A)   =   -5718.355618088183
Residual Non-orthogonality =       0.000000000000
Residual N_electrons       =       0.000000000001

Spin          Integrated_Ne            Fermi_level     Delta_Fermi_level
   1       397.999999873724        -0.118274958257              1.56E-04
   2       398.000000126270        -0.118274958257              1.56E-04

                           Spin 1           |                 Spin 2           |
     Orb |    H-eigenvalues     Occupancies |    H-eigenvalues     Occupancies |
       1 |    -3.2233931260    1.0000000000 |    -3.2233931264    1.0000000000 | 
                          ------                             ------
     393 |    -0.1254855084    0.8767609224 |    -0.1254855094    0.8767609532 | 
     394 |    -0.1244414311    0.8426392125 |    -0.1244414311    0.8426392140 | 
     395 |    -0.1215853093    0.7111139657 |    -0.1215853093    0.7111139649 | 
     396 |    -0.1210689579    0.6814173055 |    -0.1210689589    0.6814173623 | 
     397 |    -0.1203798636    0.6394041779 |    -0.1203798636    0.6394041754 | 
                  Finite temp. Fermi level   |      Finite temp. Fermi level  
     398 |    -0.1179161864    0.4756124479 |    -0.1179161863    0.4756124420 | 
                - Gap at zero temperature -
     399 |    -0.1172686228    0.4319645581 |    -0.1172686237    0.4319646173 | 
                                                   - Gap at zero temperature -
     400 |    -0.1172232210    0.4289356884 |    -0.1172232219    0.4289357474 | 
     401 |    -0.1159854570    0.3490970472 |    -0.1159854568    0.3490970395 | 
     402 |    -0.1154927254    0.3192782022 |    -0.1154927253    0.3192781943 | 
                          ------                             ------
     576 |     0.5211186323    0.0000000000 |     0.5211186333    0.0000000000 | 

                            |  Abs_value |  Threshold | Converged
     Delta_Free_energy/atom |   2.83E-06 |   1.00E-06 |        No
     Delta_Energy/atom      |   2.80E-06 |   1.00E-04 |       Yes
     Delta_Entropy/atom     |   2.93E-08 |   1.00E-04 |       Yes
     Commutator             |   1.32E-05 |   1.00E-05 |        No
     Delta_Fermi_level      |   1.56E-04 |   1.00E-03 |       Yes

  Line search of the free energy minimum:
  Step_type        Step             Free_energy   Predicted_free_energy
.   Initial    0.000000    -5718.40508681092069

Performing  Pulay mixing of Hamiltonian with coefficients:
                        Spin 1               Spin 2
                1.000000000000       1.000000000000
Lambda-->       0.001798835255       0.001798835244     ... done

.    Trial1    0.145898    -5718.40489978569622

Performing  Pulay mixing of Hamiltonian with coefficients:
                        Spin 1               Spin 2
                1.000000000000       1.000000000000
Lambda-->       0.001798835255       0.001798835244     ... done

.    Trial2    0.055728    -5718.40508662564662

Performing  Pulay mixing of Hamiltonian with coefficients:
                        Spin 1               Spin 2
                1.000000000000       1.000000000000
Lambda-->       0.001798835255       0.001798835244     ... done

. Quadratic    0.027747    -5718.40509772748283    -5718.40509772751830

--------------------------------------------------------------------------------
  Iter                              Commutator    Free_energy(A=E-TS)     DeltaA
#    2                          0.000009532256   -5718.40509772748283  -1.09E-05

Step                       =       0.027746812138
Energy (E)                 =   -5718.306163671607
Entropy (-TS)              =      -0.098934055852
Free energy (A=E-TS)       =   -5718.405097727483
Est. 0K Energy 0.5*(E+A)   =   -5718.355630699545
Residual Non-orthogonality =       0.000000000000
Residual N_electrons       =       0.000000000023

Spin          Integrated_Ne            Fermi_level     Delta_Fermi_level
   1       397.999999952861        -0.118275427037             -4.69E-07
   2       398.000000046948        -0.118275427037             -4.69E-07

                           Spin 1           |                 Spin 2           |
     Orb |    H-eigenvalues     Occupancies |    H-eigenvalues     Occupancies |
       1 |    -3.2234066483    1.0000000000 |    -3.2234066478    1.0000000000 | 
                          ------                             ------
     393 |    -0.1254943167    0.8770059152 |    -0.1254943171    0.8770059268 | 
     394 |    -0.1244359427    0.8424241448 |    -0.1244359422    0.8424241280 | 
     395 |    -0.1215845886    0.7110474680 |    -0.1215845883    0.7110474531 | 
     396 |    -0.1210663318    0.6812344545 |    -0.1210663325    0.6812344963 | 
     397 |    -0.1203813584    0.6394685460 |    -0.1203813582    0.6394685344 | 
                  Finite temp. Fermi level   |      Finite temp. Fermi level  
     398 |    -0.1179164539    0.4755987921 |    -0.1179164539    0.4755987913 | 
                - Gap at zero temperature -
     399 |    -0.1172645633    0.4316622299 |    -0.1172645633    0.4316622321 | 
                                                   - Gap at zero temperature -
     400 |    -0.1172247685    0.4290075920 |    -0.1172247695    0.4290076569 | 
     401 |    -0.1159851685    0.3490502252 |    -0.1159851677    0.3490501749 | 
     402 |    -0.1154909627    0.3191462420 |    -0.1154909629    0.3191462513 | 
                          ------                             ------
     576 |     0.5208835976    0.0000000000 |     0.5208835976    0.0000000000 | 

                            |  Abs_value |  Threshold | Converged
     Delta_Free_energy/atom |   2.43E-07 |   1.00E-06 |       Yes
     Delta_Energy/atom      |   3.18E-07 |   1.00E-04 |       Yes
     Delta_Entropy/atom     |   7.53E-08 |   1.00E-04 |       Yes
     Commutator             |   9.53E-06 |   1.00E-05 |       Yes
     Delta_Fermi_level      |   4.69E-07 |   1.00E-03 |       Yes
EDFT occupancies loop converged after    2 iterations.


Writing density kernel to file "Pd_44.dkn" ... done

Writing Hamiltonian to file "Pd_44.ham" ... done


>>> Density kernel optimised for the current NGWF basis:
     ~~~~~~~~~~~~~~~~~~~~~~~~~~~~~~~~~~~~~~~~~~~~~~~~~~~~~~~~~~~
     Total free energy           =  -5.71840509772748E+03  Eh
     [H,K] commutator            =   9.5323E-06
     ~~~~~~~~~~~~~~~~~~~~~~~~~~~~~~~~~~~~~~~~~~~~~~~~~~~~~~~~~~~


################################################################################
########################### NGWF CG iteration  010 #############################
################################################################################
****** Reciprocal space K.E. preconditioning with k_zero =  3.0000 a0^-1 *******

>>> Checking for convergence of NGWFs:   NOT CONVERGED
  ========================================================================
         NGWF RMS gradient =  1.0997E-05 >  2.0000E-06  | above tolerance
  ========================================================================

>>> Improving NGWFs using line search:
============ Calculation of NGWF S^-1 using Hotelling algorithm ================ 
         Iteration  |  Frobenius norm and Maximum abs value    (of I-S*S_n^-1)   
               1       0.45464765E+00     0.22727593E-01
               2       0.36921638E-02     0.16904961E-03
               3       0.10074449E-05     0.51698694E-07
               4       0.30471687E-12     0.33750780E-13
================================================================================
    Initial Ne1:     397.99968407
    Initial Ne2:     397.99968416
      Final Ne1:     397.99999995
      Final Ne2:     398.00000005
============ Calculation of NGWF S^-1 using Hotelling algorithm ================ 
         Iteration  |  Frobenius norm and Maximum abs value    (of I-S*S_n^-1)   
               1       0.10736036E+00     0.53837725E-02
               2       0.20185142E-03     0.83456679E-05
               3       0.29701140E-08     0.13976753E-09
               4       0.29766083E-12     0.37303494E-13
================================================================================
------------------------------- NGWF line search -------------------------------
RMS gradient                =       0.00001099696274
Trial step length           =               1.376801
Gradient along search dir.  =         -0.00211419411
Functional at step 0        =   -5718.40509772748283
Functional at step 1        =   -5718.40610423307407
Functional predicted        =   -5718.40621005403864
Selected quadratic step     =               1.052246
Conjugate gradients coeff.  =               0.634964
--------------------------- NGWF line search finished --------------------------
                                               
Writing NGWFs to file "Pd_44.tightbox_ngwfs"....  done

>>> Optimising kernel for current NGWFs:

--------------------------- Ensemble-DFT optimisation --------------------------
Running ScaLAPACK on   30 processor(s).

--------------------------------------------------------------------------------
  Iter                              Commutator    Free_energy(A=E-TS)     DeltaA
#    0                          0.000022778113   -5718.40621001153795  -1.11E-03

Step                       =       0.381966011250
Energy (E)                 =   -5718.307275955663
Entropy (-TS)              =      -0.098934055852
Free energy (A=E-TS)       =   -5718.406210011538
Est. 0K Energy 0.5*(E+A)   =   -5718.356742983600
Residual Non-orthogonality =       0.000000000000
Residual N_electrons       =       0.000000000023

Spin          Integrated_Ne            Fermi_level     Delta_Fermi_level
   1       397.999999952861        -0.118275427037              9.00E+99
   2       398.000000046948        -0.118275427037              9.00E+99

                           Spin 1           |                 Spin 2           |
     Orb |    H-eigenvalues     Occupancies |    H-eigenvalues     Occupancies |
       1 |    -3.2234066483    1.0000000000 |    -3.2234066478    1.0000000000 | 
                          ------                             ------
     393 |    -0.1254943167    0.8770059152 |    -0.1254943171    0.8770059268 | 
     394 |    -0.1244359427    0.8424241448 |    -0.1244359422    0.8424241280 | 
     395 |    -0.1215845886    0.7110474680 |    -0.1215845883    0.7110474531 | 
     396 |    -0.1210663318    0.6812344545 |    -0.1210663325    0.6812344963 | 
     397 |    -0.1203813584    0.6394685460 |    -0.1203813582    0.6394685344 | 
                  Finite temp. Fermi level   |      Finite temp. Fermi level  
     398 |    -0.1179164539    0.4755987921 |    -0.1179164539    0.4755987913 | 
                 - Gap at zero temperature - |     - Gap at zero temperature -
     399 |    -0.1172645633    0.4316622299 |    -0.1172645633    0.4316622321 | 
     400 |    -0.1172247685    0.4290075920 |    -0.1172247695    0.4290076569 | 
     401 |    -0.1159851685    0.3490502252 |    -0.1159851677    0.3490501749 | 
     402 |    -0.1154909627    0.3191462420 |    -0.1154909629    0.3191462513 | 
                          ------                             ------
     576 |     0.5208835976    0.0000000000 |     0.5208835976    0.0000000000 | 

                            |  Abs_value |  Threshold | Converged
     Delta_Free_energy/atom |   2.47E-05 |   1.00E-06 |        No
     Delta_Energy/atom      |   2.47E-05 |   1.00E-04 |       Yes
     Delta_Entropy/atom     |     n.a.   |   1.00E-03 |      n.a.
     Commutator             |   2.28E-05 |   1.00E-05 |        No
     Delta_Fermi_level      |     n.a.   |   1.00E-03 |      n.a.

  Line search of the free energy minimum:
  Step_type        Step             Free_energy   Predicted_free_energy
.   Initial    0.000000    -5718.40621001153795

Performing  Pulay mixing of Hamiltonian with coefficients:
                        Spin 1               Spin 2
                1.000000000000       1.000000000000
Lambda-->       0.008027678926       0.008027678836     ... done

.    Trial1    0.381966    -5718.40576140113808

Performing  Pulay mixing of Hamiltonian with coefficients:
                        Spin 1               Spin 2
                1.000000000000       1.000000000000
Lambda-->       0.008027678926       0.008027678836     ... done

.    Trial2    0.145898    -5718.40613425928041

Performing  Pulay mixing of Hamiltonian with coefficients:
                        Spin 1               Spin 2
                1.000000000000       1.000000000000
Lambda-->       0.008027678926       0.008027678836     ... done

.    Trial3    0.055728    -5718.40615131564755

Performing  Pulay mixing of Hamiltonian with coefficients:
                        Spin 1               Spin 2
                1.000000000000       1.000000000000
Lambda-->       0.008027678926       0.008027678836     ... done

.    Trial4    0.021286    -5718.40613956678135

Performing  Pulay mixing of Hamiltonian with coefficients:
                        Spin 1               Spin 2
                1.000000000000       1.000000000000
Lambda-->       0.008027678926       0.008027678836     ... done

.   Quartic    0.105259    -5718.40615051508394    -5718.40620906207369

Performing  Pulay mixing of Hamiltonian with coefficients:
                        Spin 1               Spin 2
                1.000000000000       1.000000000000
Lambda-->       0.008027678926       0.008027678836     ... done

.    Trial6    0.000213    -5718.40612740266624

Performing  Pulay mixing of Hamiltonian with coefficients:
                        Spin 1               Spin 2
                1.000000000000       1.000000000000
Lambda-->       0.008027678926       0.008027678836     ... done

.  NoMinFnd    0.055728    -5718.40615131564755

--------------------------------------------------------------------------------
  Iter                              Commutator    Free_energy(A=E-TS)     DeltaA
#    1                          0.000019907149   -5718.40615131564755   5.87E-05

Step                       =       0.055728090001
Energy (E)                 =   -5718.307222774696
Entropy (-TS)              =      -0.098928541036
Free energy (A=E-TS)       =   -5718.406151315648
Est. 0K Energy 0.5*(E+A)   =   -5718.356687045172
Residual Non-orthogonality =       0.000000000000
Residual N_electrons       =      -0.000000000085

Spin          Integrated_Ne            Fermi_level     Delta_Fermi_level
   1       397.999999994599        -0.118200249241              7.52E-05
   2       398.000000006116        -0.118200249241              7.52E-05

                           Spin 1           |                 Spin 2           |
     Orb |    H-eigenvalues     Occupancies |    H-eigenvalues     Occupancies |
       1 |    -3.2232829653    1.0000000000 |    -3.2232829652    1.0000000000 | 
                          ------                             ------
     393 |    -0.1254175421    0.8769590384 |    -0.1254175424    0.8769590473 | 
     394 |    -0.1243593279    0.8423722313 |    -0.1243593275    0.8423722164 | 
     395 |    -0.1215072276    0.7109253957 |    -0.1215072269    0.7109253570 | 
     396 |    -0.1209934279    0.6813688044 |    -0.1209934283    0.6813688288 | 
     397 |    -0.1202999245    0.6390759696 |    -0.1202999241    0.6390759448 | 
                  Finite temp. Fermi level   |      Finite temp. Fermi level
[truncated: 9,858,368 more chars]
