# Supplementary material for: Atomistic simulations on the carbidisation processes in Pd nanoparticles
Source: RSC Adv. 2023 Feb 14;13(9):5619–26. doi: 10.1039/d2ra07462a (PMC9926891; doi:10.1039/d2ra07462a)
Supplement: RA-013-D2RA07462A-s001 [file RA-013-D2RA07462A-s001.zip › Supporting Information/3.Pd_55_Cuboctahedron/100_Facet_Transition_State/1.Reactant.xyz]

56        
Initial atomic coordinates
C     9.000346    7.093528   13.078448
Pd    5.111429    7.132610    7.104278
Pd    7.117992    5.137731    7.119301
Pd    7.114334    7.115829    5.136337
Pd    5.216669    5.245057    8.975155
Pd    5.185249    7.094896   10.928816
Pd    7.092228    5.101540   10.902278
Pd    7.119826    7.077176    9.025768
Pd    7.020156    7.104862   12.970764
Pd    5.219818    9.007026    5.203127
Pd    5.141381   10.882951    7.118161
Pd    7.086512    8.996761    7.093834
Pd    7.121451   10.884440    5.127354
Pd    5.026289    8.977509    9.014361
Pd    5.119798   10.875209   10.862764
Pd    7.091838    8.999702   10.946045
Pd    7.093940   10.896331    9.007249
Pd    5.159794    9.072454   12.789686
Pd    7.080526   10.930616   12.866921
Pd    7.121217   12.869931    7.114263
Pd    5.226935   12.785079    9.002391
Pd    7.126222   12.858044   10.882258
Pd    8.999537    5.215626    5.216861
Pd    8.999122    7.090362    7.088139
Pd   10.881303    5.137882    7.119458
Pd   10.885104    7.115740    5.136585
Pd    8.999262    5.031226    9.030063
Pd    8.999427    7.072527   11.025623
Pd   10.907369    5.101590   10.902411
Pd   10.879161    7.077167    9.026318
Pd    9.000124    5.096471   12.923407
Pd   10.979791    7.104520   12.971273
Pd    8.999312    8.999181    5.008978
Pd    8.999063   10.906904    7.096022
Pd   10.912210    8.996859    7.094114
Pd   10.877968   10.884701    5.127377
Pd    8.998701    8.974127    9.027043
Pd    8.999620   10.889441   10.945970
Pd   10.907579    8.999982   10.946803
Pd   10.905395   10.896714    9.007981
Pd    9.000227    9.065489   13.181809
Pd   10.920170   10.931079   12.867638
Pd    8.999888   12.784111    5.198688
Pd   10.879276   12.870439    7.113993
Pd    8.999921   12.974962    8.995891
Pd   10.874354   12.858676   10.882677
Pd    9.000473   12.799412   12.791671
Pd   12.889231    7.132764    7.104713
Pd   12.783738    5.245107    8.975663
Pd   12.815562    7.095048   10.929698
Pd   12.780758    9.007593    5.203072
Pd   12.859769   10.883661    7.118480
Pd   12.974637    8.977603    9.014930
Pd   12.881840   10.875559   10.863605
Pd   12.841909    9.072614   12.790817
Pd   12.774769   12.785927    9.003068
