# Supplementary material for: Atomistic simulations on the carbidisation processes in Pd nanoparticles
Source: RSC Adv. 2023 Feb 14;13(9):5619–26. doi: 10.1039/d2ra07462a (PMC9926891; doi:10.1039/d2ra07462a)
Supplement: RA-013-D2RA07462A-s001 [file RA-013-D2RA07462A-s001.zip › Supporting Information/3.Pd_55_Cuboctahedron/100_Facet_Transition_State/2.Product.xyz]

56        
Initial atomic coordinates
C     6.985186    6.984326   11.015527
Pd    5.089176    7.096498    7.068254
Pd    7.096009    5.090048    7.068441
Pd    7.098581    7.099207    5.109842
Pd    5.142595    5.143224    8.932127
Pd    5.014013    7.082022   10.917408
Pd    7.082148    5.013664   10.917662
Pd    7.054109    7.054127    8.966679
Pd    7.082203    7.082080   12.986409
Pd    5.198729    9.005995    5.195549
Pd    5.101709   10.922501    7.076861
Pd    7.083684    9.006317    7.078641
Pd    7.096613   10.913238    5.095869
Pd    5.018779    9.042590    8.956684
Pd    5.089201   10.931463   10.903120
Pd    7.054220    9.032366   10.945548
Pd    7.083688   10.920845    8.992870
Pd    5.142840    9.067438   12.856834
Pd    7.096544   10.931323   12.910384
Pd    7.096902   12.904045    7.086341
Pd    5.198903   12.804266    8.993441
Pd    7.098824   12.890402   10.900735
Pd    9.005503    5.199888    5.196139
Pd    9.006436    7.084094    7.078855
Pd   10.922269    5.102887    7.077855
Pd   10.912821    7.097544    5.096542
Pd    9.042751    5.019246    8.957261
Pd    9.032571    7.054143   10.945656
Pd   10.931910    5.089693   10.903827
Pd   10.921178    7.084086    8.993254
Pd    9.067850    5.143275   12.856946
Pd   10.932222    7.096401   12.910809
Pd    8.998955    8.999448    5.039866
Pd    9.002749   10.928637    7.070778
Pd   10.929017    9.002685    7.071026
Pd   10.901793   10.901988    5.110391
Pd    9.033958    9.033521    8.965779
Pd    9.006803   10.920853   10.915796
Pd   10.921484    9.006363   10.915798
Pd   10.929341   10.928722    8.997023
Pd    9.043258    9.042451   12.981374
Pd   10.923313   10.922588   12.898203
Pd    9.002103   12.800129    5.199872
Pd   10.902138   12.889896    7.098038
Pd    8.999504   12.960461    9.000363
Pd   10.913816   12.904250   10.902948
Pd    9.006390   12.804257   12.800678
Pd   12.903893    7.097562    7.087335
Pd   12.804357    5.199704    8.994565
Pd   12.890714    7.099006   10.901412
Pd   12.800045    9.002644    5.200303
Pd   12.890056   10.901998    7.098302
Pd   12.960929    8.999381    9.000941
Pd   12.904817   10.913334   10.903250
Pd   12.805065    9.005978   12.801114
Pd   12.800733   12.800301    8.997879
