# Supplementary material for: Atomistic simulations on the carbidisation processes in Pd nanoparticles
Source: RSC Adv. 2023 Feb 14;13(9):5619–26. doi: 10.1039/d2ra07462a (PMC9926891; doi:10.1039/d2ra07462a)
Supplement: RA-013-D2RA07462A-s001 [file RA-013-D2RA07462A-s001.zip › Supporting Information/3.Pd_55_Cuboctahedron/100_Facet_Transition_State/Pd_55.dat]

TASK transitionstatesearch
tssearch_method : LSTQST
tssearch_lstqst_protocol : CompleteLSTQST 
CUTOFF_ENERGY 800.0000000000   eV                 
MAXIT_NGWF_CG 100            
XC_FUNCTIONAL PBE
SPINPOLARIZED FALSE
CONSTANT_EFIELD 0.0000000000     0.0000000000     0.0000000000     
OUTPUT_DETAIL VERBOSE      
DO_PROPERTIES TRUE
WRITE_DENSITY_PLOT TRUE                     
EDFT TRUE 
write_xyz               : T 
PAW                     : F
edft_spin_fix           : 0
edft_update_scheme      : pulay_mix
edft_maxit              : 10
write_hamiltonian       : T
edft_smearing_width     : 0.1 eV
geom_continuation       : F  
geom_maxiter            : 40  
write_denskern          : T
write_tightbox_ngwfs    : T
write_converged_dkngwfs : F
geom_disp_tol           : 1e-2 bohr
geom_force_tol          : 7e-3 "ha/bohr"

%block lattice_cart
Ang
 18.00000000000       0.000000000000       0.000000000000       
 0.000000000000       18.00000000000       0.000000000000       
 0.000000000000       0.000000000000       18.00000000000      
%endblock lattice_cart

%block positions_abs
Ang
C     9.000346    7.093528   13.078448
Pd    5.111429    7.132610    7.104278
Pd    7.117992    5.137731    7.119301
Pd    7.114334    7.115829    5.136337
Pd    5.216669    5.245057    8.975155
Pd    5.185249    7.094896   10.928816
Pd    7.092228    5.101540   10.902278
Pd    7.119826    7.077176    9.025768
Pd    7.020156    7.104862   12.970764
Pd    5.219818    9.007026    5.203127
Pd    5.141381   10.882951    7.118161
Pd    7.086512    8.996761    7.093834
Pd    7.121451   10.884440    5.127354
Pd    5.026289    8.977509    9.014361
Pd    5.119798   10.875209   10.862764
Pd    7.091838    8.999702   10.946045
Pd    7.093940   10.896331    9.007249
Pd    5.159794    9.072454   12.789686
Pd    7.080526   10.930616   12.866921
Pd    7.121217   12.869931    7.114263
Pd    5.226935   12.785079    9.002391
Pd    7.126222   12.858044   10.882258
Pd    8.999537    5.215626    5.216861
Pd    8.999122    7.090362    7.088139
Pd   10.881303    5.137882    7.119458
Pd   10.885104    7.115740    5.136585
Pd    8.999262    5.031226    9.030063
Pd    8.999427    7.072527   11.025623
Pd   10.907369    5.101590   10.902411
Pd   10.879161    7.077167    9.026318
Pd    9.000124    5.096471   12.923407
Pd   10.979791    7.104520   12.971273
Pd    8.999312    8.999181    5.008978
Pd    8.999063   10.906904    7.096022
Pd   10.912210    8.996859    7.094114
Pd   10.877968   10.884701    5.127377
Pd    8.998701    8.974127    9.027043
Pd    8.999620   10.889441   10.945970
Pd   10.907579    8.999982   10.946803
Pd   10.905395   10.896714    9.007981
Pd    9.000227    9.065489   13.181809
Pd   10.920170   10.931079   12.867638
Pd    8.999888   12.784111    5.198688
Pd   10.879276   12.870439    7.113993
Pd    8.999921   12.974962    8.995891
Pd   10.874354   12.858676   10.882677
Pd    9.000473   12.799412   12.791671
Pd   12.889231    7.132764    7.104713
Pd   12.783738    5.245107    8.975663
Pd   12.815562    7.095048   10.929698
Pd   12.780758    9.007593    5.203072
Pd   12.859769   10.883661    7.118480
Pd   12.974637    8.977603    9.014930
Pd   12.881840   10.875559   10.863605
Pd   12.841909    9.072614   12.790817
Pd   12.774769   12.785927    9.003068  
%endblock positions_abs
%block positions_abs_product
Ang
C     6.985186    6.984326   11.015527
Pd    5.089176    7.096498    7.068254
Pd    7.096009    5.090048    7.068441
Pd    7.098581    7.099207    5.109842
Pd    5.142595    5.143224    8.932127
Pd    5.014013    7.082022   10.917408
Pd    7.082148    5.013664   10.917662
Pd    7.054109    7.054127    8.966679
Pd    7.082203    7.082080   12.986409
Pd    5.198729    9.005995    5.195549
Pd    5.101709   10.922501    7.076861
Pd    7.083684    9.006317    7.078641
Pd    7.096613   10.913238    5.095869
Pd    5.018779    9.042590    8.956684
Pd    5.089201   10.931463   10.903120
Pd    7.054220    9.032366   10.945548
Pd    7.083688   10.920845    8.992870
Pd    5.142840    9.067438   12.856834
Pd    7.096544   10.931323   12.910384
Pd    7.096902   12.904045    7.086341
Pd    5.198903   12.804266    8.993441
Pd    7.098824   12.890402   10.900735
Pd    9.005503    5.199888    5.196139
Pd    9.006436    7.084094    7.078855
Pd   10.922269    5.102887    7.077855
Pd   10.912821    7.097544    5.096542
Pd    9.042751    5.019246    8.957261
Pd    9.032571    7.054143   10.945656
Pd   10.931910    5.089693   10.903827
Pd   10.921178    7.084086    8.993254
Pd    9.067850    5.143275   12.856946
Pd   10.932222    7.096401   12.910809
Pd    8.998955    8.999448    5.039866
Pd    9.002749   10.928637    7.070778
Pd   10.929017    9.002685    7.071026
Pd   10.901793   10.901988    5.110391
Pd    9.033958    9.033521    8.965779
Pd    9.006803   10.920853   10.915796
Pd   10.921484    9.006363   10.915798
Pd   10.929341   10.928722    8.997023
Pd    9.043258    9.042451   12.981374
Pd   10.923313   10.922588   12.898203
Pd    9.002103   12.800129    5.199872
Pd   10.902138   12.889896    7.098038
Pd    8.999504   12.960461    9.000363
Pd   10.913816   12.904250   10.902948
Pd    9.006390   12.804257   12.800678
Pd   12.903893    7.097562    7.087335
Pd   12.804357    5.199704    8.994565
Pd   12.890714    7.099006   10.901412
Pd   12.800045    9.002644    5.200303
Pd   12.890056   10.901998    7.098302
Pd   12.960929    8.999381    9.000941
Pd   12.904817   10.913334   10.903250
Pd   12.805065    9.005978   12.801114
Pd   12.800733   12.800301    8.997879
%endblock positions_abs_product

%block species
Pd Pd 46 13 9.0
C  C  6  4  9.0 
%endblock species

%block species_atomic_set
Pd SOLVE
C  SOLVE
%endblock species_atomic_set

%block species_pot
Pd    "Pd_NCP19_PBE_OTF.usp"
C     "C_NCP19_PBE_OTF.usp"
%endblock species_pot

%block species_constraints
Pd NONE
C  NONE
%endblock species_constraints
