# Supplementary material for: Atomistic simulations on the carbidisation processes in Pd nanoparticles
Source: RSC Adv. 2023 Feb 14;13(9):5619–26. doi: 10.1039/d2ra07462a (PMC9926891; doi:10.1039/d2ra07462a)
Supplement: RA-013-D2RA07462A-s001 [file RA-013-D2RA07462A-s001.zip › Supporting Information/3.Pd_55_Cuboctahedron/100_Facet_Transition_State/Pd_55.out]

==================================================================================
It's Wed 9 Mar 14:58:05 GMT 2022.
*** Starting onetep_launcher (node node-c12a-011, PIDs 81804 81805 81806 81807 81808 81809 81810 81811 81812 81813)...
    - ONETEP arguments: Pd_55.dat
    - Current directory: /lustre/scratch/mmm1045/2.ONETEP_Calculations/1.Cuboctahedron/1.Pd_55/2.Carbon/Barrier_Test/100/1/3.Transition/CompleteLSTQST
    - Launcher executable directory: /lustre/home/mmm1045/onetep/utils
    - (-e) ONETEP executable has NOT been specified through command-line
      ... ARCH environment variable has not been set either
      ... resolving onetep.* -> no matches
      ... resolving /lustre/home/mmm1045/onetep/utils/onetep.* -> no matches
      ... resolving /lustre/home/mmm1045/onetep/utils/../bin/onetep.young -> /lustre/home/mmm1045/onetep/utils/../bin/onetep.young
      ... resolving /lustre/scratch/mmm1045/2.ONETEP_Calculations/1.Cuboctahedron/1.Pd_55/2.Carbon/Barrier_Test/100/1/3.Transition/CompleteLSTQST/onetep.* -> no matches
      ... resolving /lustre/scratch/mmm1045/2.ONETEP_Calculations/1.Cuboctahedron/1.Pd_55/2.Carbon/Barrier_Test/100/1/3.Transition/CompleteLSTQST/../bin/onetep.* -> no matches
      ... trying /lustre/home/mmm1045/onetep/utils/../bin/onetep.young
          -> looks OK
*** Setting up environment...
    - (-s) Process stack size: unlimited
    - (-t) OMP_NUM_THREADS: 4
    - (-o) OMP_STACKSIZE: 64M
    - (-c) Maximum core file size: 2048000
    - (-d) decfort_dump_flag: n
    - (-m) I_MPI_OFA_TRANSLATION_CACHE: 0
    - (-m) I_MPI_DAPL_TRANSLATION_CACHE: 0
    - (-m) I_MPI_DAPL_UD_TRANSLATION_CACHE: 0
*** Starting ONETEP...
    - /lustre/home/mmm1045/onetep/utils/../bin/onetep.young Pd_55.dat
=================================================================================
_________________________________________________________________________________
[0] MPI startup(): I_MPI_DAPL_UD_TRANSLATION_CACHE variable has been removed from the product, its value is ignored

[0] MPI startup(): I_MPI_OFA_TRANSLATION_CACHE variable has been removed from the product, its value is ignored

[0] MPI startup(): I_MPI_DAPL_TRANSLATION_CACHE variable has been removed from the product, its value is ignored

 +---------------------------------------------------------------+
 |                                                               |
 |        ####### #     # ####### ####### ####### ######         |
 |        #     # ##    # #          #    #       #     #        |
 |        #     # # #   # #          #    #       #     #        |
 |        #     # #  #  # #####      #    #####   ######         |
 |        #     # #   # # #          #    #       #              |
 |        #     # #    ## #          #    #       #              |
 |        ####### #     # #######    #    ####### #              |
 |                                                               |
 |        Linear-Scaling Ab Initio Total Energy Program          |
 |                                                               |
 |          Release for academic collaborators of ODG            |
 |                                             Version 6.1.3.14  |
 |                                                               |
 +---------------------------------------------------------------+
 |                                                               |
 |  Authors:                                                     |
 |  Jacek Dziedzic, Peter D. Haynes, Nicholas D. M. Hine,        |
 |  Arash A. Mostofi, Mike C. Payne and Chris-Kriton Skylaris    |
 |                                                               |
 |  Contributors:                                                |
 |  J. Aarons, L. Andrinopoulos, P. W. Avraam, R. A. Bell,       |
 |  A. Bhandari, G. A. Bramley, R. J. Charlton, S. J. Clark,     |
 |  R. J. Clements, G. C. Constantinescu, F. Corsetti,           |
 |  N. Corsini, O. Dieguez, S. M. M. Dubois, K. K. B. Duff,      |
 |  J. M. Escartin, A. Greco, H. Helal, Q. O. Hill, L. P. Lee,   |
 |  J.-H. Li, E. B. Linscott, G. Moynihan, D. D. O`Regan,        |
 |  O. K. Okan, M. J. S. Phipps, C. J. Pickard,                  |
 |  J. C. A. Prentice, M. I. J. Probert, L. E. Ratcliff,         |
 |  M. Robinson, A. Ruiz Serrano, J. S. Spencer, E. W. Tait,     |
 |  G. Teobaldi, D. Turban, V. Vitale, K. A. Wilkinson,          |
 |  C. Weber, J. C. Womack, N. Yeung and T. J. Zuehlsdorff       |
 |                                                               |
 |                                   Copyright (c) 2004-2021     |
 |                                                               |
 |  Please cite:                                                 |
 |  "The ONETEP linear-scaling density functional theory program"|
 |   J. Chem. Phys. 152(17) 174111 (2020)                        |
 |                                                               |
 |          in all publications arising from your use of ONETEP. |
 |                                                               |
 +---------------------------------------------------------------+
 |                                                               |
 |   ONETEP is based on developments described in the following  |
 |   publications:                                               |
 |                                                               |
 |  "Nonorthogonal generalized Wannier function pseudopotential  |
 |   plane-wave method".                                         |
 |   C.-K. Skylaris, A. A. Mostofi, P. D. Haynes, O. Dieguez,    |
 |   M. C. Payne.                                                |
 |   Phys. Rev. B 66 035119 (2002).                              |
 |                                                               |
 |  "Preconditioned iterative minimization for linear-scaling    |
 |   electronic structure calculations".                         |
 |   A. A. Mostofi, P. D. Haynes, C.-K. Skylaris, M. C. Payne.   |
 |   J. Chem. Phys. 119(17), pp.8842-8848 (2003).                |
 |                                                               |
 |  "Total-energy calculations on a real space grid with         |
 |   localized functions and a plane-wave basis".                |
 |   A. A. Mostofi, C.-K. Skylaris, P. D. Haynes, M. C. Payne.   |
 |   Comput. Phys. Commun. 147, pp.788-802 (2002).               |
 |                                                               |
 |  "Accurate kinetic energy evaluation in electronic structure  |
 |   calculations with localized functions on real space grids"  |
 |   C.-K. Skylaris, A. A. Mostofi, P. D. Haynes, C. J. Pickard, |
 |   M. C. Payne.                                                |
 |   Comput. Phys. Commun. 140, pp.315-322 (2001).               |
 |                                                               |
 |  "Accurate ionic forces and geometry optimization in linear-  |
 |   scaling density-functional theory with local orbitals"      |
 |   N. D. M. Hine, M. Robinson, P. D. Haynes, C.-K. Skylaris,   |
 |   M. C. Payne, and A. A. Mostofi.                             |
 |   Phys. Rev. B 83 195102 (2011).                              |
 |                                                               |
 +---------------------------------------------------------------+

Job started: 09-03-2022 14:58 (-0000)
 
Reading parameters from file "Pd_55.dat" ...... done

If your calculation crashes here, before "Checking processes and threads..."
is displayed, then your stack size is insufficient.
If so, use "ulimit -s unlimited" at runtime.
You can disable this check with "check_stack_size F".

Checking processes and threads...
   Determining the default number of threads...
      No default threads set at compilation time: defaulting to 1.
      OpenMP library call suggests 4 threads.
      Hybrid MPI-OpenMP compilation detected.
      Number of MPI processes > 1.
      OMP_NUM_THREADS environment variable present and
      its value matches the one obtained from the OpenMP library call.
      Using this value as default.
      Default threads: 4
      Default applies to threads_max and threads_num_fftboxes.
      Settings in the input file override this default.
   ... done

   Running with 30 MPI processes.
   There are 10 MPI processes running on the same node as the root process.
   Each MPI process is using: 
               1 threads for simulation cell FFTs.
               1 threads for parallel FFT box operations.
               4 threads for loops over batched FFT box operations.
               4 threads in other parallel regions.
... done

Basic input checks...
Resetting ngwf_cg_rotate to TRUE for EDFT calculations
... done

Reading geometry and species blocks from file "Pd_55.dat" ...    
  Number of PPD points along a3 set to 1.  This is 
  the default value, it may have been provided also in the input file.
... done
 Writing xyz coordinates to file "Pd_55.xyz" ... done


--------------------------------------------------------------------------------
---------------------------------- INPUT FILE ----------------------------------
--------------------------------------------------------------------------------

TASK transitionstatesearch                                                      
tssearch_method : LSTQST                                                        
tssearch_lstqst_protocol : CompleteLSTQST                                       
CUTOFF_ENERGY 800.0000000000   eV                                               
MAXIT_NGWF_CG 100                                                               
XC_FUNCTIONAL PBE                                                               
SPINPOLARIZED FALSE                                                             
CONSTANT_EFIELD 0.0000000000     0.0000000000     0.0000000000                  
OUTPUT_DETAIL VERBOSE                                                           
DO_PROPERTIES TRUE                                                              
WRITE_DENSITY_PLOT TRUE                                                         
EDFT TRUE                                                                       
write_xyz               : T                                                     
PAW                     : F                                                     
edft_spin_fix           : 0                                                     
edft_update_scheme      : pulay_mix                                             
edft_maxit              : 10                                                    
write_hamiltonian       : T                                                     
edft_smearing_width     : 0.1 eV                                                
geom_continuation       : F                                                     
geom_maxiter            : 40                                                    
write_denskern          : T                                                     
write_tightbox_ngwfs    : T                                                     
write_converged_dkngwfs : F                                                     
geom_disp_tol           : 1e-2 bohr                                             
geom_force_tol          : 7e-3 "ha/bohr"                                        
%block lattice_cart                                                             
Ang                                                                             
18.00000000000       0.000000000000       0.000000000000                        
0.000000000000       18.00000000000       0.000000000000                        
0.000000000000       0.000000000000       18.00000000000                        
%endblock lattice_cart                                                          
%block positions_abs                                                            
     Hash =   000002352069632043593066
%endblock positions_abs                                                         
%block positions_abs_product                                                    
     Hash =  -000007854842260112233937
%endblock positions_abs_product                                                 
%block species                                                                  
Pd Pd 46 13 9.0                                                                 
C  C  6  4  9.0                                                                 
%endblock species                                                               
%block species_atomic_set                                                       
Pd SOLVE                                                                        
C  SOLVE                                                                        
%endblock species_atomic_set                                                    
%block species_pot                                                              
Pd    "Pd_NCP19_PBE_OTF.usp"                                                    
C     "C_NCP19_PBE_OTF.usp"                                                     
%endblock species_pot                                                           
%block species_constraints                                                      
Pd NONE                                                                         
C  NONE                                                                         
%endblock species_constraints                                                   

--------------------------------------------------------------------------------
-------------------------------- END INPUT FILE --------------------------------
--------------------------------------------------------------------------------


 
<<<<<<<<<<<<<<<<<<<<<<<<<<<<<<<<< Full system >>>>>>>>>>>>>>>>>>>>>>>>>>>>>>>>>>
<<<<<<<<<<<<<<<<<<<<<<<<< Pseudopotential information >>>>>>>>>>>>>>>>>>>>>>>>>>
File: C_NCP19_PBE_OTF.usp [ 2001 points up to Gmax=  52.9 (1/bohr)]
  Atomic number:  6;  ionic charge:  4.000000
    Shell 1: l = 0; rc = 1.19 bohr
  Core charge supplied for Nonlinear Core Corrections
File: Pd_NCP19_PBE_OTF.usp [ 2001 points up to Gmax=  52.9 (1/bohr)]
  Atomic number: 46;  ionic charge: 18.000000
    Shell 1: l = 0; rc = 1.48 bohr
    Shell 2: l = 0; rc = 1.48 bohr
    Shell 3: l = 1; rc = 1.48 bohr
  Core charge supplied for Nonlinear Core Corrections
<<<<<<<<<<<<<<<<<<<<<<<<<<<<<<<<<<<<<<<<>>>>>>>>>>>>>>>>>>>>>>>>>>>>>>>>>>>>>>>>

-------------------------- Atom counting information ---------------------------
Symbol    Natoms    Nngwfs    Nprojs
  C          1         4         1
  Pd        55       715       275
.......   ......    ......    ......
Totals:     56       719       276
--------------------------------------------------------------------------------

=============================== PSINC grid sizes ===============================
                      Simulation cell:   75 x  75 x  75
                              FFT-box:   75 x  75 x  75
                                  PPD:    5 x   5 x   1
Grid space d1=  0.453534450666a0 (KE cutoff=  36.93035Eh =1004.92599eV)
Grid space d2=  0.453534450666a0 (KE cutoff=  36.93035Eh =1004.92599eV)
Grid space d3=  0.453534450666a0 (KE cutoff=  36.93035Eh =1004.92599eV)
================================================================================

********************* Fourier parallelisation information **********************
       Coarse grid (whole simulation cell) dimensions:     75    75    75
          Real-space ('12') slabs/proc (min max mean):      2     3     2
         Recip-space ('23') slabs/proc (min max mean):      1     2     1
********************************************************************************

********************* Fourier parallelisation information **********************
       Double grid (whole simulation cell) dimensions:    150   150   150
          Real-space ('12') slabs/proc (min max mean):      5     5     5
         Recip-space ('23') slabs/proc (min max mean):      2     3     2
********************************************************************************

Atom SCF Calculation for Pd : Z (AE atom) =  46 : Z (PS atom) =  18
Config String:
Orbitals (num,occ):  5     2.00 6.0010.00 0.00 0.00
Orbitals   (num,l):  5        0    1    2    0    1
Real-space Grid (nr,dr,rmax): 1353    0.0066568047    9.0000000000
Spherical Bessel Basis (nsws,lmax,cutoff):   37    2  176.3951722778
Confining potential (l,width,scale):  0    3.0000000000  100.0000000000
Confining potential (l,width,scale):  1    3.0000000000  100.0000000000
Confining potential (l,width,scale):  2    3.0000000000  100.0000000000
  1        -74.2420228089  -48.1733484465   91.3988812918  -12.1176941279
  2       -148.1839904279  -13.1536968006  119.6792955845  -15.4720506838
  3       -113.3321013079  -30.1572690813  102.4838595968  -13.6016635895
  4       -141.6865266490  -15.4890614439  116.9174365992  -15.2276585379
  5       -122.6125846797  -23.6822485375  108.3634949498  -14.2569457079
  6       -133.2221173236  -18.0028392484  114.0588794146  -14.8772371140
  7       -128.9911987195  -19.6138444432  112.3739820189  -14.6732703913
  8       -130.0704215890  -18.9522415067  113.0529379327  -14.7404473352
  9       -129.7881825862  -19.0098902111  112.9930197116  -14.7296263512
 10       -129.7646781606  -18.9768113592  113.0268927867  -14.7308028985
 11       -129.7513126316  -18.9610783575  113.0429750804  -14.7312559347
 12       -129.7423237065  -18.9498891476  113.0544004056  -14.7315682275
 13       -129.7362712553  -18.9419172009  113.0625306473  -14.7317827711
 14       -129.7321979001  -18.9362238077  113.0683295404  -14.7319301071
 15       -129.7294588055  -18.9321476216  113.0724757032  -14.7320313429
 16       -129.7276187227  -18.9292221623  113.0754473803  -14.7321009660
 17       -129.7263828337  -18.9271176003  113.0775823181  -14.7321489009
 18       -129.7255562501  -18.9255996058  113.0791202533  -14.7321820037
 19       -129.7250018023  -18.9245030593  113.0802297881  -14.7322048183
 20       -129.7246313634  -18.9237088665  113.0810324179  -14.7322206104
 21       -129.7243840294  -18.9231325210  113.0816142104  -14.7322315583
 22       -129.7242183177  -18.9227133164  113.0820368867  -14.7322391747
 23       -129.7241106782  -18.9224072655  113.0823452073  -14.7322445481
 24       -129.7240380854  -18.9221844696  113.0825694186  -14.7322482409
 25       -129.7239907354  -18.9220215542  113.0827332360  -14.7322508325
 26       -129.7239586698  -18.9219024886  113.0828528406  -14.7322526289
 27       -129.7239378223  -18.9218148950  113.0829407627  -14.7322539222
 28       -129.7239245913  -18.9217503097  113.0830055510  -14.7322548612
 29       -129.7239161808  -18.9217027059  113.0830532776  -14.7322555364
 30       -129.7239108377  -18.9216676113  113.0830884441  -14.7322560199
 31       -129.7239074725  -18.9216417167  113.0831143793  -14.7322563664
 32       -129.7239053870  -18.9216225891  113.0831335286  -14.7322566158
 33       -129.7239041253  -18.9216084439  113.0831476845  -14.7322567960
 34       -129.7239033882  -18.9215979717  113.0831581612  -14.7322569268
 35       -129.7239029803  -18.9215902109  113.0831659233  -14.7322570222
 36       -129.7239027747  -18.9215844540  113.0831716798  -14.7322570921
 37       -129.7239026900  -18.9215801798  113.0831759529  -14.7322571436
Atom SCF converged after  37 iterations to a total energy of   -129.72390269

Atom SCF Calculation for C  : Z (AE atom) =   6 : Z (PS atom) =   4
Config String:
Orbitals (num,occ):  2     2.00 2.00
Orbitals   (num,l):  2        0    1
Real-space Grid (nr,dr,rmax): 1353    0.0066568047    9.0000000000
Spherical Bessel Basis (nsws,lmax,cutoff):   37    1  176.3951722778
Confining potential (l,width,scale):  0    3.0000000000  100.0000000000
Confining potential (l,width,scale):  1    3.0000000000  100.0000000000
  1         -5.8591838188   -1.2582654164    4.5135250021   -1.7471920502
  2         -5.6035860817   -1.3649252440    4.4047711452   -1.7030708134
  3         -5.5947807249   -1.3789195009    4.3922085012   -1.6970186380
  4         -5.5979557309   -1.3818514012    4.3898615689   -1.6958530449
  5         -5.5994249070   -1.3835267232    4.3884743930   -1.6952428187
  6         -5.6001601102   -1.3844622988    4.3876834118   -1.6949182005
  7         -5.6005461345   -1.3849784926    4.3872405919   -1.6947440681
  8         -5.6007546064   -1.3852612413    4.3869953419   -1.6946503218
  9         -5.6008688182   -1.3854154297    4.3868604043   -1.6945997821
 10         -5.6009317523   -1.3854992773    4.3867864676   -1.6945725236
 11         -5.6009664670   -1.3855447914    4.3867460653   -1.6945578211
 12         -5.6009855902   -1.3855694670    4.3867240295   -1.6945498919
 13         -5.6009960992   -1.3855828331    4.3867120277   -1.6945456163
 14         -5.6010018582   -1.3855900681    4.3867054982   -1.6945433113
 15         -5.6010050052   -1.3855939823    4.3867019490   -1.6945420689
 16         -5.6010067202   -1.3855960990    4.3867000214   -1.6945413993
 17         -5.6010076523   -1.3855972431    4.3866989751   -1.6945410385
 18         -5.6010081578   -1.3855978614    4.3866984075   -1.6945408441
 19         -5.6010084313   -1.3855981953    4.3866980998   -1.6945407394
 20         -5.6010085789   -1.3855983757    4.3866979331   -1.6945406830
 21         -5.6010086585   -1.3855984731    4.3866978428   -1.6945406526
Atom SCF converged after  21 iterations to a total energy of     -5.60100866
================================================================================
<<<<<<<<<<<<<<<<<<< Starting ONETEP Transition State Search >>>>>>>>>>>>>>>>>>>>
================================================================================

 Transition State Search: output file is "Pd_55.ts"
    
  Number of PPD points along a3 set to 1.  This is 
  the default value, it may have been provided also in the input file.
++++++++++++++++++++++++++++++++++++++++++++++++++++++++++++++++++++++++++++++++
+++++++++++++++++++++++ Linear synchronous transit method ++++++++++++++++++++++
++++++++++++++++++++++++++++++++++++++++++++++++++++++++++++++++++++++++++++++++
 
 +++++++++++++++++++++++++++++++++++++++++++++++++++++++
 Difference vector: Fractional components 
 +++++++++++++++++++++++++++++++++++++++++++++++++++++++
   -0.111953333   -0.006066778   -0.114606722
   -0.001236278   -0.002006222   -0.002001333
   -0.001221278   -0.002649056   -0.002825556
   -0.000875167   -0.000923444   -0.001471944
   -0.004115222   -0.005657389   -0.002390444
   -0.009513111   -0.000715222   -0.000633778
   -0.000560000   -0.004882000    0.000854667
   -0.003650944   -0.001280500   -0.003282722
    0.003447056   -0.001265667    0.000869167
   -0.001171611   -0.000057278   -0.000421000
   -0.002204000    0.002197222   -0.002294444
   -0.000157111    0.000530889   -0.000844056
   -0.001379889    0.001599889   -0.001749167
   -0.000417222    0.003615611   -0.003204278
   -0.001699833    0.003125222    0.002242000
   -0.002089889    0.001814667   -0.000027611
   -0.000569556    0.001361889   -0.000798833
   -0.000941889   -0.000278667    0.003730444
    0.000889889    0.000039278    0.002414611
   -0.001350833    0.001895222   -0.001551222
   -0.001557333    0.001065944   -0.000497222
   -0.001522111    0.001797667    0.001026500
    0.000331444   -0.000874333   -0.001151222
    0.000406333   -0.000348222   -0.000515778
    0.002275889   -0.001944167   -0.002311278
    0.001539833   -0.001010889   -0.002224611
    0.002416056   -0.000665556   -0.004044556
    0.001841333   -0.001021333   -0.004442611
    0.001363389   -0.000660944    0.000078667
    0.002334278    0.000384389   -0.001836889
    0.003762556    0.002600222   -0.003692278
   -0.002642722   -0.000451056   -0.003359111
   -0.000019833    0.000014833    0.001716000
    0.000204778    0.001207389   -0.001402444
    0.000933722    0.000323667   -0.001282667
    0.001323611    0.000960389   -0.000943667
    0.001958722    0.003299667   -0.003403556
    0.000399056    0.001745111   -0.001676333
    0.000772500    0.000354500   -0.001722500
    0.001330333    0.001778222   -0.000608778
    0.002390611   -0.001279889   -0.011135278
    0.000174611   -0.000471722    0.001698056
    0.000123056    0.000889889    0.000065778
    0.001270111    0.001080944   -0.000886389
   -0.000023167   -0.000805611    0.000248444
    0.002192333    0.002531889    0.001126167
    0.000328722    0.000269167    0.000500389
    0.000814556   -0.001955667   -0.000965444
    0.001145500   -0.002522389    0.001050111
    0.004175111    0.000219889   -0.001571444
    0.001071500   -0.000274944   -0.000153833
    0.001682611    0.001018722   -0.001121000
   -0.000761556    0.001209889   -0.000777167
    0.001276500    0.002098611    0.002202500
   -0.002046889   -0.003702000    0.000572056
    0.001442444    0.000798556   -0.000288278
 +++++++++++++++++++++++++++++++++++++++++++++++++++++++
 
 +++++++++++++++++++++++++++++++++++++++++++++++++++++++
 Periodic cell setup complete
 +++++++++++++++++++++++++++++++++++++++++++++++++++++++
 

Determining parallel strategy ...
... using space-filling curve
... NGWF load balancing: max     26;  min     13;  average     24
... Projector load balancing: max     10;  min      5;  average      9
... done
Calculating Ewald energy ...
              Ewald: real-space energy =   10961.869874
        Ewald: reciprocal-space energy =    6146.666785
         Ewald: (sum_charge)**2 Energy =    3796.137071
         Ewald: (sum_charge**2) Energy =    1025.629702
                          Ewald Energy =   12286.769886
Basis initialisation ...... NGWF spheres initialised
... Projector spheres initialised
... NGWF tight boxes initialised
... Tight-boxes gathered
... NGWF basis size (local,global):     425110  11849941
... Nonlocal pseudopotential projector initialisation
... done

========================== Sparse matrix information ===========================
                        Overlap matrix filling:  96.45%
                        Density kernel filling: 100.00%
              NGWF-Proj overlap matrix filling:  46.16%
                    Hamiltonian matrix filling: 100.00%
                  NGWF diagonal matrix filling:   1.80%
                             KS matrix filling: 100.00% 
                           KSKS matrix filling: 100.00% 
================================================================================

Sparse matrix initialisation ... done
NGWF initialisation ...... done
============ Calculation of NGWF S^-1 using Hotelling algorithm ================ 
         Iteration  |  Frobenius norm and Maximum abs value    (of I-S*S_n^-1)   
               1       0.26742637E+02     0.99849198E+00
               2       0.26674297E+02     0.99698737E+00
               3       0.26545930E+02     0.99398822E+00
               4       0.26315440E+02     0.98802890E+00
               5       0.25923264E+02     0.97625779E+00
               6       0.25279319E+02     0.95325563E+00
               7       0.24225754E+02     0.90916643E+00
               8       0.22513054E+02     0.85158209E+00
               9       0.19879490E+02     0.83281902E+00
              10       0.16425041E+02     0.80807698E+00
              11       0.13242901E+02     0.77850556E+00
              12       0.11633967E+02     0.75265927E+00
              13       0.11033773E+02     0.73463666E+00
              14       0.10606006E+02     0.71966677E+00
              15       0.10151762E+02     0.69722920E+00
              16       0.96285468E+01     0.66275548E+00
              17       0.90311266E+01     0.62412374E+00
              18       0.83302972E+01     0.58007619E+00
              19       0.74902856E+01     0.52650927E+00
              20       0.65267200E+01     0.48547556E+00
              21       0.54573825E+01     0.43967965E+00
              22       0.42871876E+01     0.37944580E+00
              23       0.30803882E+01     0.29799639E+00
              24       0.19126707E+01     0.20200593E+00
              25       0.90856560E+00     0.10805213E+00
              26       0.25417910E+00     0.36005294E-01
              27       0.25931281E-01     0.43009352E-02
              28       0.35367048E-03     0.62249198E-04
              29       0.73465093E-07     0.13063541E-07
              30       0.37724729E-12     0.28421709E-13
================================================================================
Calculating core density ... ... done
Up spin density kernel initialisation ...... done
Down spin density kernel initialisation ...... done

Writing density kernel to file "Pd_55.dkn" ... done

>>> Optimising kernel for current NGWFs:

--------------------------- Ensemble-DFT optimisation --------------------------
Running ScaLAPACK on   30 processor(s).

--------------------------------------------------------------------------------
  Iter                              Commutator    Free_energy(A=E-TS)     DeltaA
#    0                          0.007559159813   -7137.40450849404715  -7.14E+03

Step                       =       0.381966011250
Energy (E)                 =   -7137.273352517235
Entropy (-TS)              =      -0.131155976812
Free energy (A=E-TS)       =   -7137.404508494047
Est. 0K Energy 0.5*(E+A)   =   -7137.338930505641
Residual Non-orthogonality =       0.000000000000
Residual N_electrons       =       0.000000000000

Spin          Integrated_Ne            Fermi_level     Delta_Fermi_level
   1       497.000000000000         0.033338472172              3.33E-02
   2       497.000000000000         0.033338472172              3.33E-02

                           Spin 1           |                 Spin 2           |
     Orb |    H-eigenvalues     Occupancies |    H-eigenvalues     Occupancies |
       1 |    -3.0237249633    1.0000000000 |    -3.0237249633    1.0000000000 | 
                          ------                             ------
     495 |     0.0318091462    0.6025626902 |     0.0318091462    0.6025626903 | 
     496 |     0.0318959631    0.5968916508 |     0.0318959631    0.5968916509 | 
     497 |     0.0324854793    0.5577691825 |     0.0324854793    0.5577691826 | 
                 - Gap at zero temperature - |     - Gap at zero temperature -
     498 |     0.0326313388    0.5479577402 |     0.0326313388    0.5479577402 | 
     499 |     0.0329080295    0.5292491810 |     0.0329080295    0.5292491811 | 
                  Finite temp. Fermi level   |      Finite temp. Fermi level  
     500 |     0.0335549255    0.4852791360 |     0.0335549255    0.4852791361 | 
     501 |     0.0339062191    0.4614533420 |     0.0339062191    0.4614533420 | 
     502 |     0.0347093313    0.4078083191 |     0.0347093313    0.4078083191 | 
     503 |     0.0353145163    0.3687195711 |     0.0353145163    0.3687195711 | 
     504 |     0.0364297007    0.3012876588 |     0.0364297007    0.3012876589 | 
                          ------                             ------
     719 |     1.0682423340    0.0000000000 |     1.0682423340    0.0000000000 | 

                            |  Abs_value |  Threshold | Converged
     Delta_Free_energy/atom |   1.27E+02 |   1.00E-06 |        No
     Delta_Energy/atom      |   1.27E+02 |   1.00E-04 |        No
     Delta_Entropy/atom     |   2.34E-03 |   1.00E-04 |        No
     Commutator             |   7.56E-03 |   1.00E-05 |        No
     Delta_Fermi_level      |   3.33E-02 |   1.00E-03 |        No

  Line search of the free energy minimum:
  Step_type        Step             Free_energy   Predicted_free_energy
.   Initial    0.000000    -7137.40450849404715

Performing  Pulay mixing of Hamiltonian with coefficients:
                        Spin 1               Spin 2
                1.000000000000       1.000000000000
Lambda-->     315.935286475881     315.935286475898     ... done

.    Trial1    0.381966    -7090.98182839657420

Performing  Pulay mixing of Hamiltonian with coefficients:
                        Spin 1               Spin 2
                1.000000000000       1.000000000000
Lambda-->     315.935286475881     315.935286475898     ... done

.    Trial2    0.145898    -7130.78405175275384

Performing  Pulay mixing of Hamiltonian with coefficients:
                        Spin 1               Spin 2
                1.000000000000       1.000000000000
Lambda-->     315.935286475881     315.935286475898     ... done

. Quadratic    0.002622    -7138.31399561876697    -7137.40672563002863

--------------------------------------------------------------------------------
  Iter                              Commutator    Free_energy(A=E-TS)     DeltaA
#    1                          0.007000605670   -7138.31399561876697  -9.09E-01

Step                       =       0.002621527768
Energy (E)                 =   -7138.182364703786
Entropy (-TS)              =      -0.131630914969
Free energy (A=E-TS)       =   -7138.313995618767
Est. 0K Energy 0.5*(E+A)   =   -7138.248180161277
Residual Non-orthogonality =       0.000000000000
Residual N_electrons       =       0.000000000011

Spin          Integrated_Ne            Fermi_level     Delta_Fermi_level
   1       496.999999999846         0.031753044633             -1.59E-03
   2       497.000000000512         0.031753044633             -1.59E-03

                           Spin 1           |                 Spin 2           |
     Orb |    H-eigenvalues     Occupancies |    H-eigenvalues     Occupancies |
       1 |    -3.0269944140    1.0000000000 |    -3.0269944140    1.0000000000 | 
                          ------                             ------
     496 |     0.0302710412    0.5994748091 |     0.0302710412    0.5994748091 | 
     497 |     0.0304337695    0.5887974314 |     0.0304337695    0.5887974314 | 
                 - Gap at zero temperature - |     - Gap at zero temperature -
     498 |     0.0311186733    0.5430488479 |     0.0311186733    0.5430488480 | 
     499 |     0.0312654725    0.5331205087 |     0.0312654725    0.5331205088 | 
     500 |     0.0316716215    0.5055389160 |     0.0316716215    0.5055389160 | 
                  Finite temp. Fermi level   |      Finite temp. Fermi level  
     501 |     0.0322320838    0.4674574810 |     0.0322320837    0.4674574810 | 
     502 |     0.0328819170    0.4238021017 |     0.0328819170    0.4238021017 | 
     503 |     0.0335767636    0.3784191308 |     0.0335767636    0.3784191308 | 
     504 |     0.0349394478    0.2958638797 |     0.0349394478    0.2958638797 | 
     505 |     0.0355260826    0.2637233882 |     0.0355260826    0.2637233882 | 
                          ------                             ------
     719 |     1.0654712597    0.0000000000 |     1.0654712597    0.0000000000 | 

                            |  Abs_value |  Threshold | Converged
     Delta_Free_energy/atom |   1.62E-02 |   1.00E-06 |        No
     Delta_Energy/atom      |   1.62E-02 |   1.00E-04 |        No
     Delta_Entropy/atom     |   8.48E-06 |   1.00E-04 |       Yes
     Commutator             |   7.00E-03 |   1.00E-05 |        No
     Delta_Fermi_level      |   1.59E-03 |   1.00E-03 |        No

  Line search of the free energy minimum:
  Step_type        Step             Free_energy   Predicted_free_energy
.   Initial    0.000000    -7138.31399561876697

Performing  Pulay mixing of Hamiltonian with coefficients:
                        Spin 1               Spin 2
                1.000000000000       1.000000000000
Lambda-->     277.973276049582     277.973276049796     ... done

.    Trial1    0.002622    -7139.06497920282527

Performing  Pulay mixing of Hamiltonian with coefficients:
                        Spin 1               Spin 2
                1.000000000000       1.000000000000
Lambda-->     277.973276049582     277.973276049796     ... done

.    Trial2    0.383586    -7097.78842512032315

Performing  Pulay mixing of Hamiltonian with coefficients:
                        Spin 1               Spin 2
                1.000000000000       1.000000000000
Lambda-->     277.973276049582     277.973276049796     ... done

. Quadratic    0.140471    -7133.30616800563439    -7158.62371581688876

Performing  Pulay mixing of Hamiltonian with coefficients:
                        Spin 1               Spin 2
                1.000000000000       1.000000000000
Lambda-->     277.973276049582     277.973276049796     ... done

.     Cubic    0.055381    -7141.87909106830193    -7146.01413899302497

--------------------------------------------------------------------------------
  Iter                              Commutator    Free_energy(A=E-TS)     DeltaA
#    2                          0.004346255326   -7141.87909106830193  -3.57E+00

Step                       =       0.055380827640
Energy (E)                 =   -7141.749166768613
Entropy (-TS)              =      -0.129924299690
Free energy (A=E-TS)       =   -7141.879091068302
Est. 0K Energy 0.5*(E+A)   =   -7141.814128918457
Residual Non-orthogonality =       0.000000000000
Residual N_electrons       =      -0.000000000001

Spin          Integrated_Ne            Fermi_level     Delta_Fermi_level
   1       496.999999999670         0.002814113325             -2.89E-02
   2       497.000000000000         0.002814113325             -2.89E-02

                           Spin 1           |                 Spin 2           |
     Orb |    H-eigenvalues     Occupancies |    H-eigenvalues     Occupancies |
       1 |    -3.1252098489    1.0000000000 |    -3.1252098489    1.0000000000 | 
                          ------                             ------
     495 |    -0.0001702085    0.6925531120 |    -0.0001702085    0.6925531120 | 
     496 |     0.0000257901    0.6810818897 |     0.0000257901    0.6810818897 | 
     497 |     0.0005138186    0.6515700411 |     0.0005138186    0.6515700411 | 
                 - Gap at zero temperature - |     - Gap at zero temperature -
     498 |     0.0005990247    0.6462878830 |     0.0005990247    0.6462878830 | 
     499 |     0.0015676911    0.5839893305 |     0.0015676911    0.5839893306 | 
                  Finite temp. Fermi level   |      Finite temp. Fermi level  
     500 |     0.0032074295    0.4732685751 |     0.0032074295    0.4732685751 | 
     501 |     0.0038959939    0.4269276678 |     0.0038959939    0.4269276678 | 
     502 |     0.0055002618    0.3249874415 |     0.0055002618    0.3249874415 | 
     503 |     0.0062030060    0.2845153555 |     0.0062030060    0.2845153555 | 
     504 |     0.0073231594    0.2267095732 |     0.0073231594    0.2267095733 | 
                          ------                             ------
     719 |     1.0120851815    0.0000000000 |     1.0120851815    0.0000000000 | 

                            |  Abs_value |  Threshold | Converged
     Delta_Free_energy/atom |   6.37E-02 |   1.00E-06 |        No
     Delta_Energy/atom      |   6.37E-02 |   1.00E-04 |        No
     Delta_Entropy/atom     |   3.05E-05 |   1.00E-04 |       Yes
     Commutator             |   4.35E-03 |   1.00E-05 |        No
     Delta_Fermi_level      |   2.89E-02 |   1.00E-03 |        No

  Line search of the free energy minimum:
  Step_type        Step             Free_energy   Predicted_free_energy
.   Initial    0.000000    -7141.87909106830193

Performing  Pulay mixing of Hamiltonian with coefficients:
                        Spin 1               Spin 2
                0.172615018097       0.172615018097
                0.827384981903       0.827384981903
Lambda-->      35.951245886808      35.951245886845     ... done

.    Trial1    0.055381    -7143.97949087018151

Performing  Pulay mixing of Hamiltonian with coefficients:
                        Spin 1               Spin 2
                0.172615018097       0.172615018097
                0.827384981903       0.827384981903
Lambda-->      35.951245886808      35.951245886845     ... done

.    Trial2    0.416193    -7104.33233254216066

Performing  Pulay mixing of Hamiltonian with coefficients:
                        Spin 1               Spin 2
                0.172615018097       0.172615018097
                0.827384981903       0.827384981903
Lambda-->      35.951245886808      35.951245886845     ... done

. Quadratic    0.081086    -7143.62881128520803    -7144.21415556116335

Performing  Pulay mixing of Hamiltonian with coefficients:
                        Spin 1               Spin 2
                0.172615018097       0.172615018097
                0.827384981903       0.827384981903
Lambda-->      35.951245886808      35.951245886845     ... done

.     Cubic    0.056622    -7143.97887626420288    -7143.98042834625994

Performing  Pulay mixing of Hamiltonian with coefficients:
                        Spin 1               Spin 2
                0.172615018097       0.172615018097
                0.827384981903       0.827384981903
Lambda-->      35.951245886808      35.951245886845     ... done

.   Quartic    0.005169    -7142.79884795279304    -7142.27704931899916

Performing  Pulay mixing of Hamiltonian with coefficients:
                        Spin 1               Spin 2
                0.172615018097       0.172615018097
                0.827384981903       0.827384981903
Lambda-->      35.951245886808      35.951245886845     ... done

.  NoMinFnd    0.055381    -7143.97949087017696

--------------------------------------------------------------------------------
  Iter                              Commutator    Free_energy(A=E-TS)     DeltaA
#    3                          0.002593344633   -7143.97949087017696  -2.10E+00

Step                       =       0.055380827640
Energy (E)                 =   -7143.845296330788
Entropy (-TS)              =      -0.134194539390
Free energy (A=E-TS)       =   -7143.979490870177
Est. 0K Energy 0.5*(E+A)   =   -7143.912393600483
Residual Non-orthogonality =       0.000000000000
Residual N_electrons       =      -0.000000000001

Spin          Integrated_Ne            Fermi_level     Delta_Fermi_level
   1       497.000000005070        -0.002387507666             -5.20E-03
   2       496.999999995478        -0.002387507666             -5.20E-03

                           Spin 1           |                 Spin 2           |
     Orb |    H-eigenvalues     Occupancies |    H-eigenvalues     Occupancies |
       1 |    -3.0942415580    1.0000000000 |    -3.0942415580    1.0000000000 | 
                          ------                             ------
     496 |    -0.0046162132    0.6471344743 |    -0.0046162132    0.6471344739 | 
     497 |    -0.0038191232    0.5961781961 |    -0.0038191232    0.5961781957 | 
                 - Gap at zero temperature - |     - Gap at zero temperature -
     498 |    -0.0034737042    0.5733596414 |    -0.0034737041    0.5733596410 | 
     499 |    -0.0032499111    0.5584007325 |    -0.0032499111    0.5584007320 | 
     500 |    -0.0028789808    0.5333847184 |    -0.0028789808    0.5333847179 | 
                  Finite temp. Fermi level   |      Finite temp. Fermi level  
     501 |    -0.0015047590    0.4402345285 |    -0.0015047590    0.4402345280 | 
     502 |    -0.0014560480    0.4369707448 |    -0.0014560480    0.4369707444 | 
     503 |    -0.0002878976    0.3609281228 |    -0.0002878976    0.3609281224 | 
     504 |     0.0003682537    0.3208457996 |     0.0003682537    0.3208457992 | 
     505 |     0.0011267347    0.2776230985 |     0.0011267347    0.2776230981 | 
                          ------                             ------
     719 |     1.0281022246    0.0000000000 |     1.0281022246    0.0000000000 | 

                            |  Abs_value |  Threshold | Converged
     Delta_Free_energy/atom |   3.75E-02 |   1.00E-06 |        No
     Delta_Energy/atom      |   3.74E-02 |   1.00E-04 |        No
     Delta_Entropy/atom     |   7.63E-05 |   1.00E-04 |       Yes
     Commutator             |   2.59E-03 |   1.00E-05 |        No
     Delta_Fermi_level      |   5.20E-03 |   1.00E-03 |        No

  Line search of the free energy minimum:
  Step_type        Step             Free_energy   Predicted_free_energy
.   Initial    0.000000    -7143.97949087017696

Performing  Pulay mixing of Hamiltonian with coefficients:
                        Spin 1               Spin 2
               -0.698484129524      -0.698484129512
               -0.420945425184      -0.420945425185
                2.119429554707       2.119429554697
Lambda-->      12.095165368149      12.095165367334     ... done

.    Trial1    0.055381    -7144.02450537853110

Performing  Pulay mixing of Hamiltonian with coefficients:
                        Spin 1               Spin 2
               -0.698484129524      -0.698484129512
               -0.420945425184      -0.420945425185
                2.119429554707       2.119429554697
Lambda-->      12.095165368149      12.095165367334     ... done

.    Trial2    0.416193    -7102.34083160013233

Performing  Pulay mixing of Hamiltonian with coefficients:
                        Spin 1               Spin 2
               -0.698484129524      -0.698484129512
               -0.420945425184      -0.420945425185
                2.119429554707       2.119429554697
Lambda-->      12.095165368149      12.095165367334     ... done

. Quadratic    0.029144    -7144.91164256948832    -7144.21692407222599

--------------------------------------------------------------------------------
  Iter                              Commutator    Free_energy(A=E-TS)     DeltaA
#    4                          0.001766107247   -7144.91164256948832  -9.32E-01

Step                       =       0.029144294323
Energy (E)                 =   -7144.782156858866
Entropy (-TS)              =      -0.129485710602
Free energy (A=E-TS)       =   -7144.911642569488
Est. 0K Energy 0.5*(E+A)   =   -7144.846899714177
Residual Non-orthogonality =       0.000000000000
Residual N_electrons       =       0.000000000020

Spin          Integrated_Ne            Fermi_level     Delta_Fermi_level
   1       496.999999999449        -0.029396240199             -2.70E-02
   2       496.999999999854        -0.029396240199             -2.70E-02

                           Spin 1           |                 Spin 2           |
     Orb |    H-eigenvalues     Occupancies |    H-eigenvalues     Occupancies |
       1 |    -3.1243474912    1.0000000000 |    -3.1243474912    1.0000000000 | 
                          ------                             ------
     495 |    -0.0326139939    0.7059102713 |    -0.0326139939    0.7059102713 | 
     496 |    -0.0321434599    0.6786475084 |    -0.0321434599    0.6786475084 | 
     497 |    -0.0317635807    0.6557004345 |    -0.0317635807    0.6557004345 | 
                 - Gap at zero temperature - |     - Gap at zero temperature -
     498 |    -0.0315103544    0.6399817429 |    -0.0315103544    0.6399817429 | 
     499 |    -0.0294631492    0.5045516316 |    -0.0294631492    0.5045516316 | 
                  Finite temp. Fermi level   |      Finite temp. Fermi level  
     500 |    -0.0293793710    0.4988524088 |    -0.0293793710    0.4988524089 | 
     501 |    -0.0287839251    0.4584408738 |    -0.0287839251    0.4584408739 | 
     502 |    -0.0263176174    0.3020102591 |    -0.0263176174    0.3020102591 | 
     503 |    -0.0260744206    0.2882453509 |    -0.0260744206    0.2882453509 | 
     504 |    -0.0247786252    0.2215721129 |    -0.0247786252    0.2215721129 | 
                          ------                             ------
     719 |     1.0114533198    0.0000000000 |     1.0114533198    0.0000000000 | 

                            |  Abs_value |  Threshold | Converged
     Delta_Free_energy/atom |   1.66E-02 |   1.00E-06 |        No
     Delta_Energy/atom      |   1.67E-02 |   1.00E-04 |        No
     Delta_Entropy/atom     |   8.41E-05 |   1.00E-04 |       Yes
     Commutator             |   1.77E-03 |   1.00E-05 |        No
     Delta_Fermi_level      |   2.70E-02 |   1.00E-03 |        No

  Line search of the free energy minimum:
  Step_type        Step             Free_energy   Predicted_free_energy
.   Initial    0.000000    -7144.91164256948832

Performing  Pulay mixing of Hamiltonian with coefficients:
                        Spin 1               Spin 2
               -0.626711159730      -0.626711159717
               -0.541596881947      -0.541596881935
                1.380290378023       1.380290378017
                0.788017663654       0.788017663635
Lambda-->       2.087619285531       2.087619285463     ... done

.    Trial1    0.029144    -7145.30365469897242

Performing  Pulay mixing of Hamiltonian with coefficients:
                        Spin 1               Spin 2
               -0.626711159730      -0.626711159717
               -0.541596881947      -0.541596881935
                1.380290378023       1.380290378017
                0.788017663654       0.788017663635
Lambda-->       2.087619285531       2.087619285463     ... done

.    Trial2    0.399978    -7143.61323408538010

Performing  Pulay mixing of Hamiltonian with coefficients:
                        Spin 1               Spin 2
               -0.626711159730      -0.626711159717
               -0.541596881947      -0.541596881935
                1.380290378023       1.380290378017
                0.788017663654       0.788017663635
Lambda-->       2.087619285531       2.087619285463     ... done

. Quadratic    0.163941    -7145.14492294090996    -7146.12176685335726

Performing  Pulay mixing of Hamiltonian with coefficients:
                        Spin 1               Spin 2
               -0.626711159730      -0.626711159717
               -0.541596881947      -0.541596881935
                1.380290378023       1.380290378017
                0.788017663654       0.788017663635
Lambda-->       2.087619285531       2.087619285463     ... done

.     Cubic    0.083012    -7145.33883353241617    -7145.56143908238028

--------------------------------------------------------------------------------
  Iter                              Commutator    Free_energy(A=E-TS)     DeltaA
#    5                          0.001224746518   -7145.33883353241617  -4.27E-01

Step                       =       0.083011674250
Energy (E)                 =   -7145.219635970106
Entropy (-TS)              =      -0.119197562352
Free energy (A=E-TS)       =   -7145.338833532416
Est. 0K Energy 0.5*(E+A)   =   -7145.279234751260
Residual Non-orthogonality =       0.000000000000
Residual N_electrons       =      -0.000000000042

Spin          Integrated_Ne            Fermi_level     Delta_Fermi_level
   1       497.000000033474        -0.047728801686             -1.83E-02
   2       496.999999967399        -0.047728801686             -1.83E-02

                           Spin 1           |                 Spin 2           |
     Orb |    H-eigenvalues     Occupancies |    H-eigenvalues     Occupancies |
       1 |    -3.1481739332    1.0000000000 |    -3.1481739333    1.0000000000 | 
                          ------                             ------
     496 |    -0.0510159343    0.7098143021 |    -0.0510159343    0.7098143042 | 
     497 |    -0.0510001714    0.7089300000 |    -0.0510001715    0.7089300021 | 
                 - Gap at zero temperature - |     - Gap at zero temperature -
     498 |    -0.0488908332    0.5783997622 |    -0.0488908332    0.5783997647 | 
     499 |    -0.0486831423    0.5645604831 |    -0.0486831423    0.5645604856 | 
     500 |    -0.0479980485    0.5183084187 |    -0.0479980485    0.5183084213 | 
                  Finite temp. Fermi level   |      Finite temp. Fermi level  
     501 |    -0.0475333292    0.4867053243 |    -0.0475333293    0.4867053269 | 
     502 |    -0.0432961201    0.2303732420 |    -0.0432961201    0.2303732438 | 
     503 |    -0.0426943993    0.2026290726 |    -0.0426943994    0.2026290742 | 
     504 |    -0.0422862340    0.1852747126 |    -0.0422862331    0.1852746734 | 
     505 |    -0.0408188696    0.1323538352 |    -0.0408188697    0.1323538364 | 
                          ------                             ------
     719 |     1.0046555939    0.0000000000 |     1.0046555939    0.0000000000 | 

                            |  Abs_value |  Threshold | Converged
     Delta_Free_energy/atom |   7.63E-03 |   1.00E-06 |        No
     Delta_Energy/atom      |   7.81E-03 |   1.00E-04 |        No
     Delta_Entropy/atom     |   1.84E-04 |   1.00E-04 |        No
     Commutator             |   1.22E-03 |   1.00E-05 |        No
     Delta_Fermi_level      |   1.83E-02 |   1.00E-03 |        No

  Line search of the free energy minimum:
  Step_type        Step             Free_energy   Predicted_free_energy
.   Initial    0.000000    -7145.33883353241617

Performing  Pulay mixing of Hamiltonian with coefficients:
                        Spin 1               Spin 2
               -0.344480289180      -0.344480289118
               -0.210332165992      -0.210332165946
                0.623885140397       0.623885140346
                0.279480697832       0.279480697726
                0.651446616943       0.651446616991
Lambda-->       0.983097097466       0.983097097332     ... done

.    Trial1    0.083012    -7145.43171616478594

Performing  Pulay mixing of Hamiltonian with coefficients:
                        Spin 1               Spin 2
               -0.344480289180      -0.344480289118
               -0.210332165992      -0.210332165946
                0.623885140397       0.623885140346
                0.279480697832       0.279480697726
                0.651446616943       0.651446616991
Lambda-->       0.983097097466       0.983097097332     ... done

.    Trial2    0.433270    -7142.55535198216967

Performing  Pulay mixing of Hamiltonian with coefficients:
                        Spin 1               Spin 2
               -0.344480289180      -0.344480289118
               -0.210332165992      -0.210332165946
                0.623885140397       0.623885140346
                0.279480697832       0.279480697726
                0.651446616943       0.651446616991
Lambda-->       0.983097097466       0.983097097332     ... done

. Quadratic    0.067483    -7145.44747030810140    -7145.43690931560104

--------------------------------------------------------------------------------
  Iter                              Commutator    Free_energy(A=E-TS)     DeltaA
#    6                          0.000929601613   -7145.44747030810140  -1.09E-01

Step                       =       0.067483157642
Energy (E)                 =   -7145.327537748012
Entropy (-TS)              =      -0.119932560042
Free energy (A=E-TS)       =   -7145.447470308101
Est. 0K Energy 0.5*(E+A)   =   -7145.387504028056
Residual Non-orthogonality =       0.000000000000
Residual N_electrons       =       0.000000000048

Spin          Integrated_Ne            Fermi_level     Delta_Fermi_level
   1       496.999999920245        -0.052175627147             -4.45E-03
   2       497.000000078842        -0.052175627147             -4.45E-03

                           Spin 1           |                 Spin 2           |
     Orb |    H-eigenvalues     Occupancies |    H-eigenvalues     Occupancies |
       1 |    -3.1575374172    1.0000000000 |    -3.1575374171    1.0000000000 | 
                          ------                             ------
     496 |    -0.0556090871    0.7179469249 |    -0.0556090869    0.7179469163 | 
     497 |    -0.0555889816    0.7168377264 |    -0.0555889814    0.7168377178 | 
                 - Gap at zero temperature - |     - Gap at zero temperature -
     498 |    -0.0534963813    0.5888948724 |    -0.0534963811    0.5888948622 | 
     499 |    -0.0533713500    0.5806337832 |    -0.0533713508    0.5806338377 | 
     500 |    -0.0526249147    0.5305266044 |    -0.0526249156    0.5305266601 | 
                  Finite temp. Fermi level   |      Finite temp. Fermi level  
     501 |    -0.0518954904    0.4809517833 |    -0.0518954903    0.4809517728 | 
     502 |    -0.0487832324    0.2843214049 |    -0.0487832332    0.2843214504 | 
     503 |    -0.0477164299    0.2290964450 |    -0.0477164298    0.2290964376 | 
     504 |    -0.0468928647    0.1919287967 |    -0.0468928655    0.1919288314 | 
     505 |    -0.0454879918    0.1394561288 |    -0.0454879916    0.1394561238 | 
                          ------                             ------
     719 |     1.0008069097    0.0000000000 |     1.0008069098    0.0000000000 | 

                            |  Abs_value |  Threshold | Converged
     Delta_Free_energy/atom |   1.94E-03 |   1.00E-06 |        No
     Delta_Energy/atom      |   1.93E-03 |   1.00E-04 |        No
     Delta_Entropy/atom     |   1.31E-05 |   1.00E-04 |       Yes
     Commutator             |   9.30E-04 |   1.00E-05 |        No
     Delta_Fermi_level      |   4.45E-03 |   1.00E-03 |        No

  Line search of the free energy minimum:
  Step_type        Step             Free_energy   Predicted_free_energy
.   Initial    0.000000    -7145.44747030810140

Performing  Pulay mixing of Hamiltonian with coefficients:
                        Spin 1               Spin 2
               -0.156547241066      -0.156547241097
               -0.037830409715      -0.037830409745
                0.224225323283       0.224225323309
               -0.049623988062      -0.049623988158
                0.554775530824       0.554775530934
                0.465000784736       0.465000784756
Lambda-->       0.600305590092       0.600305590030     ... done

.    Trial1    0.067483    -7145.52221121059029

Performing  Pulay mixing of Hamiltonian with coefficients:
                        Spin 1               Spin 2
               -0.156547241066      -0.156547241097
               -0.037830409715      -0.037830409745
                0.224225323283       0.224225323309
               -0.049623988062      -0.049623988158
                0.554775530824       0.554775530934
                0.465000784736       0.465000784756
Lambda-->       0.600305590092       0.600305590030     ... done

.    Trial2    0.423673    -7144.67169513236149

Performing  Pulay mixing of Hamiltonian with coefficients:
                        Spin 1               Spin 2
               -0.156547241066      -0.156547241097
               -0.037830409715      -0.037830409745
                0.224225323283       0.224225323309
               -0.049623988062      -0.049623988158
                0.554775530824       0.554775530934
                0.465000784736       0.465000784756
Lambda-->       0.600305590092       0.600305590030     ... done

. Quadratic    0.100865    -7145.51560769225853    -7145.53140447799797

Performing  Pulay mixing of Hamiltonian with coefficients:
                        Spin 1               Spin 2
               -0.156547241066      -0.156547241097
               -0.037830409715      -0.037830409745
                0.224225323283       0.224225323309
               -0.049623988062      -0.049623988158
                0.554775530824       0.554775530934
                0.465000784736       0.465000784756
Lambda-->       0.600305590092       0.600305590030     ... done

.     Cubic    0.075694    -7145.52203226389520    -7145.52303427094557

Performing  Pulay mixing of Hamiltonian with coefficients:
                        Spin 1               Spin 2
               -0.156547241066      -0.156547241097
               -0.037830409715      -0.037830409745
                0.224225323283       0.224225323309
               -0.049623988062      -0.049623988158
                0.554775530824       0.554775530934
                0.465000784736       0.465000784756
Lambda-->       0.600305590092       0.600305590030     ... done

.   Quartic    0.084528    -7145.52078426766093    -7145.52063172557246

Performing  Pulay mixing of Hamiltonian with coefficients:
                        Spin 1               Spin 2
               -0.156547241066      -0.156547241097
               -0.037830409715      -0.037830409745
                0.224225323283       0.224225323309
               -0.049623988062      -0.049623988158
                0.554775530824       0.554775530934
                0.465000784736       0.465000784756
Lambda-->       0.600305590092       0.600305590030     ... done

.  NoMinFnd    0.067483    -7145.52221121061211

--------------------------------------------------------------------------------
  Iter                              Commutator    Free_energy(A=E-TS)     DeltaA
#    7                          0.000714143389   -7145.52221121061211  -7.47E-02

Step                       =       0.067483157642
Energy (E)                 =   -7145.403080264552
Entropy (-TS)              =      -0.119130946099
Free energy (A=E-TS)       =   -7145.522211210612
Est. 0K Energy 0.5*(E+A)   =   -7145.462645737582
Residual Non-orthogonality =       0.000000000000
Residual N_electrons       =      -0.000000000039

Spin          Integrated_Ne            Fermi_level     Delta_Fermi_level
   1       496.999999970771        -0.054957325964             -2.78E-03
   2       497.000000029932        -0.054957325964             -2.78E-03

                           Spin 1           |                 Spin 2           |
     Orb |    H-eigenvalues     Occupancies |    H-eigenvalues     Occupancies |
       1 |    -3.1632064256    1.0000000000 |    -3.1632064257    1.0000000000 | 
                          ------                             ------
     496 |    -0.0583814086    0.7174299189 |    -0.0583814085    0.7174299117 | 
     497 |    -0.0581261925    0.7031410081 |    -0.0581261933    0.7031410539 | 
                 - Gap at zero temperature - |     - Gap at zero temperature -
     498 |    -0.0562352531    0.5860705903 |    -0.0562352530    0.5860705816 | 
     499 |    -0.0562037686    0.5839906773 |    -0.0562037685    0.5839906685 | 
     500 |    -0.0554320677    0.5322513973 |    -0.0554320675    0.5322513884 | 
                  Finite temp. Fermi level   |      Finite temp. Fermi level  
     501 |    -0.0542386082    0.4512615465 |    -0.0542386090    0.4512616008 | 
     502 |    -0.0517866536    0.2967564294 |    -0.0517866535    0.2967564219 | 
     503 |    -0.0509960220    0.2538969344 |    -0.0509960219    0.2538969276 | 
     504 |    -0.0496466133    0.1907519757 |    -0.0496466132    0.1907519702 | 
     505 |    -0.0485884114    0.1501933488 |    -0.0485884113    0.1501933443 | 
                          ------                             ------
     719 |     0.9994172264    0.0000000000 |     0.9994172257    0.0000000000 | 

                            |  Abs_value |  Threshold | Converged
     Delta_Free_energy/atom |   1.33E-03 |   1.00E-06 |        No
     Delta_Energy/atom      |   1.35E-03 |   1.00E-04 |        No
     Delta_Entropy/atom     |   1.43E-05 |   1.00E-04 |       Yes
     Commutator             |   7.14E-04 |   1.00E-05 |        No
     Delta_Fermi_level      |   2.78E-03 |   1.00E-03 |        No

  Line search of the free energy minimum:
  Step_type        Step             Free_energy   Predicted_free_energy
.   Initial    0.000000    -7145.52221121061211

Performing  Pulay mixing of Hamiltonian with coefficients:
                        Spin 1               Spin 2
                0.076180939683       0.076180939527
                0.083897271217       0.083897271054
               -0.136880380013      -0.136880379823
               -0.329926156190      -0.329926156098
               -0.060402005151      -0.060402005168
                0.449623034356       0.449623034429
                0.917507296098       0.917507296079
Lambda-->       0.302460199831       0.302460199977     ... done

.    Trial1    0.067483    -7145.58240859290254

Performing  Pulay mixing of Hamiltonian with coefficients:
                        Spin 1               Spin 2
                0.076180939683       0.076180939527
                0.083897271217       0.083897271054
               -0.136880380013      -0.136880379823
               -0.329926156190      -0.329926156098
               -0.060402005151      -0.060402005168
                0.449623034356       0.449623034429
                0.917507296098       0.917507296079
Lambda-->       0.302460199831       0.302460199977     ... done

.    Trial2    0.423673    -7145.41586178100897

Performing  Pulay mixing of Hamiltonian with coefficients:
                        Spin 1               Spin 2
                0.076180939683       0.076180939527
                0.083897271217       0.083897271054
               -0.136880380013      -0.136880379823
               -0.329926156190      -0.329926156098
               -0.060402005151      -0.060402005168
                0.449623034356       0.449623034429
                0.917507296098       0.917507296079
Lambda-->       0.302460199831       0.302460199977     ... done

. Quadratic    0.172726    -7145.58452455041515    -7145.61795312605682

--------------------------------------------------------------------------------
  Iter                              Commutator    Free_energy(A=E-TS)     DeltaA
#    8                          0.000556851035   -7145.58452455041515  -6.23E-02

Step                       =       0.172726309024
Energy (E)                 =   -7145.465290100347
Entropy (-TS)              =      -0.119234450016
Free energy (A=E-TS)       =   -7145.584524550415
Est. 0K Energy 0.5*(E+A)   =   -7145.524907325382
Residual Non-orthogonality =       0.000000000000
Residual N_electrons       =       0.000000000052

Spin          Integrated_Ne            Fermi_level     Delta_Fermi_level
   1       496.999999986622        -0.058656880609             -3.70E-03
   2       497.000000012495        -0.058656880609             -3.70E-03

                           Spin 1           |                 Spin 2           |
     Orb |    H-eigenvalues     Occupancies |    H-eigenvalues     Occupancies |
       1 |    -3.1738909854    1.0000000000 |    -3.1738909853    1.0000000000 | 
                          ------                             ------
     496 |    -0.0616117123    0.6908418199 |    -0.0616117123    0.6908418201 | 
     497 |    -0.0605080039    0.6233333363 |    -0.0605080039    0.6233333366 | 
                 - Gap at zero temperature - |     - Gap at zero temperature -
     498 |    -0.0601071061    0.5973967736 |    -0.0601071061    0.5973967739 | 
     499 |    -0.0600240233    0.5919474280 |    -0.0600240233    0.5919474283 | 
     500 |    -0.0594221368    0.5518723599 |    -0.0594221368    0.5518723602 | 
                  Finite temp. Fermi level   |      Finite temp. Fermi level  
     501 |    -0.0573350724    0.4110356892 |    -0.0573350724    0.4110356895 | 
     502 |    -0.0565538704    0.3607147369 |    -0.0565538704    0.3607147371 | 
     503 |    -0.0555665302    0.3013379648 |    -0.0555665302    0.3013379651 | 
     504 |    -0.0536927452    0.2057359966 |    -0.0536927452    0.2057359967 | 
     505 |    -0.0533478795    0.1908238810 |    -0.0533478795    0.1908238812 | 
                          ------                             ------
     719 |     1.0001588583    0.0000000000 |     1.0001588583    0.0000000000 | 

                            |  Abs_value |  Threshold | Converged
     Delta_Free_energy/atom |   1.11E-03 |   1.00E-06 |        No
     Delta_Energy/atom      |   1.11E-03 |   1.00E-04 |        No
     Delta_Entropy/atom     |   1.85E-06 |   1.00E-04 |       Yes
     Commutator             |   5.57E-04 |   1.00E-05 |        No
     Delta_Fermi_level      |   3.70E-03 |   1.00E-03 |        No

  Line search of the free energy minimum:
  Step_type        Step             Free_energy   Predicted_free_energy
.   Initial    0.000000    -7145.58452455041515

Performing  Pulay mixing of Hamiltonian with coefficients:
                        Spin 1               Spin 2
                0.199563085181       0.199563085151
                0.097151528207       0.097151528127
               -0.285115358900      -0.285115358917
               -0.340092727165      -0.340092727137
               -0.430655787619      -0.430655787909
                0.178020646615       0.178020646678
                0.948554806352       0.948554806581
                0.632573807329       0.632573807428
Lambda-->       0.133767994291       0.133767994292     ... done

.    Trial1    0.172726    -7145.60844044754958

Performing  Pulay mixing of Hamiltonian with coefficients:
                        Spin 1               Spin 2
                0.199563085181       0.199563085151
                0.097151528207       0.097151528127
               -0.285115358900      -0.285115358917
               -0.340092727165      -0.340092727137
               -0.430655787619      -0.430655787909
                0.178020646615       0.178020646678
                0.948554806352       0.948554806581
                0.632573807329       0.632573807428
Lambda-->       0.133767994291       0.133767994292     ... done

.    Trial2    0.488717    -7145.38673664937141

Performing  Pulay mixing of Hamiltonian with coefficients:
                        Spin 1               Spin 2
                0.199563085181       0.199563085151
                0.097151528207       0.097151528127
               -0.285115358900      -0.285115358917
               -0.340092727165      -0.340092727137
               -0.430655787619      -0.430655787909
                0.178020646615       0.178020646678
                0.948554806352       0.948554806581
                0.632573807329       0.632573807428
Lambda-->       0.133767994291       0.133767994292     ... done

. Quadratic    0.126638    -7145.61791201671258    -7145.61209167477318

--------------------------------------------------------------------------------
  Iter                              Commutator    Free_energy(A=E-TS)     DeltaA
#    9                          0.000424765664   -7145.61791201671258  -3.34E-02

Step                       =       0.126638236015
Energy (E)                 =   -7145.500348616530
Entropy (-TS)              =      -0.117563400161
Free energy (A=E-TS)       =   -7145.617912016713
Est. 0K Energy 0.5*(E+A)   =   -7145.559130316621
Residual Non-orthogonality =       0.000000000000
Residual N_electrons       =       0.000000000022

Spin          Integrated_Ne            Fermi_level     Delta_Fermi_level
   1       496.999999980292        -0.060985274125             -2.33E-03
   2       497.000000019349        -0.060985274125             -2.33E-03

                           Spin 1           |                 Spin 2           |
     Orb |    H-eigenvalues     Occupancies |    H-eigenvalues     Occupancies |
       1 |    -3.1807988996    1.0000000000 |    -3.1807988996    1.0000000000 | 
                          ------                             ------
     496 |    -0.0634333354    0.6606421912 |    -0.0634333355    0.6606422010 | 
     497 |    -0.0628413064    0.6236469194 |    -0.0628413066    0.6236469298 | 
                 - Gap at zero temperature - |     - Gap at zero temperature -
     498 |    -0.0623316407    0.5905811387 |    -0.0623316409    0.5905811494 | 
     499 |    -0.0620695114    0.5732292193 |    -0.0620695115    0.5732292301 | 
     500 |    -0.0610338540    0.5033047929 |    -0.0610338541    0.5033048041 | 
                  Finite temp. Fermi level   |      Finite temp. Fermi level  
     501 |    -0.0593111576    0.3880409762 |    -0.0593111578    0.3880409870 | 
     502 |    -0.0591344135    0.3766834459 |    -0.0591344136    0.3766834566 | 
     503 |    -0.0580983755    0.3131202054 |    -0.0580983757    0.3131202153 | 
     504 |    -0.0565596506    0.2307139486 |    -0.0565596508    0.2307139568 | 
     505 |    -0.0555784661    0.1867480574 |    -0.0555784663    0.1867480636 | 
                          ------                             ------
     719 |     1.0013912561    0.0000000000 |     1.0013912564    0.0000000000 | 

                            |  Abs_value |  Threshold | Converged
     Delta_Free_energy/atom |   5.96E-04 |   1.00E-06 |        No
     Delta_Energy/atom      |   6.26E-04 |   1.00E-04 |        No
     Delta_Entropy/atom     |   2.98E-05 |   1.00E-04 |       Yes
     Commutator             |   4.25E-04 |   1.00E-05 |        No
     Delta_Fermi_level      |   2.33E-03 |   1.00E-03 |        No

  Line search of the free energy minimum:
  Step_type        Step             Free_energy   Predicted_free_energy
.   Initial    0.000000    -7145.61791201671258

Performing  Pulay mixing of Hamiltonian with coefficients:
                        Spin 1               Spin 2
                0.195417952009       0.195417951978
                0.079999100062       0.079999100016
               -0.282921831489      -0.282921831487
               -0.223680351857      -0.223680351813
               -0.374899017640      -0.374899017778
                0.030361868744       0.030361868821
                0.630770456210       0.630770456314
                0.592487784873       0.592487784902
                0.352464039086       0.352464039047
Lambda-->       0.086288291375       0.086288291390     ... done

.    Trial1    0.126638    -7145.62261690132436

Performing  Pulay mixing of Hamiltonian with coefficients:
                        Spin 1               Spin 2
                0.195417952009       0.195417951978
                0.079999100062       0.079999100016
               -0.282921831489      -0.282921831487
               -0.223680351857      -0.223680351813
               -0.374899017640      -0.374899017778
                0.030361868744       0.030361868821
                0.630770456210       0.630770456314
                0.592487784873       0.592487784902
                0.352464039086       0.352464039047
Lambda-->       0.086288291375       0.086288291390     ... done

.    Trial2    0.460233    -7145.35701304986196

Performing  Pulay mixing of Hamiltonian with coefficients:
                        Spin 1               Spin 2
                0.195417952009       0.195417951978
                0.079999100062       0.079999100016
               -0.282921831489      -0.282921831487
               -0.223680351857      -0.223680351813
               -0.374899017640      -0.374899017778
                0.030361868744       0.030361868821
                0.630770456210       0.630770456314
                0.592487784873       0.592487784902
                0.352464039086       0.352464039047
Lambda-->       0.086288291375       0.086288291390     ... done

. Quadratic    0.073578    -7145.63241078723786    -7145.62771466098184

--------------------------------------------------------------------------------
  Iter                              Commutator    Free_energy(A=E-TS)     DeltaA
#   10                          0.000329740672   -7145.63241078723786  -1.45E-02

Step                       =       0.073578223042
Energy (E)                 =   -7145.514830699557
Entropy (-TS)              =      -0.117580087656
Free energy (A=E-TS)       =   -7145.632410787238
Est. 0K Energy 0.5*(E+A)   =   -7145.573620743397
Residual Non-orthogonality =       0.000000000000
Residual N_electrons       =       0.000000000025

Spin          Integrated_Ne            Fermi_level     Delta_Fermi_level
   1       496.999999934477        -0.061105763207             -1.20E-04
   2       497.000000065120        -0.061105763207             -1.20E-04

                           Spin 1           |                 Spin 2           |
     Orb |    H-eigenvalues     Occupancies |    H-eigenvalues     Occupancies |
       1 |    -3.1817419896    1.0000000000 |    -3.1817419897    1.0000000000 | 
                          ------                             ------
     495 |    -0.0647438132    0.7290825233 |    -0.0647438131    0.7290825173 | 
     496 |    -0.0635755656    0.6619672899 |    -0.0635755655    0.6619672830 | 
     497 |    -0.0629009103    0.6197503634 |    -0.0629009102    0.6197503562 | 
                 - Gap at zero temperature - |     - Gap at zero temperature -
     498 |    -0.0624186012    0.5883732648 |    -0.0624186020    0.5883733169 | 
     499 |    -0.0621523355    0.5707200082 |    -0.0621523354    0.5707200007 | 
                  Finite temp. Fermi level   |      Finite temp. Fermi level  
     500 |    -0.0609513194    0.4894948802 |    -0.0609513202    0.4894949340 | 
     501 |    -0.0595566742    0.3961501294 |    -0.0595566741    0.3961501221 | 
     502 |    -0.0593829230    0.3848972539 |    -0.0593829229    0.3848972467 | 
     503 |    -0.0582515869    0.3150384784 |    -0.0582515877    0.3150385248 | 
     504 |    -0.0566417538    0.2288652583 |    -0.0566417546    0.2288652962 | 
                          ------                             ------
     719 |     1.0023598745    0.0000000000 |     1.0023598737    0.0000000000 | 

                            |  Abs_value |  Threshold | Converged
     Delta_Free_energy/atom |   2.59E-04 |   1.00E-06 |        No
     Delta_Energy/atom      |   2.59E-04 |   1.00E-04 |        No
     Delta_Entropy/atom     |   2.98E-07 |   1.00E-04 |       Yes
     Commutator             |   3.30E-04 |   1.00E-05 |        No
     Delta_Fermi_level      |   1.20E-04 |   1.00E-03 |       Yes
Finished EDFT density kernel iterations (  10)


Writing density kernel to file "Pd_55.dkn" ... done

Writing Hamiltonian to file "Pd_55.ham" ... done


>>> Density kernel optimised for the current NGWF basis:
     ~~~~~~~~~~~~~~~~~~~~~~~~~~~~~~~~~~~~~~~~~~~~~~~~~~~~~~~~~~~
     Total free energy           =  -7.14563241078724E+03  Eh
     [H,K] commutator            =   3.2974E-04
     ~~~~~~~~~~~~~~~~~~~~~~~~~~~~~~~~~~~~~~~~~~~~~~~~~~~~~~~~~~~


################################################################################
########################### NGWF CG iteration  001 #############################
################################################################################
****** Reciprocal space K.E. preconditioning with k_zero =  3.0000 a0^-1 *******

>>> Checking for convergence of NGWFs:   NOT CONVERGED
  ========================================================================
         NGWF RMS gradient =  2.3776E-04 >  2.0000E-06  | above tolerance
  ========================================================================

>>> Improving NGWFs using line search:
============ Calculation of NGWF S^-1 using Hotelling algorithm ================ 
         Iteration  |  Frobenius norm and Maximum abs value    (of I-S*S_n^-1)   
               1       0.85604497E-01     0.30607247E-02
               2       0.14321816E-03     0.54762316E-05
               3       0.14485182E-08     0.59097116E-10
               4       0.37550708E-12     0.35527137E-13
================================================================================
    Initial Ne1:     496.99872612
    Initial Ne2:     496.99872625
      Final Ne1:     496.99999993
      Final Ne2:     497.00000007
============ Calculation of NGWF S^-1 using Hotelling algorithm ================ 
         Iteration  |  Frobenius norm and Maximum abs value    (of I-S*S_n^-1)   
               1       0.76502008E+00     0.26798535E-01
               2       0.11087926E-01     0.39659174E-03
               3       0.10276402E-04     0.36009035E-06
               4       0.13713220E-10     0.39257486E-12
================================================================================
    Initial Ne1:     496.87040361
    Initial Ne2:     496.87040374
      Final Ne1:     496.99999993
      Final Ne2:     497.00000007
============ Calculation of NGWF S^-1 using Hotelling algorithm ================ 
         Iteration  |  Frobenius norm and Maximum abs value    (of I-S*S_n^-1)   
               1       0.24854537E-02     0.84980469E-04
               2       0.11435855E-06     0.37684013E-08
               3       0.38170267E-12     0.24868996E-13
================================================================================
------------------------------- NGWF line search -------------------------------
RMS gradient                =       0.00023775590736
Trial step length           =               0.122474
Gradient along search dir.  =         -1.33038339889
Functional at step 0        =   -7145.63241078723786
Functional at step 1        =   -7145.78725504459180
Rejected quadratic step     =               1.232785
Functional at new step 1    =   -7146.45001819182744
Functional predicted        =   -7146.45002537727032
Selected quadratic step     =               1.229141
Conjugate gradients coeff.  =               0.000000
--------------------------- NGWF line search finished --------------------------
                                               
Writing NGWFs to file "Pd_55.tightbox_ngwfs"....  done

>>> Optimising kernel for current NGWFs:

--------------------------- Ensemble-DFT optimisation --------------------------
Running ScaLAPACK on   30 processor(s).

--------------------------------------------------------------------------------
  Iter                              Commutator    Free_energy(A=E-TS)     DeltaA
#    0                          0.000622429039   -7146.45003162540615  -8.18E-01

Step                       =       0.381966011250
Energy (E)                 =   -7146.332451537725
Entropy (-TS)              =      -0.117580087656
Free energy (A=E-TS)       =   -7146.450031625406
Est. 0K Energy 0.5*(E+A)   =   -7146.391241581566
Residual Non-orthogonality =       0.000000000000
Residual N_electrons       =       0.000000000025

Spin          Integrated_Ne            Fermi_level     Delta_Fermi_level
   1       496.999999934477        -0.061105763207              9.00E+99
   2       497.000000065120        -0.061105763207              9.00E+99

                           Spin 1           |                 Spin 2           |
     Orb |    H-eigenvalues     Occupancies |    H-eigenvalues     Occupancies |
       1 |    -3.1817419896    1.0000000000 |    -3.1817419897    1.0000000000 | 
                          ------                             ------
     495 |    -0.0647438132    0.7290825233 |    -0.0647438131    0.7290825173 | 
     496 |    -0.0635755656    0.6619672899 |    -0.0635755655    0.6619672830 | 
     497 |    -0.0629009103    0.6197503634 |    -0.0629009102    0.6197503562 | 
                 - Gap at zero temperature - |     - Gap at zero temperature -
     498 |    -0.0624186012    0.5883732648 |    -0.0624186020    0.5883733169 | 
     499 |    -0.0621523355    0.5707200082 |    -0.0621523354    0.5707200007 | 
                  Finite temp. Fermi level   |      Finite temp. Fermi level  
     500 |    -0.0609513194    0.4894948802 |    -0.0609513202    0.4894949340 | 
     501 |    -0.0595566742    0.3961501294 |    -0.0595566741    0.3961501221 | 
     502 |    -0.0593829230    0.3848972539 |    -0.0593829229    0.3848972467 | 
     503 |    -0.0582515869    0.3150384784 |    -0.0582515877    0.3150385248 | 
     504 |    -0.0566417538    0.2288652583 |    -0.0566417546    0.2288652962 | 
                          ------                             ------
     719 |     1.0023598745    0.0000000000 |     1.0023598737    0.0000000000 | 

                            |  Abs_value |  Threshold | Converged
     Delta_Free_energy/atom |   1.46E-02 |   1.00E-06 |        No
     Delta_Energy/atom      |   1.46E-02 |   1.00E-04 |        No
     Delta_Entropy/atom     |     n.a.   |   1.00E-03 |      n.a.
     Commutator             |   6.22E-04 |   1.00E-05 |        No
     Delta_Fermi_level      |     n.a.   |   1.00E-03 |      n.a.

  Line search of the free energy minimum:
  Step_type        Step             Free_energy   Predicted_free_energy
.   Initial    0.000000    -7146.45003162540615

Performing  Pulay mixing of Hamiltonian with coefficients:
                        Spin 1               Spin 2
                1.000000000000       1.000000000000
Lambda-->       2.452079659601       2.452079658108     ... done

.    Trial1    0.381966    -7144.71270973297396

Performing  Pulay mixing of Hamiltonian with coefficients:
                        Spin 1               Spin 2
                1.000000000000       1.000000000000
Lambda-->       2.452079659601       2.452079658108     ... done

.    Trial2    0.145898    -7146.16355962495163

Performing  Pulay mixing of Hamiltonian with coefficients:
                        Spin 1               Spin 2
                1.000000000000       1.000000000000
Lambda-->       2.452079659601       2.452079658108     ... done

.    Trial3    0.055728    -7146.30977385542337

Performing  Pulay mixing of Hamiltonian with coefficients:
                        Spin 1               Spin 2
                1.000000000000       1.000000000000
Lambda-->       2.452079659601       2.452079658108     ... done

.    Trial4    0.021286    -7146.30919853963769

Performing  Pulay mixing of Hamiltonian with coefficients:
                        Spin 1               Spin 2
                1.000000000000       1.000000000000
Lambda-->       2.452079659601       2.452079658108     ... done

.   Quartic    0.096014    -7146.27135177124819    -7146.37279026714714

Performing  Pulay mixing of Hamiltonian with coefficients:
                        Spin 1               Spin 2
                1.000000000000       1.000000000000
Lambda-->       2.452079659601       2.452079658108     ... done

.    Trial6    0.000213    -7146.29410090947204

Performing  Pulay mixing of Hamiltonian with coefficients:
                        Spin 1               Spin 2
                1.000000000000       1.000000000000
Lambda-->       2.452079659601       2.452079658108     ... done

.  NoMinFnd    0.055728    -7146.30977385542337

--------------------------------------------------------------------------------
  Iter                              Commutator    Free_energy(A=E-TS)     DeltaA
#    1                          0.000577148787   -7146.30977385542337   1.40E-01

Step                       =       0.055728090001
Energy (E)                 =   -7146.191315183504
Entropy (-TS)              =      -0.118458671862
Free energy (A=E-TS)       =   -7146.309773855423
Est. 0K Energy 0.5*(E+A)   =   -7146.250544519464
Residual Non-orthogonality =       0.000000000000
Residual N_electrons       =       0.000000000057

Spin          Integrated_Ne            Fermi_level     Delta_Fermi_level
   1       496.999999927978        -0.058140047765              2.97E-03
   2       497.000000071042        -0.058140047765              2.97E-03

                           Spin 1           |                 Spin 2           |
     Orb |    H-eigenvalues     Occupancies |    H-eigenvalues     Occupancies |
       1 |    -3.1758968385    1.0000000000 |    -3.1758968385    1.0000000000 | 
                          ------                             ------
     496 |    -0.0609310508    0.6812402596 |    -0.0609310505    0.6812402411 | 
     497 |    -0.0598424122    0.6137827704 |    -0.0598424128    0.6137828080 | 
                 - Gap at zero temperature - |     - Gap at zero temperature -
     498 |    -0.0595109499    0.5921945043 |    -0.0595109505    0.5921945422 | 
     499 |    -0.0592738569    0.5765259059 |    -0.0592738575    0.5765259440 | 
     500 |    -0.0587573884    0.5418986284 |    -0.0587573890    0.5418986664 | 
                  Finite temp. Fermi level   |      Finite temp. Fermi level  
     501 |    -0.0568904378    0.4157999457 |    -0.0568904383    0.4157999804 | 
     502 |    -0.0559247130    0.3536968027 |    -0.0559247126    0.3536967771 | 
     503 |    -0.0547991266    0.2871801337 |    -0.0547991280    0.2871802118 | 
     504 |    -0.0535580508    0.2232483173 |    -0.0535580512    0.2232483390 | 
     505 |    -0.0527538788    0.1876025088 |    -0.0527538788    0.1876025126 | 
                          ------                             ------
     719 |     1.0006905172    0.0000000000 |     1.0006905168    0.0000000000 | 

                            |  Abs_value |  Threshold | Converged
     Delta_Free_energy/atom |   2.50E-03 |   1.00E-06 |        No
     Delta_Energy/atom      |   2.52E-03 |   1.00E-04 |        No
     Delta_Entropy/atom     |   1.57E-05 |   1.00E-04 |       Yes
     Commutator             |   5.77E-04 |   1.00E-05 |        No
     Delta_Fermi_level      |   2.97E-03 |   1.00E-03 |        No

  Line search of the free energy minimum:
  Step_type        Step             Free_energy   Predicted_free_energy
.   Initial    0.000000    -7146.30977385542337

Performing  Pulay mixing of Hamiltonian with coefficients:
                        Spin 1               Spin 2
                1.000000000000       1.000000000000
Lambda-->       1.533388711075       1.533388710153     ... done

.    Trial1    0.055728    -7146.26090077174467

Performing  Pulay mixing of Hamiltonian with coefficients:
                        Spin 1               Spin 2
                1.000000000000       1.000000000000
Lambda-->       1.533388711075       1.533388710153     ... done

.    Trial2    0.021286    -7146.32941483318518

Performing  Pulay mixing of Hamiltonian with coefficients:
                        Spin 1               Spin 2
                1.000000000000       1.000000000000
Lambda-->       1.533388711075       1.533388710153     ... done

. Quadratic    0.019472    -7146.32957680249365    -7146.32958676466933

--------------------------------------------------------------------------------
  Iter                              Commutator    Free_energy(A=E-TS)     DeltaA
#    2                          0.000486311793   -7146.32957680249365  -1.98E-02

Step                       =       0.019472304536
Energy (E)                 =   -7146.210638248564
Entropy (-TS)              =      -0.118938553923
Free energy (A=E-TS)       =   -7146.329576802494
Est. 0K Energy 0.5*(E+A)   =   -7146.270107525528
Residual Non-orthogonality =       0.000000000000
Residual N_electrons       =       0.000000000008

Spin          Integrated_Ne            Fermi_level     Delta_Fermi_level
   1       496.999999872855        -0.057517796350              6.22E-04
   2       497.000000127011        -0.057517796350              6.22E-04

                           Spin 1           |                 Spin 2           |
     Orb |    H-eigenvalues     Occupancies |    H-eigenvalues     Occupancies |
       1 |    -3.1749956611    1.0000000000 |    -3.1749956616    1.0000000000 | 
                          ------                             ------
     496 |    -0.0604189359    0.6877126509 |    -0.0604189363    0.6877126754 | 
     497 |    -0.0592590421    0.6162878156 |    -0.0592590416    0.6162877836 | 
                 - Gap at zero temperature - |     - Gap at zero temperature -
     498 |    -0.0588481300    0.5895258109 |    -0.0588481304    0.5895258388 | 
     499 |    -0.0586957395    0.5794552432 |    -0.0586957399    0.5794552713 | 
     500 |    -0.0581845778    0.5452364909 |    -0.0581845783    0.5452365197 | 
                  Finite temp. Fermi level   |      Finite temp. Fermi level  
     501 |    -0.0563883538    0.4237642189 |    -0.0563883534    0.4237641864 | 
     502 |    -0.0553776364    0.3583868879 |    -0.0553776359    0.3583868574 | 
     503 |    -0.0542497407    0.2912561222 |    -0.0542497420    0.2912561984 | 
     504 |    -0.0528686840    0.2200973398 |    -0.0528686853    0.2200974033 | 
     505 |    -0.0520806852    0.1854989456 |    -0.0520806852    0.1854989481 | 
                          ------                             ------
     719 |     1.0002098213    0.0000000000 |     1.0002098206    0.0000000000 | 

                            |  Abs_value |  Threshold | Converged
     Delta_Free_energy/atom |   3.54E-04 |   1.00E-06 |        No
     Delta_Energy/atom      |   3.45E-04 |   1.00E-04 |        No
     Delta_Entropy/atom     |   8.57E-06 |   1.00E-04 |       Yes
     Commutator             |   4.86E-04 |   1.00E-05 |        No
     Delta_Fermi_level      |   6.22E-04 |   1.00E-03 |       Yes

  Line search of the free energy minimum:
  Step_type        Step             Free_energy   Predicted_free_energy
.   Initial    0.000000    -7146.32957680249365

Performing  Pulay mixing of Hamiltonian with coefficients:
                        Spin 1               Spin 2
                0.131207220993       0.131207219475
                0.868792779007       0.868792780525
Lambda-->       1.005360187735       1.005360184794     ... done

.    Trial1    0.019472    -7146.33516808246986

Performing  Pulay mixing of Hamiltonian with coefficients:
                        Spin 1               Spin 2
                0.131207220993       0.131207219475
                0.868792779007       0.868792780525
Lambda-->       1.005360187735       1.005360184794     ... done

.    Trial2    0.394001    -7146.31759156347653

Performing  Pulay mixing of Hamiltonian with coefficients:
                        Spin 1               Spin 2
                0.131207220993       0.131207219475
                0.868792779007       0.868792780525
Lambda-->       1.005360187735       1.005360184794     ... done

. Quadratic    0.179062    -7146.35911184645101    -7146.35676294723544

--------------------------------------------------------------------------------
  Iter                              Commutator    Free_energy(A=E-TS)     DeltaA
#    3                          0.000391727634   -7146.35911184645101  -2.95E-02

Step                       =       0.179062057160
Energy (E)                 =   -7146.237480962562
Entropy (-TS)              =      -0.121630883895
Free energy (A=E-TS)       =   -7146.359111846451
Est. 0K Energy 0.5*(E+A)   =   -7146.298296404506
Residual Non-orthogonality =       0.000000000000
Residual N_electrons       =      -0.000000000006

Spin          Integrated_Ne            Fermi_level     Delta_Fermi_level
   1       496.999999899498        -0.051875973520              5.64E-03
   2       497.000000100612        -0.051875973520              5.64E-03

                           Spin 1           |                 Spin 2           |
     Orb |    H-eigenvalues     Occupancies |    H-eigenvalues     Occupancies |
       1 |    -3.1659001345    1.0000000000 |    -3.1659001342    1.0000000000 | 
                          ------                             ------
     496 |    -0.0550710920    0.7046299513 |    -0.0550710922    0.7046299606 | 
     497 |    -0.0544990325    0.6712352173 |    -0.0544990336    0.6712352829 | 
                 - Gap at zero temperature - |     - Gap at zero temperature -
     498 |    -0.0530891034    0.5817867264 |    -0.0530891036    0.5817867375 | 
     499 |    -0.0529154466    0.5702466531 |    -0.0529154468    0.5702466642 | 
     500 |    -0.0523601426    0.5328900099 |    -0.0523601427    0.5328900213 | 
                  Finite temp. Fermi level   |      Finite temp. Fermi level  
     501 |    -0.0513810343    0.4663805488 |    -0.0513810345    0.4663805602 | 
     502 |    -0.0494236404    0.3390972415 |    -0.0494236405    0.3390972519 | 
     503 |    -0.0488307811    0.3039313445 |    -0.0488307822    0.3039314077 | 
     504 |    -0.0467828809    0.2000609509 |    -0.0467828820    0.2000609988 | 
     505 |    -0.0460299032    0.1692698305 |    -0.0460299032    0.1692698282 | 
                          ------                             ------
     719 |     0.9969111439    0.0000000000 |     0.9969111427    0.0000000000 | 

                            |  Abs_value |  Threshold | Converged
     Delta_Free_energy/atom |   5.27E-04 |   1.00E-06 |        No
     Delta_Energy/atom      |   4.79E-04 |   1.00E-04 |        No
     Delta_Entropy/atom     |   4.81E-05 |   1.00E-04 |       Yes
     Commutator             |   3.92E-04 |   1.00E-05 |        No
     Delta_Fermi_level      |   5.64E-03 |   1.00E-03 |        No

  Line search of the free energy minimum:
  Step_type        Step             Free_energy   Predicted_free_energy
.   Initial    0.000000    -7146.35911184645101

Performing  Pulay mixing of Hamiltonian with coefficients:
                        Spin 1               Spin 2
               -0.404646403438      -0.404646403825
                0.387751292596       0.387751294426
                1.016895110842       1.016895109399
Lambda-->       0.571709372787       0.571709371027     ... done

.    Trial1    0.179062    -7146.19703854668660

Performing  Pulay mixing of Hamiltonian with coefficients:
                        Spin 1               Spin 2
               -0.404646403438      -0.404646403825
                0.387751292596       0.387751294426
                1.016895110842       1.016895109399
Lambda-->       0.571709372787       0.571709371027     ... done

.    Trial2    0.068396    -7146.36438503601221

Performing  Pulay mixing of Hamiltonian with coefficients:
                        Spin 1               Spin 2
               -0.404646403438      -0.404646403825
                0.387751292596       0.387751294426
                1.016895110842       1.016895109399
Lambda-->       0.571709372787       0.571709371027     ... done

. Quadratic    0.038541    -7146.37283135798589    -7146.37229570407999

--------------------------------------------------------------------------------
  Iter                              Commutator    Free_energy(A=E-TS)     DeltaA
#    4                          0.000271274640   -7146.37283135798589  -1.37E-02

Step                       =       0.038541125366
Energy (E)                 =   -7146.251005289940
Entropy (-TS)              =      -0.121826068057
Free energy (A=E-TS)       =   -7146.372831357986
Est. 0K Energy 0.5*(E+A)   =   -7146.311918323963
Residual Non-orthogonality =       0.000000000000
Residual N_electrons       =      -0.000000000011

Spin          Integrated_Ne            Fermi_level     Delta_Fermi_level
   1       496.999999916387        -0.050713591975              1.16E-03
   2       497.000000083825        -0.050713591975              1.16E-03

                           Spin 1           |                 Spin 2           |
     Orb |    H-eigenvalues     Occupancies |    H-eigenvalues     Occupancies |
       1 |    -3.1630098222    1.0000000000 |    -3.1630098225    1.0000000000 | 
                          ------                             ------
     496 |    -0.0539883314    0.7091191755 |    -0.0539883315    0.7091191793 | 
     497 |    -0.0536696025    0.6909103303 |    -0.0536696026    0.6909103343 | 
                 - Gap at zero temperature - |     - Gap at zero temperature -
     498 |    -0.0518744323    0.5783207186 |    -0.0518744324    0.5783207231 | 
     499 |    -0.0517488542    0.5699658253 |    -0.0517488552    0.5699658887 | 
     500 |    -0.0511669594    0.5308031049 |    -0.0511669594    0.5308031094 | 
                  Finite temp. Fermi level   |      Finite temp. Fermi level  
     501 |    -0.0503929792    0.4782028316 |    -0.0503929792    0.4782028361 | 
     502 |    -0.0479857394    0.3225029040 |    -0.0479857395    0.3225029079 | 
     503 |    -0.0473581037    0.2863693677 |    -0.0473581046    0.2863694205 | 
     504 |    -0.0456694668    0.2022019343 |    -0.0456694668    0.2022019371 | 
     505 |    -0.0447705236    0.1655905970 |    -0.0447705234    0.1655905886 | 
                          ------                             ------
     719 |     0.9971872609    0.0000000000 |     0.9971872605    0.0000000000 | 

                            |  Abs_value |  Threshold | Converged
     Delta_Free_energy/atom |   2.45E-04 |   1.00E-06 |        No
     Delta_Energy/atom      |   2.42E-04 |   1.00E-04 |        No
     Delta_Entropy/atom     |   3.49E-06 |   1.00E-04 |       Yes
     Commutator             |   2.71E-04 |   1.00E-05 |        No
     Delta_Fermi_level      |   1.16E-03 |   1.00E-03 |        No

  Line search of the free energy minimum:
  Step_type        Step             Free_energy   Predicted_free_energy
.   Initial    0.000000    -7146.37283135798589

Performing  Pulay mixing of Hamiltonian with coefficients:
                        Spin 1               Spin 2
               -0.098904474654      -0.098904475198
               -0.391705784095      -0.391705783557
                0.249228589994       0.249228590380
                1.241381668755       1.241381668374
Lambda-->       0.081003747082       0.081003747021     ... done

.    Trial1    0.038541    -7146.38109836460899

Performing  Pulay mixing of Hamiltonian with coefficients:
                        Spin 1               Spin 2
               -0.098904474654      -0.098904475198
               -0.391705784095      -0.391705783557
                0.249228589994       0.249228590380
                1.241381668755       1.241381668374
Lambda-->       0.081003747082       0.081003747021     ... done

.    Trial2    0.405786    -7146.02753252773164

Performing  Pulay mixing of Hamiltonian with coefficients:
                        Spin 1               Spin 2
               -0.098904474654      -0.098904475198
               -0.391705784095      -0.391705783557
                0.249228589994       0.249228590380
                1.241381668755       1.241381668374
Lambda-->       0.081003747082       0.081003747021     ... done

. Quadratic    0.056238    -7146.37924477872639    -7146.38200696844069

Performing  Pulay mixing of Hamiltonian with coefficients:
                        Spin 1               Spin 2
               -0.098904474654      -0.098904475198
               -0.391705784095      -0.391705783557
                0.249228589994       0.249228590380
                1.241381668755       1.241381668374
Lambda-->       0.081003747082       0.081003747021     ... done

.     Cubic    0.037663    -7146.38115167496562    -7146.38110262509508

--------------------------------------------------------------------------------
  Iter                              Commutator    Free_energy(A=E-TS)     DeltaA
#    5                          0.000189480347   -7146.38115167496562  -8.32E-03

Step                       =       0.037662984561
Energy (E)                 =   -7146.257879093530
Entropy (-TS)              =      -0.123272581456
Free energy (A=E-TS)       =   -7146.381151674966
Est. 0K Energy 0.5*(E+A)   =   -7146.319515384248
Residual Non-orthogonality =       0.000000000000
Residual N_electrons       =      -0.000000000020

Spin          Integrated_Ne            Fermi_level     Delta_Fermi_level
   1       496.999999933590        -0.047573149705              3.14E-03
   2       497.000000066824        -0.047573149705              3.14E-03

                           Spin 1           |                 Spin 2           |
     Orb |    H-eigenvalues     Occupancies |    H-eigenvalues     Occupancies |
       1 |    -3.1575989526    1.0000000000 |    -3.1575989526    1.0000000000 | 
                          ------                             ------
     497 |    -0.0505399401    0.6915364136 |    -0.0505399397    0.6915363880 | 
                 - Gap at zero temperature - |     - Gap at zero temperature -
     498 |    -0.0486083791    0.5699636319 |    -0.0486083786    0.5699636023 | 
     499 |    -0.0484608763    0.5600992490 |    -0.0484608768    0.5600992810 | 
     500 |    -0.0478723795    0.5203450888 |    -0.0478723800    0.5203451211 | 
     501 |    -0.0476346137    0.5041812428 |    -0.0476346142    0.5041812752 | 
                  Finite temp. Fermi level   |      Finite temp. Fermi level  
     502 |    -0.0446479359    0.3108821666 |    -0.0446479355    0.3108821405 | 
     503 |    -0.0440875524    0.2791890388 |    -0.0440875529    0.2791890647 | 
     504 |    -0.0425284764    0.2021778742 |    -0.0425284768    0.2021778949 | 
     505 |    -0.0414665081    0.1595316899 |    -0.0414665077    0.1595316735 | 
     506 |    -0.0410559362    0.1451150573 |    -0.0410559364    0.1451150628 | 
                          ------                             ------
     719 |     0.9949106243    0.0000000000 |     0.9949106237    0.0000000000 | 

                            |  Abs_value |  Threshold | Converged
     Delta_Free_energy/atom |   1.49E-04 |   1.00E-06 |        No
     Delta_Energy/atom      |   1.23E-04 |   1.00E-04 |        No
     Delta_Entropy/atom     |   2.58E-05 |   1.00E-04 |       Yes
     Commutator             |   1.89E-04 |   1.00E-05 |        No
     Delta_Fermi_level      |   3.14E-03 |   1.00E-03 |        No

  Line search of the free energy minimum:
  Step_type        Step             Free_energy   Predicted_free_energy
.   Initial    0.000000    -7146.38115167496562

Performing  Pulay mixing of Hamiltonian with coefficients:
                        Spin 1               Spin 2
               -0.049003032875      -0.049003032950
               -0.194102375599      -0.194102375845
                0.110216082252       0.110216082107
                0.627420077214       0.627420078106
                0.505469249007       0.505469248583
Lambda-->       0.053237809835       0.053237809823     ... done

.    Trial1    0.037663    -7146.38222095461424

Performing  Pulay mixing of Hamiltonian with coefficients:
                        Spin 1               Spin 2
               -0.049003032875      -0.049003032950
               -0.194102375599      -0.194102375845
                0.110216082252       0.110216082107
                0.627420077214       0.627420078106
                0.505469249007       0.505469248583
Lambda-->       0.053237809835       0.053237809823     ... done

.    Trial2    0.405243    -7146.37473904541457

Performing  Pulay mixing of Hamiltonian with coefficients:
                        Spin 1               Spin 2
               -0.049003032875      -0.049003032950
               -0.194102375599      -0.194102375845
                0.110216082252       0.110216082107
                0.627420077214       0.627420078106
                0.505469249007       0.505469248583
Lambda-->       0.053237809835       0.053237809823     ... done

. Quadratic    0.136845    -7146.38286984676870    -7146.38340420939494

--------------------------------------------------------------------------------
  Iter                              Commutator    Free_energy(A=E-TS)     DeltaA
#    6                          0.000165966225   -7146.38286984676870  -1.72E-03

Step                       =       0.136844518547
Energy (E)                 =   -7146.259566160915
Entropy (-TS)              =      -0.123303685817
Free energy (A=E-TS)       =   -7146.382869846769
Est. 0K Energy 0.5*(E+A)   =   -7146.321218003842
Residual Non-orthogonality =       0.000000000000
Residual N_electrons       =       0.000000000038

Spin          Integrated_Ne            Fermi_level     Delta_Fermi_level
   1       496.999999910703        -0.047746172956             -1.73E-04
   2       497.000000088508        -0.047746172956             -1.73E-04

                           Spin 1           |                 Spin 2           |
     Orb |    H-eigenvalues     Occupancies |    H-eigenvalues     Occupancies |
       1 |    -3.1565062180    1.0000000000 |    -3.1565062184    1.0000000000 | 
                          ------                             ------
     497 |    -0.0506627938    0.6886166739 |    -0.0506627936    0.6886166632 | 
                 - Gap at zero temperature - |     - Gap at zero temperature -
     498 |    -0.0487224861    0.5660297648 |    -0.0487224859    0.5660297525 | 
     499 |    -0.0486112825    0.5585823059 |    -0.0486112832    0.5585823520 | 
     500 |    -0.0480005910    0.5173009126 |    -0.0480005908    0.5173009000 | 
     501 |    -0.0478853217    0.5094650262 |    -0.0478853215    0.5094650136 | 
                  Finite temp. Fermi level   |      Finite temp. Fermi level  
     502 |    -0.0446922373    0.3034282455 |    -0.0446922371    0.3034282346 | 
     503 |    -0.0442008301    0.2759290655 |    -0.0442008299    0.2759290552 | 
     504 |    -0.0427859111    0.2059082951 |    -0.0427859118    0.2059083255 | 
     505 |    -0.0415944444    0.1578935220 |    -0.0415944445    0.1578935277 | 
     506 |    -0.0412301712    0.1451559681 |    -0.0412301714    0.1451559734 | 
                          ------                             ------
     719 |     0.9921483808    0.0000000000 |     0.9921483802    0.0000000000 | 

                            |  Abs_value |  Threshold | Converged
     Delta_Free_energy/atom |   3.07E-05 |   1.00E-06 |        No
     Delta_Energy/atom      |   3.01E-05 |   1.00E-04 |       Yes
     Delta_Entropy/atom     |   5.55E-07 |   1.00E-04 |       Yes
     Commutator             |   1.66E-04 |   1.00E-05 |        No
     Delta_Fermi_level      |   1.73E-04 |   1.00E-03 |       Yes

  Line search of the free energy minimum:
  Step_type        Step             Free_energy   Predicted_free_energy
.   Initial    0.000000    -7146.38286984676870

Performing  Pulay mixing of Hamiltonian with coefficients:
                        Spin 1               Spin 2
               -0.460027456128      -0.460027452296
                0.680395905959       0.680395900043
                0.734967967180       0.734967961672
               -1.527311144660      -1.527311125919
               -1.091059534262      -1.091059520635
                2.663034261911       2.663034237135
Lambda-->       0.028590003992       0.028590004205     ... done

.    Trial1    0.136845    -7146.38253084779262

Performing  Pulay mixing of Hamiltonian with coefficients:
                        Spin 1               Spin 2
               -0.460027456128      -0.460027452296
                0.680395905959       0.680395900043
                0.734967967180       0.734967961672
               -1.527311144660      -1.527311125919
               -1.091059534262      -1.091059520635
                2.663034261911       2.663034237135
Lambda-->       0.028590003992       0.028590004205     ... done

.    Trial2    0.052270    -7146.38553514010528

Performing  Pulay mixing of Hamiltonian with coefficients:
                        Spin 1               Spin 2
               -0.460027456128      -0.460027452296
                0.680395905959       0.680395900043
                0.734967967180       0.734967961672
               -1.527311144660      -1.527311125919
               -1.091059534262      -1.091059520635
                2.663034261911       2.663034237135
Lambda-->       0.028590003992       0.028590004205     ... done

. Quadratic    0.066463    -7146.38537010666005    -7146.38566249294308

Performing  Pulay mixing of Hamiltonian with coefficients:
                        Spin 1               Spin 2
               -0.460027456128      -0.460027452296
                0.680395905959       0.680395900043
                0.734967967180       0.734967961672
               -1.527311144660      -1.527311125919
               -1.091059534262      -1.091059520635
                2.663034261911       2.663034237135
Lambda-->       0.028590003992       0.028590004205     ... done

.     Cubic    0.051295    -7146.38554140755696    -7146.38553588451123

--------------------------------------------------------------------------------
  Iter                              Commutator    Free_energy(A=E-TS)     DeltaA
#    7                          0.000097293150   -7146.38554140755696  -2.67E-03

Step                       =       0.051294946722
Energy (E)                 =   -7146.261729413409
Entropy (-TS)              =      -0.123811994127
Free energy (A=E-TS)       =   -7146.385541407557
Est. 0K Energy 0.5*(E+A)   =   -7146.323635410483
Residual Non-orthogonality =       0.000000000000
Residual N_electrons       =       0.000000000021

Spin          Integrated_Ne            Fermi_level     Delta_Fermi_level
   1       497.000000025024        -0.048390269522             -6.44E-04
   2       496.999999974549        -0.048390269522             -6.44E-04

                           Spin 1           |                 Spin 2           |
     Orb |    H-eigenvalues     Occupancies |    H-eigenvalues     Occupancies |
       1 |    -3.1550928052    1.0000000000 |    -3.1550928052    1.0000000000 | 
                          ------                             ------
     497 |    -0.0512380170    0.6845838980 |    -0.0512380174    0.6845839223 | 
                 - Gap at zero temperature - |     - Gap at zero temperature -
     498 |    -0.0493323167    0.5637379396 |    -0.0493323171    0.5637379671 | 
     499 |    -0.0492343673    0.5571720518 |    -0.0492343677    0.5571720794 | 
     500 |    -0.0486212167    0.5157059508 |    -0.0486212162    0.5157059176 | 
     501 |    -0.0485954226    0.5139527470 |    -0.0485954221    0.5139527139 | 
                  Finite temp. Fermi level   |      Finite temp. Fermi level  
     502 |    -0.0453665762    0.3051704261 |    -0.0453665757    0.3051703978 | 
     503 |    -0.0448887961    0.2783204696 |    -0.0448887965    0.2783204920 | 
     504 |    -0.0434780283    0.2080531232 |    -0.0434780287    0.2080531415 | 
     505 |    -0.0422505221    0.1583275016 |    -0.0422505219    0.1583274941 | 
     506 |    -0.0418982166    0.1459664910 |    -0.0418982171    0.1459665048 | 
                          ------                             ------
     719 |     0.9856691113    0.0000000000 |     0.9856691107    0.0000000000 | 

                            |  Abs_value |  Threshold | Converged
     Delta_Free_energy/atom |   4.77E-05 |   1.00E-06 |        No
     Delta_Energy/atom      |   3.86E-05 |   1.00E-04 |       Yes
     Delta_Entropy/atom     |   9.08E-06 |   1.00E-04 |       Yes
     Commutator             |   9.73E-05 |   1.00E-05 |        No
     Delta_Fermi_level      |   6.44E-04 |   1.00E-03 |       Yes

  Line search of the free energy minimum:
  Step_type        Step             Free_energy   Predicted_free_energy
.   Initial    0.000000    -7146.38554140755696

Performing  Pulay mixing of Hamiltonian with coefficients:
                        Spin 1               Spin 2
               -0.242814551444      -0.242814548621
                0.394709969321       0.394709963525
                0.421934250221       0.421934245562
               -0.951283355940      -0.951283343386
               -0.923092647636      -0.923092638404
                1.398262055304       1.398262038036
                0.902284280174       0.902284283288
Lambda-->       0.017864448053       0.017864448231     ... done

.    Trial1    0.051295    -7146.38608113060855

Performing  Pulay mixing of Hamiltonian with coefficients:
                        Spin 1               Spin 2
               -0.242814551444      -0.242814548621
                0.394709969321       0.394709963525
                0.421934250221       0.421934245562
               -0.951283355940      -0.951283343386
               -0.923092647636      -0.923092638404
                1.398262055304       1.398262038036
                0.902284280174       0.902284283288
Lambda-->       0.017864448053       0.017864448231     ... done

.    Trial2    0.413668    -7146.33122113874924

Performing  Pulay mixing of Hamiltonian with coefficients:
                        Spin 1               Spin 2
               -0.242814551444      -0.242814548621
                0.394709969321       0.394709963525
                0.421934250221       0.421934245562
               -0.951283355940      -0.951283343386
               -0.923092647636      -0.923092638404
                1.398262055304       1.398262038036
                0.902284280174       0.902284283288
Lambda-->       0.017864448053       0.017864448231     ... done

. Quadratic    0.039089    -7146.38620444753633    -7146.38613944797544

--------------------------------------------------------------------------------
  Iter                              Commutator    Free_energy(A=E-TS)     DeltaA
#    8                          0.000068216703   -7146.38620444753633  -6.63E-04

Step                       =       0.039088640729
Energy (E)                 =   -7146.262183689099
Entropy (-TS)              =      -0.124020758456
Free energy (A=E-TS)       =   -7146.386204447536
Est. 0K Energy 0.5*(E+A)   =   -7146.324194068318
Residual Non-orthogonality =       0.000000000000
Residual N_electrons       =      -0.000000000019

Spin          Integrated_Ne            Fermi_level     Delta_Fermi_level
   1       497.000000011702        -0.048789515650             -3.99E-04
   2       496.999999988693        -0.048789515650             -3.99E-04

                           Spin 1           |                 Spin 2           |
     Orb |    H-eigenvalues     Occupancies |    H-eigenvalues     Occupancies |
       1 |    -3.1541234885    1.0000000000 |    -3.1541234880    1.0000000000 | 
                          ------                             ------
     497 |    -0.0516105796    0.6830139383 |    -0.0516105795    0.6830139301 | 
                 - Gap at zero temperature - |     - Gap at zero temperature -
     498 |    -0.0496977598    0.5614744075 |    -0.0496977596    0.5614743982 | 
     499 |    -0.0496290639    0.5568665774 |    -0.0496290638    0.5568665680 | 
     500 |    -0.0490284743    0.5162504112 |    -0.0490284742    0.5162504017 | 
     501 |    -0.0489763001    0.5127040371 |    -0.0489762999    0.5127040275 | 
                  Finite temp. Fermi level   |      Finite temp. Fermi level  
     502 |    -0.0457311308    0.3031724169 |    -0.0457311307    0.3031724087 | 
     503 |    -0.0452631354    0.2769611914 |    -0.0452631353    0.2769611837 | 
     504 |    -0.0439283648    0.2103530999 |    -0.0439283656    0.2103531341 | 
     505 |    -0.0426428913    0.1580782901 |    -0.0426428915    0.1580782957 | 
     506 |    -0.0423301731    0.1470795946 |    -0.0423301733    0.1470795999 | 
                          ------                             ------
     719 |     0.9816398397    0.0000000000 |     0.9816398394    0.0000000000 | 

                            |  Abs_value |  Threshold | Converged
     Delta_Free_energy/atom |   1.18E-05 |   1.00E-06 |        No
     Delta_Energy/atom      |   8.11E-06 |   1.00E-04 |       Yes
     Delta_Entropy/atom     |   3.73E-06 |   1.00E-04 |       Yes
     Commutator             |   6.82E-05 |   1.00E-05 |        No
     Delta_Fermi_level      |   3.99E-04 |   1.00E-03 |       Yes

  Line search of the free energy minimum:
  Step_type        Step             Free_energy   Predicted_free_energy
.   Initial    0.000000    -7146.38620444753633

Performing  Pulay mixing of Hamiltonian with coefficients:
                        Spin 1               Spin 2
                0.240674878333       0.240674875069
               -0.377765319253      -0.377765315642
               -0.318663981659      -0.318663978336
                0.806912584613       0.806912567244
                0.185139693587       0.185139681443
               -1.471501345462      -1.471501323829
                0.783574687142       0.783574692831
                1.151628802699       1.151628801219
Lambda-->       0.006986025644       0.006986025630     ... done

.    Trial1    0.039089    -7146.38667135101423

Performing  Pulay mixing of Hamiltonian with coefficients:
                        Spin 1               Spin 2
                0.240674878333       0.240674875069
               -0.377765319253      -0.377765315642
               -0.318663981659      -0.318663978336
                0.806912584613       0.806912567244
                0.185139693587       0.185139681443
               -1.471501345462      -1.471501323829
                0.783574687142       0.783574692831
                1.151628802699       1.151628801219
Lambda-->       0.006986025644       0.006986025630     ... done

.    Trial2    0.406124    -7146.36874807063850

Performing  Pulay mixing of Hamiltonian with coefficients:
                        Spin 1               Spin 2
                0.240674878333       0.240674875069
               -0.377765319253      -0.377765315642
               -0.318663981659      -0.318663978336
                0.806912584613       0.806912567244
                0.185139693587       0.185139681443
               -1.471501345462      -1.471501323829
                0.783574687142       0.783574692831
                1.151628802699       1.151628801219
Lambda-->       0.006986025644       0.006986025630     ... done

. Quadratic    0.059453    -7146.38665053265959    -7146.38673341088179

Performing  Pulay mixing of Hamiltonian with coefficients:
                        Spin 1               Spin 2
                0.240674878333       0.240674875069
               -0.377765319253      -0.377765315642
               -0.318663981659      -0.318663978336
                0.806912584613       0.806912567244
                0.185139693587       0.185139681443
               -1.471501345462      -1.471501323829
                0.783574687142       0.783574692831
                1.151628802699       1.151628801220
Lambda-->       0.006986025644       0.006986025630     ... done

.     Cubic    0.046777    -7146.38667663245269    -7146.38668384663379

--------------------------------------------------------------------------------
  Iter                              Commutator    Free_energy(A=E-TS)     DeltaA
#    9                          0.000036137821   -7146.38667663245269  -4.72E-04

Step                       =       0.046777361675
Energy (E)                 =   -7146.262317621953
Entropy (-TS)              =      -0.124359010510
Free energy (A=E-TS)       =   -7146.386676632453
Est. 0K Energy 0.5*(E+A)   =   -7146.324497127203
Residual Non-orthogonality =       0.000000000000
Residual N_electrons       =      -0.000000000011

Spin          Integrated_Ne            Fermi_level     Delta_Fermi_level
   1       496.999999895717        -0.049336462975             -5.47E-04
   2       497.000000104505        -0.049336462975             -5.47E-04

                           Spin 1           |                 Spin 2           |
     Orb |    H-eigenvalues     Occupancies |    H-eigenvalues     Occupancies |
       1 |    -3.1526529541    1.0000000000 |    -3.1526529540    1.0000000000 | 
                          ------                             ------
     497 |    -0.0521679362    0.6836268816 |    -0.0521679363    0.6836268863 | 
                 - Gap at zero temperature - |     - Gap at zero temperature -
     498 |    -0.0502217861    0.5599380990 |    -0.0502217862    0.5599381042 | 
     499 |    -0.0501755058    0.5568326376 |    -0.0501755068    0.5568327038 | 
     500 |    -0.0496068194    0.5183838028 |    -0.0496068194    0.5183838081 | 
     501 |    -0.0495042324    0.5114112151 |    -0.0495042325    0.5114112204 | 
                  Finite temp. Fermi level   |      Finite temp. Fermi level  
     502 |    -0.0462488774    0.3014963850 |    -0.0462488775    0.3014963894 | 
     503 |    -0.0457865576    0.2756810823 |    -0.0457865586    0.2756811358 | 
     504 |    -0.0445204448    0.2124003417 |    -0.0445204448    0.2124003451 | 
     505 |    -0.0431913291    0.1581322765 |    -0.0431913295    0.1581322901 | 
     506 |    -0.0428974013    0.1477732571 |    -0.0428974017    0.1477732699 | 
                          ------                             ------
     719 |     0.9767963676    0.0000000000 |     0.9767963671    0.0000000000 | 

                            |  Abs_value |  Threshold | Converged
     Delta_Free_energy/atom |   8.43E-06 |   1.00E-06 |        No
     Delta_Energy/atom      |   2.39E-06 |   1.00E-04 |       Yes
     Delta_Entropy/atom     |   6.04E-06 |   1.00E-04 |       Yes
     Commutator             |   3.61E-05 |   1.00E-05 |        No
     Delta_Fermi_level      |   5.47E-04 |   1.00E-03 |       Yes

  Line search of the free energy minimum:
  Step_type        Step             Free_energy   Predicted_free_energy
.   Initial    0.000000    -7146.38667663245269

Performing  Pulay mixing of Hamiltonian with coefficients:
                        Spin 1               Spin 2
                0.162985795489       0.162985795276
               -0.280556949780      -0.280556949003
               -0.256958747554      -0.256958746909
                0.696871357402       0.696871356803
                0.433925057254       0.433925052837
               -1.110132000308      -1.110132002459
               -0.191149720677      -0.191149713508
                0.390856719109       0.390856720524
                1.154158489066       1.154158486439
Lambda-->       0.002044400861       0.002044400872     ... done

.    Trial1    0.046777    -7146.38670556316447

Performing  Pulay mixing of Hamiltonian with coefficients:
                        Spin 1               Spin 2
                0.162985795489       0.162985795276
               -0.280556949780      -0.280556949003
               -0.256958747554      -0.256958746909
                0.696871357402       0.696871356804
                0.433925057254       0.433925052837
               -1.110132000308      -1.110132002459
               -0.191149720677      -0.191149713508
                0.390856719109       0.390856720524
                1.154158489066       1.154158486439
Lambda-->       0.002044400861       0.002044400872     ... done

.    Trial2    0.410876    -7146.38541442574297

Performing  Pulay mixing of Hamiltonian with coefficients:
                        Spin 1               Spin 2
                0.162985795489       0.162985795276
               -0.280556949780      -0.280556949003
               -0.256958747554      -0.256958746909
                0.696871357402       0.696871356803
                0.433925057254       0.433925052837
               -1.110132000308      -1.110132002459
               -0.191149720677      -0.191149713508
                0.390856719109       0.390856720524
                1.154158489066       1.154158486439
Lambda-->       0.002044400861       0.002044400872     ... done

. Quadratic    0.053898    -7146.38671609932135    -7146.38670607707718

--------------------------------------------------------------------------------
  Iter                              Commutator    Free_energy(A=E-TS)     DeltaA
#   10                          0.000030733765   -7146.38671609932135  -3.95E-05

Step                       =       0.053897911020
Energy (E)                 =   -7146.262238059785
Entropy (-TS)              =      -0.124478039534
Free energy (A=E-TS)       =   -7146.386716099321
Est. 0K Energy 0.5*(E+A)   =   -7146.324477079554
Residual Non-orthogonality =       0.000000000000
Residual N_electrons       =       0.000000000003

Spin          Integrated_Ne            Fermi_level     Delta_Fermi_level
   1       496.999999952841        -0.049761667234             -4.25E-04
   2       497.000000047099        -0.049761667234             -4.25E-04

                           Spin 1           |                 Spin 2           |
     Orb |    H-eigenvalues     Occupancies |    H-eigenvalues     Occupancies |
       1 |    -3.1524059940    1.0000000000 |    -3.1524059937    1.0000000000 | 
                          ------                             ------
     497 |    -0.0526175786    0.6850633941 |    -0.0526175784    0.6850633825 | 
                 - Gap at zero temperature - |     - Gap at zero temperature -
     498 |    -0.0506444267    0.5597661984 |    -0.0506444265    0.5597661851 | 
     499 |    -0.0506172670    0.5579441513 |    -0.0506172668    0.5579441381 | 
     500 |    -0.0500211480    0.5176449081 |    -0.0500211478    0.5176448947 | 
     501 |    -0.0499283583    0.5113378966 |    -0.0499283590    0.5113379410 | 
                  Finite temp. Fermi level   |      Finite temp. Fermi level  
     502 |    -0.0466582794    0.3005915803 |    -0.0466582800    0.3005916177 | 
     503 |    -0.0461922241    0.2746207363 |    -0.0461922247    0.2746207716 | 
     504 |    -0.0449451068    0.2123756606 |    -0.0449451066    0.2123756515 | 
     505 |    -0.0436320984    0.1586969510 |    -0.0436320985    0.1586969526 | 
     506 |    -0.0433248907    0.1478515839 |    -0.0433248908    0.1478515854 | 
                          ------                             ------
     719 |     0.9740236113    0.0000000000 |     0.9740236109    0.0000000000 | 

                            |  Abs_value |  Threshold | Converged
     Delta_Free_energy/atom |   7.05E-07 |   1.00E-06 |       Yes
     Delta_Energy/atom      |   1.42E-06 |   1.00E-04 |       Yes
     Delta_Entropy/atom     |   2.13E-06 |   1.00E-04 |       Yes
     Commutator             |   3.07E-05 |   1.00E-05 |        No
     Delta_Fermi_level      |   4.25E-04 |   1.00E-03 |       Yes
Finished EDFT density kernel iterations (  10)


Writing density kernel to file "Pd_55.dkn" ... done

Writing Hamiltonian to file "Pd_55.ham" ... done


>>> Density kernel optimised for the current NGWF basis:
     ~~~~~~~~~~~~~~~~~~~~~~~~~~~~~~~~~~~~~~~~~~~~~~~~~~~~~~~~~~~
     Total free energy           =  -7.14638671609932E+03  Eh
     [H,K] commutator            =   3.0734E-05
     ~~~~~~~~~~~~~~~~~~~~~~~~~~~~~~~~~~~~~~~~~~~~~~~~~~~~~~~~~~~


################################################################################
########################### NGWF CG iteration  002 #############################
################################################################################
****** Reciprocal space K.E. preconditioning with k_zero =  3.0000 a0^-1 *******

>>> Checking for convergence of NGWFs:   NOT CONVERGED
  ========================================================================
         NGWF RMS gradient =  1.1959E-04 >  2.0000E-06  | above tolerance
  ========================================================================

>>> Improving NGWFs using line search:
============ Calculation of NGWF S^-1 using Hotelling algorithm ================ 
         Iteration  |  Frobenius norm and Maximum abs value    (of I-S*S_n^-1)   
               1       0.27003521E+00     0.82889006E-02
               2       0.12489923E-02     0.29642595E-04
               3       0.10336511E-06     0.27161542E-08
               4       0.37417044E-12     0.35527137E-13
================================================================================
    Initial Ne1:     496.99593152
    Initial Ne2:     496.99593161
      Final Ne1:     496.99999995
      Final Ne2:     497.00000005
============ Calculation of NGWF S^-1 using Hotelling algorithm ================ 
         Iteration  |  Frobenius norm and Maximum abs value    (of I-S*S_n^-1)   
               1       0.48042444E+00     0.14680884E-01
               2       0.35154624E-02     0.86290448E-04
               3       0.79035339E-06     0.21002974E-07
               4       0.38797524E-12     0.35527137E-13
================================================================================
------------------------------- NGWF line search -------------------------------
RMS gradient                =       0.00011958938496
Trial step length           =               0.387993
Gradient along search dir.  =         -0.31111811479
Functional at step 0        =   -7146.38671609932135
Functional at step 1        =   -7146.48564695865480
Functional predicted        =   -7146.55396579365788
Selected quadratic step     =               1.075152
Conjugate gradients coeff.  =               0.253001
--------------------------- NGWF line search finished --------------------------
                                               
Writing NGWFs to file "Pd_55.tightbox_ngwfs"....  done

>>> Optimising kernel for current NGWFs:

--------------------------- Ensemble-DFT optimisation --------------------------
Running ScaLAPACK on   30 processor(s).

--------------------------------------------------------------------------------
  Iter                              Commutator    Free_energy(A=E-TS)     DeltaA
#    0                          0.000175300621   -7146.55415670598632  -1.67E-01

Step                       =       0.381966011250
Energy (E)                 =   -7146.429678666450
Entropy (-TS)              =      -0.124478039534
Free energy (A=E-TS)       =   -7146.554156705986
Est. 0K Energy 0.5*(E+A)   =   -7146.491917686219
Residual Non-orthogonality =       0.000000000000
Residual N_electrons       =       0.000000000003

Spin          Integrated_Ne            Fermi_level     Delta_Fermi_level
   1       496.999999952841        -0.049761667234              9.00E+99
   2       497.000000047099        -0.049761667234              9.00E+99

                           Spin 1           |                 Spin 2           |
     Orb |    H-eigenvalues     Occupancies |    H-eigenvalues     Occupancies |
       1 |    -3.1524059940    1.0000000000 |    -3.1524059937    1.0000000000 | 
                          ------                             ------
     497 |    -0.0526175786    0.6850633941 |    -0.0526175784    0.6850633825 | 
                 - Gap at zero temperature - |     - Gap at zero temperature -
     498 |    -0.0506444267    0.5597661984 |    -0.0506444265    0.5597661851 | 
     499 |    -0.0506172670    0.5579441513 |    -0.0506172668    0.5579441381 | 
     500 |    -0.0500211480    0.5176449081 |    -0.0500211478    0.5176448947 | 
     501 |    -0.0499283583    0.5113378966 |    -0.0499283590    0.5113379410 | 
                  Finite temp. Fermi level   |      Finite temp. Fermi level  
     502 |    -0.0466582794    0.3005915803 |    -0.0466582800    0.3005916177 | 
     503 |    -0.0461922241    0.2746207363 |    -0.0461922247    0.2746207716 | 
     504 |    -0.0449451068    0.2123756606 |    -0.0449451066    0.2123756515 | 
     505 |    -0.0436320984    0.1586969510 |    -0.0436320985    0.1586969526 | 
     506 |    -0.0433248907    0.1478515839 |    -0.0433248908    0.1478515854 | 
                          ------                             ------
     719 |     0.9740236113    0.0000000000 |     0.9740236109    0.0000000000 | 

                            |  Abs_value |  Threshold | Converged
     Delta_Free_energy/atom |   2.99E-03 |   1.00E-06 |        No
     Delta_Energy/atom      |   2.99E-03 |   1.00E-04 |        No
     Delta_Entropy/atom     |     n.a.   |   1.00E-03 |      n.a.
     Commutator             |   1.75E-04 |   1.00E-05 |        No
     Delta_Fermi_level      |     n.a.   |   1.00E-03 |      n.a.

  Line search of the free energy minimum:
  Step_type        Step             Free_energy   Predicted_free_energy
.   Initial    0.000000    -7146.55415670598632

Performing  Pulay mixing of Hamiltonian with coefficients:
                        Spin 1               Spin 2
                1.000000000000       1.000000000000
Lambda-->       0.205376392662       0.205376392323     ... done

.    Trial1    0.381966    -7146.39016346922199

Performing  Pulay mixing of Hamiltonian with coefficients:
                        Spin 1               Spin 2
                1.000000000000       1.000000000000
Lambda-->       0.205376392662       0.205376392323     ... done

.    Trial2    0.145898    -7146.53350654756377

Performing  Pulay mixing of Hamiltonian with coefficients:
                        Spin 1               Spin 2
                1.000000000000       1.000000000000
Lambda-->       0.205376392662       0.205376392323     ... done

. Quadratic    0.014901    -7146.54658523512808    -7146.55442740283706

Performing  Pulay mixing of Hamiltonian with coefficients:
                        Spin 1               Spin 2
                1.000000000000       1.000000000000
Lambda-->       0.205376392662       0.205376392323     ... done

.     Cubic    0.181287    -7146.52208624506693    -7146.53476754913663

Performing  Pulay mixing of Hamiltonian with coefficients:
                        Spin 1               Spin 2
                1.000000000000       1.000000000000
Lambda-->       0.205376392662       0.205376392323     ... done

.   Quartic    0.091317    -7146.54446149639443    -7146.53800609729205

Performing  Pulay mixing of Hamiltonian with coefficients:
                        Spin 1               Spin 2
                1.000000000000       1.000000000000
Lambda-->       0.205376392662       0.205376392323     ... done

.    Trial6    0.000149    -7146.54526276898378

Performing  Pulay mixing of Hamiltonian with coefficients:
                        Spin 1               Spin 2
                1.000000000000       1.000000000000
Lambda-->       0.205376392662       0.205376392323     ... done

.  NoMinFnd    0.014901    -7146.54658523513172

--------------------------------------------------------------------------------
  Iter                              Commutator    Free_energy(A=E-TS)     DeltaA
#    1                          0.000149432574   -7146.54658523513172   7.57E-03

Step                       =       0.014900936272
Energy (E)                 =   -7146.422077957099
Entropy (-TS)              =      -0.124507278034
Free energy (A=E-TS)       =   -7146.546585235132
Est. 0K Energy 0.5*(E+A)   =   -7146.484331596115
Residual Non-orthogonality =       0.000000000000
Residual N_electrons       =      -0.000000000001

Spin          Integrated_Ne            Fermi_level     Delta_Fermi_level
   1       496.999999926357        -0.049535876744              2.26E-04
   2       497.000000073666        -0.049535876744              2.26E-04

                           Spin 1           |                 Spin 2           |
     Orb |    H-eigenvalues     Occupancies |    H-eigenvalues     Occupancies |
       1 |    -3.1517663541    1.0000000000 |    -3.1517663536    1.0000000000 | 
                          ------                             ------
     497 |    -0.0524025169    0.6856929368 |    -0.0524025171    0.6856929444 | 
                 - Gap at zero temperature - |     - Gap at zero temperature -
     498 |    -0.0504133505    0.5594117238 |    -0.0504133507    0.5594117320 | 
     499 |    -0.0504012739    0.5586016031 |    -0.0504012731    0.5586015515 | 
     500 |    -0.0498047817    0.5182851987 |    -0.0498047818    0.5182852069 | 
     501 |    -0.0497016631    0.5112763794 |    -0.0497016641    0.5112764481 | 
                  Finite temp. Fermi level   |      Finite temp. Fermi level  
     502 |    -0.0463915742    0.2982561146 |    -0.0463915752    0.2982561717 | 
     503 |    -0.0459104528    0.2715966440 |    -0.0459104538    0.2715966978 | 
     504 |    -0.0447386719    0.2132580112 |    -0.0447386720    0.2132580160 | 
     505 |    -0.0433982822    0.1584055874 |    -0.0433982827    0.1584056033 | 
     506 |    -0.0431052699    0.1480632318 |    -0.0431052697    0.1480632260 | 
                          ------                             ------
     719 |     0.9707218937    0.0000000000 |     0.9707218933    0.0000000000 | 

                            |  Abs_value |  Threshold | Converged
     Delta_Free_energy/atom |   1.35E-04 |   1.00E-06 |        No
     Delta_Energy/atom      |   1.36E-04 |   1.00E-04 |        No
     Delta_Entropy/atom     |   5.22E-07 |   1.00E-04 |       Yes
     Commutator             |   1.49E-04 |   1.00E-05 |        No
     Delta_Fermi_level      |   2.26E-04 |   1.00E-03 |       Yes

  Line search of the free energy minimum:
  Step_type        Step             Free_energy   Predicted_free_energy
.   Initial    0.000000    -7146.54658523513172

Performing  Pulay mixing of Hamiltonian with coefficients:
                        Spin 1               Spin 2
                1.000000000000       1.000000000000
Lambda-->       0.148972926287       0.148972925763     ... done

.    Trial1    0.014901    -7146.54727797479336

Performing  Pulay mixing of Hamiltonian with coefficients:
                        Spin 1               Spin 2
                1.000000000000       1.000000000000
Lambda-->       0.148972926287       0.148972925763     ... done

.    Trial2    0.391175    -7146.50783348250025

Performing  Pulay mixing of Hamiltonian with coefficients:
                        Spin 1               Spin 2
                1.000000000000       1.000000000000
Lambda-->       0.148972926287       0.148972925763     ... done

. Quadratic    0.067541    -7146.54840058020181    -7146.54834986958031

--------------------------------------------------------------------------------
  Iter                              Commutator    Free_energy(A=E-TS)     DeltaA
#    2                          0.000122783281   -7146.54840058020181  -1.82E-03

Step                       =       0.067540880727
Energy (E)                 =   -7146.423710478684
Entropy (-TS)              =      -0.124690101483
Free energy (A=E-TS)       =   -7146.548400580202
Est. 0K Energy 0.5*(E+A)   =   -7146.486055529444
Residual Non-orthogonality =       0.000000000000
Residual N_electrons       =       0.000000000034

Spin          Integrated_Ne            Fermi_level     Delta_Fermi_level
   1       496.999999897391        -0.048678664798              8.57E-04
   2       497.000000101918        -0.048678664798              8.57E-04

                           Spin 1           |                 Spin 2           |
     Orb |    H-eigenvalues     Occupancies |    H-eigenvalues     Occupancies |
       1 |    -3.1505527928    1.0000000000 |    -3.1505527928    1.0000000000 | 
                          ------                             ------
     497 |    -0.0515630012    0.6867298208 |    -0.0515630012    0.6867298208 | 
                 - Gap at zero temperature - |     - Gap at zero temperature -
     498 |    -0.0495637941    0.5599251052 |    -0.0495637932    0.5599250452 | 
     499 |    -0.0495335008    0.5578928871 |    -0.0495335008    0.5578928868 | 
     500 |    -0.0489927424    0.5213534126 |    -0.0489927424    0.5213534121 | 
     501 |    -0.0488286623    0.5102027766 |    -0.0488286632    0.5102028367 | 
                  Finite temp. Fermi level   |      Finite temp. Fermi level  
     502 |    -0.0454228489    0.2919441307 |    -0.0454228498    0.2919441799 | 
     503 |    -0.0449004756    0.2634512966 |    -0.0449004764    0.2634513427 | 
     504 |    -0.0439470184    0.2162664216 |    -0.0439470184    0.2162664207 | 
     505 |    -0.0425229684    0.1577500161 |    -0.0425229686    0.1577500209 | 
     506 |    -0.0422631796    0.1485830328 |    -0.0422631797    0.1485830373 | 
                          ------                             ------
     719 |     0.9692681503    0.0000000000 |     0.9692681499    0.0000000000 | 

                            |  Abs_value |  Threshold | Converged
     Delta_Free_energy/atom |   3.24E-05 |   1.00E-06 |        No
     Delta_Energy/atom      |   2.92E-05 |   1.00E-04 |       Yes
     Delta_Entropy/atom     |   3.26E-06 |   1.00E-04 |       Yes
     Commutator             |   1.23E-04 |   1.00E-05 |        No
     Delta_Fermi_level      |   8.57E-04 |   1.00E-03 |       Yes

  Line search of the free energy minimum:
  Step_type        Step             Free_energy   Predicted_free_energy
.   Initial    0.000000    -7146.54840058020181

Performing  Pulay mixing of Hamiltonian with coefficients:
                        Spin 1               Spin 2
               -0.070352423238      -0.070352418855
                1.070352423238       1.070352418855
Lambda-->       0.074727991403       0.074727991258     ... done

.    Trial1    0.067541    -7146.54949127811324

Performing  Pulay mixing of Hamiltonian with coefficients:
                        Spin 1               Spin 2
               -0.070352423238      -0.070352418855
                1.070352423238       1.070352418855
Lambda-->       0.074727991403       0.074727991258     ... done

.    Trial2    0.423709    -7146.49708796438426

Performing  Pulay mixing of Hamiltonian with coefficients:
                        Spin 1               Spin 2
               -0.070352423238      -0.070352418855
                1.070352423238       1.070352418855
Lambda-->       0.074727991403       0.074727991258     ... done

. Quadratic    0.054723    -7146.54956779817257    -7146.54955458907261

--------------------------------------------------------------------------------
  Iter                              Commutator    Free_energy(A=E-TS)     DeltaA
#    3                          0.000106713371   -7146.54956779817257  -1.17E-03

Step                       =       0.054723273931
Energy (E)                 =   -7146.424620815174
Entropy (-TS)              =      -0.124946982953
Free energy (A=E-TS)       =   -7146.549567798173
Est. 0K Energy 0.5*(E+A)   =   -7146.487094306673
Residual Non-orthogonality =       0.000000000000
Residual N_electrons       =       0.000000000046

Spin          Integrated_Ne            Fermi_level     Delta_Fermi_level
   1       496.999999943678        -0.048335260082              3.43E-04
   2       497.000000055363        -0.048335260082              3.43E-04

                           Spin 1           |                 Spin 2           |
     Orb |    H-eigenvalues     Occupancies |    H-eigenvalues     Occupancies |
       1 |    -3.1511196523    1.0000000000 |    -3.1511196524    1.0000000000 | 
                          ------                             ------
     497 |    -0.0511743376    0.6840742469 |    -0.0511743374    0.6840742374 | 
                 - Gap at zero temperature - |     - Gap at zero temperature -
     498 |    -0.0491883427    0.5577752005 |    -0.0491883425    0.5577751909 | 
     499 |    -0.0491667812    0.5563274957 |    -0.0491667811    0.5563274861 | 
     500 |    -0.0486706079    0.5227975858 |    -0.0486706078    0.5227975765 | 
     501 |    -0.0484511874    0.5078857731 |    -0.0484511873    0.5078857639 | 
                  Finite temp. Fermi level   |      Finite temp. Fermi level  
     502 |    -0.0451315040    0.2948810977 |    -0.0451315047    0.2948811411 | 
     503 |    -0.0446548619    0.2686473333 |    -0.0446548627    0.2686473746 | 
     504 |    -0.0436044110    0.2163031962 |    -0.0436044109    0.2163031921 | 
     505 |    -0.0422116204    0.1589124808 |    -0.0422116204    0.1589124805 | 
     506 |    -0.0419145788    0.1484042484 |    -0.0419145788    0.1484042482 | 
                          ------                             ------
     719 |     0.9671503443    0.0000000000 |     0.9671503439    0.0000000000 | 

                            |  Abs_value |  Threshold | Converged
     Delta_Free_energy/atom |   2.08E-05 |   1.00E-06 |        No
     Delta_Energy/atom      |   1.63E-05 |   1.00E-04 |       Yes
     Delta_Entropy/atom     |   4.59E-06 |   1.00E-04 |       Yes
     Commutator             |   1.07E-04 |   1.00E-05 |        No
     Delta_Fermi_level      |   3.43E-04 |   1.00E-03 |       Yes

  Line search of the free energy minimum:
  Step_type        Step             Free_energy   Predicted_free_energy
.   Initial    0.000000    -7146.54956779817257

Performing  Pulay mixing of Hamiltonian with coefficients:
                        Spin 1               Spin 2
               -1.333196734339      -1.333196739059
               -0.140321653865      -0.140321655820
                2.473518388205       2.473518394879
Lambda-->       0.032749922102       0.032749922054     ... done

.    Trial1    0.054723    -7146.55141026086403

Performing  Pulay mixing of Hamiltonian with coefficients:
                        Spin 1               Spin 2
               -1.333196734339      -1.333196739059
               -0.140321653865      -0.140321655820
                2.473518388205       2.473518394879
Lambda-->       0.032749922102       0.032749922054     ... done

.    Trial2    0.415787    -7146.51488552989395

Performing  Pulay mixing of Hamiltonian with coefficients:
                        Spin 1               Spin 2
               -1.333196734339      -1.333196739059
               -0.140321653865      -0.140321655820
                2.473518388205       2.473518394879
Lambda-->       0.032749922102       0.032749922054     ... done

. Quadratic    0.079276    -7146.55093616045633    -7146.55160574591719

Performing  Pulay mixing of Hamiltonian with coefficients:
                        Spin 1               Spin 2
               -1.333196734339      -1.333196739059
               -0.140321653865      -0.140321655820
                2.473518388205       2.473518394879
Lambda-->       0.032749922102       0.032749922054     ... done

.     Cubic    0.051397    -7146.55145167470164    -7146.55141738993007

--------------------------------------------------------------------------------
  Iter                              Commutator    Free_energy(A=E-TS)     DeltaA
#    4                          0.000070935256   -7146.55145167470164  -1.88E-03

Step                       =       0.051396713646
Energy (E)                 =   -7146.425970358217
Entropy (-TS)              =      -0.125481316481
Free energy (A=E-TS)       =   -7146.551451674702
Est. 0K Energy 0.5*(E+A)   =   -7146.488711016460
Residual Non-orthogonality =       0.000000000000
Residual N_electrons       =       0.000000000004

Spin          Integrated_Ne            Fermi_level     Delta_Fermi_level
   1       497.000000018578        -0.046659969677              1.68E-03
   2       496.999999981335        -0.046659969677              1.68E-03

                           Spin 1           |                 Spin 2           |
     Orb |    H-eigenvalues     Occupancies |    H-eigenvalues     Occupancies |
       1 |    -3.1498954104    1.0000000000 |    -3.1498954098    1.0000000000 | 
                          ------                             ------
     497 |    -0.0494367875    0.6804014597 |    -0.0494367869    0.6804014248 | 
                 - Gap at zero temperature - |     - Gap at zero temperature -
     498 |    -0.0475233890    0.5584688960 |    -0.0475233884    0.5584688572 | 
     499 |    -0.0474031161    0.5503839823 |    -0.0474031156    0.5503839435 | 
     500 |    -0.0470536994    0.5267594740 |    -0.0470536997    0.5267594932 | 
     501 |    -0.0466897566    0.5020263647 |    -0.0466897569    0.5020263841 | 
                  Finite temp. Fermi level   |      Finite temp. Fermi level  
     502 |    -0.0433316832    0.2878844584 |    -0.0433316844    0.2878845233 | 
     503 |    -0.0429210423    0.2655296630 |    -0.0429210426    0.2655296794 | 
     504 |    -0.0420528753    0.2220662791 |    -0.0420528747    0.2220662535 | 
     505 |    -0.0405648615    0.1599529468 |    -0.0405648617    0.1599529532 | 
     506 |    -0.0402274331    0.1479970073 |    -0.0402274333    0.1479970135 | 
                          ------                             ------
     719 |     0.9608677095    0.0000000000 |     0.9608677094    0.0000000000 | 

                            |  Abs_value |  Threshold | Converged
     Delta_Free_energy/atom |   3.36E-05 |   1.00E-06 |        No
     Delta_Energy/atom      |   2.41E-05 |   1.00E-04 |       Yes
     Delta_Entropy/atom     |   9.54E-06 |   1.00E-04 |       Yes
     Commutator             |   7.09E-05 |   1.00E-05 |        No
     Delta_Fermi_level      |   1.68E-03 |   1.00E-03 |        No

  Line search of the free energy minimum:
  Step_type        Step             Free_energy   Predicted_free_energy
.   Initial    0.000000    -7146.55145167470164

Performing  Pulay mixing of Hamiltonian with coefficients:
                        Spin 1               Spin 2
               -0.706147631317      -0.706147636557
               -0.309526379078      -0.309526384176
                1.521397185388       1.521397192106
                0.494276825007       0.494276828627
Lambda-->       0.028837235865       0.028837235737     ... done

.    Trial1    0.051397    -7146.55175682574736

Performing  Pulay mixing of Hamiltonian with coefficients:
                        Spin 1               Spin 2
               -0.706147631317      -0.706147636557
               -0.309526379078      -0.309526384176
                1.521397185388       1.521397192106
                0.494276825007       0.494276828627
Lambda-->       0.028837235865       0.028837235737     ... done

.    Trial2    0.413731    -7146.53773234531582

Performing  Pulay mixing of Hamiltonian with coefficients:
                        Spin 1               Spin 2
               -0.706147631317      -0.706147636557
               -0.309526379078      -0.309526384176
                1.521397185388       1.521397192106
                0.494276825007       0.494276828627
Lambda-->       0.028837235865       0.028837235737     ... done

. Quadratic    0.053210    -7146.55175362957743    -7146.55175718045302

Performing  Pulay mixing of Hamiltonian with coefficients:
                        Spin 1               Spin 2
               -0.706147631317      -0.706147636557
               -0.309526379078      -0.309526384176
                1.521397185388       1.521397192106
                0.494276825007       0.494276828627
Lambda-->       0.028837235865       0.028837235737     ... done

.     Cubic    0.046022    -7146.55176243223286    -7146.55176089154156

--------------------------------------------------------------------------------
  Iter                              Commutator    Free_energy(A=E-TS)     DeltaA
#    5                          0.000059712854   -7146.55176243223286  -3.11E-04

Step                       =       0.046022003822
Energy (E)                 =   -7146.426198612817
Entropy (-TS)              =      -0.125563819426
Free energy (A=E-TS)       =   -7146.551762432233
Est. 0K Energy 0.5*(E+A)   =   -7146.488980522525
Residual Non-orthogonality =       0.000000000000
Residual N_electrons       =      -0.000000000009

Spin          Integrated_Ne            Fermi_level     Delta_Fermi_level
   1       496.999999976862        -0.046537475768              1.22E-04
   2       497.000000023341        -0.046537475768              1.22E-04

                           Spin 1           |                 Spin 2           |
     Orb |    H-eigenvalues     Occupancies |    H-eigenvalues     Occupancies |
       1 |    -3.1498354393    1.0000000000 |    -3.1498354393    1.0000000000 | 
                          ------                             ------
     497 |    -0.0493027664    0.6797189741 |    -0.0493027663    0.6797189704 | 
                 - Gap at zero temperature - |     - Gap at zero temperature -
     498 |    -0.0474073753    0.5589036665 |    -0.0474073752    0.5589036630 | 
     499 |    -0.0472908469    0.5510723941 |    -0.0472908459    0.5510723330 | 
     500 |    -0.0469428771    0.5275511412 |    -0.0469428770    0.5275511379 | 
     501 |    -0.0465701073    0.5022198752 |    -0.0465701072    0.5022198721 | 
                  Finite temp. Fermi level   |      Finite temp. Fermi level  
     502 |    -0.0432280987    0.2889404805 |    -0.0432280995    0.2889405269 | 
     503 |    -0.0427838671    0.2647512705 |    -0.0427838679    0.2647513146 | 
     504 |    -0.0419393390    0.2224876543 |    -0.0419393390    0.2224876533 | 
     505 |    -0.0404565889    0.1604736129 |    -0.0404565891    0.1604736224 | 
     506 |    -0.0401090723    0.1481388782 |    -0.0401090720    0.1481388666 | 
                          ------                             ------
     719 |     0.9598397767    0.0000000000 |     0.9598397762    0.0000000000 | 

                            |  Abs_value |  Threshold | Converged
     Delta_Free_energy/atom |   5.55E-06 |   1.00E-06 |        No
     Delta_Energy/atom      |   4.08E-06 |   1.00E-04 |       Yes
     Delta_Entropy/atom     |   1.47E-06 |   1.00E-04 |       Yes
     Commutator             |   5.97E-05 |   1.00E-05 |        No
     Delta_Fermi_level      |   1.22E-04 |   1.00E-03 |       Yes

  Line search of the free energy minimum:
  Step_type        Step             Free_energy   Predicted_free_energy
.   Initial    0.000000    -7146.55176243223286

Performing  Pulay mixing of Hamiltonian with coefficients:
                        Spin 1               Spin 2
                4.137291872203       4.137291918938
               -0.626122208213      -0.626122219297
               -6.181170473035      -6.181170541646
                0.050236273935       0.050236270371
                3.619764535110       3.619764571635
Lambda-->       0.018839569176       0.018839568697     ... done

.    Trial1    0.046022    -7146.55204088847950

Performing  Pulay mixing of Hamiltonian with coefficients:
                        Spin 1               Spin 2
                4.137291872203       4.137291918939
               -0.626122208213      -0.626122219297
               -6.181170473035      -6.181170541647
                0.050236273935       0.050236270371
                3.619764535110       3.619764571635
Lambda-->       0.018839569176       0.018839568697     ... done

.    Trial2    0.410409    -7146.53045433764964

Performing  Pulay mixing of Hamiltonian with coefficients:
                        Spin 1               Spin 2
                4.137291872203       4.137291918939
               -0.626122208213      -0.626122219297
               -6.181170473035      -6.181170541647
                0.050236273935       0.050236270371
                3.619764535110       3.619764571635
Lambda-->       0.018839569176       0.018839568697     ... done

. Quadratic    0.042027    -7146.55204394096290    -7146.55204342727120

--------------------------------------------------------------------------------
  Iter                              Commutator    Free_energy(A=E-TS)     DeltaA
#    6                          0.000046033416   -7146.55204394096290  -2.82E-04

Step                       =       0.042027206521
Energy (E)                 =   -7146.426461809732
Entropy (-TS)              =      -0.125582131213
Free energy (A=E-TS)       =   -7146.552043940963
Est. 0K Energy 0.5*(E+A)   =   -7146.489252875348
Residual Non-orthogonality =       0.000000000000
Residual N_electrons       =       0.000000000017

Spin          Integrated_Ne            Fermi_level     Delta_Fermi_level
   1       497.000000016806        -0.046513253501              2.42E-05
   2       496.999999982826        -0.046513253501              2.42E-05

                           Spin 1           |                 Spin 2           |
     Orb |    H-eigenvalues     Occupancies |    H-eigenvalues     Occupancies |
       1 |    -3.1501734427    1.0000000000 |    -3.1501734423    1.0000000000 | 
                          ------                             ------
     497 |    -0.0492102922    0.6756623092 |    -0.0492102928    0.6756623413 | 
                 - Gap at zero temperature - |     - Gap at zero temperature -
     498 |    -0.0473863037    0.5591150155 |    -0.0473863042    0.5591150517 | 
     499 |    -0.0472476306    0.5497933971 |    -0.0472476303    0.5497933770 | 
     500 |    -0.0469262456    0.5280659375 |    -0.0469262453    0.5280659172 | 
     501 |    -0.0465280471    0.5010063951 |    -0.0465280468    0.5010063748 | 
                  Finite temp. Fermi level   |      Finite temp. Fermi level  
     502 |    -0.0432004736    0.2887502782 |    -0.0432004742    0.2887503085 | 
     503 |    -0.0427964360    0.2667046709 |    -0.0427964357    0.2667046552 | 
     504 |    -0.0419508114    0.2241724177 |    -0.0419508111    0.2241724038 | 
     505 |    -0.0404448757    0.1609327252 |    -0.0404448758    0.1609327315 | 
     506 |    -0.0400842540    0.1481184127 |    -0.0400842542    0.1481184187 | 
                          ------                             ------
     719 |     0.9530448276    0.0000000000 |     0.9530448274    0.0000000000 | 

                            |  Abs_value |  Threshold | Converged
     Delta_Free_energy/atom |   5.03E-06 |   1.00E-06 |        No
     Delta_Energy/atom      |   4.70E-06 |   1.00E-04 |       Yes
     Delta_Entropy/atom     |   3.27E-07 |   1.00E-04 |       Yes
     Commutator             |   4.60E-05 |   1.00E-05 |        No
     Delta_Fermi_level      |   2.42E-05 |   1.00E-03 |       Yes

  Line search of the free energy minimum:
  Step_type        Step             Free_energy   Predicted_free_energy
.   Initial    0.000000    -7146.55204394096290

Performing  Pulay mixing of Hamiltonian with coefficients:
                        Spin 1               Spin 2
                1.878347088690       1.878347071557
               -0.354503346721      -0.354503343521
               -2.706555511593      -2.706555485515
               -0.033421831175      -0.033421833493
                1.239295714241       1.239295698679
                0.976837886558       0.976837892293
Lambda-->       0.014985100229       0.014985099712     ... done

.    Trial1    0.042027    -7146.55208948070594

Performing  Pulay mixing of Hamiltonian with coefficients:
                        Spin 1               Spin 2
                1.878347088690       1.878347071557
               -0.354503346721      -0.354503343521
               -2.706555511592      -2.706555485514
               -0.033421831175      -0.033421833493
                1.239295714241       1.239295698679
                0.976837886558       0.976837892293
Lambda-->       0.014985100229       0.014985099712     ... done

.    Trial2    0.407940    -7146.52462959120476

Performing  Pulay mixing of Hamiltonian with coefficients:
                        Spin 1               Spin 2
                1.878347088689       1.878347071557
               -0.354503346721      -0.354503343521
               -2.706555511592      -2.706555485514
               -0.033421831175      -0.033421833493
                1.239295714241       1.239295698679
                0.976837886558       0.976837892293
Lambda-->       0.014985100229       0.014985099712     ... done

. Quadratic    0.023917    -7146.55207276838064    -7146.55215068834605

Performing  Pulay mixing of Hamiltonian with coefficients:
                        Spin 1               Spin 2
                1.878347088689       1.878347071557
               -0.354503346721      -0.354503343521
               -2.706555511592      -2.706555485514
               -0.033421831175      -0.033421833493
                1.239295714241       1.239295698679
                0.976837886558       0.976837892293
Lambda-->       0.014985100229       0.014985099712     ... done

.     Cubic    0.047740    -7146.55206750363050    -7146.55209079399719

Performing  Pulay mixing of Hamiltonian with coefficients:
                        Spin 1               Spin 2
                1.878347088690       1.878347071557
               -0.354503346721      -0.354503343521
               -2.706555511593      -2.706555485515
               -0.033421831175      -0.033421833493
                1.239295714241       1.239295698679
                0.976837886558       0.976837892293
Lambda-->       0.014985100229       0.014985099712     ... done

.   Quartic    0.036679    -7146.55209821690642    -7146.55209542748707

--------------------------------------------------------------------------------
  Iter                              Commutator    Free_energy(A=E-TS)     DeltaA
#    7                          0.000042782287   -7146.55209821690642  -5.43E-05

Step                       =       0.036679065402
Energy (E)                 =   -7146.426461228778
Entropy (-TS)              =      -0.125636988099
Free energy (A=E-TS)       =   -7146.552098216906
Est. 0K Energy 0.5*(E+A)   =   -7146.489279722842
Residual Non-orthogonality =       0.000000000000
Residual N_electrons       =       0.000000000030

Spin          Integrated_Ne            Fermi_level     Delta_Fermi_level
   1       497.000000012163        -0.046536734317             -2.35E-05
   2       496.999999987196        -0.046536734317             -2.35E-05

                           Spin 1           |                 Spin 2           |
     Orb |    H-eigenvalues     Occupancies |    H-eigenvalues     Occupancies |
       1 |    -3.1504840821    1.0000000000 |    -3.1504840819    1.0000000000 | 
                          ------                             ------
     497 |    -0.0492139911    0.6744815521 |    -0.0492139911    0.6744815518 | 
                 - Gap at zero temperature - |     - Gap at zero temperature -
     498 |    -0.0474075089    0.5589623694 |    -0.0474075089    0.5589623690 | 
     499 |    -0.0472624461    0.5492096791 |    -0.0472624461    0.5492096787 | 
     500 |    -0.0469600603    0.5287666733 |    -0.0469600603    0.5287666729 | 
     501 |    -0.0465472945    0.5007183986 |    -0.0465472945    0.5007183982 | 
                  Finite temp. Fermi level   |      Finite temp. Fermi level  
     502 |    -0.0432267274    0.2889052682 |    -0.0432267274    0.2889052679 | 
     503 |    -0.0428416108    0.2678607813 |    -0.0428416108    0.2678607811 | 
     504 |    -0.0419858896    0.2247217582 |    -0.0419858896    0.2247217580 | 
     505 |    -0.0404759507    0.1612119677 |    -0.0404759507    0.1612119679 | 
     506 |    -0.0401046155    0.1480113409 |    -0.0401046155    0.1480113411 | 
                          ------                             ------
     719 |     0.9499075561    0.0000000000 |     0.9499075552    0.0000000000 | 

                            |  Abs_value |  Threshold | Converged
     Delta_Free_energy/atom |   9.69E-07 |   1.00E-06 |       Yes
     Delta_Energy/atom      |   1.04E-08 |   1.00E-04 |       Yes
     Delta_Entropy/atom     |   9.80E-07 |   1.00E-04 |       Yes
     Commutator             |   4.28E-05 |   1.00E-05 |        No
     Delta_Fermi_level      |   2.35E-05 |   1.00E-03 |       Yes

  Line search of the free energy minimum:
  Step_type        Step             Free_energy   Predicted_free_energy
.   Initial    0.000000    -7146.55209821690642

Performing  Pulay mixing of Hamiltonian with coefficients:
                        Spin 1               Spin 2
               -9.494236962142      -9.494236561805
                0.914270004563       0.914269996555
               14.877118170224      14.877117529557
                0.091257750773       0.091257744351
               -9.303569327125      -9.303568946065
                1.270034063867       1.270034040271
                2.645126299839       2.645126197135
Lambda-->       0.003622329027       0.003622328936     ... done

.    Trial1    0.036679    -7146.55233859238342

Performing  Pulay mixing of Hamiltonian with coefficients:
                        Spin 1               Spin 2
               -9.494236962142      -9.494236561811
                0.914270004563       0.914269996556
               14.877118170224      14.877117529566
                0.091257750773       0.091257744351
               -9.303569327125      -9.303568946070
                1.270034063867       1.270034040272
                2.645126299839       2.645126197136
Lambda-->       0.003622329027       0.003622328936     ... done

.    Trial2    0.404635    -7146.54412389484060

Performing  Pulay mixing of Hamiltonian with coefficients:
                        Spin 1               Spin 2
               -9.494236962144      -9.494236561810
                0.914270004563       0.914269996556
               14.877118170227      14.877117529565
                0.091257750773       0.091257744351
               -9.303569327127      -9.303568946070
                1.270034063867       1.270034040272
                2.645126299840       2.645126197136
Lambda-->       0.003622329027       0.003622328936     ... done

. Quadratic    0.064252    -7146.55233746929116    -7146.55239285117023

Performing  Pulay mixing of Hamiltonian with coefficients:
                        Spin 1               Spin 2
               -9.494236962137      -9.494236561807
                0.914270004562       0.914269996556
               14.877118170216      14.877117529561
                0.091257750773       0.091257744351
               -9.303569327120      -9.303568946067
                1.270034063867       1.270034040271
                2.645126299838       2.645126197135
Lambda-->       0.003622329027       0.003622328936     ... done

.     Cubic    0.050169    -7146.55235063524560    -7146.55235666483804

--------------------------------------------------------------------------------
  Iter                              Commutator    Free_energy(A=E-TS)     DeltaA
#    8                          0.000022549565   -7146.55235063524560  -2.52E-04

Step                       =       0.050168606187
Energy (E)                 =   -7146.426430561692
Entropy (-TS)              =      -0.125920073590
Free energy (A=E-TS)       =   -7146.552350635246
Est. 0K Energy 0.5*(E+A)   =   -7146.489390598468
Residual Non-orthogonality =       0.000000000000
Residual N_electrons       =      -0.000000000036

Spin          Integrated_Ne            Fermi_level     Delta_Fermi_level
   1       497.000000065519        -0.046760780395             -2.24E-04
   2       496.999999935257        -0.046760780395             -2.24E-04

                           Spin 1           |                 Spin 2           |
     Orb |    H-eigenvalues     Occupancies |    H-eigenvalues     Occupancies |
       1 |    -3.1512663874    1.0000000000 |    -3.1512663872    1.0000000000 | 
                          ------                             ------
     497 |    -0.0494602194    0.6758054269 |    -0.0494602191    0.6758054098 | 
                 - Gap at zero temperature - |     - Gap at zero temperature -
     498 |    -0.0476510999    0.5602730909 |    -0.0476510997    0.5602730717 | 
     499 |    -0.0474806539    0.5488163240 |    -0.0474806536    0.5488163047 | 
     500 |    -0.0471848459    0.5288168101 |    -0.0471848464    0.5288168460 | 
     501 |    -0.0467779215    0.5011660916 |    -0.0467779212    0.5011660721 | 
                  Finite temp. Fermi level   |      Finite temp. Fermi level  
     502 |    -0.0434606888    0.2894598864 |    -0.0434606885    0.2894598703 | 
     503 |    -0.0430619254    0.2676617015 |    -0.0430619252    0.2676616862 | 
     504 |    -0.0422191660    0.2251596578 |    -0.0422191666    0.2251596830 | 
     505 |    -0.0407357029    0.1625301512 |    -0.0407357029    0.1625301486 | 
     506 |    -0.0403534398    0.1488636237 |    -0.0403534397    0.1488636213 | 
                          ------                             ------
     719 |     0.9389068975    0.0000000000 |     0.9389068975    0.0000000000 | 

                            |  Abs_value |  Threshold | Converged
     Delta_Free_energy/atom |   4.51E-06 |   1.00E-06 |        No
     Delta_Energy/atom      |   5.48E-07 |   1.00E-04 |       Yes
     Delta_Entropy/atom     |   5.06E-06 |   1.00E-04 |       Yes
     Commutator             |   2.25E-05 |   1.00E-05 |        No
     Delta_Fermi_level      |   2.24E-04 |   1.00E-03 |       Yes

  Line search of the free energy minimum:
  Step_type        Step             Free_energy   Predicted_free_energy
.   Initial    0.000000    -7146.55235063524560

Performing  Pulay mixing of Hamiltonian with coefficients:
                        Spin 1               Spin 2
               -1.962963898012      -1.962963667405
                0.179307422857       0.179307410807
                3.191540255551       3.191539892248
                0.041377953812       0.041377947081
               -2.019958506929      -2.019958294196
                0.043926398685       0.043926379752
                0.449900860756       0.449900810119
                1.076869513280       1.076869521593
Lambda-->       0.001163935501       0.001163935549     ... done

.    Trial1    0.050169    -7146.55240428512388

Performing  Pulay mixing of Hamiltonian with coefficients:
                        Spin 1               Spin 2
               -1.962963898014      -1.962963667405
                0.179307422857       0.179307410808
                3.191540255555       3.191539892249
                0.041377953812       0.041377947081
               -2.019958506931      -2.019958294197
                0.043926398685       0.043926379752
                0.449900860756       0.449900810119
                1.076869513280       1.076869521593
Lambda-->       0.001163935501       0.001163935549     ... done

.    Trial2    0.412972    -7146.55025521531570

Performing  Pulay mixing of Hamiltonian with coefficients:
                        Spin 1               Spin 2
               -1.962963898018      -1.962963667403
                0.179307422858       0.179307410807
                3.191540255561       3.191539892245
                0.041377953812       0.041377947081
               -2.019958506935      -2.019958294195
                0.043926398686       0.043926379752
                0.449900860757       0.449900810119
                1.076869513280       1.076869521593
Lambda-->       0.001163935501       0.001163935549     ... done

. Quadratic    0.056661    -7146.55240668410806    -7146.55240499892261

--------------------------------------------------------------------------------
  Iter                              Commutator    Free_energy(A=E-TS)     DeltaA
#    9                          0.000016093750   -7146.55240668410806  -5.60E-05

Step                       =       0.056661217252
Energy (E)                 =   -7146.426489817009
Entropy (-TS)              =      -0.125916867053
Free energy (A=E-TS)       =   -7146.552406684108
Est. 0K Energy 0.5*(E+A)   =   -7146.489448250559
Residual Non-orthogonality =       0.000000000000
Residual N_electrons       =       0.000000000047

Spin          Integrated_Ne            Fermi_level     Delta_Fermi_level
   1       497.000000110004        -0.047014777144             -2.54E-04
   2       496.999999889004        -0.047014777144             -2.54E-04

                           Spin 1           |                 Spin 2           |
     Orb |    H-eigenvalues     Occupancies |    H-eigenvalues     Occupancies |
       1 |    -3.1515634815    1.0000000000 |    -3.1515634813    1.0000000000 | 
                          ------                             ------
     497 |    -0.0497198254    0.6761397495 |    -0.0497198250    0.6761397298 | 
                 - Gap at zero temperature - |     - Gap at zero temperature -
     498 |    -0.0479009229    0.5599932588 |    -0.0479009226    0.5599932366 | 
     499 |    -0.0477330462    0.5487082136 |    -0.0477330459    0.5487081913 | 
     500 |    -0.0474350111    0.5285570134 |    -0.0474350108    0.5285569910 | 
     501 |    -0.0470227876    0.5005449451 |    -0.0470227873    0.5005449226 | 
                  Finite temp. Fermi level   |      Finite temp. Fermi level  
     502 |    -0.0437228282    0.2899158142 |    -0.0437228287    0.2899158465 | 
     503 |    -0.0433195972    0.2678577693 |    -0.0433195968    0.2678577517 | 
     504 |    -0.0424728707    0.2251457934 |    -0.0424728704    0.2251457777 | 
     505 |    -0.0409910023    0.1625784028 |    -0.0409910022    0.1625784019 | 
     506 |    -0.0406330242    0.1497479942 |    -0.0406330242    0.1497479934 | 
                          ------                             ------
     719 |     0.9361495701    0.0000000000 |     0.9361495700    0.0000000000 | 

                            |  Abs_value |  Threshold | Converged
     Delta_Free_energy/atom |   1.00E-06 |   1.00E-06 |        No
     Delta_Energy/atom      |   1.06E-06 |   1.00E-04 |       Yes
     Delta_Entropy/atom     |   5.73E-08 |   1.00E-04 |       Yes
     Commutator             |   1.61E-05 |   1.00E-05 |        No
     Delta_Fermi_level      |   2.54E-04 |   1.00E-03 |       Yes

  Line search of the free energy minimum:
  Step_type        Step             Free_energy   Predicted_free_energy
.   Initial    0.000000    -7146.55240668410806

Performing  Pulay mixing of Hamiltonian with coefficients:
                        Spin 1               Spin 2
                2.610163816688       2.610163730876
               -0.277750424826      -0.277750421788
               -4.021729903320      -4.021729766361
               -0.002549564821      -0.002549567804
                2.483238003980       2.483237921903
               -0.385804779692      -0.385804779287
               -0.738693288078      -0.738693265731
                0.160100888131       0.160100911520
                1.173025251938       1.173025236671
Lambda-->       0.000268342254       0.000268342273     ... done

.    Trial1    0.056661    -7146.55242801625081

Performing  Pulay mixing of Hamiltonian with coefficients:
                        Spin 1               Spin 2
                2.610163816687       2.610163730883
               -0.277750424826      -0.277750421789
               -4.021729903319      -4.021729766372
               -0.002549564821      -0.002549567804
                2.483238003980       2.483237921911
               -0.385804779692      -0.385804779288
               -0.738693288078      -0.738693265733
                0.160100888131       0.160100911520
                1.173025251938       1.173025236672
Lambda-->       0.000268342254       0.000268342273     ... done

.    Trial2    0.416985    -7146.55201219390710

Performing  Pulay mixing of Hamiltonian with coefficients:
                        Spin 1               Spin 2
                2.610163816697       2.610163730884
               -0.277750424827      -0.277750421789
               -4.021729903333      -4.021729766372
               -0.002549564821      -0.002549567804
                2.483238003988       2.483237921911
               -0.385804779693      -0.385804779288
               -0.738693288080      -0.738693265733
                0.160100888131       0.160100911520
                1.173025251939       1.173025236672
Lambda-->       0.000268342254       0.000268342273     ... done

. Quadratic    0.079617    -7146.55242745389569    -7146.55242995044591

Performing  Pulay mixing of Hamiltonian with coefficients:
                        Spin 1               Spin 2
                2.610163816688       2.610163730872
               -0.277750424826      -0.277750421788
               -4.021729903321      -4.021729766355
               -0.002549564821      -0.002549567804
                2.483238003980       2.483237921900
               -0.385804779692      -0.385804779287
               -0.738693288078      -0.738693265730
                0.160100888131       0.160100911520
                1.173025251938       1.173025236671
Lambda-->       0.000268342254       0.000268342273     ... done

.     Cubic    0.065519    -7146.55242821723004    -7146.55242839506172

--------------------------------------------------------------------------------
  Iter                              Commutator    Free_energy(A=E-TS)     DeltaA
#   10                          0.000013271492   -7146.55242821723004  -2.15E-05

Step                       =       0.065518863609
Energy (E)                 =   -7146.426513999580
Entropy (-TS)              =      -0.125914217643
Free energy (A=E-TS)       =   -7146.552428217230
Est. 0K Energy 0.5*(E+A)   =   -7146.489471108405
Residual Non-orthogonality =       0.000000000000
Residual N_electrons       =       0.000000000007

Spin          Integrated_Ne            Fermi_level     Delta_Fermi_level
   1       497.000000153613        -0.047137380309             -1.23E-04
   2       496.999999846239        -0.047137380309             -1.23E-04

                           Spin 1           |                 Spin 2           |
     Orb |    H-eigenvalues     Occupancies |    H-eigenvalues     Occupancies |
       1 |    -3.1516066742    1.0000000000 |    -3.1516066738    1.0000000000 | 
                          ------                             ------
     497 |    -0.0498486129    0.6765081480 |    -0.0498486125    0.6765081242 | 
                 - Gap at zero temperature - |     - Gap at zero temperature -
     498 |    -0.0480214750    0.5598557313 |    -0.0480214746    0.5598557045 | 
     499 |    -0.0478548829    0.5486565671 |    -0.0478548825    0.5486565401 | 
     500 |    -0.0475566805    0.5284936968 |    -0.0475566801    0.5284936697 | 
     501 |    -0.0471446948    0.5004976012 |    -0.0471446944    0.5004975740 | 
                  Finite temp. Fermi level   |      Finite temp. Fermi level  
     502 |    -0.0438449685    0.2898898897 |    -0.0438449690    0.2898899155 | 
     503 |    -0.0434373897    0.2676011311 |    -0.0434373893    0.2676011098 | 
     504 |    -0.0425913920    0.2249520772 |    -0.0425913916    0.2249520582 | 
     505 |    -0.0411161579    0.1626729879 |    -0.0411161577    0.1626729828 | 
     506 |    -0.0407601439    0.1499045446 |    -0.0407601443    0.1499045606 | 
                          ------                             ------
     719 |     0.9349787569    0.0000000000 |     0.9349787570    0.0000000000 | 

                            |  Abs_value |  Threshold | Converged
     Delta_Free_energy/atom |   3.85E-07 |   1.00E-06 |       Yes
     Delta_Energy/atom      |   4.32E-07 |   1.00E-04 |       Yes
     Delta_Entropy/atom     |   4.73E-08 |   1.00E-04 |       Yes
     Commutator             |   1.33E-05 |   1.00E-05 |        No
     Delta_Fermi_level      |   1.23E-04 |   1.00E-03 |       Yes
Finished EDFT density kernel iterations (  10)


Writing density kernel to file "Pd_55.dkn" ... done

Writing Hamiltonian to file "Pd_55.ham" ... done


>>> Density kernel optimised for the current NGWF basis:
     ~~~~~~~~~~~~~~~~~~~~~~~~~~~~~~~~~~~~~~~~~~~~~~~~~~~~~~~~~~~
     Total free energy           =  -7.14655242821723E+03  Eh
     [H,K] commutator            =   1.3271E-05
     ~~~~~~~~~~~~~~~~~~~~~~~~~~~~~~~~~~~~~~~~~~~~~~~~~~~~~~~~~~~


################################################################################
########################### NGWF CG iteration  003 #############################
################################################################################
****** Reciprocal space K.E. preconditioning with k_zero =  3.0000 a0^-1 *******

>>> Checking for convergence of NGWFs:   NOT CONVERGED
  ========================================================================
         NGWF RMS gradient =  6.9098E-05 >  2.0000E-06  | above tolerance
  ========================================================================

>>> Improving NGWFs using line search:
============ Calculation of NGWF S^-1 using Hotelling algorithm ================ 
         Iteration  |  Frobenius norm and Maximum abs value    (of I-S*S_n^-1)   
               1       0.41109701E+00     0.12057898E-01
               2       0.24056315E-02     0.99370301E-04
               3       0.34706957E-06     0.11720800E-07
               4       0.39943820E-12     0.35527137E-13
================================================================================
    Initial Ne1:     496.99571010
    Initial Ne2:     496.99570979
      Final Ne1:     497.00000015
      Final Ne2:     496.99999985
============ Calculation of NGWF S^-1 using Hotelling algorithm ================ 
         Iteration  |  Frobenius norm and Maximum abs value    (of I-S*S_n^-1)   
               1       0.41292154E+00     0.12053907E-01
               2       0.21010658E-02     0.93954003E-04
               3       0.25318037E-06     0.97642854E-08
               4       0.39573909E-12     0.35527137E-13
================================================================================
------------------------------- NGWF line search -------------------------------
RMS gradient                =       0.00006909815450
Trial step length           =               0.645873
Gradient along search dir.  =         -0.11109633368
Functional at step 0        =   -7146.55242821723004
Functional at step 1        =   -7146.60619580032653
Functional predicted        =   -7146.62399090098643
Selected quadratic step     =               1.288300
Conjugate gradients coeff.  =               0.333847
--------------------------- NGWF line search finished --------------------------
                                               
Writing NGWFs to file "Pd_55.tightbox_ngwfs"....  done

>>> Optimising kernel for current NGWFs:

--------------------------- Ensemble-DFT optimisation --------------------------
Running ScaLAPACK on   30 processor(s).

--------------------------------------------------------------------------------
  Iter                              Commutator    Free_energy(A=E-TS)     DeltaA
#    0                          0.000146145397   -7146.62402815650057  -7.16E-02

Step                       =       0.381966011250
Energy (E)                 =   -7146.498113938850
Entropy (-TS)              =      -0.125914217643
Free energy (A=E-TS)       =   -7146.624028156501
Est. 0K Energy 0.5*(E+A)   =   -7146.561071047676
Residual Non-orthogonality =       0.000000000000
Residual N_electrons       =       0.000000000007

Spin          Integrated_Ne            Fermi_level     Delta_Fermi_level
   1       497.000000153613        -0.047137380309              9.00E+99
   2       496.999999846239        -0.047137380309              9.00E+99

                           Spin 1           |                 Spin 2           |
     Orb |    H-eigenvalues     Occupancies |    H-eigenvalues     Occupancies |
       1 |    -3.1516066742    1.0000000000 |    -3.1516066738    1.0000000000 | 
                          ------                             ------
     497 |    -0.0498486129    0.6765081480 |    -0.0498486125    0.6765081242 | 
                 - Gap at zero temperature - |     - Gap at zero temperature -
     498 |    -0.0480214750    0.5598557313 |    -0.0480214746    0.5598557045 | 
     499 |    -0.0478548829    0.5486565671 |    -0.0478548825    0.5486565401 | 
     500 |    -0.0475566805    0.5284936968 |    -0.0475566801    0.5284936697 | 
     501 |    -0.0471446948    0.5004976012 |    -0.0471446944    0.5004975740 | 
                  Finite temp. Fermi level   |      Finite temp. Fermi level  
     502 |    -0.0438449685    0.2898898897 |    -0.0438449690    0.2898899155 | 
     503 |    -0.0434373897    0.2676011311 |    -0.0434373893    0.2676011098 | 
     504 |    -0.0425913920    0.2249520772 |    -0.0425913916    0.2249520582 | 
     505 |    -0.0411161579    0.1626729879 |    -0.0411161577    0.1626729828 | 
     506 |    -0.0407601439    0.1499045446 |    -0.0407601443    0.1499045606 | 
                          ------                             ------
     719 |     0.9349787569    0.0000000000 |     0.9349787570    0.0000000000 | 

                            |  Abs_value |  Threshold | Converged
     Delta_Free_energy/atom |   1.28E-03 |   1.00E-06 |        No
     Delta_Energy/atom      |   1.28E-03 |   1.00E-04 |        No
     Delta_Entropy/atom     |     n.a.   |   1.00E-03 |      n.a.
     Commutator             |   1.46E-04 |   1.00E-05 |        No
     Delta_Fermi_level      |     n.a.   |   1.00E-03 |      n.a.

  Line search of the free energy minimum:
  Step_type        Step             Free_energy   Predicted_free_energy
.   Initial    0.000000    -7146.62402815650057

Performing  Pulay mixing of Hamiltonian with coefficients:
                        Spin 1               Spin 2
                1.000000000000       1.000000000000
Lambda-->       0.170614527118       0.170614528276     ... done

.    Trial1    0.381966    -7146.44598130165195

Performing  Pulay mixing of Hamiltonian with coefficients:
                        Spin 1               Spin 2
                1.000000000000       1.000000000000
Lambda-->       0.170614527118       0.170614528276     ... done

.    Trial2    0.145898    -7146.59571880167186

Performing  Pulay mixing of Hamiltonian with coefficients:
                        Spin 1               Spin 2
                1.000000000000       1.000000000000
Lambda-->       0.170614527118       0.170614528276     ... done

.    Trial3    0.055728    -7146.61089836494557

Performing  Pulay mixing of Hamiltonian with coefficients:
                        Spin 1               Spin 2
                1.000000000000       1.000000000000
Lambda-->       0.170614527118       0.170614528276     ... done

.    Trial4    0.021286    -7146.61091564329308

Performing  Pulay mixing of Hamiltonian with coefficients:
                        Spin 1               Spin 2
                1.000000000000       1.000000000000
Lambda-->       0.170614527118       0.170614528276     ... done

.   Quartic    0.094750    -7146.60705136427168    -7146.61639013237254

Performing  Pulay mixing of Hamiltonian with coefficients:
                        Spin 1               Spin 2
                1.000000000000       1.000000000000
Lambda-->       0.170614527118       0.170614528276     ... done

.    Trial6    0.000213    -7146.60938995296601

Performing  Pulay mixing of Hamiltonian with coefficients:
                        Spin 1               Spin 2
                1.000000000000       1.000000000000
Lambda-->       0.170614527118       0.170614528276     ... done

.  NoMinFnd    0.021286    -7146.61091564328490

--------------------------------------------------------------------------------
  Iter                              Commutator    Free_energy(A=E-TS)     DeltaA
#    1                          0.000103670129   -7146.61091564328490   1.31E-02

Step                       =       0.021286236252
Energy (E)                 =   -7146.484964152997
Entropy (-TS)              =      -0.125951490333
Free energy (A=E-TS)       =   -7146.610915643285
Est. 0K Energy 0.5*(E+A)   =   -7146.547939898141
Residual Non-orthogonality =       0.000000000000
Residual N_electrons       =      -0.000000000043

Spin          Integrated_Ne            Fermi_level     Delta_Fermi_level
   1       497.000000094871        -0.046850904269              2.86E-04
   2       496.999999906055        -0.046850904269              2.86E-04

                           Spin 1           |                 Spin 2           |
     Orb |    H-eigenvalues     Occupancies |    H-eigenvalues     Occupancies |
       1 |    -3.1509827985    1.0000000000 |    -3.1509827982    1.0000000000 | 
                          ------                             ------
     497 |    -0.0495816477    0.6776689521 |    -0.0495816475    0.6776689384 | 
                 - Gap at zero temperature - |     - Gap at zero temperature -
     498 |    -0.0477655618    0.5619040648 |    -0.0477655616    0.5619040492 | 
     499 |    -0.0475616389    0.5482004674 |    -0.0475616386    0.5482004516 | 
     500 |    -0.0472695588    0.5284499164 |    -0.0472695586    0.5284499005 | 
     501 |    -0.0468559423    0.5003427318 |    -0.0468559421    0.5003427157 | 
                  Finite temp. Fermi level   |      Finite temp. Fermi level  
     502 |    -0.0435025779    0.2867678115 |    -0.0435025777    0.2867677980 | 
     503 |    -0.0430715755    0.2633911301 |    -0.0430715752    0.2633911173 | 
     504 |    -0.0423362966    0.2264443675 |    -0.0423362964    0.2264443558 | 
     505 |    -0.0408210590    0.1623536329 |    -0.0408210593    0.1623536467 | 
     506 |    -0.0404790983    0.1500929513 |    -0.0404790987    0.1500929643 | 
                          ------                             ------
     719 |     0.9308751101    0.0000000000 |     0.9308751101    0.0000000000 | 

                            |  Abs_value |  Threshold | Converged
     Delta_Free_energy/atom |   2.34E-04 |   1.00E-06 |        No
     Delta_Energy/atom      |   2.35E-04 |   1.00E-04 |        No
     Delta_Entropy/atom     |   6.66E-07 |   1.00E-04 |       Yes
     Commutator             |   1.04E-04 |   1.00E-05 |        No
     Delta_Fermi_level      |   2.86E-04 |   1.00E-03 |       Yes

  Line search of the free energy minimum:
  Step_type        Step             Free_energy   Predicted_free_energy
.   Initial    0.000000    -7146.61091564328490

Performing  Pulay mixing of Hamiltonian with coefficients:
                        Spin 1               Spin 2
                1.000000000000       1.000000000000
Lambda-->       0.099752647018       0.099752647356     ... done

.    Trial1    0.021286    -7146.61143511324735

Performing  Pulay mixing of Hamiltonian with coefficients:
                        Spin 1               Spin 2
                1.000000000000       1.000000000000
Lambda-->       0.099752647018       0.099752647356     ... done

.    Trial2    0.395122    -7146.58853055469899

Performing  Pulay mixing of Hamiltonian with coefficients:
                        Spin 1               Spin 2
                1.000000000000       1.000000000000
Lambda-->       0.099752647018       0.099752647356     ... done

. Quadratic    0.066918    -7146.61190065345090    -7146.61188661150754

--------------------------------------------------------------------------------
  Iter                              Commutator    Free_energy(A=E-TS)     DeltaA
#    2                          0.000082215911   -7146.61190065345090  -9.85E-04

Step                       =       0.066918406079
Energy (E)                 =   -7146.485740319201
Entropy (-TS)              =      -0.126160334246
Free energy (A=E-TS)       =   -7146.611900653451
Est. 0K Energy 0.5*(E+A)   =   -7146.548820486326
Residual Non-orthogonality =       0.000000000000
Residual N_electrons       =       0.000000000005

Spin          Integrated_Ne            Fermi_level     Delta_Fermi_level
   1       497.000000160495        -0.046178424131              6.72E-04
   2       496.999999839402        -0.046178424131              6.72E-04

                           Spin 1           |                 Spin 2           |
     Orb |    H-eigenvalues     Occupancies |    H-eigenvalues     Occupancies |
       1 |    -3.1500534330    1.0000000000 |    -3.1500534329    1.0000000000 | 
                          ------                             ------
     496 |    -0.0493638418    0.7040802505 |    -0.0493638410    0.7040802058 | 
     497 |    -0.0489200255    0.6783139995 |    -0.0489200256    0.6783140049 | 
                 - Gap at zero temperature - |     - Gap at zero temperature -
     498 |    -0.0471450228    0.5653803121 |    -0.0471450229    0.5653803180 | 
     499 |    -0.0468699071    0.5469026408 |    -0.0468699072    0.5469026467 | 
     500 |    -0.0466015447    0.5287527407 |    -0.0466015439    0.5287526868 | 
                  Finite temp. Fermi level   |      Finite temp. Fermi level  
     501 |    -0.0461658926    0.4991474955 |    -0.0461658927    0.4991475013 | 
     502 |    -0.0427676028    0.2833022086 |    -0.0427676037    0.2833022616 | 
     503 |    -0.0422961861    0.2579941521 |    -0.0422961853    0.2579941102 | 
     504 |    -0.0417262780    0.2294354866 |    -0.0417262781    0.2294354902 | 
     505 |    -0.0401579107    0.1626992687 |    -0.0401579105    0.1626992605 | 
                          ------                             ------
     719 |     0.9295444157    0.0000000000 |     0.9295444154    0.0000000000 | 

                            |  Abs_value |  Threshold | Converged
     Delta_Free_energy/atom |   1.76E-05 |   1.00E-06 |        No
     Delta_Energy/atom      |   1.39E-05 |   1.00E-04 |       Yes
     Delta_Entropy/atom     |   3.73E-06 |   1.00E-04 |       Yes
     Commutator             |   8.22E-05 |   1.00E-05 |        No
     Delta_Fermi_level      |   6.72E-04 |   1.00E-03 |       Yes

  Line search of the free energy minimum:
  Step_type        Step             Free_energy   Predicted_free_energy
.   Initial    0.000000    -7146.61190065345090

Performing  Pulay mixing of Hamiltonian with coefficients:
                        Spin 1               Spin 2
               -0.097709127643      -0.097709132449
                1.097709127643       1.097709132449
Lambda-->       0.054964607271       0.054964607679     ... done

.    Trial1    0.066918    -7146.61142429666415

Performing  Pulay mixing of Hamiltonian with coefficients:
                        Spin 1               Spin 2
               -0.097709127643      -0.097709132449
                1.097709127643       1.097709132449
Lambda-->       0.054964607271       0.054964607679     ... done

.    Trial2    0.025561    -7146.61239028109503

Performing  Pulay mixing of Hamiltonian with coefficients:
                        Spin 1               Spin 2
               -0.097709127643      -0.097709132449
                1.097709127643       1.097709132449
Lambda-->       0.054964607271       0.054964607679     ... done

. Quadratic    0.027857    -7146.61239398335329    -7146.61239363029654

--------------------------------------------------------------------------------
  Iter                              Commutator    Free_energy(A=E-TS)     DeltaA
#    3                          0.000069759378   -7146.61239398335329  -4.93E-04

Step                       =       0.027856631138
Energy (E)                 =   -7146.486137017244
Entropy (-TS)              =      -0.126256966092
Free energy (A=E-TS)       =   -7146.612393983353
Est. 0K Energy 0.5*(E+A)   =   -7146.549265500298
Residual Non-orthogonality =       0.000000000000
Residual N_electrons       =       0.000000000017

Spin          Integrated_Ne            Fermi_level     Delta_Fermi_level
   1       497.000000167504        -0.045994054389              1.84E-04
   2       496.999999832125        -0.045994054389              1.84E-04

                           Spin 1           |                 Spin 2           |
     Orb |    H-eigenvalues     Occupancies |    H-eigenvalues     Occupancies |
       1 |    -3.1499974742    1.0000000000 |    -3.1499974740    1.0000000000 | 
                          ------                             ------
     496 |    -0.0491808394    0.7041577654 |    -0.0491808388    0.7041577310 | 
     497 |    -0.0487236328    0.6775996990 |    -0.0487236322    0.6775996630 | 
                 - Gap at zero temperature - |     - Gap at zero temperature -
     498 |    -0.0469667927    0.5657907941 |    -0.0469667920    0.5657907533 | 
     499 |    -0.0466705596    0.5458924910 |    -0.0466705598    0.5458925062 | 
     500 |    -0.0464027798    0.5277765858 |    -0.0464027792    0.5277765443 | 
                  Finite temp. Fermi level   |      Finite temp. Fermi level  
     501 |    -0.0459639765    0.4979538405 |    -0.0459639759    0.4979537988 | 
     502 |    -0.0425910231    0.2837328166 |    -0.0425910233    0.2837328285 | 
     503 |    -0.0421362375    0.2592683456 |    -0.0421362369    0.2592683130 | 
     504 |    -0.0415493473    0.2297935681 |    -0.0415493467    0.2297935381 | 
     505 |    -0.0399929721    0.1634208647 |    -0.0399929716    0.1634208455 | 
                          ------                             ------
     719 |     0.9285751767    0.0000000000 |     0.9285751766    0.0000000000 | 

                            |  Abs_value |  Threshold | Converged
     Delta_Free_energy/atom |   8.81E-06 |   1.00E-06 |        No
     Delta_Energy/atom      |   7.08E-06 |   1.00E-04 |       Yes
     Delta_Entropy/atom     |   1.73E-06 |   1.00E-04 |       Yes
     Commutator             |   6.98E-05 |   1.00E-05 |        No
     Delta_Fermi_level      |   1.84E-04 |   1.00E-03 |       Yes

  Line search of the free energy minimum:
  Step_type        Step             Free_energy   Predicted_free_energy
.   Initial    0.000000    -7146.61239398335329

Performing  Pulay mixing of Hamiltonian with coefficients:
                        Spin 1               Spin 2
               -0.562419979592      -0.562419992574
                0.224071656636       0.224071658494
                1.338348322955       1.338348334080
Lambda-->       0.039942568077       0.039942568284     ... done

.    Trial1    0.027857    -7146.61302094525308

Performing  Pulay mixing of Hamiltonian with coefficients:
                        Spin 1               Spin 2
               -0.562419979592      -0.562419992574
                0.224071656636       0.224071658494
                1.338348322955       1.338348334080
Lambda-->       0.039942568077       0.039942568284     ... done

.    Trial2    0.399182    -7146.55215989172939

Performing  Pulay mixing of Hamiltonian with coefficients:
                        Spin 1               Spin 2
               -0.562419979592      -0.562419992574
                0.224071656636       0.224071658494
                1.338348322955       1.338348334080
Lambda-->       0.039942568077       0.039942568284     ... done

. Quadratic    0.038027    -7146.61297485860450    -7146.61306924454129

Performing  Pulay mixing of Hamiltonian with coefficients:
                        Spin 1               Spin 2
               -0.562419979592      -0.562419992574
                0.224071656636       0.224071658494
                1.338348322955       1.338348334080
Lambda-->       0.039942568077       0.039942568284     ... done

.     Cubic    0.029655    -7146.61301947231914    -7146.61302319894730

Performing  Pulay mixing of Hamiltonian with coefficients:
                        Spin 1               Spin 2
               -0.562419979592      -0.562419992574
                0.224071656636       0.224071658494
                1.338348322955       1.338348334080
Lambda-->       0.039942568077       0.039942568284     ... done

.   Quartic    0.264663    -7146.58821333999185    -7146.62654103792102

Performing  Pulay mixing of Hamiltonian with coefficients:
                        Spin 1               Spin 2
               -0.562419979592      -0.562419992574
                0.224071656636       0.224071658494
                1.338348322955       1.338348334080
Lambda-->       0.039942568077       0.039942568284     ... done

.  NoMinFnd    0.027857    -7146.61302094523853

--------------------------------------------------------------------------------
  Iter                              Commutator    Free_energy(A=E-TS)     DeltaA
#    4                          0.000054161572   -7146.61302094523853  -6.27E-04

Step                       =       0.027856631138
Energy (E)                 =   -7146.486547054154
Entropy (-TS)              =      -0.126473891059
Free energy (A=E-TS)       =   -7146.613020945239
Est. 0K Energy 0.5*(E+A)   =   -7146.549783999697
Residual Non-orthogonality =       0.000000000000
Residual N_electrons       =       0.000000000025

Spin          Integrated_Ne            Fermi_level     Delta_Fermi_level
   1       497.000000152588        -0.045492968076              5.01E-04
   2       496.999999846865        -0.045492968076              5.01E-04

                           Spin 1           |                 Spin 2           |
     Orb |    H-eigenvalues     Occupancies |    H-eigenvalues     Occupancies |
       1 |    -3.1495981867    1.0000000000 |    -3.1495981864    1.0000000000 | 
                          ------                             ------
     496 |    -0.0486759203    0.7039404487 |    -0.0486759200    0.7039404334 | 
     497 |    -0.0482023985    0.6764008141 |    -0.0482023974    0.6764007469 | 
                 - Gap at zero temperature - |     - Gap at zero temperature -
     498 |    -0.0464939169    0.5676757454 |    -0.0464939167    0.5676757271 | 
     499 |    -0.0461470019    0.5443762426 |    -0.0461470016    0.5443762239 | 
     500 |    -0.0458970459    0.5274613798 |    -0.0458970457    0.5274613610 | 
                  Finite temp. Fermi level   |      Finite temp. Fermi level  
     501 |    -0.0454372886    0.4962122462 |    -0.0454372883    0.4962122273 | 
     502 |    -0.0420812701    0.2832537759 |    -0.0420812706    0.2832538074 | 
     503 |    -0.0416273740    0.2588621196 |    -0.0416273737    0.2588621047 | 
     504 |    -0.0410869957    0.2316643990 |    -0.0410869955    0.2316643850 | 
     505 |    -0.0395233171    0.1645935494 |    -0.0395233168    0.1645935384 | 
                          ------                             ------
     719 |     0.9266917221    0.0000000000 |     0.9266917221    0.0000000000 | 

                            |  Abs_value |  Threshold | Converged
     Delta_Free_energy/atom |   1.12E-05 |   1.00E-06 |        No
     Delta_Energy/atom      |   7.32E-06 |   1.00E-04 |       Yes
     Delta_Entropy/atom     |   3.87E-06 |   1.00E-04 |       Yes
     Commutator             |   5.42E-05 |   1.00E-05 |        No
     Delta_Fermi_level      |   5.01E-04 |   1.00E-03 |       Yes

  Line search of the free energy minimum:
  Step_type        Step             Free_energy   Predicted_free_energy
.   Initial    0.000000    -7146.61302094523853

Performing  Pulay mixing of Hamiltonian with coefficients:
                        Spin 1               Spin 2
               -0.205990512182      -0.205990514786
               -1.365985838287      -1.365985847939
                0.351763756184       0.351763753863
                2.220212594285       2.220212608862
Lambda-->       0.021055822351       0.021055822185     ... done

.    Trial1    0.027857    -7146.61365813364318

Performing  Pulay mixing of Hamiltonian with coefficients:
                        Spin 1               Spin 2
               -0.205990512182      -0.205990514786
               -1.365985838287      -1.365985847939
                0.351763756184       0.351763753863
                2.220212594285       2.220212608862
Lambda-->       0.021055822351       0.021055822185     ... done

.    Trial2    0.399182    -7146.60643150023407

Performing  Pulay mixing of Hamiltonian with coefficients:
                        Spin 1               Spin 2
               -0.205990512182      -0.205990514786
               -1.365985838287      -1.365985847939
                0.351763756184       0.351763753863
                2.220212594285       2.220212608862
Lambda-->       0.021055822351       0.021055822185     ... done

. Quadratic    0.121767    -7146.61337065035877    -7146.61459345904132

Performing  Pulay mixing of Hamiltonian with coefficients:
                        Spin 1               Spin 2
               -0.205990512182      -0.205990514786
               -1.365985838287      -1.365985847939
                0.351763756184       0.351763753863
                2.220212594285       2.220212608862
Lambda-->       0.021055822351       0.021055822185     ... done

.     Cubic    0.064525    -7146.61366648400872    -7146.61394073640895

--------------------------------------------------------------------------------
  Iter                              Commutator    Free_energy(A=E-TS)     DeltaA
#    5                          0.000033626377   -7146.61366648400872  -6.46E-04

Step                       =       0.064524900749
Energy (E)                 =   -7146.486828706938
Entropy (-TS)              =      -0.126837777075
Free energy (A=E-TS)       =   -7146.613666484009
Est. 0K Energy 0.5*(E+A)   =   -7146.550247595473
Residual Non-orthogonality =       0.000000000000
Residual N_electrons       =      -0.000000000004

Spin          Integrated_Ne            Fermi_level     Delta_Fermi_level
   1       497.000000196384        -0.044454332699              1.04E-03
   2       496.999999803700        -0.044454332699              1.04E-03

                           Spin 1           |                 Spin 2           |
     Orb |    H-eigenvalues     Occupancies |    H-eigenvalues     Occupancies |
       1 |    -3.1486806183    1.0000000000 |    -3.1486806182    1.0000000000 | 
                          ------                             ------
     496 |    -0.0475946202    0.7015151644 |    -0.0475946193    0.7015151157 | 
     497 |    -0.0471143663    0.6734517143 |    -0.0471143663    0.6734517138 | 
                 - Gap at zero temperature - |     - Gap at zero temperature -
     498 |    -0.0455269351    0.5724545141 |    -0.0455269351    0.5724545134 | 
     499 |    -0.0450585762    0.5410137665 |    -0.0450585754    0.5410137084 | 
     500 |    -0.0448250836    0.5252004682 |    -0.0448250827    0.5252004098 | 
                  Finite temp. Fermi level   |      Finite temp. Fermi level  
     501 |    -0.0443423612    0.4923832713 |    -0.0443423612    0.4923832703 | 
     502 |    -0.0409978412    0.2807856923 |    -0.0409978411    0.2807856912 | 
     503 |    -0.0405631538    0.2575286767 |    -0.0405631529    0.2575286316 | 
     504 |    -0.0401366752    0.2359695397 |    -0.0401366744    0.2359694971 | 
     505 |    -0.0385552873    0.1672524282 |    -0.0385552871    0.1672524176 | 
                          ------                             ------
     719 |     0.9213829043    0.0000000000 |     0.9213829043    0.0000000000 | 

                            |  Abs_value |  Threshold | Converged
     Delta_Free_energy/atom |   1.15E-05 |   1.00E-06 |        No
     Delta_Energy/atom      |   5.03E-06 |   1.00E-04 |       Yes
     Delta_Entropy/atom     |   6.50E-06 |   1.00E-04 |       Yes
     Commutator             |   3.36E-05 |   1.00E-05 |        No
     Delta_Fermi_level      |   1.04E-03 |   1.00E-03 |        No

  Line search of the free energy minimum:
  Step_type        Step             Free_energy   Predicted_free_energy
.   Initial    0.000000    -7146.61366648400872

Performing  Pulay mixing of Hamiltonian with coefficients:
                        Spin 1               Spin 2
                1.606032882674       1.606032903695
                0.660516744837       0.660516804554
               -1.794528986332      -1.794529002968
               -2.230456293538      -2.230456403282
                2.758435652359       2.758435698001
Lambda-->       0.014280397696       0.014280397380     ... done

.    Trial1    0.064525    -7146.61355258565345

Performing  Pulay mixing of Hamiltonian with coefficients:
                        Spin 1               Spin 2
                1.606032882673       1.606032903695
                0.660516744837       0.660516804554
               -1.794528986332      -1.794529002968
               -2.230456293538      -2.230456403282
                2.758435652359       2.758435698001
Lambda-->       0.014280397696       0.014280397380     ... done

.    Trial2    0.024646    -7146.61373016591187

Performing  Pulay mixing of Hamiltonian with coefficients:
                        Spin 1               Spin 2
                1.606032882674       1.606032903695
                0.660516744837       0.660516804554
               -1.794528986332      -1.794529002968
               -2.230456293538      -2.230456403282
                2.758435652359       2.758435698001
Lambda-->       0.014280397696       0.014280397380     ... done

. Quadratic    0.024169    -7146.61372924265925    -7146.61373019071016

Performing  Pulay mixing of Hamiltonian with coefficients:
                        Spin 1               Spin 2
                1.606032882674       1.606032903695
                0.660516744837       0.660516804554
               -1.794528986332      -1.794529002968
               -2.230456293538      -2.230456403282
                2.758435652359       2.758435698001
Lambda-->       0.014280397696       0.014280397380     ... done

.     Cubic    0.033646    -7146.61373407589599    -7146.61373945577088

--------------------------------------------------------------------------------
  Iter                              Commutator    Free_energy(A=E-TS)     DeltaA
#    6                          0.000029406210   -7146.61373407589599  -6.76E-05

Step                       =       0.033646036904
Energy (E)                 =   -7146.486895227062
Entropy (-TS)              =      -0.126838848829
Free energy (A=E-TS)       =   -7146.613734075896
Est. 0K Energy 0.5*(E+A)   =   -7146.550314651478
Residual Non-orthogonality =       0.000000000000
Residual N_electrons       =       0.000000000005

Spin          Integrated_Ne            Fermi_level     Delta_Fermi_level
   1       497.000000144852        -0.044379196133              7.51E-05
   2       496.999999855034        -0.044379196133              7.51E-05

                           Spin 1           |                 Spin 2           |
     Orb |    H-eigenvalues     Occupancies |    H-eigenvalues     Occupancies |
       1 |    -3.1487914494    1.0000000000 |    -3.1487914490    1.0000000000 | 
                          ------                             ------
     496 |    -0.0474580645    0.6980038267 |    -0.0474580642    0.6980038098 | 
     497 |    -0.0469898552    0.6704901704 |    -0.0469898549    0.6704901527 | 
                 - Gap at zero temperature - |     - Gap at zero temperature -
     498 |    -0.0454529588    0.5725317871 |    -0.0454529586    0.5725317673 | 
     499 |    -0.0449681194    0.5399783829 |    -0.0449681191    0.5399783628 | 
     500 |    -0.0447416498    0.5246374165 |    -0.0447416495    0.5246373963 | 
                  Finite temp. Fermi level   |      Finite temp. Fermi level  
     501 |    -0.0442519793    0.4913464189 |    -0.0442519790    0.4913463987 | 
     502 |    -0.0409190557    0.2805852190 |    -0.0409190562    0.2805852499 | 
     503 |    -0.0405376051    0.2601171973 |    -0.0405376048    0.2601171815 | 
     504 |    -0.0400791684    0.2368355371 |    -0.0400791681    0.2368355223 | 
     505 |    -0.0384996329    0.1679921058 |    -0.0384996327    0.1679920968 | 
                          ------                             ------
     719 |     0.9167332506    0.0000000000 |     0.9167332503    0.0000000000 | 

                            |  Abs_value |  Threshold | Converged
     Delta_Free_energy/atom |   1.21E-06 |   1.00E-06 |        No
     Delta_Energy/atom      |   1.19E-06 |   1.00E-04 |       Yes
     Delta_Entropy/atom     |   1.91E-08 |   1.00E-04 |       Yes
     Commutator             |   2.94E-05 |   1.00E-05 |        No
     Delta_Fermi_level      |   7.51E-05 |   1.00E-03 |       Yes

  Line search of the free energy minimum:
  Step_type        Step             Free_energy   Predicted_free_energy
.   Initial    0.000000    -7146.61373407589599

Performing  Pulay mixing of Hamiltonian with coefficients:
                        Spin 1               Spin 2
                0.981584416916       0.981584427414
                0.681775365012       0.681775396435
               -1.068170811563      -1.068170813923
               -1.799119354487      -1.799119409071
                1.193403006517       1.193403027401
                1.010527377604       1.010527371744
Lambda-->       0.011212658578       0.011212658287     ... done

.    Trial1    0.033646    -7146.61373845940216

Performing  Pulay mixing of Hamiltonian with coefficients:
                        Spin 1               Spin 2
                0.981584416916       0.981584427414
                0.681775365012       0.681775396435
               -1.068170811563      -1.068170813923
               -1.799119354487      -1.799119409071
                1.193403006517       1.193403027401
                1.010527377604       1.010527371744
Lambda-->       0.011212658578       0.011212658287     ... done

.    Trial2    0.402760    -7146.60226456613054

Performing  Pulay mixing of Hamiltonian with coefficients:
                        Spin 1               Spin 2
                0.981584416916       0.981584427414
                0.681775365012       0.681775396435
               -1.068170811563      -1.068170813923
               -1.799119354487      -1.799119409071
                1.193403006517       1.193403027401
                1.010527377604       1.010527371744
Lambda-->       0.011212658578       0.011212658287     ... done

. Quadratic    0.017664    -7146.61366528211238    -7146.61375825687992

Performing  Pulay mixing of Hamiltonian with coefficients:
                        Spin 1               Spin 2
                0.981584416916       0.981584427414
                0.681775365012       0.681775396435
               -1.068170811563      -1.068170813923
               -1.799119354487      -1.799119409071
                1.193403006517       1.193403027401
                1.010527377604       1.010527371744
Lambda-->       0.011212658578       0.011212658287     ... done

.     Cubic    0.214432    -7146.61127132134970    -7146.61700121285412

Performing  Pulay mixing of Hamiltonian with coefficients:
                        Spin 1               Spin 2
                0.981584416916       0.981584427414
                0.681775365012       0.681775396435
               -1.068170811563      -1.068170813923
               -1.799119354487      -1.799119409071
                1.193403006517       1.193403027401
                1.010527377604       1.010527371744
Lambda-->       0.011212658578       0.011212658287     ... done

.   Quartic    0.105971    -7146.61347796959308    -7146.61429801642134

Performing  Pulay mixing of Hamiltonian with coefficients:
                        Spin 1               Spin 2
                0.981584416916       0.981584427414
                0.681775365012       0.681775396435
               -1.068170811563      -1.068170813923
               -1.799119354487      -1.799119409071
                1.193403006517       1.193403027401
                1.010527377604       1.010527371744
Lambda-->       0.011212658578       0.011212658287     ... done

.  NoMinFnd    0.033646    -7146.61373845940852

--------------------------------------------------------------------------------
  Iter                              Commutator    Free_energy(A=E-TS)     DeltaA
#    7                          0.000029546226   -7146.61373845940852  -4.38E-06

Step                       =       0.033646036904
Energy (E)                 =   -7146.486882953690
Entropy (-TS)              =      -0.126855505739
Free energy (A=E-TS)       =   -7146.613738459409
Est. 0K Energy 0.5*(E+A)   =   -7146.550310706549
Residual Non-orthogonality =       0.000000000000
Residual N_electrons       =      -0.000000000020

Spin          Integrated_Ne            Fermi_level     Delta_Fermi_level
   1       497.000000118400        -0.044407411102             -2.82E-05
   2       496.999999882040        -0.044407411102             -2.82E-05

                           Spin 1           |                 Spin 2           |
     Orb |    H-eigenvalues     Occupancies |    H-eigenvalues     Occupancies |
       1 |    -3.1489782908    1.0000000000 |    -3.1489782904    1.0000000000 | 
                          ------                             ------
     496 |    -0.0474668784    0.6968898099 |    -0.0474668777    0.6968897659 | 
     497 |    -0.0470043353    0.6696639142 |    -0.0470043354    0.6696639183 | 
                 - Gap at zero temperature - |     - Gap at zero temperature -
     498 |    -0.0454843074    0.5727404644 |    -0.0454843075    0.5727404692 | 
     499 |    -0.0450037412    0.5404789996 |    -0.0450037413    0.5404790046 | 
     500 |    -0.0447738012    0.5249045519 |    -0.0447738013    0.5249045569 | 
                  Finite temp. Fermi level   |      Finite temp. Fermi level  
     501 |    -0.0442854597    0.4917045217 |    -0.0442854598    0.4917045267 | 
     502 |    -0.0409563710    0.2810853588 |    -0.0409563710    0.2810853632 | 
     503 |    -0.0405684412    0.2602544940 |    -0.0405684405    0.2602544545 | 
     504 |    -0.0401124501    0.2370848250 |    -0.0401124502    0.2370848290 | 
     505 |    -0.0385372039    0.1683482544 |    -0.0385372040    0.1683482584 | 
                          ------                             ------
     719 |     0.9138666635    0.0000000000 |     0.9138666633    0.0000000000 | 

                            |  Abs_value |  Threshold | Converged
     Delta_Free_energy/atom |   7.83E-08 |   1.00E-06 |       Yes
     Delta_Energy/atom      |   2.19E-07 |   1.00E-04 |       Yes
     Delta_Entropy/atom     |   2.97E-07 |   1.00E-04 |       Yes
     Commutator             |   2.95E-05 |   1.00E-05 |        No
     Delta_Fermi_level      |   2.82E-05 |   1.00E-03 |       Yes

  Line search of the free energy minimum:
  Step_type        Step             Free_energy   Predicted_free_energy
.   Initial    0.000000    -7146.61373845940852

Performing  Pulay mixing of Hamiltonian with coefficients:
                        Spin 1               Spin 2
               -4.538594881252      -4.538595156239
               -3.385579973744      -3.385580232774
                5.388252149027       5.388252456289
                8.496707692865       8.496708339399
               -8.775278911493      -8.775279452807
               -0.734841645566      -0.734841699554
                4.549335570163       4.549335745686
Lambda-->       0.002380410445       0.002380410176     ... done

.    Trial1    0.033646    -7146.61385040371715

Performing  Pulay mixing of Hamiltonian with coefficients:
                        Spin 1               Spin 2
               -4.538594881252      -4.538595156241
               -3.385579973744      -3.385580232775
                5.388252149026       5.388252456291
                8.496707692864       8.496708339402
               -8.775278911493      -8.775279452810
               -0.734841645566      -0.734841699554
                4.549335570163       4.549335745687
Lambda-->       0.002380410445       0.002380410176     ... done

.    Trial2    0.402760    -7146.60890827872299

Performing  Pulay mixing of Hamiltonian with coefficients:
                        Spin 1               Spin 2
               -4.538594881252      -4.538595156239
               -3.385579973744      -3.385580232774
                5.388252149027       5.388252456289
                8.496707692865       8.496708339399
               -8.775278911494      -8.775279452807
               -0.734841645566      -0.734841699554
                4.549335570164       4.549335745686
Lambda-->       0.002380410445       0.002380410176     ... done

. Quadratic    0.056905    -7146.61386490287259    -7146.61387285603814

--------------------------------------------------------------------------------
  Iter                              Commutator    Free_energy(A=E-TS)     DeltaA
#    8                          0.000019106224   -7146.61386490287259  -1.26E-04

Step                       =       0.056904683785
Energy (E)                 =   -7146.486834422103
Entropy (-TS)              =      -0.127030480776
Free energy (A=E-TS)       =   -7146.613864902873
Est. 0K Energy 0.5*(E+A)   =   -7146.550349662488
Residual Non-orthogonality =       0.000000000000
Residual N_electrons       =      -0.000000000006

Spin          Integrated_Ne            Fermi_level     Delta_Fermi_level
   1       497.000000037033        -0.044715105849             -3.08E-04
   2       496.999999963108        -0.044715105849             -3.08E-04

                           Spin 1           |                 Spin 2           |
     Orb |    H-eigenvalues     Occupancies |    H-eigenvalues     Occupancies |
       1 |    -3.1492364712    1.0000000000 |    -3.1492364711    1.0000000000 | 
                          ------                             ------
     496 |    -0.0478223741    0.6996303668 |    -0.0478223736    0.6996303348 | 
     497 |    -0.0473418326    0.6714554335 |    -0.0473418321    0.6714553999 | 
                 - Gap at zero temperature - |     - Gap at zero temperature -
     498 |    -0.0458005243    0.5733078479 |    -0.0458005245    0.5733078662 | 
     499 |    -0.0453123296    0.5405393957 |    -0.0453123291    0.5405393580 | 
     500 |    -0.0450841446    0.5250842872 |    -0.0450841449    0.5250843060 | 
                  Finite temp. Fermi level   |      Finite temp. Fermi level  
     501 |    -0.0446023452    0.4923295998 |    -0.0446023455    0.4923296186 | 
     502 |    -0.0412831631    0.2821366821 |    -0.0412831633    0.2821366975 | 
     503 |    -0.0408791028    0.2604099509 |    -0.0408791022    0.2604099220 | 
     504 |    -0.0404163525    0.2368982203 |    -0.0404163519    0.2368981932 | 
     505 |    -0.0388540691    0.1686979195 |    -0.0388540695    0.1686979345 | 
                          ------                             ------
     719 |     0.9036027237    0.0000000000 |     0.9036027239    0.0000000000 | 

                            |  Abs_value |  Threshold | Converged
     Delta_Free_energy/atom |   2.26E-06 |   1.00E-06 |        No
     Delta_Energy/atom      |   8.67E-07 |   1.00E-04 |       Yes
     Delta_Entropy/atom     |   3.12E-06 |   1.00E-04 |       Yes
     Commutator             |   1.91E-05 |   1.00E-05 |        No
     Delta_Fermi_level      |   3.08E-04 |   1.00E-03 |       Yes

  Line search of the free energy minimum:
  Step_type        Step             Free_energy   Predicted_free_energy
.   Initial    0.000000    -7146.61386490287259

Performing  Pulay mixing of Hamiltonian with coefficients:
                        Spin 1               Spin 2
               -1.832474349263      -1.832474498602
               -1.468213899251      -1.468214028147
                2.213701859523       2.213702030183
                3.602520749530       3.602521079105
               -3.657216882843      -3.657217181530
               -0.368348347150      -0.368348365406
                1.747608655155       1.747608781390
                0.762422214298       0.762422183005
Lambda-->       0.001109803358       0.001109803336     ... done

.    Trial1    0.056905    -7146.61385420603074

Performing  Pulay mixing of Hamiltonian with coefficients:
                        Spin 1               Spin 2
               -1.832474349263      -1.832474498602
               -1.468213899252      -1.468214028147
                2.213701859524       2.213702030183
                3.602520749531       3.602521079105
               -3.657216882844      -3.657217181530
               -0.368348347150      -0.368348365406
                1.747608655156       1.747608781390
                0.762422214298       0.762422183005
Lambda-->       0.001109803358       0.001109803336     ... done

.    Trial2    0.021736    -7146.61387991009178

Performing  Pulay mixing of Hamiltonian with coefficients:
                        Spin 1               Spin 2
               -1.832474349263      -1.832474498601
               -1.468213899252      -1.468214028146
                2.213701859524       2.213702030183
                3.602520749531       3.602521079104
               -3.657216882844      -3.657217181529
               -0.368348347150      -0.368348365406
                1.747608655156       1.747608781390
                0.762422214298       0.762422183006
Lambda-->       0.001109803358       0.001109803336     ... done

. Quadratic    0.024689    -7146.61388168529811    -7146.61388012799762

--------------------------------------------------------------------------------
  Iter                              Commutator    Free_energy(A=E-TS)     DeltaA
#    9                          0.000016357392   -7146.61388168529811  -1.68E-05

Step                       =       0.024689331816
Energy (E)                 =   -7146.486832891347
Entropy (-TS)              =      -0.127048793911
Free energy (A=E-TS)       =   -7146.613881685298
Est. 0K Energy 0.5*(E+A)   =   -7146.550357288323
Residual Non-orthogonality =       0.000000000000
Residual N_electrons       =       0.000000000040

Spin          Integrated_Ne            Fermi_level     Delta_Fermi_level
   1       496.999999984308        -0.044828655253             -1.14E-04
   2       497.000000014795        -0.044828655253             -1.14E-04

                           Spin 1           |                 Spin 2           |
     Orb |    H-eigenvalues     Occupancies |    H-eigenvalues     Occupancies |
       1 |    -3.1493643749    1.0000000000 |    -3.1493643751    1.0000000000 | 
                          ------                             ------
     496 |    -0.0479392881    0.6998227304 |    -0.0479392883    0.6998227435 | 
     497 |    -0.0474552597    0.6714480885 |    -0.0474552590    0.6714480496 | 
                 - Gap at zero temperature - |     - Gap at zero temperature -
     498 |    -0.0459103605    0.5730606541 |    -0.0459103607    0.5730606693 | 
     499 |    -0.0454297971    0.5408041762 |    -0.0454297974    0.5408041916 | 
     500 |    -0.0452033507    0.5254681210 |    -0.0452033509    0.5254681365 | 
                  Finite temp. Fermi level   |      Finite temp. Fermi level  
     501 |    -0.0447205970    0.4926494290 |    -0.0447205973    0.4926494445 | 
     502 |    -0.0414080520    0.2827620589 |    -0.0414080522    0.2827620714 | 
     503 |    -0.0410074036    0.2611837975 |    -0.0410074039    0.2611838095 | 
     504 |    -0.0405265345    0.2367326116 |    -0.0405265348    0.2367326228 | 
     505 |    -0.0389645445    0.1685806440 |    -0.0389645444    0.1685806418 | 
                          ------                             ------
     719 |     0.9020506043    0.0000000000 |     0.9020506041    0.0000000000 | 

                            |  Abs_value |  Threshold | Converged
     Delta_Free_energy/atom |   3.00E-07 |   1.00E-06 |       Yes
     Delta_Energy/atom      |   2.73E-08 |   1.00E-04 |       Yes
     Delta_Entropy/atom     |   3.27E-07 |   1.00E-04 |       Yes
     Commutator             |   1.64E-05 |   1.00E-05 |        No
     Delta_Fermi_level      |   1.14E-04 |   1.00E-03 |       Yes

  Line search of the free energy minimum:
  Step_type        Step             Free_energy   Predicted_free_energy
.   Initial    0.000000    -7146.61388168529811

Performing  Pulay mixing of Hamiltonian with coefficients:
                        Spin 1               Spin 2
                2.495912713653       2.495912658718
                1.784630927129       1.784630910303
               -2.924196205953      -2.924196122603
               -4.538367122219      -4.538367070956
                4.681489325072       4.681489205435
                0.400678921440       0.400678912343
               -2.496397400471      -2.496397323137
                0.235357279635       0.235357343116
                1.360891561712       1.360891486781
Lambda-->       0.000280967224       0.000280967241     ... done

.    Trial1    0.024689    -7146.61391685113358

Performing  Pulay mixing of Hamiltonian with coefficients:
                        Spin 1               Spin 2
                2.495912713655       2.495912658718
                1.784630927131       1.784630910303
               -2.924196205955      -2.924196122603
               -4.538367122223      -4.538367070956
                4.681489325076       4.681489205435
                0.400678921440       0.400678912343
               -2.496397400473      -2.496397323137
                0.235357279635       0.235357343116
                1.360891561713       1.360891486781
Lambda-->       0.000280967224       0.000280967241     ... done

.    Trial2    0.397225    -7146.61292639305793

Performing  Pulay mixing of Hamiltonian with coefficients:
                        Spin 1               Spin 2
                2.495912713654       2.495912658715
                1.784630927130       1.784630910301
               -2.924196205954      -2.924196122600
               -4.538367122220      -4.538367070951
                4.681489325074       4.681489205429
                0.400678921440       0.400678912342
               -2.496397400471      -2.496397323134
                0.235357279635       0.235357343116
                1.360891561713       1.360891486781
Lambda-->       0.000280967224       0.000280967241     ... done

. Quadratic    0.081629    -7146.61390626919729    -7146.61395017668838

Performing  Pulay mixing of Hamiltonian with coefficients:
                        Spin 1               Spin 2
                2.495912713653       2.495912658717
                1.784630927129       1.784630910302
               -2.924196205953      -2.924196122602
               -4.538367122219      -4.538367070954
                4.681489325072       4.681489205433
                0.400678921440       0.400678912342
               -2.496397400470      -2.496397323136
                0.235357279635       0.235357343116
                1.360891561712       1.360891486781
Lambda-->       0.000280967224       0.000280967241     ... done

.     Cubic    0.047447    -7146.61391868913233    -7146.61392686154431

--------------------------------------------------------------------------------
  Iter                              Commutator    Free_energy(A=E-TS)     DeltaA
#   10                          0.000009618506   -7146.61391868913233  -3.70E-05

Step                       =       0.047446965855
Energy (E)                 =   -7146.486902408282
Entropy (-TS)              =      -0.127016280844
Free energy (A=E-TS)       =   -7146.613918689132
Est. 0K Energy 0.5*(E+A)   =   -7146.550410548707
Residual Non-orthogonality =       0.000000000000
Residual N_electrons       =       0.000000000006

Spin          Integrated_Ne            Fermi_level     Delta_Fermi_level
   1       497.000000119160        -0.044949079120             -1.20E-04
   2       496.999999880698        -0.044949079120             -1.20E-04

                           Spin 1           |                 Spin 2           |
     Orb |    H-eigenvalues     Occupancies |    H-eigenvalues     Occupancies |
       1 |    -3.1493747787    1.0000000000 |    -3.1493747788    1.0000000000 | 
                          ------                             ------
     496 |    -0.0480651039    0.7001308661 |    -0.0480651035    0.7001308418 | 
     497 |    -0.0475875369    0.6721592554 |    -0.0475875365    0.6721592300 | 
                 - Gap at zero temperature - |     - Gap at zero temperature -
     498 |    -0.0460276644    0.5728529282 |    -0.0460276640    0.5728529000 | 
     499 |    -0.0455445424    0.5404204137 |    -0.0455445419    0.5404203851 | 
     500 |    -0.0453153048    0.5248933953 |    -0.0453153044    0.5248933666 | 
                  Finite temp. Fermi level   |      Finite temp. Fermi level  
     501 |    -0.0448295300    0.4918679020 |    -0.0448295304    0.4918679285 | 
     502 |    -0.0415297600    0.2828329354 |    -0.0415297596    0.2828329122 | 
     503 |    -0.0411155991    0.2605422017 |    -0.0411155987    0.2605421797 | 
     504 |    -0.0406426647    0.2365215582 |    -0.0406426642    0.2365215376 | 
     505 |    -0.0390799276    0.1683884760 |    -0.0390799271    0.1683884575 | 
                          ------                             ------
     719 |     0.9008806459    0.0000000000 |     0.9008806462    0.0000000000 | 

                            |  Abs_value |  Threshold | Converged
     Delta_Free_energy/atom |   6.61E-07 |   1.00E-06 |       Yes
     Delta_Energy/atom      |   1.24E-06 |   1.00E-04 |       Yes
     Delta_Entropy/atom     |   5.81E-07 |   1.00E-04 |       Yes
     Commutator             |   9.62E-06 |   1.00E-05 |       Yes
     Delta_Fermi_level      |   1.20E-04 |   1.00E-03 |       Yes
EDFT occupancies loop converged after   10 iterations.


Writing density kernel to file "Pd_55.dkn" ... done

Writing Hamiltonian to file "Pd_55.ham" ... done


>>> Density kernel optimised for the current NGWF basis:
     ~~~~~~~~~~~~~~~~~~~~~~~~~~~~~~~~~~~~~~~~~~~~~~~~~~~~~~~~~~~
     Total free energy           =  -7.14661391868913E+03  Eh
     [H,K] commutator            =   9.6185E-06
     ~~~~~~~~~~~~~~~~~~~~~~~~~~~~~~~~~~~~~~~~~~~~~~~~~~~~~~~~~~~


################################################################################
########################### NGWF CG iteration  004 #############################
################################################################################
****** Reciprocal space K.E. preconditioning with k_zero =  3.0000 a0^-1 *******

>>> Checking for convergence of NGWFs:   NOT CONVERGED
  ========================================================================
         NGWF RMS gradient =  4.2816E-05 >  2.0000E-06  | above tolerance
  ========================================================================

>>> Improving NGWFs using line search:
============ Calculation of NGWF S^-1 using Hotelling algorithm ================ 
         Iteration  |  Frobenius norm and Maximum abs value    (of I-S*S_n^-1)   
               1       0.55918551E+00     0.17163752E-01
               2       0.34628703E-02     0.17031901E-03
               3       0.62522893E-06     0.29363292E-07
               4       0.39274978E-12     0.35527137E-13
================================================================================
    Initial Ne1:     496.99699324
    Initial Ne2:     496.99699300
      Final Ne1:     497.00000012
      Final Ne2:     496.99999988
============ Calculation of NGWF S^-1 using Hotelling algorithm ================ 
         Iteration  |  Frobenius norm and Maximum abs value    (of I-S*S_n^-1)   
               1       0.22202141E+00     0.67605004E-02
               2       0.54208022E-03     0.27916685E-04
               3       0.16426441E-07     0.83121421E-09
               4       0.38698424E-12     0.35527137E-13
================================================================================
------------------------------- NGWF line search -------------------------------
RMS gradient                =       0.00004281619142
Trial step length           =               0.912183
Gradient along search dir.  =         -0.03724755572
Functional at step 0        =   -7146.61391868913233
Functional at step 1        =   -7146.63572328414557
Functional predicted        =   -7146.63762903697625
Selected quadratic step     =               1.273122
Conjugate gradients coeff.  =               0.383958
--------------------------- NGWF line search finished --------------------------
                                               
Writing NGWFs to file "Pd_55.tightbox_ngwfs"....  done

>>> Optimising kernel for current NGWFs:

--------------------------- Ensemble-DFT optimisation --------------------------
Running ScaLAPACK on   30 processor(s).

--------------------------------------------------------------------------------
  Iter                              Commutator    Free_energy(A=E-TS)     DeltaA
#    0                          0.000050850334   -7146.63763071768426  -2.37E-02

Step                       =       0.381966011250
Energy (E)                 =   -7146.510614436834
Entropy (-TS)              =      -0.127016280844
Free energy (A=E-TS)       =   -7146.637630717684
Est. 0K Energy 0.5*(E+A)   =   -7146.574122577259
Residual Non-orthogonality =       0.000000000000
Residual N_electrons       =       0.000000000006

Spin          Integrated_Ne            Fermi_level     Delta_Fermi_level
   1       497.000000119160        -0.044949079120              9.00E+99
   2       496.999999880698        -0.044949079120              9.00E+99

                           Spin 1           |                 Spin 2           |
     Orb |    H-eigenvalues     Occupancies |    H-eigenvalues     Occupancies |
       1 |    -3.1493747787    1.0000000000 |    -3.1493747788    1.0000000000 | 
                          ------                             ------
     496 |    -0.0480651039    0.7001308661 |    -0.0480651035    0.7001308418 | 
     497 |    -0.0475875369    0.6721592554 |    -0.0475875365    0.6721592300 | 
                 - Gap at zero temperature - |     - Gap at zero temperature -
     498 |    -0.0460276644    0.5728529282 |    -0.0460276640    0.5728529000 | 
     499 |    -0.0455445424    0.5404204137 |    -0.0455445419    0.5404203851 | 
     500 |    -0.0453153048    0.5248933953 |    -0.0453153044    0.5248933666 | 
                  Finite temp. Fermi level   |      Finite temp. Fermi level  
     501 |    -0.0448295300    0.4918679020 |    -0.0448295304    0.4918679285 | 
     502 |    -0.0415297600    0.2828329354 |    -0.0415297596    0.2828329122 | 
     503 |    -0.0411155991    0.2605422017 |    -0.0411155987    0.2605421797 | 
     504 |    -0.0406426647    0.2365215582 |    -0.0406426642    0.2365215376 | 
     505 |    -0.0390799276    0.1683884760 |    -0.0390799271    0.1683884575 | 
                          ------                             ------
     719 |     0.9008806459    0.0000000000 |     0.9008806462    0.0000000000 | 

                            |  Abs_value |  Threshold | Converged
     Delta_Free_energy/atom |   4.23E-04 |   1.00E-06 |        No
     Delta_Energy/atom      |   4.23E-04 |   1.00E-04 |        No
     Delta_Entropy/atom     |     n.a.   |   1.00E-03 |      n.a.
     Commutator             |   5.09E-05 |   1.00E-05 |        No
     Delta_Fermi_level      |     n.a.   |   1.00E-03 |      n.a.

  Line search of the free energy minimum:
  Step_type        Step             Free_energy   Predicted_free_energy
.   Initial    0.000000    -7146.63763071768426

Performing  Pulay mixing of Hamiltonian with coefficients:
                        Spin 1               Spin 2
                1.000000000000       1.000000000000
Lambda-->       0.043223933219       0.043223933695     ... done

.    Trial1    0.381966    -7146.61573362275703

Performing  Pulay mixing of Hamiltonian with coefficients:
                        Spin 1               Spin 2
                1.000000000000       1.000000000000
Lambda-->       0.043223933219       0.043223933695     ... done

.    Trial2    0.145898    -7146.63199747364433

Performing  Pulay mixing of Hamiltonian with coefficients:
                        Spin 1               Spin 2
                1.000000000000       1.000000000000
Lambda-->       0.043223933219       0.043223933695     ... done

.    Trial3    0.055728    -7146.63362023849913

Performing  Pulay mixing of Hamiltonian with coefficients:
                        Spin 1               Spin 2
                1.000000000000       1.000000000000
Lambda-->       0.043223933219       0.043223933695     ... done

.    Trial4    0.021286    -7146.63358535851967

Performing  Pulay mixing of Hamiltonian with coefficients:
                        Spin 1               Spin 2
                1.000000000000       1.000000000000
Lambda-->       0.043223933219       0.043223933695     ... done

.   Quartic    0.103177    -7146.63307713159884    -7146.63604971343375

Performing  Pulay mixing of Hamiltonian with coefficients:
                        Spin 1               Spin 2
                1.000000000000       1.000000000000
Lambda-->       0.043223933219       0.043223933695     ... done

.    Trial6    0.000213    -7146.63338719363401

Performing  Pulay mixing of Hamiltonian with coefficients:
                        Spin 1               Spin 2
                1.000000000000       1.000000000000
Lambda-->       0.043223933219       0.043223933695     ... done

.  NoMinFnd    0.055728    -7146.63362023851005

--------------------------------------------------------------------------------
  Iter                              Commutator    Free_energy(A=E-TS)     DeltaA
#    1                          0.000036499555   -7146.63362023851005   4.01E-03

Step                       =       0.055728090001
Energy (E)                 =   -7146.506534230310
Entropy (-TS)              =      -0.127086008228
Free energy (A=E-TS)       =   -7146.633620238510
Est. 0K Energy 0.5*(E+A)   =   -7146.570077234410
Residual Non-orthogonality =       0.000000000000
Residual N_electrons       =      -0.000000000027

Spin          Integrated_Ne            Fermi_level     Delta_Fermi_level
   1       497.000000119754        -0.044641079419              3.08E-04
   2       496.999999880848        -0.044641079419              3.08E-04

                           Spin 1           |                 Spin 2           |
     Orb |    H-eigenvalues     Occupancies |    H-eigenvalues     Occupancies |
       1 |    -3.1488234018    1.0000000000 |    -3.1488234018    1.0000000000 | 
                          ------                             ------
     496 |    -0.0477565098    0.7000969084 |    -0.0477565091    0.7000968645 | 
     497 |    -0.0472936136    0.6730027719 |    -0.0472936136    0.6730027767 | 
                 - Gap at zero temperature - |     - Gap at zero temperature -
     498 |    -0.0457531065    0.5750781529 |    -0.0457531067    0.5750781625 | 
     499 |    -0.0452307665    0.5400300122 |    -0.0452307659    0.5400299672 | 
     500 |    -0.0450074163    0.5249009423 |    -0.0450074157    0.5249008977 | 
                  Finite temp. Fermi level   |      Finite temp. Fermi level  
     501 |    -0.0445194096    0.4917236720 |    -0.0445194098    0.4917236852 | 
     502 |    -0.0411702288    0.2799973032 |    -0.0411702283    0.2799972757 | 
     503 |    -0.0407391510    0.2569697661 |    -0.0407391505    0.2569697410 | 
     504 |    -0.0403702518    0.2382747022 |    -0.0403702513    0.2382746791 | 
     505 |    -0.0387724372    0.1684078833 |    -0.0387724370    0.1684078755 | 
                          ------                             ------
     719 |     0.8967149527    0.0000000000 |     0.8967149529    0.0000000000 | 

                            |  Abs_value |  Threshold | Converged
     Delta_Free_energy/atom |   7.16E-05 |   1.00E-06 |        No
     Delta_Energy/atom      |   7.29E-05 |   1.00E-04 |       Yes
     Delta_Entropy/atom     |   1.25E-06 |   1.00E-04 |       Yes
     Commutator             |   3.65E-05 |   1.00E-05 |        No
     Delta_Fermi_level      |   3.08E-04 |   1.00E-03 |       Yes

  Line search of the free energy minimum:
  Step_type        Step             Free_energy   Predicted_free_energy
.   Initial    0.000000    -7146.63362023851005

Performing  Pulay mixing of Hamiltonian with coefficients:
                        Spin 1               Spin 2
                1.000000000000       1.000000000000
Lambda-->       0.030452064643       0.030452064888     ... done

.    Trial1    0.055728    -7146.63359306046186

Performing  Pulay mixing of Hamiltonian with coefficients:
                        Spin 1               Spin 2
                1.000000000000       1.000000000000
Lambda-->       0.030452064643       0.030452064888     ... done

.    Trial2    0.021286    -7146.63373610758117

Performing  Pulay mixing of Hamiltonian with coefficients:
                        Spin 1               Spin 2
                1.000000000000       1.000000000000
Lambda-->       0.030452064643       0.030452064888     ... done

. Quadratic    0.026448    -7146.63374069884321    -7146.63374069584097

--------------------------------------------------------------------------------
  Iter                              Commutator    Free_energy(A=E-TS)     DeltaA
#    2                          0.000027698999   -7146.63374069884321  -1.20E-04

Step                       =       0.026448030949
Energy (E)                 =   -7146.506605119185
Entropy (-TS)              =      -0.127135579649
Free energy (A=E-TS)       =   -7146.633740698843
Est. 0K Energy 0.5*(E+A)   =   -7146.570172909014
Residual Non-orthogonality =       0.000000000000
Residual N_electrons       =       0.000000000009

Spin          Integrated_Ne            Fermi_level     Delta_Fermi_level
   1       497.000000146513        -0.044579416581              6.17E-05
   2       496.999999853288        -0.044579416581              6.17E-05

                           Spin 1           |                 Spin 2           |
     Orb |    H-eigenvalues     Occupancies |    H-eigenvalues     Occupancies |
       1 |    -3.1488245541    1.0000000000 |    -3.1488245540    1.0000000000 | 
                          ------                             ------
     496 |    -0.0476961059    0.7001688276 |    -0.0476961055    0.7001688072 | 
     497 |    -0.0472239844    0.6725255302 |    -0.0472239840    0.6725255088 | 
                 - Gap at zero temperature - |     - Gap at zero temperature -
     498 |    -0.0456931921    0.5751944127 |    -0.0456931918    0.5751943889 | 
     499 |    -0.0451653652    0.5397773044 |    -0.0451653648    0.5397772802 | 
     500 |    -0.0449413967    0.5246052830 |    -0.0449413964    0.5246052586 | 
                  Finite temp. Fermi level   |      Finite temp. Fermi level  
     501 |    -0.0444515917    0.4913050664 |    -0.0444515921    0.4913050984 | 
     502 |    -0.0411193118    0.2805871784 |    -0.0411193114    0.2805871586 | 
     503 |    -0.0406935096    0.2578030715 |    -0.0406935092    0.2578030527 | 
     504 |    -0.0403108664    0.2383872005 |    -0.0403108660    0.2383871827 | 
     505 |    -0.0387233394    0.1688872685 |    -0.0387233386    0.1688872397 | 
                          ------                             ------
     719 |     0.8959569388    0.0000000000 |     0.8959569396    0.0000000000 | 

                            |  Abs_value |  Threshold | Converged
     Delta_Free_energy/atom |   2.15E-06 |   1.00E-06 |        No
     Delta_Energy/atom      |   1.27E-06 |   1.00E-04 |       Yes
     Delta_Entropy/atom     |   8.85E-07 |   1.00E-04 |       Yes
     Commutator             |   2.77E-05 |   1.00E-05 |        No
     Delta_Fermi_level      |   6.17E-05 |   1.00E-03 |       Yes

  Line search of the free energy minimum:
  Step_type        Step             Free_energy   Predicted_free_energy
.   Initial    0.000000    -7146.63374069884321

Performing  Pulay mixing of Hamiltonian with coefficients:
                        Spin 1               Spin 2
                0.081352340458       0.081352343924
                0.918647659542       0.918647656076
Lambda-->       0.027205463728       0.027205463990     ... done

.    Trial1    0.026448    -7146.63379217798138

Performing  Pulay mixing of Hamiltonian with coefficients:
                        Spin 1               Spin 2
                0.081352340458       0.081352343924
                0.918647659542       0.918647656076
Lambda-->       0.027205463728       0.027205463990     ... done

.    Trial2    0.398312    -7146.62674856143349

Performing  Pulay mixing of Hamiltonian with coefficients:
                        Spin 1               Spin 2
                0.081352340458       0.081352343924
                0.918647659542       0.918647656076
Lambda-->       0.027205463728       0.027205463990     ... done

. Quadratic    0.031782    -7146.63379388009980    -7146.63379367016205

--------------------------------------------------------------------------------
  Iter                              Commutator    Free_energy(A=E-TS)     DeltaA
#    3                          0.000025130230   -7146.63379388009980  -5.32E-05

Step                       =       0.031782309765
Energy (E)                 =   -7146.506622615375
Entropy (-TS)              =      -0.127171264721
Free energy (A=E-TS)       =   -7146.633793880100
Est. 0K Energy 0.5*(E+A)   =   -7146.570208247737
Residual Non-orthogonality =       0.000000000000
Residual N_electrons       =       0.000000000004

Spin          Integrated_Ne            Fermi_level     Delta_Fermi_level
   1       497.000000039305        -0.044500041198              7.94E-05
   2       496.999999960598        -0.044500041198              7.94E-05

                           Spin 1           |                 Spin 2           |
     Orb |    H-eigenvalues     Occupancies |    H-eigenvalues     Occupancies |
       1 |    -3.1487609491    1.0000000000 |    -3.1487609488    1.0000000000 | 
                          ------                             ------
     496 |    -0.0476158321    0.7001175030 |    -0.0476158316    0.7001174763 | 
     497 |    -0.0471404676    0.6722772935 |    -0.0471404672    0.6722772655 | 
                 - Gap at zero temperature - |     - Gap at zero temperature -
     498 |    -0.0456186584    0.5755163061 |    -0.0456186588    0.5755163344 | 
     499 |    -0.0450816032    0.5394807593 |    -0.0450816027    0.5394807276 | 
     500 |    -0.0448575733    0.5243034111 |    -0.0448575728    0.5243033793 | 
                  Finite temp. Fermi level   |      Finite temp. Fermi level  
     501 |    -0.0443669311    0.4909456359 |    -0.0443669307    0.4909456040 | 
     502 |    -0.0410387885    0.2805241280 |    -0.0410387889    0.2805241513 | 
     503 |    -0.0406174572    0.2579761298 |    -0.0406174567    0.2579761053 | 
     504 |    -0.0402375960    0.2386889485 |    -0.0402375964    0.2386889694 | 
     505 |    -0.0386520583    0.1691966597 |    -0.0386520578    0.1691966383 | 
                          ------                             ------
     719 |     0.8951884242    0.0000000000 |     0.8951884248    0.0000000000 | 

                            |  Abs_value |  Threshold | Converged
     Delta_Free_energy/atom |   9.50E-07 |   1.00E-06 |       Yes
     Delta_Energy/atom      |   3.12E-07 |   1.00E-04 |       Yes
     Delta_Entropy/atom     |   6.37E-07 |   1.00E-04 |       Yes
     Commutator             |   2.51E-05 |   1.00E-05 |        No
     Delta_Fermi_level      |   7.94E-05 |   1.00E-03 |       Yes

  Line search of the free energy minimum:
  Step_type        Step             Free_energy   Predicted_free_energy
.   Initial    0.000000    -7146.63379388009980

Performing  Pulay mixing of Hamiltonian with coefficients:
                        Spin 1               Spin 2
               -1.216318430126      -1.216318512450
               -0.052458973175      -0.052459016762
                2.268777403302       2.268777529213
Lambda-->       0.022869862571       0.022869862478     ... done

.    Trial1    0.031782    -7146.63391659229819

Performing  Pulay mixing of Hamiltonian with coefficients:
                        Spin 1               Spin 2
               -1.216318430126      -1.216318512450
               -0.052458973175      -0.052459016762
                2.268777403302       2.268777529213
Lambda-->       0.022869862571       0.022869862478     ... done

.    Trial2    0.401609    -7146.62116305507607

Performing  Pulay mixing of Hamiltonian with coefficients:
                        Spin 1               Spin 2
               -1.216318430126      -1.216318512450
               -0.052458973175      -0.052459016762
                2.268777403302       2.268777529213
Lambda-->       0.022869862571       0.022869862478     ... done

. Quadratic    0.036110    -7146.63391636391862    -7146.63391838041662

Performing  Pulay mixing of Hamiltonian with coefficients:
                        Spin 1               Spin 2
               -1.216318430126      -1.216318512450
               -0.052458973175      -0.052459016762
                2.268777403302       2.268777529213
Lambda-->       0.022869862571       0.022869862478     ... done

.     Cubic    0.033699    -7146.63391691863126    -7146.63391698647865

--------------------------------------------------------------------------------
  Iter                              Commutator    Free_energy(A=E-TS)     DeltaA
#    4                          0.000017370231   -7146.63391691863126  -1.23E-04

Step                       =       0.033699148855
Energy (E)                 =   -7146.506637886566
Entropy (-TS)              =      -0.127279032073
Free energy (A=E-TS)       =   -7146.633916918631
Est. 0K Energy 0.5*(E+A)   =   -7146.570277402599
Residual Non-orthogonality =       0.000000000000
Residual N_electrons       =      -0.000000000008

Spin          Integrated_Ne            Fermi_level     Delta_Fermi_level
   1       497.000000130592        -0.044229079273              2.71E-04
   2       496.999999869587        -0.044229079273              2.71E-04

                           Spin 1           |                 Spin 2           |
     Orb |    H-eigenvalues     Occupancies |    H-eigenvalues     Occupancies |
       1 |    -3.1485076151    1.0000000000 |    -3.1485076152    1.0000000000 | 
                          ------                             ------
     496 |    -0.0473393168    0.6998001317 |    -0.0473393158    0.6998000787 | 
     497 |    -0.0468581877    0.6715983840 |    -0.0468581867    0.6715983285 | 
                 - Gap at zero temperature - |     - Gap at zero temperature -
     498 |    -0.0453669604    0.5767964081 |    -0.0453669603    0.5767964050 | 
     499 |    -0.0447990218    0.5386951336 |    -0.0447990218    0.5386951305 | 
     500 |    -0.0445768118    0.5236382867 |    -0.0445768118    0.5236382837 | 
                  Finite temp. Fermi level   |      Finite temp. Fermi level  
     501 |    -0.0440824306    0.4900249487 |    -0.0440824305    0.4900249459 | 
     502 |    -0.0407567744    0.2799175279 |    -0.0407567735    0.2799174787 | 
     503 |    -0.0403413497    0.2577081871 |    -0.0403413497    0.2577081858 | 
     504 |    -0.0399906650    0.2398792601 |    -0.0399906650    0.2398792590 | 
     505 |    -0.0384048116    0.1701057307 |    -0.0384048109    0.1701057034 | 
                          ------                             ------
     719 |     0.8926231859    0.0000000000 |     0.8926231862    0.0000000000 | 

                            |  Abs_value |  Threshold | Converged
     Delta_Free_energy/atom |   2.20E-06 |   1.00E-06 |        No
     Delta_Energy/atom      |   2.73E-07 |   1.00E-04 |       Yes
     Delta_Entropy/atom     |   1.92E-06 |   1.00E-04 |       Yes
     Commutator             |   1.74E-05 |   1.00E-05 |        No
     Delta_Fermi_level      |   2.71E-04 |   1.00E-03 |       Yes

  Line search of the free energy minimum:
  Step_type        Step             Free_energy   Predicted_free_energy
.   Initial    0.000000    -7146.63391691863126

Performing  Pulay mixing of Hamiltonian with coefficients:
                        Spin 1               Spin 2
               -0.346724349629      -0.346724276476
               -2.357304174495      -2.357304144587
                0.326577813889       0.326577676534
                3.377450710235       3.377450744529
Lambda-->       0.010608423914       0.010608423608     ... done

.    Trial1    0.033699    -7146.63395815012518

Performing  Pulay mixing of Hamiltonian with coefficients:
                        Spin 1               Spin 2
               -0.346724349629      -0.346724276476
               -2.357304174495      -2.357304144587
                0.326577813889       0.326577676534
                3.377450710235       3.377450744529
Lambda-->       0.010608423914       0.010608423608     ... done

.    Trial2    0.402793    -7146.62653676019545

Performing  Pulay mixing of Hamiltonian with coefficients:
                        Spin 1               Spin 2
               -0.346724349629      -0.346724276476
               -2.357304174495      -2.357304144587
                0.326577813889       0.326577676534
                3.377450710235       3.377450744529
Lambda-->       0.010608423914       0.010608423608     ... done

. Quadratic    0.028402    -7146.63395354938257    -7146.63395963627136

Performing  Pulay mixing of Hamiltonian with coefficients:
                        Spin 1               Spin 2
               -0.346724349629      -0.346724276476
               -2.357304174495      -2.357304144587
                0.326577813889       0.326577676534
                3.377450710235       3.377450744529
Lambda-->       0.010608423914       0.010608423608     ... done

.     Cubic    0.053369    -7146.63394813845116    -7146.63396626155463

Performing  Pulay mixing of Hamiltonian with coefficients:
                        Spin 1               Spin 2
               -0.346724349629      -0.346724276476
               -2.357304174495      -2.357304144587
                0.326577813889       0.326577676534
                3.377450710235       3.377450744529
Lambda-->       0.010608423914       0.010608423608     ... done

.   Quartic    0.039989    -7146.63395959405534    -7146.63396029417527

--------------------------------------------------------------------------------
  Iter                              Commutator    Free_energy(A=E-TS)     DeltaA
#    5                          0.000018907221   -7146.63395959405534  -4.27E-05

Step                       =       0.039989403971
Energy (E)                 =   -7146.506354647123
Entropy (-TS)              =      -0.127604946893
Free energy (A=E-TS)       =   -7146.633959594055
Est. 0K Energy 0.5*(E+A)   =   -7146.570157120589
Residual Non-orthogonality =       0.000000000000
Residual N_electrons       =       0.000000000039

Spin          Integrated_Ne            Fermi_level     Delta_Fermi_level
   1       497.000000184056        -0.043388319848              8.41E-04
   2       496.999999815044        -0.043388319848              8.41E-04

                           Spin 1           |                 Spin 2           |
     Orb |    H-eigenvalues     Occupancies |    H-eigenvalues     Occupancies |
       1 |    -3.1477526903    1.0000000000 |    -3.1477526903    1.0000000000 | 
                          ------                             ------
     496 |    -0.0464744730    0.6984215228 |    -0.0464744728    0.6984215086 | 
     497 |    -0.0459814704    0.6694367156 |    -0.0459814702    0.6694367006 | 
                 - Gap at zero temperature - |     - Gap at zero temperature -
     498 |    -0.0445888461    0.5809520222 |    -0.0445888450    0.5809519485 | 
     499 |    -0.0439252141    0.5364595893 |    -0.0439252138    0.5364595725 | 
     500 |    -0.0437036139    0.5214360132 |    -0.0437036136    0.5214359963 | 
                  Finite temp. Fermi level   |      Finite temp. Fermi level  
     501 |    -0.0432016317    0.4873025095 |    -0.0432016315    0.4873024926 | 
     502 |    -0.0398788240    0.2778822020 |    -0.0398788238    0.2778821883 | 
     503 |    -0.0394766130    0.2564620405 |    -0.0394766128    0.2564620275 | 
     504 |    -0.0392284621    0.2437986396 |    -0.0392284619    0.2437986270 | 
     505 |    -0.0376429049    0.1731563022 |    -0.0376429047    0.1731562941 | 
                          ------                             ------
     719 |     0.8836624788    0.0000000000 |     0.8836624784    0.0000000000 | 

                            |  Abs_value |  Threshold | Converged
     Delta_Free_energy/atom |   7.62E-07 |   1.00E-06 |       Yes
     Delta_Energy/atom      |   5.06E-06 |   1.00E-04 |       Yes
     Delta_Entropy/atom     |   5.82E-06 |   1.00E-04 |       Yes
     Commutator             |   1.89E-05 |   1.00E-05 |        No
     Delta_Fermi_level      |   8.41E-04 |   1.00E-03 |       Yes

  Line search of the free energy minimum:
  Step_type        Step             Free_energy   Predicted_free_energy
.   Initial    0.000000    -7146.63395959405534

Performing  Pulay mixing of Hamiltonian with coefficients:
                        Spin 1               Spin 2
               -1.432095770728      -1.432095604415
                1.298159788210       1.298159478332
                1.837098390214       1.837098113151
               -2.175832911037      -2.175832355942
                1.472670503340       1.472670368875
Lambda-->       0.009347291322       0.009347291115     ... done

.    Trial1    0.039989    -7146.63393937241744

Performing  Pulay mixing of Hamiltonian with coefficients:
                        Spin 1               Spin 2
               -1.432095770728      -1.432095604415
                1.298159788210       1.298159478332
                1.837098390214       1.837098113151
               -2.175832911037      -2.175832355942
                1.472670503340       1.472670368875
Lambda-->       0.009347291322       0.009347291115     ... done

.    Trial2    0.015275    -7146.63394673107086

Performing  Pulay mixing of Hamiltonian with coefficients:
                        Spin 1               Spin 2
               -1.432095770728      -1.432095604415
                1.298159788210       1.298159478332
                1.837098390214       1.837098113151
               -2.175832911037      -2.175832355942
                1.472670503340       1.472670368875
Lambda-->       0.009347291322       0.009347291115     ... done

.    Trial3    0.005834    -7146.63391688620686

Performing  Pulay mixing of Hamiltonian with coefficients:
                        Spin 1               Spin 2
               -1.432095770728      -1.432095604415
                1.298159788210       1.298159478332
                1.837098390214       1.837098113151
               -2.175832911037      -2.175832355942
                1.472670503340       1.472670368875
Lambda-->       0.009347291322       0.009347291115     ... done

.     Cubic    0.029899    -7146.63395731829860    -7146.63402725205742

Performing  Pulay mixing of Hamiltonian with coefficients:
                        Spin 1               Spin 2
               -1.432095770728      -1.432095604415
                1.298159788210       1.298159478332
                1.837098390214       1.837098113151
               -2.175832911037      -2.175832355942
                1.472670503340       1.472670368875
Lambda-->       0.009347291322       0.009347291115     ... done

.   Quartic    0.023727    -7146.63395813339957    -7146.63396813209511

Performing  Pulay mixing of Hamiltonian with coefficients:
                        Spin 1               Spin 2
               -1.432095770728      -1.432095604415
                1.298159788210       1.298159478332
                1.837098390214       1.837098113151
               -2.175832911037      -2.175832355941
                1.472670503340       1.472670368875
Lambda-->       0.009347291322       0.009347291115     ... done

.    Trial6    0.000058    -7146.63388972068788

Performing  Pulay mixing of Hamiltonian with coefficients:
                        Spin 1               Spin 2
               -1.432095770728      -1.432095604415
                1.298159788210       1.298159478332
                1.837098390214       1.837098113151
               -2.175832911037      -2.175832355941
                1.472670503340       1.472670368875
Lambda-->       0.009347291322       0.009347291115     ... done

.  NoMinFnd    0.023727    -7146.63395813332863

--------------------------------------------------------------------------------
  Iter                              Commutator    Free_energy(A=E-TS)     DeltaA
#    6                          0.000018523513   -7146.63395813332863   1.46E-06

Step                       =       0.023726919928
Energy (E)                 =   -7146.506342285145
Entropy (-TS)              =      -0.127615848179
Free energy (A=E-TS)       =   -7146.633958133329
Est. 0K Energy 0.5*(E+A)   =   -7146.570150209237
Residual Non-orthogonality =       0.000000000000
Residual N_electrons       =       0.000000000004

Spin          Integrated_Ne            Fermi_level     Delta_Fermi_level
   1       497.000000216973        -0.043380390880              7.93E-06
   2       496.999999782931        -0.043380390880              7.93E-06

                           Spin 1           |                 Spin 2           |
     Orb |    H-eigenvalues     Occupancies |    H-eigenvalues     Occupancies |
       1 |    -3.1477896823    1.0000000000 |    -3.1477896825    1.0000000000 | 
                          ------                             ------
     496 |    -0.0464630634    0.6982219890 |    -0.0464630627    0.6982219499 | 
     497 |    -0.0459668750    0.6690351618 |    -0.0459668744    0.6690351207 | 
                 - Gap at zero temperature - |     - Gap at zero temperature -
     498 |    -0.0445794181    0.5808527158 |    -0.0445794175    0.5808526705 | 
     499 |    -0.0439128504    0.5361594872 |    -0.0439128505    0.5361594949 | 
     500 |    -0.0436923191    0.5212074563 |    -0.0436923184    0.5212074098 | 
                  Finite temp. Fermi level   |      Finite temp. Fermi level  
     501 |    -0.0431896284    0.4870255199 |    -0.0431896285    0.4870255276 | 
     502 |    -0.0398731584    0.2780058069 |    -0.0398731585    0.2780058130 | 
     503 |    -0.0394826192    0.2571857974 |    -0.0394826185    0.2571857617 | 
     504 |    -0.0392218131    0.2438628570 |    -0.0392218124    0.2438628225 | 
     505 |    -0.0376395359    0.1733340296 |    -0.0376395355    0.1733340146 | 
                          ------                             ------
     719 |     0.8823069480    0.0000000000 |     0.8823069480    0.0000000000 | 

                            |  Abs_value |  Threshold | Converged
     Delta_Free_energy/atom |   2.61E-08 |   1.00E-06 |       Yes
     Delta_Energy/atom      |   2.21E-07 |   1.00E-04 |       Yes
     Delta_Entropy/atom     |   1.95E-07 |   1.00E-04 |       Yes
     Commutator             |   1.85E-05 |   1.00E-05 |        No
     Delta_Fermi_level      |   7.93E-06 |   1.00E-03 |       Yes

  Line search of the free energy minimum:
  Step_type        Step             Free_energy   Predicted_free_energy
.   Initial    0.000000    -7146.63395813332863

Performing  Pulay mixing of Hamiltonian with coefficients:
                        Spin 1               Spin 2
               -2.419139027766      -2.419138834637
               14.417192526182      14.417191660272
                3.842813943523       3.842813563963
              -21.530129791091     -21.530128492248
                0.321197568767       0.321197401720
                6.368064780384       6.368064700931
Lambda-->       0.001843186284       0.001843186720     ... done

.    Trial1    0.023727    -7146.63397564064235

Performing  Pulay mixing of Hamiltonian with coefficients:
                        Spin 1               Spin 2
               -2.419139027766      -2.419138834638
               14.417192526182      14.417191660273
                3.842813943523       3.842813563963
              -21.530129791090     -21.530128492249
                0.321197568767       0.321197401720
                6.368064780384       6.368064700931
Lambda-->       0.001843186284       0.001843186720     ... done

.    Trial2    0.396630    -7146.62998192393570

Performing  Pulay mixing of Hamiltonian with coefficients:
                        Spin 1               Spin 2
               -2.419139027766      -2.419138834637
               14.417192526182      14.417191660271
                3.842813943523       3.842813563963
              -21.530129791090     -21.530128492246
                0.321197568767       0.321197401719
                6.368064780384       6.368064700931
Lambda-->       0.001843186284       0.001843186720     ... done

. Quadratic    0.024646    -7146.63397734076443    -7146.63397566502226

--------------------------------------------------------------------------------
  Iter                              Commutator    Free_energy(A=E-TS)     DeltaA
#    7                          0.000017224892   -7146.63397734076443  -1.92E-05

Step                       =       0.024645992638
Energy (E)                 =   -7146.506457381897
Entropy (-TS)              =      -0.127519958864
Free energy (A=E-TS)       =   -7146.633977340764
Est. 0K Energy 0.5*(E+A)   =   -7146.570217361331
Residual Non-orthogonality =       0.000000000000
Residual N_electrons       =       0.000000000004

Spin          Integrated_Ne            Fermi_level     Delta_Fermi_level
   1       497.000000073330        -0.043657681382             -2.77E-04
   2       496.999999926581        -0.043657681382             -2.77E-04

                           Spin 1           |                 Spin 2           |
     Orb |    H-eigenvalues     Occupancies |    H-eigenvalues     Occupancies |
       1 |    -3.1481817396    1.0000000000 |    -3.1481817395    1.0000000000 | 
                          ------                             ------
     496 |    -0.0467027560    0.6960618727 |    -0.0467027562    0.6960618888 | 
     497 |    -0.0462222703    0.6677145596 |    -0.0462222697    0.6677145245 | 
                 - Gap at zero temperature - |     - Gap at zero temperature -
     498 |    -0.0448362286    0.5794953000 |    -0.0448362289    0.5794953184 | 
     499 |    -0.0442061511    0.5372427837 |    -0.0442061506    0.5372427442 | 
     500 |    -0.0439821262    0.5220573515 |    -0.0439821256    0.5220573118 | 
                  Finite temp. Fermi level   |      Finite temp. Fermi level  
     501 |    -0.0434846771    0.4882328535 |    -0.0434846774    0.4882328722 | 
     502 |    -0.0401581067    0.2784242609 |    -0.0401581070    0.2784242757 | 
     503 |    -0.0397715307    0.2577903827 |    -0.0397715301    0.2577903520 | 
     504 |    -0.0394955411    0.2436841460 |    -0.0394955413    0.2436841596 | 
     505 |    -0.0379074597    0.1729691152 |    -0.0379074598    0.1729691164 | 
                          ------                             ------
     719 |     0.8718804413    0.0000000000 |     0.8718804420    0.0000000000 | 

                            |  Abs_value |  Threshold | Converged
     Delta_Free_energy/atom |   3.43E-07 |   1.00E-06 |       Yes
     Delta_Energy/atom      |   2.06E-06 |   1.00E-04 |       Yes
     Delta_Entropy/atom     |   1.71E-06 |   1.00E-04 |       Yes
     Commutator             |   1.72E-05 |   1.00E-05 |        No
     Delta_Fermi_level      |   2.77E-04 |   1.00E-03 |       Yes

  Line search of the free energy minimum:
  Step_type        Step             Free_energy   Predicted_free_energy
.   Initial    0.000000    -7146.63397734076443

Performing  Pulay mixing of Hamiltonian with coefficients:
                        Spin 1               Spin 2
                2.167013362511       2.167012574491
              -13.525770273797     -13.525765703250
               -3.448007982640      -3.448006706512
               20.128461270426      20.128454465920
               -0.598248261241      -0.598248130153
               -5.759553195526      -5.759551397748
                2.036105080268       2.036104897252
Lambda-->       0.000673103376       0.000673103573     ... done

.    Trial1    0.024646    -7146.63401541916573

Performing  Pulay mixing of Hamiltonian with coefficients:
                        Spin 1               Spin 2
                2.167013362511       2.167012574483
              -13.525770273798     -13.525765703206
               -3.448007982640      -3.448006706500
               20.128461270426      20.128454465855
               -0.598248261241      -0.598248130151
               -5.759553195526      -5.759551397729
                2.036105080268       2.036104897249
Lambda-->       0.000673103376       0.000673103573     ... done

.    Trial2    0.397198    -7146.63266088813998

Performing  Pulay mixing of Hamiltonian with coefficients:
                        Spin 1               Spin 2
                2.167013362511       2.167012574489
              -13.525770273798     -13.525765703243
               -3.448007982640      -3.448006706510
               20.128461270426      20.128454465910
               -0.598248261241      -0.598248130152
               -5.759553195526      -5.759551397745
                2.036105080268       2.036104897252
Lambda-->       0.000673103376       0.000673103573     ... done

. Quadratic    0.071549    -7146.63402397083519    -7146.63404411295232

--------------------------------------------------------------------------------
  Iter                              Commutator    Free_energy(A=E-TS)     DeltaA
#    8                          0.000010583625   -7146.63402397083519  -4.66E-05

Step                       =       0.071548688728
Energy (E)                 =   -7146.506440742249
Entropy (-TS)              =      -0.127583228581
Free energy (A=E-TS)       =   -7146.634023970835
Est. 0K Energy 0.5*(E+A)   =   -7146.570232356542
Residual Non-orthogonality =       0.000000000000
Residual N_electrons       =       0.000000000005

Spin          Integrated_Ne            Fermi_level     Delta_Fermi_level
   1       497.000000251429        -0.043690240436             -3.26E-05
   2       496.999999748448        -0.043690240436             -3.26E-05

                           Spin 1           |                 Spin 2           |
     Orb |    H-eigenvalues     Occupancies |    H-eigenvalues     Occupancies |
       1 |    -3.1481309454    1.0000000000 |    -3.1481309451    1.0000000000 | 
                          ------                             ------
     496 |    -0.0467635676    0.6976858841 |    -0.0467635672    0.6976858621 | 
     497 |    -0.0462779348    0.6691080771 |    -0.0462779344    0.6691080539 | 
                 - Gap at zero temperature - |     - Gap at zero temperature -
     498 |    -0.0448734956    0.5798074490 |    -0.0448734952    0.5798074234 | 
     499 |    -0.0442379774    0.5371932109 |    -0.0442379771    0.5371931848 | 
     500 |    -0.0440134308    0.5219721833 |    -0.0440134305    0.5219721571 | 
                  Finite temp. Fermi level   |      Finite temp. Fermi level  
     501 |    -0.0435153950    0.4881076730 |    -0.0435153947    0.4881076467 | 
     502 |    -0.0401869887    0.2782232833 |    -0.0401869883    0.2782232621 | 
     503 |    -0.0397922644    0.2571751761 |    -0.0397922640    0.2571751559 | 
     504 |    -0.0395278987    0.2436740422 |    -0.0395278983    0.2436740227 | 
     505 |    -0.0379377964    0.1728826217 |    -0.0379377960    0.1728826057 | 
                          ------                             ------
     719 |     0.8701164977    0.0000000000 |     0.8701164979    0.0000000000 | 

                            |  Abs_value |  Threshold | Converged
     Delta_Free_energy/atom |   8.33E-07 |   1.00E-06 |       Yes
     Delta_Energy/atom      |   2.97E-07 |   1.00E-04 |       Yes
     Delta_Entropy/atom     |   1.13E-06 |   1.00E-04 |       Yes
     Commutator             |   1.06E-05 |   1.00E-05 |        No
     Delta_Fermi_level      |   3.26E-05 |   1.00E-03 |       Yes

  Line search of the free energy minimum:
  Step_type        Step             Free_energy   Predicted_free_energy
.   Initial    0.000000    -7146.63402397083519

Performing  Pulay mixing of Hamiltonian with coefficients:
                        Spin 1               Spin 2
                2.286668766772       2.286667802783
              -15.331318210795     -15.331312580553
               -3.673979381233      -3.673977811477
               22.836206524606      22.836198147561
               -0.600486131826      -0.600485886630
               -6.691543227904      -6.691541012171
                1.159779842796       1.159779497841
                1.014671817583       1.014671842647
Lambda-->       0.000060739134       0.000060739188     ... done

.    Trial1    0.071549    -7146.63403670670868

Performing  Pulay mixing of Hamiltonian with coefficients:
                        Spin 1               Spin 2
                2.286668766772       2.286667802783
              -15.331318210794     -15.331312580555
               -3.673979381233      -3.673977811478
               22.836206524606      22.836198147564
               -0.600486131826      -0.600485886630
               -6.691543227904      -6.691541012172
                1.159779842796       1.159779497841
                1.014671817583       1.014671842647
Lambda-->       0.000060739134       0.000060739188     ... done

.    Trial2    0.426186    -7146.63349638057934

Performing  Pulay mixing of Hamiltonian with coefficients:
                        Spin 1               Spin 2
                2.286668766772       2.286667802783
              -15.331318210794     -15.331312580551
               -3.673979381233      -3.673977811477
               22.836206524606      22.836198147557
               -0.600486131826      -0.600485886630
               -6.691543227904      -6.691541012170
                1.159779842796       1.159779497841
                1.014671817583       1.014671842647
Lambda-->       0.000060739134       0.000060739188     ... done

. Quadratic    0.058066    -7146.63404037225609    -7146.63403743253548

--------------------------------------------------------------------------------
  Iter                              Commutator    Free_energy(A=E-TS)     DeltaA
#    9                          0.000005910298   -7146.63404037225609  -1.64E-05

Step                       =       0.058065701937
Energy (E)                 =   -7146.506455126738
Entropy (-TS)              =      -0.127585245517
Free energy (A=E-TS)       =   -7146.634040372256
Est. 0K Energy 0.5*(E+A)   =   -7146.570247749497
Residual Non-orthogonality =       0.000000000000
Residual N_electrons       =       0.000000000002

Spin          Integrated_Ne            Fermi_level     Delta_Fermi_level
   1       497.000000092014        -0.043781555361             -9.13E-05
   2       496.999999907945        -0.043781555361             -9.13E-05

                           Spin 1           |                 Spin 2           |
     Orb |    H-eigenvalues     Occupancies |    H-eigenvalues     Occupancies |
       1 |    -3.1482138928    1.0000000000 |    -3.1482138927    1.0000000000 | 
                          ------                             ------
     496 |    -0.0468658649    0.6983158428 |    -0.0468658647    0.6983158329 | 
     497 |    -0.0463766146    0.6695516412 |    -0.0463766145    0.6695516308 | 
                 - Gap at zero temperature - |     - Gap at zero temperature -
     498 |    -0.0449593822    0.5794475334 |    -0.0449593821    0.5794475219 | 
     499 |    -0.0443312612    0.5373264041 |    -0.0443312610    0.5373263924 | 
     500 |    -0.0441084818    0.5222258446 |    -0.0441084816    0.5222258328 | 
                  Finite temp. Fermi level   |      Finite temp. Fermi level  
     501 |    -0.0436091181    0.4882714025 |    -0.0436091179    0.4882713907 | 
     502 |    -0.0402834770    0.2785060679 |    -0.0402834760    0.2785060137 | 
     503 |    -0.0398860550    0.2573038936 |    -0.0398860549    0.2573038844 | 
     504 |    -0.0396122823    0.2433266041 |    -0.0396122829    0.2433266361 | 
     505 |    -0.0380255080    0.1727424579 |    -0.0380255079    0.1727424564 | 
                          ------                             ------
     719 |     0.8690783695    0.0000000000 |     0.8690783693    0.0000000000 | 

                            |  Abs_value |  Threshold | Converged
     Delta_Free_energy/atom |   2.93E-07 |   1.00E-06 |       Yes
     Delta_Energy/atom      |   2.57E-07 |   1.00E-04 |       Yes
     Delta_Entropy/atom     |   3.60E-08 |   1.00E-04 |       Yes
     Commutator             |   5.91E-06 |   1.00E-05 |       Yes
     Delta_Fermi_level      |   9.13E-05 |   1.00E-03 |       Yes
EDFT occupancies loop converged after    9 iterations.


Writing density kernel to file "Pd_55.dkn" ... done

Writing Hamiltonian to file "Pd_55.ham" ... done


>>> Density kernel optimised for the current NGWF basis:
     ~~~~~~~~~~~~~~~~~~~~~~~~~~~~~~~~~~~~~~~~~~~~~~~~~~~~~~~~~~~
     Total free energy           =  -7.14663404037226E+03  Eh
     [H,K] commutator            =   5.9103E-06
     ~~~~~~~~~~~~~~~~~~~~~~~~~~~~~~~~~~~~~~~~~~~~~~~~~~~~~~~~~~~


################################################################################
########################### NGWF CG iteration  005 #############################
################################################################################
****** Reciprocal space K.E. preconditioning with k_zero =  3.0000 a0^-1 *******

>>> Checking for convergence of NGWFs:   NOT CONVERGED
  ========================================================================
         NGWF RMS gradient =  2.8604E-05 >  2.0000E-06  | above tolerance
  ========================================================================

>>> Improving NGWFs using line search:
============ Calculation of NGWF S^-1 using Hotelling algorithm ================ 
         Iteration  |  Frobenius norm and Maximum abs value    (of I-S*S_n^-1)   
               1       0.41697745E+00     0.12379075E-01
               2       0.15963622E-02     0.49635933E-04
               3       0.13240680E-06     0.33065817E-08
               4       0.39711368E-12     0.35527137E-13
================================================================================
    Initial Ne1:     496.99873370
    Initial Ne2:     496.99873352
      Final Ne1:     497.00000009
      Final Ne2:     496.99999991
============ Calculation of NGWF S^-1 using Hotelling algorithm ================ 
         Iteration  |  Frobenius norm and Maximum abs value    (of I-S*S_n^-1)   
               1       0.13473027E+00     0.39873034E-02
               2       0.15938590E-03     0.53480909E-05
               3       0.13251984E-08     0.37452708E-10
               4       0.37593544E-12     0.35527137E-13
================================================================================
------------------------------- NGWF line search -------------------------------
RMS gradient                =       0.00002860371368
Trial step length           =               1.077646
Gradient along search dir.  =         -0.01925568748
Functional at step 0        =   -7146.63404037225609
Functional at step 1        =   -7146.63947073918371
Functional predicted        =   -7146.64106686791820
Selected quadratic step     =               0.729810
Conjugate gradients coeff.  =               0.000000
--------------------------- NGWF line search finished --------------------------
                                               
Writing NGWFs to file "Pd_55.tightbox_ngwfs"....  done

>>> Optimising kernel for current NGWFs:

--------------------------- Ensemble-DFT optimisation --------------------------
Running ScaLAPACK on   30 processor(s).

--------------------------------------------------------------------------------
  Iter                              Commutator    Free_energy(A=E-TS)     DeltaA
#    0                          0.000012262195   -7146.64106731759330  -7.03E-03

Step                       =       0.381966011250
Energy (E)                 =   -7146.513482072075
Entropy (-TS)              =      -0.127585245517
Free energy (A=E-TS)       =   -7146.641067317593
Est. 0K Energy 0.5*(E+A)   =   -7146.577274694834
Residual Non-orthogonality =       0.000000000000
Residual N_electrons       =       0.000000000002

Spin          Integrated_Ne            Fermi_level     Delta_Fermi_level
   1       497.000000092014        -0.043781555361              9.00E+99
   2       496.999999907945        -0.043781555361              9.00E+99

                           Spin 1           |                 Spin 2           |
     Orb |    H-eigenvalues     Occupancies |    H-eigenvalues     Occupancies |
       1 |    -3.1482138928    1.0000000000 |    -3.1482138927    1.0000000000 | 
                          ------                             ------
     496 |    -0.0468658649    0.6983158428 |    -0.0468658647    0.6983158329 | 
     497 |    -0.0463766146    0.6695516412 |    -0.0463766145    0.6695516308 | 
                 - Gap at zero temperature - |     - Gap at zero temperature -
     498 |    -0.0449593822    0.5794475334 |    -0.0449593821    0.5794475219 | 
     499 |    -0.0443312612    0.5373264041 |    -0.0443312610    0.5373263924 | 
     500 |    -0.0441084818    0.5222258446 |    -0.0441084816    0.5222258328 | 
                  Finite temp. Fermi level   |      Finite temp. Fermi level  
     501 |    -0.0436091181    0.4882714025 |    -0.0436091179    0.4882713907 | 
     502 |    -0.0402834770    0.2785060679 |    -0.0402834760    0.2785060137 | 
     503 |    -0.0398860550    0.2573038936 |    -0.0398860549    0.2573038844 | 
     504 |    -0.0396122823    0.2433266041 |    -0.0396122829    0.2433266361 | 
     505 |    -0.0380255080    0.1727424579 |    -0.0380255079    0.1727424564 | 
                          ------                             ------
     719 |     0.8690783695    0.0000000000 |     0.8690783693    0.0000000000 | 

                            |  Abs_value |  Threshold | Converged
     Delta_Free_energy/atom |   1.25E-04 |   1.00E-06 |        No
     Delta_Energy/atom      |   1.25E-04 |   1.00E-04 |        No
     Delta_Entropy/atom     |     n.a.   |   1.00E-03 |      n.a.
     Commutator             |   1.23E-05 |   1.00E-05 |        No
     Delta_Fermi_level      |     n.a.   |   1.00E-03 |      n.a.

  Line search of the free energy minimum:
  Step_type        Step             Free_energy   Predicted_free_energy
.   Initial    0.000000    -7146.64106731759330

Performing  Pulay mixing of Hamiltonian with coefficients:
                        Spin 1               Spin 2
                1.000000000000       1.000000000000
Lambda-->       0.005627995089       0.005627994957     ... done

.    Trial1    0.381966    -7146.63936543672207

Performing  Pulay mixing of Hamiltonian with coefficients:
                        Spin 1               Spin 2
                1.000000000000       1.000000000000
Lambda-->       0.005627995089       0.005627994957     ... done

.    Trial2    0.145898    -7146.64171001021168

Performing  Pulay mixing of Hamiltonian with coefficients:
                        Spin 1               Spin 2
                1.000000000000       1.000000000000
Lambda-->       0.005627995089       0.005627994957     ... done

. Quadratic    0.131630    -7146.64177818309145    -7146.64171765171886

--------------------------------------------------------------------------------
  Iter                              Commutator    Free_energy(A=E-TS)     DeltaA
#    1                          0.000038445462   -7146.64177818309145  -7.11E-04

Step                       =       0.131629644695
Energy (E)                 =   -7146.514215230291
Entropy (-TS)              =      -0.127562952794
Free energy (A=E-TS)       =   -7146.641778183091
Est. 0K Energy 0.5*(E+A)   =   -7146.577996706691
Residual Non-orthogonality =       0.000000000000
Residual N_electrons       =       0.000000000005

Spin          Integrated_Ne            Fermi_level     Delta_Fermi_level
   1       497.000000037086        -0.043885229017             -1.04E-04
   2       496.999999962796        -0.043885229017             -1.04E-04

                           Spin 1           |                 Spin 2           |
     Orb |    H-eigenvalues     Occupancies |    H-eigenvalues     Occupancies |
       1 |    -3.1484099810    1.0000000000 |    -3.1484099813    1.0000000000 | 
                          ------                             ------
     496 |    -0.0469746805    0.6986105359 |    -0.0469746808    0.6986105498 | 
     497 |    -0.0464811238    0.6696019459 |    -0.0464811241    0.6696019605 | 
                 - Gap at zero temperature - |     - Gap at zero temperature -
     498 |    -0.0450516030    0.5786878889 |    -0.0450516033    0.5786879049 | 
     499 |    -0.0444345509    0.5373004317 |    -0.0444345503    0.5373003914 | 
     500 |    -0.0442041809    0.5216843913 |    -0.0442041803    0.5216843508 | 
                  Finite temp. Fermi level   |      Finite temp. Fermi level  
     501 |    -0.0437116675    0.4881949642 |    -0.0437116677    0.4881949805 | 
     502 |    -0.0404020932    0.2793238520 |    -0.0404020926    0.2793238191 | 
     503 |    -0.0400082180    0.2582665303 |    -0.0400082174    0.2582664989 | 
     504 |    -0.0397010652    0.2425813303 |    -0.0397010663    0.2425813839 | 
     505 |    -0.0381339082    0.1729263321 |    -0.0381339079    0.1729263220 | 
                          ------                             ------
     719 |     0.8667947701    0.0000000000 |     0.8667947698    0.0000000000 | 

                            |  Abs_value |  Threshold | Converged
     Delta_Free_energy/atom |   1.27E-05 |   1.00E-06 |        No
     Delta_Energy/atom      |   1.31E-05 |   1.00E-04 |       Yes
     Delta_Entropy/atom     |   3.98E-07 |   1.00E-04 |       Yes
     Commutator             |   3.84E-05 |   1.00E-05 |        No
     Delta_Fermi_level      |   1.04E-04 |   1.00E-03 |       Yes

  Line search of the free energy minimum:
  Step_type        Step             Free_energy   Predicted_free_energy
.   Initial    0.000000    -7146.64177818309145

Performing  Pulay mixing of Hamiltonian with coefficients:
                        Spin 1               Spin 2
                1.000000000000       1.000000000000
Lambda-->       0.010927448336       0.010927448205     ... done

.    Trial1    0.131630    -7146.62977491537640

Performing  Pulay mixing of Hamiltonian with coefficients:
                        Spin 1               Spin 2
                1.000000000000       1.000000000000
Lambda-->       0.010927448336       0.010927448205     ... done

.    Trial2    0.050278    -7146.64094144222690

Performing  Pulay mixing of Hamiltonian with coefficients:
                        Spin 1               Spin 2
                1.000000000000       1.000000000000
Lambda-->       0.010927448336       0.010927448205     ... done

. Quadratic    0.016058    -7146.64201327229239    -7146.64201448700987

--------------------------------------------------------------------------------
  Iter                              Commutator    Free_energy(A=E-TS)     DeltaA
#    2                          0.000011983825   -7146.64201327229239  -2.35E-04

Step                       =       0.016058395814
Energy (E)                 =   -7146.514438243785
Entropy (-TS)              =      -0.127575028509
Free energy (A=E-TS)       =   -7146.642013272292
Est. 0K Energy 0.5*(E+A)   =   -7146.578225758039
Residual Non-orthogonality =       0.000000000000
Residual N_electrons       =      -0.000000000002

Spin          Integrated_Ne            Fermi_level     Delta_Fermi_level
   1       497.000000048999        -0.043875029972              1.02E-05
   2       496.999999951045        -0.043875029972              1.02E-05

                           Spin 1           |                 Spin 2           |
     Orb |    H-eigenvalues     Occupancies |    H-eigenvalues     Occupancies |
       1 |    -3.1483404567    1.0000000000 |    -3.1483404570    1.0000000000 | 
                          ------                             ------
     496 |    -0.0469595598    0.6983284740 |    -0.0469595600    0.6983284857 | 
     497 |    -0.0464660578    0.6693088810 |    -0.0464660581    0.6693088933 | 
                 - Gap at zero temperature - |     - Gap at zero temperature -
     498 |    -0.0450437359    0.5788425925 |    -0.0450437353    0.5788425504 | 
     499 |    -0.0444254913    0.5373775154 |    -0.0444254915    0.5373775290 | 
     500 |    -0.0442023153    0.5222502156 |    -0.0442023147    0.5222501724 | 
                  Finite temp. Fermi level   |      Finite temp. Fermi level  
     501 |    -0.0437032855    0.4883185089 |    -0.0437032849    0.4883184656 | 
     502 |    -0.0403885160    0.2791388414 |    -0.0403885153    0.2791388063 | 
     503 |    -0.0399991509    0.2583255421 |    -0.0399991511    0.2583255523 | 
     504 |    -0.0396957748    0.2428268344 |    -0.0396957759    0.2428268861 | 
     505 |    -0.0381219876    0.1728593424 |    -0.0381219879    0.1728593537 | 
                          ------                             ------
     719 |     0.8666517920    0.0000000000 |     0.8666517918    0.0000000000 | 

                            |  Abs_value |  Threshold | Converged
     Delta_Free_energy/atom |   4.20E-06 |   1.00E-06 |        No
     Delta_Energy/atom      |   3.98E-06 |   1.00E-04 |       Yes
     Delta_Entropy/atom     |   2.16E-07 |   1.00E-04 |       Yes
     Commutator             |   1.20E-05 |   1.00E-05 |        No
     Delta_Fermi_level      |   1.02E-05 |   1.00E-03 |       Yes

  Line search of the free energy minimum:
  Step_type        Step             Free_energy   Predicted_free_energy
.   Initial    0.000000    -7146.64201327229239

Performing  Pulay mixing of Hamiltonian with coefficients:
                        Spin 1               Spin 2
                0.036727027765       0.036727028568
                0.963272972235       0.963272971432
Lambda-->       0.003155183805       0.003155183676     ... done

.    Trial1    0.016058    -7146.64202633779860

Performing  Pulay mixing of Hamiltonian with coefficients:
                        Spin 1               Spin 2
                0.036727027765       0.036727028568
                0.963272972235       0.963272971432
Lambda-->       0.003155183805       0.003155183676     ... done

.    Trial2    0.391891    -7146.63995038732992

Performing  Pulay mixing of Hamiltonian with coefficients:
                        Spin 1               Spin 2
                0.036727027765       0.036727028568
                0.963272972235       0.963272971432
Lambda-->       0.003155183805       0.003155183676     ... done

. Quadratic    0.033186    -7146.64203145368720    -7146.64203108173933

--------------------------------------------------------------------------------
  Iter                              Commutator    Free_energy(A=E-TS)     DeltaA
#    3                          0.000005559010   -7146.64203145368720  -1.82E-05

Step                       =       0.033186221276
Energy (E)                 =   -7146.514463194743
Entropy (-TS)              =      -0.127568258920
Free energy (A=E-TS)       =   -7146.642031453687
Est. 0K Energy 0.5*(E+A)   =   -7146.578247324215
Residual Non-orthogonality =       0.000000000000
Residual N_electrons       =       0.000000000025

Spin          Integrated_Ne            Fermi_level     Delta_Fermi_level
   1       497.000000110083        -0.043866401236              8.63E-06
   2       496.999999889357        -0.043866401236              8.63E-06

                           Spin 1           |                 Spin 2           |
     Orb |    H-eigenvalues     Occupancies |    H-eigenvalues     Occupancies |
       1 |    -3.1482859563    1.0000000000 |    -3.1482859560    1.0000000000 | 
                          ------                             ------
     496 |    -0.0469495047    0.6982466967 |    -0.0469495048    0.6982467043 | 
     497 |    -0.0464616430    0.6695626262 |    -0.0464616423    0.6695625852 | 
                 - Gap at zero temperature - |     - Gap at zero temperature -
     498 |    -0.0450383252    0.5790560531 |    -0.0450383245    0.5790560077 | 
     499 |    -0.0444171774    0.5373988094 |    -0.0444171767    0.5373987630 | 
     500 |    -0.0441938292    0.5222599000 |    -0.0441938294    0.5222599088 | 
                  Finite temp. Fermi level   |      Finite temp. Fermi level  
     501 |    -0.0436953506    0.4883656835 |    -0.0436953499    0.4883656369 | 
     502 |    -0.0403714850    0.2786790055 |    -0.0403714843    0.2786789678 | 
     503 |    -0.0399785850    0.2577036793 |    -0.0399785852    0.2577036858 | 
     504 |    -0.0396910568    0.2430225462 |    -0.0396910569    0.2430225525 | 
     505 |    -0.0381090314    0.1726910400 |    -0.0381090311    0.1726910273 | 
                          ------                             ------
     719 |     0.8663237922    0.0000000000 |     0.8663237920    0.0000000000 | 

                            |  Abs_value |  Threshold | Converged
     Delta_Free_energy/atom |   3.25E-07 |   1.00E-06 |       Yes
     Delta_Energy/atom      |   4.46E-07 |   1.00E-04 |       Yes
     Delta_Entropy/atom     |   1.21E-07 |   1.00E-04 |       Yes
     Commutator             |   5.56E-06 |   1.00E-05 |       Yes
     Delta_Fermi_level      |   8.63E-06 |   1.00E-03 |       Yes
EDFT occupancies loop converged after    3 iterations.


Writing density kernel to file "Pd_55.dkn" ... done

Writing Hamiltonian to file "Pd_55.ham" ... done


>>> Density kernel optimised for the current NGWF basis:
     ~~~~~~~~~~~~~~~~~~~~~~~~~~~~~~~~~~~~~~~~~~~~~~~~~~~~~~~~~~~
     Total free energy           =  -7.14664203145369E+03  Eh
     [H,K] commutator            =   5.5590E-06
     ~~~~~~~~~~~~~~~~~~~~~~~~~~~~~~~~~~~~~~~~~~~~~~~~~~~~~~~~~~~


================================================================================
           ---------------- ENERGY COMPONENTS (Eh) ----------------
           | Kinetic                    :     2492.78397771559230 |
           | Pseudopotential (local)    :   -40101.68377094274911 |
           | Pseudo (non-coul chg cor)  :        0.00000000000000
           | Pseudopotential (non-local):      452.02652068962271 |
           | Hartree                    :    18532.34736887635518 |
           | Exchange-correlation       :     -808.75844535440001 |
           | Ewald                      :    12286.76988582083686 |
           | Total                      :    -7146.51446319474599 |
           --------------------------------------------------------
           ------ LOCAL ENERGY COMPONENTS FROM MATRIX TRACES ------
           | Pseudopotential (local)    :   -40101.68377094270545 |
           | Hartree                    :    18532.34736887633699 |
           --------------------------------------------------------
           Integrated density           :      993.99999999943998
           Integrated spin density      :        0.00000022072516
           Integrated |spin density|    :        0.00000026374352
           Local density approx. <S^2>  :        0.00000002150884
           Integrated density tr(KS)    :      993.99999999944021
           Integrated spin tr(KS)       :        0.00000022072584
================================================================================


################################################################################
########################### NGWF CG iteration  006 #############################
################################################################################
****** Reciprocal space K.E. preconditioning with k_zero =  3.0000 a0^-1 *******

>>> Checking for convergence of NGWFs:   NOT CONVERGED
  ========================================================================
         NGWF RMS gradient =  1.4883E-05 >  2.0000E-06  | above tolerance
  ========================================================================

>>> Improving NGWFs using line search:
============ Calculation of NGWF S^-1 using Hotelling algorithm ================ 
         Iteration  |  Frobenius norm and Maximum abs value    (of I-S*S_n^-1)   
               1       0.42873498E+00     0.12530607E-01
               2       0.17223590E-02     0.48336863E-04
               3       0.16190496E-06     0.45380091E-08
               4       0.38786758E-12     0.24868996E-13
================================================================================
    Initial Ne1:     496.99972698
    Initial Ne2:     496.99972676
      Final Ne1:     497.00000011
      Final Ne2:     496.99999989
============ Calculation of NGWF S^-1 using Hotelling algorithm ================ 
         Iteration  |  Frobenius norm and Maximum abs value    (of I-S*S_n^-1)   
               1       0.43956471E+00     0.12776269E-01
               2       0.15943902E-02     0.59324441E-04
               3       0.14087512E-06     0.48751900E-08
               4       0.38964036E-12     0.35527137E-13
================================================================================
------------------------------- NGWF line search -------------------------------
RMS gradient                =       0.00001488333759
Trial step length           =               0.886835
Gradient along search dir.  =         -0.00592204867
Functional at step 0        =   -7146.64203145368720
Functional at step 1        =   -7146.64598563170966
Functional predicted        =   -7146.64734512285122
Selected quadratic step     =               1.794537
Conjugate gradients coeff.  =               0.270742
--------------------------- NGWF line search finished --------------------------
                                               
Writing NGWFs to file "Pd_55.tightbox_ngwfs"....  done

>>> Optimising kernel for current NGWFs:

--------------------------- Ensemble-DFT optimisation --------------------------
Running ScaLAPACK on   30 processor(s).

--------------------------------------------------------------------------------
  Iter                              Commutator    Free_energy(A=E-TS)     DeltaA
#    0                          0.000023740527   -7146.64734244030387  -5.31E-03

Step                       =       0.381966011250
Energy (E)                 =   -7146.519774181360
Entropy (-TS)              =      -0.127568258920
Free energy (A=E-TS)       =   -7146.647342440304
Est. 0K Energy 0.5*(E+A)   =   -7146.583558310832
Residual Non-orthogonality =       0.000000000000
Residual N_electrons       =       0.000000000025

Spin          Integrated_Ne            Fermi_level     Delta_Fermi_level
   1       497.000000110083        -0.043866401236              9.00E+99
   2       496.999999889357        -0.043866401236              9.00E+99

                           Spin 1           |                 Spin 2           |
     Orb |    H-eigenvalues     Occupancies |    H-eigenvalues     Occupancies |
       1 |    -3.1482859563    1.0000000000 |    -3.1482859560    1.0000000000 | 
                          ------                             ------
     496 |    -0.0469495047    0.6982466967 |    -0.0469495048    0.6982467043 | 
     497 |    -0.0464616430    0.6695626262 |    -0.0464616423    0.6695625852 | 
                 - Gap at zero temperature - |     - Gap at zero temperature -
     498 |    -0.0450383252    0.5790560531 |    -0.0450383245    0.5790560077 | 
     499 |    -0.0444171774    0.5373988094 |    -0.0444171767    0.5373987630 | 
     500 |    -0.0441938292    0.5222599000 |    -0.0441938294    0.5222599088 | 
                  Finite temp. Fermi level   |      Finite temp. Fermi level  
     501 |    -0.0436953506    0.4883656835 |    -0.0436953499    0.4883656369 | 
     502 |    -0.0403714850    0.2786790055 |    -0.0403714843    0.2786789678 | 
     503 |    -0.0399785850    0.2577036793 |    -0.0399785852    0.2577036858 | 
     504 |    -0.0396910568    0.2430225462 |    -0.0396910569    0.2430225525 | 
     505 |    -0.0381090314    0.1726910400 |    -0.0381090311    0.1726910273 | 
                          ------                             ------
     719 |     0.8663237922    0.0000000000 |     0.8663237920    0.0000000000 | 

                            |  Abs_value |  Threshold | Converged
     Delta_Free_energy/atom |   9.48E-05 |   1.00E-06 |        No
     Delta_Energy/atom      |   9.48E-05 |   1.00E-04 |       Yes
     Delta_Entropy/atom     |     n.a.   |   1.00E-03 |      n.a.
     Commutator             |   2.37E-05 |   1.00E-05 |        No
     Delta_Fermi_level      |     n.a.   |   1.00E-03 |      n.a.

  Line search of the free energy minimum:
  Step_type        Step             Free_energy   Predicted_free_energy
.   Initial    0.000000    -7146.64734244030387

Performing  Pulay mixing of Hamiltonian with coefficients:
                        Spin 1               Spin 2
                1.000000000000       1.000000000000
Lambda-->       0.055186556112       0.055186555597     ... done

.    Trial1    0.381966    -7146.64387432840158

Performing  Pulay mixing of Hamiltonian with coefficients:
                        Spin 1               Spin 2
                1.000000000000       1.000000000000
Lambda-->       0.055186556112       0.055186555597     ... done

.    Trial2    0.145898    -7146.64597600467732

Performing  Pulay mixing of Hamiltonian with coefficients:
                        Spin 1               Spin 2
                1.000000000000       1.000000000000
Lambda-->       0.055186556112       0.055186555597     ... done

.    Trial3    0.055728    -7146.64619107003818

Performing  Pulay mixing of Hamiltonian with coefficients:
                        Spin 1               Spin 2
                1.000000000000       1.000000000000
Lambda-->       0.055186556112       0.055186555597     ... done

.     Cubic    0.243302    -7146.64537764300258    -7146.64634199736884

Performing  Pulay mixing of Hamiltonian with coefficients:
                        Spin 1               Spin 2
                1.000000000000       1.000000000000
Lambda-->       0.055186556112       0.055186555597     ... done

.    Trial5    0.000557    -7146.64616122265397

Performing  Pulay mixing of Hamiltonian with coefficients:
                        Spin 1               Spin 2
                1.000000000000       1.000000000000
Lambda-->       0.055186556112       0.055186555597     ... done

.  NoMinFnd    0.055728    -7146.64619107003818

--------------------------------------------------------------------------------
  Iter                              Commutator    Free_energy(A=E-TS)     DeltaA
#    1                          0.000018399350   -7146.64619107003818   1.15E-03

Step                       =       0.055728090001
Energy (E)                 =   -7146.518613851375
Entropy (-TS)              =      -0.127577218670
Free energy (A=E-TS)       =   -7146.646191070038
Est. 0K Energy 0.5*(E+A)   =   -7146.582402460706
Residual Non-orthogonality =       0.000000000000
Residual N_electrons       =      -0.000000000006

Spin          Integrated_Ne            Fermi_level     Delta_Fermi_level
   1       497.000000096029        -0.043945156908             -7.88E-05
   2       496.999999904116        -0.043945156908             -7.88E-05

                           Spin 1           |                 Spin 2           |
     Orb |    H-eigenvalues     Occupancies |    H-eigenvalues     Occupancies |
       1 |    -3.1484373229    1.0000000000 |    -3.1484373225    1.0000000000 | 
                          ------                             ------
     496 |    -0.0470295206    0.6983189506 |    -0.0470295206    0.6983189463 | 
     497 |    -0.0465352747    0.6692540643 |    -0.0465352738    0.6692540085 | 
                 - Gap at zero temperature - |     - Gap at zero temperature -
     498 |    -0.0451091410    0.5785293231 |    -0.0451091400    0.5785292615 | 
     499 |    -0.0444987480    0.5375892343 |    -0.0444987471    0.5375891714 | 
     500 |    -0.0442744480    0.5223863925 |    -0.0442744479    0.5223863872 | 
                  Finite temp. Fermi level   |      Finite temp. Fermi level  
     501 |    -0.0437750078    0.4884269802 |    -0.0437750069    0.4884269169 | 
     502 |    -0.0404669531    0.2795940959 |    -0.0404669522    0.2795940448 | 
     503 |    -0.0400811203    0.2589434360 |    -0.0400811202    0.2589434318 | 
     504 |    -0.0397608543    0.2425743910 |    -0.0397608551    0.2425744296 | 
     505 |    -0.0381923629    0.1728690063 |    -0.0381923626    0.1728689948 | 
                          ------                             ------
     719 |     0.8606537035    0.0000000000 |     0.8606537026    0.0000000000 | 

                            |  Abs_value |  Threshold | Converged
     Delta_Free_energy/atom |   2.06E-05 |   1.00E-06 |        No
     Delta_Energy/atom      |   2.07E-05 |   1.00E-04 |       Yes
     Delta_Entropy/atom     |   1.60E-07 |   1.00E-04 |       Yes
     Commutator             |   1.84E-05 |   1.00E-05 |        No
     Delta_Fermi_level      |   7.88E-05 |   1.00E-03 |       Yes

  Line search of the free energy minimum:
  Step_type        Step             Free_energy   Predicted_free_energy
.   Initial    0.000000    -7146.64619107003818

Performing  Pulay mixing of Hamiltonian with coefficients:
                        Spin 1               Spin 2
                1.000000000000       1.000000000000
Lambda-->       0.044806406690       0.044806406275     ... done

.    Trial1    0.055728    -7146.64618480881654

Performing  Pulay mixing of Hamiltonian with coefficients:
                        Spin 1               Spin 2
                1.000000000000       1.000000000000
Lambda-->       0.044806406690       0.044806406275     ... done

.    Trial2    0.021286    -7146.64620691556775

Performing  Pulay mixing of Hamiltonian with coefficients:
                        Spin 1               Spin 2
                1.000000000000       1.000000000000
Lambda-->       0.044806406690       0.044806406275     ... done

. Quadratic    0.025606    -7146.64620737959376    -7146.64620737969381

--------------------------------------------------------------------------------
  Iter                              Commutator    Free_energy(A=E-TS)     DeltaA
#    2                          0.000016408351   -7146.64620737959376  -1.63E-05

Step                       =       0.025605730313
Energy (E)                 =   -7146.518638643081
Entropy (-TS)              =      -0.127568736554
Free energy (A=E-TS)       =   -7146.646207379594
Est. 0K Energy 0.5*(E+A)   =   -7146.582423011338
Residual Non-orthogonality =       0.000000000000
Residual N_electrons       =      -0.000000000041

Spin          Integrated_Ne            Fermi_level     Delta_Fermi_level
   1       497.000000120438        -0.043955634562             -1.05E-05
   2       496.999999880490        -0.043955634562             -1.05E-05

                           Spin 1           |                 Spin 2           |
     Orb |    H-eigenvalues     Occupancies |    H-eigenvalues     Occupancies |
       1 |    -3.1484157296    1.0000000000 |    -3.1484157292    1.0000000000 | 
                          ------                             ------
     496 |    -0.0470392647    0.6982768937 |    -0.0470392646    0.6982768873 | 
     497 |    -0.0465487975    0.6694374634 |    -0.0465487966    0.6694374053 | 
                 - Gap at zero temperature - |     - Gap at zero temperature -
     498 |    -0.0451203067    0.5785749740 |    -0.0451203065    0.5785749664 | 
     499 |    -0.0445091456    0.5375838193 |    -0.0445091447    0.5375837539 | 
     500 |    -0.0442847588    0.5223750595 |    -0.0442847586    0.5223750517 | 
                  Finite temp. Fermi level   |      Finite temp. Fermi level  
     501 |    -0.0437862779    0.4884808595 |    -0.0437862777    0.4884808516 | 
     502 |    -0.0404714346    0.2792655639 |    -0.0404714345    0.2792655575 | 
     503 |    -0.0400852656    0.2586129199 |    -0.0400852655    0.2586129137 | 
     504 |    -0.0397726192    0.2426387515 |    -0.0397726199    0.2426387881 | 
     505 |    -0.0381996072    0.1727432359 |    -0.0381996069    0.1727432229 | 
                          ------                             ------
     719 |     0.8595725167    0.0000000000 |     0.8595725168    0.0000000000 | 

                            |  Abs_value |  Threshold | Converged
     Delta_Free_energy/atom |   2.91E-07 |   1.00E-06 |       Yes
     Delta_Energy/atom      |   4.43E-07 |   1.00E-04 |       Yes
     Delta_Entropy/atom     |   1.51E-07 |   1.00E-04 |       Yes
     Commutator             |   1.64E-05 |   1.00E-05 |        No
     Delta_Fermi_level      |   1.05E-05 |   1.00E-03 |       Yes

  Line search of the free energy minimum:
  Step_type        Step             Free_energy   Predicted_free_energy
.   Initial    0.000000    -7146.64620737959376

Performing  Pulay mixing of Hamiltonian with coefficients:
                        Spin 1               Spin 2
               -1.104450679517      -1.104450686987
                2.104450679517       2.104450686987
Lambda-->       0.042406159015       0.042406158567     ... done

.    Trial1    0.025606    -7146.64620874970751

Performing  Pulay mixing of Hamiltonian with coefficients:
                        Spin 1               Spin 2
               -1.104450679517      -1.104450686987
                2.104450679517       2.104450686987
Lambda-->       0.042406159015       0.042406158567     ... done

.    Trial2    0.397791    -7146.62825951585455

Performing  Pulay mixing of Hamiltonian with coefficients:
                        Spin 1               Spin 2
               -1.104450679517      -1.104450686987
                2.104450679517       2.104450686987
Lambda-->       0.042406159015       0.042406158567     ... done

. Quadratic    0.013023    -7146.64621847552189    -7146.64622796478125

--------------------------------------------------------------------------------
  Iter                              Commutator    Free_energy(A=E-TS)     DeltaA
#    3                          0.000015348907   -7146.64621847552189  -1.11E-05

Step                       =       0.013023298148
Energy (E)                 =   -7146.518652705914
Entropy (-TS)              =      -0.127565769615
Free energy (A=E-TS)       =   -7146.646218475522
Est. 0K Energy 0.5*(E+A)   =   -7146.582435590718
Residual Non-orthogonality =       0.000000000000
Residual N_electrons       =      -0.000000000007

Spin          Integrated_Ne            Fermi_level     Delta_Fermi_level
   1       497.000000130136        -0.043976474752             -2.08E-05
   2       496.999999870026        -0.043976474752             -2.08E-05

                           Spin 1           |                 Spin 2           |
     Orb |    H-eigenvalues     Occupancies |    H-eigenvalues     Occupancies |
       1 |    -3.1484096689    1.0000000000 |    -3.1484096686    1.0000000000 | 
                          ------                             ------
     496 |    -0.0470592113    0.6982256646 |    -0.0470592112    0.6982256543 | 
     497 |    -0.0465713785    0.6695422756 |    -0.0465713783    0.6695422648 | 
                 - Gap at zero temperature - |     - Gap at zero temperature -
     498 |    -0.0451412396    0.5785811274 |    -0.0451412394    0.5785811154 | 
     499 |    -0.0445311862    0.5376650167 |    -0.0445311860    0.5376650044 | 
     500 |    -0.0443074258    0.5224990891 |    -0.0443074256    0.5224990767 | 
                  Finite temp. Fermi level   |      Finite temp. Fermi level  
     501 |    -0.0438088860    0.4886010677 |    -0.0438088850    0.4886009974 | 
     502 |    -0.0404887660    0.2790734247 |    -0.0404887658    0.2790734146 | 
     503 |    -0.0401020685    0.2584023329 |    -0.0401020683    0.2584023232 | 
     504 |    -0.0397942307    0.2426773246 |    -0.0397942305    0.2426773153 | 
     505 |    -0.0382180650    0.1726506129 |    -0.0382180645    0.1726505956 | 
                          ------                             ------
     719 |     0.8578401124    0.0000000000 |     0.8578401116    0.0000000000 | 

                            |  Abs_value |  Threshold | Converged
     Delta_Free_energy/atom |   1.98E-07 |   1.00E-06 |       Yes
     Delta_Energy/atom      |   2.51E-07 |   1.00E-04 |       Yes
     Delta_Entropy/atom     |   5.30E-08 |   1.00E-04 |       Yes
     Commutator             |   1.53E-05 |   1.00E-05 |        No
     Delta_Fermi_level      |   2.08E-05 |   1.00E-03 |       Yes

  Line search of the free energy minimum:
  Step_type        Step             Free_energy   Predicted_free_energy
.   Initial    0.000000    -7146.64621847552189

Performing  Pulay mixing of Hamiltonian with coefficients:
                        Spin 1               Spin 2
               -0.699924879338      -0.699924943353
               -9.600772050438      -9.600771867670
               11.300696929776      11.300696811023
Lambda-->       0.024437381034       0.024437380630     ... done

.    Trial1    0.013023    -7146.64610589612948

Performing  Pulay mixing of Hamiltonian with coefficients:
                        Spin 1               Spin 2
               -0.699924879338      -0.699924943353
               -9.600772050438      -9.600771867670
               11.300696929776      11.300696811023
Lambda-->       0.024437381034       0.024437380630     ... done

.    Trial2    0.004974    -7146.64596033353155

Performing  Pulay mixing of Hamiltonian with coefficients:
                        Spin 1               Spin 2
               -0.699924879338      -0.699924943353
               -9.600772050438      -9.600771867670
               11.300696929776      11.300696811023
Lambda-->       0.024437381034       0.024437380630     ... done

.    Trial3    0.001900    -7146.64588996739803

Performing  Pulay mixing of Hamiltonian with coefficients:
                        Spin 1               Spin 2
               -0.699924879338      -0.699924943353
               -9.600772050438      -9.600771867670
               11.300696929776      11.300696811023
Lambda-->       0.024437381034       0.024437380630     ... done

.     Cubic    0.010218    -7146.64606151242788    -7146.64643533179424

Performing  Pulay mixing of Hamiltonian with coefficients:
                        Spin 1               Spin 2
               -0.699924879338      -0.699924943353
               -9.600772050438      -9.600771867670
               11.300696929776      11.300696811023
Lambda-->       0.024437381034       0.024437380630     ... done

.   Quartic    0.008432    -7146.64602971626937    -7146.64608509173013

Performing  Pulay mixing of Hamiltonian with coefficients:
                        Spin 1               Spin 2
               -0.699924879338      -0.699924943353
               -9.600772050438      -9.600771867670
               11.300696929776      11.300696811023
Lambda-->       0.024437381034       0.024437380630     ... done

.    Trial6    0.000019    -7146.64584288418791

Performing  Pulay mixing of Hamiltonian with coefficients:
                        Spin 1               Spin 2
               -0.699924879338      -0.699924943353
               -9.600772050438      -9.600771867670
               11.300696929776      11.300696811023
Lambda-->       0.024437381034       0.024437380630     ... done

.  NoMinFnd    0.013023    -7146.64610589610493

--------------------------------------------------------------------------------
  Iter                              Commutator    Free_energy(A=E-TS)     DeltaA
#    4                          0.000033863427   -7146.64610589610493   1.13E-04

Step                       =       0.013023298148
Energy (E)                 =   -7146.518562624545
Entropy (-TS)              =      -0.127543271545
Free energy (A=E-TS)       =   -7146.646105896105
Est. 0K Energy 0.5*(E+A)   =   -7146.582334260325
Residual Non-orthogonality =       0.000000000000
Residual N_electrons       =       0.000000000015

Spin          Integrated_Ne            Fermi_level     Delta_Fermi_level
   1       497.000000076957        -0.044218106723             -2.42E-04
   2       496.999999922700        -0.044218106723             -2.42E-04

                           Spin 1           |                 Spin 2           |
     Orb |    H-eigenvalues     Occupancies |    H-eigenvalues     Occupancies |
       1 |    -3.1484779030    1.0000000000 |    -3.1484779025    1.0000000000 | 
                          ------                             ------
     496 |    -0.0472971009    0.6980110406 |    -0.0472971014    0.6980110727 | 
     497 |    -0.0468302496    0.6705793725 |    -0.0468302493    0.6705793526 | 
                 - Gap at zero temperature - |     - Gap at zero temperature -
     498 |    -0.0453795446    0.5783603736 |    -0.0453795443    0.5783603517 | 
     499 |    -0.0447839817    0.5384200680 |    -0.0447839814    0.5384200457 | 
     500 |    -0.0445628234    0.5234335724 |    -0.0445628239    0.5234336104 | 
                  Finite temp. Fermi level   |      Finite temp. Fermi level  
     501 |    -0.0440657297    0.4896354196 |    -0.0440657294    0.4896353972 | 
     502 |    -0.0407058558    0.2777317889 |    -0.0407058555    0.2777317709 | 
     503 |    -0.0403154712    0.2569330316 |    -0.0403154718    0.2569330607 | 
     504 |    -0.0400377489    0.2427716676 |    -0.0400377485    0.2427716511 | 
     505 |    -0.0384394693    0.1718657847 |    -0.0384394687    0.1718657625 | 
                          ------                             ------
     719 |     0.8389715333    0.0000000000 |     0.8389715335    0.0000000000 | 

                            |  Abs_value |  Threshold | Converged
     Delta_Free_energy/atom |   2.01E-06 |   1.00E-06 |        No
     Delta_Energy/atom      |   1.61E-06 |   1.00E-04 |       Yes
     Delta_Entropy/atom     |   4.02E-07 |   1.00E-04 |       Yes
     Commutator             |   3.39E-05 |   1.00E-05 |        No
     Delta_Fermi_level      |   2.42E-04 |   1.00E-03 |       Yes

  Line search of the free energy minimum:
  Step_type        Step             Free_energy   Predicted_free_energy
.   Initial    0.000000    -7146.64610589610493

Performing  Pulay mixing of Hamiltonian with coefficients:
                        Spin 1               Spin 2
                3.322745758155       3.322746178132
               18.281720381626      18.281721941296
              -24.677610688524     -24.677612942168
                4.073144548743       4.073144822740
Lambda-->       0.002097897183       0.002097896467     ... done

.    Trial1    0.013023    -7146.64619406781821

Performing  Pulay mixing of Hamiltonian with coefficients:
                        Spin 1               Spin 2
                3.322745758155       3.322746178132
               18.281720381626      18.281721941296
              -24.677610688524     -24.677612942168
                4.073144548743       4.073144822740
Lambda-->       0.002097897183       0.002097896467     ... done

.    Trial2    0.390015    -7146.64154035549473

Performing  Pulay mixing of Hamiltonian with coefficients:
                        Spin 1               Spin 2
                3.322745758156       3.322746178132
               18.281720381627      18.281721941296
              -24.677610688526     -24.677612942168
                4.073144548743       4.073144822740
Lambda-->       0.002097897183       0.002097896467     ... done

. Quadratic    0.075582    -7146.64613470488075    -7146.64638587457739

Performing  Pulay mixing of Hamiltonian with coefficients:
                        Spin 1               Spin 2
                3.322745758155       3.322746178132
               18.281720381626      18.281721941296
              -24.677610688524     -24.677612942168
                4.073144548743       4.073144822740
Lambda-->       0.002097897183       0.002097896467     ... done

.     Cubic    0.038507    -7146.64620432213815    -7146.64626023362143

--------------------------------------------------------------------------------
  Iter                              Commutator    Free_energy(A=E-TS)     DeltaA
#    5                          0.000016628863   -7146.64620432213815  -9.84E-05

Step                       =       0.038506533840
Energy (E)                 =   -7146.518609028109
Entropy (-TS)              =      -0.127595294039
Free energy (A=E-TS)       =   -7146.646204322138
Est. 0K Energy 0.5*(E+A)   =   -7146.582406675124
Residual Non-orthogonality =       0.000000000000
Residual N_electrons       =      -0.000000000011

Spin          Integrated_Ne            Fermi_level     Delta_Fermi_level
   1       497.000000065300        -0.044431103673             -2.13E-04
   2       496.999999934945        -0.044431103673             -2.13E-04

                           Spin 1           |                 Spin 2           |
     Orb |    H-eigenvalues     Occupancies |    H-eigenvalues     Occupancies |
       1 |    -3.1487739299    1.0000000000 |    -3.1487739293    1.0000000000 | 
                          ------                             ------
     496 |    -0.0475239267    0.6988036704 |    -0.0475239261    0.6988036396 | 
     497 |    -0.0470430726    0.6705689163 |    -0.0470430721    0.6705688841 | 
                 - Gap at zero temperature - |     - Gap at zero temperature -
     498 |    -0.0455784844    0.5774272840 |    -0.0455784847    0.5774273076 | 
     499 |    -0.0449949043    0.5382797817 |    -0.0449949047    0.5382798060 | 
     500 |    -0.0447728547    0.5232322677 |    -0.0447728551    0.5232322920 | 
                  Finite temp. Fermi level   |      Finite temp. Fermi level  
     501 |    -0.0442752267    0.4893974205 |    -0.0442752270    0.4893974450 | 
     502 |    -0.0409452346    0.2791741529 |    -0.0409452349    0.2791741732 | 
     503 |    -0.0405650328    0.2588372279 |    -0.0405650332    0.2588372474 | 
     504 |    -0.0402365389    0.2420616866 |    -0.0402365384    0.2420616611 | 
     505 |    -0.0386584549    0.1720978502 |    -0.0386584545    0.1720978322 | 
                          ------                             ------
     719 |     0.8217903047    0.0000000000 |     0.8217903037    0.0000000000 | 

                            |  Abs_value |  Threshold | Converged
     Delta_Free_energy/atom |   1.76E-06 |   1.00E-06 |        No
     Delta_Energy/atom      |   8.29E-07 |   1.00E-04 |       Yes
     Delta_Entropy/atom     |   9.29E-07 |   1.00E-04 |       Yes
     Commutator             |   1.66E-05 |   1.00E-05 |        No
     Delta_Fermi_level      |   2.13E-04 |   1.00E-03 |       Yes

  Line search of the free energy minimum:
  Step_type        Step             Free_energy   Predicted_free_energy
.   Initial    0.000000    -7146.64620432213815

Performing  Pulay mixing of Hamiltonian with coefficients:
                        Spin 1               Spin 2
                1.013859573792       1.013860674231
                6.169432561830       6.169437923597
               -8.286403139111      -8.286410462530
                1.508568381250       1.508569474026
                0.594542622238       0.594542390676
Lambda-->       0.001596233013       0.001596232723     ... done

.    Trial1    0.038507    -7146.64622051444712

Performing  Pulay mixing of Hamiltonian with coefficients:
                        Spin 1               Spin 2
                1.013859573791       1.013860674231
                6.169432561825       6.169437923597
               -8.286403139103      -8.286410462531
                1.508568381249       1.508569474026
                0.594542622238       0.594542390676
Lambda-->       0.001596233013       0.001596232723     ... done

.    Trial2    0.405764    -7146.64449067572332

Performing  Pulay mixing of Hamiltonian with coefficients:
                        Spin 1               Spin 2
                1.013859573791       1.013860674231
                6.169432561825       6.169437923597
               -8.286403139103      -8.286410462531
                1.508568381249       1.508569474026
                0.594542622238       0.594542390676
Lambda-->       0.001596233013       0.001596232723     ... done

. Quadratic    0.035881    -7146.64621988362705    -7146.64622060157944

Performing  Pulay mixing of Hamiltonian with coefficients:
                        Spin 1               Spin 2
                1.013859573791       1.013860674232
                6.169432561825       6.169437923599
               -8.286403139103      -8.286410462533
                1.508568381249       1.508569474026
                0.594542622238       0.594542390676
Lambda-->       0.001596233013       0.001596232723     ... done

.     Cubic    0.056054    -7146.64621996442293    -7146.64622254461574

Performing  Pulay mixing of Hamiltonian with coefficients:
                        Spin 1               Spin 2
                1.013859573791       1.013860674231
                6.169432561825       6.169437923597
               -8.286403139103      -8.286410462531
                1.508568381249       1.508569474026
                0.594542622238       0.594542390676
Lambda-->       0.001596233013       0.001596232723     ... done

.   Quartic    0.046560    -7146.64622129154213    -7146.64622140053962

--------------------------------------------------------------------------------
  Iter                              Commutator    Free_energy(A=E-TS)     DeltaA
#    6                          0.000014426028   -7146.64622129154213  -1.70E-05

Step                       =       0.046560091523
Energy (E)                 =   -7146.518604841715
Entropy (-TS)              =      -0.127616449801
Free energy (A=E-TS)       =   -7146.646221291542
Est. 0K Energy 0.5*(E+A)   =   -7146.582413066629
Residual Non-orthogonality =       0.000000000000
Residual N_electrons       =       0.000000000026

Spin          Integrated_Ne            Fermi_level     Delta_Fermi_level
   1       497.000000065647        -0.044395042588              3.61E-05
   2       496.999999933779        -0.044395042588              3.61E-05

                           Spin 1           |                 Spin 2           |
     Orb |    H-eigenvalues     Occupancies |    H-eigenvalues     Occupancies |
       1 |    -3.1487805644    1.0000000000 |    -3.1487805645    1.0000000000 | 
                          ------                             ------
     496 |    -0.0474903550    0.6989462282 |    -0.0474903549    0.6989462264 | 
     497 |    -0.0470069683    0.6705663150 |    -0.0470069682    0.6705663131 | 
                 - Gap at zero temperature - |     - Gap at zero temperature -
     498 |    -0.0455457557    0.5776485324 |    -0.0455457557    0.5776485306 | 
     499 |    -0.0449611222    0.5384339019 |    -0.0449611221    0.5384339002 | 
     500 |    -0.0447354580    0.5231415974 |    -0.0447354579    0.5231415957 | 
                  Finite temp. Fermi level   |      Finite temp. Fermi level  
     501 |    -0.0442389156    0.4893804212 |    -0.0442389155    0.4893804195 | 
     502 |    -0.0409144786    0.2794647533 |    -0.0409144786    0.2794647524 | 
     503 |    -0.0405226040    0.2585049539 |    -0.0405226031    0.2585049091 | 
     504 |    -0.0402019848    0.2421369318 |    -0.0402019848    0.2421369311 | 
     505 |    -0.0386280123    0.1723157936 |    -0.0386280122    0.1723157891 | 
                          ------                             ------
     719 |     0.8213251811    0.0000000000 |     0.8213251805    0.0000000000 | 

                            |  Abs_value |  Threshold | Converged
     Delta_Free_energy/atom |   3.03E-07 |   1.00E-06 |       Yes
     Delta_Energy/atom      |   7.48E-08 |   1.00E-04 |       Yes
     Delta_Entropy/atom     |   3.78E-07 |   1.00E-04 |       Yes
     Commutator             |   1.44E-05 |   1.00E-05 |        No
     Delta_Fermi_level      |   3.61E-05 |   1.00E-03 |       Yes

  Line search of the free energy minimum:
  Step_type        Step             Free_energy   Predicted_free_energy
.   Initial    0.000000    -7146.64622129154213

Performing  Pulay mixing of Hamiltonian with coefficients:
                        Spin 1               Spin 2
              -11.712820434936     -11.712835966805
              -61.281048893736     -61.281128888569
               82.705206519327      82.705315029500
              -12.363424687205     -12.363441152867
               -0.222925339076      -0.222926032746
                3.875012835626       3.875017011487
Lambda-->       0.000211066544       0.000211066011     ... done

.    Trial1    0.046560    -7146.64626659759961

Performing  Pulay mixing of Hamiltonian with coefficients:
                        Spin 1               Spin 2
              -11.712820435106     -11.712835966816
              -61.281048894630     -61.281128888628
               82.705206520534      82.705315029579
              -12.363424687389     -12.363441152879
               -0.222925339082      -0.222926032746
                3.875012835673       3.875017011490
Lambda-->       0.000211066544       0.000211066011     ... done

.    Trial2    0.410742    -7146.64572770969426

Performing  Pulay mixing of Hamiltonian with coefficients:
                        Spin 1               Spin 2
              -11.712820434936     -11.712835966810
              -61.281048893736     -61.281128888598
               82.705206519327      82.705315029538
              -12.363424687205     -12.363441152873
               -0.222925339076      -0.222926032746
                3.875012835626       3.875017011489
Lambda-->       0.000211066544       0.000211066011     ... done

. Quadratic    0.104754    -7146.64625431615514    -7146.64628682093462

Performing  Pulay mixing of Hamiltonian with coefficients:
                        Spin 1               Spin 2
              -11.712820435044     -11.712835966811
              -61.281048894303     -61.281128888602
               82.705206520094      82.705315029544
              -12.363424687322     -12.363441152874
               -0.222925339080      -0.222926032746
                3.875012835656       3.875017011489
Lambda-->       0.000211066544       0.000211066011     ... done

.     Cubic    0.064667    -7146.64626578948810    -7146.64627016319992

Performing  Pulay mixing of Hamiltonian with coefficients:
                        Spin 1               Spin 2
              -11.712820434983     -11.712835966813
              -61.281048893984     -61.281128888614
               82.705206519662      82.705315029560
              -12.363424687256     -12.363441152876
               -0.222925339078      -0.222926032746
                3.875012835639       3.875017011490
Lambda-->       0.000211066544       0.000211066011     ... done

.   Quartic    0.287104    -7146.64603388727664    -7146.64635867853576

Performing  Pulay mixing of Hamiltonian with coefficients:
                        Spin 1               Spin 2
              -11.712820434975     -11.712835966814
              -61.281048893939     -61.281128888614
               82.705206519603      82.705315029561
              -12.363424687247     -12.363441152876
               -0.222925339078      -0.222926032746
                3.875012835637       3.875017011490
Lambda-->       0.000211066544       0.000211066011     ... done

.  NoMinFnd    0.046560    -7146.64626659759961

--------------------------------------------------------------------------------
  Iter                              Commutator    Free_energy(A=E-TS)     DeltaA
#    7                          0.000006388829   -7146.64626659759961  -4.53E-05

Step                       =       0.046560091523
Energy (E)                 =   -7146.518571336015
Entropy (-TS)              =      -0.127695261582
Free energy (A=E-TS)       =   -7146.646266597600
Est. 0K Energy 0.5*(E+A)   =   -7146.582418966807
Residual Non-orthogonality =       0.000000000000
Residual N_electrons       =       0.000000000002

Spin          Integrated_Ne            Fermi_level     Delta_Fermi_level
   1       497.000000301140        -0.044143104531              2.52E-04
   2       496.999999698818        -0.044143104531              2.52E-04

                           Spin 1           |                 Spin 2           |
     Orb |    H-eigenvalues     Occupancies |    H-eigenvalues     Occupancies |
       1 |    -3.1486723419    1.0000000000 |    -3.1486723416    1.0000000000 | 
                          ------                             ------
     496 |    -0.0472401271    0.6990441448 |    -0.0472401265    0.6990441100 | 
     497 |    -0.0467485147    0.6701745347 |    -0.0467485141    0.6701744984 | 
                 - Gap at zero temperature - |     - Gap at zero temperature -
     498 |    -0.0453117336    0.5788374917 |    -0.0453117330    0.5788374524 | 
     499 |    -0.0446928088    0.5373263001 |    -0.0446928082    0.5373262603 | 
     500 |    -0.0444689030    0.5221492651 |    -0.0444689025    0.5221492254 | 
                  Finite temp. Fermi level   |      Finite temp. Fermi level  
     501 |    -0.0439699594    0.4882232748 |    -0.0439699588    0.4882232352 | 
     502 |    -0.0406544422    0.2790212205 |    -0.0406544416    0.2790211901 | 
     503 |    -0.0402563133    0.2577570344 |    -0.0402563127    0.2577570056 | 
     504 |    -0.0399690788    0.2430885658 |    -0.0399690791    0.2430885803 | 
     505 |    -0.0383923976    0.1729502255 |    -0.0383923969    0.1729501984 | 
                          ------                             ------
     719 |     0.8188650042    0.0000000000 |     0.8188650038    0.0000000000 | 

                            |  Abs_value |  Threshold | Converged
     Delta_Free_energy/atom |   8.09E-07 |   1.00E-06 |       Yes
     Delta_Energy/atom      |   5.98E-07 |   1.00E-04 |       Yes
     Delta_Entropy/atom     |   1.41E-06 |   1.00E-04 |       Yes
     Commutator             |   6.39E-06 |   1.00E-05 |       Yes
     Delta_Fermi_level      |   2.52E-04 |   1.00E-03 |       Yes
EDFT occupancies loop converged after    7 iterations.


Writing density kernel to file "Pd_55.dkn" ... done

Writing Hamiltonian to file "Pd_55.ham" ... done


>>> Density kernel optimised for the current NGWF basis:
     ~~~~~~~~~~~~~~~~~~~~~~~~~~~~~~~~~~~~~~~~~~~~~~~~~~~~~~~~~~~
     Total free energy           =  -7.14664626659760E+03  Eh
     [H,K] commutator            =   6.3888E-06
     ~~~~~~~~~~~~~~~~~~~~~~~~~~~~~~~~~~~~~~~~~~~~~~~~~~~~~~~~~~~


################################################################################
########################### NGWF CG iteration  007 #############################
################################################################################
****** Reciprocal space K.E. preconditioning with k_zero =  3.0000 a0^-1 *******

>>> Checking for convergence of NGWFs:   NOT CONVERGED
  ========================================================================
         NGWF RMS gradient =  1.5022E-05 >  2.0000E-06  | above tolerance
  ========================================================================

>>> Improving NGWFs using line search:
============ Calculation of NGWF S^-1 using Hotelling algorithm ================ 
         Iteration  |  Frobenius norm and Maximum abs value    (of I-S*S_n^-1)   
               1       0.10657383E+01     0.30732990E-01
               2       0.92550793E-02     0.37519493E-03
               3       0.51353157E-05     0.20148190E-06
               4       0.18584754E-11     0.85265128E-13
================================================================================
    Initial Ne1:     496.99926263
    Initial Ne2:     496.99926203
      Final Ne1:     497.00000030
      Final Ne2:     496.99999970
============ Calculation of NGWF S^-1 using Hotelling algorithm ================ 
         Iteration  |  Frobenius norm and Maximum abs value    (of I-S*S_n^-1)   
               1       0.40495986E+00     0.11689986E-01
               2       0.16431780E-02     0.71895034E-04
               3       0.17180520E-06     0.74855393E-08
               4       0.38095082E-12     0.28421709E-13
================================================================================
------------------------------- NGWF line search -------------------------------
RMS gradient                =       0.00001502233525
Trial step length           =               1.261530
Gradient along search dir.  =         -0.00407938842
Functional at step 0        =   -7146.64626659759961
Functional at step 1        =   -7146.64954692108950
Functional predicted        =   -7146.64981494230869
Selected quadratic step     =               1.739645
Conjugate gradients coeff.  =               1.018766
--------------------------- NGWF line search finished --------------------------
                                               
Writing NGWFs to file "Pd_55.tightbox_ngwfs"....  done

>>> Optimising kernel for current NGWFs:

--------------------------- Ensemble-DFT optimisation --------------------------
Running ScaLAPACK on   30 processor(s).

--------------------------------------------------------------------------------
  Iter                              Commutator    Free_energy(A=E-TS)     DeltaA
#    0                          0.000011579159   -7146.64981187888770  -3.55E-03

Step                       =       0.381966011250
Energy (E)                 =   -7146.522116617303
Entropy (-TS)              =      -0.127695261582
Free energy (A=E-TS)       =   -7146.649811878888
Est. 0K Energy 0.5*(E+A)   =   -7146.585964248095
Residual Non-orthogonality =       0.000000000000
Residual N_electrons       =       0.000000000002

Spin          Integrated_Ne            Fermi_level     Delta_Fermi_level
   1       497.000000301140        -0.044143104531              9.00E+99
   2       496.999999698818        -0.044143104531              9.00E+99

                           Spin 1           |                 Spin 2           |
     Orb |    H-eigenvalues     Occupancies |    H-eigenvalues     Occupancies |
       1 |    -3.1486723419    1.0000000000 |    -3.1486723416    1.0000000000 | 
                          ------                             ------
     496 |    -0.0472401271    0.6990441448 |    -0.0472401265    0.6990441100 | 
     497 |    -0.0467485147    0.6701745347 |    -0.0467485141    0.6701744984 | 
                 - Gap at zero temperature - |     - Gap at zero temperature -
     498 |    -0.0453117336    0.5788374917 |    -0.0453117330    0.5788374524 | 
     499 |    -0.0446928088    0.5373263001 |    -0.0446928082    0.5373262603 | 
     500 |    -0.0444689030    0.5221492651 |    -0.0444689025    0.5221492254 | 
                  Finite temp. Fermi level   |      Finite temp. Fermi level  
     501 |    -0.0439699594    0.4882232748 |    -0.0439699588    0.4882232352 | 
     502 |    -0.0406544422    0.2790212205 |    -0.0406544416    0.2790211901 | 
     503 |    -0.0402563133    0.2577570344 |    -0.0402563127    0.2577570056 | 
     504 |    -0.0399690788    0.2430885658 |    -0.0399690791    0.2430885803 | 
     505 |    -0.0383923976    0.1729502255 |    -0.0383923969    0.1729501984 | 
                          ------                             ------
     719 |     0.8188650042    0.0000000000 |     0.8188650038    0.0000000000 | 

                            |  Abs_value |  Threshold | Converged
     Delta_Free_energy/atom |   6.33E-05 |   1.00E-06 |        No
     Delta_Energy/atom      |   6.33E-05 |   1.00E-04 |       Yes
     Delta_Entropy/atom     |     n.a.   |   1.00E-03 |      n.a.
     Commutator             |   1.16E-05 |   1.00E-05 |        No
     Delta_Fermi_level      |     n.a.   |   1.00E-03 |      n.a.

  Line search of the free energy minimum:
  Step_type        Step             Free_energy   Predicted_free_energy
.   Initial    0.000000    -7146.64981187888770

Performing  Pulay mixing of Hamiltonian with coefficients:
                        Spin 1               Spin 2
                1.000000000000       1.000000000000
Lambda-->       0.053369945300       0.053369943407     ... done

.    Trial1    0.381966    -7146.64767677597138

Performing  Pulay mixing of Hamiltonian with coefficients:
                        Spin 1               Spin 2
                1.000000000000       1.000000000000
Lambda-->       0.053369945300       0.053369943407     ... done

.    Trial2    0.145898    -7146.64802658308599

Performing  Pulay mixing of Hamiltonian with coefficients:
                        Spin 1               Spin 2
                1.000000000000       1.000000000000
Lambda-->       0.053369945300       0.053369943407     ... done

.    Trial3    0.055728    -7146.64805821817208

Performing  Pulay mixing of Hamiltonian with coefficients:
                        Spin 1               Spin 2
                1.000000000000       1.000000000000
Lambda-->       0.053369945300       0.053369943407     ... done

.     Cubic    0.286712    -7146.64786433638528    -7146.64962251338602

Performing  Pulay mixing of Hamiltonian with coefficients:
                        Spin 1               Spin 2
                1.000000000000       1.000000000000
Lambda-->       0.053369945300       0.053369943407     ... done

.   Quartic    0.207892    -7146.64797208497839    -7146.64822825946703

Performing  Pulay mixing of Hamiltonian with coefficients:
                        Spin 1               Spin 2
                1.000000000000       1.000000000000
Lambda-->       0.053369945300       0.053369943407     ... done

.    Trial6    0.000557    -7146.64804968976478

Performing  Pulay mixing of Hamiltonian with coefficients:
                        Spin 1               Spin 2
                1.000000000000       1.000000000000
Lambda-->       0.053369945300       0.053369943407     ... done

.  NoMinFnd    0.055728    -7146.64805821818663

--------------------------------------------------------------------------------
  Iter                              Commutator    Free_energy(A=E-TS)     DeltaA
#    1                          0.000009294345   -7146.64805821818663   1.75E-03

Step                       =       0.055728090001
Energy (E)                 =   -7146.520358960171
Entropy (-TS)              =      -0.127699258027
Free energy (A=E-TS)       =   -7146.648058218187
Est. 0K Energy 0.5*(E+A)   =   -7146.584208589178
Residual Non-orthogonality =       0.000000000000
Residual N_electrons       =      -0.000000000011

Spin          Integrated_Ne            Fermi_level     Delta_Fermi_level
   1       497.000000326394        -0.044167481954             -2.44E-05
   2       496.999999673848        -0.044167481954             -2.44E-05

                           Spin 1           |                 Spin 2           |
     Orb |    H-eigenvalues     Occupancies |    H-eigenvalues     Occupancies |
       1 |    -3.1486835122    1.0000000000 |    -3.1486835120    1.0000000000 | 
                          ------                             ------
     496 |    -0.0472622948    0.6989176234 |    -0.0472622943    0.6989175948 | 
     497 |    -0.0467699363    0.6699967218 |    -0.0467699358    0.6699966915 | 
                 - Gap at zero temperature - |     - Gap at zero temperature -
     498 |    -0.0453341591    0.5787079994 |    -0.0453341586    0.5787079651 | 
     499 |    -0.0447199664    0.5375143732 |    -0.0447199659    0.5375143378 | 
     500 |    -0.0444957315    0.5223156739 |    -0.0444957309    0.5223156384 | 
                  Finite temp. Fermi level   |      Finite temp. Fermi level  
     501 |    -0.0439955991    0.4883091014 |    -0.0439955986    0.4883090655 | 
     502 |    -0.0406845160    0.2793331543 |    -0.0406845154    0.2793331238 | 
     503 |    -0.0402920981    0.2583513625 |    -0.0402920976    0.2583513332 | 
     504 |    -0.0399902753    0.2429293396 |    -0.0399902756    0.2429293530 | 
     505 |    -0.0384192258    0.1730456393 |    -0.0384192250    0.1730456071 | 
                          ------                             ------
     719 |     0.8082049989    0.0000000000 |     0.8082049984    0.0000000000 | 

                            |  Abs_value |  Threshold | Converged
     Delta_Free_energy/atom |   3.13E-05 |   1.00E-06 |        No
     Delta_Energy/atom      |   3.14E-05 |   1.00E-04 |       Yes
     Delta_Entropy/atom     |   7.14E-08 |   1.00E-04 |       Yes
     Commutator             |   9.29E-06 |   1.00E-05 |       Yes
     Delta_Fermi_level      |   2.44E-05 |   1.00E-03 |       Yes

  Line search of the free energy minimum:
  Step_type        Step             Free_energy   Predicted_free_energy
.   Initial    0.000000    -7146.64805821818663

Performing  Pulay mixing of Hamiltonian with coefficients:
                        Spin 1               Spin 2
                1.000000000000       1.000000000000
Lambda-->       0.046470017952       0.046470016186     ... done

.    Trial1    0.055728    -7146.64806031034368

Performing  Pulay mixing of Hamiltonian with coefficients:
                        Spin 1               Spin 2
                1.000000000000       1.000000000000
Lambda-->       0.046470017952       0.046470016186     ... done

.    Trial2    0.416408    -7146.64760122676489

Performing  Pulay mixing of Hamiltonian with coefficients:
                        Spin 1               Spin 2
                1.000000000000       1.000000000000
Lambda-->       0.046470017952       0.046470016186     ... done

. Quadratic    0.033829    -7146.64806182001757    -7146.64806181946187

--------------------------------------------------------------------------------
  Iter                              Commutator    Free_energy(A=E-TS)     DeltaA
#    2                          0.000008466049   -7146.64806182001757  -3.60E-06

Step                       =       0.033829104647
Energy (E)                 =   -7146.520366592948
Entropy (-TS)              =      -0.127695227061
Free energy (A=E-TS)       =   -7146.648061820018
Est. 0K Energy 0.5*(E+A)   =   -7146.584214206483
Residual Non-orthogonality =       0.000000000000
Residual N_electrons       =       0.000000000009

Spin          Integrated_Ne            Fermi_level     Delta_Fermi_level
   1       497.000000310472        -0.044171787165             -4.31E-06
   2       496.999999689320        -0.044171787165             -4.31E-06

                           Spin 1           |                 Spin 2           |
     Orb |    H-eigenvalues     Occupancies |    H-eigenvalues     Occupancies |
       1 |    -3.1486487261    1.0000000000 |    -3.1486487258    1.0000000000 | 
                          ------                             ------
     496 |    -0.0472657275    0.6988676631 |    -0.0472657272    0.6988676416 | 
     497 |    -0.0467752488    0.6700573233 |    -0.0467752485    0.6700573005 | 
                 - Gap at zero temperature - |     - Gap at zero temperature -
     498 |    -0.0453387893    0.5787295609 |    -0.0453387889    0.5787295351 | 
     499 |    -0.0447241514    0.5375062387 |    -0.0447241510    0.5375062120 | 
     500 |    -0.0445002632    0.5223310570 |    -0.0445002628    0.5223310301 | 
                  Finite temp. Fermi level   |      Finite temp. Fermi level  
     501 |    -0.0440006175    0.4883575917 |    -0.0440006171    0.4883575645 | 
     502 |    -0.0406849796    0.2791227687 |    -0.0406849783    0.2791226977 | 
     503 |    -0.0402941871    0.2582358250 |    -0.0402941858    0.2582357573 | 
     504 |    -0.0399952910    0.2429648992 |    -0.0399952915    0.2429649214 | 
     505 |    -0.0384221110    0.1729903500 |    -0.0384221103    0.1729903215 | 
                          ------                             ------
     719 |     0.8066752183    0.0000000000 |     0.8066752177    0.0000000000 | 

                            |  Abs_value |  Threshold | Converged
     Delta_Free_energy/atom |   6.43E-08 |   1.00E-06 |       Yes
     Delta_Energy/atom      |   1.36E-07 |   1.00E-04 |       Yes
     Delta_Entropy/atom     |   7.20E-08 |   1.00E-04 |       Yes
     Commutator             |   8.47E-06 |   1.00E-05 |       Yes
     Delta_Fermi_level      |   4.31E-06 |   1.00E-03 |       Yes
EDFT occupancies loop converged after    2 iterations.


Writing density kernel to file "Pd_55.dkn" ... done

Writing Hamiltonian to file "Pd_55.ham" ... done


>>> Density kernel optimised for the current NGWF basis:
     ~~~~~~~~~~~~~~~~~~~~~~~~~~~~~~~~~~~~~~~~~~~~~~~~~~~~~~~~~~~
     Total free energy           =  -7.14664806182002E+03  Eh
     [H,K] commutator            =   8.4660E-06
     ~~~~~~~~~~~~~~~~~~~~~~~~~~~~~~~~~~~~~~~~~~~~~~~~~~~~~~~~~~~


################################################################################
########################### NGWF CG iteration  008 #############################
################################################################################
****** Reciprocal space K.E. preconditioning with k_zero =  3.0000 a0^-1 *******

>>> Checking for convergence of NGWFs:   NOT CONVERGED
  ========================================================================
         NGWF RMS gradient =  1.5221E-05 >  2.0000E-06  | above tolerance
  ========================================================================

>>> Improving NGWFs using line search:
============ Calculation of NGWF S^-1 using Hotelling algorithm ================ 
         Iteration  |  Frobenius norm and Maximum abs value    (of I-S*S_n^-1)   
               1       0.17430761E+01     0.52872635E-01
               2       0.39582874E-01     0.16269477E-02
               3       0.94058889E-04     0.38361584E-05
               4       0.55734422E-09     0.22758684E-10
               5       0.37262621E-12     0.28421709E-13
================================================================================
    Initial Ne1:     496.99890914
    Initial Ne2:     496.99890852
      Final Ne1:     497.00000031
      Final Ne2:     496.99999969
============ Calculation of NGWF S^-1 using Hotelling algorithm ================ 
         Iteration  |  Frobenius norm and Maximum abs value    (of I-S*S_n^-1)   
               1       0.20866094E+00     0.63054435E-02
               2       0.74583118E-03     0.30077835E-04
               3       0.31392397E-07     0.13333690E-08
               4       0.38647121E-12     0.42632564E-13
================================================================================
------------------------------- NGWF line search -------------------------------
RMS gradient                =       0.00001522083705
Trial step length           =               1.481423
Gradient along search dir.  =         -0.00336373024
Functional at step 0        =   -7146.64806182001757
Functional at step 1        =   -7146.65021090865048
Functional predicted        =   -7146.65025229256571
Selected quadratic step     =               1.302407
Conjugate gradients coeff.  =               1.026602
--------------------------- NGWF line search finished --------------------------
                                               
Writing NGWFs to file "Pd_55.tightbox_ngwfs"....  done

>>> Optimising kernel for current NGWFs:

--------------------------- Ensemble-DFT optimisation --------------------------
Running ScaLAPACK on   30 processor(s).

--------------------------------------------------------------------------------
  Iter                              Commutator    Free_energy(A=E-TS)     DeltaA
#    0                          0.000021633556   -7146.65025235721896  -2.19E-03

Step                       =       0.381966011250
Energy (E)                 =   -7146.522557130149
Entropy (-TS)              =      -0.127695227061
Free energy (A=E-TS)       =   -7146.650252357219
Est. 0K Energy 0.5*(E+A)   =   -7146.586404743684
Residual Non-orthogonality =       0.000000000000
Residual N_electrons       =       0.000000000009

Spin          Integrated_Ne            Fermi_level     Delta_Fermi_level
   1       497.000000310472        -0.044171787165              9.00E+99
   2       496.999999689320        -0.044171787165              9.00E+99

                           Spin 1           |                 Spin 2           |
     Orb |    H-eigenvalues     Occupancies |    H-eigenvalues     Occupancies |
       1 |    -3.1486487261    1.0000000000 |    -3.1486487258    1.0000000000 | 
                          ------                             ------
     496 |    -0.0472657275    0.6988676631 |    -0.0472657272    0.6988676416 | 
     497 |    -0.0467752488    0.6700573233 |    -0.0467752485    0.6700573005 | 
                 - Gap at zero temperature - |     - Gap at zero temperature -
     498 |    -0.0453387893    0.5787295609 |    -0.0453387889    0.5787295351 | 
     499 |    -0.0447241514    0.5375062387 |    -0.0447241510    0.5375062120 | 
     500 |    -0.0445002632    0.5223310570 |    -0.0445002628    0.5223310301 | 
                  Finite temp. Fermi level   |      Finite temp. Fermi level  
     501 |    -0.0440006175    0.4883575917 |    -0.0440006171    0.4883575645 | 
     502 |    -0.0406849796    0.2791227687 |    -0.0406849783    0.2791226977 | 
     503 |    -0.0402941871    0.2582358250 |    -0.0402941858    0.2582357573 | 
     504 |    -0.0399952910    0.2429648992 |    -0.0399952915    0.2429649214 | 
     505 |    -0.0384221110    0.1729903500 |    -0.0384221103    0.1729903215 | 
                          ------                             ------
     719 |     0.8066752183    0.0000000000 |     0.8066752177    0.0000000000 | 

                            |  Abs_value |  Threshold | Converged
     Delta_Free_energy/atom |   3.91E-05 |   1.00E-06 |        No
     Delta_Energy/atom      |   3.91E-05 |   1.00E-04 |       Yes
     Delta_Entropy/atom     |     n.a.   |   1.00E-03 |      n.a.
     Commutator             |   2.16E-05 |   1.00E-05 |        No
     Delta_Fermi_level      |     n.a.   |   1.00E-03 |      n.a.

  Line search of the free energy minimum:
  Step_type        Step             Free_energy   Predicted_free_energy
.   Initial    0.000000    -7146.65025235721896

Performing  Pulay mixing of Hamiltonian with coefficients:
                        Spin 1               Spin 2
                1.000000000000       1.000000000000
Lambda-->       0.149239449194       0.149239445969     ... done

.    Trial1    0.381966    -7146.64777952520853

Performing  Pulay mixing of Hamiltonian with coefficients:
                        Spin 1               Spin 2
                1.000000000000       1.000000000000
Lambda-->       0.149239449194       0.149239445969     ... done

.    Trial2    0.145898    -7146.64895370710929

Performing  Pulay mixing of Hamiltonian with coefficients:
                        Spin 1               Spin 2
                1.000000000000       1.000000000000
Lambda-->       0.149239449194       0.149239445969     ... done

.    Trial3    0.055728    -7146.64907560424672

Performing  Pulay mixing of Hamiltonian with coefficients:
                        Spin 1               Spin 2
                1.000000000000       1.000000000000
Lambda-->       0.149239449194       0.149239445969     ... done

.     Cubic    0.265951    -7146.64851154125427    -7146.64963472895761

Performing  Pulay mixing of Hamiltonian with coefficients:
                        Spin 1               Spin 2
                1.000000000000       1.000000000000
Lambda-->       0.149239449194       0.149239445969     ... done

.   Quartic    0.169371    -7146.64889242220943    -7146.64897142399786

Performing  Pulay mixing of Hamiltonian with coefficients:
                        Spin 1               Spin 2
                1.000000000000       1.000000000000
Lambda-->       0.149239449194       0.149239445969     ... done

.    Trial6    0.000557    -7146.64906150537354

Performing  Pulay mixing of Hamiltonian with coefficients:
                        Spin 1               Spin 2
                1.000000000000       1.000000000000
Lambda-->       0.149239449194       0.149239445969     ... done

.  NoMinFnd    0.055728    -7146.64907560423944

--------------------------------------------------------------------------------
  Iter                              Commutator    Free_energy(A=E-TS)     DeltaA
#    1                          0.000019740958   -7146.64907560423944   1.18E-03

Step                       =       0.055728090001
Energy (E)                 =   -7146.521378422702
Entropy (-TS)              =      -0.127697181556
Free energy (A=E-TS)       =   -7146.649075604239
Est. 0K Energy 0.5*(E+A)   =   -7146.585227013471
Residual Non-orthogonality =       0.000000000000
Residual N_electrons       =      -0.000000000019

Spin          Integrated_Ne            Fermi_level     Delta_Fermi_level
   1       497.000000294201        -0.044155412254              1.64E-05
   2       496.999999706220        -0.044155412254              1.64E-05

                           Spin 1           |                 Spin 2           |
     Orb |    H-eigenvalues     Occupancies |    H-eigenvalues     Occupancies |
       1 |    -3.1485681831    1.0000000000 |    -3.1485681826    1.0000000000 | 
                          ------                             ------
     496 |    -0.0472491173    0.6988541887 |    -0.0472491166    0.6988541454 | 
     497 |    -0.0467626207    0.6702826857 |    -0.0467626207    0.6702826869 | 
                 - Gap at zero temperature - |     - Gap at zero temperature -
     498 |    -0.0453249516    0.5788978764 |    -0.0453249515    0.5788978734 | 
     499 |    -0.0447105112    0.5376912279 |    -0.0447105111    0.5376912231 | 
     500 |    -0.0444875202    0.5225776334 |    -0.0444875201    0.5225776279 | 
                  Finite temp. Fermi level   |      Finite temp. Fermi level  
     501 |    -0.0439879393    0.4886089386 |    -0.0439879384    0.4886088775 | 
     502 |    -0.0406608798    0.2786999975 |    -0.0406608779    0.2786998967 | 
     503 |    -0.0402684435    0.2577477932 |    -0.0402684424    0.2577477379 | 
     504 |    -0.0399810291    0.2430706706 |    -0.0399810296    0.2430706966 | 
     505 |    -0.0384030873    0.1728872561 |    -0.0384030869    0.1728872410 | 
                          ------                             ------
     719 |     0.7932655657    0.0000000000 |     0.7932655649    0.0000000000 | 

                            |  Abs_value |  Threshold | Converged
     Delta_Free_energy/atom |   2.10E-05 |   1.00E-06 |        No
     Delta_Energy/atom      |   2.10E-05 |   1.00E-04 |       Yes
     Delta_Entropy/atom     |   3.49E-08 |   1.00E-04 |       Yes
     Commutator             |   1.97E-05 |   1.00E-05 |        No
     Delta_Fermi_level      |   1.64E-05 |   1.00E-03 |       Yes

  Line search of the free energy minimum:
  Step_type        Step             Free_energy   Predicted_free_energy
.   Initial    0.000000    -7146.64907560423944

Performing  Pulay mixing of Hamiltonian with coefficients:
                        Spin 1               Spin 2
                1.000000000000       1.000000000000
Lambda-->       0.135702169526       0.135702166729     ... done

.    Trial1    0.055728    -7146.64903224444151

Performing  Pulay mixing of Hamiltonian with coefficients:
                        Spin 1               Spin 2
                1.000000000000       1.000000000000
Lambda-->       0.135702169526       0.135702166729     ... done

.    Trial2    0.021286    -7146.64909150721724

Performing  Pulay mixing of Hamiltonian with coefficients:
                        Spin 1               Spin 2
                1.000000000000       1.000000000000
Lambda-->       0.135702169526       0.135702166729     ... done

. Quadratic    0.019079    -7146.64909172270382    -7146.64909172299394

--------------------------------------------------------------------------------
  Iter                              Commutator    Free_energy(A=E-TS)     DeltaA
#    2                          0.000017742977   -7146.64909172270382  -1.61E-05

Step                       =       0.019078801661
Energy (E)                 =   -7146.521392700858
Entropy (-TS)              =      -0.127699021847
Free energy (A=E-TS)       =   -7146.649091722704
Est. 0K Energy 0.5*(E+A)   =   -7146.585242211780
Residual Non-orthogonality =       0.000000000000
Residual N_electrons       =      -0.000000000002

Spin          Integrated_Ne            Fermi_level     Delta_Fermi_level
   1       497.000000201850        -0.044159623538             -4.21E-06
   2       496.999999798201        -0.044159623538             -4.21E-06

                           Spin 1           |                 Spin 2           |
     Orb |    H-eigenvalues     Occupancies |    H-eigenvalues     Occupancies |
       1 |    -3.1485883312    1.0000000000 |    -3.1485883312    1.0000000000 | 
                          ------                             ------
     496 |    -0.0472537900    0.6988806095 |    -0.0472537903    0.6988806306 | 
     497 |    -0.0467664769    0.6702613343 |    -0.0467664773    0.6702613555 | 
                 - Gap at zero temperature - |     - Gap at zero temperature -
     498 |    -0.0453282891    0.5788399105 |    -0.0453282894    0.5788399308 | 
     499 |    -0.0447143271    0.5376644804 |    -0.0447143265    0.5376644416 | 
     500 |    -0.0444913499    0.5225517265 |    -0.0444913493    0.5225516871 | 
                  Finite temp. Fermi level   |      Finite temp. Fermi level  
     501 |    -0.0439917052    0.4885786577 |    -0.0439917055    0.4885786756 | 
     502 |    -0.0406665379    0.2787791505 |    -0.0406665363    0.2787790651 | 
     503 |    -0.0402757739    0.2579102098 |    -0.0402757732    0.2579101725 | 
     504 |    -0.0399842623    0.2430217065 |    -0.0399842624    0.2430217133 | 
     505 |    -0.0384078165    0.1729074120 |    -0.0384078162    0.1729073969 | 
                          ------                             ------
     719 |     0.7916927159    0.0000000000 |     0.7916927159    0.0000000000 | 

                            |  Abs_value |  Threshold | Converged
     Delta_Free_energy/atom |   2.88E-07 |   1.00E-06 |       Yes
     Delta_Energy/atom      |   2.55E-07 |   1.00E-04 |       Yes
     Delta_Entropy/atom     |   3.29E-08 |   1.00E-04 |       Yes
     Commutator             |   1.77E-05 |   1.00E-05 |        No
     Delta_Fermi_level      |   4.21E-06 |   1.00E-03 |       Yes

  Line search of the free energy minimum:
  Step_type        Step             Free_energy   Predicted_free_energy
.   Initial    0.000000    -7146.64909172270382

Performing  Pulay mixing of Hamiltonian with coefficients:
                        Spin 1               Spin 2
               -4.230356191044      -4.230356035759
                5.230356191044       5.230356035759
Lambda-->       0.118600757719       0.118600756296     ... done

.    Trial1    0.019079    -7146.64909349142908

Performing  Pulay mixing of Hamiltonian with coefficients:
                        Spin 1               Spin 2
               -4.230356191044      -4.230356035759
                5.230356191044       5.230356035759
Lambda-->       0.118600757719       0.118600756296     ... done

.    Trial2    0.393757    -7146.45467686867050

Performing  Pulay mixing of Hamiltonian with coefficients:
                        Spin 1               Spin 2
               -4.230356191044      -4.230356035759
                5.230356191044       5.230356035759
Lambda-->       0.118600757719       0.118600756296     ... done

. Quadratic    0.009575    -7146.64907321983719    -7146.64921254914043

Performing  Pulay mixing of Hamiltonian with coefficients:
                        Spin 1               Spin 2
               -4.230356191044      -4.230356035759
                5.230356191044       5.230356035759
Lambda-->       0.118600757719       0.118600756296     ... done

.     Cubic    0.046245    -7146.64779085251030    -7146.64918010630845

Performing  Pulay mixing of Hamiltonian with coefficients:
                        Spin 1               Spin 2
               -4.230356191044      -4.230356035759
                5.230356191044       5.230356035759
Lambda-->       0.118600757719       0.118600756296     ... done

.   Quartic    0.017388    -7146.64910793070339    -7146.64909548792912

--------------------------------------------------------------------------------
  Iter                              Commutator    Free_energy(A=E-TS)     DeltaA
#    3                          0.000017229144   -7146.64910793070339  -1.62E-05

Step                       =       0.017388358926
Energy (E)                 =   -7146.521397525844
Entropy (-TS)              =      -0.127710404819
Free energy (A=E-TS)       =   -7146.649107930703
Est. 0K Energy 0.5*(E+A)   =   -7146.585252728273
Residual Non-orthogonality =       0.000000000000
Residual N_electrons       =       0.000000000041

Spin          Integrated_Ne            Fermi_level     Delta_Fermi_level
   1       497.000000293099        -0.044171872948             -1.22E-05
   2       496.999999705972        -0.044171872948             -1.22E-05

                           Spin 1           |                 Spin 2           |
     Orb |    H-eigenvalues     Occupancies |    H-eigenvalues     Occupancies |
       1 |    -3.1486531426    1.0000000000 |    -3.1486531420    1.0000000000 | 
                          ------                             ------
     496 |    -0.0472671003    0.6989413596 |    -0.0472671005    0.6989413744 | 
     497 |    -0.0467775601    0.6701911948 |    -0.0467775596    0.6701911617 | 
                 - Gap at zero temperature - |     - Gap at zero temperature -
     498 |    -0.0453382187    0.5786860179 |    -0.0453382182    0.5786859818 | 
     499 |    -0.0447276785    0.5377390239 |    -0.0447276779    0.5377389873 | 
     500 |    -0.0445039264    0.5225739326 |    -0.0445039259    0.5225738959 | 
                  Finite temp. Fermi level   |      Finite temp. Fermi level  
     501 |    -0.0440040569    0.4885856147 |    -0.0440040564    0.4885855781 | 
     502 |    -0.0406844648    0.2790898833 |    -0.0406844635    0.2790898103 | 
     503 |    -0.0402964758    0.2583506669 |    -0.0402964745    0.2583505974 | 
     504 |    -0.0399932613    0.2428590320 |    -0.0399932616    0.2428590464 | 
     505 |    -0.0384223976    0.1729981661 |    -0.0384223970    0.1729981444 | 
                          ------                             ------
     719 |     0.7838011691    0.0000000000 |     0.7838011693    0.0000000000 | 

                            |  Abs_value |  Threshold | Converged
     Delta_Free_energy/atom |   2.89E-07 |   1.00E-06 |       Yes
     Delta_Energy/atom      |   8.62E-08 |   1.00E-04 |       Yes
     Delta_Entropy/atom     |   2.03E-07 |   1.00E-04 |       Yes
     Commutator             |   1.72E-05 |   1.00E-05 |        No
     Delta_Fermi_level      |   1.22E-05 |   1.00E-03 |       Yes

  Line search of the free energy minimum:
  Step_type        Step             Free_energy   Predicted_free_energy
.   Initial    0.000000    -7146.64910793070339

Performing  Pulay mixing of Hamiltonian with coefficients:
                        Spin 1               Spin 2
               -6.450304763399      -6.450305042183
                0.060555490822       0.060555703912
                7.389749272576       7.389749338271
Lambda-->       0.013669553950       0.013669554444     ... done

.    Trial1    0.017388    -7146.64908148118411

Performing  Pulay mixing of Hamiltonian with coefficients:
                        Spin 1               Spin 2
               -6.450304763399      -6.450305042183
                0.060555490822       0.060555703912
                7.389749272576       7.389749338271
Lambda-->       0.013669553950       0.013669554444     ... done

.    Trial2    0.006642    -7146.64890205513075

Performing  Pulay mixing of Hamiltonian with coefficients:
                        Spin 1               Spin 2
               -6.450304763399      -6.450305042183
                0.060555490822       0.060555703912
                7.389749272576       7.389749338271
Lambda-->       0.013669553950       0.013669554444     ... done

.    Trial3    0.002537    -7146.64880953897409

Performing  Pulay mixing of Hamiltonian with coefficients:
                        Spin 1               Spin 2
               -6.450304763399      -6.450305042183
                0.060555490822       0.060555703912
                7.389749272576       7.389749338271
Lambda-->       0.013669553950       0.013669554444     ... done

.     Cubic    0.013728    -7146.64903059288190    -7146.64938941654418

Performing  Pulay mixing of Hamiltonian with coefficients:
                        Spin 1               Spin 2
               -6.450304763399      -6.450305042183
                0.060555490822       0.060555703912
                7.389749272576       7.389749338271
Lambda-->       0.013669553950       0.013669554444     ... done

.   Quartic    0.011653    -7146.64899703484753    -7146.64904600775390

Performing  Pulay mixing of Hamiltonian with coefficients:
                        Spin 1               Spin 2
               -6.450304763399      -6.450305042183
                0.060555490822       0.060555703912
                7.389749272577       7.389749338271
Lambda-->       0.013669553950       0.013669554444     ... done

.    Trial6    0.000025    -7146.64874640962989

Performing  Pulay mixing of Hamiltonian with coefficients:
                        Spin 1               Spin 2
               -6.450304763399      -6.450305042183
                0.060555490822       0.060555703912
                7.389749272576       7.389749338271
Lambda-->       0.013669553950       0.013669554444     ... done

.  NoMinFnd    0.017388    -7146.64908148115319

--------------------------------------------------------------------------------
  Iter                              Commutator    Free_energy(A=E-TS)     DeltaA
#    4                          0.000027827754   -7146.64908148115319   2.64E-05

Step                       =       0.017388358926
Energy (E)                 =   -7146.521304128759
Entropy (-TS)              =      -0.127777352397
Free energy (A=E-TS)       =   -7146.649081481153
Est. 0K Energy 0.5*(E+A)   =   -7146.585192804956
Residual Non-orthogonality =       0.000000000000
Residual N_electrons       =      -0.000000000003

Spin          Integrated_Ne            Fermi_level     Delta_Fermi_level
   1       497.000000196027        -0.044238086216             -6.62E-05
   2       496.999999804032        -0.044238086216             -6.62E-05

                           Spin 1           |                 Spin 2           |
     Orb |    H-eigenvalues     Occupancies |    H-eigenvalues     Occupancies |
       1 |    -3.1490318965    1.0000000000 |    -3.1490318957    1.0000000000 | 
                          ------                             ------
     496 |    -0.0473391231    0.6992739074 |    -0.0473391222    0.6992738531 | 
     497 |    -0.0468414830    0.6700534182 |    -0.0468414829    0.6700534141 | 
                 - Gap at zero temperature - |     - Gap at zero temperature -
     498 |    -0.0453927403    0.5779101468 |    -0.0453927402    0.5779101424 | 
     499 |    -0.0448003511    0.5381759174 |    -0.0448003502    0.5381758535 | 
     500 |    -0.0445729166    0.5227624534 |    -0.0445729165    0.5227624490 | 
                  Finite temp. Fermi level   |      Finite temp. Fermi level  
     501 |    -0.0440722939    0.4887232167 |    -0.0440722930    0.4887231525 | 
     502 |    -0.0407756574    0.2804595413 |    -0.0407756565    0.2804594898 | 
     503 |    -0.0404015082    0.2603798162 |    -0.0404015081    0.2603798132 | 
     504 |    -0.0400422660    0.2419990161 |    -0.0400422660    0.2419990132 | 
     505 |    -0.0384986322    0.1733886616 |    -0.0384986317    0.1733886415 | 
                          ------                             ------
     719 |     0.7249884739    0.0000000000 |     0.7249884753    0.0000000000 | 

                            |  Abs_value |  Threshold | Converged
     Delta_Free_energy/atom |   4.72E-07 |   1.00E-06 |       Yes
     Delta_Energy/atom      |   1.67E-06 |   1.00E-04 |       Yes
     Delta_Entropy/atom     |   1.20E-06 |   1.00E-04 |       Yes
     Commutator             |   2.78E-05 |   1.00E-05 |        No
     Delta_Fermi_level      |   6.62E-05 |   1.00E-03 |       Yes

  Line search of the free energy minimum:
  Step_type        Step             Free_energy   Predicted_free_energy
.   Initial    0.000000    -7146.64908148115319

Performing  Pulay mixing of Hamiltonian with coefficients:
                        Spin 1               Spin 2
                6.864763965910       6.864763981255
               -0.730525024026      -0.730525010398
               -7.303839770505      -7.303839806398
                2.169600828621       2.169600835541
Lambda-->       0.000317306599       0.000317306557     ... done

.    Trial1    0.017388    -7146.64917663011875

Performing  Pulay mixing of Hamiltonian with coefficients:
                        Spin 1               Spin 2
                6.864763965910       6.864763981257
               -0.730525024026      -0.730525010398
               -7.303839770505      -7.303839806400
                2.169600828621       2.169600835541
Lambda-->       0.000317306599       0.000317306557     ... done

.    Trial2    0.392713    -7146.64641824308546

Performing  Pulay mixing of Hamiltonian with coefficients:
                        Spin 1               Spin 2
                6.864763965910       6.864763981255
               -0.730525024026      -0.730525010398
               -7.303839770505      -7.303839806398
                2.169600828621       2.169600835541
Lambda-->       0.000317306599       0.000317306557     ... done

. Quadratic    0.092497    -7146.64907748566748    -7146.64936080681400

Performing  Pulay mixing of Hamiltonian with coefficients:
                        Spin 1               Spin 2
                6.864763965910       6.864763981257
               -0.730525024026      -0.730525010398
               -7.303839770505      -7.303839806400
                2.169600828621       2.169600835541
Lambda-->       0.000317306599       0.000317306557     ... done

.     Cubic    0.043864    -7146.64916764302234    -7146.64922855650275

Performing  Pulay mixing of Hamiltonian with coefficients:
                        Spin 1               Spin 2
                6.864763965910       6.864763981255
               -0.730525024026      -0.730525010398
               -7.303839770505      -7.303839806398
                2.169600828621       2.169600835541
Lambda-->       0.000317306599       0.000317306557     ... done

.   Quartic    0.293236    -7146.64769915996021    -7146.65194593783053

Performing  Pulay mixing of Hamiltonian with coefficients:
                        Spin 1               Spin 2
                6.864763965910       6.864763981255
               -0.730525024026      -0.730525010398
               -7.303839770505      -7.303839806398
                2.169600828621       2.169600835541
Lambda-->       0.000317306599       0.000317306557     ... done

.  NoMinFnd    0.017388    -7146.64917663011875

--------------------------------------------------------------------------------
  Iter                              Commutator    Free_energy(A=E-TS)     DeltaA
#    5                          0.000010076862   -7146.64917663011875  -9.51E-05

Step                       =       0.017388358926
Energy (E)                 =   -7146.521408398328
Entropy (-TS)              =      -0.127768231777
Free energy (A=E-TS)       =   -7146.649176630119
Est. 0K Energy 0.5*(E+A)   =   -7146.585292514224
Residual Non-orthogonality =       0.000000000000
Residual N_electrons       =       0.000000000013

Spin          Integrated_Ne            Fermi_level     Delta_Fermi_level
   1       497.000000197773        -0.044212969764              2.51E-05
   2       496.999999801926        -0.044212969764              2.51E-05

                           Spin 1           |                 Spin 2           |
     Orb |    H-eigenvalues     Occupancies |    H-eigenvalues     Occupancies |
       1 |    -3.1489502617    1.0000000000 |    -3.1489502616    1.0000000000 | 
                          ------                             ------
     496 |    -0.0473100636    0.6990482257 |    -0.0473100632    0.6990481986 | 
     497 |    -0.0468226715    0.6704326128 |    -0.0468226710    0.6704325843 | 
                 - Gap at zero temperature - |     - Gap at zero temperature -
     498 |    -0.0453743926    0.5783593726 |    -0.0453743921    0.5783593411 | 
     499 |    -0.0447758639    0.5382184743 |    -0.0447758635    0.5382184422 | 
     500 |    -0.0445504113    0.5229397209 |    -0.0445504109    0.5229396887 | 
                  Finite temp. Fermi level   |      Finite temp. Fermi level  
     501 |    -0.0440505261    0.4889509085 |    -0.0440505256    0.4889508763 | 
     502 |    -0.0407310145    0.2793885228 |    -0.0407310140    0.2793884969 | 
     503 |    -0.0403493839    0.2589669751 |    -0.0403493843    0.2589669952 | 
     504 |    -0.0400248051    0.2423813524 |    -0.0400248046    0.2423813287 | 
     505 |    -0.0384658994    0.1730918192 |    -0.0384658992    0.1730918118 | 
                          ------                             ------
     719 |     0.7140371306    0.0000000000 |     0.7140371300    0.0000000000 | 

                            |  Abs_value |  Threshold | Converged
     Delta_Free_energy/atom |   1.70E-06 |   1.00E-06 |        No
     Delta_Energy/atom      |   1.86E-06 |   1.00E-04 |       Yes
     Delta_Entropy/atom     |   1.63E-07 |   1.00E-04 |       Yes
     Commutator             |   1.01E-05 |   1.00E-05 |        No
     Delta_Fermi_level      |   2.51E-05 |   1.00E-03 |       Yes

  Line search of the free energy minimum:
  Step_type        Step             Free_energy   Predicted_free_energy
.   Initial    0.000000    -7146.64917663011875

Performing  Pulay mixing of Hamiltonian with coefficients:
                        Spin 1               Spin 2
               -0.096479946186      -0.096479856982
                0.017115751162       0.017115737117
                0.093279271436       0.093279182307
               -0.036857663417      -0.036857622685
                1.022942587005       1.022942560243
Lambda-->       0.000105706554       0.000105706552     ... done

.    Trial1    0.017388    -7146.64917938846520

Performing  Pulay mixing of Hamiltonian with coefficients:
                        Spin 1               Spin 2
               -0.096479946186      -0.096479856982
                0.017115751162       0.017115737117
                0.093279271436       0.093279182308
               -0.036857663417      -0.036857622685
                1.022942587005       1.022942560243
Lambda-->       0.000105706554       0.000105706552     ... done

.    Trial2    0.392713    -7146.64913059680748

Performing  Pulay mixing of Hamiltonian with coefficients:
                        Spin 1               Spin 2
               -0.096479946186      -0.096479856982
                0.017115751162       0.017115737117
                0.093279271436       0.093279182308
               -0.036857663417      -0.036857622685
                1.022942587005       1.022942560243
Lambda-->       0.000105706554       0.000105706552     ... done

. Quadratic    0.116612    -7146.64918711092741    -7146.64918662444052

--------------------------------------------------------------------------------
  Iter                              Commutator    Free_energy(A=E-TS)     DeltaA
#    6                          0.000008516855   -7146.64918711092741  -1.05E-05

Step                       =       0.116611931630
Energy (E)                 =   -7146.521422762876
Entropy (-TS)              =      -0.127764348054
Free energy (A=E-TS)       =   -7146.649187110927
Est. 0K Energy 0.5*(E+A)   =   -7146.585304936902
Residual Non-orthogonality =       0.000000000000
Residual N_electrons       =      -0.000000000001

Spin          Integrated_Ne            Fermi_level     Delta_Fermi_level
   1       497.000000199314        -0.044224071619             -1.11E-05
   2       496.999999800717        -0.044224071619             -1.11E-05

                           Spin 1           |                 Spin 2           |
     Orb |    H-eigenvalues     Occupancies |    H-eigenvalues     Occupancies |
       1 |    -3.1489546376    1.0000000000 |    -3.1489546368    1.0000000000 | 
                          ------                             ------
     496 |    -0.0473199521    0.6989787571 |    -0.0473199525    0.6989787776 | 
     497 |    -0.0468329532    0.6703833039 |    -0.0468329528    0.6703832764 | 
                 - Gap at zero temperature - |     - Gap at zero temperature -
     498 |    -0.0453884250    0.5785538261 |    -0.0453884253    0.5785538500 | 
     499 |    -0.0447842042    0.5380316955 |    -0.0447842037    0.5380316646 | 
     500 |    -0.0445574236    0.5226620862 |    -0.0445574231    0.5226620552 | 
                  Finite temp. Fermi level   |      Finite temp. Fermi level  
     501 |    -0.0440598310    0.4888287220 |    -0.0440598305    0.4888286909 | 
     502 |    -0.0407415367    0.2793567685 |    -0.0407415362    0.2793567434 | 
     503 |    -0.0403476526    0.2582973932 |    -0.0403476522    0.2582973693 | 
     504 |    -0.0400400401    0.2425879449 |    -0.0400400397    0.2425879220 | 
     505 |    -0.0384746091    0.1729986686 |    -0.0384746087    0.1729986507 | 
                          ------                             ------
     719 |     0.7138316055    0.0000000000 |     0.7138316060    0.0000000000 | 

                            |  Abs_value |  Threshold | Converged
     Delta_Free_energy/atom |   1.87E-07 |   1.00E-06 |       Yes
     Delta_Energy/atom      |   2.57E-07 |   1.00E-04 |       Yes
     Delta_Entropy/atom     |   6.94E-08 |   1.00E-04 |       Yes
     Commutator             |   8.52E-06 |   1.00E-05 |       Yes
     Delta_Fermi_level      |   1.11E-05 |   1.00E-03 |       Yes
EDFT occupancies loop converged after    6 iterations.


Writing density kernel to file "Pd_55.dkn" ... done

Writing Hamiltonian to file "Pd_55.ham" ... done


>>> Density kernel optimised for the current NGWF basis:
     ~~~~~~~~~~~~~~~~~~~~~~~~~~~~~~~~~~~~~~~~~~~~~~~~~~~~~~~~~~~
     Total free energy           =  -7.14664918711093E+03  Eh
     [H,K] commutator            =   8.5169E-06
     ~~~~~~~~~~~~~~~~~~~~~~~~~~~~~~~~~~~~~~~~~~~~~~~~~~~~~~~~~~~


################################################################################
########################### NGWF CG iteration  009 #############################
################################################################################
****** Reciprocal space K.E. preconditioning with k_zero =  3.0000 a0^-1 *******

>>> Checking for convergence of NGWFs:   NOT CONVERGED
  ========================================================================
         NGWF RMS gradient =  1.2310E-05 >  2.0000E-06  | above tolerance
  ========================================================================

>>> Improving NGWFs using line search:
============ Calculation of NGWF S^-1 using Hotelling algorithm ================ 
         Iteration  |  Frobenius norm and Maximum abs value    (of I-S*S_n^-1)   
               1       0.39279817E+00     0.14306160E-01
               2       0.18428221E-02     0.94405750E-04
               3       0.20268229E-06     0.12603195E-07
               4       0.38163434E-12     0.21316282E-13
================================================================================
    Initial Ne1:     496.99963943
    Initial Ne2:     496.99963903
      Final Ne1:     497.00000020
      Final Ne2:     496.99999980
============ Calculation of NGWF S^-1 using Hotelling algorithm ================ 
         Iteration  |  Frobenius norm and Maximum abs value    (of I-S*S_n^-1)   
               1       0.52285586E-01     0.19128748E-02
               2       0.29700776E-04     0.14293252E-05
               3       0.51258596E-10     0.30730973E-11
               4       0.36552329E-12     0.28421709E-13
================================================================================
------------------------------- NGWF line search -------------------------------
RMS gradient                =       0.00001231032007
Trial step length           =               1.389034
Gradient along search dir.  =         -0.00356658742
Functional at step 0        =   -7146.64918711092741
Functional at step 1        =   -7146.65195450665033
Functional predicted        =   -7146.65199305631995
Selected quadratic step     =               1.573462
Conjugate gradients coeff.  =               0.000000
--------------------------- NGWF line search finished --------------------------
                                               
Writing NGWFs to file "Pd_55.tightbox_ngwfs"....  done

>>> Optimising kernel for current NGWFs:

--------------------------- Ensemble-DFT optimisation --------------------------
Running ScaLAPACK on   30 processor(s).

--------------------------------------------------------------------------------
  Iter                              Commutator    Free_energy(A=E-TS)     DeltaA
#    0                          0.000018274482   -7146.65199310175012  -2.81E-03

Step                       =       0.381966011250
Energy (E)                 =   -7146.524228753698
Entropy (-TS)              =      -0.127764348054
Free energy (A=E-TS)       =   -7146.651993101750
Est. 0K Energy 0.5*(E+A)   =   -7146.588110927724
Residual Non-orthogonality =       0.000000000000
Residual N_electrons       =      -0.000000000001

Spin          Integrated_Ne            Fermi_level     Delta_Fermi_level
   1       497.000000199314        -0.044224071619              9.00E+99
   2       496.999999800717        -0.044224071619              9.00E+99

                           Spin 1           |                 Spin 2           |
     Orb |    H-eigenvalues     Occupancies |    H-eigenvalues     Occupancies |
       1 |    -3.1489546376    1.0000000000 |    -3.1489546368    1.0000000000 | 
                          ------                             ------
     496 |    -0.0473199521    0.6989787571 |    -0.0473199525    0.6989787776 | 
     497 |    -0.0468329532    0.6703833039 |    -0.0468329528    0.6703832764 | 
                 - Gap at zero temperature - |     - Gap at zero temperature -
     498 |    -0.0453884250    0.5785538261 |    -0.0453884253    0.5785538500 | 
     499 |    -0.0447842042    0.5380316955 |    -0.0447842037    0.5380316646 | 
     500 |    -0.0445574236    0.5226620862 |    -0.0445574231    0.5226620552 | 
                  Finite temp. Fermi level   |      Finite temp. Fermi level  
     501 |    -0.0440598310    0.4888287220 |    -0.0440598305    0.4888286909 | 
     502 |    -0.0407415367    0.2793567685 |    -0.0407415362    0.2793567434 | 
     503 |    -0.0403476526    0.2582973932 |    -0.0403476522    0.2582973693 | 
     504 |    -0.0400400401    0.2425879449 |    -0.0400400397    0.2425879220 | 
     505 |    -0.0384746091    0.1729986686 |    -0.0384746087    0.1729986507 | 
                          ------                             ------
     719 |     0.7138316055    0.0000000000 |     0.7138316060    0.0000000000 | 

                            |  Abs_value |  Threshold | Converged
     Delta_Free_energy/atom |   5.01E-05 |   1.00E-06 |        No
     Delta_Energy/atom      |   5.01E-05 |   1.00E-04 |       Yes
     Delta_Entropy/atom     |     n.a.   |   1.00E-03 |      n.a.
     Commutator             |   1.83E-05 |   1.00E-05 |        No
     Delta_Fermi_level      |     n.a.   |   1.00E-03 |      n.a.

  Line search of the free energy minimum:
  Step_type        Step             Free_energy   Predicted_free_energy
.   Initial    0.000000    -7146.65199310175012

Performing  Pulay mixing of Hamiltonian with coefficients:
                        Spin 1               Spin 2
                1.000000000000       1.000000000000
Lambda-->       0.005893974338       0.005893974297     ... done

.    Trial1    0.381966    -7146.65101903323193

Performing  Pulay mixing of Hamiltonian with coefficients:
                        Spin 1               Spin 2
                1.000000000000       1.000000000000
Lambda-->       0.005893974338       0.005893974297     ... done

.    Trial2    0.145898    -7146.65166824900643

Performing  Pulay mixing of Hamiltonian with coefficients:
                        Spin 1               Spin 2
                1.000000000000       1.000000000000
Lambda-->       0.005893974338       0.005893974297     ... done

.    Trial3    0.055728    -7146.65171421213290

Performing  Pulay mixing of Hamiltonian with coefficients:
                        Spin 1               Spin 2
                1.000000000000       1.000000000000
Lambda-->       0.005893974338       0.005893974297     ... done

.     Cubic    0.233984    -7146.65151571149363    -7146.65174470251986

Performing  Pulay mixing of Hamiltonian with coefficients:
                        Spin 1               Spin 2
                1.000000000000       1.000000000000
Lambda-->       0.005893974338       0.005893974297     ... done

.    Trial5    0.000557    -7146.65168752214595

Performing  Pulay mixing of Hamiltonian with coefficients:
                        Spin 1               Spin 2
                1.000000000000       1.000000000000
Lambda-->       0.005893974338       0.005893974297     ... done

.  NoMinFnd    0.055728    -7146.65171421213290

--------------------------------------------------------------------------------
  Iter                              Commutator    Free_energy(A=E-TS)     DeltaA
#    1                          0.000015261084   -7146.65171421213290   2.79E-04

Step                       =       0.055728090001
Energy (E)                 =   -7146.523914391152
Entropy (-TS)              =      -0.127799820977
Free energy (A=E-TS)       =   -7146.651714212133
Est. 0K Energy 0.5*(E+A)   =   -7146.587814301643
Residual Non-orthogonality =       0.000000000000
Residual N_electrons       =       0.000000000003

Spin          Integrated_Ne            Fermi_level     Delta_Fermi_level
   1       497.000000259133        -0.044144775950              7.93E-05
   2       496.999999740791        -0.044144775950              7.93E-05

                           Spin 1           |                 Spin 2           |
     Orb |    H-eigenvalues     Occupancies |    H-eigenvalues     Occupancies |
       1 |    -3.1488112065    1.0000000000 |    -3.1488112055    1.0000000000 | 
                          ------                             ------
     496 |    -0.0472374889    0.6987973695 |    -0.0472374889    0.6987973667 | 
     497 |    -0.0467515904    0.6702589958 |    -0.0467515895    0.6702589414 | 
                 - Gap at zero temperature - |     - Gap at zero temperature -
     498 |    -0.0453183475    0.5791653309 |    -0.0453183483    0.5791653837 | 
     499 |    -0.0446995964    0.5376723922 |    -0.0446995964    0.5376723881 | 
     500 |    -0.0444754769    0.5224821116 |    -0.0444754760    0.5224820494 | 
                  Finite temp. Fermi level   |      Finite temp. Fermi level  
     501 |    -0.0439768249    0.4885764335 |    -0.0439768240    0.4885763711 | 
     502 |    -0.0406509578    0.2787390724 |    -0.0406509568    0.2787390212 | 
     503 |    -0.0402604692    0.2578864018 |    -0.0402604683    0.2578863529 | 
     504 |    -0.0399718801    0.2431451422 |    -0.0399718800    0.2431451380 | 
     505 |    -0.0384012891    0.1732314345 |    -0.0384012886    0.1732314130 | 
                          ------                             ------
     719 |     0.7121338614    0.0000000000 |     0.7121338622    0.0000000000 | 

                            |  Abs_value |  Threshold | Converged
     Delta_Free_energy/atom |   4.98E-06 |   1.00E-06 |        No
     Delta_Energy/atom      |   5.61E-06 |   1.00E-04 |       Yes
     Delta_Entropy/atom     |   6.33E-07 |   1.00E-04 |       Yes
     Commutator             |   1.53E-05 |   1.00E-05 |        No
     Delta_Fermi_level      |   7.93E-05 |   1.00E-03 |       Yes

  Line search of the free energy minimum:
  Step_type        Step             Free_energy   Predicted_free_energy
.   Initial    0.000000    -7146.65171421213290

Performing  Pulay mixing of Hamiltonian with coefficients:
                        Spin 1               Spin 2
                1.000000000000       1.000000000000
Lambda-->       0.004913130637       0.004913130680     ... done

.    Trial1    0.055728    -7146.65170386574573

Performing  Pulay mixing of Hamiltonian with coefficients:
                        Spin 1               Spin 2
                1.000000000000       1.000000000000
Lambda-->       0.004913130637       0.004913130680     ... done

.    Trial2    0.021286    -7146.65172752681337

Performing  Pulay mixing of Hamiltonian with coefficients:
                        Spin 1               Spin 2
                1.000000000000       1.000000000000
Lambda-->       0.004913130637       0.004913130680     ... done

. Quadratic    0.023923    -7146.65172769105720    -7146.65172769050059

--------------------------------------------------------------------------------
  Iter                              Commutator    Free_energy(A=E-TS)     DeltaA
[truncated: 21,328,487 more chars]
