# Supplementary material for: Atomistic simulations on the carbidisation processes in Pd nanoparticles
Source: RSC Adv. 2023 Feb 14;13(9):5619–26. doi: 10.1039/d2ra07462a (PMC9926891; doi:10.1039/d2ra07462a)
Supplement: RA-013-D2RA07462A-s001 [file RA-013-D2RA07462A-s001.zip › Supporting Information/3.Pd_55_Cuboctahedron/111_Facet_Transition_State/1.Reactant.xyz]

56        
Initial atomic coordinates
C     5.987596    5.988335   12.006965
Pd    5.122344    7.119370    7.088926
Pd    7.118775    5.122748    7.088853
Pd    7.106243    7.106764    5.119633
Pd    5.168754    5.169178    8.927417
Pd    4.940374    7.072969   10.926323
Pd    7.073165    4.940059   10.926032
Pd    7.045942    7.046701    9.042046
Pd    7.077191    7.077611   13.062572
Pd    5.213403    9.003989    5.198014
Pd    5.122199   10.920196    7.079612
Pd    7.089552    8.996311    7.093805
Pd    7.112529   10.901130    5.112452
Pd    5.069429    9.009168    8.991258
Pd    5.123134   10.910925   10.880461
Pd    7.046583    8.958969   10.953662
Pd    7.089935   10.906541    9.004430
Pd    5.169510    9.072292   12.829900
Pd    7.119687   10.910835   12.876084
Pd    7.112944   12.887051    7.099086
Pd    5.213983   12.801130    8.995722
Pd    7.107008   12.879111   10.893126
Pd    9.004071    5.213681    5.197860
Pd    8.995461    7.090386    7.093825
Pd   10.920532    5.121979    7.079638
Pd   10.901407    7.112710    5.111905
Pd    9.008813    5.069770    8.991381
Pd    8.958199    7.047242   10.953984
Pd   10.911211    5.123181   10.880867
Pd   10.906714    7.090397    9.004879
Pd    9.072439    5.169632   12.829991
Pd   10.911458    7.119741   12.876553
Pd    8.996481    8.996932    5.031677
Pd    9.001439   10.912628    7.088119
Pd   10.912483    9.002290    7.088057
Pd   10.887992   10.888124    5.122865
Pd    8.970913    8.971976    9.029672
Pd    8.995869   10.906578   10.910074
Pd   10.906755    8.996480   10.910549
Pd   10.912465   10.912816    8.999019
Pd    9.009568    9.009567   12.929369
Pd   10.920733   10.920443   12.876933
Pd    9.012086   12.798738    5.200979
Pd   10.888182   12.876763    7.112287
Pd    8.996867   12.967588    9.003734
Pd   10.901357   12.887019   10.887108
Pd    9.004577   12.800899   12.785096
Pd   12.888441    7.112749    7.098818
Pd   12.802332    5.213898    8.996057
Pd   12.880252    7.107075   10.893638
Pd   12.799740    9.012321    5.200601
Pd   12.877626   10.888189    7.112351
Pd   12.968549    8.996954    9.003845
Pd   12.887942   10.901280   10.887421
Pd   12.802077    9.004443   12.785574
Pd   12.799586   12.798732    8.988056
