# Supplementary material for: Atomistic simulations on the carbidisation processes in Pd nanoparticles
Source: RSC Adv. 2023 Feb 14;13(9):5619–26. doi: 10.1039/d2ra07462a (PMC9926891; doi:10.1039/d2ra07462a)
Supplement: RA-013-D2RA07462A-s001 [file RA-013-D2RA07462A-s001.zip › Supporting Information/3.Pd_55_Cuboctahedron/111_Facet_Transition_State/Pd_55.dat]

!Title
!Onetep calculation from Materials Studio for Pd_55_Test


TASK transitionstatesearch
tssearch_method : LSTQST
tssearch_lstqst_protocol : CompleteLSTQST 
CUTOFF_ENERGY 800.0000000000   eV                 
MAXIT_NGWF_CG 100            
XC_FUNCTIONAL PBE
SPINPOLARIZED FALSE
CONSTANT_EFIELD 0.0000000000     0.0000000000     0.0000000000     
OUTPUT_DETAIL VERBOSE      
DO_PROPERTIES TRUE
WRITE_DENSITY_PLOT TRUE                     
EDFT TRUE 
write_xyz               : T 
PAW                     : F
edft_spin_fix           : 0
edft_update_scheme      : pulay_mix
edft_maxit              : 10
write_hamiltonian       : T
edft_smearing_width     : 0.1 eV
geom_continuation       : F  
geom_maxiter            : 40  
write_denskern          : T
write_tightbox_ngwfs    : T
write_converged_dkngwfs : F
geom_disp_tol           : 1e-2 bohr
geom_force_tol          : 7e-3 "ha/bohr"

%block lattice_cart
Ang
 18.00000000000       0.000000000000       0.000000000000       
 0.000000000000       18.00000000000       0.000000000000       
 0.000000000000       0.000000000000       18.00000000000      
%endblock lattice_cart

%block positions_abs
Ang
C     5.987596    5.988335   12.006965
Pd    5.122344    7.119370    7.088926
Pd    7.118775    5.122748    7.088853
Pd    7.106243    7.106764    5.119633
Pd    5.168754    5.169178    8.927417
Pd    4.940374    7.072969   10.926323
Pd    7.073165    4.940059   10.926032
Pd    7.045942    7.046701    9.042046
Pd    7.077191    7.077611   13.062572
Pd    5.213403    9.003989    5.198014
Pd    5.122199   10.920196    7.079612
Pd    7.089552    8.996311    7.093805
Pd    7.112529   10.901130    5.112452
Pd    5.069429    9.009168    8.991258
Pd    5.123134   10.910925   10.880461
Pd    7.046583    8.958969   10.953662
Pd    7.089935   10.906541    9.004430
Pd    5.169510    9.072292   12.829900
Pd    7.119687   10.910835   12.876084
Pd    7.112944   12.887051    7.099086
Pd    5.213983   12.801130    8.995722
Pd    7.107008   12.879111   10.893126
Pd    9.004071    5.213681    5.197860
Pd    8.995461    7.090386    7.093825
Pd   10.920532    5.121979    7.079638
Pd   10.901407    7.112710    5.111905
Pd    9.008813    5.069770    8.991381
Pd    8.958199    7.047242   10.953984
Pd   10.911211    5.123181   10.880867
Pd   10.906714    7.090397    9.004879
Pd    9.072439    5.169632   12.829991
Pd   10.911458    7.119741   12.876553
Pd    8.996481    8.996932    5.031677
Pd    9.001439   10.912628    7.088119
Pd   10.912483    9.002290    7.088057
Pd   10.887992   10.888124    5.122865
Pd    8.970913    8.971976    9.029672
Pd    8.995869   10.906578   10.910074
Pd   10.906755    8.996480   10.910549
Pd   10.912465   10.912816    8.999019
Pd    9.009568    9.009567   12.929369
Pd   10.920733   10.920443   12.876933
Pd    9.012086   12.798738    5.200979
Pd   10.888182   12.876763    7.112287
Pd    8.996867   12.967588    9.003734
Pd   10.901357   12.887019   10.887108
Pd    9.004577   12.800899   12.785096
Pd   12.888441    7.112749    7.098818
Pd   12.802332    5.213898    8.996057
Pd   12.880252    7.107075   10.893638
Pd   12.799740    9.012321    5.200601
Pd   12.877626   10.888189    7.112351
Pd   12.968549    8.996954    9.003845
Pd   12.887942   10.901280   10.887421
Pd   12.802077    9.004443   12.785574
Pd   12.799586   12.798732    8.988056  
%endblock positions_abs
%block positions_abs_product
Ang
C     6.985186    6.984326   11.015527
Pd    5.089176    7.096498    7.068254
Pd    7.096009    5.090048    7.068441
Pd    7.098581    7.099207    5.109842
Pd    5.142595    5.143224    8.932127
Pd    5.014013    7.082022   10.917408
Pd    7.082148    5.013664   10.917662
Pd    7.054109    7.054127    8.966679
Pd    7.082203    7.082080   12.986409
Pd    5.198729    9.005995    5.195549
Pd    5.101709   10.922501    7.076861
Pd    7.083684    9.006317    7.078641
Pd    7.096613   10.913238    5.095869
Pd    5.018779    9.042590    8.956684
Pd    5.089201   10.931463   10.903120
Pd    7.054220    9.032366   10.945548
Pd    7.083688   10.920845    8.992870
Pd    5.142840    9.067438   12.856834
Pd    7.096544   10.931323   12.910384
Pd    7.096902   12.904045    7.086341
Pd    5.198903   12.804266    8.993441
Pd    7.098824   12.890402   10.900735
Pd    9.005503    5.199888    5.196139
Pd    9.006436    7.084094    7.078855
Pd   10.922269    5.102887    7.077855
Pd   10.912821    7.097544    5.096542
Pd    9.042751    5.019246    8.957261
Pd    9.032571    7.054143   10.945656
Pd   10.931910    5.089693   10.903827
Pd   10.921178    7.084086    8.993254
Pd    9.067850    5.143275   12.856946
Pd   10.932222    7.096401   12.910809
Pd    8.998955    8.999448    5.039866
Pd    9.002749   10.928637    7.070778
Pd   10.929017    9.002685    7.071026
Pd   10.901793   10.901988    5.110391
Pd    9.033958    9.033521    8.965779
Pd    9.006803   10.920853   10.915796
Pd   10.921484    9.006363   10.915798
Pd   10.929341   10.928722    8.997023
Pd    9.043258    9.042451   12.981374
Pd   10.923313   10.922588   12.898203
Pd    9.002103   12.800129    5.199872
Pd   10.902138   12.889896    7.098038
Pd    8.999504   12.960461    9.000363
Pd   10.913816   12.904250   10.902948
Pd    9.006390   12.804257   12.800678
Pd   12.903893    7.097562    7.087335
Pd   12.804357    5.199704    8.994565
Pd   12.890714    7.099006   10.901412
Pd   12.800045    9.002644    5.200303
Pd   12.890056   10.901998    7.098302
Pd   12.960929    8.999381    9.000941
Pd   12.904817   10.913334   10.903250
Pd   12.805065    9.005978   12.801114
Pd   12.800733   12.800301    8.997879
%endblock positions_abs_product

%block species
Pd Pd 46 13 9.0
C  C  6  4  9.0 
%endblock species

%block species_atomic_set
Pd SOLVE
C  SOLVE
%endblock species_atomic_set

%block species_pot
Pd    "Pd_NCP19_PBE_OTF.usp"
C     "C_NCP19_PBE_OTF.usp"
%endblock species_pot

%block species_constraints
Pd NONE
C  NONE
%endblock species_constraints
