# Supplementary material for: Atomistic simulations on the carbidisation processes in Pd nanoparticles
Source: RSC Adv. 2023 Feb 14;13(9):5619–26. doi: 10.1039/d2ra07462a (PMC9926891; doi:10.1039/d2ra07462a)
Supplement: RA-013-D2RA07462A-s001 [file RA-013-D2RA07462A-s001.zip › Supporting Information/3.Pd_55_Cuboctahedron/111_Facet_Transition_State/Pd_55.out]

==================================================================================
It's Mon 21 Feb 18:41:03 GMT 2022.
*** Starting onetep_launcher (node node-c12p-012, PIDs 21309 21310 21311 21312 21313 21314 21315 21316 21317 21318)...
    - ONETEP arguments: Pd_55.dat
    - Current directory: /lustre/scratch/mmm1045/2.ONETEP_Calculations/1.Cuboctahedron/1.Pd_55/2.Carbon/Barrier_Test/1/3.Transition/CompleteLSTQST
    - Launcher executable directory: /lustre/home/mmm1045/onetep/utils
    - (-e) ONETEP executable has NOT been specified through command-line
      ... ARCH environment variable has not been set either
      ... resolving onetep.* -> no matches
      ... resolving /lustre/home/mmm1045/onetep/utils/onetep.* -> no matches
      ... resolving /lustre/home/mmm1045/onetep/utils/../bin/onetep.young -> /lustre/home/mmm1045/onetep/utils/../bin/onetep.young
      ... resolving /lustre/scratch/mmm1045/2.ONETEP_Calculations/1.Cuboctahedron/1.Pd_55/2.Carbon/Barrier_Test/1/3.Transition/CompleteLSTQST/onetep.* -> no matches
      ... resolving /lustre/scratch/mmm1045/2.ONETEP_Calculations/1.Cuboctahedron/1.Pd_55/2.Carbon/Barrier_Test/1/3.Transition/CompleteLSTQST/../bin/onetep.* -> no matches
      ... trying /lustre/home/mmm1045/onetep/utils/../bin/onetep.young
          -> looks OK
*** Setting up environment...
    - (-s) Process stack size: unlimited
    - (-t) OMP_NUM_THREADS: 4
    - (-o) OMP_STACKSIZE: 64M
    - (-c) Maximum core file size: 2048000
    - (-d) decfort_dump_flag: n
    - (-m) I_MPI_OFA_TRANSLATION_CACHE: 0
    - (-m) I_MPI_DAPL_TRANSLATION_CACHE: 0
    - (-m) I_MPI_DAPL_UD_TRANSLATION_CACHE: 0
*** Starting ONETEP...
    - /lustre/home/mmm1045/onetep/utils/../bin/onetep.young Pd_55.dat
=================================================================================
_________________________________________________________________________________
[0] MPI startup(): I_MPI_DAPL_UD_TRANSLATION_CACHE variable has been removed from the product, its value is ignored

[0] MPI startup(): I_MPI_OFA_TRANSLATION_CACHE variable has been removed from the product, its value is ignored

[0] MPI startup(): I_MPI_DAPL_TRANSLATION_CACHE variable has been removed from the product, its value is ignored

 +---------------------------------------------------------------+
 |                                                               |
 |        ####### #     # ####### ####### ####### ######         |
 |        #     # ##    # #          #    #       #     #        |
 |        #     # # #   # #          #    #       #     #        |
 |        #     # #  #  # #####      #    #####   ######         |
 |        #     # #   # # #          #    #       #              |
 |        #     # #    ## #          #    #       #              |
 |        ####### #     # #######    #    ####### #              |
 |                                                               |
 |        Linear-Scaling Ab Initio Total Energy Program          |
 |                                                               |
 |          Release for academic collaborators of ODG            |
 |                                             Version 6.1.3.14  |
 |                                                               |
 +---------------------------------------------------------------+
 |                                                               |
 |  Authors:                                                     |
 |  Jacek Dziedzic, Peter D. Haynes, Nicholas D. M. Hine,        |
 |  Arash A. Mostofi, Mike C. Payne and Chris-Kriton Skylaris    |
 |                                                               |
 |  Contributors:                                                |
 |  J. Aarons, L. Andrinopoulos, P. W. Avraam, R. A. Bell,       |
 |  A. Bhandari, G. A. Bramley, R. J. Charlton, S. J. Clark,     |
 |  R. J. Clements, G. C. Constantinescu, F. Corsetti,           |
 |  N. Corsini, O. Dieguez, S. M. M. Dubois, K. K. B. Duff,      |
 |  J. M. Escartin, A. Greco, H. Helal, Q. O. Hill, L. P. Lee,   |
 |  J.-H. Li, E. B. Linscott, G. Moynihan, D. D. O`Regan,        |
 |  O. K. Okan, M. J. S. Phipps, C. J. Pickard,                  |
 |  J. C. A. Prentice, M. I. J. Probert, L. E. Ratcliff,         |
 |  M. Robinson, A. Ruiz Serrano, J. S. Spencer, E. W. Tait,     |
 |  G. Teobaldi, D. Turban, V. Vitale, K. A. Wilkinson,          |
 |  C. Weber, J. C. Womack, N. Yeung and T. J. Zuehlsdorff       |
 |                                                               |
 |                                   Copyright (c) 2004-2021     |
 |                                                               |
 |  Please cite:                                                 |
 |  "The ONETEP linear-scaling density functional theory program"|
 |   J. Chem. Phys. 152(17) 174111 (2020)                        |
 |                                                               |
 |          in all publications arising from your use of ONETEP. |
 |                                                               |
 +---------------------------------------------------------------+
 |                                                               |
 |   ONETEP is based on developments described in the following  |
 |   publications:                                               |
 |                                                               |
 |  "Nonorthogonal generalized Wannier function pseudopotential  |
 |   plane-wave method".                                         |
 |   C.-K. Skylaris, A. A. Mostofi, P. D. Haynes, O. Dieguez,    |
 |   M. C. Payne.                                                |
 |   Phys. Rev. B 66 035119 (2002).                              |
 |                                                               |
 |  "Preconditioned iterative minimization for linear-scaling    |
 |   electronic structure calculations".                         |
 |   A. A. Mostofi, P. D. Haynes, C.-K. Skylaris, M. C. Payne.   |
 |   J. Chem. Phys. 119(17), pp.8842-8848 (2003).                |
 |                                                               |
 |  "Total-energy calculations on a real space grid with         |
 |   localized functions and a plane-wave basis".                |
 |   A. A. Mostofi, C.-K. Skylaris, P. D. Haynes, M. C. Payne.   |
 |   Comput. Phys. Commun. 147, pp.788-802 (2002).               |
 |                                                               |
 |  "Accurate kinetic energy evaluation in electronic structure  |
 |   calculations with localized functions on real space grids"  |
 |   C.-K. Skylaris, A. A. Mostofi, P. D. Haynes, C. J. Pickard, |
 |   M. C. Payne.                                                |
 |   Comput. Phys. Commun. 140, pp.315-322 (2001).               |
 |                                                               |
 |  "Accurate ionic forces and geometry optimization in linear-  |
 |   scaling density-functional theory with local orbitals"      |
 |   N. D. M. Hine, M. Robinson, P. D. Haynes, C.-K. Skylaris,   |
 |   M. C. Payne, and A. A. Mostofi.                             |
 |   Phys. Rev. B 83 195102 (2011).                              |
 |                                                               |
 +---------------------------------------------------------------+

Job started: 21-02-2022 18:41 (-0000)
 
Reading parameters from file "Pd_55.dat" ...... done

If your calculation crashes here, before "Checking processes and threads..."
is displayed, then your stack size is insufficient.
If so, use "ulimit -s unlimited" at runtime.
You can disable this check with "check_stack_size F".

Checking processes and threads...
   Determining the default number of threads...
      No default threads set at compilation time: defaulting to 1.
      OpenMP library call suggests 4 threads.
      Hybrid MPI-OpenMP compilation detected.
      Number of MPI processes > 1.
      OMP_NUM_THREADS environment variable present and
      its value matches the one obtained from the OpenMP library call.
      Using this value as default.
      Default threads: 4
      Default applies to threads_max and threads_num_fftboxes.
      Settings in the input file override this default.
   ... done

   Running with 40 MPI processes.
   There are 10 MPI processes running on the same node as the root process.
   Each MPI process is using: 
               1 threads for simulation cell FFTs.
               1 threads for parallel FFT box operations.
               4 threads for loops over batched FFT box operations.
               4 threads in other parallel regions.
... done

Basic input checks...
Resetting ngwf_cg_rotate to TRUE for EDFT calculations
... done

Reading geometry and species blocks from file "Pd_55.dat" ...    
  Number of PPD points along a3 set to 1.  This is 
  the default value, it may have been provided also in the input file.
... done
 Writing xyz coordinates to file "Pd_55.xyz" ... done


--------------------------------------------------------------------------------
---------------------------------- INPUT FILE ----------------------------------
--------------------------------------------------------------------------------

TASK transitionstatesearch                                                      
tssearch_method : LSTQST                                                        
tssearch_lstqst_protocol : CompleteLSTQST                                       
CUTOFF_ENERGY 800.0000000000   eV                                               
MAXIT_NGWF_CG 100                                                               
XC_FUNCTIONAL PBE                                                               
SPINPOLARIZED FALSE                                                             
CONSTANT_EFIELD 0.0000000000     0.0000000000     0.0000000000                  
OUTPUT_DETAIL VERBOSE                                                           
DO_PROPERTIES TRUE                                                              
WRITE_DENSITY_PLOT TRUE                                                         
EDFT TRUE                                                                       
write_xyz               : T                                                     
PAW                     : F                                                     
edft_spin_fix           : 0                                                     
edft_update_scheme      : pulay_mix                                             
edft_maxit              : 10                                                    
write_hamiltonian       : T                                                     
edft_smearing_width     : 0.1 eV                                                
geom_continuation       : F                                                     
geom_maxiter            : 40                                                    
write_denskern          : T                                                     
write_tightbox_ngwfs    : T                                                     
write_converged_dkngwfs : F                                                     
geom_disp_tol           : 1e-2 bohr                                             
geom_force_tol          : 7e-3 "ha/bohr"                                        
%block lattice_cart                                                             
Ang                                                                             
18.00000000000       0.000000000000       0.000000000000                        
0.000000000000       18.00000000000       0.000000000000                        
0.000000000000       0.000000000000       18.00000000000                        
%endblock lattice_cart                                                          
%block positions_abs                                                            
     Hash =  -000000416774510435265390
%endblock positions_abs                                                         
%block positions_abs_product                                                    
     Hash =  -000007854842260112233937
%endblock positions_abs_product                                                 
%block species                                                                  
Pd Pd 46 13 9.0                                                                 
C  C  6  4  9.0                                                                 
%endblock species                                                               
%block species_atomic_set                                                       
Pd SOLVE                                                                        
C  SOLVE                                                                        
%endblock species_atomic_set                                                    
%block species_pot                                                              
Pd    "Pd_NCP19_PBE_OTF.usp"                                                    
C     "C_NCP19_PBE_OTF.usp"                                                     
%endblock species_pot                                                           
%block species_constraints                                                      
Pd NONE                                                                         
C  NONE                                                                         
%endblock species_constraints                                                   

--------------------------------------------------------------------------------
-------------------------------- END INPUT FILE --------------------------------
--------------------------------------------------------------------------------


 
<<<<<<<<<<<<<<<<<<<<<<<<<<<<<<<<< Full system >>>>>>>>>>>>>>>>>>>>>>>>>>>>>>>>>>
<<<<<<<<<<<<<<<<<<<<<<<<< Pseudopotential information >>>>>>>>>>>>>>>>>>>>>>>>>>
File: C_NCP19_PBE_OTF.usp [ 2001 points up to Gmax=  52.9 (1/bohr)]
  Atomic number:  6;  ionic charge:  4.000000
    Shell 1: l = 0; rc = 1.19 bohr
  Core charge supplied for Nonlinear Core Corrections
File: Pd_NCP19_PBE_OTF.usp [ 2001 points up to Gmax=  52.9 (1/bohr)]
  Atomic number: 46;  ionic charge: 18.000000
    Shell 1: l = 0; rc = 1.48 bohr
    Shell 2: l = 0; rc = 1.48 bohr
    Shell 3: l = 1; rc = 1.48 bohr
  Core charge supplied for Nonlinear Core Corrections
<<<<<<<<<<<<<<<<<<<<<<<<<<<<<<<<<<<<<<<<>>>>>>>>>>>>>>>>>>>>>>>>>>>>>>>>>>>>>>>>

-------------------------- Atom counting information ---------------------------
Symbol    Natoms    Nngwfs    Nprojs
  C          1         4         1
  Pd        55       715       275
.......   ......    ......    ......
Totals:     56       719       276
--------------------------------------------------------------------------------

=============================== PSINC grid sizes ===============================
                      Simulation cell:   75 x  75 x  75
                              FFT-box:   75 x  75 x  75
                                  PPD:    5 x   5 x   1
Grid space d1=  0.453534450666a0 (KE cutoff=  36.93035Eh =1004.92599eV)
Grid space d2=  0.453534450666a0 (KE cutoff=  36.93035Eh =1004.92599eV)
Grid space d3=  0.453534450666a0 (KE cutoff=  36.93035Eh =1004.92599eV)
================================================================================
  
WARNING in cell_grid_distribute:
Average of less than one 23-slab per proc, so workload cannot be
equally balanced between procs.

********************* Fourier parallelisation information **********************
       Coarse grid (whole simulation cell) dimensions:     75    75    75
          Real-space ('12') slabs/proc (min max mean):      1     2     1
         Recip-space ('23') slabs/proc (min max mean):      0     1     0
********************************************************************************

********************* Fourier parallelisation information **********************
       Double grid (whole simulation cell) dimensions:    150   150   150
          Real-space ('12') slabs/proc (min max mean):      3     4     3
         Recip-space ('23') slabs/proc (min max mean):      1     2     1
********************************************************************************

Atom SCF Calculation for Pd : Z (AE atom) =  46 : Z (PS atom) =  18
Config String:
Orbitals (num,occ):  5     2.00 6.0010.00 0.00 0.00
Orbitals   (num,l):  5        0    1    2    0    1
Real-space Grid (nr,dr,rmax): 1353    0.0066568047    9.0000000000
Spherical Bessel Basis (nsws,lmax,cutoff):   37    2  176.3951722778
Confining potential (l,width,scale):  0    3.0000000000  100.0000000000
Confining potential (l,width,scale):  1    3.0000000000  100.0000000000
Confining potential (l,width,scale):  2    3.0000000000  100.0000000000
  1        -74.2420228089  -48.1733484465   91.3988812918  -12.1176941279
  2       -148.1839904279  -13.1536968006  119.6792955845  -15.4720506838
  3       -113.3321013079  -30.1572690813  102.4838595968  -13.6016635895
  4       -141.6865266490  -15.4890614439  116.9174365992  -15.2276585379
  5       -122.6125846797  -23.6822485375  108.3634949498  -14.2569457079
  6       -133.2221173236  -18.0028392484  114.0588794146  -14.8772371140
  7       -128.9911987195  -19.6138444432  112.3739820189  -14.6732703913
  8       -130.0704215890  -18.9522415067  113.0529379327  -14.7404473352
  9       -129.7881825862  -19.0098902111  112.9930197116  -14.7296263512
 10       -129.7646781606  -18.9768113592  113.0268927867  -14.7308028985
 11       -129.7513126316  -18.9610783575  113.0429750804  -14.7312559347
 12       -129.7423237065  -18.9498891476  113.0544004056  -14.7315682275
 13       -129.7362712553  -18.9419172009  113.0625306473  -14.7317827711
 14       -129.7321979001  -18.9362238077  113.0683295404  -14.7319301071
 15       -129.7294588055  -18.9321476216  113.0724757032  -14.7320313429
 16       -129.7276187227  -18.9292221623  113.0754473803  -14.7321009660
 17       -129.7263828337  -18.9271176003  113.0775823181  -14.7321489009
 18       -129.7255562501  -18.9255996058  113.0791202533  -14.7321820037
 19       -129.7250018023  -18.9245030593  113.0802297881  -14.7322048183
 20       -129.7246313634  -18.9237088665  113.0810324179  -14.7322206104
 21       -129.7243840294  -18.9231325210  113.0816142104  -14.7322315583
 22       -129.7242183177  -18.9227133164  113.0820368867  -14.7322391747
 23       -129.7241106782  -18.9224072655  113.0823452073  -14.7322445481
 24       -129.7240380854  -18.9221844696  113.0825694186  -14.7322482409
 25       -129.7239907354  -18.9220215542  113.0827332360  -14.7322508325
 26       -129.7239586698  -18.9219024886  113.0828528406  -14.7322526289
 27       -129.7239378223  -18.9218148950  113.0829407627  -14.7322539222
 28       -129.7239245913  -18.9217503097  113.0830055510  -14.7322548612
 29       -129.7239161808  -18.9217027059  113.0830532776  -14.7322555364
 30       -129.7239108377  -18.9216676113  113.0830884441  -14.7322560199
 31       -129.7239074725  -18.9216417167  113.0831143793  -14.7322563664
 32       -129.7239053870  -18.9216225891  113.0831335286  -14.7322566158
 33       -129.7239041253  -18.9216084439  113.0831476845  -14.7322567960
 34       -129.7239033882  -18.9215979717  113.0831581612  -14.7322569268
 35       -129.7239029803  -18.9215902109  113.0831659233  -14.7322570222
 36       -129.7239027747  -18.9215844540  113.0831716798  -14.7322570921
 37       -129.7239026900  -18.9215801798  113.0831759529  -14.7322571436
Atom SCF converged after  37 iterations to a total energy of   -129.72390269

Atom SCF Calculation for C  : Z (AE atom) =   6 : Z (PS atom) =   4
Config String:
Orbitals (num,occ):  2     2.00 2.00
Orbitals   (num,l):  2        0    1
Real-space Grid (nr,dr,rmax): 1353    0.0066568047    9.0000000000
Spherical Bessel Basis (nsws,lmax,cutoff):   37    1  176.3951722778
Confining potential (l,width,scale):  0    3.0000000000  100.0000000000
Confining potential (l,width,scale):  1    3.0000000000  100.0000000000
  1         -5.8591838188   -1.2582654164    4.5135250021   -1.7471920502
  2         -5.6035860817   -1.3649252440    4.4047711452   -1.7030708134
  3         -5.5947807249   -1.3789195009    4.3922085012   -1.6970186380
  4         -5.5979557309   -1.3818514012    4.3898615689   -1.6958530449
  5         -5.5994249070   -1.3835267232    4.3884743930   -1.6952428187
  6         -5.6001601102   -1.3844622988    4.3876834118   -1.6949182005
  7         -5.6005461345   -1.3849784926    4.3872405919   -1.6947440681
  8         -5.6007546064   -1.3852612413    4.3869953419   -1.6946503218
  9         -5.6008688182   -1.3854154297    4.3868604043   -1.6945997821
 10         -5.6009317523   -1.3854992773    4.3867864676   -1.6945725236
 11         -5.6009664670   -1.3855447914    4.3867460653   -1.6945578211
 12         -5.6009855902   -1.3855694670    4.3867240295   -1.6945498919
 13         -5.6009960992   -1.3855828331    4.3867120277   -1.6945456163
 14         -5.6010018582   -1.3855900681    4.3867054982   -1.6945433113
 15         -5.6010050052   -1.3855939823    4.3867019490   -1.6945420689
 16         -5.6010067202   -1.3855960990    4.3867000214   -1.6945413993
 17         -5.6010076523   -1.3855972431    4.3866989751   -1.6945410385
 18         -5.6010081578   -1.3855978614    4.3866984075   -1.6945408441
 19         -5.6010084313   -1.3855981953    4.3866980998   -1.6945407394
 20         -5.6010085789   -1.3855983757    4.3866979331   -1.6945406830
 21         -5.6010086585   -1.3855984731    4.3866978428   -1.6945406526
Atom SCF converged after  21 iterations to a total energy of     -5.60100866
================================================================================
<<<<<<<<<<<<<<<<<<< Starting ONETEP Transition State Search >>>>>>>>>>>>>>>>>>>>
================================================================================

 Transition State Search: output file is "Pd_55.ts"
    
  Number of PPD points along a3 set to 1.  This is 
  the default value, it may have been provided also in the input file.
++++++++++++++++++++++++++++++++++++++++++++++++++++++++++++++++++++++++++++++++
+++++++++++++++++++++++ Linear synchronous transit method ++++++++++++++++++++++
++++++++++++++++++++++++++++++++++++++++++++++++++++++++++++++++++++++++++++++++
 
 +++++++++++++++++++++++++++++++++++++++++++++++++++++++
 Difference vector: Fractional components 
 +++++++++++++++++++++++++++++++++++++++++++++++++++++++
    0.055421667    0.055332833   -0.055079889
   -0.001842667   -0.001270667   -0.001148444
   -0.001264778   -0.001816667   -0.001134000
   -0.000425667   -0.000419833   -0.000543944
   -0.001453278   -0.001441889    0.000261667
    0.004091056    0.000502944   -0.000495278
    0.000499056    0.004089167   -0.000465000
    0.000453722    0.000412556   -0.004187056
    0.000278444    0.000248278   -0.004231278
   -0.000815222    0.000111444   -0.000136944
   -0.001138333    0.000128056   -0.000152833
   -0.000326000    0.000555889   -0.000842444
   -0.000884222    0.000672667   -0.000921278
   -0.002813889    0.001856778   -0.001920778
   -0.001885167    0.001141000    0.001258833
    0.000424278    0.004077611   -0.000450778
   -0.000347056    0.000794667   -0.000642222
   -0.001481667   -0.000269667    0.001496333
   -0.001285722    0.001138222    0.001905556
   -0.000891222    0.000944111   -0.000708056
   -0.000837778    0.000174222   -0.000126722
   -0.000454667    0.000627278    0.000422722
    0.000079556   -0.000766278   -0.000095611
    0.000609722   -0.000349556   -0.000831667
    0.000096500   -0.001060667   -0.000099056
    0.000634111   -0.000842556   -0.000853500
    0.001885444   -0.002806889   -0.001895556
    0.004131778    0.000383389   -0.000462667
    0.001149944   -0.001860444    0.001275556
    0.000803556   -0.000350611   -0.000645833
   -0.000254944   -0.001464278    0.001497500
    0.001153556   -0.001296667    0.001903111
    0.000137444    0.000139778    0.000454944
    0.000072778    0.000889389   -0.000963389
    0.000918556    0.000021944   -0.000946167
    0.000766722    0.000770222   -0.000693000
    0.003502500    0.003419167   -0.003549611
    0.000607444    0.000793056    0.000317889
    0.000818278    0.000549056    0.000291611
    0.000937556    0.000883667   -0.000110889
    0.001871667    0.001826889    0.002889167
    0.000143333    0.000119167    0.001181667
   -0.000554611    0.000077278   -0.000061500
    0.000775333    0.000729611   -0.000791611
    0.000146500   -0.000395944   -0.000187278
    0.000692167    0.000957278    0.000880000
    0.000100722    0.000186556    0.000865667
    0.000858444   -0.000843722   -0.000637944
    0.000112500   -0.000788556   -0.000082889
    0.000581222   -0.000448278    0.000431889
    0.000016944   -0.000537611   -0.000016556
    0.000690556    0.000767167   -0.000780500
   -0.000423333    0.000134833   -0.000161333
    0.000937500    0.000669667    0.000879389
    0.000166000    0.000085278    0.000863333
    0.000063722    0.000087167    0.000545722
 +++++++++++++++++++++++++++++++++++++++++++++++++++++++
 
 +++++++++++++++++++++++++++++++++++++++++++++++++++++++
 Periodic cell setup complete
 +++++++++++++++++++++++++++++++++++++++++++++++++++++++
 

Determining parallel strategy ...
... using space-filling curve
... NGWF load balancing: max     26;  min     13;  average     18
... Projector load balancing: max     10;  min      5;  average      7
... done
Calculating Ewald energy ...
              Ewald: real-space energy =   10882.903632
        Ewald: reciprocal-space energy =    6105.063046
         Ewald: (sum_charge)**2 Energy =    3796.137071
         Ewald: (sum_charge**2) Energy =    1025.629702
                          Ewald Energy =   12166.199904
Basis initialisation ...... NGWF spheres initialised
... Projector spheres initialised
... NGWF tight boxes initialised
... Tight-boxes gathered
... NGWF basis size (local,global):     300619  12468125
... Nonlocal pseudopotential projector initialisation
... done

========================== Sparse matrix information ===========================
                        Overlap matrix filling:  96.15%
                        Density kernel filling: 100.00%
              NGWF-Proj overlap matrix filling:  45.75%
                    Hamiltonian matrix filling: 100.00%
                  NGWF diagonal matrix filling:   1.80%
                             KS matrix filling: 100.00% 
                           KSKS matrix filling: 100.00% 
================================================================================

Sparse matrix initialisation ... done
NGWF initialisation ...... done
============ Calculation of NGWF S^-1 using Hotelling algorithm ================ 
         Iteration  |  Frobenius norm and Maximum abs value    (of I-S*S_n^-1)   
               1       0.26742230E+02     0.99847588E+00
               2       0.26673483E+02     0.99695528E+00
               3       0.26544302E+02     0.99392439E+00
               4       0.26312203E+02     0.98790263E+00
               5       0.25916938E+02     0.97601041E+00
               6       0.25267414E+02     0.95277900E+00
               7       0.24204614E+02     0.90827194E+00
               8       0.22477924E+02     0.85172541E+00
               9       0.19825721E+02     0.83156395E+00
              10       0.16356423E+02     0.80535135E+00
              11       0.13183497E+02     0.77523570E+00
              12       0.11597940E+02     0.74971193E+00
              13       0.11007077E+02     0.73334667E+00
              14       0.10580508E+02     0.71787455E+00
              15       0.10126210E+02     0.69427047E+00
              16       0.96024789E+01     0.65695261E+00
              17       0.89969408E+01     0.61553143E+00
              18       0.82792759E+01     0.57294000E+00
              19       0.74228904E+01     0.52221529E+00
              20       0.64535180E+01     0.47674528E+00
              21       0.53852487E+01     0.43229472E+00
              22       0.42142614E+01     0.37137196E+00
              23       0.30070235E+01     0.29017681E+00
              24       0.18479242E+01     0.19463020E+00
              25       0.86411965E+00     0.10135231E+00
              26       0.23508324E+00     0.32244839E-01
              27       0.22670514E-01     0.35687337E-02
              28       0.27615956E-03     0.44810138E-04
              29       0.46930430E-07     0.73196134E-08
              30       0.35648586E-12     0.35527137E-13
================================================================================
Calculating core density ... ... done
Up spin density kernel initialisation ...... done
Down spin density kernel initialisation ...... done

Writing density kernel to file "Pd_55.dkn" ... done

>>> Optimising kernel for current NGWFs:

--------------------------- Ensemble-DFT optimisation --------------------------
Running ScaLAPACK on   40 processor(s).

--------------------------------------------------------------------------------
  Iter                              Commutator    Free_energy(A=E-TS)     DeltaA
#    0                          0.007751267694   -7136.84770134754399  -7.14E+03

Step                       =       0.381966011250
Energy (E)                 =   -7136.710691536979
Entropy (-TS)              =      -0.137009810566
Free energy (A=E-TS)       =   -7136.847701347544
Est. 0K Energy 0.5*(E+A)   =   -7136.779196442261
Residual Non-orthogonality =       0.000000000000
Residual N_electrons       =       0.000000000000

Spin          Integrated_Ne            Fermi_level     Delta_Fermi_level
   1       497.000000000000         0.032872640633              3.29E-02
   2       497.000000000000         0.032872640633              3.29E-02

                           Spin 1           |                 Spin 2           |
     Orb |    H-eigenvalues     Occupancies |    H-eigenvalues     Occupancies |
       1 |    -3.0239312706    1.0000000000 |    -3.0239312706    1.0000000000 | 
                          ------                             ------
     494 |     0.0314939741    0.5927046500 |     0.0314939741    0.5927046514 | 
     495 |     0.0315013133    0.5922224450 |     0.0315013133    0.5922224464 | 
     496 |     0.0316290443    0.5838025002 |     0.0316290442    0.5838025016 | 
     497 |     0.0324618563    0.5279162155 |     0.0324618563    0.5279162170 | 
                 - Gap at zero temperature - |     - Gap at zero temperature -
     498 |     0.0324675358    0.5275310301 |     0.0324675358    0.5275310316 | 
                  Finite temp. Fermi level   |      Finite temp. Fermi level  
     499 |     0.0337411973    0.4411864221 |     0.0337411973    0.4411864236 | 
     500 |     0.0340649139    0.4195948012 |     0.0340649139    0.4195948026 | 
     501 |     0.0340690290    0.4193221189 |     0.0340690290    0.4193221203 | 
     502 |     0.0347586089    0.3744430379 |     0.0347586089    0.3744430393 | 
     503 |     0.0350367806    0.3568878045 |     0.0350367806    0.3568878058 | 
                          ------                             ------
     719 |     1.0604188726    0.0000000000 |     1.0604188726    0.0000000000 | 

                            |  Abs_value |  Threshold | Converged
     Delta_Free_energy/atom |   1.27E+02 |   1.00E-06 |        No
     Delta_Energy/atom      |   1.27E+02 |   1.00E-04 |        No
     Delta_Entropy/atom     |   2.45E-03 |   1.00E-04 |        No
     Commutator             |   7.75E-03 |   1.00E-05 |        No
     Delta_Fermi_level      |   3.29E-02 |   1.00E-03 |        No

  Line search of the free energy minimum:
  Step_type        Step             Free_energy   Predicted_free_energy
.   Initial    0.000000    -7136.84770134754399

Performing  Pulay mixing of Hamiltonian with coefficients:
                        Spin 1               Spin 2
                1.000000000000       1.000000000000
Lambda-->     333.763541498729     333.763541499447     ... done

.    Trial1    0.381966    -7054.33471376065154

Performing  Pulay mixing of Hamiltonian with coefficients:
                        Spin 1               Spin 2
                1.000000000000       1.000000000000
Lambda-->     333.763541498729     333.763541499447     ... done

.    Trial2    0.145898    -7126.92262567864327

Performing  Pulay mixing of Hamiltonian with coefficients:
                        Spin 1               Spin 2
                1.000000000000       1.000000000000
Lambda-->     333.763541498729     333.763541499447     ... done

. Quadratic    0.018693    -7141.76723023635441    -7137.06676720791256

--------------------------------------------------------------------------------
  Iter                              Commutator    Free_energy(A=E-TS)     DeltaA
#    1                          0.004248881277   -7141.76723023635441  -4.92E+00

Step                       =       0.018693187355
Energy (E)                 =   -7141.626311732519
Entropy (-TS)              =      -0.140918503842
Free energy (A=E-TS)       =   -7141.767230236354
Est. 0K Energy 0.5*(E+A)   =   -7141.696770984437
Residual Non-orthogonality =       0.000000000000
Residual N_electrons       =      -0.000000000006

Spin          Integrated_Ne            Fermi_level     Delta_Fermi_level
   1       497.000000041311         0.021564105397             -1.13E-02
   2       496.999999958407         0.021564105397             -1.13E-02

                           Spin 1           |                 Spin 2           |
     Orb |    H-eigenvalues     Occupancies |    H-eigenvalues     Occupancies |
       1 |    -3.0573484489    1.0000000000 |    -3.0573484489    1.0000000000 | 
                          ------                             ------
     494 |     0.0196358438    0.6282487868 |     0.0196358443    0.6282487518 | 
     495 |     0.0203305597    0.5831378145 |     0.0203305597    0.5831378192 | 
     496 |     0.0203787245    0.5799483675 |     0.0203787245    0.5799483723 | 
     497 |     0.0203816110    0.5797570130 |     0.0203816109    0.5797570178 | 
                 - Gap at zero temperature - |     - Gap at zero temperature -
     498 |     0.0212357425    0.5223233719 |     0.0212357424    0.5223233768 | 
                  Finite temp. Fermi level   |      Finite temp. Fermi level  
     499 |     0.0219088470    0.4765647289 |     0.0219088476    0.4765646915 | 
     500 |     0.0219206665    0.4757624883 |     0.0219206665    0.4757624931 | 
     501 |     0.0225498374    0.4333407644 |     0.0225498373    0.4333407692 | 
     502 |     0.0231772288    0.3919894864 |     0.0231772287    0.3919894910 | 
     503 |     0.0231914285    0.3910689594 |     0.0231914284    0.3910689640 | 
                          ------                             ------
     719 |     1.0403870468    0.0000000000 |     1.0403870467    0.0000000000 | 

                            |  Abs_value |  Threshold | Converged
     Delta_Free_energy/atom |   8.78E-02 |   1.00E-06 |        No
     Delta_Energy/atom      |   8.78E-02 |   1.00E-04 |        No
     Delta_Entropy/atom     |   6.98E-05 |   1.00E-04 |       Yes
     Commutator             |   4.25E-03 |   1.00E-05 |        No
     Delta_Fermi_level      |   1.13E-02 |   1.00E-03 |        No

  Line search of the free energy minimum:
  Step_type        Step             Free_energy   Predicted_free_energy
.   Initial    0.000000    -7141.76723023635441

Performing  Pulay mixing of Hamiltonian with coefficients:
                        Spin 1               Spin 2
                1.000000000000       1.000000000000
Lambda-->     114.494853626245     114.494853608804     ... done

.    Trial1    0.018693    -7142.71761246531878

Performing  Pulay mixing of Hamiltonian with coefficients:
                        Spin 1               Spin 2
                1.000000000000       1.000000000000
Lambda-->     114.494853626245     114.494853608804     ... done

.    Trial2    0.393519    -7132.62023999543453

Performing  Pulay mixing of Hamiltonian with coefficients:
                        Spin 1               Spin 2
                1.000000000000       1.000000000000
Lambda-->     114.494853626245     114.494853608804     ... done

. Quadratic    0.137959    -7141.32612460415930    -7145.52908801323338

Performing  Pulay mixing of Hamiltonian with coefficients:
                        Spin 1               Spin 2
                1.000000000000       1.000000000000
Lambda-->     114.494853626245     114.494853608804     ... done

.     Cubic    0.059446    -7143.26957140834020    -7143.50175649722951

--------------------------------------------------------------------------------
  Iter                              Commutator    Free_energy(A=E-TS)     DeltaA
#    2                          0.003150276146   -7143.26957140834020  -1.50E+00

Step                       =       0.059446008881
Energy (E)                 =   -7143.127757911389
Entropy (-TS)              =      -0.141813496951
Free energy (A=E-TS)       =   -7143.269571408340
Est. 0K Energy 0.5*(E+A)   =   -7143.198664659865
Residual Non-orthogonality =       0.000000000000
Residual N_electrons       =       0.000000000000

Spin          Integrated_Ne            Fermi_level     Delta_Fermi_level
   1       497.000000018194        -0.000494814790             -2.21E-02
   2       496.999999981341        -0.000494814790             -2.21E-02

                           Spin 1           |                 Spin 2           |
     Orb |    H-eigenvalues     Occupancies |    H-eigenvalues     Occupancies |
       1 |    -3.1079650683    1.0000000000 |    -3.1079650682    1.0000000000 | 
                          ------                             ------
     496 |    -0.0020470107    0.6040520922 |    -0.0020470106    0.6040520908 | 
     497 |    -0.0020401096    0.6036028605 |    -0.0020401095    0.6036028590 | 
                 - Gap at zero temperature - |     - Gap at zero temperature -
     498 |    -0.0018920314    0.5939226426 |    -0.0018920314    0.5939226411 | 
     499 |    -0.0013115503    0.5553341860 |    -0.0013115503    0.5553341845 | 
     500 |    -0.0012900531    0.5538891959 |    -0.0012900531    0.5538891944 | 
                  Finite temp. Fermi level   |      Finite temp. Fermi level  
     501 |    -0.0001424671    0.4760484567 |    -0.0001424670    0.4760484551 | 
     502 |    -0.0001191781    0.4744680135 |    -0.0001191781    0.4744680120 | 
     503 |     0.0010171174    0.3985713512 |     0.0010171174    0.3985713498 | 
     504 |     0.0035663208    0.2487853112 |     0.0035663209    0.2487853101 | 
     505 |     0.0035851497    0.2478289797 |     0.0035851497    0.2478289786 | 
                          ------                             ------
     719 |     1.0122900213    0.0000000000 |     1.0122900213    0.0000000000 | 

                            |  Abs_value |  Threshold | Converged
     Delta_Free_energy/atom |   2.68E-02 |   1.00E-06 |        No
     Delta_Energy/atom      |   2.68E-02 |   1.00E-04 |        No
     Delta_Entropy/atom     |   1.60E-05 |   1.00E-04 |       Yes
     Commutator             |   3.15E-03 |   1.00E-05 |        No
     Delta_Fermi_level      |   2.21E-02 |   1.00E-03 |        No

  Line search of the free energy minimum:
  Step_type        Step             Free_energy   Predicted_free_energy
.   Initial    0.000000    -7143.26957140834020

Performing  Pulay mixing of Hamiltonian with coefficients:
                        Spin 1               Spin 2
               -0.047740331895      -0.047740331847
                1.047740331895       1.047740331847
Lambda-->      27.843481046010      27.843481043642     ... done

.    Trial1    0.059446    -7143.91838011652362

Performing  Pulay mixing of Hamiltonian with coefficients:
                        Spin 1               Spin 2
               -0.047740331895      -0.047740331847
                1.047740331895       1.047740331847
Lambda-->      27.843481046010      27.843481043642     ... done

.    Trial2    0.418706    -7097.82981001297503

Performing  Pulay mixing of Hamiltonian with coefficients:
                        Spin 1               Spin 2
               -0.047740331895      -0.047740331847
                1.047740331895       1.047740331847
Lambda-->      27.843481046010      27.843481043642     ... done

. Quadratic    0.046138    -7144.09942738478276    -7143.97726375974889

--------------------------------------------------------------------------------
  Iter                              Commutator    Free_energy(A=E-TS)     DeltaA
#    3                          0.002484081265   -7144.09942738478276  -8.30E-01

Step                       =       0.046137506068
Energy (E)                 =   -7143.958558245437
Entropy (-TS)              =      -0.140869139345
Free energy (A=E-TS)       =   -7144.099427384783
Est. 0K Energy 0.5*(E+A)   =   -7144.028992815111
Residual Non-orthogonality =       0.000000000000
Residual N_electrons       =      -0.000000000000

Spin          Integrated_Ne            Fermi_level     Delta_Fermi_level
   1       496.999999957126        -0.007802922051             -7.31E-03
   2       497.000000042893        -0.007802922051             -7.31E-03

                           Spin 1           |                 Spin 2           |
     Orb |    H-eigenvalues     Occupancies |    H-eigenvalues     Occupancies |
       1 |    -3.0977708174    1.0000000000 |    -3.0977708173    1.0000000000 | 
                          ------                             ------
     496 |    -0.0087681669    0.5652897827 |    -0.0087681668    0.5652897771 | 
     497 |    -0.0087667117    0.5651924699 |    -0.0087667116    0.5651924642 | 
                 - Gap at zero temperature - |     - Gap at zero temperature -
     498 |    -0.0087232003    0.5622805401 |    -0.0087232012    0.5622806000 | 
     499 |    -0.0079226220    0.5081423571 |    -0.0079226219    0.5081423513 | 
     500 |    -0.0078967945    0.5063857086 |    -0.0078967944    0.5063857028 | 
                  Finite temp. Fermi level   |      Finite temp. Fermi level  
     501 |    -0.0070340743    0.4478859541 |    -0.0070340742    0.4478859484 | 
     502 |    -0.0070110223    0.4463352966 |    -0.0070110232    0.4463353566 | 
     503 |    -0.0063325293    0.4012840333 |    -0.0063325302    0.4012840917 | 
     504 |    -0.0055723964    0.3527524345 |    -0.0055723963    0.3527524292 | 
     505 |    -0.0055275357    0.3499703156 |    -0.0055275356    0.3499703104 | 
                          ------                             ------
     719 |     1.0175670957    0.0000000000 |     1.0175670958    0.0000000000 | 

                            |  Abs_value |  Threshold | Converged
     Delta_Free_energy/atom |   1.48E-02 |   1.00E-06 |        No
     Delta_Energy/atom      |   1.48E-02 |   1.00E-04 |        No
     Delta_Entropy/atom     |   1.69E-05 |   1.00E-04 |       Yes
     Commutator             |   2.48E-03 |   1.00E-05 |        No
     Delta_Fermi_level      |   7.31E-03 |   1.00E-03 |        No

  Line search of the free energy minimum:
  Step_type        Step             Free_energy   Predicted_free_energy
.   Initial    0.000000    -7144.09942738478276

Performing  Pulay mixing of Hamiltonian with coefficients:
                        Spin 1               Spin 2
               -0.634642586577      -0.634642586645
                0.365988376186       0.365988376413
                1.268654210391       1.268654210233
Lambda-->      13.072782576650      13.072782583303     ... done

.    Trial1    0.046138    -7144.57348741116311

Performing  Pulay mixing of Hamiltonian with coefficients:
                        Spin 1               Spin 2
               -0.634642586577      -0.634642586645
                0.365988376186       0.365988376413
                1.268654210391       1.268654210233
Lambda-->      13.072782576650      13.072782583303     ... done

.    Trial2    0.410481    -7099.12719378747806

Performing  Pulay mixing of Hamiltonian with coefficients:
                        Spin 1               Spin 2
               -0.634642586577      -0.634642586645
                0.365988376186       0.365988376413
                1.268654210391       1.268654210233
Lambda-->      13.072782576650      13.072782583303     ... done

. Quadratic    0.038689    -7144.73987400981150    -7144.59173726389054

--------------------------------------------------------------------------------
  Iter                              Commutator    Free_energy(A=E-TS)     DeltaA
#    4                          0.001922705510   -7144.73987400981150  -6.40E-01

Step                       =       0.038688586720
Energy (E)                 =   -7144.604856307310
Entropy (-TS)              =      -0.135017702490
Free energy (A=E-TS)       =   -7144.739874009812
Est. 0K Energy 0.5*(E+A)   =   -7144.672365158561
Residual Non-orthogonality =       0.000000000000
Residual N_electrons       =       0.000000000011

Spin          Integrated_Ne            Fermi_level     Delta_Fermi_level
   1       496.999999986990        -0.026028984355             -1.82E-02
   2       497.000000012606        -0.026028984355             -1.82E-02

                           Spin 1           |                 Spin 2           |
     Orb |    H-eigenvalues     Occupancies |    H-eigenvalues     Occupancies |
       1 |    -3.1216941773    1.0000000000 |    -3.1216941771    1.0000000000 | 
                          ------                             ------
     496 |    -0.0281419573    0.6399101884 |    -0.0281419569    0.6399101613 | 
     497 |    -0.0281196194    0.6385083580 |    -0.0281196196    0.6385083707 | 
                 - Gap at zero temperature - |     - Gap at zero temperature -
     498 |    -0.0268187171    0.5535189802 |    -0.0268187167    0.5535189511 | 
     499 |    -0.0260921273    0.5042954511 |    -0.0260921275    0.5042954650 | 
     500 |    -0.0260693953    0.5027490898 |    -0.0260693955    0.5027491036 | 
                  Finite temp. Fermi level   |      Finite temp. Fermi level  
     501 |    -0.0253766565    0.4557388991 |    -0.0253766567    0.4557389129 | 
     502 |    -0.0237774619    0.3514490191 |    -0.0237774621    0.3514490318 | 
     503 |    -0.0237458061    0.3494881188 |    -0.0237458063    0.3494881315 | 
     504 |    -0.0224916827    0.2763664510 |    -0.0224916823    0.2763664275 | 
     505 |    -0.0224759640    0.2755118598 |    -0.0224759642    0.2755118679 | 
                          ------                             ------
     719 |     1.0056106679    0.0000000000 |     1.0056106676    0.0000000000 | 

                            |  Abs_value |  Threshold | Converged
     Delta_Free_energy/atom |   1.14E-02 |   1.00E-06 |        No
     Delta_Energy/atom      |   1.15E-02 |   1.00E-04 |        No
     Delta_Entropy/atom     |   1.04E-04 |   1.00E-04 |        No
     Commutator             |   1.92E-03 |   1.00E-05 |        No
     Delta_Fermi_level      |   1.82E-02 |   1.00E-03 |        No

  Line search of the free energy minimum:
  Step_type        Step             Free_energy   Predicted_free_energy
.   Initial    0.000000    -7144.73987400981150

Performing  Pulay mixing of Hamiltonian with coefficients:
                        Spin 1               Spin 2
               -0.731591178741      -0.731591179081
               -0.332273537081      -0.332273537243
                1.183708913309       1.183708913551
                0.880155802513       0.880155802773
Lambda-->       1.599611695238       1.599611696176     ... done

.    Trial1    0.038689    -7145.36561016407995

Performing  Pulay mixing of Hamiltonian with coefficients:
                        Spin 1               Spin 2
               -0.731591178741      -0.731591179081
               -0.332273537081      -0.332273537243
                1.183708913309       1.183708913551
                0.880155802513       0.880155802773
Lambda-->       1.599611695238       1.599611696176     ... done

.    Trial2    0.405877    -7144.43205031398247

Performing  Pulay mixing of Hamiltonian with coefficients:
                        Spin 1               Spin 2
               -0.731591178741      -0.731591179081
               -0.332273537081      -0.332273537243
                1.183708913309       1.183708913551
                0.880155802513       0.880155802773
Lambda-->       1.599611695238       1.599611696176     ... done

. Quadratic    0.194715    -7145.30361692674342    -7146.48819045777418

Performing  Pulay mixing of Hamiltonian with coefficients:
                        Spin 1               Spin 2
               -0.731591178741      -0.731591179081
               -0.332273537081      -0.332273537243
                1.183708913309       1.183708913551
                0.880155802513       0.880155802773
Lambda-->       1.599611695238       1.599611696176     ... done

.     Cubic    0.105301    -7145.40993095770227    -7145.73021954667183

--------------------------------------------------------------------------------
  Iter                              Commutator    Free_energy(A=E-TS)     DeltaA
#    5                          0.000925349105   -7145.40993095770227  -6.70E-01

Step                       =       0.105301242337
Energy (E)                 =   -7145.288805681405
Entropy (-TS)              =      -0.121125276298
Free energy (A=E-TS)       =   -7145.409930957702
Est. 0K Energy 0.5*(E+A)   =   -7145.349368319554
Residual Non-orthogonality =       0.000000000000
Residual N_electrons       =      -0.000000000002

Spin          Integrated_Ne            Fermi_level     Delta_Fermi_level
   1       496.999999973174        -0.048348554675             -2.23E-02
   2       497.000000026873        -0.048348554675             -2.23E-02

                           Spin 1           |                 Spin 2           |
     Orb |    H-eigenvalues     Occupancies |    H-eigenvalues     Occupancies |
       1 |    -3.1717419217    1.0000000000 |    -3.1717419213    1.0000000000 | 
                          ------                             ------
     496 |    -0.0509623015    0.6706757791 |    -0.0509623016    0.6706757843 | 
     497 |    -0.0509443648    0.6695968475 |    -0.0509443649    0.6695968526 | 
                 - Gap at zero temperature - |     - Gap at zero temperature -
     498 |    -0.0493306586    0.5664167975 |    -0.0493306579    0.5664167456 | 
     499 |    -0.0493236748    0.5659500201 |    -0.0493236749    0.5659500258 | 
     500 |    -0.0493042329    0.5646499661 |    -0.0493042330    0.5646499718 | 
                  Finite temp. Fermi level   |      Finite temp. Fermi level  
     501 |    -0.0464309066    0.3724259897 |    -0.0464309067    0.3724259951 | 
     502 |    -0.0464061586    0.3708533613 |    -0.0464061586    0.3708533667 | 
     503 |    -0.0445399690    0.2618494268 |    -0.0445399691    0.2618494312 | 
     504 |    -0.0420396284    0.1522887566 |    -0.0420396284    0.1522887595 | 
     505 |    -0.0413415543    0.1293499110 |    -0.0413415544    0.1293499136 | 
                          ------                             ------
     719 |     0.9958314926    0.0000000000 |     0.9958314926    0.0000000000 | 

                            |  Abs_value |  Threshold | Converged
     Delta_Free_energy/atom |   1.20E-02 |   1.00E-06 |        No
     Delta_Energy/atom      |   1.22E-02 |   1.00E-04 |        No
     Delta_Entropy/atom     |   2.48E-04 |   1.00E-04 |        No
     Commutator             |   9.25E-04 |   1.00E-05 |        No
     Delta_Fermi_level      |   2.23E-02 |   1.00E-03 |        No

  Line search of the free energy minimum:
  Step_type        Step             Free_energy   Predicted_free_energy
.   Initial    0.000000    -7145.40993095770227

Performing  Pulay mixing of Hamiltonian with coefficients:
                        Spin 1               Spin 2
               -0.112030539932      -0.112030539780
               -0.035217605430      -0.035217605322
               -0.047694808694      -0.047694809064
                0.270461162075       0.270461161880
                0.924481791981       0.924481792286
Lambda-->       0.518258213235       0.518258213268     ... done

.    Trial1    0.105301    -7145.49326037147148

Performing  Pulay mixing of Hamiltonian with coefficients:
                        Spin 1               Spin 2
               -0.112030539932      -0.112030539780
               -0.035217605430      -0.035217605322
               -0.047694808694      -0.047694809064
                0.270461162075       0.270461161880
                0.924481791981       0.924481792286
Lambda-->       0.518258213235       0.518258213268     ... done

.    Trial2    0.447046    -7144.77234941078223

Performing  Pulay mixing of Hamiltonian with coefficients:
                        Spin 1               Spin 2
               -0.112030539932      -0.112030539780
               -0.035217605430      -0.035217605322
               -0.047694808694      -0.047694809064
                0.270461162075       0.270461161880
                0.924481791981       0.924481792286
Lambda-->       0.518258213235       0.518258213268     ... done

. Quadratic    0.113627    -7145.49079956927562    -7145.49371018051625

Performing  Pulay mixing of Hamiltonian with coefficients:
                        Spin 1               Spin 2
               -0.112030539932      -0.112030539780
               -0.035217605430      -0.035217605322
               -0.047694808694      -0.047694809064
                0.270461162075       0.270461161880
                0.924481791981       0.924481792286
Lambda-->       0.518258213235       0.518258213268     ... done

.     Cubic    0.092639    -7145.49558893543781    -7145.49468792470907

--------------------------------------------------------------------------------
  Iter                              Commutator    Free_energy(A=E-TS)     DeltaA
#    6                          0.000711958477   -7145.49558893543781  -8.57E-02

Step                       =       0.092639475636
Energy (E)                 =   -7145.375957082033
Entropy (-TS)              =      -0.119631853455
Free energy (A=E-TS)       =   -7145.495588935438
Est. 0K Energy 0.5*(E+A)   =   -7145.435773008736
Residual Non-orthogonality =       0.000000000000
Residual N_electrons       =      -0.000000000050

Spin          Integrated_Ne            Fermi_level     Delta_Fermi_level
   1       496.999999983383        -0.054167907745             -5.82E-03
   2       497.000000017537        -0.054167907745             -5.82E-03

                           Spin 1           |                 Spin 2           |
     Orb |    H-eigenvalues     Occupancies |    H-eigenvalues     Occupancies |
       1 |    -3.1833998771    1.0000000000 |    -3.1833998771    1.0000000000 | 
                          ------                             ------
     496 |    -0.0572339790    0.6972692684 |    -0.0572339790    0.6972692681 | 
     497 |    -0.0567358331    0.6679159660 |    -0.0567358331    0.6679159657 | 
                 - Gap at zero temperature - |     - Gap at zero temperature -
     498 |    -0.0558580015    0.6129909362 |    -0.0558580015    0.6129909359 | 
     499 |    -0.0554830398    0.5885244455 |    -0.0554830398    0.5885244452 | 
     500 |    -0.0554245732    0.5846663418 |    -0.0554245732    0.5846663415 | 
                  Finite temp. Fermi level   |      Finite temp. Fermi level  
     501 |    -0.0524602792    0.3858777131 |    -0.0524602791    0.3858777128 | 
     502 |    -0.0522423154    0.3719208699 |    -0.0522423154    0.3719208696 | 
     503 |    -0.0508456609    0.2882215020 |    -0.0508456609    0.2882215017 | 
     504 |    -0.0479979090    0.1572336066 |    -0.0479979090    0.1572336064 | 
     505 |    -0.0468201316    0.1192607225 |    -0.0468201316    0.1192607224 | 
                          ------                             ------
     719 |     0.9936348267    0.0000000000 |     0.9936348267    0.0000000000 | 

                            |  Abs_value |  Threshold | Converged
     Delta_Free_energy/atom |   1.53E-03 |   1.00E-06 |        No
     Delta_Energy/atom      |   1.56E-03 |   1.00E-04 |        No
     Delta_Entropy/atom     |   2.67E-05 |   1.00E-04 |       Yes
     Commutator             |   7.12E-04 |   1.00E-05 |        No
     Delta_Fermi_level      |   5.82E-03 |   1.00E-03 |        No

  Line search of the free energy minimum:
  Step_type        Step             Free_energy   Predicted_free_energy
.   Initial    0.000000    -7145.49558893543781

Performing  Pulay mixing of Hamiltonian with coefficients:
                        Spin 1               Spin 2
               -0.009595830575      -0.009595830430
                0.007022908456       0.007022908559
               -0.184436313343      -0.184436313622
                0.131891200679       0.131891200490
                0.741192747668       0.741192747833
                0.313925287115       0.313925287171
Lambda-->       0.410188700809       0.410188700783     ... done

.    Trial1    0.092639    -7145.52636792089288

Performing  Pulay mixing of Hamiltonian with coefficients:
                        Spin 1               Spin 2
               -0.009595830575      -0.009595830430
                0.007022908456       0.007022908559
               -0.184436313343      -0.184436313622
                0.131891200679       0.131891200490
                0.741192747668       0.741192747833
                0.313925287115       0.313925287171
Lambda-->       0.410188700809       0.410188700783     ... done

.    Trial2    0.439220    -7145.15755997466658

Performing  Pulay mixing of Hamiltonian with coefficients:
                        Spin 1               Spin 2
               -0.009595830575      -0.009595830430
                0.007022908456       0.007022908559
               -0.184436313343      -0.184436313622
                0.131891200679       0.131891200490
                0.741192747668       0.741192747833
                0.313925287115       0.313925287171
Lambda-->       0.410188700809       0.410188700783     ... done

. Quadratic    0.098572    -7145.52670505858987    -7145.52647982578765

--------------------------------------------------------------------------------
  Iter                              Commutator    Free_energy(A=E-TS)     DeltaA
#    7                          0.000613648557   -7145.52670505858987  -3.11E-02

Step                       =       0.098572339643
Energy (E)                 =   -7145.407445276583
Entropy (-TS)              =      -0.119259781989
Free energy (A=E-TS)       =   -7145.526705058590
Est. 0K Energy 0.5*(E+A)   =   -7145.467075167586
Residual Non-orthogonality =       0.000000000000
Residual N_electrons       =       0.000000000018

Spin          Integrated_Ne            Fermi_level     Delta_Fermi_level
   1       496.999999960313        -0.055431980174             -1.26E-03
   2       497.000000039355        -0.055431980174             -1.26E-03

                           Spin 1           |                 Spin 2           |
     Orb |    H-eigenvalues     Occupancies |    H-eigenvalues     Occupancies |
       1 |    -3.1863390840    1.0000000000 |    -3.1863390841    1.0000000000 | 
                          ------                             ------
     496 |    -0.0585145753    0.6982175509 |    -0.0585145755    0.6982175624 | 
     497 |    -0.0576746518    0.6480018147 |    -0.0576746520    0.6480018271 | 
                 - Gap at zero temperature - |     - Gap at zero temperature -
     498 |    -0.0571985211    0.6179142329 |    -0.0571985213    0.6179142458 | 
     499 |    -0.0568580655    0.5958158474 |    -0.0568580657    0.5958158605 | 
     500 |    -0.0567772311    0.5905077258 |    -0.0567772313    0.5905077389 | 
                  Finite temp. Fermi level   |      Finite temp. Fermi level  
     501 |    -0.0538064775    0.3911869247 |    -0.0538064768    0.3911868798 | 
     502 |    -0.0536423085    0.3806008211 |    -0.0536423087    0.3806008338 | 
     503 |    -0.0522438427    0.2957655735 |    -0.0522438429    0.2957655848 | 
     504 |    -0.0494214501    0.1630696905 |    -0.0494214494    0.1630696647 | 
     505 |    -0.0479157776    0.1145300610 |    -0.0479157778    0.1145300665 | 
                          ------                             ------
     719 |     0.9937800408    0.0000000000 |     0.9937800407    0.0000000000 | 

                            |  Abs_value |  Threshold | Converged
     Delta_Free_energy/atom |   5.56E-04 |   1.00E-06 |        No
     Delta_Energy/atom      |   5.62E-04 |   1.00E-04 |        No
     Delta_Entropy/atom     |   6.64E-06 |   1.00E-04 |       Yes
     Commutator             |   6.14E-04 |   1.00E-05 |        No
     Delta_Fermi_level      |   1.26E-03 |   1.00E-03 |        No

  Line search of the free energy minimum:
  Step_type        Step             Free_energy   Predicted_free_energy
.   Initial    0.000000    -7145.52670505858987

Performing  Pulay mixing of Hamiltonian with coefficients:
                        Spin 1               Spin 2
                0.257826304483       0.257826304241
                0.091873386743       0.091873386639
               -0.375519804151      -0.375519803603
               -0.310727538671      -0.310727538465
               -0.421395817210      -0.421395817611
                0.718051362446       0.718051362528
                1.039892106360       1.039892106270
Lambda-->       0.159344548393       0.159344548348     ... done

.    Trial1    0.098572    -7145.59226084174861

Performing  Pulay mixing of Hamiltonian with coefficients:
                        Spin 1               Spin 2
                0.257826304483       0.257826304241
                0.091873386743       0.091873386639
               -0.375519804151      -0.375519803603
               -0.310727538671      -0.310727538465
               -0.421395817210      -0.421395817611
                0.718051362446       0.718051362528
                1.039892106360       1.039892106270
Lambda-->       0.159344548393       0.159344548348     ... done

.    Trial2    0.442887    -7145.33769193684748

Performing  Pulay mixing of Hamiltonian with coefficients:
                        Spin 1               Spin 2
                0.257826304483       0.257826304241
                0.091873386743       0.091873386639
               -0.375519804151      -0.375519803603
               -0.310727538671      -0.310727538465
               -0.421395817210      -0.421395817611
                0.718051362446       0.718051362528
                1.039892106360       1.039892106270
Lambda-->       0.159344548393       0.159344548348     ... done

. Quadratic    0.154150    -7145.58366555878638    -7145.60205587127075

Performing  Pulay mixing of Hamiltonian with coefficients:
                        Spin 1               Spin 2
                0.257826304483       0.257826304241
                0.091873386743       0.091873386639
               -0.375519804151      -0.375519803603
               -0.310727538671      -0.310727538465
               -0.421395817210      -0.421395817611
                0.718051362446       0.718051362528
                1.039892106360       1.039892106270
Lambda-->       0.159344548393       0.159344548348     ... done

.     Cubic    0.108827    -7145.59150010771009    -7145.59277038560140

Performing  Pulay mixing of Hamiltonian with coefficients:
                        Spin 1               Spin 2
                0.257826304483       0.257826304241
                0.091873386743       0.091873386639
               -0.375519804151      -0.375519803603
               -0.310727538671      -0.310727538465
               -0.421395817210      -0.421395817611
                0.718051362446       0.718051362528
                1.039892106360       1.039892106270
Lambda-->       0.159344548393       0.159344548348     ... done

.   Quartic    0.123918    -7145.58970947987291    -7145.58943287219518

Performing  Pulay mixing of Hamiltonian with coefficients:
                        Spin 1               Spin 2
                0.257826304483       0.257826304241
                0.091873386743       0.091873386639
               -0.375519804151      -0.375519803603
               -0.310727538671      -0.310727538465
               -0.421395817210      -0.421395817611
                0.718051362446       0.718051362528
                1.039892106360       1.039892106270
Lambda-->       0.159344548393       0.159344548348     ... done

.  NoMinFnd    0.098572    -7145.59226084176407

--------------------------------------------------------------------------------
  Iter                              Commutator    Free_energy(A=E-TS)     DeltaA
#    8                          0.000343494832   -7145.59226084176407  -6.56E-02

Step                       =       0.098572339643
Energy (E)                 =   -7145.474364594605
Entropy (-TS)              =      -0.117896247204
Free energy (A=E-TS)       =   -7145.592260841764
Est. 0K Energy 0.5*(E+A)   =   -7145.533312718184
Residual Non-orthogonality =       0.000000000000
Residual N_electrons       =      -0.000000000045

Spin          Integrated_Ne            Fermi_level     Delta_Fermi_level
   1       496.999999984786        -0.059828549833             -4.40E-03
   2       497.000000015958        -0.059828549833             -4.40E-03

                           Spin 1           |                 Spin 2           |
     Orb |    H-eigenvalues     Occupancies |    H-eigenvalues     Occupancies |
       1 |    -3.1962348630    1.0000000000 |    -3.1962348625    1.0000000000 | 
                          ------                             ------
     496 |    -0.0628458266    0.6944592136 |    -0.0628458269    0.6944592303 | 
     497 |    -0.0616350657    0.6204791347 |    -0.0616350660    0.6204791532 | 
                 - Gap at zero temperature - |     - Gap at zero temperature -
     498 |    -0.0615061346    0.6121831116 |    -0.0615061340    0.6121830739 | 
     499 |    -0.0614733843    0.6100651932 |    -0.0614733846    0.6100652118 | 
     500 |    -0.0606475332    0.5554852277 |    -0.0606475327    0.5554851885 | 
                  Finite temp. Fermi level   |      Finite temp. Fermi level  
     501 |    -0.0586210876    0.4185885705 |    -0.0586210879    0.4185885896 | 
     502 |    -0.0585436584    0.4134697462 |    -0.0585436586    0.4134697652 | 
     503 |    -0.0572426801    0.3310018640 |    -0.0572426796    0.3310018289 | 
     504 |    -0.0544138102    0.1864204875 |    -0.0544138097    0.1864204635 | 
     505 |    -0.0517440641    0.0997576484 |    -0.0517440644    0.0997576558 | 
                          ------                             ------
     719 |     0.9950801723    0.0000000000 |     0.9950801727    0.0000000000 | 

                            |  Abs_value |  Threshold | Converged
     Delta_Free_energy/atom |   1.17E-03 |   1.00E-06 |        No
     Delta_Energy/atom      |   1.19E-03 |   1.00E-04 |        No
     Delta_Entropy/atom     |   2.43E-05 |   1.00E-04 |       Yes
     Commutator             |   3.43E-04 |   1.00E-05 |        No
     Delta_Fermi_level      |   4.40E-03 |   1.00E-03 |        No

  Line search of the free energy minimum:
  Step_type        Step             Free_energy   Predicted_free_energy
.   Initial    0.000000    -7145.59226084176407

Performing  Pulay mixing of Hamiltonian with coefficients:
                        Spin 1               Spin 2
                0.209073478257       0.209073478114
                0.050238538604       0.050238538481
               -0.178988907258      -0.178988906996
               -0.301560762769      -0.301560762520
               -0.586714647161      -0.586714647347
                0.368005086173       0.368005086546
                0.692950648940       0.692950649243
                0.746996565213       0.746996564478
Lambda-->       0.056678243244       0.056678243308     ... done

.    Trial1    0.098572    -7145.61150561641716

Performing  Pulay mixing of Hamiltonian with coefficients:
                        Spin 1               Spin 2
                0.209073478257       0.209073478114
                0.050238538604       0.050238538481
               -0.178988907258      -0.178988906996
               -0.301560762769      -0.301560762520
               -0.586714647161      -0.586714647347
                0.368005086173       0.368005086546
                0.692950648940       0.692950649243
                0.746996565213       0.746996564478
Lambda-->       0.056678243244       0.056678243308     ... done

.    Trial2    0.442887    -7145.54107119843593

Performing  Pulay mixing of Hamiltonian with coefficients:
                        Spin 1               Spin 2
                0.209073478257       0.209073478114
                0.050238538604       0.050238538481
               -0.178988907258      -0.178988906996
               -0.301560762769      -0.301560762520
               -0.586714647161      -0.586714647347
                0.368005086173       0.368005086546
                0.692950648940       0.692950649243
                0.746996565213       0.746996564478
Lambda-->       0.056678243244       0.056678243308     ... done

. Quadratic    0.157424    -7145.60823789394726    -7145.61463220729365

Performing  Pulay mixing of Hamiltonian with coefficients:
                        Spin 1               Spin 2
                0.209073478257       0.209073478114
                0.050238538604       0.050238538481
               -0.178988907258      -0.178988906996
               -0.301560762769      -0.301560762520
               -0.586714647161      -0.586714647347
                0.368005086173       0.368005086546
                0.692950648940       0.692950649243
                0.746996565213       0.746996564478
Lambda-->       0.056678243244       0.056678243308     ... done

.     Cubic    0.106819    -7145.61129530323160    -7145.61160469857441

Performing  Pulay mixing of Hamiltonian with coefficients:
                        Spin 1               Spin 2
                0.209073478257       0.209073478114
                0.050238538604       0.050238538481
               -0.178988907258      -0.178988906996
               -0.301560762769      -0.301560762520
               -0.586714647161      -0.586714647347
                0.368005086173       0.368005086546
                0.692950648940       0.692950649243
                0.746996565213       0.746996564478
Lambda-->       0.056678243244       0.056678243308     ... done

.   Quartic    0.117871    -7145.61088497833134    -7145.61082849279501

Performing  Pulay mixing of Hamiltonian with coefficients:
                        Spin 1               Spin 2
                0.209073478257       0.209073478114
                0.050238538604       0.050238538481
               -0.178988907258      -0.178988906996
               -0.301560762769      -0.301560762520
               -0.586714647161      -0.586714647347
                0.368005086173       0.368005086546
                0.692950648940       0.692950649243
                0.746996565213       0.746996564478
Lambda-->       0.056678243244       0.056678243308     ... done

.  NoMinFnd    0.098572    -7145.61150561644263

--------------------------------------------------------------------------------
  Iter                              Commutator    Free_energy(A=E-TS)     DeltaA
#    9                          0.000212952323   -7145.61150561644263  -1.92E-02

Step                       =       0.098572339643
Energy (E)                 =   -7145.493696090926
Entropy (-TS)              =      -0.117809525461
Free energy (A=E-TS)       =   -7145.611505616443
Est. 0K Energy 0.5*(E+A)   =   -7145.552600853684
Residual Non-orthogonality =       0.000000000000
Residual N_electrons       =       0.000000000055

Spin          Integrated_Ne            Fermi_level     Delta_Fermi_level
   1       496.999999934484        -0.060919170457             -1.09E-03
   2       497.000000064612        -0.060919170457             -1.09E-03

                           Spin 1           |                 Spin 2           |
     Orb |    H-eigenvalues     Occupancies |    H-eigenvalues     Occupancies |
       1 |    -3.1997082307    1.0000000000 |    -3.1997082314    1.0000000000 | 
                          ------                             ------
     496 |    -0.0640824578    0.7028240166 |    -0.0640824580    0.7028240255 | 
     497 |    -0.0629525049    0.6349016689 |    -0.0629525050    0.6349016788 | 
                 - Gap at zero temperature - |     - Gap at zero temperature -
     498 |    -0.0624560978    0.6030579454 |    -0.0624560980    0.6030579556 | 
     499 |    -0.0624321373    0.6014961357 |    -0.0624321374    0.6014961460 | 
     500 |    -0.0611244858    0.5139637816 |    -0.0611244860    0.5139637923 | 
                  Finite temp. Fermi level   |      Finite temp. Fermi level  
     501 |    -0.0598320941    0.4265817912 |    -0.0598320943    0.4265818016 | 
     502 |    -0.0598207274    0.4258253721 |    -0.0598207276    0.4258253825 | 
     503 |    -0.0586182659    0.3483922883 |    -0.0586182661    0.3483922979 | 
     504 |    -0.0555944655    0.1901649132 |    -0.0555944656    0.1901649197 | 
     505 |    -0.0530321320    0.1046876351 |    -0.0530321313    0.1046876165 | 
                          ------                             ------
     719 |     0.9970275218    0.0000000000 |     0.9970275218    0.0000000000 | 

                            |  Abs_value |  Threshold | Converged
     Delta_Free_energy/atom |   3.44E-04 |   1.00E-06 |        No
     Delta_Energy/atom      |   3.45E-04 |   1.00E-04 |        No
     Delta_Entropy/atom     |   1.55E-06 |   1.00E-04 |       Yes
     Commutator             |   2.13E-04 |   1.00E-05 |        No
     Delta_Fermi_level      |   1.09E-03 |   1.00E-03 |        No

  Line search of the free energy minimum:
  Step_type        Step             Free_energy   Predicted_free_energy
.   Initial    0.000000    -7145.61150561644263

Performing  Pulay mixing of Hamiltonian with coefficients:
                        Spin 1               Spin 2
                0.045616925454       0.045616925188
               -0.024227626186      -0.024227626349
                0.067343490280       0.067343490709
               -0.080599155203      -0.080599154940
               -0.224796555836      -0.224796555963
               -0.025320177473      -0.025320177780
                0.054410961982       0.054410961703
                0.465988281248       0.465988281307
                0.721583855735       0.721583856126
Lambda-->       0.026705596092       0.026705596114     ... done

.    Trial1    0.098572    -7145.61785006860919

Performing  Pulay mixing of Hamiltonian with coefficients:
                        Spin 1               Spin 2
                0.045616925454       0.045616925188
               -0.024227626186      -0.024227626349
                0.067343490280       0.067343490709
               -0.080599155203      -0.080599154940
               -0.224796555836      -0.224796555963
               -0.025320177473      -0.025320177780
                0.054410961982       0.054410961703
                0.465988281248       0.465988281307
                0.721583855735       0.721583856126
Lambda-->       0.026705596092       0.026705596114     ... done

.    Trial2    0.442887    -7145.60106510913374

Performing  Pulay mixing of Hamiltonian with coefficients:
                        Spin 1               Spin 2
                0.045616925454       0.045616925188
               -0.024227626186      -0.024227626349
                0.067343490280       0.067343490709
               -0.080599155203      -0.080599154940
               -0.224796555836      -0.224796555963
               -0.025320177473      -0.025320177780
                0.054410961982       0.054410961703
                0.465988281248       0.465988281307
                0.721583855735       0.721583856126
Lambda-->       0.026705596092       0.026705596114     ... done

. Quadratic    0.175292    -7145.61776147255387    -7145.61935333317069

Performing  Pulay mixing of Hamiltonian with coefficients:
                        Spin 1               Spin 2
                0.045616925454       0.045616925188
               -0.024227626186      -0.024227626349
                0.067343490280       0.067343490709
               -0.080599155203      -0.080599154940
               -0.224796555836      -0.224796555963
               -0.025320177473      -0.025320177780
                0.054410961982       0.054410961703
                0.465988281248       0.465988281307
                0.721583855735       0.721583856126
Lambda-->       0.026705596092       0.026705596114     ... done

.     Cubic    0.134067    -7145.61807771627446    -7145.61826922678847

--------------------------------------------------------------------------------
  Iter                              Commutator    Free_energy(A=E-TS)     DeltaA
#   10                          0.000138054218   -7145.61807771627446  -6.57E-03

Step                       =       0.134067090340
Energy (E)                 =   -7145.500031392532
Entropy (-TS)              =      -0.118046323758
Free energy (A=E-TS)       =   -7145.618077716274
Est. 0K Energy 0.5*(E+A)   =   -7145.559054554404
Residual Non-orthogonality =       0.000000000000
Residual N_electrons       =      -0.000000000015

Spin          Integrated_Ne            Fermi_level     Delta_Fermi_level
   1       496.999999960998        -0.059987310057              9.32E-04
   2       497.000000039257        -0.059987310057              9.32E-04

                           Spin 1           |                 Spin 2           |
     Orb |    H-eigenvalues     Occupancies |    H-eigenvalues     Occupancies |
       1 |    -3.1973448806    1.0000000000 |    -3.1973448806    1.0000000000 | 
                          ------                             ------
     496 |    -0.0631708185    0.7039719964 |    -0.0631708186    0.7039720000 | 
     497 |    -0.0619518695    0.6305527016 |    -0.0619518696    0.6305527055 | 
                 - Gap at zero temperature - |     - Gap at zero temperature -
     498 |    -0.0616213994    0.6093694058 |    -0.0616213994    0.6093694098 | 
     499 |    -0.0616052682    0.6083240239 |    -0.0616052683    0.6083240279 | 
     500 |    -0.0602138649    0.5154074374 |    -0.0602138650    0.5154074415 | 
                  Finite temp. Fermi level   |      Finite temp. Fermi level  
     501 |    -0.0589060366    0.4269680916 |    -0.0589060367    0.4269680956 | 
     502 |    -0.0588643527    0.4241951978 |    -0.0588643527    0.4241952018 | 
     503 |    -0.0577000720    0.3492369995 |    -0.0577000720    0.3492370031 | 
     504 |    -0.0547680755    0.1946241564 |    -0.0547680755    0.1946241588 | 
     505 |    -0.0520990343    0.1046560837 |    -0.0520990344    0.1046560840 | 
                          ------                             ------
     719 |     0.9991230033    0.0000000000 |     0.9991230032    0.0000000000 | 

                            |  Abs_value |  Threshold | Converged
     Delta_Free_energy/atom |   1.17E-04 |   1.00E-06 |        No
     Delta_Energy/atom      |   1.13E-04 |   1.00E-04 |        No
     Delta_Entropy/atom     |   4.23E-06 |   1.00E-04 |       Yes
     Commutator             |   1.38E-04 |   1.00E-05 |        No
     Delta_Fermi_level      |   9.32E-04 |   1.00E-03 |       Yes
Finished EDFT density kernel iterations (  10)


Writing density kernel to file "Pd_55.dkn" ... done

Writing Hamiltonian to file "Pd_55.ham" ... done


>>> Density kernel optimised for the current NGWF basis:
     ~~~~~~~~~~~~~~~~~~~~~~~~~~~~~~~~~~~~~~~~~~~~~~~~~~~~~~~~~~~
     Total free energy           =  -7.14561807771627E+03  Eh
     [H,K] commutator            =   1.3805E-04
     ~~~~~~~~~~~~~~~~~~~~~~~~~~~~~~~~~~~~~~~~~~~~~~~~~~~~~~~~~~~


################################################################################
########################### NGWF CG iteration  001 #############################
################################################################################
****** Reciprocal space K.E. preconditioning with k_zero =  3.0000 a0^-1 *******

>>> Checking for convergence of NGWFs:   NOT CONVERGED
  ========================================================================
         NGWF RMS gradient =  2.3529E-04 >  2.0000E-06  | above tolerance
  ========================================================================

>>> Improving NGWFs using line search:
============ Calculation of NGWF S^-1 using Hotelling algorithm ================ 
         Iteration  |  Frobenius norm and Maximum abs value    (of I-S*S_n^-1)   
               1       0.84349926E-01     0.27528401E-02
               2       0.14217118E-03     0.30708949E-05
               3       0.14508513E-08     0.31477099E-10
               4       0.34742975E-12     0.35527137E-13
================================================================================
    Initial Ne1:     496.99874968
    Initial Ne2:     496.99874976
      Final Ne1:     496.99999996
      Final Ne2:     497.00000004
============ Calculation of NGWF S^-1 using Hotelling algorithm ================ 
         Iteration  |  Frobenius norm and Maximum abs value    (of I-S*S_n^-1)   
               1       0.76174450E+00     0.24938494E-01
               2       0.11299134E-01     0.22881177E-03
               3       0.10795131E-04     0.25495201E-06
               4       0.14760009E-10     0.38369308E-12
================================================================================
    Initial Ne1:     496.87059455
    Initial Ne2:     496.87059462
      Final Ne1:     496.99999996
      Final Ne2:     497.00000004
============ Calculation of NGWF S^-1 using Hotelling algorithm ================ 
         Iteration  |  Frobenius norm and Maximum abs value    (of I-S*S_n^-1)   
               1       0.21334504E-02     0.69812026E-04
               2       0.86916231E-07     0.17041357E-08
               3       0.35870550E-12     0.28421709E-13
================================================================================
------------------------------- NGWF line search -------------------------------
RMS gradient                =       0.00023529173104
Trial step length           =               0.122474
Gradient along search dir.  =         -1.30294929093
Functional at step 0        =   -7145.61807771627446
Functional at step 1        =   -7145.76979688152369
Rejected quadratic step     =               1.243449
Functional at new step 1    =   -7146.42608335259229
Functional predicted        =   -7146.42608862877023
Selected quadratic step     =               1.240280
Conjugate gradients coeff.  =               0.000000
--------------------------- NGWF line search finished --------------------------
                                               
Writing NGWFs to file "Pd_55.tightbox_ngwfs"....  done

>>> Optimising kernel for current NGWFs:

--------------------------- Ensemble-DFT optimisation --------------------------
Running ScaLAPACK on   40 processor(s).

--------------------------------------------------------------------------------
  Iter                              Commutator    Free_energy(A=E-TS)     DeltaA
#    0                          0.000646307602   -7146.42609297032686  -8.08E-01

Step                       =       0.381966011250
Energy (E)                 =   -7146.308046646584
Entropy (-TS)              =      -0.118046323758
Free energy (A=E-TS)       =   -7146.426092970327
Est. 0K Energy 0.5*(E+A)   =   -7146.367069808455
Residual Non-orthogonality =       0.000000000000
Residual N_electrons       =      -0.000000000015

Spin          Integrated_Ne            Fermi_level     Delta_Fermi_level
   1       496.999999960998        -0.059987310057              9.00E+99
   2       497.000000039257        -0.059987310057              9.00E+99

                           Spin 1           |                 Spin 2           |
     Orb |    H-eigenvalues     Occupancies |    H-eigenvalues     Occupancies |
       1 |    -3.1973448806    1.0000000000 |    -3.1973448806    1.0000000000 | 
                          ------                             ------
     496 |    -0.0631708185    0.7039719964 |    -0.0631708186    0.7039720000 | 
     497 |    -0.0619518695    0.6305527016 |    -0.0619518696    0.6305527055 | 
                - Gap at zero temperature -
     498 |    -0.0616213994    0.6093694058 |    -0.0616213994    0.6093694098 | 
                                                   - Gap at zero temperature -
     499 |    -0.0616052682    0.6083240239 |    -0.0616052683    0.6083240279 | 
     500 |    -0.0602138649    0.5154074374 |    -0.0602138650    0.5154074415 | 
                  Finite temp. Fermi level   |      Finite temp. Fermi level  
     501 |    -0.0589060366    0.4269680916 |    -0.0589060367    0.4269680956 | 
     502 |    -0.0588643527    0.4241951978 |    -0.0588643527    0.4241952018 | 
     503 |    -0.0577000720    0.3492369995 |    -0.0577000720    0.3492370031 | 
     504 |    -0.0547680755    0.1946241564 |    -0.0547680755    0.1946241588 | 
     505 |    -0.0520990343    0.1046560837 |    -0.0520990344    0.1046560840 | 
                          ------                             ------
     719 |     0.9991230033    0.0000000000 |     0.9991230032    0.0000000000 | 

                            |  Abs_value |  Threshold | Converged
     Delta_Free_energy/atom |   1.44E-02 |   1.00E-06 |        No
     Delta_Energy/atom      |   1.44E-02 |   1.00E-04 |        No
     Delta_Entropy/atom     |     n.a.   |   1.00E-03 |      n.a.
     Commutator             |   6.46E-04 |   1.00E-05 |        No
     Delta_Fermi_level      |     n.a.   |   1.00E-03 |      n.a.

  Line search of the free energy minimum:
  Step_type        Step             Free_energy   Predicted_free_energy
.   Initial    0.000000    -7146.42609297032686

Performing  Pulay mixing of Hamiltonian with coefficients:
                        Spin 1               Spin 2
                1.000000000000       1.000000000000
Lambda-->       1.988560621052       1.988560620232     ... done

.    Trial1    0.381966    -7146.00950226155783

Performing  Pulay mixing of Hamiltonian with coefficients:
                        Spin 1               Spin 2
                1.000000000000       1.000000000000
Lambda-->       1.988560621052       1.988560620232     ... done

.    Trial2    0.145898    -7146.29088322929510

Performing  Pulay mixing of Hamiltonian with coefficients:
                        Spin 1               Spin 2
                1.000000000000       1.000000000000
Lambda-->       1.988560621052       1.988560620232     ... done

.    Trial3    0.055728    -7146.29351039767334

Performing  Pulay mixing of Hamiltonian with coefficients:
                        Spin 1               Spin 2
                1.000000000000       1.000000000000
Lambda-->       1.988560621052       1.988560620232     ... done

.     Cubic    0.245488    -7146.22358354674816    -7146.35345030897952

Performing  Pulay mixing of Hamiltonian with coefficients:
                        Spin 1               Spin 2
                1.000000000000       1.000000000000
Lambda-->       1.988560621052       1.988560620232     ... done

.   Quartic    0.155772    -7146.28732730933370    -7146.29144279967932

Performing  Pulay mixing of Hamiltonian with coefficients:
                        Spin 1               Spin 2
                1.000000000000       1.000000000000
Lambda-->       1.988560621052       1.988560620232     ... done

.    Trial6    0.000557    -7146.26995208419339

Performing  Pulay mixing of Hamiltonian with coefficients:
                        Spin 1               Spin 2
                1.000000000000       1.000000000000
Lambda-->       1.988560621052       1.988560620232     ... done

.  NoMinFnd    0.055728    -7146.29351039767334

--------------------------------------------------------------------------------
  Iter                              Commutator    Free_energy(A=E-TS)     DeltaA
#    1                          0.000565631936   -7146.29351039767334   1.33E-01

Step                       =       0.055728090001
Energy (E)                 =   -7146.174768417659
Entropy (-TS)              =      -0.118741979978
Free energy (A=E-TS)       =   -7146.293510397673
Est. 0K Energy 0.5*(E+A)   =   -7146.234139407667
Residual Non-orthogonality =       0.000000000000
Residual N_electrons       =       0.000000000036

Spin          Integrated_Ne            Fermi_level     Delta_Fermi_level
   1       496.999999959220        -0.057269456179              2.72E-03
   2       497.000000040148        -0.057269456179              2.72E-03

                           Spin 1           |                 Spin 2           |
     Orb |    H-eigenvalues     Occupancies |    H-eigenvalues     Occupancies |
       1 |    -3.1910621585    1.0000000000 |    -3.1910621579    1.0000000000 | 
                          ------                             ------
     496 |    -0.0603928304    0.7005505697 |    -0.0603928306    0.7005505823 | 
     497 |    -0.0591075889    0.6225030101 |    -0.0591075892    0.6225030243 | 
                - Gap at zero temperature -
     498 |    -0.0588249511    0.6042667835 |    -0.0588249513    0.6042667980 | 
                                                   - Gap at zero temperature -
     499 |    -0.0588202574    0.6039613232 |    -0.0588202577    0.6039613376 | 
     500 |    -0.0582107326    0.5636863609 |    -0.0582107329    0.5636863758 | 
                  Finite temp. Fermi level   |      Finite temp. Fermi level  
     501 |    -0.0560543527    0.4180826100 |    -0.0560543521    0.4180825683 | 
     502 |    -0.0560242921    0.4160938522 |    -0.0560242915    0.4160938106 | 
     503 |    -0.0546981174    0.3318780406 |    -0.0546981168    0.3318780027 | 
     504 |    -0.0518728001    0.1871679685 |    -0.0518728003    0.1871679781 | 
     505 |    -0.0495293024    0.1084935503 |    -0.0495293024    0.1084935515 | 
                          ------                             ------
     719 |     0.9965198389    0.0000000000 |     0.9965198391    0.0000000000 | 

                            |  Abs_value |  Threshold | Converged
     Delta_Free_energy/atom |   2.37E-03 |   1.00E-06 |        No
     Delta_Energy/atom      |   2.38E-03 |   1.00E-04 |        No
     Delta_Entropy/atom     |   1.24E-05 |   1.00E-04 |       Yes
     Commutator             |   5.66E-04 |   1.00E-05 |        No
     Delta_Fermi_level      |   2.72E-03 |   1.00E-03 |        No

  Line search of the free energy minimum:
  Step_type        Step             Free_energy   Predicted_free_energy
.   Initial    0.000000    -7146.29351039767334

Performing  Pulay mixing of Hamiltonian with coefficients:
                        Spin 1               Spin 2
                1.000000000000       1.000000000000
Lambda-->       1.113852488966       1.113852488758     ... done

.    Trial1    0.055728    -7146.30515146251673

Performing  Pulay mixing of Hamiltonian with coefficients:
                        Spin 1               Spin 2
                1.000000000000       1.000000000000
Lambda-->       1.113852488966       1.113852488758     ... done

.    Trial2    0.416408    -7145.37714299186973

Performing  Pulay mixing of Hamiltonian with coefficients:
                        Spin 1               Spin 2
                1.000000000000       1.000000000000
Lambda-->       1.113852488966       1.113852488758     ... done

. Quadratic    0.043498    -7146.30589253989911    -7146.30615066219525

--------------------------------------------------------------------------------
  Iter                              Commutator    Free_energy(A=E-TS)     DeltaA
#    2                          0.000525304277   -7146.30589253989911  -1.24E-02

Step                       =       0.043498270416
Energy (E)                 =   -7146.186462780695
Entropy (-TS)              =      -0.119429759192
Free energy (A=E-TS)       =   -7146.305892539899
Est. 0K Energy 0.5*(E+A)   =   -7146.246177660298
Residual Non-orthogonality =       0.000000000000
Residual N_electrons       =       0.000000000012

Spin          Integrated_Ne            Fermi_level     Delta_Fermi_level
   1       496.999999925826        -0.055834962914              1.43E-03
   2       497.000000073965        -0.055834962914              1.43E-03

                           Spin 1           |                 Spin 2           |
     Orb |    H-eigenvalues     Occupancies |    H-eigenvalues     Occupancies |
       1 |    -3.1877292088    1.0000000000 |    -3.1877292090    1.0000000000 | 
                          ------                             ------
     496 |    -0.0589618288    0.7007498549 |    -0.0589618296    0.7007498977 | 
     497 |    -0.0576425667    0.6205488428 |    -0.0576425665    0.6205488342 | 
                                                   - Gap at zero temperature -
     498 |    -0.0573156326    0.5993876609 |    -0.0573156325    0.5993876524 | 
                - Gap at zero temperature -
     499 |    -0.0572940911    0.5979792980 |    -0.0572940910    0.5979792895 | 
     500 |    -0.0571863082    0.5909086789 |    -0.0571863090    0.5909087294 | 
                  Finite temp. Fermi level   |      Finite temp. Fermi level  
     501 |    -0.0546298228    0.4187423623 |    -0.0546298227    0.4187423555 | 
     502 |    -0.0545531415    0.4136723601 |    -0.0545531423    0.4136724125 | 
     503 |    -0.0532402719    0.3304705276 |    -0.0532402727    0.3304705762 | 
     504 |    -0.0503872849    0.1850648957 |    -0.0503872848    0.1850648933 | 
     505 |    -0.0481744681    0.1106080221 |    -0.0481744677    0.1106080121 | 
                          ------                             ------
     719 |     0.9955016817    0.0000000000 |     0.9955016816    0.0000000000 | 

                            |  Abs_value |  Threshold | Converged
     Delta_Free_energy/atom |   2.21E-04 |   1.00E-06 |        No
     Delta_Energy/atom      |   2.09E-04 |   1.00E-04 |        No
     Delta_Entropy/atom     |   1.23E-05 |   1.00E-04 |       Yes
     Commutator             |   5.25E-04 |   1.00E-05 |        No
     Delta_Fermi_level      |   1.43E-03 |   1.00E-03 |        No

  Line search of the free energy minimum:
  Step_type        Step             Free_energy   Predicted_free_energy
.   Initial    0.000000    -7146.30589253989911

Performing  Pulay mixing of Hamiltonian with coefficients:
                        Spin 1               Spin 2
                0.425224128675       0.425224126981
                0.574775871325       0.574775873019
Lambda-->       0.989931369508       0.989931368508     ... done

.    Trial1    0.043498    -7146.31532108366810

Performing  Pulay mixing of Hamiltonian with coefficients:
                        Spin 1               Spin 2
                0.425224128675       0.425224126981
                0.574775871325       0.574775873019
Lambda-->       0.989931369508       0.989931368508     ... done

.    Trial2    0.408849    -7146.15028004593114

Performing  Pulay mixing of Hamiltonian with coefficients:
                        Spin 1               Spin 2
                0.425224128675       0.425224126981
                0.574775871325       0.574775873019
Lambda-->       0.989931369508       0.989931368508     ... done

. Quadratic    0.088034    -7146.32100021471342    -7146.31856402982521

--------------------------------------------------------------------------------
  Iter                              Commutator    Free_energy(A=E-TS)     DeltaA
#    3                          0.000470487857   -7146.32100021471342  -1.51E-02

Step                       =       0.088033562460
Energy (E)                 =   -7146.200670438281
Entropy (-TS)              =      -0.120329776409
Free energy (A=E-TS)       =   -7146.321000214713
Est. 0K Energy 0.5*(E+A)   =   -7146.260835326497
Residual Non-orthogonality =       0.000000000000
Residual N_electrons       =       0.000000000023

Spin          Integrated_Ne            Fermi_level     Delta_Fermi_level
   1       496.999999991635        -0.053665006017              2.17E-03
   2       497.000000007935        -0.053665006017              2.17E-03

                           Spin 1           |                 Spin 2           |
     Orb |    H-eigenvalues     Occupancies |    H-eigenvalues     Occupancies |
       1 |    -3.1815341635    1.0000000000 |    -3.1815341634    1.0000000000 | 
                          ------                             ------
     496 |    -0.0566450577    0.6923056446 |    -0.0566450573    0.6923056222 | 
     497 |    -0.0555727105    0.6269413760 |    -0.0555727109    0.6269414058 | 
                - Gap at zero temperature -
     498 |    -0.0552703082    0.6075031596 |    -0.0552703087    0.6075031900 | 
                                                   - Gap at zero temperature -
     499 |    -0.0550610608    0.5938463922 |    -0.0550610613    0.5938464229 | 
     500 |    -0.0550512759    0.5932040258 |    -0.0550512756    0.5932040006 | 
                  Finite temp. Fermi level   |      Finite temp. Fermi level  
     501 |    -0.0523529923    0.4116810566 |    -0.0523529928    0.4116810876 | 
     502 |    -0.0522702892    0.4062414253 |    -0.0522702888    0.4062414003 | 
     503 |    -0.0511359643    0.3344350670 |    -0.0511359647    0.3344350956 | 
     504 |    -0.0480318891    0.1775751971 |    -0.0480318887    0.1775751822 | 
     505 |    -0.0462246743    0.1166405234 |    -0.0462246739    0.1166405124 | 
                          ------                             ------
     719 |     0.9943590162    0.0000000000 |     0.9943590164    0.0000000000 | 

                            |  Abs_value |  Threshold | Converged
     Delta_Free_energy/atom |   2.70E-04 |   1.00E-06 |        No
     Delta_Energy/atom      |   2.54E-04 |   1.00E-04 |        No
     Delta_Entropy/atom     |   1.61E-05 |   1.00E-04 |       Yes
     Commutator             |   4.70E-04 |   1.00E-05 |        No
     Delta_Fermi_level      |   2.17E-03 |   1.00E-03 |        No

  Line search of the free energy minimum:
  Step_type        Step             Free_energy   Predicted_free_energy
.   Initial    0.000000    -7146.32100021471342

Performing  Pulay mixing of Hamiltonian with coefficients:
                        Spin 1               Spin 2
               -2.331039037179      -2.331039044582
                1.167294263802       1.167294266705
                2.163744773377       2.163744777877
Lambda-->       0.332075433860       0.332075432645     ... done

.    Trial1    0.088034    -7146.31478414151115

Performing  Pulay mixing of Hamiltonian with coefficients:
                        Spin 1               Spin 2
               -2.331039037179      -2.331039044582
                1.167294263802       1.167294266705
                2.163744773377       2.163744777877
Lambda-->       0.332075433860       0.332075432645     ... done

.    Trial2    0.033626    -7146.35734913121360

Performing  Pulay mixing of Hamiltonian with coefficients:
                        Spin 1               Spin 2
               -2.331039037179      -2.331039044582
                1.167294263802       1.167294266705
                2.163744773377       2.163744777877
Lambda-->       0.332075433860       0.332075432645     ... done

. Quadratic    0.042349    -7146.35511519451302    -7146.35895964230349

Performing  Pulay mixing of Hamiltonian with coefficients:
                        Spin 1               Spin 2
               -2.331039037179      -2.331039044582
                1.167294263802       1.167294266705
                2.163744773377       2.163744777877
Lambda-->       0.332075433860       0.332075432645     ... done

.     Cubic    0.032720    -7146.35748184639033    -7146.35737074356803

--------------------------------------------------------------------------------
  Iter                              Commutator    Free_energy(A=E-TS)     DeltaA
#    4                          0.000253884484   -7146.35748184639033  -3.65E-02

Step                       =       0.032719542312
Energy (E)                 =   -7146.234176483029
Entropy (-TS)              =      -0.123305363369
Free energy (A=E-TS)       =   -7146.357481846390
Est. 0K Energy 0.5*(E+A)   =   -7146.295829164710
Residual Non-orthogonality =       0.000000000000
Residual N_electrons       =      -0.000000000008

Spin          Integrated_Ne            Fermi_level     Delta_Fermi_level
   1       496.999999879878        -0.047447206217              6.22E-03
   2       497.000000120284        -0.047447206217              6.22E-03

                           Spin 1           |                 Spin 2           |
     Orb |    H-eigenvalues     Occupancies |    H-eigenvalues     Occupancies |
       1 |    -3.1657586672    1.0000000000 |    -3.1657586672    1.0000000000 | 
                          ------                             ------
     496 |    -0.0502907508    0.6843368933 |    -0.0502907507    0.6843368866 | 
     497 |    -0.0502507892    0.6819831553 |    -0.0502507899    0.6819831972 | 
                                                   - Gap at zero temperature -
     498 |    -0.0487385204    0.5869540332 |    -0.0487385203    0.5869540259 | 
                - Gap at zero temperature -
     499 |    -0.0485654067    0.5754886053 |    -0.0485654075    0.5754886527 | 
     500 |    -0.0485477046    0.5743113719 |    -0.0485477054    0.5743114193 | 
                  Finite temp. Fermi level   |      Finite temp. Fermi level  
     501 |    -0.0459271468    0.3980413342 |    -0.0459271467    0.3980413274 | 
     502 |    -0.0458690734    0.3942611007 |    -0.0458690733    0.3942610939 | 
     503 |    -0.0446461893    0.3181683064 |    -0.0446461900    0.3181683490 | 
     504 |    -0.0414716096    0.1643712017 |    -0.0414716103    0.1643712289 | 
     505 |    -0.0406167430    0.1348569462 |    -0.0406167430    0.1348569468 | 
                          ------                             ------
     719 |     0.9907924800    0.0000000000 |     0.9907924801    0.0000000000 | 

                            |  Abs_value |  Threshold | Converged
     Delta_Free_energy/atom |   6.51E-04 |   1.00E-06 |        No
     Delta_Energy/atom      |   5.98E-04 |   1.00E-04 |        No
     Delta_Entropy/atom     |   5.31E-05 |   1.00E-04 |       Yes
     Commutator             |   2.54E-04 |   1.00E-05 |        No
     Delta_Fermi_level      |   6.22E-03 |   1.00E-03 |        No

  Line search of the free energy minimum:
  Step_type        Step             Free_energy   Predicted_free_energy
.   Initial    0.000000    -7146.35748184639033

Performing  Pulay mixing of Hamiltonian with coefficients:
                        Spin 1               Spin 2
               -0.830670507755      -0.830670510915
                0.252474663627       0.252474666333
                0.776723370651       0.776723373522
                0.801472473477       0.801472471061
Lambda-->       0.087377713489       0.087377713014     ... done

.    Trial1    0.032720    -7146.36194535371669

Performing  Pulay mixing of Hamiltonian with coefficients:
                        Spin 1               Spin 2
               -0.830670507755      -0.830670510915
                0.252474663627       0.252474666333
                0.776723370651       0.776723373522
                0.801472473477       0.801472471061
Lambda-->       0.087377713489       0.087377713014     ... done

.    Trial2    0.402188    -7146.06716547058386

Performing  Pulay mixing of Hamiltonian with coefficients:
                        Spin 1               Spin 2
               -0.830670507755      -0.830670510915
                0.252474663627       0.252474666333
                0.776723370651       0.776723373522
                0.801472473477       0.801472471061
Lambda-->       0.087377713489       0.087377713014     ... done

. Quadratic    0.045723    -7146.36139425790407    -7146.36233811624334

Performing  Pulay mixing of Hamiltonian with coefficients:
                        Spin 1               Spin 2
               -0.830670507755      -0.830670510915
                0.252474663627       0.252474666333
                0.776723370651       0.776723373522
                0.801472473477       0.801472471061
Lambda-->       0.087377713489       0.087377713014     ... done

.     Cubic    0.033580    -7146.36193113001173    -7146.36194818092827

Performing  Pulay mixing of Hamiltonian with coefficients:
                        Spin 1               Spin 2
               -0.830670507755      -0.830670510915
                0.252474663627       0.252474666333
                0.776723370651       0.776723373522
                0.801472473477       0.801472471061
Lambda-->       0.087377713489       0.087377713014     ... done

.   Quartic    0.276191    -7146.23241037991738    -7146.45855492942701

Performing  Pulay mixing of Hamiltonian with coefficients:
                        Spin 1               Spin 2
               -0.830670507755      -0.830670510915
                0.252474663627       0.252474666333
                0.776723370651       0.776723373522
                0.801472473477       0.801472471061
Lambda-->       0.087377713489       0.087377713014     ... done

.  NoMinFnd    0.032720    -7146.36194535369305

--------------------------------------------------------------------------------
  Iter                              Commutator    Free_energy(A=E-TS)     DeltaA
#    5                          0.000203903736   -7146.36194535369305  -4.46E-03

Step                       =       0.032719542312
Energy (E)                 =   -7146.237891539657
Entropy (-TS)              =      -0.124053814051
Free energy (A=E-TS)       =   -7146.361945353693
Est. 0K Energy 0.5*(E+A)   =   -7146.299918446675
Residual Non-orthogonality =       0.000000000000
Residual N_electrons       =      -0.000000000014

Spin          Integrated_Ne            Fermi_level     Delta_Fermi_level
   1       496.999999966379        -0.046240125052              1.21E-03
   2       497.000000033929        -0.046240125052              1.21E-03

                           Spin 1           |                 Spin 2           |
     Orb |    H-eigenvalues     Occupancies |    H-eigenvalues     Occupancies |
       1 |    -3.1623042529    1.0000000000 |    -3.1623042524    1.0000000000 | 
                          ------                             ------
     496 |    -0.0490348253    0.6814586903 |    -0.0490348254    0.6814586933 | 
     497 |    -0.0490239888    0.6808182465 |    -0.0490239889    0.6808182496 | 
                - Gap at zero temperature -
     498 |    -0.0474792253    0.5835051955 |    -0.0474792254    0.5835051992 | 
                                                   - Gap at zero temperature -
     499 |    -0.0472850494    0.5706101371 |    -0.0472850494    0.5706101409 | 
     500 |    -0.0472770805    0.5700787564 |    -0.0472770806    0.5700787602 | 
                  Finite temp. Fermi level   |      Finite temp. Fermi level  
     501 |    -0.0446675621    0.3946231239 |    -0.0446675621    0.3946231281 | 
     502 |    -0.0446442800    0.3931106320 |    -0.0446442801    0.3931106362 | 
     503 |    -0.0433543121    0.3131837459 |    -0.0433543121    0.3131837499 | 
     504 |    -0.0402321325    0.1631639483 |    -0.0402321325    0.1631639511 | 
     505 |    -0.0395530614    0.1394748005 |    -0.0395530617    0.1394748109 | 
                          ------                             ------
     719 |     0.9894573663    0.0000000000 |     0.9894573659    0.0000000000 | 

                            |  Abs_value |  Threshold | Converged
     Delta_Free_energy/atom |   7.97E-05 |   1.00E-06 |        No
     Delta_Energy/atom      |   6.63E-05 |   1.00E-04 |       Yes
     Delta_Entropy/atom     |   1.34E-05 |   1.00E-04 |       Yes
     Commutator             |   2.04E-04 |   1.00E-05 |        No
     Delta_Fermi_level      |   1.21E-03 |   1.00E-03 |        No

  Line search of the free energy minimum:
  Step_type        Step             Free_energy   Predicted_free_energy
.   Initial    0.000000    -7146.36194535369305

Performing  Pulay mixing of Hamiltonian with coefficients:
                        Spin 1               Spin 2
               -0.227503010969      -0.227503015348
                0.064138302744       0.064138305155
                0.225168256364       0.225168260382
                0.358780235955       0.358780236711
                0.579416215907       0.579416213100
Lambda-->       0.062402121476       0.062402121415     ... done

.    Trial1    0.032720    -7146.36246210778063

Performing  Pulay mixing of Hamiltonian with coefficients:
                        Spin 1               Spin 2
               -0.227503010969      -0.227503015348
                0.064138302744       0.064138305155
                0.225168256364       0.225168260382
                0.358780235955       0.358780236711
                0.579416215907       0.579416213100
Lambda-->       0.062402121476       0.062402121415     ... done

.    Trial2    0.402188    -7146.35520042481585

Performing  Pulay mixing of Hamiltonian with coefficients:
                        Spin 1               Spin 2
               -0.227503010969      -0.227503015348
                0.064138302744       0.064138305155
                0.225168256364       0.225168260382
                0.358780235955       0.358780236711
                0.579416215907       0.579416213100
Lambda-->       0.062402121476       0.062402121415     ... done

. Quadratic    0.105955    -7146.36361423871131    -7146.36293482966903

--------------------------------------------------------------------------------
  Iter                              Commutator    Free_energy(A=E-TS)     DeltaA
#    6                          0.000183931981   -7146.36361423871131  -1.67E-03

Step                       =       0.105955155431
Energy (E)                 =   -7146.239591498642
Entropy (-TS)              =      -0.124022740053
Free energy (A=E-TS)       =   -7146.363614238711
Est. 0K Energy 0.5*(E+A)   =   -7146.301602868676
Residual Non-orthogonality =       0.000000000000
Residual N_electrons       =       0.000000000016

Spin          Integrated_Ne            Fermi_level     Delta_Fermi_level
   1       496.999999966274        -0.046637285069             -3.97E-04
   2       497.000000033383        -0.046637285069             -3.97E-04

                           Spin 1           |                 Spin 2           |
     Orb |    H-eigenvalues     Occupancies |    H-eigenvalues     Occupancies |
       1 |    -3.1619402423    1.0000000000 |    -3.1619402423    1.0000000000 | 
                          ------                             ------
     496 |    -0.0493882535    0.6788699359 |    -0.0493882540    0.6788699657 | 
     497 |    -0.0493743941    0.6780472013 |    -0.0493743938    0.6780471819 | 
                                                   - Gap at zero temperature -
     498 |    -0.0478948268    0.5847242448 |    -0.0478948265    0.5847242236 | 
                - Gap at zero temperature -
     499 |    -0.0476807423    0.5705123182 |    -0.0476807428    0.5705123521 | 
     500 |    -0.0476711342    0.5698715716 |    -0.0476711347    0.5698716055 | 
                  Finite temp. Fermi level   |      Finite temp. Fermi level  
     501 |    -0.0450375313    0.3928569037 |    -0.0450375318    0.3928569373 | 
     502 |    -0.0450206412    0.3917611916 |    -0.0450206409    0.3917611713 | 
     503 |    -0.0436929906    0.3097709200 |    -0.0436929903    0.3097709021 | 
     504 |    -0.0406101494    0.1624539321 |    -0.0406101499    0.1624539518 | 
     505 |    -0.0399758510    0.1403139643 |    -0.0399758504    0.1403139437 | 
                          ------                             ------
     719 |     0.9872978037    0.0000000000 |     0.9872978036    0.0000000000 | 

                            |  Abs_value |  Threshold | Converged
     Delta_Free_energy/atom |   2.98E-05 |   1.00E-06 |        No
     Delta_Energy/atom      |   3.04E-05 |   1.00E-04 |       Yes
     Delta_Entropy/atom     |   5.55E-07 |   1.00E-04 |       Yes
     Commutator             |   1.84E-04 |   1.00E-05 |        No
     Delta_Fermi_level      |   3.97E-04 |   1.00E-03 |       Yes

  Line search of the free energy minimum:
  Step_type        Step             Free_energy   Predicted_free_energy
.   Initial    0.000000    -7146.36361423871131

Performing  Pulay mixing of Hamiltonian with coefficients:
                        Spin 1               Spin 2
               -2.876277837934      -2.876277847352
                1.515032680002       1.515032681689
                2.353487918647       2.353487925836
               -0.954249600142      -0.954249598294
               -3.136043093508      -3.136043099672
                4.098049932935       4.098049937792
Lambda-->       0.028998670755       0.028998670721     ... done

.    Trial1    0.105955    -7146.36607978082520

Performing  Pulay mixing of Hamiltonian with coefficients:
                        Spin 1               Spin 2
               -2.876277837934      -2.876277847352
                1.515032680002       1.515032681689
                2.353487918647       2.353487925836
               -0.954249600142      -0.954249598294
               -3.136043093508      -3.136043099672
                4.098049932935       4.098049937792
Lambda-->       0.028998670755       0.028998670721     ... done

.    Trial2    0.447450    -7146.29117478990338

Performing  Pulay mixing of Hamiltonian with coefficients:
                        Spin 1               Spin 2
               -2.876277837934      -2.876277847352
                1.515032680002       1.515032681690
                2.353487918647       2.353487925836
               -0.954249600142      -0.954249598294
               -3.136043093508      -3.136043099672
                4.098049932935       4.098049937792
Lambda-->       0.028998670755       0.028998670721     ... done

. Quadratic    0.074436    -7146.36750879195188    -7146.36661846399693

--------------------------------------------------------------------------------
  Iter                              Commutator    Free_energy(A=E-TS)     DeltaA
#    7                          0.000099842534   -7146.36750879195188  -3.89E-03

Step                       =       0.074435545663
Energy (E)                 =   -7146.242518358541
Entropy (-TS)              =      -0.124990433455
Free energy (A=E-TS)       =   -7146.367508791952
Est. 0K Energy 0.5*(E+A)   =   -7146.305013575246
Residual Non-orthogonality =       0.000000000000
Residual N_electrons       =      -0.000000000044

Spin          Integrated_Ne            Fermi_level     Delta_Fermi_level
   1       496.999999964817        -0.047151629126             -5.14E-04
   2       497.000000036125        -0.047151629126             -5.14E-04

                           Spin 1           |                 Spin 2           |
     Orb |    H-eigenvalues     Occupancies |    H-eigenvalues     Occupancies |
       1 |    -3.1578121967    1.0000000000 |    -3.1578121965    1.0000000000 | 
                          ------                             ------
     496 |    -0.0498396520    0.6751244407 |    -0.0498396518    0.6751244274 | 
     497 |    -0.0498004889    0.6727826961 |    -0.0498004887    0.6727826826 | 
                                                   - Gap at zero temperature -
     498 |    -0.0483035523    0.5777288685 |    -0.0483035521    0.5777288541 | 
                - Gap at zero temperature -
     499 |    -0.0481794339    0.5694683642 |    -0.0481794337    0.5694683497 | 
     500 |    -0.0481624586    0.5683354817 |    -0.0481624584    0.5683354672 | 
                  Finite temp. Fermi level   |      Finite temp. Fermi level  
     501 |    -0.0455304303    0.3914658840 |    -0.0455304301    0.3914658707 | 
     502 |    -0.0455218564    0.3909102340 |    -0.0455218570    0.3909102734 | 
     503 |    -0.0441866570    0.3085691415 |    -0.0441866568    0.3085691298 | 
     504 |    -0.0411902077    0.1649017023 |    -0.0411902075    0.1649016953 | 
     505 |    -0.0406334032    0.1450808819 |    -0.0406334034    0.1450808892 | 
                          ------                             ------
     719 |     0.9785075426    0.0000000000 |     0.9785075424    0.0000000000 | 

                            |  Abs_value |  Threshold | Converged
     Delta_Free_energy/atom |   6.95E-05 |   1.00E-06 |        No
     Delta_Energy/atom      |   5.23E-05 |   1.00E-04 |       Yes
     Delta_Entropy/atom     |   1.73E-05 |   1.00E-04 |       Yes
     Commutator             |   9.98E-05 |   1.00E-05 |        No
     Delta_Fermi_level      |   5.14E-04 |   1.00E-03 |       Yes

  Line search of the free energy minimum:
  Step_type        Step             Free_energy   Predicted_free_energy
.   Initial    0.000000    -7146.36750879195188

Performing  Pulay mixing of Hamiltonian with coefficients:
                        Spin 1               Spin 2
               -2.389490970351      -2.389490979822
                1.256952376501       1.256952378578
                1.994367115420       1.994367122763
               -0.848079763310      -0.848079761348
               -2.966327713769      -2.966327720127
                3.085495298443       3.085495305173
                0.867083657065       0.867083654783
Lambda-->       0.009172676353       0.009172676370     ... done

.    Trial1    0.074436    -7146.36864882499231

Performing  Pulay mixing of Hamiltonian with coefficients:
                        Spin 1               Spin 2
               -2.389490970351      -2.389490979822
                1.256952376501       1.256952378578
                1.994367115420       1.994367122763
               -0.848079763310      -0.848079761348
               -2.966327713769      -2.966327720127
                3.085495298443       3.085495305173
                0.867083657065       0.867083654783
Lambda-->       0.009172676353       0.009172676370     ... done

.    Trial2    0.427970    -7146.34815982968667

Performing  Pulay mixing of Hamiltonian with coefficients:
                        Spin 1               Spin 2
               -2.389490970351      -2.389490979822
                1.256952376501       1.256952378578
                1.994367115420       1.994367122764
               -0.848079763310      -0.848079761348
               -2.966327713769      -2.966327720127
                3.085495298443       3.085495305173
                0.867083657065       0.867083654783
Lambda-->       0.009172676353       0.009172676370     ... done

. Quadratic    0.081947    -7146.36858657031280    -7146.36865848460002

Performing  Pulay mixing of Hamiltonian with coefficients:
                        Spin 1               Spin 2
               -2.389490970351      -2.389490979822
                1.256952376501       1.256952378578
                1.994367115420       1.994367122764
               -0.848079763310      -0.848079761348
               -2.966327713769      -2.966327720127
                3.085495298443       3.085495305173
                0.867083657065       0.867083654783
Lambda-->       0.009172676353       0.009172676370     ... done

.     Cubic    0.062802    -7146.36871319557486    -7146.36868581412182

--------------------------------------------------------------------------------
  Iter                              Commutator    Free_energy(A=E-TS)     DeltaA
#    8                          0.000047598012   -7146.36871319557486  -1.20E-03

Step                       =       0.062801782361
Energy (E)                 =   -7146.243229625802
Entropy (-TS)              =      -0.125483569760
Free energy (A=E-TS)       =   -7146.368713195575
Est. 0K Energy 0.5*(E+A)   =   -7146.305971410688
Residual Non-orthogonality =       0.000000000000
Residual N_electrons       =       0.000000000013

Spin          Integrated_Ne            Fermi_level     Delta_Fermi_level
   1       497.000000019910        -0.047817937539             -6.66E-04
   2       496.999999979818        -0.047817937539             -6.66E-04

                           Spin 1           |                 Spin 2           |
     Orb |    H-eigenvalues     Occupancies |    H-eigenvalues     Occupancies |
       1 |    -3.1555599159    1.0000000000 |    -3.1555599157    1.0000000000 | 
                          ------                             ------
     496 |    -0.0504627674    0.6725412388 |    -0.0504627675    0.6725412392 | 
     497 |    -0.0504426146    0.6713323758 |    -0.0504426146    0.6713323762 | 
                - Gap at zero temperature -
     498 |    -0.0489734196    0.5779651074 |    -0.0489734197    0.5779651085 | 
                                                   - Gap at zero temperature -
     499 |    -0.0487626488    0.5639162235 |    -0.0487626488    0.5639162248 | 
     500 |    -0.0487539197    0.5633320066 |    -0.0487539197    0.5633320079 | 
                  Finite temp. Fermi level   |      Finite temp. Fermi level  
     501 |    -0.0461799206    0.3903762165 |    -0.0461799207    0.3903762190 | 
     502 |    -0.0461640807    0.3893509243 |    -0.0461640807    0.3893509269 | 
     503 |    -0.0448118478    0.3061870970 |    -0.0448118479    0.3061870999 | 
     504 |    -0.0418996604    0.1665248123 |    -0.0418996605    0.1665248150 | 
     505 |    -0.0414230324    0.1492928844 |    -0.0414230320    0.1492928686 | 
                          ------                             ------
     719 |     0.9722041458    0.0000000000 |     0.9722041454    0.0000000000 | 

                            |  Abs_value |  Threshold | Converged
     Delta_Free_energy/atom |   2.15E-05 |   1.00E-06 |        No
     Delta_Energy/atom      |   1.27E-05 |   1.00E-04 |       Yes
     Delta_Entropy/atom     |   8.81E-06 |   1.00E-04 |       Yes
     Commutator             |   4.76E-05 |   1.00E-05 |        No
     Delta_Fermi_level      |   6.66E-04 |   1.00E-03 |       Yes

  Line search of the free energy minimum:
  Step_type        Step             Free_energy   Predicted_free_energy
.   Initial    0.000000    -7146.36871319557486

Performing  Pulay mixing of Hamiltonian with coefficients:
                        Spin 1               Spin 2
               -0.945601003416      -0.945600998957
                0.495669452090       0.495669448448
                0.828778119625       0.828778115718
               -0.297975649133      -0.297975644580
               -1.255456287005      -1.255456278468
                1.013283543704       1.013283533491
                0.549140509256       0.549140506058
                0.612161314879       0.612161318289
Lambda-->       0.005542419052       0.005542419047     ... done

.    Trial1    0.062802    -7146.36869546516391

Performing  Pulay mixing of Hamiltonian with coefficients:
                        Spin 1               Spin 2
               -0.945601003416      -0.945600998956
                0.495669452090       0.495669448448
                0.828778119624       0.828778115718
               -0.297975649133      -0.297975644580
               -1.255456287005      -1.255456278467
                1.013283543704       1.013283533491
                0.549140509256       0.549140506058
                0.612161314879       0.612161318289
Lambda-->       0.005542419052       0.005542419047     ... done

.    Trial2    0.023988    -7146.36877467949853

Performing  Pulay mixing of Hamiltonian with coefficients:
                        Spin 1               Spin 2
               -0.945601003416      -0.945600998956
                0.495669452090       0.495669448448
                0.828778119625       0.828778115718
               -0.297975649133      -0.297975644580
               -1.255456287005      -1.255456278467
                1.013283543704       1.013283533491
                0.549140509256       0.549140506058
                0.612161314879       0.612161318289
Lambda-->       0.005542419052       0.005542419047     ... done

. Quadratic    0.029475    -7146.36878822189556    -7146.36877688680488

--------------------------------------------------------------------------------
  Iter                              Commutator    Free_energy(A=E-TS)     DeltaA
#    9                          0.000039445470   -7146.36878822189556  -7.50E-05

Step                       =       0.029475340870
Energy (E)                 =   -7146.243321135256
Entropy (-TS)              =      -0.125467086645
Free energy (A=E-TS)       =   -7146.368788221896
Est. 0K Energy 0.5*(E+A)   =   -7146.306054678576
Residual Non-orthogonality =       0.000000000000
Residual N_electrons       =      -0.000000000006

Spin          Integrated_Ne            Fermi_level     Delta_Fermi_level
   1       497.000000007542        -0.048254452042             -4.37E-04
   2       496.999999992573        -0.048254452042             -4.37E-04

                           Spin 1           |                 Spin 2           |
     Orb |    H-eigenvalues     Occupancies |    H-eigenvalues     Occupancies |
       1 |    -3.1555054877    1.0000000000 |    -3.1555054871    1.0000000000 | 
                          ------                             ------
     496 |    -0.0508882549    0.6718800688 |    -0.0508882556    0.6718801070 | 
     497 |    -0.0508654187    0.6705086658 |    -0.0508654186    0.6705086559 | 
                                                   - Gap at zero temperature -
     498 |    -0.0494066154    0.5777448084 |    -0.0494066152    0.5777447982 | 
                - Gap at zero temperature -
     499 |    -0.0492082484    0.5645240792 |    -0.0492082483    0.5645240690 | 
     500 |    -0.0491977944    0.5638246143 |    -0.0491977942    0.5638246042 | 
                  Finite temp. Fermi level   |      Finite temp. Fermi level  
     501 |    -0.0466225205    0.3907703691 |    -0.0466225204    0.3907703606 | 
     502 |    -0.0465965443    0.3890888754 |    -0.0465965442    0.3890888669 | 
     503 |    -0.0452656825    0.3071892481 |    -0.0452656824    0.3071892410 | 
     504 |    -0.0423320146    0.1663677433 |    -0.0423320145    0.1663677395 | 
     505 |    -0.0418579722    0.1492384706 |    -0.0418579724    0.1492384772 | 
                          ------                             ------
     719 |     0.9705182183    0.0000000000 |     0.9705182183    0.0000000000 | 

                            |  Abs_value |  Threshold | Converged
     Delta_Free_energy/atom |   1.34E-06 |   1.00E-06 |        No
     Delta_Energy/atom      |   1.63E-06 |   1.00E-04 |       Yes
     Delta_Entropy/atom     |   2.94E-07 |   1.00E-04 |       Yes
     Commutator             |   3.94E-05 |   1.00E-05 |        No
     Delta_Fermi_level      |   4.37E-04 |   1.00E-03 |       Yes

  Line search of the free energy minimum:
  Step_type        Step             Free_energy   Predicted_free_energy
.   Initial    0.000000    -7146.36878822189556

Performing  Pulay mixing of Hamiltonian with coefficients:
                        Spin 1               Spin 2
                1.437735399056       1.437735374160
               -0.759760283459      -0.759760268883
               -1.155843531271      -1.155843510645
                0.568667096706       0.568667085796
                1.736077467008       1.736077434362
               -2.061092685293      -2.061092650108
               -0.408724511234      -0.408724503450
                0.318590753571       0.318590755900
                1.324350294915       1.324350282867
Lambda-->       0.002421579894       0.002421579891     ... done

.    Trial1    0.029475    -7146.36882837099347

Performing  Pulay mixing of Hamiltonian with coefficients:
                        Spin 1               Spin 2
                1.437735399056       1.437735374160
               -0.759760283459      -0.759760268883
               -1.155843531271      -1.155843510645
                0.568667096706       0.568667085796
                1.736077467008       1.736077434362
               -2.061092685293      -2.061092650108
               -0.408724511234      -0.408724503450
                0.318590753571       0.318590755900
                1.324350294915       1.324350282867
Lambda-->       0.002421579894       0.002421579891     ... done

.    Trial2    0.400183    -7146.36703302828755

Performing  Pulay mixing of Hamiltonian with coefficients:
                        Spin 1               Spin 2
                1.437735399056       1.437735374160
               -0.759760283459      -0.759760268883
               -1.155843531271      -1.155843510645
                0.568667096706       0.568667085797
                1.736077467008       1.736077434362
               -2.061092685293      -2.061092650109
               -0.408724511234      -0.408724503450
                0.318590753571       0.318590755900
                1.324350294916       1.324350282867
Lambda-->       0.002421579894       0.002421579891     ... done

. Quadratic    0.058661    -7146.36887284605928    -7146.36884157869736

--------------------------------------------------------------------------------
  Iter                              Commutator    Free_energy(A=E-TS)     DeltaA
#   10                          0.000034145281   -7146.36887284605928  -8.46E-05

Step                       =       0.058660829638
Energy (E)                 =   -7146.243498222233
Entropy (-TS)              =      -0.125374623784
Free energy (A=E-TS)       =   -7146.368872846059
Est. 0K Energy 0.5*(E+A)   =   -7146.306185534146
Residual Non-orthogonality =       0.000000000000
Residual N_electrons       =       0.000000000042

Spin          Integrated_Ne            Fermi_level     Delta_Fermi_level
   1       496.999999995679        -0.048893210518             -6.39E-04
   2       497.000000003465        -0.048893210518             -6.39E-04

                           Spin 1           |                 Spin 2           |
     Orb |    H-eigenvalues     Occupancies |    H-eigenvalues     Occupancies |
       1 |    -3.1552918590    1.0000000000 |    -3.1552918592    1.0000000000 | 
                          ------                             ------
     496 |    -0.0515683445    0.6743547136 |    -0.0515683453    0.6743547580 | 
     497 |    -0.0515537852    0.6734840956 |    -0.0515537852    0.6734840918 | 
                                                   - Gap at zero temperature -
     498 |    -0.0500443974    0.5776799868 |    -0.0500443974    0.5776799839 | 
                - Gap at zero temperature -
     499 |    -0.0498357472    0.5637706969 |    -0.0498357471    0.5637706942 | 
     500 |    -0.0498252707    0.5630694624 |    -0.0498252707    0.5630694597 | 
                  Finite temp. Fermi level   |      Finite temp. Fermi level  
     501 |    -0.0472736763    0.3915737942 |    -0.0472736763    0.3915737938 | 
     502 |    -0.0472561150    0.3904358869 |    -0.0472561150    0.3904358866 | 
     503 |    -0.0458560772    0.3043954932 |    -0.0458560773    0.3043954940 | 
     504 |    -0.0429731280    0.1664566367 |    -0.0429731281    0.1664566387 | 
     505 |    -0.0424736791    0.1484437972 |    -0.0424736796    0.1484438137 | 
                          ------                             ------
     719 |     0.9682303130    0.0000000000 |     0.9682303126    0.0000000000 | 

                            |  Abs_value |  Threshold | Converged
     Delta_Free_energy/atom |   1.51E-06 |   1.00E-06 |        No
     Delta_Energy/atom      |   3.16E-06 |   1.00E-04 |       Yes
     Delta_Entropy/atom     |   1.65E-06 |   1.00E-04 |       Yes
     Commutator             |   3.41E-05 |   1.00E-05 |        No
     Delta_Fermi_level      |   6.39E-04 |   1.00E-03 |       Yes
Finished EDFT density kernel iterations (  10)


Writing density kernel to file "Pd_55.dkn" ... done

Writing Hamiltonian to file "Pd_55.ham" ... done


>>> Density kernel optimised for the current NGWF basis:
     ~~~~~~~~~~~~~~~~~~~~~~~~~~~~~~~~~~~~~~~~~~~~~~~~~~~~~~~~~~~
     Total free energy           =  -7.14636887284606E+03  Eh
     [H,K] commutator            =   3.4145E-05
     ~~~~~~~~~~~~~~~~~~~~~~~~~~~~~~~~~~~~~~~~~~~~~~~~~~~~~~~~~~~


################################################################################
########################### NGWF CG iteration  002 #############################
################################################################################
****** Reciprocal space K.E. preconditioning with k_zero =  3.0000 a0^-1 *******

>>> Checking for convergence of NGWFs:   NOT CONVERGED
  ========================================================================
         NGWF RMS gradient =  1.1591E-04 >  2.0000E-06  | above tolerance
  ========================================================================

>>> Improving NGWFs using line search:
============ Calculation of NGWF S^-1 using Hotelling algorithm ================ 
         Iteration  |  Frobenius norm and Maximum abs value    (of I-S*S_n^-1)   
               1       0.26473302E+00     0.82589632E-02
               2       0.12250636E-02     0.28481090E-04
               3       0.98777406E-07     0.23272424E-08
               4       0.34873310E-12     0.28421709E-13
================================================================================
    Initial Ne1:     496.99611588
    Initial Ne2:     496.99611589
      Final Ne1:     497.00000000
      Final Ne2:     497.00000000
============ Calculation of NGWF S^-1 using Hotelling algorithm ================ 
         Iteration  |  Frobenius norm and Maximum abs value    (of I-S*S_n^-1)   
               1       0.46522523E+00     0.14416072E-01
               2       0.33730275E-02     0.81214277E-04
               3       0.71919615E-06     0.17024853E-07
               4       0.36724839E-12     0.35527137E-13
================================================================================
------------------------------- NGWF line search -------------------------------
RMS gradient                =       0.00011590749625
Trial step length           =               0.389747
Gradient along search dir.  =         -0.29607238407
Functional at step 0        =   -7146.36887284605928
Functional at step 1        =   -7146.46327500412644
Functional predicted        =   -7146.52745898075955
Selected quadratic step     =               1.071266
Conjugate gradients coeff.  =               0.242666
--------------------------- NGWF line search finished --------------------------
                                               
Writing NGWFs to file "Pd_55.tightbox_ngwfs"....  done

>>> Optimising kernel for current NGWFs:

--------------------------- Ensemble-DFT optimisation --------------------------
Running ScaLAPACK on   40 processor(s).

--------------------------------------------------------------------------------
  Iter                              Commutator    Free_energy(A=E-TS)     DeltaA
#    0                          0.000145252539   -7146.52761915290193  -1.59E-01

Step                       =       0.381966011250
Energy (E)                 =   -7146.402244529076
Entropy (-TS)              =      -0.125374623784
Free energy (A=E-TS)       =   -7146.527619152902
Est. 0K Energy 0.5*(E+A)   =   -7146.464931840988
Residual Non-orthogonality =       0.000000000000
Residual N_electrons       =       0.000000000042

Spin          Integrated_Ne            Fermi_level     Delta_Fermi_level
   1       496.999999995679        -0.048893210518              9.00E+99
   2       497.000000003465        -0.048893210518              9.00E+99

                           Spin 1           |                 Spin 2           |
     Orb |    H-eigenvalues     Occupancies |    H-eigenvalues     Occupancies |
       1 |    -3.1552918590    1.0000000000 |    -3.1552918592    1.0000000000 | 
                          ------                             ------
     496 |    -0.0515683445    0.6743547136 |    -0.0515683453    0.6743547580 | 
     497 |    -0.0515537852    0.6734840956 |    -0.0515537852    0.6734840918 | 
                 - Gap at zero temperature - |     - Gap at zero temperature -
     498 |    -0.0500443974    0.5776799868 |    -0.0500443974    0.5776799839 | 
     499 |    -0.0498357472    0.5637706969 |    -0.0498357471    0.5637706942 | 
     500 |    -0.0498252707    0.5630694624 |    -0.0498252707    0.5630694597 | 
                  Finite temp. Fermi level   |      Finite temp. Fermi level  
     501 |    -0.0472736763    0.3915737942 |    -0.0472736763    0.3915737938 | 
     502 |    -0.0472561150    0.3904358869 |    -0.0472561150    0.3904358866 | 
     503 |    -0.0458560772    0.3043954932 |    -0.0458560773    0.3043954940 | 
     504 |    -0.0429731280    0.1664566367 |    -0.0429731281    0.1664566387 | 
     505 |    -0.0424736791    0.1484437972 |    -0.0424736796    0.1484438137 | 
                          ------                             ------
     719 |     0.9682303130    0.0000000000 |     0.9682303126    0.0000000000 | 

                            |  Abs_value |  Threshold | Converged
     Delta_Free_energy/atom |   2.83E-03 |   1.00E-06 |        No
     Delta_Energy/atom      |   2.83E-03 |   1.00E-04 |        No
     Delta_Entropy/atom     |     n.a.   |   1.00E-03 |      n.a.
     Commutator             |   1.45E-04 |   1.00E-05 |        No
     Delta_Fermi_level      |     n.a.   |   1.00E-03 |      n.a.

  Line search of the free energy minimum:
  Step_type        Step             Free_energy   Predicted_free_energy
.   Initial    0.000000    -7146.52761915290193

Performing  Pulay mixing of Hamiltonian with coefficients:
                        Spin 1               Spin 2
                1.000000000000       1.000000000000
Lambda-->       0.156900358841       0.156900358244     ... done

.    Trial1    0.381966    -7146.44374927416447

Performing  Pulay mixing of Hamiltonian with coefficients:
                        Spin 1               Spin 2
                1.000000000000       1.000000000000
Lambda-->       0.156900358841       0.156900358244     ... done

.    Trial2    0.145898    -7146.51596925212016

Performing  Pulay mixing of Hamiltonian with coefficients:
                        Spin 1               Spin 2
                1.000000000000       1.000000000000
Lambda-->       0.156900358841       0.156900358244     ... done

. Quadratic    0.005495    -7146.52104623892137    -7146.52763702560242

Performing  Pulay mixing of Hamiltonian with coefficients:
                        Spin 1               Spin 2
                1.000000000000       1.000000000000
Lambda-->       0.156900358841       0.156900358244     ... done

.     Cubic    0.264704    -7146.48997722598597    -7146.57154635003553

Performing  Pulay mixing of Hamiltonian with coefficients:
                        Spin 1               Spin 2
                1.000000000000       1.000000000000
Lambda-->       0.156900358841       0.156900358244     ... done

.   Quartic    0.176994    -7146.51113561427337    -7146.51931720607899

Performing  Pulay mixing of Hamiltonian with coefficients:
                        Spin 1               Spin 2
                1.000000000000       1.000000000000
Lambda-->       0.156900358841       0.156900358244     ... done

.    Trial6    0.000055    -7146.52070549950895

Performing  Pulay mixing of Hamiltonian with coefficients:
                        Spin 1               Spin 2
                1.000000000000       1.000000000000
Lambda-->       0.156900358841       0.156900358244     ... done

.  NoMinFnd    0.005495    -7146.52104623892501

--------------------------------------------------------------------------------
  Iter                              Commutator    Free_energy(A=E-TS)     DeltaA
#    1                          0.000137807185   -7146.52104623892501   6.57E-03

Step                       =       0.005495120382
Energy (E)                 =   -7146.395651291475
Entropy (-TS)              =      -0.125394947465
Free energy (A=E-TS)       =   -7146.521046238925
Est. 0K Energy 0.5*(E+A)   =   -7146.458348765200
Residual Non-orthogonality =       0.000000000000
Residual N_electrons       =      -0.000000000015

Spin          Integrated_Ne            Fermi_level     Delta_Fermi_level
   1       497.000000044676        -0.048817956616              7.53E-05
   2       496.999999955628        -0.048817956616              7.53E-05

                           Spin 1           |                 Spin 2           |
     Orb |    H-eigenvalues     Occupancies |    H-eigenvalues     Occupancies |
       1 |    -3.1547309733    1.0000000000 |    -3.1547309738    1.0000000000 | 
                          ------                             ------
     496 |    -0.0514940276    0.6744107048 |    -0.0514940281    0.6744107330 | 
     497 |    -0.0514796858    0.6735531739 |    -0.0514796855    0.6735531538 | 
                 - Gap at zero temperature - |     - Gap at zero temperature -
     498 |    -0.0499675266    0.5775726395 |    -0.0499675264    0.5775726285 | 
     499 |    -0.0497593234    0.5636924074 |    -0.0497593233    0.5636923980 | 
     500 |    -0.0497490153    0.5630024091 |    -0.0497490151    0.5630023998 | 
                  Finite temp. Fermi level   |      Finite temp. Fermi level  
     501 |    -0.0471959691    0.3914147551 |    -0.0471959692    0.3914147648 | 
     502 |    -0.0471781709    0.3902616762 |    -0.0471781710    0.3902616860 | 
     503 |    -0.0457641785    0.3034373084 |    -0.0457641788    0.3034373263 | 
     504 |    -0.0429025645    0.1666338003 |    -0.0429025643    0.1666337937 | 
     505 |    -0.0424012725    0.1485417666 |    -0.0424012731    0.1485417856 | 
                          ------                             ------
     719 |     0.9651799874    0.0000000000 |     0.9651799866    0.0000000000 | 

                            |  Abs_value |  Threshold | Converged
     Delta_Free_energy/atom |   1.17E-04 |   1.00E-06 |        No
     Delta_Energy/atom      |   1.18E-04 |   1.00E-04 |        No
     Delta_Entropy/atom     |   3.63E-07 |   1.00E-04 |       Yes
     Commutator             |   1.38E-04 |   1.00E-05 |        No
     Delta_Fermi_level      |   7.53E-05 |   1.00E-03 |       Yes

  Line search of the free energy minimum:
  Step_type        Step             Free_energy   Predicted_free_energy
.   Initial    0.000000    -7146.52104623892501

Performing  Pulay mixing of Hamiltonian with coefficients:
                        Spin 1               Spin 2
                1.000000000000       1.000000000000
Lambda-->       0.142432986720       0.142432986632     ... done

.    Trial1    0.005495    -7146.52132191197506

Performing  Pulay mixing of Hamiltonian with coefficients:
                        Spin 1               Spin 2
                1.000000000000       1.000000000000
Lambda-->       0.142432986720       0.142432986632     ... done

.    Trial2    0.385362    -7146.47003463015335

Performing  Pulay mixing of Hamiltonian with coefficients:
                        Spin 1               Spin 2
                1.000000000000       1.000000000000
Lambda-->       0.142432986720       0.142432986632     ... done

. Quadratic    0.054946    -7146.52255215589230    -7146.52249702881636

--------------------------------------------------------------------------------
  Iter                              Commutator    Free_energy(A=E-TS)     DeltaA
#    2                          0.000110506331   -7146.52255215589230  -1.51E-03

Step                       =       0.054946370570
Energy (E)                 =   -7146.396977361630
Entropy (-TS)              =      -0.125574794233
Free energy (A=E-TS)       =   -7146.522552155892
Est. 0K Energy 0.5*(E+A)   =   -7146.459764758762
Residual Non-orthogonality =       0.000000000000
Residual N_electrons       =       0.000000000030

Spin          Integrated_Ne            Fermi_level     Delta_Fermi_level
   1       497.000000021300        -0.048128031176              6.90E-04
   2       496.999999978079        -0.048128031176              6.90E-04

                           Spin 1           |                 Spin 2           |
     Orb |    H-eigenvalues     Occupancies |    H-eigenvalues     Occupancies |
       1 |    -3.1538348778    1.0000000000 |    -3.1538348777    1.0000000000 | 
                          ------                             ------
     496 |    -0.0508115326    0.6748545253 |    -0.0508115330    0.6748545497 | 
     497 |    -0.0507978044    0.6740342912 |    -0.0507978040    0.6740342677 | 
                 - Gap at zero temperature - |     - Gap at zero temperature -
     498 |    -0.0492564934    0.5761706409 |    -0.0492564933    0.5761706338 | 
     499 |    -0.0490537754    0.5626465804 |    -0.0490537752    0.5626465688 | 
     500 |    -0.0490446020    0.5620322253 |    -0.0490446018    0.5620322134 | 
                  Finite temp. Fermi level   |      Finite temp. Fermi level  
     501 |    -0.0464830411    0.3899247341 |    -0.0464830408    0.3899247192 | 
     502 |    -0.0464633558    0.3886512225 |    -0.0464633564    0.3886512588 | 
     503 |    -0.0449263108    0.2949962906 |    -0.0449263108    0.2949962935 | 
     504 |    -0.0422662087    0.1686679363 |    -0.0422662086    0.1686679350 | 
     505 |    -0.0417411975    0.1495720485 |    -0.0417411984    0.1495720792 | 
                          ------                             ------
     719 |     0.9639447075    0.0000000000 |     0.9639447072    0.0000000000 | 

                            |  Abs_value |  Threshold | Converged
     Delta_Free_energy/atom |   2.69E-05 |   1.00E-06 |        No
     Delta_Energy/atom      |   2.37E-05 |   1.00E-04 |       Yes
     Delta_Entropy/atom     |   3.21E-06 |   1.00E-04 |       Yes
     Commutator             |   1.11E-04 |   1.00E-05 |        No
     Delta_Fermi_level      |   6.90E-04 |   1.00E-03 |       Yes

  Line search of the free energy minimum:
  Step_type        Step             Free_energy   Predicted_free_energy
.   Initial    0.000000    -7146.52255215589230

Performing  Pulay mixing of Hamiltonian with coefficients:
                        Spin 1               Spin 2
               -0.151410416066      -0.151410414743
                1.151410416066       1.151410414743
Lambda-->       0.074548883781       0.074548883719     ... done

.    Trial1    0.054946    -7146.52325584502159

Performing  Pulay mixing of Hamiltonian with coefficients:
                        Spin 1               Spin 2
               -0.151410416066      -0.151410414743
                1.151410416066       1.151410414743
Lambda-->       0.074548883781       0.074548883719     ... done

.    Trial2    0.415925    -7146.44873830819688

Performing  Pulay mixing of Hamiltonian with coefficients:
                        Spin 1               Spin 2
               -0.151410416066      -0.151410414743
                1.151410416066       1.151410414743
Lambda-->       0.074548883781       0.074548883719     ... done

. Quadratic    0.039621    -7146.52337999865813    -7146.52337964144226

--------------------------------------------------------------------------------
  Iter                              Commutator    Free_energy(A=E-TS)     DeltaA
#    3                          0.000098416706   -7146.52337999865813  -8.28E-04

Step                       =       0.039621298170
Energy (E)                 =   -7146.397556276810
Entropy (-TS)              =      -0.125823721850
Free energy (A=E-TS)       =   -7146.523379998658
Est. 0K Energy 0.5*(E+A)   =   -7146.460468137734
Residual Non-orthogonality =       0.000000000000
Residual N_electrons       =      -0.000000000002

Spin          Integrated_Ne            Fermi_level     Delta_Fermi_level
   1       496.999999993980        -0.047799995233              3.28E-04
   2       497.000000006069        -0.047799995233              3.28E-04

                           Spin 1           |                 Spin 2           |
     Orb |    H-eigenvalues     Occupancies |    H-eigenvalues     Occupancies |
       1 |    -3.1534299277    1.0000000000 |    -3.1534299276    1.0000000000 | 
                          ------                             ------
     496 |    -0.0504905744    0.6752769925 |    -0.0504905752    0.6752770382 | 
     497 |    -0.0504746439    0.6743257132 |    -0.0504746439    0.6743257105 | 
                 - Gap at zero temperature - |     - Gap at zero temperature -
     498 |    -0.0489105746    0.5749818827 |    -0.0489105746    0.5749818835 | 
     499 |    -0.0487016424    0.5610323552 |    -0.0487016424    0.5610323564 | 
     500 |    -0.0486909148    0.5603133134 |    -0.0486909148    0.5603133147 | 
                  Finite temp. Fermi level   |      Finite temp. Fermi level  
     501 |    -0.0461613633    0.3903363895 |    -0.0461613634    0.3903363966 | 
     502 |    -0.0461445834    0.3892503237 |    -0.0461445835    0.3892503308 | 
     503 |    -0.0446292052    0.2967497466 |    -0.0446292053    0.2967497559 | 
     504 |    -0.0419721336    0.1699677158 |    -0.0419721339    0.1699677257 | 
     505 |    -0.0414559449    0.1510589673 |    -0.0414559453    0.1510589831 | 
                          ------                             ------
     719 |     0.9623019198    0.0000000000 |     0.9623019197    0.0000000000 | 

                            |  Abs_value |  Threshold | Converged
     Delta_Free_energy/atom |   1.48E-05 |   1.00E-06 |        No
     Delta_Energy/atom      |   1.03E-05 |   1.00E-04 |       Yes
     Delta_Entropy/atom     |   4.45E-06 |   1.00E-04 |       Yes
     Commutator             |   9.84E-05 |   1.00E-05 |        No
     Delta_Fermi_level      |   3.28E-04 |   1.00E-03 |       Yes

  Line search of the free energy minimum:
  Step_type        Step             Free_energy   Predicted_free_energy
.   Initial    0.000000    -7146.52337999865813

Performing  Pulay mixing of Hamiltonian with coefficients:
                        Spin 1               Spin 2
               -0.678011137544      -0.678011132680
                0.246328370247       0.246328365289
                1.431682767297       1.431682767391
Lambda-->       0.054479990215       0.054479990077     ... done

.    Trial1    0.039621    -7146.52430610530610

Performing  Pulay mixing of Hamiltonian with coefficients:
                        Spin 1               Spin 2
               -0.678011137544      -0.678011132680
                0.246328370247       0.246328365289
                1.431682767297       1.431682767391
Lambda-->       0.054479990215       0.054479990077     ... done

.    Trial2    0.406453    -7146.41916579822282

Performing  Pulay mixing of Hamiltonian with coefficients:
                        Spin 1               Spin 2
               -0.678011137544      -0.678011132680
                0.246328370247       0.246328365289
                1.431682767297       1.431682767391
Lambda-->       0.054479990215       0.054479990077     ... done

. Quadratic    0.035134    -7146.52438311282367    -7146.52432145992043

--------------------------------------------------------------------------------
  Iter                              Commutator    Free_energy(A=E-TS)     DeltaA
#    4                          0.000081599521   -7146.52438311282367  -1.00E-03

Step                       =       0.035134358227
Energy (E)                 =   -7146.398229974920
Entropy (-TS)              =      -0.126153137886
Free energy (A=E-TS)       =   -7146.524383112824
Est. 0K Energy 0.5*(E+A)   =   -7146.461306543872
Residual Non-orthogonality =       0.000000000000
Residual N_electrons       =       0.000000000017

Spin          Integrated_Ne            Fermi_level     Delta_Fermi_level
   1       496.999999964745        -0.047086463521              7.14E-04
   2       497.000000034884        -0.047086463521              7.14E-04

                           Spin 1           |                 Spin 2           |
     Orb |    H-eigenvalues     Occupancies |    H-eigenvalues     Occupancies |
       1 |    -3.1523715015    1.0000000000 |    -3.1523715021    1.0000000000 | 
                          ------                             ------
     496 |    -0.0497470148    0.6734826943 |    -0.0497470155    0.6734827370 | 
     497 |    -0.0497347166    0.6727463484 |    -0.0497347165    0.6727463435 | 
                 - Gap at zero temperature - |     - Gap at zero temperature -
     498 |    -0.0481385057    0.5710846405 |    -0.0481385057    0.5710846379 | 
     499 |    -0.0479612749    0.5592331506 |    -0.0479612748    0.5592331483 | 
     500 |    -0.0479532466    0.5586945873 |    -0.0479532465    0.5586945849 | 
                  Finite temp. Fermi level   |      Finite temp. Fermi level  
     501 |    -0.0454390924    0.3897706187 |    -0.0454390925    0.3897706208 | 
     502 |    -0.0454181882    0.3884184925 |    -0.0454181882    0.3884184946 | 
     503 |    -0.0439136951    0.2966374096 |    -0.0439136951    0.2966374137 | 
     504 |    -0.0413154898    0.1721628025 |    -0.0413154900    0.1721628080 | 
     505 |    -0.0407965461    0.1529577285 |    -0.0407965472    0.1529577681 | 
                          ------                             ------
     719 |     0.9595761483    0.0000000000 |     0.9595761478    0.0000000000 | 

                            |  Abs_value |  Threshold | Converged
     Delta_Free_energy/atom |   1.79E-05 |   1.00E-06 |        No
     Delta_Energy/atom      |   1.20E-05 |   1.00E-04 |       Yes
     Delta_Entropy/atom     |   5.88E-06 |   1.00E-04 |       Yes
     Commutator             |   8.16E-05 |   1.00E-05 |        No
     Delta_Fermi_level      |   7.14E-04 |   1.00E-03 |       Yes

  Line search of the free energy minimum:
  Step_type        Step             Free_energy   Predicted_free_energy
.   Initial    0.000000    -7146.52438311282367

Performing  Pulay mixing of Hamiltonian with coefficients:
                        Spin 1               Spin 2
               -0.525719121402      -0.525719109592
               -1.196783675144      -1.196783663683
                1.240203425642       1.240203416254
                1.482299370905       1.482299357022
Lambda-->       0.027928515958       0.027928516157     ... done

.    Trial1    0.035134    -7146.52552591427957

Performing  Pulay mixing of Hamiltonian with coefficients:
                        Spin 1               Spin 2
               -0.525719121402      -0.525719109592
               -1.196783675144      -1.196783663683
                1.240203425642       1.240203416254
                1.482299370905       1.482299357022
Lambda-->       0.027928515958       0.027928516157     ... done

.    Trial2    0.403680    -7146.51111647712514

Performing  Pulay mixing of Hamiltonian with coefficients:
                        Spin 1               Spin 2
               -0.525719121402      -0.525719109592
               -1.196783675144      -1.196783663683
                1.240203425642       1.240203416254
                1.482299370905       1.482299357022
Lambda-->       0.027928515958       0.027928516157     ... done

. Quadratic    0.109228    -7146.52503142330897    -7146.52649997617482

Performing  Pulay mixing of Hamiltonian with coefficients:
                        Spin 1               Spin 2
               -0.525719121402      -0.525719109592
               -1.196783675144      -1.196783663683
                1.240203425642       1.240203416254
                1.482299370905       1.482299357022
Lambda-->       0.027928515958       0.027928516157     ... done

.     Cubic    0.060616    -7146.52549063495644    -7146.52575413873001

Performing  Pulay mixing of Hamiltonian with coefficients:
                        Spin 1               Spin 2
               -0.525719121402      -0.525719109592
               -1.196783675144      -1.196783663683
                1.240203425642       1.240203416254
                1.482299370905       1.482299357022
Lambda-->       0.027928515958       0.027928516157     ... done

.   Quartic    0.294065    -7146.51854769249076    -7146.53107595055553

Performing  Pulay mixing of Hamiltonian with coefficients:
                        Spin 1               Spin 2
               -0.525719121402      -0.525719109592
               -1.196783675144      -1.196783663683
                1.240203425642       1.240203416254
                1.482299370905       1.482299357022
Lambda-->       0.027928515958       0.027928516157     ... done

.  NoMinFnd    0.035134    -7146.52552591430413

--------------------------------------------------------------------------------
  Iter                              Commutator    Free_energy(A=E-TS)     DeltaA
#    5                          0.000054633205   -7146.52552591430413  -1.14E-03

Step                       =       0.035134358227
Energy (E)                 =   -7146.398722813740
Entropy (-TS)              =      -0.126803100530
Free energy (A=E-TS)       =   -7146.525525914304
Est. 0K Energy 0.5*(E+A)   =   -7146.462124364022
Residual Non-orthogonality =       0.000000000000
Residual N_electrons       =       0.000000000034

Spin          Integrated_Ne            Fermi_level     Delta_Fermi_level
   1       496.999999968396        -0.045804793649              1.28E-03
   2       497.000000030855        -0.045804793649              1.28E-03

                           Spin 1           |                 Spin 2           |
     Orb |    H-eigenvalues     Occupancies |    H-eigenvalues     Occupancies |
       1 |    -3.1507846074    1.0000000000 |    -3.1507846075    1.0000000000 | 
                          ------                             ------
     496 |    -0.0484440372    0.6722063732 |    -0.0484440377    0.6722064001 | 
     497 |    -0.0484286286    0.6712818165 |    -0.0484286291    0.6712818434 | 
                 - Gap at zero temperature - |     - Gap at zero temperature -
     498 |    -0.0467902499    0.5666408141 |    -0.0467902496    0.5666407932 | 
     499 |    -0.0466283779    0.5557943406 |    -0.0466283776    0.5557943198 | 
     500 |    -0.0466177936    0.5550831551 |    -0.0466177941    0.5550831878 | 
                  Finite temp. Fermi level   |      Finite temp. Fermi level  
     501 |    -0.0441443805    0.3889268347 |    -0.0441443803    0.3889268180 | 
     502 |    -0.0441293297    0.3879539097 |    -0.0441293302    0.3879539444 | 
     503 |    -0.0425909915    0.2943130102 |    -0.0425909913    0.2943129973 | 
     504 |    -0.0402029393    0.1788209985 |    -0.0402029392    0.1788209913 | 
     505 |    -0.0396215499    0.1567566005 |    -0.0396215506    0.1567566247 | 
                          ------                             ------
     719 |     0.9539810972    0.0000000000 |     0.9539810966    0.0000000000 | 

                            |  Abs_value |  Threshold | Converged
     Delta_Free_energy/atom |   2.04E-05 |   1.00E-06 |        No
     Delta_Energy/atom      |   8.80E-06 |   1.00E-04 |       Yes
     Delta_Entropy/atom     |   1.16E-05 |   1.00E-04 |       Yes
     Commutator             |   5.46E-05 |   1.00E-05 |        No
     Delta_Fermi_level      |   1.28E-03 |   1.00E-03 |        No

  Line search of the free energy minimum:
  Step_type        Step             Free_energy   Predicted_free_energy
.   Initial    0.000000    -7146.52552591430413

Performing  Pulay mixing of Hamiltonian with coefficients:
                        Spin 1               Spin 2
                0.609067477529       0.609067471806
                0.086435432077       0.086435423377
               -0.776886450653      -0.776886439169
               -0.426305426044      -0.426305416092
                1.507688967091       1.507688960079
Lambda-->       0.024527809509       0.024527809781     ... done

.    Trial1    0.035134    -7146.52561976225024

Performing  Pulay mixing of Hamiltonian with coefficients:
                        Spin 1               Spin 2
                0.609067477529       0.609067471806
                0.086435432077       0.086435423377
               -0.776886450653      -0.776886439169
               -0.426305426044      -0.426305416092
                1.507688967091       1.507688960079
Lambda-->       0.024527809509       0.024527809781     ... done

.    Trial2    0.403680    -7146.49595728921850

Performing  Pulay mixing of Hamiltonian with coefficients:
                        Spin 1               Spin 2
                0.609067477529       0.609067471806
                0.086435432077       0.086435423377
               -0.776886450653      -0.776886439169
               -0.426305426044      -0.426305416092
                1.507688967091       1.507688960079
Lambda-->       0.024527809509       0.024527809781     ... done

. Quadratic    0.024051    -7146.52563878419642    -7146.52564506865383

--------------------------------------------------------------------------------
  Iter                              Commutator    Free_energy(A=E-TS)     DeltaA
#    6                          0.000050127174   -7146.52563878419642  -1.13E-04

Step                       =       0.024050615081
Energy (E)                 =   -7146.398791833491
Entropy (-TS)              =      -0.126846950725
Free energy (A=E-TS)       =   -7146.525638784196
Est. 0K Energy 0.5*(E+A)   =   -7146.462215308844
Residual Non-orthogonality =       0.000000000000
Residual N_electrons       =      -0.000000000019

Spin          Integrated_Ne            Fermi_level     Delta_Fermi_level
   1       497.000000018074        -0.045739302813              6.55E-05
   2       496.999999982350        -0.045739302813              6.55E-05

                           Spin 1           |                 Spin 2           |
     Orb |    H-eigenvalues     Occupancies |    H-eigenvalues     Occupancies |
       1 |    -3.1508117200    1.0000000000 |    -3.1508117207    1.0000000000 | 
                          ------                             ------
     496 |    -0.0483536787    0.6707135860 |    -0.0483536788    0.6707135937 | 
     497 |    -0.0483409194    0.6699463128 |    -0.0483409195    0.6699463205 | 
                 - Gap at zero temperature - |     - Gap at zero temperature -
     498 |    -0.0467237359    0.5665724398 |    -0.0467237360    0.5665724492 | 
     499 |    -0.0465605432    0.5556368743 |    -0.0465605434    0.5556368838 | 
     500 |    -0.0465511489    0.5550056129 |    -0.0465511491    0.5550056224 | 
                  Finite temp. Fermi level   |      Finite temp. Fermi level  
     501 |    -0.0440784950    0.3889013123 |    -0.0440784952    0.3889013226 | 
     502 |    -0.0440617628    0.3878197792 |    -0.0440617629    0.3878197895 | 
     503 |    -0.0425516966    0.2957956821 |    -0.0425516967    0.2957956918 | 
     504 |    -0.0401504019    0.1793391831 |    -0.0401504020    0.1793391906 | 
     505 |    -0.0395671618    0.1571563736 |    -0.0395671617    0.1571563714 | 
                          ------                             ------
     719 |     0.9523009896    0.0000000000 |     0.9523009896    0.0000000000 | 

                            |  Abs_value |  Threshold | Converged
     Delta_Free_energy/atom |   2.02E-06 |   1.00E-06 |        No
     Delta_Energy/atom      |   1.23E-06 |   1.00E-04 |       Yes
     Delta_Entropy/atom     |   7.83E-07 |   1.00E-04 |       Yes
     Commutator             |   5.01E-05 |   1.00E-05 |        No
     Delta_Fermi_level      |   6.55E-05 |   1.00E-03 |       Yes

  Line search of the free energy minimum:
  Step_type        Step             Free_energy   Predicted_free_energy
.   Initial    0.000000    -7146.52563878419642

Performing  Pulay mixing of Hamiltonian with coefficients:
                        Spin 1               Spin 2
                1.858731530847       1.858731573801
                2.328961067562       2.328961142780
               -3.293289087302      -3.293289198224
               -3.428766775706      -3.428766896723
                0.621000944400       0.621000960361
                2.913362320199       2.913362418006
Lambda-->       0.016527765333       0.016527765319     ... done

.    Trial1    0.024051    -7146.52577793162163

Performing  Pulay mixing of Hamiltonian with coefficients:
                        Spin 1               Spin 2
                1.858731530847       1.858731573801
                2.328961067562       2.328961142780
               -3.293289087303      -3.293289198224
               -3.428766775706      -3.428766896723
                0.621000944400       0.621000960361
                2.913362320199       2.913362418006
Lambda-->       0.016527765333       0.016527765319     ... done

.    Trial2    0.396830    -7146.50932467654729

Performing  Pulay mixing of Hamiltonian with coefficients:
                        Spin 1               Spin 2
                1.858731530847       1.858731573801
                2.328961067562       2.328961142780
               -3.293289087303      -3.293289198224
               -3.428766775706      -3.428766896723
                0.621000944400       0.621000960361
                2.913362320199       2.913362418006
Lambda-->       0.016527765333       0.016527765319     ... done

. Quadratic    0.035020    -7146.52583221402256    -7146.52579306933785

--------------------------------------------------------------------------------
  Iter                              Commutator    Free_energy(A=E-TS)     DeltaA
#    7                          0.000039512861   -7146.52583221402256  -1.93E-04

Step                       =       0.035020073386
Energy (E)                 =   -7146.398930476646
Entropy (-TS)              =      -0.126901737396
Free energy (A=E-TS)       =   -7146.525832214023
Est. 0K Energy 0.5*(E+A)   =   -7146.462381345335
Residual Non-orthogonality =       0.000000000000
Residual N_electrons       =      -0.000000000019

Spin          Integrated_Ne            Fermi_level     Delta_Fermi_level
   1       496.999999981339        -0.045661659742              7.76E-05
   2       497.000000019087        -0.045661659742              7.76E-05

                           Spin 1           |                 Spin 2           |
     Orb |    H-eigenvalues     Occupancies |    H-eigenvalues     Occupancies |
       1 |    -3.1512856641    1.0000000000 |    -3.1512856640    1.0000000000 | 
                          ------                             ------
     496 |    -0.0481932606    0.6657199168 |    -0.0481932607    0.6657199240 | 
     497 |    -0.0481793903    0.6648794675 |    -0.0481793904    0.6648794747 | 
                 - Gap at zero temperature - |     - Gap at zero temperature -
     498 |    -0.0466592522    0.5674515811 |    -0.0466592523    0.5674515893 | 
     499 |    -0.0464851034    0.5557848960 |    -0.0464851035    0.5557849043 | 
     500 |    -0.0464735041    0.5550054955 |    -0.0464735043    0.5550055038 | 
                  Finite temp. Fermi level   |      Finite temp. Fermi level  
     501 |    -0.0439901886    0.3882119326 |    -0.0439901888    0.3882119409 | 
     502 |    -0.0439776791    0.3874037689 |    -0.0439776792    0.3874037773 | 
     503 |    -0.0425328768    0.2991407643 |    -0.0425328769    0.2991407719 | 
     504 |    -0.0401033154    0.1805662127 |    -0.0401033155    0.1805662183 | 
     505 |    -0.0395129003    0.1580009808 |    -0.0395129005    0.1580009862 | 
                          ------                             ------
     719 |     0.9459187161    0.0000000000 |     0.9459187166    0.0000000000 | 

                            |  Abs_value |  Threshold | Converged
     Delta_Free_energy/atom |   3.45E-06 |   1.00E-06 |        No
     Delta_Energy/atom      |   2.48E-06 |   1.00E-04 |       Yes
     Delta_Entropy/atom     |   9.78E-07 |   1.00E-04 |       Yes
     Commutator             |   3.95E-05 |   1.00E-05 |        No
     Delta_Fermi_level      |   7.76E-05 |   1.00E-03 |       Yes

  Line search of the free energy minimum:
  Step_type        Step             Free_energy   Predicted_free_energy
.   Initial    0.000000    -7146.52583221402256

Performing  Pulay mixing of Hamiltonian with coefficients:
                        Spin 1               Spin 2
               -1.653495145378      -1.653495104968
               -2.519446786746      -2.519446722021
                3.353245535020       3.353245473375
                3.298613728894       3.298613660262
               -2.037328129201      -2.037328105672
               -2.114439689845      -2.114439651963
                2.672850487255       2.672850450986
Lambda-->       0.008774423270       0.008774423135     ... done

.    Trial1    0.035020    -7146.52593629334297

Performing  Pulay mixing of Hamiltonian with coefficients:
                        Spin 1               Spin 2
               -1.653495145378      -1.653495104968
               -2.519446786747      -2.519446722020
                3.353245535021       3.353245473375
                3.298613728895       3.298613660261
               -2.037328129201      -2.037328105672
               -2.114439689846      -2.114439651963
                2.672850487256       2.672850450986
Lambda-->       0.008774423270       0.008774423135     ... done

.    Trial2    0.403610    -7146.51326204497764

Performing  Pulay mixing of Hamiltonian with coefficients:
                        Spin 1               Spin 2
               -1.653495145378      -1.653495104968
               -2.519446786747      -2.519446722021
                3.353245535021       3.353245473376
                3.298613728895       3.298613660263
               -2.037328129201      -2.037328105672
               -2.114439689846      -2.114439651964
                2.672850487256       2.672850450987
Lambda-->       0.008774423270       0.008774423135     ... done

. Quadratic    0.033565    -7146.52593001868627    -7146.52593648942911

Performing  Pulay mixing of Hamiltonian with coefficients:
                        Spin 1               Spin 2
               -1.653495145378      -1.653495104968
               -2.519446786746      -2.519446722021
                3.353245535020       3.353245473376
                3.298613728894       3.298613660262
               -2.037328129201      -2.037328105672
               -2.114439689845      -2.114439651963
                2.672850487255       2.672850450987
Lambda-->       0.008774423270       0.008774423135     ... done

.     Cubic    0.128397    -7146.52541710201422    -7146.52628513462059

Performing  Pulay mixing of Hamiltonian with coefficients:
                        Spin 1               Spin 2
               -1.653495145378      -1.653495104968
               -2.519446786746      -2.519446722021
                3.353245535020       3.353245473375
                3.298613728895       3.298613660262
               -2.037328129201      -2.037328105672
               -2.114439689846      -2.114439651963
                2.672850487256       2.672850450987
Lambda-->       0.008774423270       0.008774423135     ... done

.   Quartic    0.067329    -7146.52596213632478    -7146.52602428741829

--------------------------------------------------------------------------------
  Iter                              Commutator    Free_energy(A=E-TS)     DeltaA
#    8                          0.000031538133   -7146.52596213632478  -1.30E-04

Step                       =       0.067329489444
Energy (E)                 =   -7146.398849334153
Entropy (-TS)              =      -0.127112802135
Free energy (A=E-TS)       =   -7146.525962136325
Est. 0K Energy 0.5*(E+A)   =   -7146.462405735239
Residual Non-orthogonality =       0.000000000000
Residual N_electrons       =       0.000000000036

Spin          Integrated_Ne            Fermi_level     Delta_Fermi_level
   1       496.999999952439        -0.045677193479             -1.55E-05
   2       497.000000046763        -0.045677193479             -1.55E-05

                           Spin 1           |                 Spin 2           |
     Orb |    H-eigenvalues     Occupancies |    H-eigenvalues     Occupancies |
       1 |    -3.1518613991    1.0000000000 |    -3.1518613995    1.0000000000 | 
                          ------                             ------
     496 |    -0.0482135262    0.6660064026 |    -0.0482135263    0.6660064067 | 
     497 |    -0.0481995837    0.6651619318 |    -0.0481995838    0.6651619359 | 
                 - Gap at zero temperature - |     - Gap at zero temperature -
     498 |    -0.0466542709    0.5660808510 |    -0.0466542710    0.5660808556 | 
     499 |    -0.0465103472    0.5564371427 |    -0.0465103472    0.5564371474 | 
     500 |    -0.0465004326    0.5557711558 |    -0.0465004327    0.5557711604 | 
                  Finite temp. Fermi level   |      Finite temp. Fermi level  
     501 |    -0.0440167876    0.3889273005 |    -0.0440167876    0.3889273051 | 
     502 |    -0.0440018856    0.3879639982 |    -0.0440018857    0.3879640028 | 
     503 |    -0.0425297204    0.2980755685 |    -0.0425297204    0.2980755726 | 
     504 |    -0.0401556057    0.1820508722 |    -0.0401556058    0.1820508752 | 
     505 |    -0.0395437905    0.1585577007 |    -0.0395437904    0.1585576976 | 
                          ------                             ------
     719 |     0.9379995327    0.0000000000 |     0.9379995316    0.0000000000 | 

                            |  Abs_value |  Threshold | Converged
     Delta_Free_energy/atom |   2.32E-06 |   1.00E-06 |        No
     Delta_Energy/atom      |   1.45E-06 |   1.00E-04 |       Yes
     Delta_Entropy/atom     |   3.77E-06 |   1.00E-04 |       Yes
     Commutator             |   3.15E-05 |   1.00E-05 |        No
     Delta_Fermi_level      |   1.55E-05 |   1.00E-03 |       Yes

  Line search of the free energy minimum:
  Step_type        Step             Free_energy   Predicted_free_energy
.   Initial    0.000000    -7146.52596213632478

Performing  Pulay mixing of Hamiltonian with coefficients:
                        Spin 1               Spin 2
               -1.810918798139      -1.810918707877
               -3.436737978982      -3.436737847410
                3.942935813518       3.942935667666
                4.520457568850       4.520457413286
               -1.176123513908      -1.176123448141
               -3.591107906821      -3.591107799057
                0.948158309285       0.948158244076
                1.603336506197       1.603336477457
Lambda-->       0.001453164315       0.001453164369     ... done

.    Trial1    0.067329    -7146.52610893960355

Performing  Pulay mixing of Hamiltonian with coefficients:
                        Spin 1               Spin 2
               -1.810918798139      -1.810918707878
               -3.436737978982      -3.436737847411
                3.942935813518       3.942935667667
                4.520457568850       4.520457413287
               -1.176123513907      -1.176123448142
               -3.591107906821      -3.591107799057
                0.948158309285       0.948158244077
                1.603336506197       1.603336477457
Lambda-->       0.001453164315       0.001453164369     ... done

.    Trial2    0.423578    -7146.52416425796218

Performing  Pulay mixing of Hamiltonian with coefficients:
                        Spin 1               Spin 2
               -1.810918798139      -1.810918707878
               -3.436737978982      -3.436737847411
                3.942935813517       3.942935667667
                4.520457568850       4.520457413287
               -1.176123513907      -1.176123448142
               -3.591107906821      -3.591107799057
                0.948158309285       0.948158244077
                1.603336506197       1.603336477457
Lambda-->       0.001453164315       0.001453164369     ... done

. Quadratic    0.094114    -7146.52610724749866    -7146.52612187765681

Performing  Pulay mixing of Hamiltonian with coefficients:
                        Spin 1               Spin 2
               -1.810918798139      -1.810918707877
               -3.436737978982      -3.436737847411
                3.942935813518       3.942935667667
                4.520457568850       4.520457413286
               -1.176123513907      -1.176123448142
               -3.591107906821      -3.591107799057
                0.948158309285       0.948158244077
                1.603336506197       1.603336477457
Lambda-->       0.001453164315       0.001453164369     ... done

.     Cubic    0.079245    -7146.52611112128852    -7146.52611216296282

--------------------------------------------------------------------------------
  Iter                              Commutator    Free_energy(A=E-TS)     DeltaA
#    9                          0.000015593004   -7146.52611112128852  -1.49E-04

Step                       =       0.079244570362
Energy (E)                 =   -7146.398886889095
Entropy (-TS)              =      -0.127224232192
Free energy (A=E-TS)       =   -7146.526111121289
Est. 0K Energy 0.5*(E+A)   =   -7146.462499005192
Residual Non-orthogonality =       0.000000000000
Residual N_electrons       =       0.000000000002

Spin          Integrated_Ne            Fermi_level     Delta_Fermi_level
   1       496.999999890345        -0.045934689471             -2.57E-04
   2       497.000000109613        -0.045934689471             -2.57E-04

                           Spin 1           |                 Spin 2           |
     Orb |    H-eigenvalues     Occupancies |    H-eigenvalues     Occupancies |
       1 |    -3.1526520556    1.0000000000 |    -3.1526520561    1.0000000000 | 
                          ------                             ------
     496 |    -0.0484892101    0.6671064075 |    -0.0484892102    0.6671064183 | 
     497 |    -0.0484756330    0.6662854357 |    -0.0484756332    0.6662854465 | 
                 - Gap at zero temperature - |     - Gap at zero temperature -
     498 |    -0.0469107959    0.5660159486 |    -0.0469107961    0.5660159606 | 
     499 |    -0.0467402029    0.5545799753 |    -0.0467402030    0.5545799873 | 
     500 |    -0.0467292273    0.5538420968 |    -0.0467292275    0.5538421088 | 
                  Finite temp. Fermi level   |      Finite temp. Fermi level  
     501 |    -0.0442886060    0.3898539635 |    -0.0442886062    0.3898539750 | 
     502 |    -0.0442776740    0.3891465900 |    -0.0442776742    0.3891466015 | 
     503 |    -0.0427749370    0.2973769289 |    -0.0427749372    0.2973769391 | 
     504 |    -0.0404148328    0.1821210278 |    -0.0404148330    0.1821210350 | 
     505 |    -0.0398243199    0.1593957210 |    -0.0398243201    0.1593957266 | 
                          ------                             ------
     719 |     0.9301916235    0.0000000000 |     0.9301916229    0.0000000000 | 

                            |  Abs_value |  Threshold | Converged
     Delta_Free_energy/atom |   2.66E-06 |   1.00E-06 |        No
     Delta_Energy/atom      |   6.71E-07 |   1.00E-04 |       Yes
     Delta_Entropy/atom     |   1.99E-06 |   1.00E-04 |       Yes
     Commutator             |   1.56E-05 |   1.00E-05 |        No
     Delta_Fermi_level      |   2.57E-04 |   1.00E-03 |       Yes

  Line search of the free energy minimum:
  Step_type        Step             Free_energy   Predicted_free_energy
.   Initial    0.000000    -7146.52611112128852

Performing  Pulay mixing of Hamiltonian with coefficients:
                        Spin 1               Spin 2
                0.743549164558       0.743549192008
                0.785732523320       0.785732554026
               -1.330335330438      -1.330335383717
               -1.050538342626      -1.050538389889
                0.682061682880       0.682061707288
                0.590330637134       0.590330667001
               -0.600690517666      -0.600690540196
               -0.030689576804      -0.030689573486
                1.210579759641       1.210579766965
Lambda-->       0.000239410592       0.000239410584     ... done

.    Trial1    0.079245    -7146.52613383736752

Performing  Pulay mixing of Hamiltonian with coefficients:
                        Spin 1               Spin 2
                0.743549164559       0.743549192008
                0.785732523321       0.785732554026
               -1.330335330438      -1.330335383717
               -1.050538342626      -1.050538389890
                0.682061682880       0.682061707288
                0.590330637134       0.590330667001
               -0.600690517666      -0.600690540197
               -0.030689576804      -0.030689573486
                1.210579759641       1.210579766965
Lambda-->       0.000239410592       0.000239410584     ... done

.    Trial2    0.430942    -7146.52556916508638

Performing  Pulay mixing of Hamiltonian with coefficients:
                        Spin 1               Spin 2
                0.743549164559       0.743549192008
                0.785732523321       0.785732554026
               -1.330335330439      -1.330335383717
               -1.050538342627      -1.050538389890
                0.682061682880       0.682061707288
                0.590330637134       0.590330667001
               -0.600690517666      -0.600690540197
               -0.030689576804      -0.030689573486
                1.210579759642       1.210579766965
Lambda-->       0.000239410592       0.000239410584     ... done

. Quadratic    0.072265    -7146.52613496287995    -7146.52613405129341

--------------------------------------------------------------------------------
  Iter                              Commutator    Free_energy(A=E-TS)     DeltaA
#   10                          0.000011580424   -7146.52613496287995  -2.38E-05

Step                       =       0.072264574598
Energy (E)                 =   -7146.398915245979
Entropy (-TS)              =      -0.127219716903
Free energy (A=E-TS)       =   -7146.526134962880
Est. 0K Energy 0.5*(E+A)   =   -7146.462525104429
Residual Non-orthogonality =       0.000000000000
Residual N_electrons       =      -0.000000000003

Spin          Integrated_Ne            Fermi_level     Delta_Fermi_level
   1       496.999999910368        -0.046076659188             -1.42E-04
   2       497.000000089690        -0.046076659188             -1.42E-04

                           Spin 1           |                 Spin 2           |
     Orb |    H-eigenvalues     Occupancies |    H-eigenvalues     Occupancies |
       1 |    -3.1527843755    1.0000000000 |    -3.1527843764    1.0000000000 | 
                          ------                             ------
     496 |    -0.0486427200    0.6678034218 |    -0.0486427208    0.6678034701 | 
     497 |    -0.0486277057    0.6668964356 |    -0.0486277057    0.6668964365 | 
                 - Gap at zero temperature - |     - Gap at zero temperature -
     498 |    -0.0470492275    0.5657794353 |    -0.0470492276    0.5657794363 | 
     499 |    -0.0468804083    0.5544613840 |    -0.0468804084    0.5544613849 | 
     500 |    -0.0468706046    0.5538022590 |    -0.0468706046    0.5538022600 | 
                  Finite temp. Fermi level   |      Finite temp. Fermi level  
     501 |    -0.0444355472    0.3901757984 |    -0.0444355472    0.3901757993 | 
     502 |    -0.0444203562    0.3891926751 |    -0.0444203570    0.3891927268 | 
     503 |    -0.0429172809    0.2973982035 |    -0.0429172809    0.2973982042 | 
     504 |    -0.0405453795    0.1816584808 |    -0.0405453795    0.1816584813 | 
     505 |    -0.0399631302    0.1592805585 |    -0.0399631302    0.1592805588 | 
                          ------                             ------
     719 |     0.9286955127    0.0000000000 |     0.9286955127    0.0000000000 | 

                            |  Abs_value |  Threshold | Converged
     Delta_Free_energy/atom |   4.26E-07 |   1.00E-06 |       Yes
     Delta_Energy/atom      |   5.06E-07 |   1.00E-04 |       Yes
     Delta_Entropy/atom     |   8.06E-08 |   1.00E-04 |       Yes
     Commutator             |   1.16E-05 |   1.00E-05 |        No
     Delta_Fermi_level      |   1.42E-04 |   1.00E-03 |       Yes
Finished EDFT density kernel iterations (  10)


Writing density kernel to file "Pd_55.dkn" ... done

Writing Hamiltonian to file "Pd_55.ham" ... done


>>> Density kernel optimised for the current NGWF basis:
     ~~~~~~~~~~~~~~~~~~~~~~~~~~~~~~~~~~~~~~~~~~~~~~~~~~~~~~~~~~~
     Total free energy           =  -7.14652613496288E+03  Eh
     [H,K] commutator            =   1.1580E-05
     ~~~~~~~~~~~~~~~~~~~~~~~~~~~~~~~~~~~~~~~~~~~~~~~~~~~~~~~~~~~


################################################################################
########################### NGWF CG iteration  003 #############################
################################################################################
****** Reciprocal space K.E. preconditioning with k_zero =  3.0000 a0^-1 *******

>>> Checking for convergence of NGWFs:   NOT CONVERGED
  ========================================================================
         NGWF RMS gradient =  6.6786E-05 >  2.0000E-06  | above tolerance
  ========================================================================

>>> Improving NGWFs using line search:
============ Calculation of NGWF S^-1 using Hotelling algorithm ================ 
         Iteration  |  Frobenius norm and Maximum abs value    (of I-S*S_n^-1)   
               1       0.40500144E+00     0.11907803E-01
               2       0.24195659E-02     0.93282787E-04
               3       0.35205682E-06     0.10512125E-07
               4       0.35059698E-12     0.35527137E-13
================================================================================
    Initial Ne1:     496.99603608
    Initial Ne2:     496.99603626
      Final Ne1:     496.99999991
      Final Ne2:     497.00000009
============ Calculation of NGWF S^-1 using Hotelling algorithm ================ 
         Iteration  |  Frobenius norm and Maximum abs value    (of I-S*S_n^-1)   
               1       0.40873042E+00     0.11967121E-01
               2       0.21225403E-02     0.89934995E-04
               3       0.25854898E-06     0.90677048E-08
               4       0.35607012E-12     0.28421709E-13
================================================================================
------------------------------- NGWF line search -------------------------------
RMS gradient                =       0.00006678638901
Trial step length           =               0.646160
Gradient along search dir.  =         -0.10368328874
Functional at step 0        =   -7146.52613496287995
Functional at step 1        =   -7146.57637733841966
Functional predicted        =   -7146.59311250742758
Selected quadratic step     =               1.291964
Conjugate gradients coeff.  =               0.332011
--------------------------- NGWF line search finished --------------------------
                                               
Writing NGWFs to file "Pd_55.tightbox_ngwfs"....  done

>>> Optimising kernel for current NGWFs:

--------------------------- Ensemble-DFT optimisation --------------------------
Running ScaLAPACK on   40 processor(s).

--------------------------------------------------------------------------------
  Iter                              Commutator    Free_energy(A=E-TS)     DeltaA
#    0                          0.000116951426   -7146.59315110041371  -6.70E-02

Step                       =       0.381966011250
Energy (E)                 =   -7146.465931383513
Entropy (-TS)              =      -0.127219716903
Free energy (A=E-TS)       =   -7146.593151100414
Est. 0K Energy 0.5*(E+A)   =   -7146.529541241964
Residual Non-orthogonality =       0.000000000000
Residual N_electrons       =      -0.000000000003

Spin          Integrated_Ne            Fermi_level     Delta_Fermi_level
   1       496.999999910368        -0.046076659188              9.00E+99
   2       497.000000089690        -0.046076659188              9.00E+99

                           Spin 1           |                 Spin 2           |
     Orb |    H-eigenvalues     Occupancies |    H-eigenvalues     Occupancies |
       1 |    -3.1527843755    1.0000000000 |    -3.1527843764    1.0000000000 | 
                          ------                             ------
     496 |    -0.0486427200    0.6678034218 |    -0.0486427208    0.6678034701 | 
     497 |    -0.0486277057    0.6668964356 |    -0.0486277057    0.6668964365 | 
                 - Gap at zero temperature - |     - Gap at zero temperature -
     498 |    -0.0470492275    0.5657794353 |    -0.0470492276    0.5657794363 | 
     499 |    -0.0468804083    0.5544613840 |    -0.0468804084    0.5544613849 | 
     500 |    -0.0468706046    0.5538022590 |    -0.0468706046    0.5538022600 | 
                  Finite temp. Fermi level   |      Finite temp. Fermi level  
     501 |    -0.0444355472    0.3901757984 |    -0.0444355472    0.3901757993 | 
     502 |    -0.0444203562    0.3891926751 |    -0.0444203570    0.3891927268 | 
     503 |    -0.0429172809    0.2973982035 |    -0.0429172809    0.2973982042 | 
     504 |    -0.0405453795    0.1816584808 |    -0.0405453795    0.1816584813 | 
     505 |    -0.0399631302    0.1592805585 |    -0.0399631302    0.1592805588 | 
                          ------                             ------
     719 |     0.9286955127    0.0000000000 |     0.9286955127    0.0000000000 | 

                            |  Abs_value |  Threshold | Converged
     Delta_Free_energy/atom |   1.20E-03 |   1.00E-06 |        No
     Delta_Energy/atom      |   1.20E-03 |   1.00E-04 |        No
     Delta_Entropy/atom     |     n.a.   |   1.00E-03 |      n.a.
     Commutator             |   1.17E-04 |   1.00E-05 |        No
     Delta_Fermi_level      |     n.a.   |   1.00E-03 |      n.a.

  Line search of the free energy minimum:
  Step_type        Step             Free_energy   Predicted_free_energy
.   Initial    0.000000    -7146.59315110041371

Performing  Pulay mixing of Hamiltonian with coefficients:
                        Spin 1               Spin 2
                1.000000000000       1.000000000000
Lambda-->       0.128822680189       0.128822679922     ... done

.    Trial1    0.381966    -7146.49884259477403

Performing  Pulay mixing of Hamiltonian with coefficients:
                        Spin 1               Spin 2
                1.000000000000       1.000000000000
Lambda-->       0.128822680189       0.128822679922     ... done

.    Trial2    0.145898    -7146.57415099390073

Performing  Pulay mixing of Hamiltonian with coefficients:
                        Spin 1               Spin 2
                1.000000000000       1.000000000000
Lambda-->       0.128822680189       0.128822679922     ... done

.    Trial3    0.055728    -7146.58140949277549

Performing  Pulay mixing of Hamiltonian with coefficients:
                        Spin 1               Spin 2
                1.000000000000       1.000000000000
Lambda-->       0.128822680189       0.128822679922     ... done

.    Trial4    0.021286    -7146.58119841603457

Performing  Pulay mixing of Hamiltonian with coefficients:
                        Spin 1               Spin 2
                1.000000000000       1.000000000000
Lambda-->       0.128822680189       0.128822679922     ... done

.   Quartic    0.100778    -7146.57921226334292    -7146.58807163937945

Performing  Pulay mixing of Hamiltonian with coefficients:
                        Spin 1               Spin 2
                1.000000000000       1.000000000000
Lambda-->       0.128822680189       0.128822679922     ... done

.    Trial6    0.000213    -7146.58027309541649

Performing  Pulay mixing of Hamiltonian with coefficients:
                        Spin 1               Spin 2
                1.000000000000       1.000000000000
Lambda-->       0.128822680189       0.128822679922     ... done

.  NoMinFnd    0.055728    -7146.58140949277367

--------------------------------------------------------------------------------
  Iter                              Commutator    Free_energy(A=E-TS)     DeltaA
#    1                          0.000084066094   -7146.58140949277367   1.17E-02

Step                       =       0.055728090001
Energy (E)                 =   -7146.453995295346
Entropy (-TS)              =      -0.127414197457
Free energy (A=E-TS)       =   -7146.581409492774
Est. 0K Energy 0.5*(E+A)   =   -7146.517702394060
Residual Non-orthogonality =       0.000000000000
Residual N_electrons       =      -0.000000000028

Spin          Integrated_Ne            Fermi_level     Delta_Fermi_level
   1       496.999999924138        -0.045417943949              6.59E-04
   2       497.000000076477        -0.045417943949              6.59E-04

                           Spin 1           |                 Spin 2           |
     Orb |    H-eigenvalues     Occupancies |    H-eigenvalues     Occupancies |
       1 |    -3.1517412509    1.0000000000 |    -3.1517412518    1.0000000000 | 
                          ------                             ------
     496 |    -0.0479941563    0.6684159543 |    -0.0479941567    0.6684159783 | 
     497 |    -0.0479836061    0.6677793557 |    -0.0479836057    0.6677793317 | 
                 - Gap at zero temperature - |     - Gap at zero temperature -
     498 |    -0.0463762586    0.5648263090 |    -0.0463762590    0.5648263340 | 
     499 |    -0.0462041331    0.5532806622 |    -0.0462041327    0.5532806338 | 
     500 |    -0.0461952547    0.5526834543 |    -0.0461952551    0.5526834793 | 
                  Finite temp. Fermi level   |      Finite temp. Fermi level  
     501 |    -0.0437574548    0.3889219202 |    -0.0437574552    0.3889219418 | 
     502 |    -0.0437460898    0.3881871764 |    -0.0437460909    0.3881872493 | 
     503 |    -0.0420735016    0.2869840282 |    -0.0420735011    0.2869840012 | 
     504 |    -0.0400042894    0.1864652736 |    -0.0400042897    0.1864652852 | 
     505 |    -0.0393331669    0.1603310516 |    -0.0393331667    0.1603310449 | 
                          ------                             ------
     719 |     0.9240003127    0.0000000000 |     0.9240003132    0.0000000000 | 

                            |  Abs_value |  Threshold | Converged
     Delta_Free_energy/atom |   2.10E-04 |   1.00E-06 |        No
     Delta_Energy/atom      |   2.13E-04 |   1.00E-04 |        No
     Delta_Entropy/atom     |   3.47E-06 |   1.00E-04 |       Yes
     Commutator             |   8.41E-05 |   1.00E-05 |        No
     Delta_Fermi_level      |   6.59E-04 |   1.00E-03 |       Yes

  Line search of the free energy minimum:
  Step_type        Step             Free_energy   Predicted_free_energy
.   Initial    0.000000    -7146.58140949277367

Performing  Pulay mixing of Hamiltonian with coefficients:
                        Spin 1               Spin 2
                1.000000000000       1.000000000000
Lambda-->       0.059539824441       0.059539824477     ... done

.    Trial1    0.055728    -7146.58182257387489

Performing  Pulay mixing of Hamiltonian with coefficients:
                        Spin 1               Spin 2
                1.000000000000       1.000000000000
Lambda-->       0.059539824441       0.059539824477     ... done

.    Trial2    0.416408    -7146.50890325978889

Performing  Pulay mixing of Hamiltonian with coefficients:
                        Spin 1               Spin 2
                1.000000000000       1.000000000000
Lambda-->       0.059539824441       0.059539824477     ... done

. Quadratic    0.035228    -7146.58203706673339    -7146.58203410081842

--------------------------------------------------------------------------------
  Iter                              Commutator    Free_energy(A=E-TS)     DeltaA
#    2                          0.000067258172   -7146.58203706673339  -6.28E-04

Step                       =       0.035227663409
Energy (E)                 =   -7146.454434472551
Entropy (-TS)              =      -0.127602594195
Free energy (A=E-TS)       =   -7146.582037066733
Est. 0K Energy 0.5*(E+A)   =   -7146.518235769642
Residual Non-orthogonality =       0.000000000000
Residual N_electrons       =      -0.000000000012

Spin          Integrated_Ne            Fermi_level     Delta_Fermi_level
   1       496.999999855087        -0.045250511331              1.67E-04
   2       497.000000145181        -0.045250511331              1.67E-04

                           Spin 1           |                 Spin 2           |
     Orb |    H-eigenvalues     Occupancies |    H-eigenvalues     Occupancies |
       1 |    -3.1514624089    1.0000000000 |    -3.1514624100    1.0000000000 | 
                          ------                             ------
     496 |    -0.0478348468    0.6689056797 |    -0.0478348470    0.6689056927 | 
     497 |    -0.0478214429    0.6680973871 |    -0.0478214431    0.6680974000 | 
                 - Gap at zero temperature - |     - Gap at zero temperature -
     498 |    -0.0461935354    0.5638033191 |    -0.0461935356    0.5638033323 | 
     499 |    -0.0460214034    0.5522516051 |    -0.0460214036    0.5522516183 | 
     500 |    -0.0460113304    0.5515737380 |    -0.0460113306    0.5515737512 | 
                  Finite temp. Fermi level   |      Finite temp. Fermi level  
     501 |    -0.0436029719    0.3897597260 |    -0.0436029721    0.3897597369 | 
     502 |    -0.0435907573    0.3889694589 |    -0.0435907582    0.3889695201 | 
     503 |    -0.0419483673    0.2893450312 |    -0.0419483675    0.2893450396 | 
     504 |    -0.0398674158    0.1877300071 |    -0.0398674159    0.1877300124 | 
     505 |    -0.0391940323    0.1613704239 |    -0.0391940328    0.1613704438 | 
                          ------                             ------
     719 |     0.9228649779    0.0000000000 |     0.9228649786    0.0000000000 | 

                            |  Abs_value |  Threshold | Converged
     Delta_Free_energy/atom |   1.12E-05 |   1.00E-06 |        No
     Delta_Energy/atom      |   7.84E-06 |   1.00E-04 |       Yes
     Delta_Entropy/atom     |   3.36E-06 |   1.00E-04 |       Yes
     Commutator             |   6.73E-05 |   1.00E-05 |        No
     Delta_Fermi_level      |   1.67E-04 |   1.00E-03 |       Yes

  Line search of the free energy minimum:
  Step_type        Step             Free_energy   Predicted_free_energy
.   Initial    0.000000    -7146.58203706673339

Performing  Pulay mixing of Hamiltonian with coefficients:
                        Spin 1               Spin 2
                0.364876056779       0.364876045196
                0.635123943221       0.635123954804
Lambda-->       0.052328205050       0.052328204858     ... done

.    Trial1    0.035228    -7146.58227549837466

Performing  Pulay mixing of Hamiltonian with coefficients:
                        Spin 1               Spin 2
                0.364876056779       0.364876045196
                0.635123943221       0.635123954804
Lambda-->       0.052328205050       0.052328204858     ... done

.    Trial2    0.403738    -7146.57444824396862

Performing  Pulay mixing of Hamiltonian with coefficients:
                        Spin 1               Spin 2
                0.364876056779       0.364876045196
                0.635123943221       0.635123954804
Lambda-->       0.052328205050       0.052328204858     ... done

. Quadratic    0.066396    -7146.58240552688039    -7146.58234289078246

--------------------------------------------------------------------------------
  Iter                              Commutator    Free_energy(A=E-TS)     DeltaA
#    3                          0.000060272957   -7146.58240552688039  -3.68E-04

Step                       =       0.066395724150
Energy (E)                 =   -7146.454623101339
Entropy (-TS)              =      -0.127782425528
Free energy (A=E-TS)       =   -7146.582405526880
Est. 0K Energy 0.5*(E+A)   =   -7146.518514314110
Residual Non-orthogonality =       0.000000000000
Residual N_electrons       =       0.000000000014

Spin          Integrated_Ne            Fermi_level     Delta_Fermi_level
   1       496.999999930698        -0.044947661268              3.03E-04
   2       497.000000069002        -0.044947661268              3.03E-04

                           Spin 1           |                 Spin 2           |
     Orb |    H-eigenvalues     Occupancies |    H-eigenvalues     Occupancies |
       1 |    -3.1508523554    1.0000000000 |    -3.1508523560    1.0000000000 | 
                          ------                             ------
     496 |    -0.0475117788    0.6676861035 |    -0.0475117794    0.6676861364 | 
     497 |    -0.0475009575    0.6670324137 |    -0.0475009573    0.6670324004 | 
                 - Gap at zero temperature - |     - Gap at zero temperature -
     498 |    -0.0458535101    0.5613139186 |    -0.0458535099    0.5613139024 | 
     499 |    -0.0457053626    0.5513638854 |    -0.0457053631    0.5513639206 | 
     500 |    -0.0456971975    0.5508142213 |    -0.0456971973    0.5508142049 | 
                  Finite temp. Fermi level   |      Finite temp. Fermi level  
     501 |    -0.0433038754    0.3900026914 |    -0.0433038759    0.3900027233 | 
     502 |    -0.0432882567    0.3889920591 |    -0.0432882572    0.3889920909 | 
     503 |    -0.0416717042    0.2908124861 |    -0.0416717039    0.2908124696 | 
     504 |    -0.0395987723    0.1891535133 |    -0.0395987720    0.1891534999 | 
     505 |    -0.0389162086    0.1622941597 |    -0.0389162085    0.1622941551 | 
                          ------                             ------
     719 |     0.9214492353    0.0000000000 |     0.9214492352    0.0000000000 | 

                            |  Abs_value |  Threshold | Converged
     Delta_Free_energy/atom |   6.58E-06 |   1.00E-06 |        No
     Delta_Energy/atom      |   3.37E-06 |   1.00E-04 |       Yes
     Delta_Entropy/atom     |   3.21E-06 |   1.00E-04 |       Yes
     Commutator             |   6.03E-05 |   1.00E-05 |        No
     Delta_Fermi_level      |   3.03E-04 |   1.00E-03 |       Yes

  Line search of the free energy minimum:
  Step_type        Step             Free_energy   Predicted_free_energy
.   Initial    0.000000    -7146.58240552688039

Performing  Pulay mixing of Hamiltonian with coefficients:
                        Spin 1               Spin 2
               -0.079945111976      -0.079945121089
                0.140246018400       0.140246031853
                0.939699093576       0.939699089236
Lambda-->       0.045347575229       0.045347575112     ... done

.    Trial1    0.066396    -7146.58239215338472

Performing  Pulay mixing of Hamiltonian with coefficients:
                        Spin 1               Spin 2
               -0.079945111976      -0.079945121089
                0.140246018400       0.140246031853
                0.939699093576       0.939699089236
Lambda-->       0.045347575229       0.045347575112     ... done

.    Trial2    0.025361    -7146.58262485436626

Performing  Pulay mixing of Hamiltonian with coefficients:
                        Spin 1               Spin 2
               -0.079945111976      -0.079945121089
                0.140246018400       0.140246031853
                0.939699093576       0.939699089236
Lambda-->       0.045347575229       0.045347575112     ... done

. Quadratic    0.032731    -7146.58263373871159    -7146.58263656838972

--------------------------------------------------------------------------------
  Iter                              Commutator    Free_energy(A=E-TS)     DeltaA
#    4                          0.000051561818   -7146.58263373871159  -2.28E-04

Step                       =       0.032730880027
Energy (E)                 =   -7146.454772252426
Entropy (-TS)              =      -0.127861486322
Free energy (A=E-TS)       =   -7146.582633738712
Est. 0K Energy 0.5*(E+A)   =   -7146.518702995569
Residual Non-orthogonality =       0.000000000000
Residual N_electrons       =      -0.000000000037

Spin          Integrated_Ne            Fermi_level     Delta_Fermi_level
   1       496.999999894301        -0.044773269573              1.74E-04
   2       497.000000106519        -0.044773269573              1.74E-04

                           Spin 1           |                 Spin 2           |
     Orb |    H-eigenvalues     Occupancies |    H-eigenvalues     Occupancies |
       1 |    -3.1506519071    1.0000000000 |    -3.1506519076    1.0000000000 | 
                          ------                             ------
     496 |    -0.0473441587    0.6680948235 |    -0.0473441591    0.6680948508 | 
     497 |    -0.0473306077    0.6672766481 |    -0.0473306073    0.6672766285 | 
                 - Gap at zero temperature - |     - Gap at zero temperature -
     498 |    -0.0456828861    0.5615663593 |    -0.0456828866    0.5615663887 | 
     499 |    -0.0455249524    0.5509587382 |    -0.0455249521    0.5509587154 | 
     500 |    -0.0455144586    0.5502521682 |    -0.0455144583    0.5502521454 | 
                  Finite temp. Fermi level   |      Finite temp. Fermi level  
     501 |    -0.0431265880    0.3898152488 |    -0.0431265884    0.3898152759 | 
     502 |    -0.0431150149    0.3890664344 |    -0.0431150153    0.3890664615 | 
     503 |    -0.0414585175    0.2886400726 |    -0.0414585179    0.2886400953 | 
     504 |    -0.0394684636    0.1910002092 |    -0.0394684640    0.1910002257 | 
     505 |    -0.0387543823    0.1627595601 |    -0.0387543826    0.1627595685 | 
                          ------                             ------
     719 |     0.9207204343    0.0000000000 |     0.9207204351    0.0000000000 | 

                            |  Abs_value |  Threshold | Converged
     Delta_Free_energy/atom |   4.08E-06 |   1.00E-06 |        No
     Delta_Energy/atom      |   2.66E-06 |   1.00E-04 |       Yes
     Delta_Entropy/atom     |   1.41E-06 |   1.00E-04 |       Yes
     Commutator             |   5.16E-05 |   1.00E-05 |        No
     Delta_Fermi_level      |   1.74E-04 |   1.00E-03 |       Yes

  Line search of the free energy minimum:
  Step_type        Step             Free_energy   Predicted_free_energy
.   Initial    0.000000    -7146.58263373871159

Performing  Pulay mixing of Hamiltonian with coefficients:
                        Spin 1               Spin 2
               -0.353334027805      -0.353334034214
               -2.396584019979      -2.396584048074
                0.382208962302       0.382208969176
                3.367709085482       3.367709113112
Lambda-->       0.018874026048       0.018874025842     ... done

.    Trial1    0.032731    -7146.58329996725479

Performing  Pulay mixing of Hamiltonian with coefficients:
                        Spin 1               Spin 2
               -0.353334027805      -0.353334034214
               -2.396584019979      -2.396584048074
                0.382208962302       0.382208969176
                3.367709085482       3.367709113112
Lambda-->       0.018874026048       0.018874025842     ... done

.    Trial2    0.402195    -7146.55691582414511

Performing  Pulay mixing of Hamiltonian with coefficients:
                        Spin 1               Spin 2
               -0.353334027805      -0.353334034214
               -2.396584019979      -2.396584048074
                0.382208962302       0.382208969176
                3.367709085482       3.367709113112
Lambda-->       0.018874026048       0.018874025842     ... done

. Quadratic    0.060971    -7146.58304584540383    -7146.58348192691665

Performing  Pulay mixing of Hamiltonian with coefficients:
                        Spin 1               Spin 2
               -0.353334027805      -0.353334034214
               -2.396584019979      -2.396584048074
                0.382208962302       0.382208969176
                3.367709085482       3.367709113112
Lambda-->       0.018874026048       0.018874025842     ... done

.     Cubic    0.036861    -7146.58328111621177    -7146.58330801669490

Performing  Pulay mixing of Hamiltonian with coefficients:
                        Spin 1               Spin 2
               -0.353334027805      -0.353334034214
               -2.396584019979      -2.396584048074
                0.382208962302       0.382208969176
                3.367709085482       3.367709113112
Lambda-->       0.018874026048       0.018874025842     ... done

.   Quartic    0.292820    -7146.56991135910084    -7146.60378042360026

Performing  Pulay mixing of Hamiltonian with coefficients:
                        Spin 1               Spin 2
               -0.353334027805      -0.353334034214
               -2.396584019979      -2.396584048074
                0.382208962302       0.382208969176
                3.367709085482       3.367709113112
Lambda-->       0.018874026048       0.018874025842     ... done

.  NoMinFnd    0.032731    -7146.58329996727662

--------------------------------------------------------------------------------
  Iter                              Commutator    Free_energy(A=E-TS)     DeltaA
#    5                          0.000029217999   -7146.58329996727662  -6.66E-04

Step                       =       0.032730880027
Energy (E)                 =   -7146.454707537670
Entropy (-TS)              =      -0.128592429618
Free energy (A=E-TS)       =   -7146.583299967277
Est. 0K Energy 0.5*(E+A)   =   -7146.519003752474
Residual Non-orthogonality =       0.000000000000
Residual N_electrons       =      -0.000000000012

Spin          Integrated_Ne            Fermi_level     Delta_Fermi_level
   1       496.999999866173        -0.043470249568              1.30E-03
   2       497.000000134101        -0.043470249568              1.30E-03

                           Spin 1           |                 Spin 2           |
     Orb |    H-eigenvalues     Occupancies |    H-eigenvalues     Occupancies |
       1 |    -3.1484531185    1.0000000000 |    -3.1484531186    1.0000000000 | 
                          ------                             ------
     496 |    -0.0459998629    0.6655995551 |    -0.0459998640    0.6655996193 | 
     497 |    -0.0459907161    0.6650453321 |    -0.0459907164    0.6650453497 | 
                 - Gap at zero temperature - |     - Gap at zero temperature -
     498 |    -0.0442972923    0.5560266814 |    -0.0442972926    0.5560267005 | 
     499 |    -0.0441638043    0.5470423407 |    -0.0441638046    0.5470423598 | 
     500 |    -0.0441555197    0.5464836738 |    -0.0441555200    0.5464836929 | 
                  Finite temp. Fermi level   |      Finite temp. Fermi level  
     501 |    -0.0418294874    0.3901984482 |    -0.0418294869    0.3901984163 | 
     502 |    -0.0418139117    0.3891904189 |    -0.0418139119    0.3891904367 | 
     503 |    -0.0401265225    0.2870238624 |    -0.0401265220    0.2870238345 | 
     504 |    -0.0383962478    0.2008936250 |    -0.0383962481    0.2008936364 | 
     505 |    -0.0375586098    0.1667756437 |    -0.0375586101    0.1667756558 | 
                          ------                             ------
     719 |     0.9141065771    0.0000000000 |     0.9141065772    0.0000000000 | 

                            |  Abs_value |  Threshold | Converged
     Delta_Free_energy/atom |   1.19E-05 |   1.00E-06 |        No
     Delta_Energy/atom      |   1.16E-06 |   1.00E-04 |       Yes
     Delta_Entropy/atom     |   1.31E-05 |   1.00E-04 |       Yes
     Commutator             |   2.92E-05 |   1.00E-05 |        No
     Delta_Fermi_level      |   1.30E-03 |   1.00E-03 |        No

  Line search of the free energy minimum:
  Step_type        Step             Free_energy   Predicted_free_energy
.   Initial    0.000000    -7146.58329996727662

Performing  Pulay mixing of Hamiltonian with coefficients:
                        Spin 1               Spin 2
               -0.300488319165      -0.300488323623
               -1.035080015140      -1.035080046311
                0.263304760720       0.263304770413
                1.503153658341       1.503153695454
                0.569109915244       0.569109904067
Lambda-->       0.016997792256       0.016997792086     ... done

.    Trial1    0.032731    -7146.58334653811744

Performing  Pulay mixing of Hamiltonian with coefficients:
                        Spin 1               Spin 2
               -0.300488319165      -0.300488323623
               -1.035080015140      -1.035080046311
                0.263304760720       0.263304770413
                1.503153658341       1.503153695454
                0.569109915244       0.569109904067
Lambda-->       0.016997792256       0.016997792086     ... done

.    Trial2    0.402195    -7146.57707759940877

Performing  Pulay mixing of Hamiltonian with coefficients:
                        Spin 1               Spin 2
               -0.300488319165      -0.300488323623
               -1.035080015140      -1.035080046311
                0.263304760720       0.263304770413
                1.503153658341       1.503153695454
                0.569109915244       0.569109904067
Lambda-->       0.016997792256       0.016997792086     ... done

. Quadratic    0.031924    -7146.58334606960852    -7146.58334656788793

Performing  Pulay mixing of Hamiltonian with coefficients:
                        Spin 1               Spin 2
               -0.300488319165      -0.300488323623
               -1.035080015140      -1.035080046311
                0.263304760720       0.263304770413
                1.503153658341       1.503153695454
                0.569109915244       0.569109904067
Lambda-->       0.016997792256       0.016997792086     ... done

.     Cubic    0.042388    -7146.58334742649822    -7146.58334925574218

--------------------------------------------------------------------------------
  Iter                              Commutator    Free_energy(A=E-TS)     DeltaA
#    6                          0.000025341861   -7146.58334742649822  -4.75E-05

Step                       =       0.042387629184
Energy (E)                 =   -7146.454726551849
Entropy (-TS)              =      -0.128620874661
Free energy (A=E-TS)       =   -7146.583347426498
Est. 0K Energy 0.5*(E+A)   =   -7146.519036989173
Residual Non-orthogonality =       0.000000000000
Residual N_electrons       =      -0.000000000012

Spin          Integrated_Ne            Fermi_level     Delta_Fermi_level
   1       496.999999982286        -0.043410341429              5.99E-05
   2       497.000000017986        -0.043410341429              5.99E-05

                           Spin 1           |                 Spin 2           |
     Orb |    H-eigenvalues     Occupancies |    H-eigenvalues     Occupancies |
       1 |    -3.1483531691    1.0000000000 |    -3.1483531696    1.0000000000 | 
                          ------                             ------
     496 |    -0.0459318959    0.6651112789 |    -0.0459318961    0.6651112864 | 
     497 |    -0.0459195318    0.6643614628 |    -0.0459195319    0.6643614703 | 
                 - Gap at zero temperature - |     - Gap at zero temperature -
     498 |    -0.0442348144    0.5558540491 |    -0.0442348145    0.5558540573 | 
     499 |    -0.0441027482    0.5469649310 |    -0.0441027475    0.5469648891 | 
     500 |    -0.0440923180    0.5462615466 |    -0.0440923182    0.5462615549 | 
                  Finite temp. Fermi level   |      Finite temp. Fermi level  
     501 |    -0.0417663339    0.3899883388 |    -0.0417663333    0.3899882985 | 
     502 |    -0.0417539154    0.3891847213 |    -0.0417539156    0.3891847291 | 
     503 |    -0.0400689401    0.2871533864 |    -0.0400689402    0.2871533931 | 
     504 |    -0.0383464461    0.2013354806 |    -0.0383464455    0.2013354532 | 
     505 |    -0.0375031404    0.1669435574 |    -0.0375031404    0.1669435566 | 
                          ------                             ------
     719 |     0.9131767263    0.0000000000 |     0.9131767269    0.0000000000 | 

                            |  Abs_value |  Threshold | Converged
     Delta_Free_energy/atom |   8.47E-07 |   1.00E-06 |       Yes
     Delta_Energy/atom      |   3.40E-07 |   1.00E-04 |       Yes
     Delta_Entropy/atom     |   5.08E-07 |   1.00E-04 |       Yes
     Commutator             |   2.53E-05 |   1.00E-05 |        No
     Delta_Fermi_level      |   5.99E-05 |   1.00E-03 |       Yes

  Line search of the free energy minimum:
  Step_type        Step             Free_energy   Predicted_free_energy
.   Initial    0.000000    -7146.58334742649822

Performing  Pulay mixing of Hamiltonian with coefficients:
                        Spin 1               Spin 2
               -0.417172947364      -0.417172927019
               11.949562331669      11.949561535211
                0.565944949342       0.565944919754
              -15.990141957669     -15.990140897903
               -2.113524062458      -2.113523946376
                7.005331686480       7.005331316334
Lambda-->       0.010183954949       0.010183955001     ... done

.    Trial1    0.042388    -7146.58341835113333

Performing  Pulay mixing of Hamiltonian with coefficients:
                        Spin 1               Spin 2
               -0.417172947364      -0.417172927019
               11.949562331670      11.949561535210
                0.565944949342       0.565944919754
              -15.990141957670     -15.990140897902
               -2.113524062459      -2.113523946376
                7.005331686481       7.005331316333
Lambda-->       0.010183954949       0.010183955001     ... done

.    Trial2    0.408163    -7146.56201948641410

Performing  Pulay mixing of Hamiltonian with coefficients:
                        Spin 1               Spin 2
               -0.417172947364      -0.417172927019
               11.949562331672      11.949561535207
                0.565944949342       0.565944919754
              -15.990141957672     -15.990140897898
               -2.113524062459      -2.113523946376
                7.005331686482       7.005331316332
Lambda-->       0.010183954949       0.010183955001     ... done

. Quadratic    0.026868    -7146.58341090962949    -7146.58345385917801

Performing  Pulay mixing of Hamiltonian with coefficients:
                        Spin 1               Spin 2
               -0.417172947364      -0.417172927019
               11.949562331669      11.949561535207
                0.565944949342       0.565944919754
              -15.990141957669     -15.990140897898
               -2.113524062458      -2.113523946376
                7.005331686480       7.005331316332
Lambda-->       0.010183954949       0.010183955001     ... done

.     Cubic    0.039087    -7146.58342308797091    -7146.58341898606432

--------------------------------------------------------------------------------
  Iter                              Commutator    Free_energy(A=E-TS)     DeltaA
#    7                          0.000019994702   -7146.58342308797091  -7.57E-05

Step                       =       0.039087190989
Energy (E)                 =   -7146.454782798223
Entropy (-TS)              =      -0.128640289763
Free energy (A=E-TS)       =   -7146.583423087971
Est. 0K Energy 0.5*(E+A)   =   -7146.519102943097
Residual Non-orthogonality =       0.000000000000
Residual N_electrons       =      -0.000000000015

Spin          Integrated_Ne            Fermi_level     Delta_Fermi_level
   1       496.999999994785        -0.043530715685             -1.20E-04
   2       497.000000005567        -0.043530715685             -1.20E-04

                           Spin 1           |                 Spin 2           |
     Orb |    H-eigenvalues     Occupancies |    H-eigenvalues     Occupancies |
       1 |    -3.1485180840    1.0000000000 |    -3.1485180846    1.0000000000 | 
                          ------                             ------
     496 |    -0.0460109076    0.6625996198 |    -0.0460109078    0.6625996306 | 
     497 |    -0.0459992972    0.6618929456 |    -0.0459992974    0.6618929565 | 
                 - Gap at zero temperature - |     - Gap at zero temperature -
     498 |    -0.0443736529    0.5570941296 |    -0.0443736531    0.5570941428 | 
     499 |    -0.0442311079    0.5475033288 |    -0.0442311074    0.5475032919 | 
     500 |    -0.0442206731    0.5467997687 |    -0.0442206733    0.5467997821 | 
                  Finite temp. Fermi level   |      Finite temp. Fermi level  
     501 |    -0.0418834695    0.3897787038 |    -0.0418834697    0.3897787183 | 
     502 |    -0.0418722289    0.3890514202 |    -0.0418722291    0.3890514347 | 
     503 |    -0.0402441016    0.2902147645 |    -0.0402441019    0.2902147781 | 
     504 |    -0.0384635752    0.2011935218 |    -0.0384635747    0.2011935007 | 
     505 |    -0.0376292736    0.1671616124 |    -0.0376292734    0.1671616042 | 
                          ------                             ------
     719 |     0.9059927862    0.0000000000 |     0.9059927864    0.0000000000 | 

                            |  Abs_value |  Threshold | Converged
     Delta_Free_energy/atom |   1.35E-06 |   1.00E-06 |        No
     Delta_Energy/atom      |   1.00E-06 |   1.00E-04 |       Yes
     Delta_Entropy/atom     |   3.47E-07 |   1.00E-04 |       Yes
     Commutator             |   2.00E-05 |   1.00E-05 |        No
     Delta_Fermi_level      |   1.20E-04 |   1.00E-03 |       Yes

  Line search of the free energy minimum:
  Step_type        Step             Free_energy   Predicted_free_energy
.   Initial    0.000000    -7146.58342308797091

Performing  Pulay mixing of Hamiltonian with coefficients:
                        Spin 1               Spin 2
               -0.150922547805      -0.150922557202
                2.072161217675       2.072161848806
                0.260016534591       0.260016549890
               -2.849437320479      -2.849438170781
               -0.898686051137      -0.898686183705
                0.712428322038       0.712428677553
                1.854439845117       1.854439835438
Lambda-->       0.003047458953       0.003047458973     ... done

.    Trial1    0.039087    -7146.58342284040282

Performing  Pulay mixing of Hamiltonian with coefficients:
                        Spin 1               Spin 2
               -0.150922547805      -0.150922557202
                2.072161217675       2.072161848805
                0.260016534591       0.260016549890
               -2.849437320479      -2.849438170778
               -0.898686051137      -0.898686183705
                0.712428322038       0.712428677552
                1.854439845117       1.854439835438
Lambda-->       0.003047458953       0.003047458973     ... done

.    Trial2    0.014930    -7146.58334584401109

Performing  Pulay mixing of Hamiltonian with coefficients:
                        Spin 1               Spin 2
               -0.150922547805      -0.150922557202
                2.072161217675       2.072161848805
                0.260016534591       0.260016549890
               -2.849437320478      -2.849438170778
               -0.898686051137      -0.898686183705
                0.712428322037       0.712428677552
                1.854439845117       1.854439835438
Lambda-->       0.003047458953       0.003047458973     ... done

.    Trial3    0.005703    -7146.58330542848398

Performing  Pulay mixing of Hamiltonian with coefficients:
                        Spin 1               Spin 2
               -0.150922547805      -0.150922557202
                2.072161217675       2.072161848805
                0.260016534591       0.260016549890
               -2.849437320478      -2.849438170779
               -0.898686051136      -0.898686183705
                0.712428322037       0.712428677553
                1.854439845117       1.854439835438
Lambda-->       0.003047458953       0.003047458973     ... done

.     Cubic    0.030916    -7146.58340146097908    -7146.58354563338162

Performing  Pulay mixing of Hamiltonian with coefficients:
                        Spin 1               Spin 2
               -0.150922547805      -0.150922557202
                2.072161217675       2.072161848806
                0.260016534591       0.260016549890
               -2.849437320479      -2.849438170780
               -0.898686051137      -0.898686183705
                0.712428322038       0.712428677553
                1.854439845117       1.854439835438
Lambda-->       0.003047458953       0.003047458973     ... done

.   Quartic    0.026472    -7146.58338783144973    -7146.58340686134852

Performing  Pulay mixing of Hamiltonian with coefficients:
                        Spin 1               Spin 2
               -0.150922547805      -0.150922557202
                2.072161217675       2.072161848805
                0.260016534591       0.260016549890
               -2.849437320478      -2.849438170778
               -0.898686051136      -0.898686183705
                0.712428322037       0.712428677552
                1.854439845117       1.854439835438
Lambda-->       0.003047458953       0.003047458973     ... done

.    Trial6    0.000057    -7146.58327769693278

Performing  Pulay mixing of Hamiltonian with coefficients:
                        Spin 1               Spin 2
               -0.150922547805      -0.150922557202
                2.072161217675       2.072161848806
                0.260016534591       0.260016549890
               -2.849437320478      -2.849438170780
               -0.898686051136      -0.898686183705
                0.712428322037       0.712428677553
                1.854439845117       1.854439835438
Lambda-->       0.003047458953       0.003047458973     ... done

.  NoMinFnd    0.039087    -7146.58342284040646

--------------------------------------------------------------------------------
  Iter                              Commutator    Free_energy(A=E-TS)     DeltaA
#    8                          0.000020855710   -7146.58342284040646   2.48E-07

Step                       =       0.039087190989
Energy (E)                 =   -7146.454684453547
Entropy (-TS)              =      -0.128738386833
Free energy (A=E-TS)       =   -7146.583422840406
Est. 0K Energy 0.5*(E+A)   =   -7146.519053646976
Residual Non-orthogonality =       0.000000000000
Residual N_electrons       =       0.000000000027

Spin          Integrated_Ne            Fermi_level     Delta_Fermi_level
   1       497.000000040637        -0.043611136733             -8.04E-05
   2       496.999999958754        -0.043611136733             -8.04E-05

                           Spin 1           |                 Spin 2           |
     Orb |    H-eigenvalues     Occupancies |    H-eigenvalues     Occupancies |
       1 |    -3.1486219986    1.0000000000 |    -3.1486219986    1.0000000000 | 
                          ------                             ------
     496 |    -0.0460710059    0.6613621832 |    -0.0460710053    0.6613621483 | 
     497 |    -0.0460591739    0.6606407217 |    -0.0460591741    0.6606407332 | 
                 - Gap at zero temperature - |     - Gap at zero temperature -
     498 |    -0.0444601061    0.5574990984 |    -0.0444601063    0.5574991113 | 
     499 |    -0.0443081881    0.5472780958 |    -0.0443081883    0.5472781088 | 
     500 |    -0.0442977397    0.5465735621 |    -0.0442977391    0.5465735237 | 
                  Finite temp. Fermi level   |      Finite temp. Fermi level  
     501 |    -0.0419698983    0.3901676136 |    -0.0419698977    0.3901675772 | 
     502 |    -0.0419552899    0.3892221857 |    -0.0419552901    0.3892221986 | 
     503 |    -0.0403547523    0.2919121536 |    -0.0403547525    0.2919121650 | 
     504 |    -0.0385506006    0.2014825066 |    -0.0385506008    0.2014825157 | 
     505 |    -0.0377253049    0.1677538199 |    -0.0377253051    0.1677538304 | 
                          ------                             ------
     719 |     0.8979412320    0.0000000000 |     0.8979412319    0.0000000000 | 

                            |  Abs_value |  Threshold | Converged
     Delta_Free_energy/atom |   4.42E-09 |   1.00E-06 |       Yes
     Delta_Energy/atom      |   1.76E-06 |   1.00E-04 |       Yes
     Delta_Entropy/atom     |   1.75E-06 |   1.00E-04 |       Yes
     Commutator             |   2.09E-05 |   1.00E-05 |        No
     Delta_Fermi_level      |   8.04E-05 |   1.00E-03 |       Yes

  Line search of the free energy minimum:
  Step_type        Step             Free_energy   Predicted_free_energy
.   Initial    0.000000    -7146.58342284040646

Performing  Pulay mixing of Hamiltonian with coefficients:
                        Spin 1               Spin 2
                0.096937506899       0.096937482793
               -6.871362602710      -6.871361736132
               -0.275030766847      -0.275030727893
                9.431020323229       9.431019169583
                1.727044969521       1.727044805488
               -3.670259299949      -3.670258822684
               -1.871716707507      -1.871716708695
                2.433366577365       2.433366537539
Lambda-->       0.000511553464       0.000511553561     ... done

.    Trial1    0.039087    -7146.58350320476438

Performing  Pulay mixing of Hamiltonian with coefficients:
                        Spin 1               Spin 2
                0.096937506899       0.096937482793
               -6.871362602708      -6.871361736133
               -0.275030766847      -0.275030727893
                9.431020323226       9.431019169585
                1.727044969520       1.727044805488
               -3.670259299948      -3.670258822684
               -1.871716707507      -1.871716708695
                2.433366577364       2.433366537539
Lambda-->       0.000511553464       0.000511553561     ... done

.    Trial2    0.406123    -7146.58130229304970

Performing  Pulay mixing of Hamiltonian with coefficients:
                        Spin 1               Spin 2
                0.096937506899       0.096937482793
               -6.871362602706      -6.871361736134
               -0.275030766847      -0.275030727893
                9.431020323224       9.431019169586
                1.727044969520       1.727044805488
               -3.670259299947      -3.670258822685
               -1.871716707507      -1.871716708695
                2.433366577364       2.433366537540
Lambda-->       0.000511553464       0.000511553561     ... done

. Quadratic    0.071391    -7146.58348681329699    -7146.58352389572156

Performing  Pulay mixing of Hamiltonian with coefficients:
                        Spin 1               Spin 2
                0.096937506899       0.096937482793
               -6.871362602711      -6.871361736133
               -0.275030766847      -0.275030727893
                9.431020323231       9.431019169585
                1.727044969521       1.727044805488
               -3.670259299950      -3.670258822685
               -1.871716707508      -1.871716708695
                2.433366577365       2.433366537539
Lambda-->       0.000511553464       0.000511553561     ... done

.     Cubic    0.047549    -7146.58350220988996    -7146.58350569444701

Performing  Pulay mixing of Hamiltonian with coefficients:
                        Spin 1               Spin 2
                0.096937506899       0.096937482793
               -6.871362602706      -6.871361736133
               -0.275030766847      -0.275030727893
                9.431020323224       9.431019169585
                1.727044969520       1.727044805488
               -3.670259299947      -3.670258822685
               -1.871716707507      -1.871716708695
                2.433366577364       2.433366537539
Lambda-->       0.000511553464       0.000511553561     ... done

.   Quartic    0.280342    -7146.58255497339815    -7146.58405021401722

Performing  Pulay mixing of Hamiltonian with coefficients:
                        Spin 1               Spin 2
                0.096937506899       0.096937482793
               -6.871362602707      -6.871361736134
               -0.275030766847      -0.275030727893
                9.431020323225       9.431019169585
                1.727044969520       1.727044805488
               -3.670259299948      -3.670258822685
               -1.871716707507      -1.871716708695
                2.433366577364       2.433366537539
Lambda-->       0.000511553464       0.000511553561     ... done

.  NoMinFnd    0.039087    -7146.58350320477439

--------------------------------------------------------------------------------
  Iter                              Commutator    Free_energy(A=E-TS)     DeltaA
#    9                          0.000008730163   -7146.58350320477439  -8.04E-05

Step                       =       0.039087190989
Energy (E)                 =   -7146.454695568274
Entropy (-TS)              =      -0.128807636487
Free energy (A=E-TS)       =   -7146.583503204774
Est. 0K Energy 0.5*(E+A)   =   -7146.519099386524
Residual Non-orthogonality =       0.000000000000
Residual N_electrons       =       0.000000000014

Spin          Integrated_Ne            Fermi_level     Delta_Fermi_level
   1       496.999999987631        -0.043761059259             -1.50E-04
   2       497.000000012052        -0.043761059259             -1.50E-04

                           Spin 1           |                 Spin 2           |
     Orb |    H-eigenvalues     Occupancies |    H-eigenvalues     Occupancies |
       1 |    -3.1488118038    1.0000000000 |    -3.1488118030    1.0000000000 | 
                          ------                             ------
     496 |    -0.0462585525    0.6636513350 |    -0.0462585529    0.6636513569 | 
     497 |    -0.0462473053    0.6629678220 |    -0.0462473056    0.6629678439 | 
                 - Gap at zero temperature - |     - Gap at zero temperature -
     498 |    -0.0445941666    0.5564340303 |    -0.0445941662    0.5564340044 | 
     499 |    -0.0444521072    0.5468733065 |    -0.0444521075    0.5468733308 | 
     500 |    -0.0444417403    0.5461741640 |    -0.0444417399    0.5461741380 | 
                  Finite temp. Fermi level   |      Finite temp. Fermi level  
     501 |    -0.0421345205    0.3911197855 |    -0.0421345201    0.3911197604 | 
     502 |    -0.0421216981    0.3902891649 |    -0.0421216984    0.3902891881 | 
     503 |    -0.0404690234    0.2899109474 |    -0.0404690237    0.2899109674 | 
     504 |    -0.0386915329    0.2010892004 |    -0.0386915333    0.2010892160 | 
     505 |    -0.0378785087    0.1678785180 |    -0.0378785083    0.1678785032 | 
                          ------                             ------
     719 |     0.8944765791    0.0000000000 |     0.8944765793    0.0000000000 | 

                            |  Abs_value |  Threshold | Converged
     Delta_Free_energy/atom |   1.44E-06 |   1.00E-06 |        No
     Delta_Energy/atom      |   1.98E-07 |   1.00E-04 |       Yes
     Delta_Entropy/atom     |   1.24E-06 |   1.00E-04 |       Yes
     Commutator             |   8.73E-06 |   1.00E-05 |       Yes
     Delta_Fermi_level      |   1.50E-04 |   1.00E-03 |       Yes

  Line search of the free energy minimum:
  Step_type        Step             Free_energy   Predicted_free_energy
.   Initial    0.000000    -7146.58350320477439

Performing  Pulay mixing of Hamiltonian with coefficients:
                        Spin 1               Spin 2
                0.013614795055       0.013614791346
               -1.328340754646      -1.328340652597
               -0.046604793451      -0.046604782157
                1.842625017285       1.842624886133
                0.378077188376       0.378077160917
               -0.694463842741      -0.694463787880
               -0.520944716662      -0.520944719852
                0.329062754030       0.329062719343
                1.026974352753       1.026974384748
Lambda-->       0.000087874821       0.000087874818     ... done

.    Trial1    0.039087    -7146.58351157752895

Performing  Pulay mixing of Hamiltonian with coefficients:
                        Spin 1               Spin 2
                0.013614795055       0.013614791347
               -1.328340754645      -1.328340652601
               -0.046604793451      -0.046604782157
                1.842625017284       1.842624886138
                0.378077188376       0.378077160918
               -0.694463842740      -0.694463787882
               -0.520944716662      -0.520944719853
                0.329062754030       0.329062719344
                1.026974352753       1.026974384748
Lambda-->       0.000087874821       0.000087874818     ... done

.    Trial2    0.406123    -7146.58343002859056

Performing  Pulay mixing of Hamiltonian with coefficients:
                        Spin 1               Spin 2
                0.013614795055       0.013614791347
               -1.328340754645      -1.328340652599
               -0.046604793451      -0.046604782157
                1.842625017284       1.842624886135
                0.378077188376       0.378077160917
               -0.694463842740      -0.694463787881
               -0.520944716662      -0.520944719853
                0.329062754030       0.329062719343
                1.026974352753       1.026974384748
Lambda-->       0.000087874821       0.000087874818     ... done

. Quadratic    0.119219    -7146.58351305033284    -7146.58351847714584

--------------------------------------------------------------------------------
  Iter                              Commutator    Free_energy(A=E-TS)     DeltaA
#   10                          0.000005964577   -7146.58351305033284  -9.85E-06

Step                       =       0.119218869981
Energy (E)                 =   -7146.454722046286
Entropy (-TS)              =      -0.128791004060
Free energy (A=E-TS)       =   -7146.583513050333
Est. 0K Energy 0.5*(E+A)   =   -7146.519117548310
Residual Non-orthogonality =       0.000000000000
Residual N_electrons       =      -0.000000000013

Spin          Integrated_Ne            Fermi_level     Delta_Fermi_level
   1       496.999999930848        -0.043820620387             -5.96E-05
   2       497.000000069457        -0.043820620387             -5.96E-05

                           Spin 1           |                 Spin 2           |
     Orb |    H-eigenvalues     Occupancies |    H-eigenvalues     Occupancies |
       1 |    -3.1487796680    1.0000000000 |    -3.1487796679    1.0000000000 | 
                          ------                             ------
     496 |    -0.0463278889    0.6642448384 |    -0.0463278895    0.6642448758 | 
     497 |    -0.0463163749    0.6635457125 |    -0.0463163747    0.6635457042 | 
                 - Gap at zero temperature - |     - Gap at zero temperature -
     498 |    -0.0446494238    0.5561449512 |    -0.0446494237    0.5561449420 | 
     499 |    -0.0445048571    0.5464139819 |    -0.0445048570    0.5464139726 | 
     500 |    -0.0444945072    0.5457158599 |    -0.0444945070    0.5457158506 | 
                  Finite temp. Fermi level   |      Finite temp. Fermi level  
     501 |    -0.0421988203    0.3914269091 |    -0.0421988202    0.3914269000 | 
     502 |    -0.0421847056    0.3905123591 |    -0.0421847055    0.3905123500 | 
     503 |    -0.0405084535    0.2887845354 |    -0.0405084533    0.2887845274 | 
     504 |    -0.0387507170    0.2010727194 |    -0.0387507169    0.2010727130 | 
     505 |    -0.0379361607    0.1678059570 |    -0.0379361613    0.1678059801 | 
                          ------                             ------
     719 |     0.8938355765    0.0000000000 |     0.8938355762    0.0000000000 | 

                            |  Abs_value |  Threshold | Converged
     Delta_Free_energy/atom |   1.76E-07 |   1.00E-06 |       Yes
     Delta_Energy/atom      |   4.73E-07 |   1.00E-04 |       Yes
     Delta_Entropy/atom     |   2.97E-07 |   1.00E-04 |       Yes
     Commutator             |   5.96E-06 |   1.00E-05 |       Yes
     Delta_Fermi_level      |   5.96E-05 |   1.00E-03 |       Yes
EDFT occupancies loop converged after   10 iterations.


Writing density kernel to file "Pd_55.dkn" ... done

Writing Hamiltonian to file "Pd_55.ham" ... done


>>> Density kernel optimised for the current NGWF basis:
     ~~~~~~~~~~~~~~~~~~~~~~~~~~~~~~~~~~~~~~~~~~~~~~~~~~~~~~~~~~~
     Total free energy           =  -7.14658351305033E+03  Eh
     [H,K] commutator            =   5.9646E-06
     ~~~~~~~~~~~~~~~~~~~~~~~~~~~~~~~~~~~~~~~~~~~~~~~~~~~~~~~~~~~


################################################################################
########################### NGWF CG iteration  004 #############################
################################################################################
****** Reciprocal space K.E. preconditioning with k_zero =  3.0000 a0^-1 *******

>>> Checking for convergence of NGWFs:   NOT CONVERGED
  ========================================================================
         NGWF RMS gradient =  4.1838E-05 >  2.0000E-06  | above tolerance
  ========================================================================

>>> Improving NGWFs using line search:
============ Calculation of NGWF S^-1 using Hotelling algorithm ================ 
         Iteration  |  Frobenius norm and Maximum abs value    (of I-S*S_n^-1)   
               1       0.55675879E+00     0.17018881E-01
               2       0.35266895E-02     0.16062646E-03
               3       0.65399402E-06     0.27046681E-07
               4       0.36539074E-12     0.35527137E-13
================================================================================
    Initial Ne1:     496.99710863
    Initial Ne2:     496.99710877
      Final Ne1:     496.99999993
      Final Ne2:     497.00000007
============ Calculation of NGWF S^-1 using Hotelling algorithm ================ 
         Iteration  |  Frobenius norm and Maximum abs value    (of I-S*S_n^-1)   
               1       0.22425934E+00     0.67991291E-02
               2       0.55416664E-03     0.27280983E-04
               3       0.16906090E-07     0.80657259E-09
               4       0.36816039E-12     0.49737992E-13
================================================================================
------------------------------- NGWF line search -------------------------------
RMS gradient                =       0.00004183797644
Trial step length           =               0.913682
Gradient along search dir.  =         -0.03543081339
Functional at step 0        =   -7146.58351305033284
Functional at step 1        =   -7146.60433428115266
Functional predicted        =   -7146.60619407650756
Selected quadratic step     =               1.280299
Conjugate gradients coeff.  =               0.392433
--------------------------- NGWF line search finished --------------------------
                                               
Writing NGWFs to file "Pd_55.tightbox_ngwfs"....  done

>>> Optimising kernel for current NGWFs:

--------------------------- Ensemble-DFT optimisation --------------------------
Running ScaLAPACK on   40 processor(s).

--------------------------------------------------------------------------------
  Iter                              Commutator    Free_energy(A=E-TS)     DeltaA
#    0                          0.000048344915   -7146.60619674375448  -2.27E-02

Step                       =       0.381966011250
Energy (E)                 =   -7146.477405739708
Entropy (-TS)              =      -0.128791004060
Free energy (A=E-TS)       =   -7146.606196743754
Est. 0K Energy 0.5*(E+A)   =   -7146.541801241731
Residual Non-orthogonality =       0.000000000000
Residual N_electrons       =      -0.000000000013

Spin          Integrated_Ne            Fermi_level     Delta_Fermi_level
   1       496.999999930848        -0.043820620387              9.00E+99
   2       497.000000069457        -0.043820620387              9.00E+99

                           Spin 1           |                 Spin 2           |
     Orb |    H-eigenvalues     Occupancies |    H-eigenvalues     Occupancies |
       1 |    -3.1487796680    1.0000000000 |    -3.1487796679    1.0000000000 | 
                          ------                             ------
     496 |    -0.0463278889    0.6642448384 |    -0.0463278895    0.6642448758 | 
     497 |    -0.0463163749    0.6635457125 |    -0.0463163747    0.6635457042 | 
                                                   - Gap at zero temperature -
     498 |    -0.0446494238    0.5561449512 |    -0.0446494237    0.5561449420 | 
                - Gap at zero temperature -
     499 |    -0.0445048571    0.5464139819 |    -0.0445048570    0.5464139726 | 
     500 |    -0.0444945072    0.5457158599 |    -0.0444945070    0.5457158506 | 
                  Finite temp. Fermi level   |      Finite temp. Fermi level  
     501 |    -0.0421988203    0.3914269091 |    -0.0421988202    0.3914269000 | 
     502 |    -0.0421847056    0.3905123591 |    -0.0421847055    0.3905123500 | 
     503 |    -0.0405084535    0.2887845354 |    -0.0405084533    0.2887845274 | 
     504 |    -0.0387507170    0.2010727194 |    -0.0387507169    0.2010727130 | 
     505 |    -0.0379361607    0.1678059570 |    -0.0379361613    0.1678059801 | 
                          ------                             ------
     719 |     0.8938355765    0.0000000000 |     0.8938355762    0.0000000000 | 

                            |  Abs_value |  Threshold | Converged
     Delta_Free_energy/atom |   4.05E-04 |   1.00E-06 |        No
     Delta_Energy/atom      |   4.05E-04 |   1.00E-04 |        No
     Delta_Entropy/atom     |     n.a.   |   1.00E-03 |      n.a.
     Commutator             |   4.83E-05 |   1.00E-05 |        No
     Delta_Fermi_level      |     n.a.   |   1.00E-03 |      n.a.

  Line search of the free energy minimum:
  Step_type        Step             Free_energy   Predicted_free_energy
.   Initial    0.000000    -7146.60619674375448

Performing  Pulay mixing of Hamiltonian with coefficients:
                        Spin 1               Spin 2
                1.000000000000       1.000000000000
Lambda-->       0.041231856574       0.041231856225     ... done

.    Trial1    0.381966    -7146.59001290264860

Performing  Pulay mixing of Hamiltonian with coefficients:
                        Spin 1               Spin 2
                1.000000000000       1.000000000000
Lambda-->       0.041231856574       0.041231856225     ... done

.    Trial2    0.145898    -7146.60123958854456

Performing  Pulay mixing of Hamiltonian with coefficients:
                        Spin 1               Spin 2
                1.000000000000       1.000000000000
Lambda-->       0.041231856574       0.041231856225     ... done

.    Trial3    0.055728    -7146.60228494027979

Performing  Pulay mixing of Hamiltonian with coefficients:
                        Spin 1               Spin 2
                1.000000000000       1.000000000000
Lambda-->       0.041231856574       0.041231856225     ... done

.     Cubic    0.213904    -7146.59927664275710    -7146.60168815277575

Performing  Pulay mixing of Hamiltonian with coefficients:
                        Spin 1               Spin 2
                1.000000000000       1.000000000000
Lambda-->       0.041231856574       0.041231856225     ... done

.    Trial5    0.000557    -7146.60205965938985

Performing  Pulay mixing of Hamiltonian with coefficients:
                        Spin 1               Spin 2
                1.000000000000       1.000000000000
Lambda-->       0.041231856574       0.041231856225     ... done

.  NoMinFnd    0.055728    -7146.60228494027979

--------------------------------------------------------------------------------
  Iter                              Commutator    Free_energy(A=E-TS)     DeltaA
#    1                          0.000034362930   -7146.60228494027979   3.91E-03

Step                       =       0.055728090001
Energy (E)                 =   -7146.473368127510
Entropy (-TS)              =      -0.128916812760
Free energy (A=E-TS)       =   -7146.602284940280
Est. 0K Energy 0.5*(E+A)   =   -7146.537826533895
Residual Non-orthogonality =       0.000000000000
Residual N_electrons       =       0.000000000010

Spin          Integrated_Ne            Fermi_level     Delta_Fermi_level
   1       496.999999973113        -0.043520404319              3.00E-04
   2       497.000000026655        -0.043520404319              3.00E-04

                           Spin 1           |                 Spin 2           |
     Orb |    H-eigenvalues     Occupancies |    H-eigenvalues     Occupancies |
       1 |    -3.1483264371    1.0000000000 |    -3.1483264368    1.0000000000 | 
                          ------                             ------
     496 |    -0.0460310894    0.6644521518 |    -0.0460310896    0.6644521651 | 
     497 |    -0.0460200122    0.6637797714 |    -0.0460200117    0.6637797397 | 
                                                   - Gap at zero temperature -
     498 |    -0.0443425031    0.5556945430 |    -0.0443425026    0.5556945079 | 
                - Gap at zero temperature -
     499 |    -0.0441975931    0.5459386011 |    -0.0441975925    0.5459385659 | 
     500 |    -0.0441875017    0.5452578035 |    -0.0441875019    0.5452578182 | 
                  Finite temp. Fermi level   |      Finite temp. Fermi level  
     501 |    -0.0418927029    0.3910444415 |    -0.0418927031    0.3910444557 | 
     502 |    -0.0418794308    0.3901847638 |    -0.0418794302    0.3901847300 | 
     503 |    -0.0401404949    0.2850132335 |    -0.0401404944    0.2850132046 | 
     504 |    -0.0385125982    0.2038009197 |    -0.0385125984    0.2038009293 | 
     505 |    -0.0376515838    0.1684010913 |    -0.0376515844    0.1684011116 | 
                          ------                             ------
     719 |     0.8895593748    0.0000000000 |     0.8895593749    0.0000000000 | 

                            |  Abs_value |  Threshold | Converged
     Delta_Free_energy/atom |   6.99E-05 |   1.00E-06 |        No
     Delta_Energy/atom      |   7.21E-05 |   1.00E-04 |       Yes
     Delta_Entropy/atom     |   2.25E-06 |   1.00E-04 |       Yes
     Commutator             |   3.44E-05 |   1.00E-05 |        No
     Delta_Fermi_level      |   3.00E-04 |   1.00E-03 |       Yes

  Line search of the free energy minimum:
  Step_type        Step             Free_energy   Predicted_free_energy
.   Initial    0.000000    -7146.60228494027979

Performing  Pulay mixing of Hamiltonian with coefficients:
                        Spin 1               Spin 2
                1.000000000000       1.000000000000
Lambda-->       0.029178605714       0.029178605735     ... done

.    Trial1    0.055728    -7146.60236435269599

Performing  Pulay mixing of Hamiltonian with coefficients:
                        Spin 1               Spin 2
                1.000000000000       1.000000000000
Lambda-->       0.029178605714       0.029178605735     ... done

.    Trial2    0.416408    -7146.58969673294814

Performing  Pulay mixing of Hamiltonian with coefficients:
                        Spin 1               Spin 2
                1.000000000000       1.000000000000
Lambda-->       0.029178605714       0.029178605735     ... done

. Quadratic    0.035982    -7146.60239845465821    -7146.60239857273609

--------------------------------------------------------------------------------
  Iter                              Commutator    Free_energy(A=E-TS)     DeltaA
#    2                          0.000027841979   -7146.60239845465821  -1.14E-04

Step                       =       0.035982198265
Energy (E)                 =   -7146.473393179535
Entropy (-TS)              =      -0.129005275116
Free energy (A=E-TS)       =   -7146.602398454658
Est. 0K Energy 0.5*(E+A)   =   -7146.537895817097
Residual Non-orthogonality =       0.000000000000
Residual N_electrons       =       0.000000000008

Spin          Integrated_Ne            Fermi_level     Delta_Fermi_level
   1       497.000000004218        -0.043432094344              8.83E-05
   2       496.999999995605        -0.043432094344              8.83E-05

                           Spin 1           |                 Spin 2           |
     Orb |    H-eigenvalues     Occupancies |    H-eigenvalues     Occupancies |
       1 |    -3.1481842127    1.0000000000 |    -3.1481842126    1.0000000000 | 
                          ------                             ------
     496 |    -0.0459448563    0.6645781464 |    -0.0459448565    0.6645781561 | 
     497 |    -0.0459338750    0.6639117091 |    -0.0459338744    0.6639116728 | 
                - Gap at zero temperature -
     498 |    -0.0442472725    0.5552295341 |    -0.0442472727    0.5552295449 | 
                                                   - Gap at zero temperature -
     499 |    -0.0441043149    0.5456034554 |    -0.0441043143    0.5456034152 | 
     500 |    -0.0440942215    0.5449224347 |    -0.0440942217    0.5449224456 | 
                  Finite temp. Fermi level   |      Finite temp. Fermi level  
     501 |    -0.0418081621    0.3912887078 |    -0.0418081615    0.3912886693 | 
     502 |    -0.0417958668    0.3904921004 |    -0.0417958670    0.3904921109 | 
     503 |    -0.0400683675    0.2859114401 |    -0.0400683669    0.2859114072 | 
     504 |    -0.0384433316    0.2046430753 |    -0.0384433310    0.2046430491 | 
     505 |    -0.0375746327    0.1688343934 |    -0.0375746335    0.1688344240 | 
                          ------                             ------
     719 |     0.8885310390    0.0000000000 |     0.8885310389    0.0000000000 | 

                            |  Abs_value |  Threshold | Converged
     Delta_Free_energy/atom |   2.03E-06 |   1.00E-06 |        No
     Delta_Energy/atom      |   4.47E-07 |   1.00E-04 |       Yes
     Delta_Entropy/atom     |   1.58E-06 |   1.00E-04 |       Yes
     Commutator             |   2.78E-05 |   1.00E-05 |        No
     Delta_Fermi_level      |   8.83E-05 |   1.00E-03 |       Yes

  Line search of the free energy minimum:
  Step_type        Step             Free_energy   Predicted_free_energy
.   Initial    0.000000    -7146.60239845465821

Performing  Pulay mixing of Hamiltonian with coefficients:
                        Spin 1               Spin 2
                0.089408902177       0.089408910211
                0.910591097823       0.910591089789
Lambda-->       0.026465228460       0.026465228509     ... done

.    Trial1    0.035982    -7146.60244878087633

Performing  Pulay mixing of Hamiltonian with coefficients:
                        Spin 1               Spin 2
                0.089408902177       0.089408910211
                0.910591097823       0.910591089789
Lambda-->       0.026465228460       0.026465228509     ... done

.    Trial2    0.404204    -7146.59559452188387

Performing  Pulay mixing of Hamiltonian with coefficients:
                        Spin 1               Spin 2
                0.089408902177       0.089408910211
                0.910591097823       0.910591089789
Lambda-->       0.026465228460       0.026465228509     ... done

. Quadratic    0.032115    -7146.60244938806954    -7146.60244952124413

--------------------------------------------------------------------------------
  Iter                              Commutator    Free_energy(A=E-TS)     DeltaA
#    3                          0.000024979228   -7146.60244938806954  -5.09E-05

Step                       =       0.032115264009
Energy (E)                 =   -7146.473402274452
Entropy (-TS)              =      -0.129047113608
Free energy (A=E-TS)       =   -7146.602449388070
Est. 0K Energy 0.5*(E+A)   =   -7146.537925831261
Residual Non-orthogonality =       0.000000000000
Residual N_electrons       =       0.000000000009

Spin          Integrated_Ne            Fermi_level     Delta_Fermi_level
   1       496.999999964561        -0.043350533067              8.16E-05
   2       497.000000035231        -0.043350533067              8.16E-05

                           Spin 1           |                 Spin 2           |
     Orb |    H-eigenvalues     Occupancies |    H-eigenvalues     Occupancies |
       1 |    -3.1480248603    1.0000000000 |    -3.1480248600    1.0000000000 | 
                          ------                             ------
     496 |    -0.0458559980    0.6641353739 |    -0.0458559985    0.6641354021 | 
     497 |    -0.0458445021    0.6634372379 |    -0.0458445018    0.6634372196 | 
                                                   - Gap at zero temperature -
     498 |    -0.0441557167    0.5545578091 |    -0.0441557164    0.5545577890 | 
                - Gap at zero temperature -
     499 |    -0.0440207381    0.5454674769 |    -0.0440207378    0.5454674567 | 
     500 |    -0.0440106803    0.5447888257 |    -0.0440106800    0.5447888055 | 
                  Finite temp. Fermi level   |      Finite temp. Fermi level  
     501 |    -0.0417271136    0.3913219435 |    -0.0417271133    0.3913219242 | 
     502 |    -0.0417129325    0.3904031815 |    -0.0417129322    0.3904031623 | 
     503 |    -0.0399908400    0.2861355954 |    -0.0399908404    0.2861356216 | 
     504 |    -0.0383721021    0.2051010593 |    -0.0383721026    0.2051010803 | 
     505 |    -0.0374979247    0.1690198027 |    -0.0374979252    0.1690198213 | 
                          ------                             ------
     719 |     0.8878052564    0.0000000000 |     0.8878052556    0.0000000000 | 

                            |  Abs_value |  Threshold | Converged
     Delta_Free_energy/atom |   9.10E-07 |   1.00E-06 |       Yes
     Delta_Energy/atom      |   1.62E-07 |   1.00E-04 |       Yes
     Delta_Entropy/atom     |   7.47E-07 |   1.00E-04 |       Yes
     Commutator             |   2.50E-05 |   1.00E-05 |        No
     Delta_Fermi_level      |   8.16E-05 |   1.00E-03 |       Yes

  Line search of the free energy minimum:
  Step_type        Step             Free_energy   Predicted_free_energy
.   Initial    0.000000    -7146.60244938806954

Performing  Pulay mixing of Hamiltonian with coefficients:
                        Spin 1               Spin 2
               -1.613064586740      -1.613064613385
               -0.019783783616      -0.019783790646
                2.632848370355       2.632848404030
Lambda-->       0.021059923223       0.021059923198     ... done

.    Trial1    0.032115    -7146.60258963885826

Performing  Pulay mixing of Hamiltonian with coefficients:
                        Spin 1               Spin 2
               -1.613064586740      -1.613064613385
               -0.019783783616      -0.019783790646
                2.632848370355       2.632848404030
Lambda-->       0.021059923223       0.021059923198     ... done

.    Trial2    0.401814    -7146.57837187205132

Performing  Pulay mixing of Hamiltonian with coefficients:
                        Spin 1               Spin 2
               -1.613064586740      -1.613064613385
               -0.019783783616      -0.019783790646
                2.632848370355       2.632848404030
Lambda-->       0.021059923223       0.021059923198     ... done

. Quadratic    0.028614    -7146.60259274861255    -7146.60259177024000

--------------------------------------------------------------------------------
  Iter                              Commutator    Free_energy(A=E-TS)     DeltaA
#    4                          0.000016914212   -7146.60259274861255  -1.43E-04

Step                       =       0.028614312170
Energy (E)                 =   -7146.473329857236
Entropy (-TS)              =      -0.129262891402
Free energy (A=E-TS)       =   -7146.602592748613
Est. 0K Energy 0.5*(E+A)   =   -7146.537961302924
Residual Non-orthogonality =       0.000000000000
Residual N_electrons       =      -0.000000000026

Spin          Integrated_Ne            Fermi_level     Delta_Fermi_level
   1       496.999999874787        -0.043001683023              3.49E-04
   2       497.000000125826        -0.043001683023              3.49E-04

                           Spin 1           |                 Spin 2           |
     Orb |    H-eigenvalues     Occupancies |    H-eigenvalues     Occupancies |
       1 |    -3.1474787210    1.0000000000 |    -3.1474787212    1.0000000000 | 
                          ------                             ------
     496 |    -0.0454992161    0.6636537550 |    -0.0454992166    0.6636537850 | 
     497 |    -0.0454882637    0.6629881712 |    -0.0454882635    0.6629881567 | 
                - Gap at zero temperature -
     498 |    -0.0437873456    0.5532452446 |    -0.0437873461    0.5532452782 | 
                                                   - Gap at zero temperature -
     499 |    -0.0436591716    0.5446094052 |    -0.0436591721    0.5446094389 | 
     500 |    -0.0436489555    0.5439198598 |    -0.0436489552    0.5439198440 | 
                  Finite temp. Fermi level   |      Finite temp. Fermi level  
     501 |    -0.0413791135    0.3913770310 |    -0.0413791132    0.3913770162 | 
     502 |    -0.0413677116    0.3906382268 |    -0.0413677121    0.3906382595 | 
     503 |    -0.0396342854    0.2857075444 |    -0.0396342859    0.2857075727 | 
     504 |    -0.0380966402    0.2083760537 |    -0.0380966407    0.2083760767 | 
     505 |    -0.0371772620    0.1700998405 |    -0.0371772622    0.1700998486 | 
                          ------                             ------
     719 |     0.8844236586    0.0000000000 |     0.8844236580    0.0000000000 | 

                            |  Abs_value |  Threshold | Converged
     Delta_Free_energy/atom |   2.56E-06 |   1.00E-06 |        No
     Delta_Energy/atom      |   1.29E-06 |   1.00E-04 |       Yes
     Delta_Entropy/atom     |   3.85E-06 |   1.00E-04 |       Yes
     Commutator             |   1.69E-05 |   1.00E-05 |        No
     Delta_Fermi_level      |   3.49E-04 |   1.00E-03 |       Yes

  Line search of the free energy minimum:
  Step_type        Step             Free_energy   Predicted_free_energy
.   Initial    0.000000    -7146.60259274861255

Performing  Pulay mixing of Hamiltonian with coefficients:
                        Spin 1               Spin 2
               -0.672190920123      -0.672191022825
               -1.592561725681      -1.592561572489
                0.887146088156       0.887146202480
                2.377606557649       2.377606392833
Lambda-->       0.010951600183       0.010951600649     ... done

.    Trial1    0.028614    -7146.60261339989211

Performing  Pulay mixing of Hamiltonian with coefficients:
                        Spin 1               Spin 2
               -0.672190920123      -0.672191022825
               -1.592561725681      -1.592561572489
                0.887146088156       0.887146202480
                2.377606557649       2.377606392833
Lambda-->       0.010951600183       0.010951600649     ... done

.    Trial2    0.399651    -7146.58915914659428

Performing  Pulay mixing of Hamiltonian with coefficients:
                        Spin 1               Spin 2
               -0.672190920123      -0.672191022825
               -1.592561725681      -1.592561572489
                0.887146088156       0.887146202480
                2.377606557649       2.377606392833
Lambda-->       0.010951600183       0.010951600649     ... done

. Quadratic    0.018207    -7146.60260306359851    -7146.60262342352326

Performing  Pulay mixing of Hamiltonian with coefficients:
                        Spin 1               Spin 2
               -0.672190920123      -0.672191022825
               -1.592561725681      -1.592561572489
                0.887146088156       0.887146202480
                2.377606557649       2.377606392833
Lambda-->       0.010951600183       0.010951600649     ... done

.     Cubic    0.069041    -7146.60245355885127    -7146.60264422100681

Performing  Pulay mixing of Hamiltonian with coefficients:
                        Spin 1               Spin 2
               -0.672190920123      -0.672191022825
               -1.592561725681      -1.592561572489
                0.887146088156       0.887146202480
                2.377606557649       2.377606392833
Lambda-->       0.010951600183       0.010951600649     ... done

.   Quartic    0.033340    -7146.60261113647448    -7146.60261493775579

Performing  Pulay mixing of Hamiltonian with coefficients:
                        Spin 1               Spin 2
               -0.672190920123      -0.672191022825
               -1.592561725681      -1.592561572489
                0.887146088156       0.887146202480
                2.377606557649       2.377606392833
Lambda-->       0.010951600183       0.010951600649     ... done

.  NoMinFnd    0.028614    -7146.60261339987210

--------------------------------------------------------------------------------
  Iter                              Commutator    Free_energy(A=E-TS)     DeltaA
#    5                          0.000018572798   -7146.60261339987210  -2.07E-05

Step                       =       0.028614312170
Energy (E)                 =   -7146.472934635010
Entropy (-TS)              =      -0.129678764860
Free energy (A=E-TS)       =   -7146.602613399872
Est. 0K Energy 0.5*(E+A)   =   -7146.537774017441
Residual Non-orthogonality =       0.000000000000
Residual N_electrons       =       0.000000000003

Spin          Integrated_Ne            Fermi_level     Delta_Fermi_level
   1       496.999999899729        -0.042299845994              7.02E-04
   2       497.000000100209        -0.042299845994              7.02E-04

                           Spin 1           |                 Spin 2           |
     Orb |    H-eigenvalues     Occupancies |    H-eigenvalues     Occupancies |
       1 |    -3.1463573787    1.0000000000 |    -3.1463573785    1.0000000000 | 
                          ------                             ------
     496 |    -0.0447713128    0.6620686281 |    -0.0447713135    0.6620686667 | 
     497 |    -0.0447596009    0.6613552168 |    -0.0447596007    0.6613552098 | 
                                                   - Gap at zero temperature -
     498 |    -0.0430438005    0.5504383947 |    -0.0430438004    0.5504383873 | 
                - Gap at zero temperature -
     499 |    -0.0429317898    0.5428849253 |    -0.0429317905    0.5428849685 | 
     500 |    -0.0429216731    0.5422016767 |    -0.0429216730    0.5422016693 | 
                  Finite temp. Fermi level   |      Finite temp. Fermi level  
     501 |    -0.0406798167    0.3915416982 |    -0.0406798166    0.3915416916 | 
     502 |    -0.0406665957    0.3906849433 |    -0.0406665956    0.3906849366 | 
     503 |    -0.0389177137    0.2848899896 |    -0.0389177144    0.2848900259 | 
     504 |    -0.0375386790    0.2149079612 |    -0.0375386789    0.2149079570 | 
     505 |    -0.0365288102    0.1721603925 |    -0.0365288100    0.1721603880 | 
                          ------                             ------
     719 |     0.8770363924    0.0000000000 |     0.8770363928    0.0000000000 | 

                            |  Abs_value |  Threshold | Converged
     Delta_Free_energy/atom |   3.69E-07 |   1.00E-06 |       Yes
     Delta_Energy/atom      |   7.06E-06 |   1.00E-04 |       Yes
     Delta_Entropy/atom     |   7.43E-06 |   1.00E-04 |       Yes
     Commutator             |   1.86E-05 |   1.00E-05 |        No
     Delta_Fermi_level      |   7.02E-04 |   1.00E-03 |       Yes

  Line search of the free energy minimum:
  Step_type        Step             Free_energy   Predicted_free_energy
.   Initial    0.000000    -7146.60261339987210

Performing  Pulay mixing of Hamiltonian with coefficients:
                        Spin 1               Spin 2
               -0.730099965795      -0.730100037495
               -0.287082713036      -0.287082651048
                0.710548608546       0.710548689666
                0.580207307604       0.580207241788
                0.726426762681       0.726426757090
Lambda-->       0.010044176208       0.010044176746     ... done

.    Trial1    0.028614    -7146.60261440779414

Performing  Pulay mixing of Hamiltonian with coefficients:
                        Spin 1               Spin 2
               -0.730099965795      -0.730100037495
               -0.287082713036      -0.287082651048
                0.710548608546       0.710548689666
                0.580207307604       0.580207241788
                0.726426762681       0.726426757090
Lambda-->       0.010044176208       0.010044176746     ... done

.    Trial2    0.399651    -7146.59574451381377

Performing  Pulay mixing of Hamiltonian with coefficients:
                        Spin 1               Spin 2
               -0.730099965795      -0.730100037495
               -0.287082713036      -0.287082651048
                0.710548608546       0.710548689666
                0.580207307604       0.580207241788
                0.726426762681       0.726426757090
Lambda-->       0.010044176208       0.010044176746     ... done

. Quadratic    0.014687    -7146.60259397162463    -7146.60262341186262

Performing  Pulay mixing of Hamiltonian with coefficients:
                        Spin 1               Spin 2
               -0.730099965795      -0.730100037495
               -0.287082713036      -0.287082651048
                0.710548608546       0.710548689666
                0.580207307604       0.580207241788
                0.726426762681       0.726426757090
Lambda-->       0.010044176208       0.010044176746     ... done

.     Cubic    0.189004    -7146.60140701378168    -7146.60360033679171

Performing  Pulay mixing of Hamiltonian with coefficients:
                        Spin 1               Spin 2
               -0.730099965795      -0.730100037495
               -0.287082713036      -0.287082651048
                0.710548608546       0.710548689666
                0.580207307604       0.580207241788
                0.726426762681       0.726426757090
Lambda-->       0.010044176208       0.010044176746     ... done

.   Quartic    0.084048    -7146.60249793040657    -7146.60274888039294

Performing  Pulay mixing of Hamiltonian with coefficients:
                        Spin 1               Spin 2
               -0.730099965795      -0.730100037495
               -0.287082713036      -0.287082651048
                0.710548608546       0.710548689666
                0.580207307604       0.580207241788
                0.726426762681       0.726426757090
Lambda-->       0.010044176208       0.010044176746     ... done

.  NoMinFnd    0.028614    -7146.60261440780687

--------------------------------------------------------------------------------
  Iter                              Commutator    Free_energy(A=E-TS)     DeltaA
#    6                          0.000018147658   -7146.60261440780687  -1.01E-06

Step                       =       0.028614312170
Energy (E)                 =   -7146.472916487231
Entropy (-TS)              =      -0.129697920566
Free energy (A=E-TS)       =   -7146.602614407807
Est. 0K Energy 0.5*(E+A)   =   -7146.537765447519
Residual Non-orthogonality =       0.000000000000
Residual N_electrons       =       0.000000000011

Spin          Integrated_Ne            Fermi_level     Delta_Fermi_level
   1       496.999999862643        -0.042268300407              3.15E-05
   2       497.000000137095        -0.042268300407              3.15E-05

                           Spin 1           |                 Spin 2           |
     Orb |    H-eigenvalues     Occupancies |    H-eigenvalues     Occupancies |
       1 |    -3.1463035411    1.0000000000 |    -3.1463035407    1.0000000000 | 
                          ------                             ------
     496 |    -0.0447347001    0.6617600644 |    -0.0447347010    0.6617601176 | 
     497 |    -0.0447235812    0.6610824969 |    -0.0447235814    0.6610825048 | 
                                                   - Gap at zero temperature -
     498 |    -0.0430098087    0.5502736672 |    -0.0430098081    0.5502736262 | 
                - Gap at zero temperature -
     499 |    -0.0428991089    0.5428082575 |    -0.0428991090    0.5428082667 | 
     500 |    -0.0428888531    0.5421155982 |    -0.0428888533    0.5421156074 | 
                  Finite temp. Fermi level   |      Finite temp. Fermi level  
     501 |    -0.0406468305    0.3914483117 |    -0.0406468307    0.3914483209 | 
     502 |    -0.0406352883    0.3907003708 |    -0.0406352884    0.3907003801 | 
     503 |    -0.0388890364    0.2850490245 |    -0.0388890365    0.2850490327 | 
     504 |    -0.0375129151    0.2151735331 |    -0.0375129153    0.2151735401 | 
     505 |    -0.0365004054    0.1722822348 |    -0.0365004063    0.1722822697 | 
                          ------                             ------
     719 |     0.8761413475    0.0000000000 |     0.8761413485    0.0000000000 | 

                            |  Abs_value |  Threshold | Converged
     Delta_Free_energy/atom |   1.80E-08 |   1.00E-06 |       Yes
     Delta_Energy/atom      |   3.24E-07 |   1.00E-04 |       Yes
     Delta_Entropy/atom     |   3.42E-07 |   1.00E-04 |       Yes
     Commutator             |   1.81E-05 |   1.00E-05 |        No
     Delta_Fermi_level      |   3.15E-05 |   1.00E-03 |       Yes

  Line search of the free energy minimum:
  Step_type        Step             Free_energy   Predicted_free_energy
.   Initial    0.000000    -7146.60261440780687

Performing  Pulay mixing of Hamiltonian with coefficients:
                        Spin 1               Spin 2
               -3.249326041460      -3.249325940080
               14.901069659601      14.901070316506
                2.169852342440       2.169851973022
              -20.698522925485     -20.698524083636
               -5.408377050785      -5.408377105030
               13.285304015689      13.285304839217
Lambda-->       0.002991915910       0.002991916252     ... done

.    Trial1    0.028614    -7146.60265336804696

Performing  Pulay mixing of Hamiltonian with coefficients:
                        Spin 1               Spin 2
               -3.249326041460      -3.249325940080
               14.901069659603      14.901070316508
                2.169852342440       2.169851973022
              -20.698522925488     -20.698524083638
               -5.408377050785      -5.408377105031
               13.285304015690      13.285304839219
Lambda-->       0.002991915910       0.002991916252     ... done

.    Trial2    0.399651    -7146.59255245120312

Performing  Pulay mixing of Hamiltonian with coefficients:
                        Spin 1               Spin 2
               -3.249326041460      -3.249325940080
               14.901069659599      14.901070316508
                2.169852342440       2.169851973022
              -20.698522925483     -20.698524083638
               -5.408377050784      -5.408377105031
               13.285304015687      13.285304839219
Lambda-->       0.002991915910       0.002991916252     ... done

. Quadratic    0.023825    -7146.60264366769661    -7146.60265500849709

Performing  Pulay mixing of Hamiltonian with coefficients:
                        Spin 1               Spin 2
               -3.249326041460      -3.249325940080
               14.901069659603      14.901070316508
                2.169852342440       2.169851973022
              -20.698522925488     -20.698524083638
               -5.408377050785      -5.408377105031
               13.285304015690      13.285304839219
Lambda-->       0.002991915910       0.002991916252     ... done

.     Cubic    0.109622    -7146.60227287234284    -7146.60280964055346

Performing  Pulay mixing of Hamiltonian with coefficients:
                        Spin 1               Spin 2
               -3.249326041460      -3.249325940080
               14.901069659601      14.901070316507
                2.169852342440       2.169851973022
              -20.698522925484     -20.698524083637
               -5.408377050785      -5.408377105031
               13.285304015688      13.285304839218
Lambda-->       0.002991915910       0.002991916252     ... done

.   Quartic    0.050979    -7146.60265102216454    -7146.60268118287604

Performing  Pulay mixing of Hamiltonian with coefficients:
                        Spin 1               Spin 2
               -3.249326041460      -3.249325940079
               14.901069659601      14.901070316505
                2.169852342440       2.169851973022
              -20.698522925485     -20.698524083634
               -5.408377050785      -5.408377105030
               13.285304015689      13.285304839217
Lambda-->       0.002991915910       0.002991916252     ... done

.  NoMinFnd    0.028614    -7146.60265336804787

--------------------------------------------------------------------------------
  Iter                              Commutator    Free_energy(A=E-TS)     DeltaA
#    7                          0.000013945960   -7146.60265336804787  -3.90E-05

Step                       =       0.028614312170
Energy (E)                 =   -7146.473061093135
Entropy (-TS)              =      -0.129592274881
Free energy (A=E-TS)       =   -7146.602653368048
Est. 0K Energy 0.5*(E+A)   =   -7146.537857230591
Residual Non-orthogonality =       0.000000000000
Residual N_electrons       =       0.000000000032

Spin          Integrated_Ne            Fermi_level     Delta_Fermi_level
   1       496.999999929785        -0.042550501956             -2.82E-04
   2       497.000000069466        -0.042550501956             -2.82E-04

                           Spin 1           |                 Spin 2           |
     Orb |    H-eigenvalues     Occupancies |    H-eigenvalues     Occupancies |
       1 |    -3.1468825422    1.0000000000 |    -3.1468825429    1.0000000000 | 
                          ------                             ------
     496 |    -0.0449876900    0.6599785374 |    -0.0449876905    0.6599785674 | 
     497 |    -0.0449765613    0.6592986345 |    -0.0449765610    0.6592986191 | 
                                                   - Gap at zero temperature -
     498 |    -0.0433266725    0.5526067488 |    -0.0433266723    0.5526067320 | 
                - Gap at zero temperature -
     499 |    -0.0431879621    0.5432574118 |    -0.0431879619    0.5432573950 | 
     500 |    -0.0431776564    0.5425614854 |    -0.0431776561    0.5425614685 | 
                  Finite temp. Fermi level   |      Finite temp. Fermi level  
     501 |    -0.0409194249    0.3908257253 |    -0.0409194254    0.3908257574 | 
     502 |    -0.0409076307    0.3900619022 |    -0.0409076305    0.3900618862 | 
     503 |    -0.0392047494    0.2869110840 |    -0.0392047492    0.2869110702 | 
     504 |    -0.0377643196    0.2137616812 |    -0.0377643201    0.2137617040 | 
     505 |    -0.0367776957    0.1720917439 |    -0.0367776963    0.1720917648 | 
                          ------                             ------
     719 |     0.8659635760    0.0000000000 |     0.8659635762    0.0000000000 | 

                            |  Abs_value |  Threshold | Converged
     Delta_Free_energy/atom |   6.96E-07 |   1.00E-06 |       Yes
     Delta_Energy/atom      |   2.58E-06 |   1.00E-04 |       Yes
     Delta_Entropy/atom     |   1.89E-06 |   1.00E-04 |       Yes
     Commutator             |   1.39E-05 |   1.00E-05 |        No
     Delta_Fermi_level      |   2.82E-04 |   1.00E-03 |       Yes

  Line search of the free energy minimum:
  Step_type        Step             Free_energy   Predicted_free_energy
.   Initial    0.000000    -7146.60265336804787

Performing  Pulay mixing of Hamiltonian with coefficients:
                        Spin 1               Spin 2
                0.952853006047       0.952853438403
               -5.389942769022      -5.389945332346
               -0.528189045721      -0.528189237789
                7.472821273370       7.472824903700
                1.694427903497       1.694428793450
               -4.856102692895      -4.856105052849
                1.654132324722       1.654132487431
Lambda-->       0.000655051272       0.000655051139     ... done

.    Trial1    0.028614    -7146.60267151161497

Performing  Pulay mixing of Hamiltonian with coefficients:
                        Spin 1               Spin 2
                0.952853006047       0.952853438403
               -5.389942769022      -5.389945332348
               -0.528189045721      -0.528189237790
                7.472821273371       7.472824903702
                1.694427903498       1.694428793450
               -4.856102692895      -4.856105052850
                1.654132324722       1.654132487432
Lambda-->       0.000655051272       0.000655051139     ... done

.    Trial2    0.399651    -7146.60164501367035

Performing  Pulay mixing of Hamiltonian with coefficients:
                        Spin 1               Spin 2
                0.952853006048       0.952853438403
               -5.389942769026      -5.389945332348
               -0.528189045722      -0.528189237790
                7.472821273376       7.472824903703
                1.694427903499       1.694428793450
               -4.856102692898      -4.856105052850
                1.654132324723       1.654132487432
Lambda-->       0.000655051272       0.000655051139     ... done

. Quadratic    0.051566    -7146.60268415474729    -7146.60267599398776

--------------------------------------------------------------------------------
  Iter                              Commutator    Free_energy(A=E-TS)     DeltaA
#    8                          0.000008510094   -7146.60268415474729  -3.08E-05

Step                       =       0.051565951261
Energy (E)                 =   -7146.473055270163
Entropy (-TS)              =      -0.129628884577
Free energy (A=E-TS)       =   -7146.602684154747
Est. 0K Energy 0.5*(E+A)   =   -7146.537869712455
Residual Non-orthogonality =       0.000000000000
Residual N_electrons       =       0.000000000007

Spin          Integrated_Ne            Fermi_level     Delta_Fermi_level
   1       496.999999926512        -0.042623580229             -7.31E-05
   2       497.000000073326        -0.042623580229             -7.31E-05

                           Spin 1           |                 Spin 2           |
     Orb |    H-eigenvalues     Occupancies |    H-eigenvalues     Occupancies |
       1 |    -3.1470584599    1.0000000000 |    -3.1470584603    1.0000000000 | 
                          ------                             ------
     496 |    -0.0450732951    0.6607430664 |    -0.0450732951    0.6607430641 | 
     497 |    -0.0450612477    0.6600078115 |    -0.0450612484    0.6600078540 | 
                                                   - Gap at zero temperature -
     498 |    -0.0433943200    0.5522413585 |    -0.0433943200    0.5522413560 | 
                - Gap at zero temperature -
     499 |    -0.0432660213    0.5435937036 |    -0.0432660213    0.5435937011 | 
     500 |    -0.0432558908    0.5429096917 |    -0.0432558908    0.5429096892 | 
                  Finite temp. Fermi level   |      Finite temp. Fermi level  
     501 |    -0.0409970720    0.3911217591 |    -0.0409970719    0.3911217568 | 
     502 |    -0.0409845174    0.3903084885 |    -0.0409845174    0.3903084862 | 
     503 |    -0.0392687910    0.2864082467 |    -0.0392687910    0.2864082448 | 
     504 |    -0.0378319654    0.2135133401 |    -0.0378319654    0.2135133385 | 
     505 |    -0.0368506609    0.1720873598 |    -0.0368506609    0.1720873585 | 
                          ------                             ------
     719 |     0.8625274535    0.0000000000 |     0.8625274531    0.0000000000 | 

                            |  Abs_value |  Threshold | Converged
     Delta_Free_energy/atom |   5.50E-07 |   1.00E-06 |       Yes
     Delta_Energy/atom      |   1.04E-07 |   1.00E-04 |       Yes
     Delta_Entropy/atom     |   6.54E-07 |   1.00E-04 |       Yes
     Commutator             |   8.51E-06 |   1.00E-05 |       Yes
     Delta_Fermi_level      |   7.31E-05 |   1.00E-03 |       Yes
EDFT occupancies loop converged after    8 iterations.


Writing density kernel to file "Pd_55.dkn" ... done

Writing Hamiltonian to file "Pd_55.ham" ... done


>>> Density kernel optimised for the current NGWF basis:
     ~~~~~~~~~~~~~~~~~~~~~~~~~~~~~~~~~~~~~~~~~~~~~~~~~~~~~~~~~~~
     Total free energy           =  -7.14660268415475E+03  Eh
     [H,K] commutator            =   8.5101E-06
     ~~~~~~~~~~~~~~~~~~~~~~~~~~~~~~~~~~~~~~~~~~~~~~~~~~~~~~~~~~~


################################################################################
########################### NGWF CG iteration  005 #############################
################################################################################
****** Reciprocal space K.E. preconditioning with k_zero =  3.0000 a0^-1 *******

>>> Checking for convergence of NGWFs:   NOT CONVERGED
  ========================================================================
         NGWF RMS gradient =  2.8123E-05 >  2.0000E-06  | above tolerance
  ========================================================================

>>> Improving NGWFs using line search:
============ Calculation of NGWF S^-1 using Hotelling algorithm ================ 
         Iteration  |  Frobenius norm and Maximum abs value    (of I-S*S_n^-1)   
               1       0.40990412E+00     0.12198252E-01
               2       0.16159661E-02     0.44278300E-04
               3       0.13988808E-06     0.32282408E-08
               4       0.36788764E-12     0.42632564E-13
================================================================================
    Initial Ne1:     496.99877574
    Initial Ne2:     496.99877589
      Final Ne1:     496.99999993
      Final Ne2:     497.00000007
============ Calculation of NGWF S^-1 using Hotelling algorithm ================ 
         Iteration  |  Frobenius norm and Maximum abs value    (of I-S*S_n^-1)   
               1       0.13815094E+00     0.40972860E-02
               2       0.17471812E-03     0.51238798E-05
               3       0.16334649E-08     0.34965808E-10
               4       0.35105550E-12     0.35527137E-13
================================================================================
------------------------------- NGWF line search -------------------------------
RMS gradient                =       0.00002812309747
Trial step length           =               1.081567
Gradient along search dir.  =         -0.01861403337
Functional at step 0        =   -7146.60268415474729
Functional at step 1        =   -7146.60764354170806
Functional predicted        =   -7146.60936233531720
Selected quadratic step     =               0.717543
Conjugate gradients coeff.  =               0.000000
--------------------------- NGWF line search finished --------------------------
                                               
Writing NGWFs to file "Pd_55.tightbox_ngwfs"....  done

>>> Optimising kernel for current NGWFs:

--------------------------- Ensemble-DFT optimisation --------------------------
Running ScaLAPACK on   40 processor(s).

--------------------------------------------------------------------------------
  Iter                              Commutator    Free_energy(A=E-TS)     DeltaA
#    0                          0.000012309656   -7146.60936277914516  -6.68E-03

Step                       =       0.381966011250
Energy (E)                 =   -7146.479733894561
Entropy (-TS)              =      -0.129628884577
Free energy (A=E-TS)       =   -7146.609362779145
Est. 0K Energy 0.5*(E+A)   =   -7146.544548336853
Residual Non-orthogonality =       0.000000000000
Residual N_electrons       =       0.000000000007

Spin          Integrated_Ne            Fermi_level     Delta_Fermi_level
   1       496.999999926512        -0.042623580229              9.00E+99
   2       497.000000073326        -0.042623580229              9.00E+99

                           Spin 1           |                 Spin 2           |
     Orb |    H-eigenvalues     Occupancies |    H-eigenvalues     Occupancies |
       1 |    -3.1470584599    1.0000000000 |    -3.1470584603    1.0000000000 | 
                          ------                             ------
     496 |    -0.0450732951    0.6607430664 |    -0.0450732951    0.6607430641 | 
     497 |    -0.0450612477    0.6600078115 |    -0.0450612484    0.6600078540 | 
                 - Gap at zero temperature - |     - Gap at zero temperature -
     498 |    -0.0433943200    0.5522413585 |    -0.0433943200    0.5522413560 | 
     499 |    -0.0432660213    0.5435937036 |    -0.0432660213    0.5435937011 | 
     500 |    -0.0432558908    0.5429096917 |    -0.0432558908    0.5429096892 | 
                  Finite temp. Fermi level   |      Finite temp. Fermi level  
     501 |    -0.0409970720    0.3911217591 |    -0.0409970719    0.3911217568 | 
     502 |    -0.0409845174    0.3903084885 |    -0.0409845174    0.3903084862 | 
     503 |    -0.0392687910    0.2864082467 |    -0.0392687910    0.2864082448 | 
     504 |    -0.0378319654    0.2135133401 |    -0.0378319654    0.2135133385 | 
     505 |    -0.0368506609    0.1720873598 |    -0.0368506609    0.1720873585 | 
                          ------                             ------
     719 |     0.8625274535    0.0000000000 |     0.8625274531    0.0000000000 | 

                            |  Abs_value |  Threshold | Converged
     Delta_Free_energy/atom |   1.19E-04 |   1.00E-06 |        No
     Delta_Energy/atom      |   1.19E-04 |   1.00E-04 |        No
     Delta_Entropy/atom     |     n.a.   |   1.00E-03 |      n.a.
     Commutator             |   1.23E-05 |   1.00E-05 |        No
     Delta_Fermi_level      |     n.a.   |   1.00E-03 |      n.a.

  Line search of the free energy minimum:
  Step_type        Step             Free_energy   Predicted_free_energy
.   Initial    0.000000    -7146.60936277914516

Performing  Pulay mixing of Hamiltonian with coefficients:
                        Spin 1               Spin 2
                1.000000000000       1.000000000000
Lambda-->       0.006275703210       0.006275702855     ... done

.    Trial1    0.381966    -7146.60929196544021

Performing  Pulay mixing of Hamiltonian with coefficients:
                        Spin 1               Spin 2
                1.000000000000       1.000000000000
Lambda-->       0.006275703210       0.006275702855     ... done

.    Trial2    0.145898    -7146.61021148800774

Performing  Pulay mixing of Hamiltonian with coefficients:
                        Spin 1               Spin 2
                1.000000000000       1.000000000000
Lambda-->       0.006275703210       0.006275702855     ... done

. Quadratic    0.187337    -7146.61011980011335    -7146.61025515207803

Performing  Pulay mixing of Hamiltonian with coefficients:
                        Spin 1               Spin 2
                1.000000000000       1.000000000000
Lambda-->       0.006275703210       0.006275702855     ... done

.     Cubic    0.132070    -7146.61023546887191    -7146.61021836829514

--------------------------------------------------------------------------------
  Iter                              Commutator    Free_energy(A=E-TS)     DeltaA
#    1                          0.000023506218   -7146.61023546887191  -8.73E-04

Step                       =       0.132070029507
Energy (E)                 =   -7146.480574953188
Entropy (-TS)              =      -0.129660515647
Free energy (A=E-TS)       =   -7146.610235468872
Est. 0K Energy 0.5*(E+A)   =   -7146.545405211030
Residual Non-orthogonality =       0.000000000000
Residual N_electrons       =       0.000000000038

Spin          Integrated_Ne            Fermi_level     Delta_Fermi_level
   1       496.999999856748        -0.042743461901             -1.20E-04
   2       497.000000142370        -0.042743461901             -1.20E-04

                           Spin 1           |                 Spin 2           |
     Orb |    H-eigenvalues     Occupancies |    H-eigenvalues     Occupancies |
       1 |    -3.1471772483    1.0000000000 |    -3.1471772484    1.0000000000 | 
                          ------                             ------
     496 |    -0.0452110043    0.6618296640 |    -0.0452110050    0.6618297015 | 
     497 |    -0.0451978083    0.6610255217 |    -0.0451978089    0.6610255592 | 
                 - Gap at zero temperature - |     - Gap at zero temperature -
     498 |    -0.0435058274    0.5516778155 |    -0.0435058280    0.5516778541 | 
     499 |    -0.0433902423    0.5438866425 |    -0.0433902429    0.5438866810 | 
     500 |    -0.0433790876    0.5431335469 |    -0.0433790874    0.5431335346 | 
                  Finite temp. Fermi level   |      Finite temp. Fermi level  
     501 |    -0.0411246504    0.3916206513 |    -0.0411246502    0.3916206358 | 
     502 |    -0.0411159316    0.3910555299 |    -0.0411159314    0.3910555144 | 
     503 |    -0.0394126470    0.2877434276 |    -0.0394126475    0.2877434540 | 
     504 |    -0.0379340841    0.2127027775 |    -0.0379340845    0.2127027974 | 
     505 |    -0.0369668918    0.1719458672 |    -0.0369668917    0.1719458616 | 
                          ------                             ------
     719 |     0.8601087051    0.0000000000 |     0.8601087045    0.0000000000 | 

                            |  Abs_value |  Threshold | Converged
     Delta_Free_energy/atom |   1.56E-05 |   1.00E-06 |        No
     Delta_Energy/atom      |   1.50E-05 |   1.00E-04 |       Yes
     Delta_Entropy/atom     |   5.65E-07 |   1.00E-04 |       Yes
     Commutator             |   2.35E-05 |   1.00E-05 |        No
     Delta_Fermi_level      |   1.20E-04 |   1.00E-03 |       Yes

  Line search of the free energy minimum:
  Step_type        Step             Free_energy   Predicted_free_energy
.   Initial    0.000000    -7146.61023546887191

Performing  Pulay mixing of Hamiltonian with coefficients:
                        Spin 1               Spin 2
                1.000000000000       1.000000000000
Lambda-->       0.005107241781       0.005107241599     ... done

.    Trial1    0.132070    -7146.60868086140636

Performing  Pulay mixing of Hamiltonian with coefficients:
                        Spin 1               Spin 2
                1.000000000000       1.000000000000
Lambda-->       0.005107241781       0.005107241599     ... done

.    Trial2    0.050446    -7146.61021036962666

Performing  Pulay mixing of Hamiltonian with coefficients:
                        Spin 1               Spin 2
                1.000000000000       1.000000000000
Lambda-->       0.005107241781       0.005107241599     ... done

. Quadratic    0.023422    -7146.61031144175922    -7146.61031123754674

--------------------------------------------------------------------------------
  Iter                              Commutator    Free_energy(A=E-TS)     DeltaA
#    2                          0.000009262233   -7146.61031144175922  -7.60E-05

Step                       =       0.023421947570
Energy (E)                 =   -7146.480668457954
Entropy (-TS)              =      -0.129642983824
Free energy (A=E-TS)       =   -7146.610311441759
Est. 0K Energy 0.5*(E+A)   =   -7146.545489949856
Residual Non-orthogonality =       0.000000000000
Residual N_electrons       =      -0.000000000019

Spin          Integrated_Ne            Fermi_level     Delta_Fermi_level
   1       496.999999906632        -0.042732860130              1.06E-05
   2       497.000000093819        -0.042732860130              1.06E-05

                           Spin 1           |                 Spin 2           |
     Orb |    H-eigenvalues     Occupancies |    H-eigenvalues     Occupancies |
       1 |    -3.1471454813    1.0000000000 |    -3.1471454816    1.0000000000 | 
                          ------                             ------
     496 |    -0.0451940750    0.6614441902 |    -0.0451940752    0.6614442040 | 
     497 |    -0.0451831433    0.6607777285 |    -0.0451831442    0.6607777875 | 
                 - Gap at zero temperature - |     - Gap at zero temperature -
     498 |    -0.0434947491    0.5516457420 |    -0.0434947492    0.5516457535 | 
     499 |    -0.0433786166    0.5438175215 |    -0.0433786167    0.5438175327 | 
     500 |    -0.0433683667    0.5431255055 |    -0.0433683669    0.5431255167 | 
                  Finite temp. Fermi level   |      Finite temp. Fermi level  
     501 |    -0.0411126636    0.3915308574 |    -0.0411126637    0.3915308633 | 
     502 |    -0.0411016756    0.3908187648 |    -0.0411016750    0.3908187227 | 
     503 |    -0.0393905591    0.2871032783 |    -0.0393905584    0.2871032390 | 
     504 |    -0.0379238573    0.2127198663 |    -0.0379238573    0.2127198656 | 
     505 |    -0.0369553806    0.1719106344 |    -0.0369553803    0.1719106224 | 
                          ------                             ------
     719 |     0.8598802278    0.0000000000 |     0.8598802276    0.0000000000 | 

                            |  Abs_value |  Threshold | Converged
     Delta_Free_energy/atom |   1.36E-06 |   1.00E-06 |        No
     Delta_Energy/atom      |   1.67E-06 |   1.00E-04 |       Yes
     Delta_Entropy/atom     |   3.13E-07 |   1.00E-04 |       Yes
     Commutator             |   9.26E-06 |   1.00E-05 |       Yes
     Delta_Fermi_level      |   1.06E-05 |   1.00E-03 |       Yes

  Line search of the free energy minimum:
  Step_type        Step             Free_energy   Predicted_free_energy
.   Initial    0.000000    -7146.61031144175922

Performing  Pulay mixing of Hamiltonian with coefficients:
                        Spin 1               Spin 2
                0.185507256330       0.185507255714
                0.814492743670       0.814492744286
Lambda-->       0.003509062422       0.003509062271     ... done

.    Trial1    0.023422    -7146.61032057139255

Performing  Pulay mixing of Hamiltonian with coefficients:
                        Spin 1               Spin 2
                0.185507256330       0.185507255714
                0.814492743670       0.814492744286
Lambda-->       0.003509062422       0.003509062271     ... done

.    Trial2    0.396442    -7146.60861487375860

Performing  Pulay mixing of Hamiltonian with coefficients:
                        Spin 1               Spin 2
                0.185507256330       0.185507255714
                0.814492743670       0.814492744286
Lambda-->       0.003509062422       0.003509062271     ... done

. Quadratic    0.027281    -7146.61032116147271    -7146.61032075778166

--------------------------------------------------------------------------------
  Iter                              Commutator    Free_energy(A=E-TS)     DeltaA
#    3                          0.000005585516   -7146.61032116147271  -9.72E-06

Step                       =       0.027280739061
Energy (E)                 =   -7146.480682869299
Entropy (-TS)              =      -0.129638292213
Free energy (A=E-TS)       =   -7146.610321161473
Est. 0K Energy 0.5*(E+A)   =   -7146.545502015386
Residual Non-orthogonality =       0.000000000000
Residual N_electrons       =      -0.000000000039

Spin          Integrated_Ne            Fermi_level     Delta_Fermi_level
   1       496.999999938931        -0.042734145494             -1.29E-06
   2       497.000000061982        -0.042734145494             -1.29E-06

                           Spin 1           |                 Spin 2           |
     Orb |    H-eigenvalues     Occupancies |    H-eigenvalues     Occupancies |
       1 |    -3.1471611571    1.0000000000 |    -3.1471611575    1.0000000000 | 
                          ------                             ------
     496 |    -0.0451975080    0.6615750462 |    -0.0451975084    0.6615750700 | 
     497 |    -0.0451859343    0.6608695587 |    -0.0451859347    0.6608695825 | 
                 - Gap at zero temperature - |     - Gap at zero temperature -
     498 |    -0.0434999514    0.5519093523 |    -0.0434999510    0.5519093242 | 
     499 |    -0.0433790705    0.5437613942 |    -0.0433790701    0.5437613659 | 
     500 |    -0.0433687670    0.5430657418 |    -0.0433687666    0.5430657135 | 
                  Finite temp. Fermi level   |      Finite temp. Fermi level  
     501 |    -0.0411138224    0.3915226511 |    -0.0411138227    0.3915226688 | 
     502 |    -0.0411019864    0.3907556315 |    -0.0411019860    0.3907556000 | 
     503 |    -0.0393827202    0.2865953649 |    -0.0393827204    0.2865953772 | 
     504 |    -0.0379292051    0.2129050574 |    -0.0379292053    0.2129050656 | 
     505 |    -0.0369565294    0.1719053429 |    -0.0369565293    0.1719053411 | 
                          ------                             ------
     719 |     0.8596181075    0.0000000000 |     0.8596181078    0.0000000000 | 

                            |  Abs_value |  Threshold | Converged
     Delta_Free_energy/atom |   1.74E-07 |   1.00E-06 |       Yes
     Delta_Energy/atom      |   2.57E-07 |   1.00E-04 |       Yes
     Delta_Entropy/atom     |   8.38E-08 |   1.00E-04 |       Yes
     Commutator             |   5.59E-06 |   1.00E-05 |       Yes
     Delta_Fermi_level      |   1.29E-06 |   1.00E-03 |       Yes
EDFT occupancies loop converged after    3 iterations.


Writing density kernel to file "Pd_55.dkn" ... done

Writing Hamiltonian to file "Pd_55.ham" ... done


>>> Density kernel optimised for the current NGWF basis:
     ~~~~~~~~~~~~~~~~~~~~~~~~~~~~~~~~~~~~~~~~~~~~~~~~~~~~~~~~~~~
     Total free energy           =  -7.14661032116147E+03  Eh
     [H,K] commutator            =   5.5855E-06
     ~~~~~~~~~~~~~~~~~~~~~~~~~~~~~~~~~~~~~~~~~~~~~~~~~~~~~~~~~~~


================================================================================
           ---------------- ENERGY COMPONENTS (Eh) ----------------
           | Kinetic                    :     2492.80602709613595 |
           | Pseudopotential (local)    :   -39861.76032820084947 |
           | Pseudo (non-coul chg cor)  :        0.00000000000000
           | Pseudopotential (non-local):      451.95749029704490 |
           | Hartree                    :    18412.99282931414928 |
           | Exchange-correlation       :     -808.67660579021879 |
           | Ewald                      :    12166.19990441444133 |
           | Total                      :    -7146.48068286930175 |
           --------------------------------------------------------
           ------ LOCAL ENERGY COMPONENTS FROM MATRIX TRACES ------
           | Pseudopotential (local)    :   -39861.76032820082037 |
           | Hartree                    :    18412.99282931413836 |
           --------------------------------------------------------
           Integrated density           :      994.00000000091234
           Integrated spin density      :       -0.00000012305054
           Integrated |spin density|    :        0.00000016795499
           Local density approx. <S^2>  :        0.00000014550283
           Integrated density tr(KS)    :      994.00000000091245
           Integrated spin tr(KS)       :       -0.00000012305077
================================================================================


################################################################################
########################### NGWF CG iteration  006 #############################
################################################################################
****** Reciprocal space K.E. preconditioning with k_zero =  3.0000 a0^-1 *******

>>> Checking for convergence of NGWFs:   NOT CONVERGED
  ========================================================================
         NGWF RMS gradient =  1.4619E-05 >  2.0000E-06  | above tolerance
  ========================================================================

>>> Improving NGWFs using line search:
============ Calculation of NGWF S^-1 using Hotelling algorithm ================ 
         Iteration  |  Frobenius norm and Maximum abs value    (of I-S*S_n^-1)   
               1       0.41732891E+00     0.12218046E-01
               2       0.17166912E-02     0.44072672E-04
               3       0.16659924E-06     0.43470543E-08
               4       0.35405249E-12     0.28421709E-13
================================================================================
    Initial Ne1:     496.99974486
    Initial Ne2:     496.99974499
      Final Ne1:     496.99999994
      Final Ne2:     497.00000006
============ Calculation of NGWF S^-1 using Hotelling algorithm ================ 
         Iteration  |  Frobenius norm and Maximum abs value    (of I-S*S_n^-1)   
               1       0.45611449E+00     0.13278961E-01
               2       0.17535512E-02     0.56305748E-04
               3       0.17071571E-06     0.45033559E-08
               4       0.36261606E-12     0.49737992E-13
================================================================================
------------------------------- NGWF line search -------------------------------
RMS gradient                =       0.00001461934722
Trial step length           =               0.880949
Gradient along search dir.  =         -0.00574006139
Functional at step 0        =   -7146.61032116147271
Functional at step 1        =   -7146.61416856102915
Functional predicted        =   -7146.61560732310318
Selected quadratic step     =               1.841848
Conjugate gradients coeff.  =               0.270228
--------------------------- NGWF line search finished --------------------------
                                               
Writing NGWFs to file "Pd_55.tightbox_ngwfs"....  done

>>> Optimising kernel for current NGWFs:

--------------------------- Ensemble-DFT optimisation --------------------------
Running ScaLAPACK on   40 processor(s).

--------------------------------------------------------------------------------
  Iter                              Commutator    Free_energy(A=E-TS)     DeltaA
#    0                          0.000020365427   -7146.61560502090470  -5.28E-03

Step                       =       0.381966011250
Energy (E)                 =   -7146.485966728731
Entropy (-TS)              =      -0.129638292213
Free energy (A=E-TS)       =   -7146.615605020905
Est. 0K Energy 0.5*(E+A)   =   -7146.550785874818
Residual Non-orthogonality =       0.000000000000
Residual N_electrons       =      -0.000000000039

Spin          Integrated_Ne            Fermi_level     Delta_Fermi_level
   1       496.999999938931        -0.042734145494              9.00E+99
   2       497.000000061982        -0.042734145494              9.00E+99

                           Spin 1           |                 Spin 2           |
     Orb |    H-eigenvalues     Occupancies |    H-eigenvalues     Occupancies |
       1 |    -3.1471611571    1.0000000000 |    -3.1471611575    1.0000000000 | 
                          ------                             ------
     496 |    -0.0451975080    0.6615750462 |    -0.0451975084    0.6615750700 | 
     497 |    -0.0451859343    0.6608695587 |    -0.0451859347    0.6608695825 | 
                                                   - Gap at zero temperature -
     498 |    -0.0434999514    0.5519093523 |    -0.0434999510    0.5519093242 | 
                - Gap at zero temperature -
     499 |    -0.0433790705    0.5437613942 |    -0.0433790701    0.5437613659 | 
     500 |    -0.0433687670    0.5430657418 |    -0.0433687666    0.5430657135 | 
                  Finite temp. Fermi level   |      Finite temp. Fermi level  
     501 |    -0.0411138224    0.3915226511 |    -0.0411138227    0.3915226688 | 
     502 |    -0.0411019864    0.3907556315 |    -0.0411019860    0.3907556000 | 
     503 |    -0.0393827202    0.2865953649 |    -0.0393827204    0.2865953772 | 
     504 |    -0.0379292051    0.2129050574 |    -0.0379292053    0.2129050656 | 
     505 |    -0.0369565294    0.1719053429 |    -0.0369565293    0.1719053411 | 
                          ------                             ------
     719 |     0.8596181075    0.0000000000 |     0.8596181078    0.0000000000 | 

                            |  Abs_value |  Threshold | Converged
     Delta_Free_energy/atom |   9.44E-05 |   1.00E-06 |        No
     Delta_Energy/atom      |   9.44E-05 |   1.00E-04 |       Yes
     Delta_Entropy/atom     |     n.a.   |   1.00E-03 |      n.a.
     Commutator             |   2.04E-05 |   1.00E-05 |        No
     Delta_Fermi_level      |     n.a.   |   1.00E-03 |      n.a.

  Line search of the free energy minimum:
  Step_type        Step             Free_energy   Predicted_free_energy
.   Initial    0.000000    -7146.61560502090470

Performing  Pulay mixing of Hamiltonian with coefficients:
                        Spin 1               Spin 2
                1.000000000000       1.000000000000
Lambda-->       0.056994519012       0.056994518173     ... done

.    Trial1    0.381966    -7146.61311016390300

Performing  Pulay mixing of Hamiltonian with coefficients:
                        Spin 1               Spin 2
                1.000000000000       1.000000000000
Lambda-->       0.056994519012       0.056994518173     ... done

.    Trial2    0.145898    -7146.61430853822640

Performing  Pulay mixing of Hamiltonian with coefficients:
                        Spin 1               Spin 2
                1.000000000000       1.000000000000
Lambda-->       0.056994519012       0.056994518173     ... done

.    Trial3    0.055728    -7146.61442262870514

Performing  Pulay mixing of Hamiltonian with coefficients:
                        Spin 1               Spin 2
                1.000000000000       1.000000000000
Lambda-->       0.056994519012       0.056994518173     ... done

.     Cubic    0.265735    -7146.61386228099946    -7146.61499964045106

Performing  Pulay mixing of Hamiltonian with coefficients:
                        Spin 1               Spin 2
                1.000000000000       1.000000000000
Lambda-->       0.056994519012       0.056994518173     ... done

.   Quartic    0.169765    -7146.61424642097700    -7146.61432752099972

Performing  Pulay mixing of Hamiltonian with coefficients:
                        Spin 1               Spin 2
                1.000000000000       1.000000000000
Lambda-->       0.056994519012       0.056994518173     ... done

.    Trial6    0.000557    -7146.61439810097727

Performing  Pulay mixing of Hamiltonian with coefficients:
                        Spin 1               Spin 2
                1.000000000000       1.000000000000
Lambda-->       0.056994519012       0.056994518173     ... done

.  NoMinFnd    0.055728    -7146.61442262870514

--------------------------------------------------------------------------------
  Iter                              Commutator    Free_energy(A=E-TS)     DeltaA
#    1                          0.000015739916   -7146.61442262870514   1.18E-03

Step                       =       0.055728090001
Energy (E)                 =   -7146.484784087652
Entropy (-TS)              =      -0.129638541069
Free energy (A=E-TS)       =   -7146.614422628705
Est. 0K Energy 0.5*(E+A)   =   -7146.549603358179
Residual Non-orthogonality =       0.000000000000
Residual N_electrons       =      -0.000000000016

Spin          Integrated_Ne            Fermi_level     Delta_Fermi_level
   1       496.999999933995        -0.042811262097             -7.71E-05
   2       497.000000066379        -0.042811262097             -7.71E-05

                           Spin 1           |                 Spin 2           |
     Orb |    H-eigenvalues     Occupancies |    H-eigenvalues     Occupancies |
       1 |    -3.1472526351    1.0000000000 |    -3.1472526357    1.0000000000 | 
                          ------                             ------
     496 |    -0.0452743445    0.6615579827 |    -0.0452743443    0.6615579731 | 
     497 |    -0.0452624186    0.6608310003 |    -0.0452624192    0.6608310357 | 
                                                   - Gap at zero temperature -
     498 |    -0.0435777932    0.5519581533 |    -0.0435777923    0.5519580932 | 
                - Gap at zero temperature -
     499 |    -0.0434595545    0.5439887076 |    -0.0434595543    0.5439886971 | 
     500 |    -0.0434488581    0.5432665832 |    -0.0434488579    0.5432665727 | 
                  Finite temp. Fermi level   |      Finite temp. Fermi level  
     501 |    -0.0411919278    0.3915867541 |    -0.0411919276    0.3915867442 | 
     502 |    -0.0411808558    0.3908691820 |    -0.0411808556    0.3908691720 | 
     503 |    -0.0394881080    0.2881708575 |    -0.0394881079    0.2881708490 | 
     504 |    -0.0379922942    0.2122661009 |    -0.0379922941    0.2122660941 | 
     505 |    -0.0370310054    0.1718030805 |    -0.0370310056    0.1718030862 | 
                          ------                             ------
     719 |     0.8536784487    0.0000000000 |     0.8536784490    0.0000000000 | 

                            |  Abs_value |  Threshold | Converged
     Delta_Free_energy/atom |   2.11E-05 |   1.00E-06 |        No
     Delta_Energy/atom      |   2.11E-05 |   1.00E-04 |       Yes
     Delta_Entropy/atom     |   4.44E-09 |   1.00E-04 |       Yes
     Commutator             |   1.57E-05 |   1.00E-05 |        No
     Delta_Fermi_level      |   7.71E-05 |   1.00E-03 |       Yes

  Line search of the free energy minimum:
  Step_type        Step             Free_energy   Predicted_free_energy
.   Initial    0.000000    -7146.61442262870514

Performing  Pulay mixing of Hamiltonian with coefficients:
                        Spin 1               Spin 2
                1.000000000000       1.000000000000
Lambda-->       0.047130103311       0.047130102653     ... done

.    Trial1    0.055728    -7146.61443638558103

Performing  Pulay mixing of Hamiltonian with coefficients:
                        Spin 1               Spin 2
                1.000000000000       1.000000000000
Lambda-->       0.047130103311       0.047130102653     ... done

.    Trial2    0.416408    -7146.61364744890489

Performing  Pulay mixing of Hamiltonian with coefficients:
                        Spin 1               Spin 2
                1.000000000000       1.000000000000
Lambda-->       0.047130103311       0.047130102653     ... done

. Quadratic    0.048978    -7146.61443664405761    -7146.61443665191382

--------------------------------------------------------------------------------
  Iter                              Commutator    Free_energy(A=E-TS)     DeltaA
#    2                          0.000014274994   -7146.61443664405761  -1.40E-05

Step                       =       0.048978272423
Energy (E)                 =   -7146.484808659870
Entropy (-TS)              =      -0.129627984199
Free energy (A=E-TS)       =   -7146.614436644058
Est. 0K Energy 0.5*(E+A)   =   -7146.549622651964
Residual Non-orthogonality =       0.000000000000
Residual N_electrons       =      -0.000000000012

Spin          Integrated_Ne            Fermi_level     Delta_Fermi_level
   1       496.999999947260        -0.042836805693             -2.55E-05
   2       497.000000053026        -0.042836805693             -2.55E-05

                           Spin 1           |                 Spin 2           |
     Orb |    H-eigenvalues     Occupancies |    H-eigenvalues     Occupancies |
       1 |    -3.1473046891    1.0000000000 |    -3.1473046899    1.0000000000 | 
                          ------                             ------
     496 |    -0.0452998279    0.6615543160 |    -0.0452998282    0.6615543321 | 
     497 |    -0.0452887799    0.6608808682 |    -0.0452887802    0.6608808843 | 
                                                   - Gap at zero temperature -
     498 |    -0.0436070340    0.5522069402 |    -0.0436070335    0.5522069092 | 
                - Gap at zero temperature -
     499 |    -0.0434865044    0.5440836391 |    -0.0434865040    0.5440836081 | 
     500 |    -0.0434762963    0.5433945048 |    -0.0434762959    0.5433944738 | 
                  Finite temp. Fermi level   |      Finite temp. Fermi level  
     501 |    -0.0412163494    0.3915140167 |    -0.0412163497    0.3915140355 | 
     502 |    -0.0412050008    0.3907785767 |    -0.0412050004    0.3907785480 | 
     503 |    -0.0395030988    0.2875821689 |    -0.0395030984    0.2875821447 | 
     504 |    -0.0380200503    0.2123667875 |    -0.0380200506    0.2123668017 | 
     505 |    -0.0370543563    0.1717182008 |    -0.0370543562    0.1717181936 | 
                          ------                             ------
     719 |     0.8515041484    0.0000000000 |     0.8515041486    0.0000000000 | 

                            |  Abs_value |  Threshold | Converged
     Delta_Free_energy/atom |   2.50E-07 |   1.00E-06 |       Yes
     Delta_Energy/atom      |   4.39E-07 |   1.00E-04 |       Yes
     Delta_Entropy/atom     |   1.89E-07 |   1.00E-04 |       Yes
     Commutator             |   1.43E-05 |   1.00E-05 |        No
     Delta_Fermi_level      |   2.55E-05 |   1.00E-03 |       Yes

  Line search of the free energy minimum:
  Step_type        Step             Free_energy   Predicted_free_energy
.   Initial    0.000000    -7146.61443664405761

Performing  Pulay mixing of Hamiltonian with coefficients:
                        Spin 1               Spin 2
               -3.642915162804      -3.642915253044
                4.642915162804       4.642915253044
Lambda-->       0.038365045660       0.038365044874     ... done

.    Trial1    0.048978    -7146.61422886579567

Performing  Pulay mixing of Hamiltonian with coefficients:
                        Spin 1               Spin 2
               -3.642915162804      -3.642915253044
                4.642915162804       4.642915253044
Lambda-->       0.038365045660       0.038365044874     ... done

.    Trial2    0.018708    -7146.61442862415061

Performing  Pulay mixing of Hamiltonian with coefficients:
                        Spin 1               Spin 2
               -3.642915162804      -3.642915253044
                4.642915162804       4.642915253044
Lambda-->       0.038365045660       0.038365044874     ... done

. Quadratic    0.007653    -7146.61435144849747    -7146.61444402208417

Performing  Pulay mixing of Hamiltonian with coefficients:
                        Spin 1               Spin 2
               -3.642915162804      -3.642915253044
                4.642915162804       4.642915253044
Lambda-->       0.038365045660       0.038365044874     ... done

.     Cubic    0.033579    -7146.61440577767098    -7146.61456294402160

Performing  Pulay mixing of Hamiltonian with coefficients:
                        Spin 1               Spin 2
               -3.642915162804      -3.642915253044
                4.642915162804       4.642915253044
Lambda-->       0.038365045660       0.038365044874     ... done

.   Quartic    0.025180    -7146.61443654545928    -7146.61445442017066

Performing  Pulay mixing of Hamiltonian with coefficients:
                        Spin 1               Spin 2
               -3.642915162804      -3.642915253044
                4.642915162804       4.642915253044
Lambda-->       0.038365045660       0.038365044874     ... done

.    Trial6    0.000077    -7146.61425222152320

Performing  Pulay mixing of Hamiltonian with coefficients:
                        Spin 1               Spin 2
               -3.642915162804      -3.642915253044
                4.642915162804       4.642915253044
Lambda-->       0.038365045660       0.038365044874     ... done

.  NoMinFnd    0.025180    -7146.61443654545110

--------------------------------------------------------------------------------
  Iter                              Commutator    Free_energy(A=E-TS)     DeltaA
#    3                          0.000016253379   -7146.61443654545110   9.86E-08

Step                       =       0.025179939597
Energy (E)                 =   -7146.484826110511
Entropy (-TS)              =      -0.129610434973
Free energy (A=E-TS)       =   -7146.614436545451
Est. 0K Energy 0.5*(E+A)   =   -7146.549631327981
Residual Non-orthogonality =       0.000000000000
Residual N_electrons       =      -0.000000000033

Spin          Integrated_Ne            Fermi_level     Delta_Fermi_level
   1       496.999999923281        -0.042970782791             -1.34E-04
   2       497.000000077480        -0.042970782791             -1.34E-04

                           Spin 1           |                 Spin 2           |
     Orb |    H-eigenvalues     Occupancies |    H-eigenvalues     Occupancies |
       1 |    -3.1475394142    1.0000000000 |    -3.1475394144    1.0000000000 | 
                          ------                             ------
     496 |    -0.0454373060    0.6617675885 |    -0.0454373062    0.6617675967 | 
     497 |    -0.0454231585    0.6609053521 |    -0.0454231586    0.6609053604 | 
                                                   - Gap at zero temperature -
     498 |    -0.0437490321    0.5527465929 |    -0.0437490315    0.5527465530 | 
                - Gap at zero temperature -
     499 |    -0.0436247063    0.5443687999 |    -0.0436247057    0.5443687601 | 
     500 |    -0.0436134180    0.5436068061 |    -0.0436134181    0.5436068179 | 
                  Finite temp. Fermi level   |      Finite temp. Fermi level  
     501 |    -0.0413496227    0.3914683968 |    -0.0413496230    0.3914684113 | 
     502 |    -0.0413373627    0.3906739434 |    -0.0413373622    0.3906739084 | 
     503 |    -0.0396347754    0.2874539293 |    -0.0396347756    0.2874539437 | 
     504 |    -0.0381485386    0.2121170633 |    -0.0381485389    0.2121170765 | 
     505 |    -0.0371811708    0.1714411582 |    -0.0371811710    0.1714411692 | 
                          ------                             ------
     719 |     0.8426089702    0.0000000000 |     0.8426089701    0.0000000000 | 

                            |  Abs_value |  Threshold | Converged
     Delta_Free_energy/atom |   1.76E-09 |   1.00E-06 |       Yes
     Delta_Energy/atom      |   3.12E-07 |   1.00E-04 |       Yes
     Delta_Entropy/atom     |   3.13E-07 |   1.00E-04 |       Yes
     Commutator             |   1.63E-05 |   1.00E-05 |        No
     Delta_Fermi_level      |   1.34E-04 |   1.00E-03 |       Yes

  Line search of the free energy minimum:
  Step_type        Step             Free_energy   Predicted_free_energy
.   Initial    0.000000    -7146.61443654545110

Performing  Pulay mixing of Hamiltonian with coefficients:
                        Spin 1               Spin 2
               -2.105902785654      -2.105902768465
                0.219999640656       0.219999661164
                2.885903144997       2.885903107301
Lambda-->       0.013772975075       0.013772974706     ... done

.    Trial1    0.025180    -7146.61437091926200

Performing  Pulay mixing of Hamiltonian with coefficients:
                        Spin 1               Spin 2
               -2.105902785654      -2.105902768465
                0.219999640656       0.219999661164
                2.885903144997       2.885903107301
Lambda-->       0.013772975075       0.013772974706     ... done

.    Trial2    0.009618    -7146.61431922152769

Performing  Pulay mixing of Hamiltonian with coefficients:
                        Spin 1               Spin 2
               -2.105902785654      -2.105902768465
                0.219999640656       0.219999661164
                2.885903144997       2.885903107301
Lambda-->       0.013772975075       0.013772974706     ... done

.    Trial3    0.003674    -7146.61419998306610

Performing  Pulay mixing of Hamiltonian with coefficients:
                        Spin 1               Spin 2
               -2.105902785654      -2.105902768465
                0.219999640656       0.219999661164
                2.885903144997       2.885903107301
Lambda-->       0.013772975075       0.013772974706     ... done

.     Cubic    0.019264    -7146.61439571490882    -7146.61473342777117

Performing  Pulay mixing of Hamiltonian with coefficients:
                        Spin 1               Spin 2
               -2.105902785654      -2.105902768465
                0.219999640656       0.219999661164
                2.885903144997       2.885903107301
Lambda-->       0.013772975075       0.013772974706     ... done

.   Quartic    0.015584    -7146.61438362697390    -7146.61443307356603

Performing  Pulay mixing of Hamiltonian with coefficients:
                        Spin 1               Spin 2
               -2.105902785654      -2.105902768465
                0.219999640656       0.219999661164
                2.885903144997       2.885903107301
Lambda-->       0.013772975075       0.013772974706     ... done

.    Trial6    0.000037    -7146.61409994201586

Performing  Pulay mixing of Hamiltonian with coefficients:
                        Spin 1               Spin 2
               -2.105902785654      -2.105902768465
                0.219999640656       0.219999661164
                2.885903144997       2.885903107301
Lambda-->       0.013772975075       0.013772974706     ... done

.  NoMinFnd    0.019264    -7146.61439571493429

--------------------------------------------------------------------------------
  Iter                              Commutator    Free_energy(A=E-TS)     DeltaA
#    4                          0.000021531905   -7146.61439571493429   4.08E-05

Step                       =       0.019264346712
Energy (E)                 =   -7146.484813658638
Entropy (-TS)              =      -0.129582056268
Free energy (A=E-TS)       =   -7146.614395714934
Est. 0K Energy 0.5*(E+A)   =   -7146.549604686787
Residual Non-orthogonality =       0.000000000000
Residual N_electrons       =       0.000000000029

Spin          Integrated_Ne            Fermi_level     Delta_Fermi_level
   1       496.999999912723        -0.043286298146             -3.16E-04
   2       497.000000086613        -0.043286298146             -3.16E-04

                           Spin 1           |                 Spin 2           |
     Orb |    H-eigenvalues     Occupancies |    H-eigenvalues     Occupancies |
       1 |    -3.1480669243    1.0000000000 |    -3.1480669248    1.0000000000 | 
                          ------                             ------
     496 |    -0.0457568857    0.6620150973 |    -0.0457568864    0.6620151346 | 
     497 |    -0.0457472703    0.6614294003 |    -0.0457472709    0.6614294376 | 
                                                   - Gap at zero temperature -
     498 |    -0.0440804740    0.5538177536 |    -0.0440804739    0.5538177475 | 
                - Gap at zero temperature -
     499 |    -0.0439471275    0.5448348590 |    -0.0439471274    0.5448348531 | 
     500 |    -0.0439380149    0.5442198558 |    -0.0439380149    0.5442198499 | 
                  Finite temp. Fermi level   |      Finite temp. Fermi level  
     501 |    -0.0416627272    0.3913121248 |    -0.0416627272    0.3913121226 | 
     502 |    -0.0416518227    0.3906055812 |    -0.0416518226    0.3906055791 | 
     503 |    -0.0399491383    0.2873897009 |    -0.0399491383    0.2873897014 | 
     504 |    -0.0384521564    0.2115765061 |    -0.0384521565    0.2115765081 | 
     505 |    -0.0374850695    0.1709925967 |    -0.0374850694    0.1709925941 | 
                          ------                             ------
     719 |     0.8210596168    0.0000000000 |     0.8210596167    0.0000000000 | 

                            |  Abs_value |  Threshold | Converged
     Delta_Free_energy/atom |   7.29E-07 |   1.00E-06 |       Yes
     Delta_Energy/atom      |   2.22E-07 |   1.00E-04 |       Yes
     Delta_Entropy/atom     |   5.07E-07 |   1.00E-04 |       Yes
     Commutator             |   2.15E-05 |   1.00E-05 |        No
     Delta_Fermi_level      |   3.16E-04 |   1.00E-03 |       Yes

  Line search of the free energy minimum:
  Step_type        Step             Free_energy   Predicted_free_energy
.   Initial    0.000000    -7146.61439571493429

Performing  Pulay mixing of Hamiltonian with coefficients:
                        Spin 1               Spin 2
                1.596415706211       1.596415791077
               -2.245686057190      -2.245686137323
                0.357142593725       0.357142586834
                1.292127757253       1.292127759412
Lambda-->       0.001707662381       0.001707662283     ... done

.    Trial1    0.019264    -7146.61441776826541

Performing  Pulay mixing of Hamiltonian with coefficients:
                        Spin 1               Spin 2
                1.596415706211       1.596415791077
               -2.245686057190      -2.245686137323
                0.357142593725       0.357142586834
                1.292127757253       1.292127759412
Lambda-->       0.001707662381       0.001707662283     ... done

.    Trial2    0.393872    -7146.61320189445814

Performing  Pulay mixing of Hamiltonian with coefficients:
                        Spin 1               Spin 2
                1.596415706211       1.596415791077
               -2.245686057190      -2.245686137323
                0.357142593725       0.357142586834
                1.292127757253       1.292127759412
Lambda-->       0.001707662381       0.001707662283     ... done

. Quadratic    0.060981    -7146.61443564918955    -7146.61443716725444

--------------------------------------------------------------------------------
  Iter                              Commutator    Free_energy(A=E-TS)     DeltaA
#    5                          0.000014570798   -7146.61443564918955  -3.99E-05

Step                       =       0.060981063886
Energy (E)                 =   -7146.484800896694
Entropy (-TS)              =      -0.129634752506
Free energy (A=E-TS)       =   -7146.614435649190
Est. 0K Energy 0.5*(E+A)   =   -7146.549618272942
Residual Non-orthogonality =       0.000000000000
Residual N_electrons       =      -0.000000000010

Spin          Integrated_Ne            Fermi_level     Delta_Fermi_level
   1       496.999999940777        -0.043351283194             -6.50E-05
   2       497.000000059451        -0.043351283194             -6.50E-05

                           Spin 1           |                 Spin 2           |
     Orb |    H-eigenvalues     Occupancies |    H-eigenvalues     Occupancies |
       1 |    -3.1481649468    1.0000000000 |    -3.1481649467    1.0000000000 | 
                          ------                             ------
     496 |    -0.0458275087    0.6623582837 |    -0.0458275089    0.6623582980 | 
     497 |    -0.0458156705    0.6616374819 |    -0.0458156707    0.6616374962 | 
                - Gap at zero temperature -
     498 |    -0.0441333986    0.5530066616 |    -0.0441333989    0.5530066780 | 
                                                   - Gap at zero temperature -
     499 |    -0.0440092525    0.5446418521 |    -0.0440092528    0.5446418686 | 
     500 |    -0.0439993260    0.5439718605 |    -0.0439993255    0.5439718263 | 
                  Finite temp. Fermi level   |      Finite temp. Fermi level  
     501 |    -0.0417323896    0.3916153280 |    -0.0417323899    0.3916153446 | 
     502 |    -0.0417212507    0.3908933995 |    -0.0417212509    0.3908934161 | 
     503 |    -0.0400339964    0.2884984707 |    -0.0400339967    0.2884984855 | 
     504 |    -0.0385170173    0.2115708704 |    -0.0385170176    0.2115708828 | 
     505 |    -0.0375540954    0.1711485256 |    -0.0375540955    0.1711485281 | 
                          ------                             ------
     719 |     0.8122897797    0.0000000000 |     0.8122897801    0.0000000000 | 

                            |  Abs_value |  Threshold | Converged
     Delta_Free_energy/atom |   7.13E-07 |   1.00E-06 |       Yes
     Delta_Energy/atom      |   2.28E-07 |   1.00E-04 |       Yes
     Delta_Entropy/atom     |   9.41E-07 |   1.00E-04 |       Yes
     Commutator             |   1.46E-05 |   1.00E-05 |        No
     Delta_Fermi_level      |   6.50E-05 |   1.00E-03 |       Yes

  Line search of the free energy minimum:
  Step_type        Step             Free_energy   Predicted_free_energy
.   Initial    0.000000    -7146.61443564918955

Performing  Pulay mixing of Hamiltonian with coefficients:
                        Spin 1               Spin 2
               -5.716399374841      -5.716399200465
                6.328672900828       6.328672658235
                0.176230695306       0.176230738542
               -2.076028857181      -2.076028736712
                2.287524635889       2.287524540399
Lambda-->       0.000822598449       0.000822598548     ... done

.    Trial1    0.060981    -7146.61443953001617

Performing  Pulay mixing of Hamiltonian with coefficients:
                        Spin 1               Spin 2
               -5.716399374841      -5.716399200461
                6.328672900828       6.328672658231
                0.176230695306       0.176230738543
               -2.076028857181      -2.076028736710
                2.287524635889       2.287524540398
Lambda-->       0.000822598449       0.000822598548     ... done

.    Trial2    0.419654    -7146.61074822929731

Performing  Pulay mixing of Hamiltonian with coefficients:
                        Spin 1               Spin 2
               -5.716399374841      -5.716399200465
                6.328672900828       6.328672658235
                0.176230695306       0.176230738542
               -2.076028857181      -2.076028736712
                2.287524635889       2.287524540399
Lambda-->       0.000822598449       0.000822598548     ... done

. Quadratic    0.031780    -7146.61446520995469    -7146.61446057076591

--------------------------------------------------------------------------------
  Iter                              Commutator    Free_energy(A=E-TS)     DeltaA
#    6                          0.000008877832   -7146.61446520995469  -2.96E-05

Step                       =       0.031780067651
Energy (E)                 =   -7146.484777415220
Entropy (-TS)              =      -0.129687794718
Free energy (A=E-TS)       =   -7146.614465209955
Est. 0K Energy 0.5*(E+A)   =   -7146.549621312588
Residual Non-orthogonality =       0.000000000000
Residual N_electrons       =       0.000000000016

Spin          Integrated_Ne            Fermi_level     Delta_Fermi_level
   1       496.999999932316        -0.043227232858              1.24E-04
   2       497.000000067304        -0.043227232858              1.24E-04

                           Spin 1           |                 Spin 2           |
     Orb |    H-eigenvalues     Occupancies |    H-eigenvalues     Occupancies |
       1 |    -3.1479981760    1.0000000000 |    -3.1479981763    1.0000000000 | 
                          ------                             ------
     496 |    -0.0457027436    0.6623147817 |    -0.0457027436    0.6623147874 | 
     497 |    -0.0456910754    0.6616042915 |    -0.0456910755    0.6616042971 | 
                - Gap at zero temperature -
     498 |    -0.0439986251    0.5522852601 |    -0.0439986252    0.5522852665 | 
                                                   - Gap at zero temperature -
     499 |    -0.0438774660    0.5441197090 |    -0.0438774661    0.5441197155 | 
     500 |    -0.0438675102    0.5434476226 |    -0.0438675103    0.5434476291 | 
                  Finite temp. Fermi level   |      Finite temp. Fermi level  
     501 |    -0.0416075953    0.3915670917 |    -0.0416075954    0.3915670982 | 
     502 |    -0.0415968788    0.3908725651 |    -0.0415968789    0.3908725716 | 
     503 |    -0.0398876518    0.2872547923 |    -0.0398876519    0.2872547980 | 
     504 |    -0.0384174271    0.2126832783 |    -0.0384174272    0.2126832832 | 
     505 |    -0.0374398732    0.1715282396 |    -0.0374398732    0.1715282402 | 
                          ------                             ------
     719 |     0.8109684440    0.0000000000 |     0.8109684446    0.0000000000 | 

                            |  Abs_value |  Threshold | Converged
     Delta_Free_energy/atom |   5.28E-07 |   1.00E-06 |       Yes
     Delta_Energy/atom      |   4.19E-07 |   1.00E-04 |       Yes
     Delta_Entropy/atom     |   9.47E-07 |   1.00E-04 |       Yes
     Commutator             |   8.88E-06 |   1.00E-05 |       Yes
     Delta_Fermi_level      |   1.24E-04 |   1.00E-03 |       Yes
EDFT occupancies loop converged after    6 iterations.


Writing density kernel to file "Pd_55.dkn" ... done

Writing Hamiltonian to file "Pd_55.ham" ... done


>>> Density kernel optimised for the current NGWF basis:
     ~~~~~~~~~~~~~~~~~~~~~~~~~~~~~~~~~~~~~~~~~~~~~~~~~~~~~~~~~~~
     Total free energy           =  -7.14661446520995E+03  Eh
     [H,K] commutator            =   8.8778E-06
     ~~~~~~~~~~~~~~~~~~~~~~~~~~~~~~~~~~~~~~~~~~~~~~~~~~~~~~~~~~~


################################################################################
########################### NGWF CG iteration  007 #############################
################################################################################
****** Reciprocal space K.E. preconditioning with k_zero =  3.0000 a0^-1 *******

>>> Checking for convergence of NGWFs:   NOT CONVERGED
  ========================================================================
         NGWF RMS gradient =  1.4930E-05 >  2.0000E-06  | above tolerance
  ========================================================================

>>> Improving NGWFs using line search:
============ Calculation of NGWF S^-1 using Hotelling algorithm ================ 
         Iteration  |  Frobenius norm and Maximum abs value    (of I-S*S_n^-1)   
               1       0.10684711E+01     0.30933386E-01
               2       0.92730205E-02     0.33807189E-03
               3       0.50714064E-05     0.17055693E-06
               4       0.17070617E-11     0.56843419E-13
================================================================================
    Initial Ne1:     496.99925290
    Initial Ne2:     496.99925304
      Final Ne1:     496.99999993
      Final Ne2:     497.00000007
============ Calculation of NGWF S^-1 using Hotelling algorithm ================ 
         Iteration  |  Frobenius norm and Maximum abs value    (of I-S*S_n^-1)   
               1       0.35781839E+00     0.10382319E-01
               2       0.12419537E-02     0.51634353E-04
               3       0.98984418E-07     0.39848160E-08
               4       0.36594072E-12     0.35527137E-13
================================================================================
------------------------------- NGWF line search -------------------------------
RMS gradient                =       0.00001492997921
Trial step length           =               1.273803
Gradient along search dir.  =         -0.00397094675
Functional at step 0        =   -7146.61446520995469
Functional at step 1        =   -7146.61762731956969
Functional predicted        =   -7146.61783864832432
Selected quadratic step     =               1.699060
Conjugate gradients coeff.  =               1.042947
--------------------------- NGWF line search finished --------------------------
                                               
Writing NGWFs to file "Pd_55.tightbox_ngwfs"....  done

>>> Optimising kernel for current NGWFs:

--------------------------- Ensemble-DFT optimisation --------------------------
Running ScaLAPACK on   40 processor(s).

--------------------------------------------------------------------------------
  Iter                              Commutator    Free_energy(A=E-TS)     DeltaA
#    0                          0.000010676094   -7146.61783637428107  -3.37E-03

Step                       =       0.381966011250
Energy (E)                 =   -7146.488148579547
Entropy (-TS)              =      -0.129687794718
Free energy (A=E-TS)       =   -7146.617836374281
Est. 0K Energy 0.5*(E+A)   =   -7146.552992476914
Residual Non-orthogonality =       0.000000000000
Residual N_electrons       =       0.000000000016

Spin          Integrated_Ne            Fermi_level     Delta_Fermi_level
   1       496.999999932316        -0.043227232858              9.00E+99
   2       497.000000067304        -0.043227232858              9.00E+99

                           Spin 1           |                 Spin 2           |
     Orb |    H-eigenvalues     Occupancies |    H-eigenvalues     Occupancies |
       1 |    -3.1479981760    1.0000000000 |    -3.1479981763    1.0000000000 | 
                          ------                             ------
     496 |    -0.0457027436    0.6623147817 |    -0.0457027436    0.6623147874 | 
     497 |    -0.0456910754    0.6616042915 |    -0.0456910755    0.6616042971 | 
                 - Gap at zero temperature - |     - Gap at zero temperature -
     498 |    -0.0439986251    0.5522852601 |    -0.0439986252    0.5522852665 | 
     499 |    -0.0438774660    0.5441197090 |    -0.0438774661    0.5441197155 | 
     500 |    -0.0438675102    0.5434476226 |    -0.0438675103    0.5434476291 | 
                  Finite temp. Fermi level   |      Finite temp. Fermi level  
     501 |    -0.0416075953    0.3915670917 |    -0.0416075954    0.3915670982 | 
     502 |    -0.0415968788    0.3908725651 |    -0.0415968789    0.3908725716 | 
     503 |    -0.0398876518    0.2872547923 |    -0.0398876519    0.2872547980 | 
     504 |    -0.0384174271    0.2126832783 |    -0.0384174272    0.2126832832 | 
     505 |    -0.0374398732    0.1715282396 |    -0.0374398732    0.1715282402 | 
                          ------                             ------
     719 |     0.8109684440    0.0000000000 |     0.8109684446    0.0000000000 | 

                            |  Abs_value |  Threshold | Converged
     Delta_Free_energy/atom |   6.02E-05 |   1.00E-06 |        No
     Delta_Energy/atom      |   6.02E-05 |   1.00E-04 |       Yes
     Delta_Entropy/atom     |     n.a.   |   1.00E-03 |      n.a.
     Commutator             |   1.07E-05 |   1.00E-05 |        No
     Delta_Fermi_level      |     n.a.   |   1.00E-03 |      n.a.

  Line search of the free energy minimum:
  Step_type        Step             Free_energy   Predicted_free_energy
.   Initial    0.000000    -7146.61783637428107

Performing  Pulay mixing of Hamiltonian with coefficients:
                        Spin 1               Spin 2
                1.000000000000       1.000000000000
Lambda-->       0.053481850776       0.053481851105     ... done

.    Trial1    0.381966    -7146.61514979269850

Performing  Pulay mixing of Hamiltonian with coefficients:
                        Spin 1               Spin 2
                1.000000000000       1.000000000000
Lambda-->       0.053481850776       0.053481851105     ... done

.    Trial2    0.145898    -7146.61605787615463

Performing  Pulay mixing of Hamiltonian with coefficients:
                        Spin 1               Spin 2
                1.000000000000       1.000000000000
Lambda-->       0.053481850776       0.053481851105     ... done

.    Trial3    0.055728    -7146.61616515397782

Performing  Pulay mixing of Hamiltonian with coefficients:
                        Spin 1               Spin 2
                1.000000000000       1.000000000000
Lambda-->       0.053481850776       0.053481851105     ... done

.     Cubic    0.277822    -7146.61566235296232    -7146.61730424305279

Performing  Pulay mixing of Hamiltonian with coefficients:
                        Spin 1               Spin 2
                1.000000000000       1.000000000000
Lambda-->       0.053481850776       0.053481851105     ... done

.   Quartic    0.189781    -7146.61595777796538    -7146.61615055738093

Performing  Pulay mixing of Hamiltonian with coefficients:
                        Spin 1               Spin 2
                1.000000000000       1.000000000000
Lambda-->       0.053481850776       0.053481851105     ... done

.    Trial6    0.000557    -7146.61616554342436

Performing  Pulay mixing of Hamiltonian with coefficients:
                        Spin 1               Spin 2
                1.000000000000       1.000000000000
Lambda-->       0.053481850776       0.053481851105     ... done

.  NoMinFnd    0.000557    -7146.61616554342436

--------------------------------------------------------------------------------
  Iter                              Commutator    Free_energy(A=E-TS)     DeltaA
#    1                          0.000010172840   -7146.61616554342436   1.67E-03

Step                       =       0.000557280900
Energy (E)                 =   -7146.486481172920
Entropy (-TS)              =      -0.129684370465
Free energy (A=E-TS)       =   -7146.616165543424
Est. 0K Energy 0.5*(E+A)   =   -7146.551323358172
Residual Non-orthogonality =       0.000000000000
Residual N_electrons       =       0.000000000039

Spin          Integrated_Ne            Fermi_level     Delta_Fermi_level
   1       496.999999913913        -0.043226848495              3.84E-07
   2       497.000000085174        -0.043226848495              3.84E-07

                           Spin 1           |                 Spin 2           |
     Orb |    H-eigenvalues     Occupancies |    H-eigenvalues     Occupancies |
       1 |    -3.1479885769    1.0000000000 |    -3.1479885768    1.0000000000 | 
                          ------                             ------
     496 |    -0.0457025822    0.6623283560 |    -0.0457025825    0.6623283720 | 
     497 |    -0.0456909079    0.6616175064 |    -0.0456909082    0.6616175224 | 
                 - Gap at zero temperature - |     - Gap at zero temperature -
     498 |    -0.0439985806    0.5523081274 |    -0.0439985808    0.5523081409 | 
     499 |    -0.0438773397    0.5441371291 |    -0.0438773391    0.5441370905 | 
     500 |    -0.0438673807    0.5434648317 |    -0.0438673809    0.5434648448 | 
                  Finite temp. Fermi level   |      Finite temp. Fermi level  
     501 |    -0.0416071615    0.3915638888 |    -0.0416071616    0.3915638960 | 
     502 |    -0.0415964422    0.3908691842 |    -0.0415964423    0.3908691914 | 
     503 |    -0.0398877206    0.2872800370 |    -0.0398877206    0.2872800397 | 
     504 |    -0.0384156647    0.2126204955 |    -0.0384156647    0.2126204952 | 
     505 |    -0.0374390166    0.1715099766 |    -0.0374390169    0.1715099901 | 
                          ------                             ------
     719 |     0.8030948241    0.0000000000 |     0.8030948249    0.0000000000 | 

                            |  Abs_value |  Threshold | Converged
     Delta_Free_energy/atom |   2.98E-05 |   1.00E-06 |        No
     Delta_Energy/atom      |   2.98E-05 |   1.00E-04 |       Yes
     Delta_Entropy/atom     |   6.11E-08 |   1.00E-04 |       Yes
     Commutator             |   1.02E-05 |   1.00E-05 |        No
     Delta_Fermi_level      |   3.84E-07 |   1.00E-03 |       Yes

  Line search of the free energy minimum:
  Step_type        Step             Free_energy   Predicted_free_energy
.   Initial    0.000000    -7146.61616554342436

Performing  Pulay mixing of Hamiltonian with coefficients:
                        Spin 1               Spin 2
                1.000000000000       1.000000000000
Lambda-->       0.053526412989       0.053526413328     ... done

.    Trial1    0.000557    -7146.61616578508711

Performing  Pulay mixing of Hamiltonian with coefficients:
                        Spin 1               Spin 2
                1.000000000000       1.000000000000
Lambda-->       0.053526412989       0.053526413328     ... done

.    Trial2    0.382310    -7146.61519396771291

Performing  Pulay mixing of Hamiltonian with coefficients:
                        Spin 1               Spin 2
                1.000000000000       1.000000000000
Lambda-->       0.053526412989       0.053526413328     ... done

. Quadratic    0.028102    -7146.61617170156205    -7146.61617169754663

--------------------------------------------------------------------------------
  Iter                              Commutator    Free_energy(A=E-TS)     DeltaA
#    2                          0.000008598202   -7146.61617170156205  -6.16E-06

Step                       =       0.028101717818
Energy (E)                 =   -7146.486476535316
Entropy (-TS)              =      -0.129695166258
Free energy (A=E-TS)       =   -7146.616171701562
Est. 0K Energy 0.5*(E+A)   =   -7146.551324118439
Residual Non-orthogonality =       0.000000000000
Residual N_electrons       =      -0.000000000012

Spin          Integrated_Ne            Fermi_level     Delta_Fermi_level
   1       496.999999880409        -0.043229540126             -2.69E-06
   2       497.000000119864        -0.043229540126             -2.69E-06

                           Spin 1           |                 Spin 2           |
     Orb |    H-eigenvalues     Occupancies |    H-eigenvalues     Occupancies |
       1 |    -3.1480043548    1.0000000000 |    -3.1480043550    1.0000000000 | 
                          ------                             ------
     496 |    -0.0457064513    0.6624000113 |    -0.0457064511    0.6623999999 | 
     497 |    -0.0456944859    0.6616714991 |    -0.0456944857    0.6616714876 | 
                 - Gap at zero temperature - |     - Gap at zero temperature -
     498 |    -0.0440027088    0.5524047806 |    -0.0440027092    0.5524048098 | 
     499 |    -0.0438805290    0.5441707220 |    -0.0438805294    0.5441707508 | 
     500 |    -0.0438704041    0.5434872261 |    -0.0438704045    0.5434872549 | 
                  Finite temp. Fermi level   |      Finite temp. Fermi level  
     501 |    -0.0416104425    0.3916021009 |    -0.0416104428    0.3916021202 | 
     502 |    -0.0415997575    0.3909095895 |    -0.0415997578    0.3909096088 | 
     503 |    -0.0398956278    0.2875707178 |    -0.0398956280    0.2875707290 | 
     504 |    -0.0384195253    0.2126737516 |    -0.0384195254    0.2126737569 | 
     505 |    -0.0374420594    0.1715235567 |    -0.0374420598    0.1715235710 | 
                          ------                             ------
     719 |     0.8016686108    0.0000000000 |     0.8016686108    0.0000000000 | 

                            |  Abs_value |  Threshold | Converged
     Delta_Free_energy/atom |   1.10E-07 |   1.00E-06 |       Yes
     Delta_Energy/atom      |   8.28E-08 |   1.00E-04 |       Yes
     Delta_Entropy/atom     |   1.93E-07 |   1.00E-04 |       Yes
     Commutator             |   8.60E-06 |   1.00E-05 |       Yes
     Delta_Fermi_level      |   2.69E-06 |   1.00E-03 |       Yes
EDFT occupancies loop converged after    2 iterations.


Writing density kernel to file "Pd_55.dkn" ... done

Writing Hamiltonian to file "Pd_55.ham" ... done


>>> Density kernel optimised for the current NGWF basis:
     ~~~~~~~~~~~~~~~~~~~~~~~~~~~~~~~~~~~~~~~~~~~~~~~~~~~~~~~~~~~
     Total free energy           =  -7.14661617170156E+03  Eh
     [H,K] commutator            =   8.5982E-06
     ~~~~~~~~~~~~~~~~~~~~~~~~~~~~~~~~~~~~~~~~~~~~~~~~~~~~~~~~~~~


################################################################################
########################### NGWF CG iteration  008 #############################
################################################################################
****** Reciprocal space K.E. preconditioning with k_zero =  3.0000 a0^-1 *******

>>> Checking for convergence of NGWFs:   NOT CONVERGED
  ========================================================================
         NGWF RMS gradient =  1.4701E-05 >  2.0000E-06  | above tolerance
  ========================================================================

>>> Improving NGWFs using line search:
============ Calculation of NGWF S^-1 using Hotelling algorithm ================ 
         Iteration  |  Frobenius norm and Maximum abs value    (of I-S*S_n^-1)   
               1       0.16409622E+01     0.50788838E-01
               2       0.33119346E-01     0.13091882E-02
               3       0.67724780E-04     0.25338823E-05
               4       0.29613960E-09     0.10146550E-10
               5       0.35147678E-12     0.42632564E-13
================================================================================
    Initial Ne1:     496.99904460
    Initial Ne2:     496.99904484
      Final Ne1:     496.99999988
      Final Ne2:     497.00000012
============ Calculation of NGWF S^-1 using Hotelling algorithm ================ 
         Iteration  |  Frobenius norm and Maximum abs value    (of I-S*S_n^-1)   
               1       0.22423996E+00     0.69261205E-02
               2       0.81140401E-03     0.31774635E-04
               3       0.37878541E-07     0.14825474E-08
               4       0.36414910E-12     0.31974423E-13
================================================================================
------------------------------- NGWF line search -------------------------------
RMS gradient                =       0.00001470129262
Trial step length           =               1.471145
Gradient along search dir.  =         -0.00316805868
Functional at step 0        =   -7146.61617170156205
Functional at step 1        =   -7146.61812991217448
Functional predicted        =   -7146.61818115353071
Selected quadratic step     =               1.268570
Conjugate gradients coeff.  =               0.969600
--------------------------- NGWF line search finished --------------------------
                                               
Writing NGWFs to file "Pd_55.tightbox_ngwfs"....  done

>>> Optimising kernel for current NGWFs:

--------------------------- Ensemble-DFT optimisation --------------------------
Running ScaLAPACK on   40 processor(s).

--------------------------------------------------------------------------------
  Iter                              Commutator    Free_energy(A=E-TS)     DeltaA
#    0                          0.000019382526   -7146.61818108272746  -2.01E-03

Step                       =       0.381966011250
Energy (E)                 =   -7146.488485916481
Entropy (-TS)              =      -0.129695166258
Free energy (A=E-TS)       =   -7146.618181082727
Est. 0K Energy 0.5*(E+A)   =   -7146.553333499604
Residual Non-orthogonality =       0.000000000000
Residual N_electrons       =      -0.000000000012

Spin          Integrated_Ne            Fermi_level     Delta_Fermi_level
   1       496.999999880409        -0.043229540126              9.00E+99
   2       497.000000119864        -0.043229540126              9.00E+99

                           Spin 1           |                 Spin 2           |
     Orb |    H-eigenvalues     Occupancies |    H-eigenvalues     Occupancies |
       1 |    -3.1480043548    1.0000000000 |    -3.1480043550    1.0000000000 | 
                          ------                             ------
     496 |    -0.0457064513    0.6624000113 |    -0.0457064511    0.6623999999 | 
     497 |    -0.0456944859    0.6616714991 |    -0.0456944857    0.6616714876 | 
                - Gap at zero temperature -
     498 |    -0.0440027088    0.5524047806 |    -0.0440027092    0.5524048098 | 
                                                   - Gap at zero temperature -
     499 |    -0.0438805290    0.5441707220 |    -0.0438805294    0.5441707508 | 
     500 |    -0.0438704041    0.5434872261 |    -0.0438704045    0.5434872549 | 
                  Finite temp. Fermi level   |      Finite temp. Fermi level  
     501 |    -0.0416104425    0.3916021009 |    -0.0416104428    0.3916021202 | 
     502 |    -0.0415997575    0.3909095895 |    -0.0415997578    0.3909096088 | 
     503 |    -0.0398956278    0.2875707178 |    -0.0398956280    0.2875707290 | 
     504 |    -0.0384195253    0.2126737516 |    -0.0384195254    0.2126737569 | 
     505 |    -0.0374420594    0.1715235567 |    -0.0374420598    0.1715235710 | 
                          ------                             ------
     719 |     0.8016686108    0.0000000000 |     0.8016686108    0.0000000000 | 

                            |  Abs_value |  Threshold | Converged
     Delta_Free_energy/atom |   3.59E-05 |   1.00E-06 |        No
     Delta_Energy/atom      |   3.59E-05 |   1.00E-04 |       Yes
     Delta_Entropy/atom     |     n.a.   |   1.00E-03 |      n.a.
     Commutator             |   1.94E-05 |   1.00E-05 |        No
     Delta_Fermi_level      |     n.a.   |   1.00E-03 |      n.a.

  Line search of the free energy minimum:
  Step_type        Step             Free_energy   Predicted_free_energy
.   Initial    0.000000    -7146.61818108272746

Performing  Pulay mixing of Hamiltonian with coefficients:
                        Spin 1               Spin 2
                1.000000000000       1.000000000000
Lambda-->       0.156062374601       0.156062375317     ... done

.    Trial1    0.381966    -7146.61668339862536

Performing  Pulay mixing of Hamiltonian with coefficients:
                        Spin 1               Spin 2
                1.000000000000       1.000000000000
Lambda-->       0.156062374601       0.156062375317     ... done

.    Trial2    0.145898    -7146.61717718040927

Performing  Pulay mixing of Hamiltonian with coefficients:
                        Spin 1               Spin 2
                1.000000000000       1.000000000000
Lambda-->       0.156062374601       0.156062375317     ... done

.    Trial3    0.055728    -7146.61721875465719

Performing  Pulay mixing of Hamiltonian with coefficients:
                        Spin 1               Spin 2
                1.000000000000       1.000000000000
Lambda-->       0.156062374601       0.156062375317     ... done

.     Cubic    0.278722    -7146.61696804295025    -7146.61793017703894

Performing  Pulay mixing of Hamiltonian with coefficients:
                        Spin 1               Spin 2
                1.000000000000       1.000000000000
Lambda-->       0.156062374601       0.156062375317     ... done

.   Quartic    0.192798    -7146.61712348303081    -7146.61724143606898

Performing  Pulay mixing of Hamiltonian with coefficients:
                        Spin 1               Spin 2
                1.000000000000       1.000000000000
Lambda-->       0.156062374601       0.156062375317     ... done

.    Trial6    0.000557    -7146.61720425848216

Performing  Pulay mixing of Hamiltonian with coefficients:
                        Spin 1               Spin 2
                1.000000000000       1.000000000000
Lambda-->       0.156062374601       0.156062375317     ... done

.  NoMinFnd    0.055728    -7146.61721875466083

--------------------------------------------------------------------------------
  Iter                              Commutator    Free_energy(A=E-TS)     DeltaA
#    1                          0.000017678371   -7146.61721875466083   9.62E-04

Step                       =       0.055728090001
Energy (E)                 =   -7146.487512889702
Entropy (-TS)              =      -0.129705864981
Free energy (A=E-TS)       =   -7146.617218754661
Est. 0K Energy 0.5*(E+A)   =   -7146.552365822181
Residual Non-orthogonality =       0.000000000000
Residual N_electrons       =      -0.000000000022

Spin          Integrated_Ne            Fermi_level     Delta_Fermi_level
   1       496.999999942960        -0.043208329135              2.12E-05
   2       497.000000057542        -0.043208329135              2.12E-05

                           Spin 1           |                 Spin 2           |
     Orb |    H-eigenvalues     Occupancies |    H-eigenvalues     Occupancies |
       1 |    -3.1480090960    1.0000000000 |    -3.1480090962    1.0000000000 | 
                          ------                             ------
     496 |    -0.0456837138    0.6623071123 |    -0.0456837139    0.6623071182 | 
     497 |    -0.0456726985    0.6616363891 |    -0.0456726979    0.6616363509 | 
                - Gap at zero temperature -
     498 |    -0.0439818515    0.5524285793 |    -0.0439818522    0.5524286246 | 
                                                   - Gap at zero temperature -
     499 |    -0.0438603320    0.5442391667 |    -0.0438603320    0.5442391657 | 
     500 |    -0.0438505435    0.5435783964 |    -0.0438505435    0.5435783957 | 
                  Finite temp. Fermi level   |      Finite temp. Fermi level  
     501 |    -0.0415884393    0.3915507398 |    -0.0415884401    0.3915507887 | 
     502 |    -0.0415781430    0.3908834482 |    -0.0415781430    0.3908834500 | 
     503 |    -0.0398737237    0.2875320785 |    -0.0398737236    0.2875320717 | 
     504 |    -0.0383998346    0.2127430340 |    -0.0383998343    0.2127430179 | 
     505 |    -0.0374202926    0.1715020668 |    -0.0374202931    0.1715020832 | 
                          ------                             ------
     719 |     0.7887822190    0.0000000000 |     0.7887822192    0.0000000000 | 

                            |  Abs_value |  Threshold | Converged
     Delta_Free_energy/atom |   1.72E-05 |   1.00E-06 |        No
     Delta_Energy/atom      |   1.74E-05 |   1.00E-04 |       Yes
     Delta_Entropy/atom     |   1.91E-07 |   1.00E-04 |       Yes
     Commutator             |   1.77E-05 |   1.00E-05 |        No
     Delta_Fermi_level      |   2.12E-05 |   1.00E-03 |       Yes

  Line search of the free energy minimum:
  Step_type        Step             Free_energy   Predicted_free_energy
.   Initial    0.000000    -7146.61721875466083

Performing  Pulay mixing of Hamiltonian with coefficients:
                        Spin 1               Spin 2
                1.000000000000       1.000000000000
Lambda-->       0.140694591364       0.140694591840     ... done

.    Trial1    0.055728    -7146.61720766607414

Performing  Pulay mixing of Hamiltonian with coefficients:
                        Spin 1               Spin 2
                1.000000000000       1.000000000000
Lambda-->       0.140694591364       0.140694591840     ... done

.    Trial2    0.021286    -7146.61722943604764

Performing  Pulay mixing of Hamiltonian with coefficients:
                        Spin 1               Spin 2
                1.000000000000       1.000000000000
Lambda-->       0.140694591364       0.140694591840     ... done

. Quadratic    0.022974    -7146.61722949413706    -7146.61722949403065

--------------------------------------------------------------------------------
  Iter                              Commutator    Free_energy(A=E-TS)     DeltaA
#    2                          0.000016474743   -7146.61722949413706  -1.07E-05

Step                       =       0.022974366393
Energy (E)                 =   -7146.487516337753
Entropy (-TS)              =      -0.129713156403
Free energy (A=E-TS)       =   -7146.617229494137
Est. 0K Energy 0.5*(E+A)   =   -7146.552372915945
Residual Non-orthogonality =       0.000000000000
Residual N_electrons       =      -0.000000000018

Spin          Integrated_Ne            Fermi_level     Delta_Fermi_level
   1       496.999999883501        -0.043206972803              1.36E-06
   2       497.000000116927        -0.043206972803              1.36E-06

                           Spin 1           |                 Spin 2           |
     Orb |    H-eigenvalues     Occupancies |    H-eigenvalues     Occupancies |
       1 |    -3.1480323440    1.0000000000 |    -3.1480323441    1.0000000000 | 
                          ------                             ------
     496 |    -0.0456849395    0.6624642343 |    -0.0456849389    0.6624642013 | 
     497 |    -0.0456729355    0.6617334479 |    -0.0456729350    0.6617334149 | 
                - Gap at zero temperature -
     498 |    -0.0439823401    0.5525527050 |    -0.0439823403    0.5525527176 | 
                                                   - Gap at zero temperature -
     499 |    -0.0438590839    0.5442464677 |    -0.0438590841    0.5442464803 | 
     500 |    -0.0438489015    0.5435591117 |    -0.0438489017    0.5435591242 | 
                  Finite temp. Fermi level   |      Finite temp. Fermi level  
     501 |    -0.0415878954    0.3916034114 |    -0.0415878956    0.3916034222 | 
     502 |    -0.0415773239    0.3909182579 |    -0.0415773241    0.3909182687 | 
     503 |    -0.0398717609    0.2874982714 |    -0.0398717611    0.2874982800 | 
     504 |    -0.0384012923    0.2128713074 |    -0.0384012924    0.2128713139 | 
     505 |    -0.0374190301    0.1715056937 |    -0.0374190303    0.1715057004 | 
                          ------                             ------
     719 |     0.7867921752    0.0000000000 |     0.7867921758    0.0000000000 | 

                            |  Abs_value |  Threshold | Converged
     Delta_Free_energy/atom |   1.92E-07 |   1.00E-06 |       Yes
     Delta_Energy/atom      |   6.16E-08 |   1.00E-04 |       Yes
     Delta_Entropy/atom     |   1.30E-07 |   1.00E-04 |       Yes
     Commutator             |   1.65E-05 |   1.00E-05 |        No
     Delta_Fermi_level      |   1.36E-06 |   1.00E-03 |       Yes

  Line search of the free energy minimum:
  Step_type        Step             Free_energy   Predicted_free_energy
.   Initial    0.000000    -7146.61722949413706

Performing  Pulay mixing of Hamiltonian with coefficients:
                        Spin 1               Spin 2
               -7.031559140640      -7.031559077278
                8.031559140640       8.031559077278
Lambda-->       0.111627063200       0.111627064598     ... done

.    Trial1    0.022974    -7146.61715895703310

Performing  Pulay mixing of Hamiltonian with coefficients:
                        Spin 1               Spin 2
               -7.031559140640      -7.031559077278
                8.031559140640       8.031559077278
Lambda-->       0.111627063200       0.111627064598     ... done

.    Trial2    0.008775    -7146.61714843476420

Performing  Pulay mixing of Hamiltonian with coefficients:
                        Spin 1               Spin 2
               -7.031559140640      -7.031559077278
                8.031559140640       8.031559077278
Lambda-->       0.111627063200       0.111627064598     ... done

.    Trial3    0.003352    -7146.61691004035220

Performing  Pulay mixing of Hamiltonian with coefficients:
                        Spin 1               Spin 2
               -7.031559140640      -7.031559077278
                8.031559140640       8.031559077278
Lambda-->       0.111627063200       0.111627064598     ... done

.     Cubic    0.017340    -7146.61726101019667    -7146.61779201898389

--------------------------------------------------------------------------------
  Iter                              Commutator    Free_energy(A=E-TS)     DeltaA
#    3                          0.000014632939   -7146.61726101019667  -3.15E-05

Step                       =       0.017340156077
Energy (E)                 =   -7146.487513188795
Entropy (-TS)              =      -0.129747821411
Free energy (A=E-TS)       =   -7146.617261010197
Est. 0K Energy 0.5*(E+A)   =   -7146.552387099496
Residual Non-orthogonality =       0.000000000000
Residual N_electrons       =      -0.000000000009

Spin          Integrated_Ne            Fermi_level     Delta_Fermi_level
   1       496.999999905537        -0.043191726054              1.52E-05
   2       497.000000094674        -0.043191726054              1.52E-05

                           Spin 1           |                 Spin 2           |
     Orb |    H-eigenvalues     Occupancies |    H-eigenvalues     Occupancies |
       1 |    -3.1480855053    1.0000000000 |    -3.1480855054    1.0000000000 | 
                          ------                             ------
     496 |    -0.0456666997    0.6622820986 |    -0.0456666994    0.6622820749 | 
     497 |    -0.0456561210    0.6616379463 |    -0.0456561206    0.6616379226 | 
                - Gap at zero temperature -
     498 |    -0.0439641674    0.5523558500 |    -0.0439641678    0.5523558724 | 
                                                   - Gap at zero temperature -
     499 |    -0.0438448278    0.5443133343 |    -0.0438448281    0.5443133568 | 
     500 |    -0.0438351957    0.5436631404 |    -0.0438351960    0.5436631629 | 
                  Finite temp. Fermi level   |      Finite temp. Fermi level  
     501 |    -0.0415748259    0.3917445735 |    -0.0415748262    0.3917445952 | 
     502 |    -0.0415643381    0.3910647562 |    -0.0415643385    0.3910647779 | 
     503 |    -0.0398709621    0.2883042902 |    -0.0398709625    0.2883043090 | 
     504 |    -0.0383880571    0.2129630407 |    -0.0383880567    0.2129630231 | 
     505 |    -0.0374038458    0.1715081066 |    -0.0374038464    0.1715081321 | 
                          ------                             ------
     719 |     0.7716687411    0.0000000000 |     0.7716687407    0.0000000000 | 

                            |  Abs_value |  Threshold | Converged
     Delta_Free_energy/atom |   5.63E-07 |   1.00E-06 |       Yes
     Delta_Energy/atom      |   5.62E-08 |   1.00E-04 |       Yes
     Delta_Entropy/atom     |   6.19E-07 |   1.00E-04 |       Yes
     Commutator             |   1.46E-05 |   1.00E-05 |        No
     Delta_Fermi_level      |   1.52E-05 |   1.00E-03 |       Yes

  Line search of the free energy minimum:
  Step_type        Step             Free_energy   Predicted_free_energy
.   Initial    0.000000    -7146.61726101019667

Performing  Pulay mixing of Hamiltonian with coefficients:
                        Spin 1               Spin 2
               -4.057253451704      -4.057253547432
                0.318403950283       0.318404002733
                4.738849501421       4.738849544699
Lambda-->       0.004999386236       0.004999386097     ... done

.    Trial1    0.017340    -7146.61727252236960

Performing  Pulay mixing of Hamiltonian with coefficients:
                        Spin 1               Spin 2
               -4.057253451704      -4.057253547432
                0.318403950283       0.318404002733
                4.738849501421       4.738849544699
Lambda-->       0.004999386236       0.004999386097     ... done

.    Trial2    0.392683    -7146.57472835976751

Performing  Pulay mixing of Hamiltonian with coefficients:
                        Spin 1               Spin 2
               -4.057253451704      -4.057253547432
                0.318403950283       0.318404002733
                4.738849501421       4.738849544699
Lambda-->       0.004999386236       0.004999386097     ... done

. Quadratic    0.009813    -7146.61722990294675    -7146.61728897072226

Performing  Pulay mixing of Hamiltonian with coefficients:
                        Spin 1               Spin 2
               -4.057253451704      -4.057253547432
                0.318403950283       0.318404002733
                4.738849501421       4.738849544699
Lambda-->       0.004999386236       0.004999386097     ... done

.     Cubic    0.172806    -7146.61030672468223    -7146.62191366393108

Performing  Pulay mixing of Hamiltonian with coefficients:
                        Spin 1               Spin 2
               -4.057253451704      -4.057253547432
                0.318403950283       0.318404002733
                4.738849501421       4.738849544699
Lambda-->       0.004999386236       0.004999386097     ... done

.   Quartic    0.069598    -7146.61660305174792    -7146.61785869642972

Performing  Pulay mixing of Hamiltonian with coefficients:
                        Spin 1               Spin 2
               -4.057253451704      -4.057253547432
                0.318403950283       0.318404002733
                4.738849501421       4.738849544699
Lambda-->       0.004999386236       0.004999386097     ... done

.  NoMinFnd    0.017340    -7146.61727252237324

--------------------------------------------------------------------------------
  Iter                              Commutator    Free_energy(A=E-TS)     DeltaA
#    4                          0.000017550103   -7146.61727252237324  -1.15E-05

Step                       =       0.017340156077
Energy (E)                 =   -7146.487380954868
Entropy (-TS)              =      -0.129891567478
Free energy (A=E-TS)       =   -7146.617272522373
Est. 0K Energy 0.5*(E+A)   =   -7146.552326738621
Residual Non-orthogonality =       0.000000000000
Residual N_electrons       =       0.000000000026

Spin          Integrated_Ne            Fermi_level     Delta_Fermi_level
   1       496.999999958946        -0.043114657127              7.71E-05
   2       497.000000040445        -0.043114657127              7.71E-05

                           Spin 1           |                 Spin 2           |
     Orb |    H-eigenvalues     Occupancies |    H-eigenvalues     Occupancies |
       1 |    -3.1483631138    1.0000000000 |    -3.1483631138    1.0000000000 | 
                          ------                             ------
     496 |    -0.0455884867    0.6622124598 |    -0.0455884867    0.6622124611 | 
     497 |    -0.0455756937    0.6614333229 |    -0.0455756937    0.6614333242 | 
                - Gap at zero temperature -
     498 |    -0.0438845783    0.5521862777 |    -0.0438845783    0.5521862789 | 
                                                   - Gap at zero temperature -
     499 |    -0.0437712475    0.5445487850 |    -0.0437712482    0.5445488379 | 
     500 |    -0.0437604733    0.5438215554 |    -0.0437604734    0.5438215567 | 
                  Finite temp. Fermi level   |      Finite temp. Fermi level  
     501 |    -0.0415065595    0.3923154806 |    -0.0415065596    0.3923154816 | 
     502 |    -0.0414951899    0.3915781379 |    -0.0414951899    0.3915781389 | 
     503 |    -0.0398232859    0.2899481822 |    -0.0398232859    0.2899481829 | 
     504 |    -0.0383361909    0.2141147845 |    -0.0383361909    0.2141147849 | 
     505 |    -0.0373253620    0.1714534062 |    -0.0373253619    0.1714534048 | 
                          ------                             ------
     719 |     0.7086284870    0.0000000000 |     0.7086284871    0.0000000000 | 

                            |  Abs_value |  Threshold | Converged
     Delta_Free_energy/atom |   2.06E-07 |   1.00E-06 |       Yes
     Delta_Energy/atom      |   2.36E-06 |   1.00E-04 |       Yes
     Delta_Entropy/atom     |   2.57E-06 |   1.00E-04 |       Yes
     Commutator             |   1.76E-05 |   1.00E-05 |        No
     Delta_Fermi_level      |   7.71E-05 |   1.00E-03 |       Yes

  Line search of the free energy minimum:
  Step_type        Step             Free_energy   Predicted_free_energy
.   Initial    0.000000    -7146.61727252237324

Performing  Pulay mixing of Hamiltonian with coefficients:
                        Spin 1               Spin 2
                0.936891649814       0.936891634904
               -0.373859686309      -0.373859649769
               -0.783161057079      -0.783161075042
                1.220129093573       1.220129089907
Lambda-->       0.000764670639       0.000764670651     ... done

.    Trial1    0.017340    -7146.61729998086776

Performing  Pulay mixing of Hamiltonian with coefficients:
                        Spin 1               Spin 2
                0.936891649814       0.936891634904
               -0.373859686309      -0.373859649769
               -0.783161057079      -0.783161075042
                1.220129093573       1.220129089907
Lambda-->       0.000764670639       0.000764670651     ... done

.    Trial2    0.392683    -7146.61148940308613

Performing  Pulay mixing of Hamiltonian with coefficients:
                        Spin 1               Spin 2
                0.936891649814       0.936891634904
               -0.373859686309      -0.373859649769
               -0.783161057079      -0.783161075042
                1.220129093573       1.220129089907
Lambda-->       0.000764670639       0.000764670651     ... done

. Quadratic    0.026890    -7146.61730383689701    -7146.61730394406095

--------------------------------------------------------------------------------
  Iter                              Commutator    Free_energy(A=E-TS)     DeltaA
#    5                          0.000010640190   -7146.61730383689701  -3.13E-05

Step                       =       0.026890080992
Energy (E)                 =   -7146.487419945514
Entropy (-TS)              =      -0.129883891377
Free energy (A=E-TS)       =   -7146.617303836897
Est. 0K Energy 0.5*(E+A)   =   -7146.552361891206
Residual Non-orthogonality =       0.000000000000
Residual N_electrons       =       0.000000000006

Spin          Integrated_Ne            Fermi_level     Delta_Fermi_level
   1       496.999999915570        -0.043106254388              8.40E-06
   2       497.000000084302        -0.043106254388              8.40E-06

                           Spin 1           |                 Spin 2           |
     Orb |    H-eigenvalues     Occupancies |    H-eigenvalues     Occupancies |
       1 |    -3.1483755498    1.0000000000 |    -3.1483755500    1.0000000000 | 
                          ------                             ------
     496 |    -0.0455801408    0.6622159214 |    -0.0455801408    0.6622159233 | 
     497 |    -0.0455693158    0.6615567043 |    -0.0455693158    0.6615567062 | 
                - Gap at zero temperature -
     498 |    -0.0438798928    0.5524363883 |    -0.0438798928    0.5524363904 | 
                                                   - Gap at zero temperature -
     499 |    -0.0437602719    0.5443751445 |    -0.0437602727    0.5443751979 | 
     500 |    -0.0437500888    0.5436877651 |    -0.0437500888    0.5436877672 | 
                  Finite temp. Fermi level   |      Finite temp. Fermi level  
     501 |    -0.0414961084    0.3921825991 |    -0.0414961092    0.3921826504 | 
     502 |    -0.0414854722    0.3914928900 |    -0.0414854722    0.3914928920 | 
     503 |    -0.0397928027    0.2887127366 |    -0.0397928028    0.2887127383 | 
     504 |    -0.0383368740    0.2145311071 |    -0.0383368740    0.2145311085 | 
     505 |    -0.0373176426    0.1714798264 |    -0.0373176427    0.1714798272 | 
                          ------                             ------
     719 |     0.7049704166    0.0000000000 |     0.7049704166    0.0000000000 | 

                            |  Abs_value |  Threshold | Converged
     Delta_Free_energy/atom |   5.59E-07 |   1.00E-06 |       Yes
     Delta_Energy/atom      |   6.96E-07 |   1.00E-04 |       Yes
     Delta_Entropy/atom     |   1.37E-07 |   1.00E-04 |       Yes
     Commutator             |   1.06E-05 |   1.00E-05 |        No
     Delta_Fermi_level      |   8.40E-06 |   1.00E-03 |       Yes

  Line search of the free energy minimum:
  Step_type        Step             Free_energy   Predicted_free_energy
.   Initial    0.000000    -7146.61730383689701

Performing  Pulay mixing of Hamiltonian with coefficients:
                        Spin 1               Spin 2
                0.647876047459       0.647876109269
               -0.139992777083      -0.139992785530
               -0.673434602548      -0.673434668012
                0.378574197142       0.378574202497
                0.786977135030       0.786977141777
Lambda-->       0.000218232217       0.000218232201     ... done

.    Trial1    0.026890    -7146.61731059547583

Performing  Pulay mixing of Hamiltonian with coefficients:
                        Spin 1               Spin 2
                0.647876047459       0.647876109269
               -0.139992777083      -0.139992785530
               -0.673434602548      -0.673434668012
                0.378574197142       0.378574202497
                0.786977135030       0.786977141777
Lambda-->       0.000218232217       0.000218232201     ... done

.    Trial2    0.398585    -7146.61711088134416

Performing  Pulay mixing of Hamiltonian with coefficients:
                        Spin 1               Spin 2
                0.647876047458       0.647876109269
               -0.139992777083      -0.139992785530
               -0.673434602548      -0.673434668012
                0.378574197142       0.378574202497
                0.786977135030       0.786977141777
Lambda-->       0.000218232217       0.000218232201     ... done

. Quadratic    0.076959    -7146.61731501955273    -7146.61731555572715

--------------------------------------------------------------------------------
  Iter                              Commutator    Free_energy(A=E-TS)     DeltaA
#    6                          0.000008864640   -7146.61731501955273  -1.12E-05

Step                       =       0.076959302488
Energy (E)                 =   -7146.487449750613
Entropy (-TS)              =      -0.129865268939
Free energy (A=E-TS)       =   -7146.617315019553
Est. 0K Energy 0.5*(E+A)   =   -7146.552382385084
Residual Non-orthogonality =       0.000000000000
Residual N_electrons       =      -0.000000000000

Spin          Integrated_Ne            Fermi_level     Delta_Fermi_level
   1       496.999999921843        -0.043130254516             -2.40E-05
   2       497.000000078158        -0.043130254516             -2.40E-05

                           Spin 1           |                 Spin 2           |
     Orb |    H-eigenvalues     Occupancies |    H-eigenvalues     Occupancies |
       1 |    -3.1483836691    1.0000000000 |    -3.1483836695    1.0000000000 | 
                          ------                             ------
     496 |    -0.0456048501    0.6622590874 |    -0.0456048501    0.6622590885 | 
     497 |    -0.0455930887    0.6615428568 |    -0.0455930887    0.6615428579 | 
                - Gap at zero temperature -
     498 |    -0.0439045717    0.5524820551 |    -0.0439045717    0.5524820564 | 
                                                   - Gap at zero temperature -
     499 |    -0.0437808629    0.5441450416 |    -0.0437808637    0.5441450923 | 
     500 |    -0.0437703126    0.5434328212 |    -0.0437703127    0.5434328224 | 
                  Finite temp. Fermi level   |      Finite temp. Fermi level  
     501 |    -0.0415179344    0.3920415841 |    -0.0415179344    0.3920415853 | 
     502 |    -0.0415072126    0.3913464115 |    -0.0415072126    0.3913464126 | 
     503 |    -0.0398011758    0.2878402647 |    -0.0398011758    0.2878402656 | 
     504 |    -0.0383625801    0.2146093455 |    -0.0383625802    0.2146093463 | 
     505 |    -0.0373423437    0.1715069250 |    -0.0373423437    0.1715069267 | 
                          ------                             ------
     719 |     0.7041000488    0.0000000000 |     0.7041000487    0.0000000000 | 

                            |  Abs_value |  Threshold | Converged
     Delta_Free_energy/atom |   2.00E-07 |   1.00E-06 |       Yes
     Delta_Energy/atom      |   5.32E-07 |   1.00E-04 |       Yes
     Delta_Entropy/atom     |   3.33E-07 |   1.00E-04 |       Yes
     Commutator             |   8.86E-06 |   1.00E-05 |       Yes
     Delta_Fermi_level      |   2.40E-05 |   1.00E-03 |       Yes
EDFT occupancies loop converged after    6 iterations.


Writing density kernel to file "Pd_55.dkn" ... done

Writing Hamiltonian to file "Pd_55.ham" ... done


>>> Density kernel optimised for the current NGWF basis:
     ~~~~~~~~~~~~~~~~~~~~~~~~~~~~~~~~~~~~~~~~~~~~~~~~~~~~~~~~~~~
     Total free energy           =  -7.14661731501955E+03  Eh
     [H,K] commutator            =   8.8646E-06
     ~~~~~~~~~~~~~~~~~~~~~~~~~~~~~~~~~~~~~~~~~~~~~~~~~~~~~~~~~~~


################################################################################
########################### NGWF CG iteration  009 #############################
################################################################################
****** Reciprocal space K.E. preconditioning with k_zero =  3.0000 a0^-1 *******

>>> Checking for convergence of NGWFs:   NOT CONVERGED
  ========================================================================
         NGWF RMS gradient =  1.1996E-05 >  2.0000E-06  | above tolerance
  ========================================================================

>>> Improving NGWFs using line search:
============ Calculation of NGWF S^-1 using Hotelling algorithm ================ 
         Iteration  |  Frobenius norm and Maximum abs value    (of I-S*S_n^-1)   
               1       0.38185406E+00     0.14156694E-01
               2       0.18349441E-02     0.91015807E-04
               3       0.20987453E-06     0.12372086E-07
               4       0.36245180E-12     0.35527137E-13
================================================================================
    Initial Ne1:     496.99966553
    Initial Ne2:     496.99966569
      Final Ne1:     496.99999992
      Final Ne2:     497.00000008
============ Calculation of NGWF S^-1 using Hotelling algorithm ================ 
         Iteration  |  Frobenius norm and Maximum abs value    (of I-S*S_n^-1)   
               1       0.53330894E-01     0.19849801E-02
               2       0.32402578E-04     0.15307610E-05
               3       0.64054088E-10     0.36877168E-11
               4       0.34800291E-12     0.31974423E-13
================================================================================
------------------------------- NGWF line search -------------------------------
RMS gradient                =       0.00001199566980
Trial step length           =               1.366108
Gradient along search dir.  =         -0.00338659443
Functional at step 0        =   -7146.61731501955273
Functional at step 1        =   -7146.61991102210504
Functional predicted        =   -7146.61995040370857
Selected quadratic step     =               1.556362
Conjugate gradients coeff.  =               0.000000
--------------------------- NGWF line search finished --------------------------
                                               
Writing NGWFs to file "Pd_55.tightbox_ngwfs"....  done

>>> Optimising kernel for current NGWFs:

--------------------------- Ensemble-DFT optimisation --------------------------
Running ScaLAPACK on   40 processor(s).

--------------------------------------------------------------------------------
  Iter                              Commutator    Free_energy(A=E-TS)     DeltaA
#    0                          0.000016715081   -7146.61995046151696  -2.64E-03

Step                       =       0.381966011250
Energy (E)                 =   -7146.490085192578
Entropy (-TS)              =      -0.129865268939
Free energy (A=E-TS)       =   -7146.619950461517
Est. 0K Energy 0.5*(E+A)   =   -7146.555017827048
Residual Non-orthogonality =       0.000000000000
Residual N_electrons       =      -0.000000000000

Spin          Integrated_Ne            Fermi_level     Delta_Fermi_level
   1       496.999999921843        -0.043130254516              9.00E+99
   2       497.000000078158        -0.043130254516              9.00E+99

                           Spin 1           |                 Spin 2           |
     Orb |    H-eigenvalues     Occupancies |    H-eigenvalues     Occupancies |
       1 |    -3.1483836691    1.0000000000 |    -3.1483836695    1.0000000000 | 
                          ------                             ------
     496 |    -0.0456048501    0.6622590874 |    -0.0456048501    0.6622590885 | 
     497 |    -0.0455930887    0.6615428568 |    -0.0455930887    0.6615428579 | 
                 - Gap at zero temperature - |     - Gap at zero temperature -
     498 |    -0.0439045717    0.5524820551 |    -0.0439045717    0.5524820564 | 
     499 |    -0.0437808629    0.5441450416 |    -0.0437808637    0.5441450923 | 
     500 |    -0.0437703126    0.5434328212 |    -0.0437703127    0.5434328224 | 
                  Finite temp. Fermi level   |      Finite temp. Fermi level  
     501 |    -0.0415179344    0.3920415841 |    -0.0415179344    0.3920415853 | 
     502 |    -0.0415072126    0.3913464115 |    -0.0415072126    0.3913464126 | 
     503 |    -0.0398011758    0.2878402647 |    -0.0398011758    0.2878402656 | 
     504 |    -0.0383625801    0.2146093455 |    -0.0383625802    0.2146093463 | 
     505 |    -0.0373423437    0.1715069250 |    -0.0373423437    0.1715069267 | 
                          ------                             ------
     719 |     0.7041000488    0.0000000000 |     0.7041000487    0.0000000000 | 

                            |  Abs_value |  Threshold | Converged
     Delta_Free_energy/atom |   4.71E-05 |   1.00E-06 |        No
     Delta_Energy/atom      |   4.71E-05 |   1.00E-04 |       Yes
     Delta_Entropy/atom     |     n.a.   |   1.00E-03 |      n.a.
     Commutator             |   1.67E-05 |   1.00E-05 |        No
     Delta_Fermi_level      |     n.a.   |   1.00E-03 |      n.a.

  Line search of the free energy minimum:
  Step_type        Step             Free_energy   Predicted_free_energy
.   Initial    0.000000    -7146.61995046151696

Performing  Pulay mixing of Hamiltonian with coefficients:
                        Spin 1               Spin 2
                1.000000000000       1.000000000000
Lambda-->       0.005359295698       0.005359295775     ... done

.    Trial1    0.381966    -7146.61951207586208

Performing  Pulay mixing of Hamiltonian with coefficients:
                        Spin 1               Spin 2
                1.000000000000       1.000000000000
Lambda-->       0.005359295698       0.005359295775     ... done

.    Trial2    0.145898    -7146.61970811603078

Performing  Pulay mixing of Hamiltonian with coefficients:
                        Spin 1               Spin 2
                1.000000000000       1.000000000000
Lambda-->       0.005359295698       0.005359295775     ... done

.    Trial3    0.055728    -7146.61970312583799

Performing  Pulay mixing of Hamiltonian with coefficients:
                        Spin 1               Spin 2
                1.000000000000       1.000000000000
Lambda-->       0.005359295698       0.005359295775     ... done

.     Cubic    0.272781    -7146.61964048386744    -7146.61990420366055

Performing  Pulay mixing of Hamiltonian with coefficients:
                        Spin 1               Spin 2
                1.000000000000       1.000000000000
Lambda-->       0.005359295698       0.005359295775     ... done

.   Quartic    0.188261    -7146.61969526030225    -7146.61972481391786

Performing  Pulay mixing of Hamiltonian with coefficients:
                        Spin 1               Spin 2
                1.000000000000       1.000000000000
Lambda-->       0.005359295698       0.005359295775     ... done

.    Trial6    0.000557    -7146.61967842435661

Performing  Pulay mixing of Hamiltonian with coefficients:
                        Spin 1               Spin 2
                1.000000000000       1.000000000000
Lambda-->       0.005359295698       0.005359295775     ... done

.  NoMinFnd    0.145898    -7146.61970811603442

--------------------------------------------------------------------------------
  Iter                              Commutator    Free_energy(A=E-TS)     DeltaA
#    1                          0.000015618659   -7146.61970811603442   2.42E-04

Step                       =       0.145898033750
Energy (E)                 =   -7146.489707949386
Entropy (-TS)              =      -0.130000166615
Free energy (A=E-TS)       =   -7146.619708116034
Est. 0K Energy 0.5*(E+A)   =   -7146.554708032711
Residual Non-orthogonality =       0.000000000000
Residual N_electrons       =       0.000000000034

Spin          Integrated_Ne            Fermi_level     Delta_Fermi_level
   1       496.999999940797        -0.042957189684              1.73E-04
   2       497.000000058421        -0.042957189684              1.73E-04

                           Spin 1           |                 Spin 2           |
     Orb |    H-eigenvalues     Occupancies |    H-eigenvalues     Occupancies |
       1 |    -3.1480183366    1.0000000000 |    -3.1480183373    1.0000000000 | 
                          ------                             ------
     496 |    -0.0454242835    0.6618023385 |    -0.0454242840    0.6618023741 | 
     497 |    -0.0454153556    0.6612583725 |    -0.0454153554    0.6612583623 | 
                 - Gap at zero temperature - |     - Gap at zero temperature -
     498 |    -0.0437192900    0.5516599710 |    -0.0437192896    0.5516599404 | 
     499 |    -0.0435976305    0.5434586614 |    -0.0435976314    0.5434587185 | 
     500 |    -0.0435883179    0.5428298471 |    -0.0435883180    0.5428298533 | 
                  Finite temp. Fermi level   |      Finite temp. Fermi level  
     501 |    -0.0413416534    0.3918330088 |    -0.0413416531    0.3918329913 | 
     502 |    -0.0413311671    0.3911532341 |    -0.0413311668    0.3911532156 | 
     503 |    -0.0396024869    0.2864130535 |    -0.0396024870    0.2864130601 | 
     504 |    -0.0382431837    0.2170811447 |    -0.0382431840    0.2170811599 | 
     505 |    -0.0371885551    0.1722535376 |    -0.0371885544    0.1722535128 | 
                          ------                             ------
     719 |     0.7007958071    0.0000000000 |     0.7007958074    0.0000000000 | 

                            |  Abs_value |  Threshold | Converged
     Delta_Free_energy/atom |   4.33E-06 |   1.00E-06 |        No
     Delta_Energy/atom      |   6.74E-06 |   1.00E-04 |       Yes
     Delta_Entropy/atom     |   2.41E-06 |   1.00E-04 |       Yes
     Commutator             |   1.56E-05 |   1.00E-05 |        No
     Delta_Fermi_level      |   1.73E-04 |   1.00E-03 |       Yes

  Line search of the free energy minimum:
  Step_type        Step             Free_energy   Predicted_free_energy
.   Initial    0.000000    -7146.61970811603442

Performing  Pulay mixing of Hamiltonian with coefficients:
                        Spin 1               Spin 2
                1.000000000000       1.000000000000
Lambda-->       0.004585322968       0.004585322970     ... done

.    Trial1    0.145898    -7146.61843953958578

Performing  Pulay mixing of Hamiltonian with coefficients:
                        Spin 1               Spin 2
                1.000000000000       1.000000000000
Lambda-->       0.004585322968       0.004585322970     ... done

.    Trial2    0.055728    -7146.61962205388681

Performing  Pulay mixing of Hamiltonian with coefficients:
                        Spin 1               Spin 2
                1.000000000000       1.000000000000
Lambda-->       0.004585322968       0.004585322970     ... done

. Quadratic    0.018127    -7146.61973407474397    -7146.61973417373702

--------------------------------------------------------------------------------
  Iter                              Commutator    Free_energy(A=E-TS)     DeltaA
#    2                          0.000009842445   -7146.61973407474397  -2.60E-05

Step                       =       0.018127036879
Energy (E)                 =   -7146.489723647341
Entropy (-TS)              =      -0.130010427408
Free energy (A=E-TS)       =   -7146.619734074744
Est. 0K Energy 0.5*(E+A)   =   -7146.554728861042
Residual Non-orthogonality =       0.000000000000
Residual N_electrons       =      -0.000000000004

Spin          Integrated_Ne            Fermi_level     Delta_Fermi_level
   1       496.999999994951        -0.042959298182             -2.11E-06
   2       497.000000005144        -0.042959298182             -2.11E-06

                           Spin 1           |                 Spin 2           |
     Orb |    H-eigenvalues     Occupancies |    H-eigenvalues     Occupancies |
       1 |    -3.1480083567    1.0000000000 |    -3.1480083568    1.0000000000 | 
                          ------                             ------
     496 |    -0.0454267826    0.6618261307 |    -0.0454267822    0.6618261056 | 
     497 |    -0.0454149647    0.6611060086 |    -0.0454149642    0.6611059832 | 
                 - Gap at zero temperature - |     - Gap at zero temperature -
     498 |    -0.0437198489    0.5515556733 |    -0.0437198495    0.5515557163 | 
     499 |    -0.0435996373    0.5434517938 |    -0.0435996379    0.5434518348 | 
     500 |    -0.0435891903    0.5427463746 |    -0.0435891902    0.5427463658 | 
                  Finite temp. Fermi level   |      Finite temp. Fermi level  
     501 |    -0.0413444234    0.3918759058 |    -0.0413444227    0.3918758614 | 
     502 |    -0.0413335044    0.3911680635 |    -0.0413335045    0.3911680666 | 
     503 |    -0.0396114874    0.2867965073 |    -0.0396114878    0.2867965272 | 
     504 |    -0.0382455792    0.2170944211 |    -0.0382455792    0.2170944221 | 
     505 |    -0.0371910565    0.1722687852 |    -0.0371910562    0.1722687721 | 
                          ------                             ------
     719 |     0.7004920814    0.0000000000 |     0.7004920819    0.0000000000 | 

                            |  Abs_value |  Threshold | Converged
     Delta_Free_energy/atom |   4.64E-07 |   1.00E-06 |       Yes
     Delta_Energy/atom      |   2.80E-07 |   1.00E-04 |       Yes
     Delta_Entropy/atom     |   1.83E-07 |   1.00E-04 |       Yes
     Commutator             |   9.84E-06 |   1.00E-05 |       Yes
     Delta_Fermi_level      |   2.11E-06 |   1.00E-03 |       Yes
EDFT occupancies loop converged after    2 iterations.


Writing density kernel to file "Pd_55.dkn" ... done

Writing Hamiltonian to file "Pd_55.ham" ... done


>>> Density kernel optimised for the current NGWF basis:
     ~~~~~~~~~~~~~~~~~~~~~~~~~~~~~~~~~~~~~~~~~~~~~~~~~~~~~~~~~~~
     Total free energy           =  -7.14661973407474E+03  Eh
     [H,K] commutator            =   9.8424E-06
     ~~~~~~~~~~~~~~~~~~~~~~~~~~~~~~~~~~~~~~~~~~~~~~~~~~~~~~~~~~~


################################################################################
########################### NGWF CG iteration  010 #############################
################################################################################
****** Reciprocal space K.E. preconditioning with k_zero =  3.0000 a0^-1 *******

>>> Checking for convergence of NGWFs:   NOT CONVERGED
  ========================================================================
         NGWF RMS gradient =  1.0165E-05 >  2.0000E-06  | above tolerance
  ========================================================================

>>> Improving NGWFs using line search:
============ Calculation of NGWF S^-1 using Hotelling algorithm ================ 
         Iteration  |  Frobenius norm and Maximum abs value    (of I-S*S_n^-1)   
               1       0.66823735E+00     0.25330084E-01
               2       0.47702644E-02     0.21204505E-03
               3       0.13401057E-05     0.73049944E-07
               4       0.38119335E-12     0.35527137E-13
================================================================================
    Initial Ne1:     496.99962223
    Initial Ne2:     496.99962224
      Final Ne1:     496.99999999
      Final Ne2:     497.00000001
============ Calculation of NGWF S^-1 using Hotelling algorithm ================ 
         Iteration  |  Frobenius norm and Maximum abs value    (of I-S*S_n^-1)   
               1       0.21525514E+00     0.82037584E-02
               2       0.46320893E-03     0.18210180E-04
[truncated: 11,983,039 more chars]
