# Supplementary material for: Atomistic simulations on the carbidisation processes in Pd nanoparticles
Source: RSC Adv. 2023 Feb 14;13(9):5619–26. doi: 10.1039/d2ra07462a (PMC9926891; doi:10.1039/d2ra07462a)
Supplement: RA-013-D2RA07462A-s001 [file RA-013-D2RA07462A-s001.zip › Supporting Information/3.Pd_55_Cuboctahedron/Interstitial/1/2.Product.xyz]

56        
Initial atomic coordinates
C     8.983227    8.983944   11.079778
Pd    5.105771    7.104458    7.090483
Pd    7.103673    5.106407    7.090582
Pd    7.103878    7.104818    5.120392
Pd    5.180872    5.181632    8.967647
Pd    5.098932    7.089382   10.893362
Pd    7.088988    5.098794   10.893592
Pd    7.048474    7.049054    8.983643
Pd    7.065633    7.065915   12.888038
Pd    5.198076    9.007000    5.189840
Pd    5.110239   10.916170    7.078593
Pd    7.071934    8.994174    7.087170
Pd    7.108067   10.898841    5.113691
Pd    5.017268    9.006154    8.976870
Pd    5.094751   10.916771   10.892774
Pd    7.017872    8.994486   10.920788
Pd    7.056787   10.933733    8.981736
Pd    5.157488    9.027197   12.840402
Pd    7.068645   10.945670   12.888625
Pd    7.103482   12.898123    7.091420
Pd    5.187797   12.818069    8.983262
Pd    7.088733   12.905785   10.896793
Pd    9.006387    5.198856    5.189889
Pd    8.993485    7.072743    7.087143
Pd   10.916312    5.110582    7.078972
Pd   10.898604    7.108837    5.113536
Pd    9.005608    5.017173    8.977158
Pd    8.993917    7.017184   10.921316
Pd   10.917172    5.094811   10.893593
Pd   10.934408    7.057014    8.982081
Pd    9.027434    5.157371   12.841016
Pd   10.946759    7.068614   12.889457
Pd    8.998670    8.999590    5.028967
Pd    8.999217   10.920116    7.081851
Pd   10.920341    8.999903    7.081714
Pd   10.897084   10.897300    5.114976
Pd    8.980361    8.981633    8.957378
Pd    8.993896   10.977601   10.912164
Pd   10.978904    8.994472   10.912860
Pd   10.941394   10.941232    8.974253
Pd    9.008154    9.008204   13.061293
Pd   10.955999   10.955410   12.883333
Pd    9.002198   12.810022    5.188937
Pd   10.902062   12.897127    7.093416
Pd    8.999158   12.989030    8.981579
Pd   10.915277   12.913304   10.893400
Pd    9.006755   12.842326   12.833445
Pd   12.899172    7.103648    7.091560
Pd   12.819357    5.187934    8.984127
Pd   12.907345    7.088937   10.897769
Pd   12.810723    9.002704    5.188831
Pd   12.897879   10.902207    7.093450
Pd   12.990090    8.999474    8.982038
Pd   12.914302   10.915278   10.893914
Pd   12.843807    9.006741   12.834172
Pd   12.821553   12.820837    8.986661
