# Supplementary material for: Atomistic simulations on the carbidisation processes in Pd nanoparticles
Source: RSC Adv. 2023 Feb 14;13(9):5619–26. doi: 10.1039/d2ra07462a (PMC9926891; doi:10.1039/d2ra07462a)
Supplement: RA-013-D2RA07462A-s001 [file RA-013-D2RA07462A-s001.zip › Supporting Information/3.Pd_55_Cuboctahedron/Interstitial/1/Pd_55.dat]

TASK transitionstatesearch
tssearch_method : LSTQST
tssearch_lstqst_protocol : CompleteLSTQST 
CUTOFF_ENERGY 800.0000000000   eV                 
MAXIT_NGWF_CG 100            
XC_FUNCTIONAL PBE
SPINPOLARIZED FALSE
CONSTANT_EFIELD 0.0000000000     0.0000000000     0.0000000000     
OUTPUT_DETAIL VERBOSE      
DO_PROPERTIES TRUE
WRITE_DENSITY_PLOT TRUE                     
EDFT TRUE 
write_xyz               : T 
PAW                     : F
edft_spin_fix           : 0
edft_update_scheme      : pulay_mix
edft_maxit              : 10
write_hamiltonian       : T
edft_smearing_width     : 0.1 eV
geom_continuation       : F  
geom_maxiter            : 40  
write_denskern          : T
write_tightbox_ngwfs    : T
write_converged_dkngwfs : F
geom_disp_tol           : 1e-2 bohr
geom_force_tol          : 7e-3 "ha/bohr"

%block lattice_cart
Ang
 18.00000000000       0.000000000000       0.000000000000       
 0.000000000000       18.00000000000       0.000000000000       
 0.000000000000       0.000000000000       18.00000000000      
%endblock lattice_cart

%block positions_abs
Ang
C     6.985186    6.984326   11.015527
Pd    5.089176    7.096498    7.068254
Pd    7.096009    5.090048    7.068441
Pd    7.098581    7.099207    5.109842
Pd    5.142595    5.143224    8.932127
Pd    5.014013    7.082022   10.917408
Pd    7.082148    5.013664   10.917662
Pd    7.054109    7.054127    8.966679
Pd    7.082203    7.082080   12.986409
Pd    5.198729    9.005995    5.195549
Pd    5.101709   10.922501    7.076861
Pd    7.083684    9.006317    7.078641
Pd    7.096613   10.913238    5.095869
Pd    5.018779    9.042590    8.956684
Pd    5.089201   10.931463   10.903120
Pd    7.054220    9.032366   10.945548
Pd    7.083688   10.920845    8.992870
Pd    5.142840    9.067438   12.856834
Pd    7.096544   10.931323   12.910384
Pd    7.096902   12.904045    7.086341
Pd    5.198903   12.804266    8.993441
Pd    7.098824   12.890402   10.900735
Pd    9.005503    5.199888    5.196139
Pd    9.006436    7.084094    7.078855
Pd   10.922269    5.102887    7.077855
Pd   10.912821    7.097544    5.096542
Pd    9.042751    5.019246    8.957261
Pd    9.032571    7.054143   10.945656
Pd   10.931910    5.089693   10.903827
Pd   10.921178    7.084086    8.993254
Pd    9.067850    5.143275   12.856946
Pd   10.932222    7.096401   12.910809
Pd    8.998955    8.999448    5.039866
Pd    9.002749   10.928637    7.070778
Pd   10.929017    9.002685    7.071026
Pd   10.901793   10.901988    5.110391
Pd    9.033958    9.033521    8.965779
Pd    9.006803   10.920853   10.915796
Pd   10.921484    9.006363   10.915798
Pd   10.929341   10.928722    8.997023
Pd    9.043258    9.042451   12.981374
Pd   10.923313   10.922588   12.898203
Pd    9.002103   12.800129    5.199872
Pd   10.902138   12.889896    7.098038
Pd    8.999504   12.960461    9.000363
Pd   10.913816   12.904250   10.902948
Pd    9.006390   12.804257   12.800678
Pd   12.903893    7.097562    7.087335
Pd   12.804357    5.199704    8.994565
Pd   12.890714    7.099006   10.901412
Pd   12.800045    9.002644    5.200303
Pd   12.890056   10.901998    7.098302
Pd   12.960929    8.999381    9.000941
Pd   12.904817   10.913334   10.903250
Pd   12.805065    9.005978   12.801114
Pd   12.800733   12.800301    8.997879  
%endblock positions_abs
%block positions_abs_product
Ang
C     8.983227    8.983944   11.079778
Pd    5.105771    7.104458    7.090483
Pd    7.103673    5.106407    7.090582
Pd    7.103878    7.104818    5.120392
Pd    5.180872    5.181632    8.967647
Pd    5.098932    7.089382   10.893362
Pd    7.088988    5.098794   10.893592
Pd    7.048474    7.049054    8.983643
Pd    7.065633    7.065915   12.888038
Pd    5.198076    9.007000    5.189840
Pd    5.110239   10.916170    7.078593
Pd    7.071934    8.994174    7.087170
Pd    7.108067   10.898841    5.113691
Pd    5.017268    9.006154    8.976870
Pd    5.094751   10.916771   10.892774
Pd    7.017872    8.994486   10.920788
Pd    7.056787   10.933733    8.981736
Pd    5.157488    9.027197   12.840402
Pd    7.068645   10.945670   12.888625
Pd    7.103482   12.898123    7.091420
Pd    5.187797   12.818069    8.983262
Pd    7.088733   12.905785   10.896793
Pd    9.006387    5.198856    5.189889
Pd    8.993485    7.072743    7.087143
Pd   10.916312    5.110582    7.078972
Pd   10.898604    7.108837    5.113536
Pd    9.005608    5.017173    8.977158
Pd    8.993917    7.017184   10.921316
Pd   10.917172    5.094811   10.893593
Pd   10.934408    7.057014    8.982081
Pd    9.027434    5.157371   12.841016
Pd   10.946759    7.068614   12.889457
Pd    8.998670    8.999590    5.028967
Pd    8.999217   10.920116    7.081851
Pd   10.920341    8.999903    7.081714
Pd   10.897084   10.897300    5.114976
Pd    8.980361    8.981633    8.957378
Pd    8.993896   10.977601   10.912164
Pd   10.978904    8.994472   10.912860
Pd   10.941394   10.941232    8.974253
Pd    9.008154    9.008204   13.061293
Pd   10.955999   10.955410   12.883333
Pd    9.002198   12.810022    5.188937
Pd   10.902062   12.897127    7.093416
Pd    8.999158   12.989030    8.981579
Pd   10.915277   12.913304   10.893400
Pd    9.006755   12.842326   12.833445
Pd   12.899172    7.103648    7.091560
Pd   12.819357    5.187934    8.984127
Pd   12.907345    7.088937   10.897769
Pd   12.810723    9.002704    5.188831
Pd   12.897879   10.902207    7.093450
Pd   12.990090    8.999474    8.982038
Pd   12.914302   10.915278   10.893914
Pd   12.843807    9.006741   12.834172
Pd   12.821553   12.820837    8.986661
%endblock positions_abs_product

%block species
Pd Pd 46 13 9.0
C  C  6  4  9.0 
%endblock species

%block species_atomic_set
Pd SOLVE
C  SOLVE
%endblock species_atomic_set

%block species_pot
Pd    "Pd_NCP19_PBE_OTF.usp"
C     "C_NCP19_PBE_OTF.usp"
%endblock species_pot

%block species_constraints
Pd NONE
C  NONE
%endblock species_constraints
