# Supplementary material for: Atomistic simulations on the carbidisation processes in Pd nanoparticles
Source: RSC Adv. 2023 Feb 14;13(9):5619–26. doi: 10.1039/d2ra07462a (PMC9926891; doi:10.1039/d2ra07462a)
Supplement: RA-013-D2RA07462A-s001 [file RA-013-D2RA07462A-s001.zip › Supporting Information/3.Pd_55_Cuboctahedron/Interstitial/1/Pd_55.out]

==================================================================================
It's Tue 15 Mar 21:36:30 GMT 2022.
*** Starting onetep_launcher (node node-c12e-029, PIDs 77598 77599 77600 77601 77602 77603 77604 77605 77606 77607)...
    - ONETEP arguments: Pd_55.dat
    - Current directory: /lustre/scratch/mmm1045/2.ONETEP_Calculations/1.Cuboctahedron/1.Pd_55/2.Carbon/Barrier_Test/Interstitial/1/3.Transition
    - Launcher executable directory: /lustre/home/mmm1045/onetep/utils
    - (-e) ONETEP executable has NOT been specified through command-line
      ... ARCH environment variable has not been set either
      ... resolving onetep.* -> no matches
      ... resolving /lustre/home/mmm1045/onetep/utils/onetep.* -> no matches
      ... resolving /lustre/home/mmm1045/onetep/utils/../bin/onetep.young -> /lustre/home/mmm1045/onetep/utils/../bin/onetep.young
      ... resolving /lustre/scratch/mmm1045/2.ONETEP_Calculations/1.Cuboctahedron/1.Pd_55/2.Carbon/Barrier_Test/Interstitial/1/3.Transition/onetep.* -> no matches
      ... resolving /lustre/scratch/mmm1045/2.ONETEP_Calculations/1.Cuboctahedron/1.Pd_55/2.Carbon/Barrier_Test/Interstitial/1/3.Transition/../bin/onetep.* -> no matches
      ... trying /lustre/home/mmm1045/onetep/utils/../bin/onetep.young
          -> looks OK
*** Setting up environment...
    - (-s) Process stack size: unlimited
    - (-t) OMP_NUM_THREADS: 4
    - (-o) OMP_STACKSIZE: 64M
    - (-c) Maximum core file size: 2048000
    - (-d) decfort_dump_flag: n
    - (-m) I_MPI_OFA_TRANSLATION_CACHE: 0
    - (-m) I_MPI_DAPL_TRANSLATION_CACHE: 0
    - (-m) I_MPI_DAPL_UD_TRANSLATION_CACHE: 0
*** Starting ONETEP...
    - /lustre/home/mmm1045/onetep/utils/../bin/onetep.young Pd_55.dat
=================================================================================
_________________________________________________________________________________
[0] MPI startup(): I_MPI_DAPL_UD_TRANSLATION_CACHE variable has been removed from the product, its value is ignored

[0] MPI startup(): I_MPI_OFA_TRANSLATION_CACHE variable has been removed from the product, its value is ignored

[0] MPI startup(): I_MPI_DAPL_TRANSLATION_CACHE variable has been removed from the product, its value is ignored

 +---------------------------------------------------------------+
 |                                                               |
 |        ####### #     # ####### ####### ####### ######         |
 |        #     # ##    # #          #    #       #     #        |
 |        #     # # #   # #          #    #       #     #        |
 |        #     # #  #  # #####      #    #####   ######         |
 |        #     # #   # # #          #    #       #              |
 |        #     # #    ## #          #    #       #              |
 |        ####### #     # #######    #    ####### #              |
 |                                                               |
 |        Linear-Scaling Ab Initio Total Energy Program          |
 |                                                               |
 |          Release for academic collaborators of ODG            |
 |                                             Version 6.1.3.14  |
 |                                                               |
 +---------------------------------------------------------------+
 |                                                               |
 |  Authors:                                                     |
 |  Jacek Dziedzic, Peter D. Haynes, Nicholas D. M. Hine,        |
 |  Arash A. Mostofi, Mike C. Payne and Chris-Kriton Skylaris    |
 |                                                               |
 |  Contributors:                                                |
 |  J. Aarons, L. Andrinopoulos, P. W. Avraam, R. A. Bell,       |
 |  A. Bhandari, G. A. Bramley, R. J. Charlton, S. J. Clark,     |
 |  R. J. Clements, G. C. Constantinescu, F. Corsetti,           |
 |  N. Corsini, O. Dieguez, S. M. M. Dubois, K. K. B. Duff,      |
 |  J. M. Escartin, A. Greco, H. Helal, Q. O. Hill, L. P. Lee,   |
 |  J.-H. Li, E. B. Linscott, G. Moynihan, D. D. O`Regan,        |
 |  O. K. Okan, M. J. S. Phipps, C. J. Pickard,                  |
 |  J. C. A. Prentice, M. I. J. Probert, L. E. Ratcliff,         |
 |  M. Robinson, A. Ruiz Serrano, J. S. Spencer, E. W. Tait,     |
 |  G. Teobaldi, D. Turban, V. Vitale, K. A. Wilkinson,          |
 |  C. Weber, J. C. Womack, N. Yeung and T. J. Zuehlsdorff       |
 |                                                               |
 |                                   Copyright (c) 2004-2021     |
 |                                                               |
 |  Please cite:                                                 |
 |  "The ONETEP linear-scaling density functional theory program"|
 |   J. Chem. Phys. 152(17) 174111 (2020)                        |
 |                                                               |
 |          in all publications arising from your use of ONETEP. |
 |                                                               |
 +---------------------------------------------------------------+
 |                                                               |
 |   ONETEP is based on developments described in the following  |
 |   publications:                                               |
 |                                                               |
 |  "Nonorthogonal generalized Wannier function pseudopotential  |
 |   plane-wave method".                                         |
 |   C.-K. Skylaris, A. A. Mostofi, P. D. Haynes, O. Dieguez,    |
 |   M. C. Payne.                                                |
 |   Phys. Rev. B 66 035119 (2002).                              |
 |                                                               |
 |  "Preconditioned iterative minimization for linear-scaling    |
 |   electronic structure calculations".                         |
 |   A. A. Mostofi, P. D. Haynes, C.-K. Skylaris, M. C. Payne.   |
 |   J. Chem. Phys. 119(17), pp.8842-8848 (2003).                |
 |                                                               |
 |  "Total-energy calculations on a real space grid with         |
 |   localized functions and a plane-wave basis".                |
 |   A. A. Mostofi, C.-K. Skylaris, P. D. Haynes, M. C. Payne.   |
 |   Comput. Phys. Commun. 147, pp.788-802 (2002).               |
 |                                                               |
 |  "Accurate kinetic energy evaluation in electronic structure  |
 |   calculations with localized functions on real space grids"  |
 |   C.-K. Skylaris, A. A. Mostofi, P. D. Haynes, C. J. Pickard, |
 |   M. C. Payne.                                                |
 |   Comput. Phys. Commun. 140, pp.315-322 (2001).               |
 |                                                               |
 |  "Accurate ionic forces and geometry optimization in linear-  |
 |   scaling density-functional theory with local orbitals"      |
 |   N. D. M. Hine, M. Robinson, P. D. Haynes, C.-K. Skylaris,   |
 |   M. C. Payne, and A. A. Mostofi.                             |
 |   Phys. Rev. B 83 195102 (2011).                              |
 |                                                               |
 +---------------------------------------------------------------+

Job started: 15-03-2022 21:36 (-0000)
 
Reading parameters from file "Pd_55.dat" ...... done

If your calculation crashes here, before "Checking processes and threads..."
is displayed, then your stack size is insufficient.
If so, use "ulimit -s unlimited" at runtime.
You can disable this check with "check_stack_size F".

Checking processes and threads...
   Determining the default number of threads...
      No default threads set at compilation time: defaulting to 1.
      OpenMP library call suggests 4 threads.
      Hybrid MPI-OpenMP compilation detected.
      Number of MPI processes > 1.
      OMP_NUM_THREADS environment variable present and
      its value matches the one obtained from the OpenMP library call.
      Using this value as default.
      Default threads: 4
      Default applies to threads_max and threads_num_fftboxes.
      Settings in the input file override this default.
   ... done

   Running with 30 MPI processes.
   There are 10 MPI processes running on the same node as the root process.
   Each MPI process is using: 
               1 threads for simulation cell FFTs.
               1 threads for parallel FFT box operations.
               4 threads for loops over batched FFT box operations.
               4 threads in other parallel regions.
... done

Basic input checks...
Resetting ngwf_cg_rotate to TRUE for EDFT calculations
... done

Reading geometry and species blocks from file "Pd_55.dat" ...    
  Number of PPD points along a3 set to 1.  This is 
  the default value, it may have been provided also in the input file.
... done
 Writing xyz coordinates to file "Pd_55.xyz" ... done


--------------------------------------------------------------------------------
---------------------------------- INPUT FILE ----------------------------------
--------------------------------------------------------------------------------

TASK transitionstatesearch                                                      
tssearch_method : LSTQST                                                        
tssearch_lstqst_protocol : CompleteLSTQST                                       
CUTOFF_ENERGY 800.0000000000   eV                                               
MAXIT_NGWF_CG 100                                                               
XC_FUNCTIONAL PBE                                                               
SPINPOLARIZED FALSE                                                             
CONSTANT_EFIELD 0.0000000000     0.0000000000     0.0000000000                  
OUTPUT_DETAIL VERBOSE                                                           
DO_PROPERTIES TRUE                                                              
WRITE_DENSITY_PLOT TRUE                                                         
EDFT TRUE                                                                       
write_xyz               : T                                                     
PAW                     : F                                                     
edft_spin_fix           : 0                                                     
edft_update_scheme      : pulay_mix                                             
edft_maxit              : 10                                                    
write_hamiltonian       : T                                                     
edft_smearing_width     : 0.1 eV                                                
geom_continuation       : F                                                     
geom_maxiter            : 40                                                    
write_denskern          : T                                                     
write_tightbox_ngwfs    : T                                                     
write_converged_dkngwfs : F                                                     
geom_disp_tol           : 1e-2 bohr                                             
geom_force_tol          : 7e-3 "ha/bohr"                                        
%block lattice_cart                                                             
Ang                                                                             
18.00000000000       0.000000000000       0.000000000000                        
0.000000000000       18.00000000000       0.000000000000                        
0.000000000000       0.000000000000       18.00000000000                        
%endblock lattice_cart                                                          
%block positions_abs                                                            
     Hash =  -000005494180981057699637
%endblock positions_abs                                                         
%block positions_abs_product                                                    
     Hash =  -000003132828020398248937
%endblock positions_abs_product                                                 
%block species                                                                  
Pd Pd 46 13 9.0                                                                 
C  C  6  4  9.0                                                                 
%endblock species                                                               
%block species_atomic_set                                                       
Pd SOLVE                                                                        
C  SOLVE                                                                        
%endblock species_atomic_set                                                    
%block species_pot                                                              
Pd    "Pd_NCP19_PBE_OTF.usp"                                                    
C     "C_NCP19_PBE_OTF.usp"                                                     
%endblock species_pot                                                           
%block species_constraints                                                      
Pd NONE                                                                         
C  NONE                                                                         
%endblock species_constraints                                                   

--------------------------------------------------------------------------------
-------------------------------- END INPUT FILE --------------------------------
--------------------------------------------------------------------------------


 
<<<<<<<<<<<<<<<<<<<<<<<<<<<<<<<<< Full system >>>>>>>>>>>>>>>>>>>>>>>>>>>>>>>>>>
<<<<<<<<<<<<<<<<<<<<<<<<< Pseudopotential information >>>>>>>>>>>>>>>>>>>>>>>>>>
File: C_NCP19_PBE_OTF.usp [ 2001 points up to Gmax=  52.9 (1/bohr)]
  Atomic number:  6;  ionic charge:  4.000000
    Shell 1: l = 0; rc = 1.19 bohr
  Core charge supplied for Nonlinear Core Corrections
File: Pd_NCP19_PBE_OTF.usp [ 2001 points up to Gmax=  52.9 (1/bohr)]
  Atomic number: 46;  ionic charge: 18.000000
    Shell 1: l = 0; rc = 1.48 bohr
    Shell 2: l = 0; rc = 1.48 bohr
    Shell 3: l = 1; rc = 1.48 bohr
  Core charge supplied for Nonlinear Core Corrections
<<<<<<<<<<<<<<<<<<<<<<<<<<<<<<<<<<<<<<<<>>>>>>>>>>>>>>>>>>>>>>>>>>>>>>>>>>>>>>>>

-------------------------- Atom counting information ---------------------------
Symbol    Natoms    Nngwfs    Nprojs
  C          1         4         1
  Pd        55       715       275
.......   ......    ......    ......
Totals:     56       719       276
--------------------------------------------------------------------------------

=============================== PSINC grid sizes ===============================
                      Simulation cell:   75 x  75 x  75
                              FFT-box:   75 x  75 x  75
                                  PPD:    5 x   5 x   1
Grid space d1=  0.453534450666a0 (KE cutoff=  36.93035Eh =1004.92599eV)
Grid space d2=  0.453534450666a0 (KE cutoff=  36.93035Eh =1004.92599eV)
Grid space d3=  0.453534450666a0 (KE cutoff=  36.93035Eh =1004.92599eV)
================================================================================

********************* Fourier parallelisation information **********************
       Coarse grid (whole simulation cell) dimensions:     75    75    75
          Real-space ('12') slabs/proc (min max mean):      2     3     2
         Recip-space ('23') slabs/proc (min max mean):      1     2     1
********************************************************************************

********************* Fourier parallelisation information **********************
       Double grid (whole simulation cell) dimensions:    150   150   150
          Real-space ('12') slabs/proc (min max mean):      5     5     5
         Recip-space ('23') slabs/proc (min max mean):      2     3     2
********************************************************************************

Atom SCF Calculation for Pd : Z (AE atom) =  46 : Z (PS atom) =  18
Config String:
Orbitals (num,occ):  5     2.00 6.0010.00 0.00 0.00
Orbitals   (num,l):  5        0    1    2    0    1
Real-space Grid (nr,dr,rmax): 1353    0.0066568047    9.0000000000
Spherical Bessel Basis (nsws,lmax,cutoff):   37    2  176.3951722778
Confining potential (l,width,scale):  0    3.0000000000  100.0000000000
Confining potential (l,width,scale):  1    3.0000000000  100.0000000000
Confining potential (l,width,scale):  2    3.0000000000  100.0000000000
  1        -74.2420228089  -48.1733484465   91.3988812918  -12.1176941279
  2       -148.1839904279  -13.1536968006  119.6792955845  -15.4720506838
  3       -113.3321013079  -30.1572690813  102.4838595968  -13.6016635895
  4       -141.6865266490  -15.4890614439  116.9174365992  -15.2276585379
  5       -122.6125846797  -23.6822485375  108.3634949498  -14.2569457079
  6       -133.2221173236  -18.0028392484  114.0588794146  -14.8772371140
  7       -128.9911987195  -19.6138444432  112.3739820189  -14.6732703913
  8       -130.0704215890  -18.9522415067  113.0529379327  -14.7404473352
  9       -129.7881825862  -19.0098902111  112.9930197116  -14.7296263512
 10       -129.7646781606  -18.9768113592  113.0268927867  -14.7308028985
 11       -129.7513126316  -18.9610783575  113.0429750804  -14.7312559347
 12       -129.7423237065  -18.9498891476  113.0544004056  -14.7315682275
 13       -129.7362712553  -18.9419172009  113.0625306473  -14.7317827711
 14       -129.7321979001  -18.9362238077  113.0683295404  -14.7319301071
 15       -129.7294588055  -18.9321476216  113.0724757032  -14.7320313429
 16       -129.7276187227  -18.9292221623  113.0754473803  -14.7321009660
 17       -129.7263828337  -18.9271176003  113.0775823181  -14.7321489009
 18       -129.7255562501  -18.9255996058  113.0791202533  -14.7321820037
 19       -129.7250018023  -18.9245030593  113.0802297881  -14.7322048183
 20       -129.7246313634  -18.9237088665  113.0810324179  -14.7322206104
 21       -129.7243840294  -18.9231325210  113.0816142104  -14.7322315583
 22       -129.7242183177  -18.9227133164  113.0820368867  -14.7322391747
 23       -129.7241106782  -18.9224072655  113.0823452073  -14.7322445481
 24       -129.7240380854  -18.9221844696  113.0825694186  -14.7322482409
 25       -129.7239907354  -18.9220215542  113.0827332360  -14.7322508325
 26       -129.7239586698  -18.9219024886  113.0828528406  -14.7322526289
 27       -129.7239378223  -18.9218148950  113.0829407627  -14.7322539222
 28       -129.7239245913  -18.9217503097  113.0830055510  -14.7322548612
 29       -129.7239161808  -18.9217027059  113.0830532776  -14.7322555364
 30       -129.7239108377  -18.9216676113  113.0830884441  -14.7322560199
 31       -129.7239074725  -18.9216417167  113.0831143793  -14.7322563664
 32       -129.7239053870  -18.9216225891  113.0831335286  -14.7322566158
 33       -129.7239041253  -18.9216084439  113.0831476845  -14.7322567960
 34       -129.7239033882  -18.9215979717  113.0831581612  -14.7322569268
 35       -129.7239029803  -18.9215902109  113.0831659233  -14.7322570222
 36       -129.7239027747  -18.9215844540  113.0831716798  -14.7322570921
 37       -129.7239026900  -18.9215801798  113.0831759529  -14.7322571436
Atom SCF converged after  37 iterations to a total energy of   -129.72390269

Atom SCF Calculation for C  : Z (AE atom) =   6 : Z (PS atom) =   4
Config String:
Orbitals (num,occ):  2     2.00 2.00
Orbitals   (num,l):  2        0    1
Real-space Grid (nr,dr,rmax): 1353    0.0066568047    9.0000000000
Spherical Bessel Basis (nsws,lmax,cutoff):   37    1  176.3951722778
Confining potential (l,width,scale):  0    3.0000000000  100.0000000000
Confining potential (l,width,scale):  1    3.0000000000  100.0000000000
  1         -5.8591838188   -1.2582654164    4.5135250021   -1.7471920502
  2         -5.6035860817   -1.3649252440    4.4047711452   -1.7030708134
  3         -5.5947807249   -1.3789195009    4.3922085012   -1.6970186380
  4         -5.5979557309   -1.3818514012    4.3898615689   -1.6958530449
  5         -5.5994249070   -1.3835267232    4.3884743930   -1.6952428187
  6         -5.6001601102   -1.3844622988    4.3876834118   -1.6949182005
  7         -5.6005461345   -1.3849784926    4.3872405919   -1.6947440681
  8         -5.6007546064   -1.3852612413    4.3869953419   -1.6946503218
  9         -5.6008688182   -1.3854154297    4.3868604043   -1.6945997821
 10         -5.6009317523   -1.3854992773    4.3867864676   -1.6945725236
 11         -5.6009664670   -1.3855447914    4.3867460653   -1.6945578211
 12         -5.6009855902   -1.3855694670    4.3867240295   -1.6945498919
 13         -5.6009960992   -1.3855828331    4.3867120277   -1.6945456163
 14         -5.6010018582   -1.3855900681    4.3867054982   -1.6945433113
 15         -5.6010050052   -1.3855939823    4.3867019490   -1.6945420689
 16         -5.6010067202   -1.3855960990    4.3867000214   -1.6945413993
 17         -5.6010076523   -1.3855972431    4.3866989751   -1.6945410385
 18         -5.6010081578   -1.3855978614    4.3866984075   -1.6945408441
 19         -5.6010084313   -1.3855981953    4.3866980998   -1.6945407394
 20         -5.6010085789   -1.3855983757    4.3866979331   -1.6945406830
 21         -5.6010086585   -1.3855984731    4.3866978428   -1.6945406526
Atom SCF converged after  21 iterations to a total energy of     -5.60100866
================================================================================
<<<<<<<<<<<<<<<<<<< Starting ONETEP Transition State Search >>>>>>>>>>>>>>>>>>>>
================================================================================

 Transition State Search: output file is "Pd_55.ts"
    
  Number of PPD points along a3 set to 1.  This is 
  the default value, it may have been provided also in the input file.
++++++++++++++++++++++++++++++++++++++++++++++++++++++++++++++++++++++++++++++++
+++++++++++++++++++++++ Linear synchronous transit method ++++++++++++++++++++++
++++++++++++++++++++++++++++++++++++++++++++++++++++++++++++++++++++++++++++++++
 
 +++++++++++++++++++++++++++++++++++++++++++++++++++++++
 Difference vector: Fractional components 
 +++++++++++++++++++++++++++++++++++++++++++++++++++++++
    0.111002278    0.111089889    0.003569500
    0.000921944    0.000442222    0.001234944
    0.000425778    0.000908833    0.001230056
    0.000294278    0.000311722    0.000586111
    0.002126500    0.002133778    0.001973333
    0.004717722    0.000408889   -0.001335889
    0.000380000    0.004729444   -0.001337222
   -0.000313056   -0.000281833    0.000942444
   -0.000920556   -0.000898056   -0.005465056
   -0.000036278    0.000055833   -0.000317167
    0.000473889   -0.000351722    0.000096222
   -0.000652778   -0.000674611    0.000473833
    0.000636333   -0.000799833    0.000990111
   -0.000083944   -0.002024222    0.001121444
    0.000308333   -0.000816222   -0.000574778
   -0.002019333   -0.002104444   -0.001375556
   -0.001494500    0.000716000   -0.000618556
    0.000813778   -0.002235611   -0.000912889
   -0.001549944    0.000797056   -0.001208833
    0.000365556   -0.000329000    0.000282167
   -0.000617000    0.000766833   -0.000565500
   -0.000560611    0.000854611   -0.000219000
    0.000049111   -0.000057333   -0.000347222
   -0.000719500   -0.000630611    0.000460444
   -0.000330944    0.000427500    0.000062056
   -0.000789833    0.000627389    0.000944111
   -0.002063500   -0.000115167    0.001105389
   -0.002147444   -0.002053278   -0.001352222
   -0.000818778    0.000284333   -0.000568556
    0.000735000   -0.001504000   -0.000620722
   -0.002245333    0.000783111   -0.000885000
    0.000807611   -0.001543722   -0.001186222
   -0.000015833    0.000007889   -0.000605500
   -0.000196222   -0.000473389    0.000615167
   -0.000482000   -0.000154556    0.000593778
   -0.000261611   -0.000260444    0.000254722
   -0.002977611   -0.002882667   -0.000466722
   -0.000717056    0.003152667   -0.000201778
    0.003190000   -0.000660611   -0.000163222
    0.000669611    0.000695000   -0.001265000
   -0.001950222   -0.001902611    0.004439944
    0.001815889    0.001823444   -0.000826111
    0.000005278    0.000549611   -0.000607500
   -0.000004222    0.000401722   -0.000256778
   -0.000019222    0.001587167   -0.001043556
    0.000081167    0.000503000   -0.000530444
    0.000020278    0.002114944    0.001820389
   -0.000262278    0.000338111    0.000234722
    0.000833333   -0.000653889   -0.000579889
    0.000923944   -0.000559389   -0.000202389
    0.000593222    0.000003333   -0.000637333
    0.000434611    0.000011611   -0.000269556
    0.001620056    0.000005167   -0.001050167
    0.000526944    0.000108000   -0.000518667
    0.002152333    0.000042389    0.001836556
    0.001156667    0.001140889   -0.000623222
 +++++++++++++++++++++++++++++++++++++++++++++++++++++++
 
 +++++++++++++++++++++++++++++++++++++++++++++++++++++++
 Periodic cell setup complete
 +++++++++++++++++++++++++++++++++++++++++++++++++++++++
 

Determining parallel strategy ...
... using space-filling curve
... NGWF load balancing: max     26;  min     13;  average     24
... Projector load balancing: max     10;  min      5;  average      9
... done
Calculating Ewald energy ...
              Ewald: real-space energy =   10829.855232
        Ewald: reciprocal-space energy =    6079.620148
         Ewald: (sum_charge)**2 Energy =    3796.137071
         Ewald: (sum_charge**2) Energy =    1025.629702
                          Ewald Energy =   12087.708606
Basis initialisation ...... NGWF spheres initialised
... Projector spheres initialised
... NGWF tight boxes initialised
... Tight-boxes gathered
... NGWF basis size (local,global):     425838  11856349
... Nonlocal pseudopotential projector initialisation
... done

========================== Sparse matrix information ===========================
                        Overlap matrix filling:  96.27%
                        Density kernel filling: 100.00%
              NGWF-Proj overlap matrix filling:  46.05%
                    Hamiltonian matrix filling: 100.00%
                  NGWF diagonal matrix filling:   1.80%
                             KS matrix filling: 100.00% 
                           KSKS matrix filling: 100.00% 
================================================================================

Sparse matrix initialisation ... done
NGWF initialisation ...... done
============ Calculation of NGWF S^-1 using Hotelling algorithm ================ 
         Iteration  |  Frobenius norm and Maximum abs value    (of I-S*S_n^-1)   
               1       0.26742166E+02     0.99847412E+00
               2       0.26673355E+02     0.99695174E+00
               3       0.26544049E+02     0.99391722E+00
               4       0.26311718E+02     0.98788798E+00
               5       0.25916051E+02     0.97597999E+00
               6       0.25265755E+02     0.95271468E+00
               7       0.24201117E+02     0.90813473E+00
               8       0.22470580E+02     0.85083856E+00
               9       0.19812928E+02     0.83066085E+00
              10       0.16339649E+02     0.80603271E+00
              11       0.13168414E+02     0.77680954E+00
              12       0.11585039E+02     0.75174923E+00
              13       0.10987595E+02     0.73483671E+00
              14       0.10553298E+02     0.71774996E+00
              15       0.10090502E+02     0.69407989E+00
              16       0.95588912E+01     0.65676921E+00
              17       0.89443122E+01     0.61084576E+00
              18       0.82124858E+01     0.56806474E+00
              19       0.73413720E+01     0.51554031E+00
              20       0.63609308E+01     0.47367385E+00
              21       0.52858429E+01     0.42845358E+00
              22       0.41199873E+01     0.36652513E+00
              23       0.29284367E+01     0.28426421E+00
              24       0.17905543E+01     0.18861667E+00
              25       0.82842176E+00     0.97095930E-01
              26       0.22024683E+00     0.30326511E-01
              27       0.20513529E-01     0.32135208E-02
              28       0.22659965E-03     0.36662565E-04
              29       0.29542089E-07     0.47913318E-08
              30       0.36421551E-12     0.28421709E-13
================================================================================
Calculating core density ... ... done
Up spin density kernel initialisation ...... done
Down spin density kernel initialisation ...... done

Writing density kernel to file "Pd_55.dkn" ... done

>>> Optimising kernel for current NGWFs:

--------------------------- Ensemble-DFT optimisation --------------------------
Running ScaLAPACK on   30 processor(s).

--------------------------------------------------------------------------------
  Iter                              Commutator    Free_energy(A=E-TS)     DeltaA
#    0                          0.007485515899   -7137.50073754279583  -7.14E+03

Step                       =       0.381966011250
Energy (E)                 =   -7137.366495247048
Entropy (-TS)              =      -0.134242295748
Free energy (A=E-TS)       =   -7137.500737542796
Est. 0K Energy 0.5*(E+A)   =   -7137.433616394922
Residual Non-orthogonality =       0.000000000000
Residual N_electrons       =       0.000000000000

Spin          Integrated_Ne            Fermi_level     Delta_Fermi_level
   1       497.000000000000         0.032342743664              3.23E-02
   2       497.000000000000         0.032342743664              3.23E-02

                           Spin 1           |                 Spin 2           |
     Orb |    H-eigenvalues     Occupancies |    H-eigenvalues     Occupancies |
       1 |    -3.0237558110    1.0000000000 |    -3.0237558110    1.0000000000 | 
                          ------                             ------
     494 |     0.0301416826    0.6454148067 |     0.0301416826    0.6454148035 | 
     495 |     0.0306583574    0.6126224252 |     0.0306583575    0.6126224219 | 
     496 |     0.0308770563    0.5984083063 |     0.0308770563    0.5984083029 | 
     497 |     0.0308873731    0.5977334638 |     0.0308873731    0.5977334605 | 
                 - Gap at zero temperature - |     - Gap at zero temperature -
     498 |     0.0317566305    0.5397884302 |     0.0317566305    0.5397884267 | 
                  Finite temp. Fermi level   |      Finite temp. Fermi level  
     499 |     0.0325268875    0.4874754833 |     0.0325268876    0.4874754798 | 
     500 |     0.0325398593    0.4865936203 |     0.0325398585    0.4865936753 | 
     501 |     0.0340107521    0.3884357420 |     0.0340107522    0.3884357387 | 
     502 |     0.0342402377    0.3737086888 |     0.0342402377    0.3737086855 | 
     503 |     0.0342484125    0.3731881910 |     0.0342484125    0.3731881877 | 
                          ------                             ------
     719 |     1.0421630837    0.0000000000 |     1.0421630838    0.0000000000 | 

                            |  Abs_value |  Threshold | Converged
     Delta_Free_energy/atom |   1.27E+02 |   1.00E-06 |        No
     Delta_Energy/atom      |   1.27E+02 |   1.00E-04 |        No
     Delta_Entropy/atom     |   2.40E-03 |   1.00E-04 |        No
     Commutator             |   7.49E-03 |   1.00E-05 |        No
     Delta_Fermi_level      |   3.23E-02 |   1.00E-03 |        No

  Line search of the free energy minimum:
  Step_type        Step             Free_energy   Predicted_free_energy
.   Initial    0.000000    -7137.50073754279583

Performing  Pulay mixing of Hamiltonian with coefficients:
                        Spin 1               Spin 2
                1.000000000000       1.000000000000
Lambda-->     310.354194387421     310.354194389557     ... done

.    Trial1    0.381966    -7057.43932437812600

Performing  Pulay mixing of Hamiltonian with coefficients:
                        Spin 1               Spin 2
                1.000000000000       1.000000000000
Lambda-->     310.354194387421     310.354194389557     ... done

.    Trial2    0.145898    -7127.51188601805188

Performing  Pulay mixing of Hamiltonian with coefficients:
                        Spin 1               Spin 2
                1.000000000000       1.000000000000
Lambda-->     310.354194387421     310.354194389557     ... done

. Quadratic    0.015692    -7141.65073363628017    -7137.64796284832664

--------------------------------------------------------------------------------
  Iter                              Commutator    Free_energy(A=E-TS)     DeltaA
#    1                          0.004473142733   -7141.65073363628017  -4.15E+00

Step                       =       0.015692293302
Energy (E)                 =   -7141.512883035571
Entropy (-TS)              =      -0.137850600689
Free energy (A=E-TS)       =   -7141.650733636280
Est. 0K Energy 0.5*(E+A)   =   -7141.581808335925
Residual Non-orthogonality =       0.000000000000
Residual N_electrons       =       0.000000000021

Spin          Integrated_Ne            Fermi_level     Delta_Fermi_level
   1       496.999999983516         0.023223533735             -9.12E-03
   2       497.000000017382         0.023223533735             -9.12E-03

                           Spin 1           |                 Spin 2           |
     Orb |    H-eigenvalues     Occupancies |    H-eigenvalues     Occupancies |
       1 |    -3.0502206336    1.0000000000 |    -3.0502206336    1.0000000000 | 
                          ------                             ------
     494 |     0.0209079211    0.6525157448 |     0.0209079211    0.6525157461 | 
     495 |     0.0216828992    0.6032994025 |     0.0216828992    0.6032994039 | 
     496 |     0.0218911027    0.5896639138 |     0.0218911027    0.5896639152 | 
     497 |     0.0230249071    0.5135091001 |     0.0230249070    0.5135091016 | 
                 - Gap at zero temperature - |     - Gap at zero temperature -
     498 |     0.0230327378    0.5129767536 |     0.0230327378    0.5129767550 | 
                  Finite temp. Fermi level   |      Finite temp. Fermi level  
     499 |     0.0237538606    0.4639848359 |     0.0237538606    0.4639848373 | 
     500 |     0.0237589018    0.4636436858 |     0.0237589018    0.4636436872 | 
     501 |     0.0238802486    0.4554428080 |     0.0238802486    0.4554428095 | 
     502 |     0.0238837783    0.4552046041 |     0.0238837783    0.4552046055 | 
     503 |     0.0246357441    0.4050937156 |     0.0246357441    0.4050937171 | 
                          ------                             ------
     719 |     1.0259136296    0.0000000000 |     1.0259136296    0.0000000000 | 

                            |  Abs_value |  Threshold | Converged
     Delta_Free_energy/atom |   7.41E-02 |   1.00E-06 |        No
     Delta_Energy/atom      |   7.40E-02 |   1.00E-04 |        No
     Delta_Entropy/atom     |   6.44E-05 |   1.00E-04 |       Yes
     Commutator             |   4.47E-03 |   1.00E-05 |        No
     Delta_Fermi_level      |   9.12E-03 |   1.00E-03 |        No

  Line search of the free energy minimum:
  Step_type        Step             Free_energy   Predicted_free_energy
.   Initial    0.000000    -7141.65073363628017

Performing  Pulay mixing of Hamiltonian with coefficients:
                        Spin 1               Spin 2
                1.000000000000       1.000000000000
Lambda-->     128.842810054257     128.842810061786     ... done

.    Trial1    0.015692    -7142.70492128861406

Performing  Pulay mixing of Hamiltonian with coefficients:
                        Spin 1               Spin 2
                1.000000000000       1.000000000000
Lambda-->     128.842810054257     128.842810061786     ... done

.    Trial2    0.391664    -7129.88247103197136

Performing  Pulay mixing of Hamiltonian with coefficients:
                        Spin 1               Spin 2
                1.000000000000       1.000000000000
Lambda-->     128.842810054257     128.842810061786     ... done

. Quadratic    0.137737    -7140.48332844372999    -7146.55667972080028

Performing  Pulay mixing of Hamiltonian with coefficients:
                        Spin 1               Spin 2
                1.000000000000       1.000000000000
Lambda-->     128.842810054257     128.842810061786     ... done

.     Cubic    0.055575    -7143.26416524302658    -7143.75109845223142

--------------------------------------------------------------------------------
  Iter                              Commutator    Free_energy(A=E-TS)     DeltaA
#    2                          0.003195368513   -7143.26416524302658  -1.61E+00

Step                       =       0.055574723128
Energy (E)                 =   -7143.124505812670
Entropy (-TS)              =      -0.139659430356
Free energy (A=E-TS)       =   -7143.264165243027
Est. 0K Energy 0.5*(E+A)   =   -7143.194335527848
Residual Non-orthogonality =       0.000000000000
Residual N_electrons       =       0.000000000001

Spin          Integrated_Ne            Fermi_level     Delta_Fermi_level
   1       497.000000020932         0.001912058985             -2.13E-02
   2       496.999999979412         0.001912058985             -2.13E-02

                           Spin 1           |                 Spin 2           |
     Orb |    H-eigenvalues     Occupancies |    H-eigenvalues     Occupancies |
       1 |    -3.1052205149    1.0000000000 |    -3.1052205149    1.0000000000 | 
                          ------                             ------
     497 |     0.0004668784    0.5970665533 |     0.0004668784    0.5970665506 | 
                 - Gap at zero temperature - |     - Gap at zero temperature -
     498 |     0.0008309403    0.5730216058 |     0.0008309403    0.5730216031 | 
     499 |     0.0008568183    0.5712978144 |     0.0008568184    0.5712978116 | 
     500 |     0.0008648258    0.5707640709 |     0.0008648258    0.5707640682 | 
     501 |     0.0015568915    0.5241429284 |     0.0015568915    0.5241429256 | 
                  Finite temp. Fermi level   |      Finite temp. Fermi level  
     502 |     0.0038055974    0.3739606480 |     0.0038055975    0.3739606453 | 
     503 |     0.0038118953    0.3735595229 |     0.0038118953    0.3735595203 | 
     504 |     0.0056185496    0.2672546096 |     0.0056185497    0.2672546074 | 
     505 |     0.0058634396    0.2544088016 |     0.0058634396    0.2544087995 | 
     506 |     0.0058716647    0.2539844820 |     0.0058716648    0.2539844798 | 
                          ------                             ------
     719 |     0.9959202094    0.0000000000 |     0.9959202095    0.0000000000 | 

                            |  Abs_value |  Threshold | Converged
     Delta_Free_energy/atom |   2.88E-02 |   1.00E-06 |        No
     Delta_Energy/atom      |   2.88E-02 |   1.00E-04 |        No
     Delta_Entropy/atom     |   3.23E-05 |   1.00E-04 |       Yes
     Commutator             |   3.20E-03 |   1.00E-05 |        No
     Delta_Fermi_level      |   2.13E-02 |   1.00E-03 |        No

  Line search of the free energy minimum:
  Step_type        Step             Free_energy   Predicted_free_energy
.   Initial    0.000000    -7143.26416524302658

Performing  Pulay mixing of Hamiltonian with coefficients:
                        Spin 1               Spin 2
               -0.009012906913      -0.009012906917
                1.009012906913       1.009012906917
Lambda-->      27.928533304320      27.928533300615     ... done

.    Trial1    0.055575    -7144.16888164800912

Performing  Pulay mixing of Hamiltonian with coefficients:
                        Spin 1               Spin 2
               -0.009012906913      -0.009012906917
                1.009012906913       1.009012906917
Lambda-->      27.928533304320      27.928533300615     ... done

.    Trial2    0.416313    -7103.94862764222580

Performing  Pulay mixing of Hamiltonian with coefficients:
                        Spin 1               Spin 2
               -0.009012906913      -0.009012906917
                1.009012906913       1.009012906917
Lambda-->      27.928533304320      27.928533300615     ... done

. Quadratic    0.054308    -7144.17880810115093    -7144.16937410698756

--------------------------------------------------------------------------------
  Iter                              Commutator    Free_energy(A=E-TS)     DeltaA
#    3                          0.002487728794   -7144.17880810115093  -9.15E-01

Step                       =       0.054308020692
Energy (E)                 =   -7144.038750133198
Entropy (-TS)              =      -0.140057967953
Free energy (A=E-TS)       =   -7144.178808101151
Est. 0K Energy 0.5*(E+A)   =   -7144.108779117174
Residual Non-orthogonality =       0.000000000000
Residual N_electrons       =      -0.000000000000

Spin          Integrated_Ne            Fermi_level     Delta_Fermi_level
   1       497.000000016823        -0.006185344988             -8.10E-03
   2       496.999999983251        -0.006185344988             -8.10E-03

                           Spin 1           |                 Spin 2           |
     Orb |    H-eigenvalues     Occupancies |    H-eigenvalues     Occupancies |
       1 |    -3.0909570748    1.0000000000 |    -3.0909570748    1.0000000000 | 
                          ------                             ------
     497 |    -0.0073682181    0.5797821242 |    -0.0073682181    0.5797821228 | 
                 - Gap at zero temperature - |     - Gap at zero temperature -
     498 |    -0.0073373613    0.5777350491 |    -0.0073373613    0.5777350477 | 
     499 |    -0.0071354520    0.5642772588 |    -0.0071354520    0.5642772574 | 
     500 |    -0.0071282639    0.5637962776 |    -0.0071282638    0.5637962762 | 
     501 |    -0.0064462978    0.5177449208 |    -0.0064462978    0.5177449194 | 
                  Finite temp. Fermi level   |      Finite temp. Fermi level  
     502 |    -0.0051414231    0.4294567006 |    -0.0051414231    0.4294566992 | 
     503 |    -0.0051303249    0.4287168858 |    -0.0051303249    0.4287168844 | 
     504 |    -0.0039701543    0.3537057676 |    -0.0039701543    0.3537057663 | 
     505 |    -0.0039552459    0.3527789356 |    -0.0039552459    0.3527789343 | 
     506 |    -0.0031029911    0.3017962805 |    -0.0031029911    0.3017962793 | 
                          ------                             ------
     719 |     1.0032612320    0.0000000000 |     1.0032612321    0.0000000000 | 

                            |  Abs_value |  Threshold | Converged
     Delta_Free_energy/atom |   1.63E-02 |   1.00E-06 |        No
     Delta_Energy/atom      |   1.63E-02 |   1.00E-04 |        No
     Delta_Entropy/atom     |   7.12E-06 |   1.00E-04 |       Yes
     Commutator             |   2.49E-03 |   1.00E-05 |        No
     Delta_Fermi_level      |   8.10E-03 |   1.00E-03 |        No

  Line search of the free energy minimum:
  Step_type        Step             Free_energy   Predicted_free_energy
.   Initial    0.000000    -7144.17880810115093

Performing  Pulay mixing of Hamiltonian with coefficients:
                        Spin 1               Spin 2
               -1.224088386747      -1.224088386502
               -0.230331392770      -0.230331392682
                2.454419779516       2.454419779184
Lambda-->       2.206706253004       2.206706252163     ... done

.    Trial1    0.054308    -7145.38286046611574

Performing  Pulay mixing of Hamiltonian with coefficients:
                        Spin 1               Spin 2
               -1.224088386747      -1.224088386502
               -0.230331392770      -0.230331392682
                2.454419779516       2.454419779184
Lambda-->       2.206706253004       2.206706252163     ... done

.    Trial2    0.415530    -7142.05920783982583

Performing  Pulay mixing of Hamiltonian with coefficients:
                        Spin 1               Spin 2
               -1.224088386747      -1.224088386502
               -0.230331392770      -0.230331392682
                2.454419779516       2.454419779184
Lambda-->       2.206706253004       2.206706252163     ... done

. Quadratic    0.173983    -7145.02806428178701    -7146.46416411016071

Performing  Pulay mixing of Hamiltonian with coefficients:
                        Spin 1               Spin 2
               -1.224088386747      -1.224088386502
               -0.230331392770      -0.230331392682
                2.454419779516       2.454419779184
Lambda-->       2.206706253004       2.206706252163     ... done

.     Cubic    0.097400    -7145.35351804214406    -7145.64009585934309

Performing  Pulay mixing of Hamiltonian with coefficients:
                        Spin 1               Spin 2
               -1.224088386747      -1.224088386502
               -0.230331392770      -0.230331392682
                2.454419779516       2.454419779184
Lambda-->       2.206706253004       2.206706252163     ... done

.   Quartic    0.312863    -7143.65481933343926    -7145.86894159691656

Performing  Pulay mixing of Hamiltonian with coefficients:
                        Spin 1               Spin 2
               -1.224088386747      -1.224088386502
               -0.230331392770      -0.230331392682
                2.454419779516       2.454419779184
Lambda-->       2.206706253004       2.206706252163     ... done

.  NoMinFnd    0.054308    -7145.38286046610665

--------------------------------------------------------------------------------
  Iter                              Commutator    Free_energy(A=E-TS)     DeltaA
#    4                          0.001043261546   -7145.38286046610665  -1.20E+00

Step                       =       0.054308020692
Energy (E)                 =   -7145.260130600034
Entropy (-TS)              =      -0.122729866072
Free energy (A=E-TS)       =   -7145.382860466107
Est. 0K Energy 0.5*(E+A)   =   -7145.321495533070
Residual Non-orthogonality =       0.000000000000
Residual N_electrons       =       0.000000000000

Spin          Integrated_Ne            Fermi_level     Delta_Fermi_level
   1       497.000000005411        -0.044592545261             -3.84E-02
   2       496.999999994586        -0.044592545261             -3.84E-02

                           Spin 1           |                 Spin 2           |
     Orb |    H-eigenvalues     Occupancies |    H-eigenvalues     Occupancies |
       1 |    -3.1439064158    1.0000000000 |    -3.1439064158    1.0000000000 | 
                          ------                             ------
     496 |    -0.0481202337    0.7231100932 |    -0.0481202337    0.7231100927 | 
     497 |    -0.0477709730    0.7036837997 |    -0.0477709730    0.7036837992 | 
                 - Gap at zero temperature - |     - Gap at zero temperature -
     498 |    -0.0467073746    0.6400265834 |    -0.0467073746    0.6400265829 | 
     499 |    -0.0463478871    0.6171944799 |    -0.0463478870    0.6171944794 | 
     500 |    -0.0463356556    0.6164077938 |    -0.0463356556    0.6164077933 | 
                  Finite temp. Fermi level   |      Finite temp. Fermi level  
     501 |    -0.0424683317    0.3593852995 |    -0.0424683317    0.3593852990 | 
     502 |    -0.0403821459    0.2412720310 |    -0.0403821459    0.2412720306 | 
     503 |    -0.0403737072    0.2408519196 |    -0.0403737072    0.2408519192 | 
     504 |    -0.0381285484    0.1469207862 |    -0.0381285484    0.1469207859 | 
     505 |    -0.0380998955    0.1459462439 |    -0.0380998955    0.1459462437 | 
                          ------                             ------
     719 |     0.9793992110    0.0000000000 |     0.9793992110    0.0000000000 | 

                            |  Abs_value |  Threshold | Converged
     Delta_Free_energy/atom |   2.15E-02 |   1.00E-06 |        No
     Delta_Energy/atom      |   2.18E-02 |   1.00E-04 |        No
     Delta_Entropy/atom     |   3.09E-04 |   1.00E-04 |        No
     Commutator             |   1.04E-03 |   1.00E-05 |        No
     Delta_Fermi_level      |   3.84E-02 |   1.00E-03 |        No

  Line search of the free energy minimum:
  Step_type        Step             Free_energy   Predicted_free_energy
.   Initial    0.000000    -7145.38286046610665

Performing  Pulay mixing of Hamiltonian with coefficients:
                        Spin 1               Spin 2
               -0.434696518861      -0.434696518926
               -0.070210346212      -0.070210346227
                0.682554451128       0.682554451325
                0.822352413945       0.822352413828
Lambda-->       0.997479401251       0.997479401193     ... done

.    Trial1    0.054308    -7145.49066831683376

Performing  Pulay mixing of Hamiltonian with coefficients:
                        Spin 1               Spin 2
               -0.434696518861      -0.434696518926
               -0.070210346212      -0.070210346227
                0.682554451128       0.682554451325
                0.822352413945       0.822352413828
Lambda-->       0.997479401251       0.997479401193     ... done

.    Trial2    0.415530    -7144.44932512059404

Performing  Pulay mixing of Hamiltonian with coefficients:
                        Spin 1               Spin 2
               -0.434696518861      -0.434696518926
               -0.070210346212      -0.070210346227
                0.682554451128       0.682554451325
                0.822352413945       0.822352413828
Lambda-->       0.997479401251       0.997479401193     ... done

. Quadratic    0.111879    -7145.47732348061163    -7145.52949717508272

Performing  Pulay mixing of Hamiltonian with coefficients:
                        Spin 1               Spin 2
               -0.434696518861      -0.434696518926
               -0.070210346212      -0.070210346227
                0.682554451128       0.682554451325
                0.822352413945       0.822352413828
Lambda-->       0.997479401251       0.997479401193     ... done

.     Cubic    0.075995    -7145.49554284805890    -7145.49948433771533

--------------------------------------------------------------------------------
  Iter                              Commutator    Free_energy(A=E-TS)     DeltaA
#    5                          0.000803486889   -7145.49554284805890  -1.13E-01

Step                       =       0.075994566419
Energy (E)                 =   -7145.376644852406
Entropy (-TS)              =      -0.118897995672
Free energy (A=E-TS)       =   -7145.495542848059
Est. 0K Energy 0.5*(E+A)   =   -7145.436093850232
Residual Non-orthogonality =       0.000000000000
Residual N_electrons       =      -0.000000000019

Spin          Integrated_Ne            Fermi_level     Delta_Fermi_level
   1       497.000000000553        -0.051404445527             -6.81E-03
   2       496.999999999810        -0.051404445527             -6.81E-03

                           Spin 1           |                 Spin 2           |
     Orb |    H-eigenvalues     Occupancies |    H-eigenvalues     Occupancies |
       1 |    -3.1569425503    1.0000000000 |    -3.1569425504    1.0000000000 | 
                          ------                             ------
     496 |    -0.0551045704    0.7324060332 |    -0.0551045704    0.7324060325 | 
     497 |    -0.0543960090    0.6929725321 |    -0.0543960090    0.6929725313 | 
                 - Gap at zero temperature - |     - Gap at zero temperature -
     498 |    -0.0540137104    0.6704063476 |    -0.0540137104    0.6704063468 | 
     499 |    -0.0528785505    0.5989586378 |    -0.0528785505    0.5989586369 | 
     500 |    -0.0528341106    0.5960504081 |    -0.0528341105    0.5960504072 | 
                  Finite temp. Fermi level   |      Finite temp. Fermi level  
     501 |    -0.0491998915    0.3543676988 |    -0.0491998914    0.3543676979 | 
     502 |    -0.0470561793    0.2344711983 |    -0.0470561793    0.2344711977 | 
     503 |    -0.0469787894    0.2307123714 |    -0.0469787893    0.2307123707 | 
     504 |    -0.0450833270    0.1518609459 |    -0.0450833270    0.1518609454 | 
     505 |    -0.0450531214    0.1508053166 |    -0.0450531214    0.1508053161 | 
                          ------                             ------
     719 |     0.9768883112    0.0000000000 |     0.9768883113    0.0000000000 | 

                            |  Abs_value |  Threshold | Converged
     Delta_Free_energy/atom |   2.01E-03 |   1.00E-06 |        No
     Delta_Energy/atom      |   2.08E-03 |   1.00E-04 |        No
     Delta_Entropy/atom     |   6.84E-05 |   1.00E-04 |       Yes
     Commutator             |   8.03E-04 |   1.00E-05 |        No
     Delta_Fermi_level      |   6.81E-03 |   1.00E-03 |        No

  Line search of the free energy minimum:
  Step_type        Step             Free_energy   Predicted_free_energy
.   Initial    0.000000    -7145.49554284805890

Performing  Pulay mixing of Hamiltonian with coefficients:
                        Spin 1               Spin 2
                0.002192295335       0.002192295241
                0.017422969938       0.017422969902
               -0.191966118542      -0.191966118396
                0.559568577737       0.559568577797
                0.612782275532       0.612782275456
Lambda-->       0.540989256718       0.540989256818     ... done

.    Trial1    0.075995    -7145.53097904306378

Performing  Pulay mixing of Hamiltonian with coefficients:
                        Spin 1               Spin 2
                0.002192295335       0.002192295241
                0.017422969938       0.017422969902
               -0.191966118542      -0.191966118396
                0.559568577737       0.559568577797
                0.612782275532       0.612782275456
Lambda-->       0.540989256718       0.540989256818     ... done

.    Trial2    0.428933    -7144.06239609699696

Performing  Pulay mixing of Hamiltonian with coefficients:
                        Spin 1               Spin 2
                0.002192295335       0.002192295241
                0.017422969938       0.017422969902
               -0.191966118542      -0.191966118396
                0.559568577737       0.559568577797
                0.612782275532       0.612782275456
Lambda-->       0.540989256718       0.540989256818     ... done

. Quadratic    0.059609    -7145.53862304728864    -7145.53387536089031

--------------------------------------------------------------------------------
  Iter                              Commutator    Free_energy(A=E-TS)     DeltaA
#    6                          0.000697309903   -7145.53862304728864  -4.31E-02

Step                       =       0.059609300639
Energy (E)                 =   -7145.420702601696
Entropy (-TS)              =      -0.117920445573
Free energy (A=E-TS)       =   -7145.538623047289
Est. 0K Energy 0.5*(E+A)   =   -7145.479662824492
Residual Non-orthogonality =       0.000000000000
Residual N_electrons       =       0.000000000020

Spin          Integrated_Ne            Fermi_level     Delta_Fermi_level
   1       497.000000010499        -0.055427105669             -4.02E-03
   2       496.999999989133        -0.055427105669             -4.02E-03

                           Spin 1           |                 Spin 2           |
     Orb |    H-eigenvalues     Occupancies |    H-eigenvalues     Occupancies |
       1 |    -3.1629046049    1.0000000000 |    -3.1629046049    1.0000000000 | 
                          ------                             ------
     496 |    -0.0594073917    0.7470803098 |    -0.0594073917    0.7470803079 | 
     497 |    -0.0581990357    0.6801121650 |    -0.0581990356    0.6801121628 | 
                 - Gap at zero temperature - |     - Gap at zero temperature -
     498 |    -0.0578706049    0.6603638218 |    -0.0578706049    0.6603638194 | 
     499 |    -0.0570531026    0.6088451050 |    -0.0570531026    0.6088451026 | 
     500 |    -0.0570210693    0.6067672210 |    -0.0570210693    0.6067672186 | 
                  Finite temp. Fermi level   |      Finite temp. Fermi level  
     501 |    -0.0539475015    0.4006819649 |    -0.0539475015    0.4006819624 | 
     502 |    -0.0511149530    0.2362397050 |    -0.0511149529    0.2362397031 | 
     503 |    -0.0510319824    0.2321902960 |    -0.0510319824    0.2321902941 | 
     504 |    -0.0491428420    0.1531571622 |    -0.0491428419    0.1531571608 | 
     505 |    -0.0486464299    0.1364454313 |    -0.0486464299    0.1364454300 | 
                          ------                             ------
     719 |     0.9750203832    0.0000000000 |     0.9750203832    0.0000000000 | 

                            |  Abs_value |  Threshold | Converged
     Delta_Free_energy/atom |   7.69E-04 |   1.00E-06 |        No
     Delta_Energy/atom      |   7.87E-04 |   1.00E-04 |        No
     Delta_Entropy/atom     |   1.75E-05 |   1.00E-04 |       Yes
     Commutator             |   6.97E-04 |   1.00E-05 |        No
     Delta_Fermi_level      |   4.02E-03 |   1.00E-03 |        No

  Line search of the free energy minimum:
  Step_type        Step             Free_energy   Predicted_free_energy
.   Initial    0.000000    -7145.53862304728864

Performing  Pulay mixing of Hamiltonian with coefficients:
                        Spin 1               Spin 2
                0.223793769579       0.223793769625
                0.049422225132       0.049422225115
               -0.519674192079      -0.519674192206
                0.016533100874       0.016533100801
                0.603712776159       0.603712776194
                0.626212320335       0.626212320471
Lambda-->       0.281164380743       0.281164380751     ... done

.    Trial1    0.059609    -7145.58751157994811

Performing  Pulay mixing of Hamiltonian with coefficients:
                        Spin 1               Spin 2
                0.223793769579       0.223793769625
                0.049422225132       0.049422225115
               -0.519674192079      -0.519674192206
                0.016533100874       0.016533100801
                0.603712776159       0.603712776194
                0.626212320335       0.626212320471
Lambda-->       0.281164380743       0.281164380751     ... done

.    Trial2    0.418807    -7145.48922050169858

Performing  Pulay mixing of Hamiltonian with coefficients:
                        Spin 1               Spin 2
                0.223793769579       0.223793769625
                0.049422225132       0.049422225115
               -0.519674192079      -0.519674192206
                0.016533100874       0.016533100801
                0.603712776159       0.603712776194
                0.626212320335       0.626212320471
Lambda-->       0.281164380743       0.281164380751     ... done

. Quadratic    0.186820    -7145.59644359376216    -7145.62977538308496

--------------------------------------------------------------------------------
  Iter                              Commutator    Free_energy(A=E-TS)     DeltaA
#    7                          0.000541134989   -7145.59644359376216  -5.78E-02

Step                       =       0.186820104551
Energy (E)                 =   -7145.479268042369
Entropy (-TS)              =      -0.117175551353
Free energy (A=E-TS)       =   -7145.596443593762
Est. 0K Energy 0.5*(E+A)   =   -7145.537855818066
Residual Non-orthogonality =       0.000000000000
Residual N_electrons       =       0.000000000040

Spin          Integrated_Ne            Fermi_level     Delta_Fermi_level
   1       496.999999976171        -0.058166618677             -2.74E-03
   2       497.000000023144        -0.058166618677             -2.74E-03

                           Spin 1           |                 Spin 2           |
     Orb |    H-eigenvalues     Occupancies |    H-eigenvalues     Occupancies |
       1 |    -3.1726792721    1.0000000000 |    -3.1726792721    1.0000000000 | 
                          ------                             ------
     496 |    -0.0617073529    0.7238203116 |    -0.0617073527    0.7238202993 | 
     497 |    -0.0611267957    0.6911523972 |    -0.0611267954    0.6911523840 | 
                 - Gap at zero temperature - |     - Gap at zero temperature -
     498 |    -0.0602324594    0.6369496099 |    -0.0602324597    0.6369496276 | 
     499 |    -0.0601718147    0.6331249571 |    -0.0601718145    0.6331249428 | 
     500 |    -0.0598669530    0.6136518115 |    -0.0598669533    0.6136518297 | 
                  Finite temp. Fermi level   |      Finite temp. Fermi level  
     501 |    -0.0572470617    0.4377677635 |    -0.0572470619    0.4377677824 | 
     502 |    -0.0541782337    0.2525034968 |    -0.0541782335    0.2525034852 | 
     503 |    -0.0540574824    0.2463522027 |    -0.0540574822    0.2463521913 | 
     504 |    -0.0524746163    0.1752471403 |    -0.0524746161    0.1752471314 | 
     505 |    -0.0506893329    0.1156084076 |    -0.0506893332    0.1156084154 | 
                          ------                             ------
     719 |     0.9769148354    0.0000000000 |     0.9769148351    0.0000000000 | 

                            |  Abs_value |  Threshold | Converged
     Delta_Free_energy/atom |   1.03E-03 |   1.00E-06 |        No
     Delta_Energy/atom      |   1.05E-03 |   1.00E-04 |        No
     Delta_Entropy/atom     |   1.33E-05 |   1.00E-04 |       Yes
     Commutator             |   5.41E-04 |   1.00E-05 |        No
     Delta_Fermi_level      |   2.74E-03 |   1.00E-03 |        No

  Line search of the free energy minimum:
  Step_type        Step             Free_energy   Predicted_free_energy
.   Initial    0.000000    -7145.59644359376216

Performing  Pulay mixing of Hamiltonian with coefficients:
                        Spin 1               Spin 2
                0.234912862072       0.234912862077
                0.036123772697       0.036123772670
               -0.477441882544      -0.477441882630
               -0.131466135995      -0.131466135982
                0.489452750031       0.489452750060
                0.588456870601       0.588456870692
                0.259961763137       0.259961763112
Lambda-->       0.228994805968       0.228994805994     ... done

.    Trial1    0.186820    -7145.57348836639994

Performing  Pulay mixing of Hamiltonian with coefficients:
                        Spin 1               Spin 2
                0.234912862072       0.234912862077
                0.036123772697       0.036123772670
               -0.477441882544      -0.477441882630
               -0.131466135995      -0.131466135982
                0.489452750031       0.489452750060
                0.588456870601       0.588456870692
                0.259961763137       0.259961763112
Lambda-->       0.228994805968       0.228994805994     ... done

.    Trial2    0.071359    -7145.60432369876526

Performing  Pulay mixing of Hamiltonian with coefficients:
                        Spin 1               Spin 2
                0.234912862072       0.234912862077
                0.036123772697       0.036123772670
               -0.477441882544      -0.477441882630
               -0.131466135995      -0.131466135982
                0.489452750031       0.489452750060
                0.588456870601       0.588456870692
                0.259961763137       0.259961763112
Lambda-->       0.228994805968       0.228994805994     ... done

. Quadratic    0.063005    -7145.60406787780084    -7145.60446471064097

Performing  Pulay mixing of Hamiltonian with coefficients:
                        Spin 1               Spin 2
                0.234912862072       0.234912862077
                0.036123772697       0.036123772670
               -0.477441882544      -0.477441882630
               -0.131466135995      -0.131466135982
                0.489452750031       0.489452750060
                0.588456870601       0.588456870692
                0.259961763137       0.259961763112
Lambda-->       0.228994805968       0.228994805994     ... done

.     Cubic    0.075933    -7145.60432058925471    -7145.60436152746206

Performing  Pulay mixing of Hamiltonian with coefficients:
                        Spin 1               Spin 2
                0.234912862072       0.234912862077
                0.036123772697       0.036123772670
               -0.477441882544      -0.477441882630
               -0.131466135995      -0.131466135982
                0.489452750031       0.489452750060
                0.588456870601       0.588456870692
                0.259961763137       0.259961763112
Lambda-->       0.228994805968       0.228994805994     ... done

.   Quartic    0.073520    -7145.60433485003614    -7145.60433536029268

--------------------------------------------------------------------------------
  Iter                              Commutator    Free_energy(A=E-TS)     DeltaA
#    8                          0.000483172385   -7145.60433485003614  -7.89E-03

Step                       =       0.073519748943
Energy (E)                 =   -7145.487658640073
Entropy (-TS)              =      -0.116676209970
Free energy (A=E-TS)       =   -7145.604334850036
Est. 0K Energy 0.5*(E+A)   =   -7145.545996745055
Residual Non-orthogonality =       0.000000000000
Residual N_electrons       =      -0.000000000007

Spin          Integrated_Ne            Fermi_level     Delta_Fermi_level
   1       497.000000006885        -0.058636932289             -4.70E-04
   2       496.999999993238        -0.058636932289             -4.70E-04

                           Spin 1           |                 Spin 2           |
     Orb |    H-eigenvalues     Occupancies |    H-eigenvalues     Occupancies |
       1 |    -3.1715009291    1.0000000000 |    -3.1715009291    1.0000000000 | 
                          ------                             ------
     496 |    -0.0624128613    0.7364293410 |    -0.0624128613    0.7364293404 | 
     497 |    -0.0617412852    0.6994636261 |    -0.0617412852    0.6994636255 | 
                 - Gap at zero temperature - |     - Gap at zero temperature -
     498 |    -0.0605851957    0.6295190786 |    -0.0605851957    0.6295190779 | 
     499 |    -0.0604899525    0.6234545232 |    -0.0604899525    0.6234545225 | 
     500 |    -0.0604660885    0.6219288316 |    -0.0604660885    0.6219288309 | 
                  Finite temp. Fermi level   |      Finite temp. Fermi level  
     501 |    -0.0571689943    0.4014445281 |    -0.0571689943    0.4014445274 | 
     502 |    -0.0547010916    0.2552117476 |    -0.0547010916    0.2552117470 | 
     503 |    -0.0546066816    0.2503593126 |    -0.0546066816    0.2503593120 | 
     504 |    -0.0530070010    0.1777018304 |    -0.0530070010    0.1777018299 | 
     505 |    -0.0511925003    0.1165256109 |    -0.0511925003    0.1165256106 | 
                          ------                             ------
     719 |     0.9761172510    0.0000000000 |     0.9761172510    0.0000000000 | 

                            |  Abs_value |  Threshold | Converged
     Delta_Free_energy/atom |   1.41E-04 |   1.00E-06 |        No
     Delta_Energy/atom      |   1.50E-04 |   1.00E-04 |        No
     Delta_Entropy/atom     |   8.92E-06 |   1.00E-04 |       Yes
     Commutator             |   4.83E-04 |   1.00E-05 |        No
     Delta_Fermi_level      |   4.70E-04 |   1.00E-03 |       Yes

  Line search of the free energy minimum:
  Step_type        Step             Free_energy   Predicted_free_energy
.   Initial    0.000000    -7145.60433485003614

Performing  Pulay mixing of Hamiltonian with coefficients:
                        Spin 1               Spin 2
                0.040969494997       0.040969494834
               -0.072520014441      -0.072520014472
                0.206817632968       0.206817633164
               -0.447959910549      -0.447959910322
               -0.550041478151      -0.550041478100
               -0.364018116059      -0.364018116002
                0.768965267351       0.768965267263
                1.417787123884       1.417787123634
Lambda-->       0.042507192918       0.042507192983     ... done

.    Trial1    0.073520    -7145.65905440400638

Performing  Pulay mixing of Hamiltonian with coefficients:
                        Spin 1               Spin 2
                0.040969494997       0.040969494834
               -0.072520014441      -0.072520014472
                0.206817632968       0.206817633165
               -0.447959910549      -0.447959910322
               -0.550041478151      -0.550041478100
               -0.364018116059      -0.364018116002
                0.768965267351       0.768965267263
                1.417787123884       1.417787123634
Lambda-->       0.042507192918       0.042507192983     ... done

.    Trial2    0.427404    -7145.58941829483956

Performing  Pulay mixing of Hamiltonian with coefficients:
                        Spin 1               Spin 2
                0.040969494997       0.040969494834
               -0.072520014441      -0.072520014472
                0.206817632968       0.206817633164
               -0.447959910549      -0.447959910322
               -0.550041478151      -0.550041478100
               -0.364018116059      -0.364018116002
                0.768965267351       0.768965267263
                1.417787123884       1.417787123634
Lambda-->       0.042507192918       0.042507192983     ... done

. Quadratic    0.205776    -7145.65053279067524    -7145.69756805157431

Performing  Pulay mixing of Hamiltonian with coefficients:
                        Spin 1               Spin 2
                0.040969494997       0.040969494834
               -0.072520014441      -0.072520014472
                0.206817632968       0.206817633164
               -0.447959910549      -0.447959910322
               -0.550041478151      -0.550041478100
               -0.364018116059      -0.364018116002
                0.768965267351       0.768965267263
                1.417787123884       1.417787123634
Lambda-->       0.042507192918       0.042507192983     ... done

.     Cubic    0.123395    -7145.65812324308808    -7145.66803502552375

Performing  Pulay mixing of Hamiltonian with coefficients:
                        Spin 1               Spin 2
                0.040969494997       0.040969494834
               -0.072520014441      -0.072520014472
                0.206817632968       0.206817633164
               -0.447959910549      -0.447959910322
               -0.550041478151      -0.550041478100
               -0.364018116059      -0.364018116002
                0.768965267351       0.768965267263
                1.417787123884       1.417787123634
Lambda-->       0.042507192918       0.042507192983     ... done

.   Quartic    0.327187    -7145.62476560483265    -7145.66519045523637

Performing  Pulay mixing of Hamiltonian with coefficients:
                        Spin 1               Spin 2
                0.040969494997       0.040969494834
               -0.072520014441      -0.072520014472
                0.206817632968       0.206817633165
               -0.447959910549      -0.447959910322
               -0.550041478151      -0.550041478100
               -0.364018116059      -0.364018116002
                0.768965267351       0.768965267263
                1.417787123884       1.417787123634
Lambda-->       0.042507192918       0.042507192983     ... done

.  NoMinFnd    0.073520    -7145.65905440402730

--------------------------------------------------------------------------------
  Iter                              Commutator    Free_energy(A=E-TS)     DeltaA
#    9                          0.000158213010   -7145.65905440402730  -5.47E-02

Step                       =       0.073519748943
Energy (E)                 =   -7145.543068946598
Entropy (-TS)              =      -0.115985457385
Free energy (A=E-TS)       =   -7145.659054404027
Est. 0K Energy 0.5*(E+A)   =   -7145.601061675313
Residual Non-orthogonality =       0.000000000000
Residual N_electrons       =       0.000000000044

Spin          Integrated_Ne            Fermi_level     Delta_Fermi_level
   1       496.999999978011        -0.059740993768             -1.10E-03
   2       497.000000021255        -0.059740993768             -1.10E-03

                           Spin 1           |                 Spin 2           |
     Orb |    H-eigenvalues     Occupancies |    H-eigenvalues     Occupancies |
       1 |    -3.1794980276    1.0000000000 |    -3.1794980276    1.0000000000 | 
                          ------                             ------
     496 |    -0.0630013966    0.7083138175 |    -0.0630013971    0.7083138435 | 
     497 |    -0.0619542309    0.6461727037 |    -0.0619542314    0.6461727324 | 
                 - Gap at zero temperature - |     - Gap at zero temperature -
     498 |    -0.0617005454    0.6302351940 |    -0.0617005454    0.6302351912 | 
     499 |    -0.0616963636    0.6299699669 |    -0.0616963635    0.6299699641 | 
     500 |    -0.0608931801    0.5777463354 |    -0.0608931801    0.5777463325 | 
                  Finite temp. Fermi level   |      Finite temp. Fermi level  
     501 |    -0.0588837851    0.4419478695 |    -0.0588837850    0.4419478666 | 
     502 |    -0.0561639469    0.2742087570 |    -0.0561639469    0.2742087546 | 
     503 |    -0.0561387468    0.2728461336 |    -0.0561387468    0.2728461312 | 
     504 |    -0.0546125457    0.1985257141 |    -0.0546125457    0.1985257122 | 
     505 |    -0.0516649755    0.0999647664 |    -0.0516649755    0.0999647653 | 
                          ------                             ------
     719 |     0.9818396602    0.0000000000 |     0.9818396603    0.0000000000 | 

                            |  Abs_value |  Threshold | Converged
     Delta_Free_energy/atom |   9.77E-04 |   1.00E-06 |        No
     Delta_Energy/atom      |   9.89E-04 |   1.00E-04 |        No
     Delta_Entropy/atom     |   1.23E-05 |   1.00E-04 |       Yes
     Commutator             |   1.58E-04 |   1.00E-05 |        No
     Delta_Fermi_level      |   1.10E-03 |   1.00E-03 |        No

  Line search of the free energy minimum:
  Step_type        Step             Free_energy   Predicted_free_energy
.   Initial    0.000000    -7145.65905440402730

Performing  Pulay mixing of Hamiltonian with coefficients:
                        Spin 1               Spin 2
                0.007013321177       0.007013321280
               -0.028658868105      -0.028658868103
                0.077083094944       0.077083094698
               -0.010331105180      -0.010331105340
               -0.156945868688      -0.156945868496
               -0.139852505620      -0.139852505395
                0.043512332778       0.043512332803
                0.107179131295       0.107179131344
                1.101000467400       1.101000467210
Lambda-->       0.011430876507       0.011430876513     ... done

.    Trial1    0.073520    -7145.66393641804916

Performing  Pulay mixing of Hamiltonian with coefficients:
                        Spin 1               Spin 2
                0.007013321177       0.007013321280
               -0.028658868105      -0.028658868103
                0.077083094944       0.077083094698
               -0.010331105180      -0.010331105340
               -0.156945868688      -0.156945868496
               -0.139852505620      -0.139852505395
                0.043512332778       0.043512332803
                0.107179131295       0.107179131344
                1.101000467400       1.101000467210
Lambda-->       0.011430876507       0.011430876513     ... done

.    Trial2    0.427404    -7145.64875860566281

Performing  Pulay mixing of Hamiltonian with coefficients:
                        Spin 1               Spin 2
                0.007013321177       0.007013321280
               -0.028658868105      -0.028658868103
                0.077083094944       0.077083094698
               -0.010331105180      -0.010331105340
               -0.156945868688      -0.156945868496
               -0.139852505620      -0.139852505395
                0.043512332778       0.043512332803
                0.107179131295       0.107179131344
                1.101000467400       1.101000467210
Lambda-->       0.011430876507       0.011430876513     ... done

. Quadratic    0.166600    -7145.66321250675537    -7145.66615192088375

Performing  Pulay mixing of Hamiltonian with coefficients:
                        Spin 1               Spin 2
                0.007013321177       0.007013321280
               -0.028658868105      -0.028658868103
                0.077083094944       0.077083094698
               -0.010331105180      -0.010331105340
               -0.156945868688      -0.156945868496
               -0.139852505620      -0.139852505395
                0.043512332778       0.043512332803
                0.107179131295       0.107179131344
                1.101000467400       1.101000467210
Lambda-->       0.011430876507       0.011430876513     ... done

.     Cubic    0.107481    -7145.66393923994747    -7145.66440944001624

--------------------------------------------------------------------------------
  Iter                              Commutator    Free_energy(A=E-TS)     DeltaA
#   10                          0.000070412869   -7145.66393923994747  -4.88E-03

Step                       =       0.107481272186
Energy (E)                 =   -7145.547529388255
Entropy (-TS)              =      -0.116409851669
Free energy (A=E-TS)       =   -7145.663939239947
Est. 0K Energy 0.5*(E+A)   =   -7145.605734314101
Residual Non-orthogonality =       0.000000000000
Residual N_electrons       =       0.000000000024

Spin          Integrated_Ne            Fermi_level     Delta_Fermi_level
   1       497.000000030109        -0.058638834854              1.10E-03
   2       496.999999969484        -0.058638834854              1.10E-03

                           Spin 1           |                 Spin 2           |
     Orb |    H-eigenvalues     Occupancies |    H-eigenvalues     Occupancies |
       1 |    -3.1794003885    1.0000000000 |    -3.1794003885    1.0000000000 | 
                          ------                             ------
     496 |    -0.0618919100    0.7079016756 |    -0.0618919096    0.7079016555 | 
     497 |    -0.0608035495    0.6431480881 |    -0.0608035497    0.6431480985 | 
                 - Gap at zero temperature - |     - Gap at zero temperature -
     498 |    -0.0606389385    0.6328030271 |    -0.0606389387    0.6328030376 | 
     499 |    -0.0606154074    0.6313138994 |    -0.0606154071    0.6313138768 | 
     500 |    -0.0597606716    0.5757303173 |    -0.0597606718    0.5757303283 | 
                  Finite temp. Fermi level   |      Finite temp. Fermi level  
     501 |    -0.0578584047    0.4471067027 |    -0.0578584049    0.4471067139 | 
     502 |    -0.0551143495    0.2770644586 |    -0.0551143491    0.2770644391 | 
     503 |    -0.0550645365    0.2743576306 |    -0.0550645361    0.2743576112 | 
     504 |    -0.0535400503    0.1998131908 |    -0.0535400505    0.1998131980 | 
     505 |    -0.0506029188    0.1009508754 |    -0.0506029185    0.1009508666 | 
                          ------                             ------
     719 |     0.9844912225    0.0000000000 |     0.9844912220    0.0000000000 | 

                            |  Abs_value |  Threshold | Converged
     Delta_Free_energy/atom |   8.72E-05 |   1.00E-06 |        No
     Delta_Energy/atom      |   7.97E-05 |   1.00E-04 |       Yes
     Delta_Entropy/atom     |   7.58E-06 |   1.00E-04 |       Yes
     Commutator             |   7.04E-05 |   1.00E-05 |        No
     Delta_Fermi_level      |   1.10E-03 |   1.00E-03 |        No
Finished EDFT density kernel iterations (  10)


Writing density kernel to file "Pd_55.dkn" ... done

Writing Hamiltonian to file "Pd_55.ham" ... done


>>> Density kernel optimised for the current NGWF basis:
     ~~~~~~~~~~~~~~~~~~~~~~~~~~~~~~~~~~~~~~~~~~~~~~~~~~~~~~~~~~~
     Total free energy           =  -7.14566393923995E+03  Eh
     [H,K] commutator            =   7.0413E-05
     ~~~~~~~~~~~~~~~~~~~~~~~~~~~~~~~~~~~~~~~~~~~~~~~~~~~~~~~~~~~


################################################################################
########################### NGWF CG iteration  001 #############################
################################################################################
****** Reciprocal space K.E. preconditioning with k_zero =  3.0000 a0^-1 *******

>>> Checking for convergence of NGWFs:   NOT CONVERGED
  ========================================================================
         NGWF RMS gradient =  2.3184E-04 >  2.0000E-06  | above tolerance
  ========================================================================

>>> Improving NGWFs using line search:
============ Calculation of NGWF S^-1 using Hotelling algorithm ================ 
         Iteration  |  Frobenius norm and Maximum abs value    (of I-S*S_n^-1)   
               1       0.83018527E-01     0.33438870E-02
               2       0.13592419E-03     0.30871386E-05
               3       0.13832306E-08     0.30453362E-10
               4       0.35777011E-12     0.35527137E-13
================================================================================
    Initial Ne1:     496.99879052
    Initial Ne2:     496.99879046
      Final Ne1:     497.00000003
      Final Ne2:     496.99999997
============ Calculation of NGWF S^-1 using Hotelling algorithm ================ 
         Iteration  |  Frobenius norm and Maximum abs value    (of I-S*S_n^-1)   
               1       0.75022405E+00     0.30564876E-01
               2       0.10932031E-01     0.22936120E-03
               3       0.10590826E-04     0.23475313E-06
               4       0.14502316E-10     0.40167869E-12
================================================================================
    Initial Ne1:     496.87448841
    Initial Ne2:     496.87448835
      Final Ne1:     497.00000003
      Final Ne2:     496.99999997
============ Calculation of NGWF S^-1 using Hotelling algorithm ================ 
         Iteration  |  Frobenius norm and Maximum abs value    (of I-S*S_n^-1)   
               1       0.21644618E-02     0.88448071E-04
               2       0.89812645E-07     0.19193003E-08
               3       0.37809429E-12     0.35527137E-13
================================================================================
------------------------------- NGWF line search -------------------------------
RMS gradient                =       0.00023183669438
Trial step length           =               0.122474
Gradient along search dir.  =         -1.26496507733
Functional at step 0        =   -7145.66393923994747
Functional at step 1        =   -7145.81124556493705
Rejected quadratic step     =               1.245106
Functional at new step 1    =   -7146.44937053808098
Functional predicted        =   -7146.44937599832338
Selected quadratic step     =               1.241832
Conjugate gradients coeff.  =               0.000000
--------------------------- NGWF line search finished --------------------------
                                               
Writing NGWFs to file "Pd_55.tightbox_ngwfs"....  done

>>> Optimising kernel for current NGWFs:

--------------------------- Ensemble-DFT optimisation --------------------------
Running ScaLAPACK on   30 processor(s).

--------------------------------------------------------------------------------
  Iter                              Commutator    Free_energy(A=E-TS)     DeltaA
#    0                          0.000657795913   -7146.44938063239715  -7.85E-01

Step                       =       0.381966011250
Energy (E)                 =   -7146.332970780704
Entropy (-TS)              =      -0.116409851669
Free energy (A=E-TS)       =   -7146.449380632397
Est. 0K Energy 0.5*(E+A)   =   -7146.391175706551
Residual Non-orthogonality =       0.000000000000
Residual N_electrons       =       0.000000000024

Spin          Integrated_Ne            Fermi_level     Delta_Fermi_level
   1       497.000000030109        -0.058638834854              9.00E+99
   2       496.999999969484        -0.058638834854              9.00E+99

                           Spin 1           |                 Spin 2           |
     Orb |    H-eigenvalues     Occupancies |    H-eigenvalues     Occupancies |
       1 |    -3.1794003885    1.0000000000 |    -3.1794003885    1.0000000000 | 
                          ------                             ------
     496 |    -0.0618919100    0.7079016756 |    -0.0618919096    0.7079016555 | 
     497 |    -0.0608035495    0.6431480881 |    -0.0608035497    0.6431480985 | 
                 - Gap at zero temperature - |     - Gap at zero temperature -
     498 |    -0.0606389385    0.6328030271 |    -0.0606389387    0.6328030376 | 
     499 |    -0.0606154074    0.6313138994 |    -0.0606154071    0.6313138768 | 
     500 |    -0.0597606716    0.5757303173 |    -0.0597606718    0.5757303283 | 
                  Finite temp. Fermi level   |      Finite temp. Fermi level  
     501 |    -0.0578584047    0.4471067027 |    -0.0578584049    0.4471067139 | 
     502 |    -0.0551143495    0.2770644586 |    -0.0551143491    0.2770644391 | 
     503 |    -0.0550645365    0.2743576306 |    -0.0550645361    0.2743576112 | 
     504 |    -0.0535400503    0.1998131908 |    -0.0535400505    0.1998131980 | 
     505 |    -0.0506029188    0.1009508754 |    -0.0506029185    0.1009508666 | 
                          ------                             ------
     719 |     0.9844912225    0.0000000000 |     0.9844912220    0.0000000000 | 

                            |  Abs_value |  Threshold | Converged
     Delta_Free_energy/atom |   1.40E-02 |   1.00E-06 |        No
     Delta_Energy/atom      |   1.40E-02 |   1.00E-04 |        No
     Delta_Entropy/atom     |     n.a.   |   1.00E-03 |      n.a.
     Commutator             |   6.58E-04 |   1.00E-05 |        No
     Delta_Fermi_level      |     n.a.   |   1.00E-03 |      n.a.

  Line search of the free energy minimum:
  Step_type        Step             Free_energy   Predicted_free_energy
.   Initial    0.000000    -7146.44938063239715

Performing  Pulay mixing of Hamiltonian with coefficients:
                        Spin 1               Spin 2
                1.000000000000       1.000000000000
Lambda-->       1.837638228171       1.837638230592     ... done

.    Trial1    0.381966    -7146.23609436917377

Performing  Pulay mixing of Hamiltonian with coefficients:
                        Spin 1               Spin 2
                1.000000000000       1.000000000000
Lambda-->       1.837638228171       1.837638230592     ... done

.    Trial2    0.145898    -7146.34164561417219

Performing  Pulay mixing of Hamiltonian with coefficients:
                        Spin 1               Spin 2
                1.000000000000       1.000000000000
Lambda-->       1.837638228171       1.837638230592     ... done

.    Trial3    0.055728    -7146.32310848284033

Performing  Pulay mixing of Hamiltonian with coefficients:
                        Spin 1               Spin 2
                1.000000000000       1.000000000000
Lambda-->       1.837638228171       1.837638230592     ... done

.     Cubic    0.273291    -7146.31407846699949    -7146.46173893880677

Performing  Pulay mixing of Hamiltonian with coefficients:
                        Spin 1               Spin 2
                1.000000000000       1.000000000000
Lambda-->       1.837638228171       1.837638230592     ... done

.   Quartic    0.195974    -7146.33859090763690    -7146.35674045225278

Performing  Pulay mixing of Hamiltonian with coefficients:
                        Spin 1               Spin 2
                1.000000000000       1.000000000000
Lambda-->       1.837638228171       1.837638230592     ... done

.    Trial6    0.000557    -7146.29730716213362

Performing  Pulay mixing of Hamiltonian with coefficients:
                        Spin 1               Spin 2
                1.000000000000       1.000000000000
Lambda-->       1.837638228171       1.837638230592     ... done

.  NoMinFnd    0.145898    -7146.34164561352191

--------------------------------------------------------------------------------
  Iter                              Commutator    Free_energy(A=E-TS)     DeltaA
#    1                          0.000544470177   -7146.34164561352191   1.08E-01

Step                       =       0.145898033750
Energy (E)                 =   -7146.223321393929
Entropy (-TS)              =      -0.118324219561
Free energy (A=E-TS)       =   -7146.341645613522
Est. 0K Energy 0.5*(E+A)   =   -7146.282483503725
Residual Non-orthogonality =       0.000000000000
Residual N_electrons       =       0.000000000033

Spin          Integrated_Ne            Fermi_level     Delta_Fermi_level
   1       497.000000097130        -0.051894066044              6.74E-03
   2       496.999999902230        -0.051894066044              6.74E-03

                           Spin 1           |                 Spin 2           |
     Orb |    H-eigenvalues     Occupancies |    H-eigenvalues     Occupancies |
       1 |    -3.1664887397    1.0000000000 |    -3.1664887399    1.0000000000 | 
                          ------                             ------
     496 |    -0.0557186145    0.7389892835 |    -0.0557186134    0.7389892238 | 
     497 |    -0.0547896983    0.6873907116 |    -0.0547896981    0.6873907001 | 
                 - Gap at zero temperature - |     - Gap at zero temperature -
     498 |    -0.0541914485    0.6513901085 |    -0.0541914483    0.6513900966 | 
     499 |    -0.0536526674    0.6174040193 |    -0.0536526672    0.6174040074 | 
     500 |    -0.0536172816    0.6151269277 |    -0.0536172815    0.6151269158 | 
                  Finite temp. Fermi level   |      Finite temp. Fermi level  
     501 |    -0.0503666626    0.3975625979 |    -0.0503666624    0.3975625881 | 
     502 |    -0.0479507195    0.2548237127 |    -0.0479507185    0.2548236584 | 
     503 |    -0.0478621451    0.2502740200 |    -0.0478621440    0.2502739663 | 
     504 |    -0.0463030859    0.1792559282 |    -0.0463030858    0.1792559240 | 
     505 |    -0.0449504451    0.1313046395 |    -0.0449504445    0.1313046207 | 
                          ------                             ------
     719 |     0.9818101175    0.0000000000 |     0.9818101171    0.0000000000 | 

                            |  Abs_value |  Threshold | Converged
     Delta_Free_energy/atom |   1.92E-03 |   1.00E-06 |        No
     Delta_Energy/atom      |   1.96E-03 |   1.00E-04 |        No
     Delta_Entropy/atom     |   3.42E-05 |   1.00E-04 |       Yes
     Commutator             |   5.44E-04 |   1.00E-05 |        No
     Delta_Fermi_level      |   6.74E-03 |   1.00E-03 |        No

  Line search of the free energy minimum:
  Step_type        Step             Free_energy   Predicted_free_energy
.   Initial    0.000000    -7146.34164561352191

Performing  Pulay mixing of Hamiltonian with coefficients:
                        Spin 1               Spin 2
                1.000000000000       1.000000000000
Lambda-->       0.605867955765       0.605867956558     ... done

.    Trial1    0.145898    -7146.23729041573733

Performing  Pulay mixing of Hamiltonian with coefficients:
                        Spin 1               Spin 2
                1.000000000000       1.000000000000
Lambda-->       0.605867955765       0.605867956558     ... done

.    Trial2    0.055728    -7146.35978400934528

Performing  Pulay mixing of Hamiltonian with coefficients:
                        Spin 1               Spin 2
                1.000000000000       1.000000000000
Lambda-->       0.605867955765       0.605867956558     ... done

. Quadratic    0.041964    -7146.36243585389184    -7146.36197068517777

--------------------------------------------------------------------------------
  Iter                              Commutator    Free_energy(A=E-TS)     DeltaA
#    2                          0.000421579435   -7146.36243585389184  -2.08E-02

Step                       =       0.041963867918
Energy (E)                 =   -7146.243396046046
Entropy (-TS)              =      -0.119039807883
Free energy (A=E-TS)       =   -7146.362435853892
Est. 0K Energy 0.5*(E+A)   =   -7146.302915949969
Residual Non-orthogonality =       0.000000000000
Residual N_electrons       =      -0.000000000038

Spin          Integrated_Ne            Fermi_level     Delta_Fermi_level
   1       497.000000059451        -0.051575160000              3.19E-04
   2       496.999999941278        -0.051575160000              3.19E-04

                           Spin 1           |                 Spin 2           |
     Orb |    H-eigenvalues     Occupancies |    H-eigenvalues     Occupancies |
       1 |    -3.1664109099    1.0000000000 |    -3.1664109101    1.0000000000 | 
                          ------                             ------
     496 |    -0.0552845878    0.7329018743 |    -0.0552845876    0.7329018639 | 
     497 |    -0.0544053573    0.6835517832 |    -0.0544053562    0.6835517158 | 
                 - Gap at zero temperature - |     - Gap at zero temperature -
     498 |    -0.0539825671    0.6581576191 |    -0.0539825669    0.6581576069 | 
     499 |    -0.0532044391    0.6090577855 |    -0.0532044399    0.6090578338 | 
     500 |    -0.0531787612    0.6073927871 |    -0.0531787610    0.6073927740 | 
                  Finite temp. Fermi level   |      Finite temp. Fermi level  
     501 |    -0.0504645822    0.4250182201 |    -0.0504645820    0.4250182061 | 
     502 |    -0.0476101680    0.2537068671 |    -0.0476101668    0.2537068070 | 
     503 |    -0.0475713773    0.2517134800 |    -0.0475713771    0.2517134687 | 
     504 |    -0.0459459708    0.1777313402 |    -0.0459459705    0.1777313312 | 
     505 |    -0.0448678620    0.1388152613 |    -0.0448678615    0.1388152434 | 
                          ------                             ------
     719 |     0.9790087664    0.0000000000 |     0.9790087668    0.0000000000 | 

                            |  Abs_value |  Threshold | Converged
     Delta_Free_energy/atom |   3.71E-04 |   1.00E-06 |        No
     Delta_Energy/atom      |   3.58E-04 |   1.00E-04 |        No
     Delta_Entropy/atom     |   1.28E-05 |   1.00E-04 |       Yes
     Commutator             |   4.22E-04 |   1.00E-05 |        No
     Delta_Fermi_level      |   3.19E-04 |   1.00E-03 |       Yes

  Line search of the free energy minimum:
  Step_type        Step             Free_energy   Predicted_free_energy
.   Initial    0.000000    -7146.36243585389184

Performing  Pulay mixing of Hamiltonian with coefficients:
                        Spin 1               Spin 2
                0.385271829613       0.385271830242
                0.614728170387       0.614728169758
Lambda-->       0.384511679591       0.384511681015     ... done

.    Trial1    0.041964    -7146.36725237477822

Performing  Pulay mixing of Hamiltonian with coefficients:
                        Spin 1               Spin 2
                0.385271829613       0.385271830242
                0.614728170387       0.614728169758
Lambda-->       0.384511679591       0.384511681015     ... done

.    Trial2    0.407901    -7146.23251020654698

Performing  Pulay mixing of Hamiltonian with coefficients:
                        Spin 1               Spin 2
                0.385271829613       0.385271830242
                0.614728170387       0.614728169758
Lambda-->       0.384511679591       0.384511681015     ... done

. Quadratic    0.069449    -7146.36963986850606    -7146.36814686189064

--------------------------------------------------------------------------------
  Iter                              Commutator    Free_energy(A=E-TS)     DeltaA
#    3                          0.000386406901   -7146.36963986850606  -7.20E-03

Step                       =       0.069448877240
Energy (E)                 =   -7146.250186860510
Entropy (-TS)              =      -0.119453007966
Free energy (A=E-TS)       =   -7146.369639868506
Est. 0K Energy 0.5*(E+A)   =   -7146.309913364508
Residual Non-orthogonality =       0.000000000000
Residual N_electrons       =       0.000000000031

Spin          Integrated_Ne            Fermi_level     Delta_Fermi_level
   1       497.000000049566        -0.050622055885              9.53E-04
   2       496.999999949829        -0.050622055885              9.53E-04

                           Spin 1           |                 Spin 2           |
     Orb |    H-eigenvalues     Occupancies |    H-eigenvalues     Occupancies |
       1 |    -3.1647281521    1.0000000000 |    -3.1647281526    1.0000000000 | 
                          ------                             ------
     496 |    -0.0542662933    0.7294149620 |    -0.0542662930    0.7294149439 | 
     497 |    -0.0533832148    0.6794741649 |    -0.0533832145    0.6794741448 | 
                 - Gap at zero temperature - |     - Gap at zero temperature -
     498 |    -0.0531876720    0.6677765741 |    -0.0531876716    0.6677765536 | 
     499 |    -0.0521774162    0.6042580250 |    -0.0521774168    0.6042580651 | 
     500 |    -0.0521486273    0.6023831723 |    -0.0521486269    0.6023831500 | 
                  Finite temp. Fermi level   |      Finite temp. Fermi level  
     501 |    -0.0494517266    0.4210497251 |    -0.0494517263    0.4210497018 | 
     502 |    -0.0466172371    0.2516603809 |    -0.0466172368    0.2516603625 | 
     503 |    -0.0465513471    0.2482987756 |    -0.0465513467    0.2482987573 | 
     504 |    -0.0449098277    0.1744530685 |    -0.0449098273    0.1744530542 | 
     505 |    -0.0441273501    0.1458765209 |    -0.0441273495    0.1458765029 | 
                          ------                             ------
     719 |     0.9776984607    0.0000000000 |     0.9776984595    0.0000000000 | 

                            |  Abs_value |  Threshold | Converged
     Delta_Free_energy/atom |   1.29E-04 |   1.00E-06 |        No
     Delta_Energy/atom      |   1.21E-04 |   1.00E-04 |        No
     Delta_Entropy/atom     |   7.38E-06 |   1.00E-04 |       Yes
     Commutator             |   3.86E-04 |   1.00E-05 |        No
     Delta_Fermi_level      |   9.53E-04 |   1.00E-03 |       Yes

  Line search of the free energy minimum:
  Step_type        Step             Free_energy   Predicted_free_energy
.   Initial    0.000000    -7146.36963986850606

Performing  Pulay mixing of Hamiltonian with coefficients:
                        Spin 1               Spin 2
                0.302792171172       0.302792171434
                0.083067366323       0.083067364183
                0.614140462505       0.614140464383
Lambda-->       0.340464803301       0.340464804432     ... done

.    Trial1    0.069449    -7146.36968053759665

Performing  Pulay mixing of Hamiltonian with coefficients:
                        Spin 1               Spin 2
                0.302792171172       0.302792171434
                0.083067366323       0.083067364183
                0.614140462505       0.614140464383
Lambda-->       0.340464803301       0.340464804432     ... done

.    Trial2    0.424888    -7146.00987498661289

Performing  Pulay mixing of Hamiltonian with coefficients:
                        Spin 1               Spin 2
                0.302792171172       0.302792171434
                0.083067366323       0.083067364183
                0.614140462505       0.614140464383
Lambda-->       0.340464803301       0.340464804432     ... done

. Quadratic    0.034847    -7146.37062862191851    -7146.37253465945832

--------------------------------------------------------------------------------
  Iter                              Commutator    Free_energy(A=E-TS)     DeltaA
#    4                          0.000377031533   -7146.37062862191851  -9.89E-04

Step                       =       0.034847264366
Energy (E)                 =   -7146.251227424616
Entropy (-TS)              =      -0.119401197326
Free energy (A=E-TS)       =   -7146.370628621919
Est. 0K Energy 0.5*(E+A)   =   -7146.310928023267
Residual Non-orthogonality =       0.000000000000
Residual N_electrons       =      -0.000000000023

Spin          Integrated_Ne            Fermi_level     Delta_Fermi_level
   1       497.000000116422        -0.050581699128              4.04E-05
   2       496.999999884041        -0.050581699128              4.04E-05

                           Spin 1           |                 Spin 2           |
     Orb |    H-eigenvalues     Occupancies |    H-eigenvalues     Occupancies |
       1 |    -3.1643245581    1.0000000000 |    -3.1643245584    1.0000000000 | 
                          ------                             ------
     496 |    -0.0542481171    0.7306045698 |    -0.0542481166    0.7306045400 | 
     497 |    -0.0533423919    0.6794465353 |    -0.0533423923    0.6794465584 | 
                 - Gap at zero temperature - |     - Gap at zero temperature -
     498 |    -0.0531301378    0.6667387743 |    -0.0531301373    0.6667387404 | 
     499 |    -0.0521480004    0.6049697430 |    -0.0521480008    0.6049697681 | 
     500 |    -0.0521352903    0.6041429017 |    -0.0521352898    0.6041428650 | 
                  Finite temp. Fermi level   |      Finite temp. Fermi level  
     501 |    -0.0493670369    0.4181118217 |    -0.0493670363    0.4181117838 | 
     502 |    -0.0465484527    0.2502063497 |    -0.0465484521    0.2502063200 | 
     503 |    -0.0465204431    0.2487791892 |    -0.0465204425    0.2487791596 | 
     504 |    -0.0448580130    0.1740044889 |    -0.0448580134    0.1740045031 | 
     505 |    -0.0440537880    0.1447543005 |    -0.0440537872    0.1447542746 | 
                          ------                             ------
     719 |     0.9780437359    0.0000000000 |     0.9780437352    0.0000000000 | 

                            |  Abs_value |  Threshold | Converged
     Delta_Free_energy/atom |   1.77E-05 |   1.00E-06 |        No
     Delta_Energy/atom      |   1.86E-05 |   1.00E-04 |       Yes
     Delta_Entropy/atom     |   9.25E-07 |   1.00E-04 |       Yes
     Commutator             |   3.77E-04 |   1.00E-05 |        No
     Delta_Fermi_level      |   4.04E-05 |   1.00E-03 |       Yes

  Line search of the free energy minimum:
  Step_type        Step             Free_energy   Predicted_free_energy
.   Initial    0.000000    -7146.37062862191851

Performing  Pulay mixing of Hamiltonian with coefficients:
                        Spin 1               Spin 2
               -0.575016225590      -0.575016228854
               -3.850455740600      -3.850455773175
                0.971582673348       0.971582677070
                4.453889292843       4.453889324960
Lambda-->       0.065517365807       0.065517365658     ... done

.    Trial1    0.034847    -7146.39517878600600

Performing  Pulay mixing of Hamiltonian with coefficients:
                        Spin 1               Spin 2
               -0.575016225590      -0.575016228854
               -3.850455740600      -3.850455773175
                0.971582673348       0.971582677070
                4.453889292843       4.453889324960
Lambda-->       0.065517365807       0.065517365658     ... done

.    Trial2    0.403503    -7146.23127468959683

Performing  Pulay mixing of Hamiltonian with coefficients:
                        Spin 1               Spin 2
               -0.575016225590      -0.575016228854
               -3.850455740600      -3.850455773175
                0.971582673348       0.971582677070
                4.453889292843       4.453889324960
Lambda-->       0.065517365807       0.065517365658     ... done

. Quadratic    0.141116    -7146.38163046211321    -7146.42733924696131

Performing  Pulay mixing of Hamiltonian with coefficients:
                        Spin 1               Spin 2
               -0.575016225590      -0.575016228854
               -3.850455740600      -3.850455773175
                0.971582673348       0.971582677070
                4.453889292843       4.453889324960
Lambda-->       0.065517365807       0.065517365658     ... done

.     Cubic    0.072405    -7146.39334811950721    -7146.40343491583735

Performing  Pulay mixing of Hamiltonian with coefficients:
                        Spin 1               Spin 2
               -0.575016225590      -0.575016228854
               -3.850455740600      -3.850455773175
                0.971582673348       0.971582677070
                4.453889292843       4.453889324960
Lambda-->       0.065517365807       0.065517365658     ... done

.   Quartic    0.305038    -7146.30801884954144    -7146.47343824176824

Performing  Pulay mixing of Hamiltonian with coefficients:
                        Spin 1               Spin 2
               -0.575016225590      -0.575016228854
               -3.850455740600      -3.850455773175
                0.971582673348       0.971582677070
                4.453889292843       4.453889324960
Lambda-->       0.065517365807       0.065517365658     ... done

.  NoMinFnd    0.034847    -7146.39517878600600

--------------------------------------------------------------------------------
  Iter                              Commutator    Free_energy(A=E-TS)     DeltaA
#    5                          0.000178885955   -7146.39517878600600  -2.46E-02

Step                       =       0.034847264366
Energy (E)                 =   -7146.273394901644
Entropy (-TS)              =      -0.121783884346
Free energy (A=E-TS)       =   -7146.395178786006
Est. 0K Energy 0.5*(E+A)   =   -7146.334286843825
Residual Non-orthogonality =       0.000000000000
Residual N_electrons       =       0.000000000015

Spin          Integrated_Ne            Fermi_level     Delta_Fermi_level
   1       497.000000038475        -0.046097175378              4.48E-03
   2       496.999999961199        -0.046097175378              4.48E-03

                           Spin 1           |                 Spin 2           |
     Orb |    H-eigenvalues     Occupancies |    H-eigenvalues     Occupancies |
       1 |    -3.1546867056    1.0000000000 |    -3.1546867058    1.0000000000 | 
                          ------                             ------
     496 |    -0.0494674849    0.7144541296 |    -0.0494674846    0.7144541131 | 
     497 |    -0.0491673855    0.6975069548 |    -0.0491673852    0.6975069377 | 
                 - Gap at zero temperature - |     - Gap at zero temperature -
     498 |    -0.0485254974    0.6594369249 |    -0.0485254971    0.6594369067 | 
     499 |    -0.0473462154    0.5841623799 |    -0.0473462161    0.5841624214 | 
     500 |    -0.0473319326    0.5832179519 |    -0.0473319323    0.5832179322 | 
                  Finite temp. Fermi level   |      Finite temp. Fermi level  
     501 |    -0.0446968037    0.4058703102 |    -0.0446968043    0.4058703513 | 
     502 |    -0.0419266406    0.2432633986 |    -0.0419266403    0.2432633836 | 
     503 |    -0.0419111404    0.2424877878 |    -0.0419111401    0.2424877728 | 
     504 |    -0.0403448076    0.1728855880 |    -0.0403448073    0.1728855763 | 
     505 |    -0.0403382052    0.1726288308 |    -0.0403382052    0.1726288297 | 
                          ------                             ------
     719 |     0.9710973030    0.0000000000 |     0.9710973027    0.0000000000 | 

                            |  Abs_value |  Threshold | Converged
     Delta_Free_energy/atom |   4.38E-04 |   1.00E-06 |        No
     Delta_Energy/atom      |   3.96E-04 |   1.00E-04 |        No
     Delta_Entropy/atom     |   4.25E-05 |   1.00E-04 |       Yes
     Commutator             |   1.79E-04 |   1.00E-05 |        No
     Delta_Fermi_level      |   4.48E-03 |   1.00E-03 |        No

  Line search of the free energy minimum:
  Step_type        Step             Free_energy   Predicted_free_energy
.   Initial    0.000000    -7146.39517878600600

Performing  Pulay mixing of Hamiltonian with coefficients:
                        Spin 1               Spin 2
               -0.276605745386      -0.276605746100
               -1.435862779080      -1.435862786597
                0.363478441097       0.363478441447
                1.699622700102       1.699622707336
                0.649367383266       0.649367383915
Lambda-->       0.048435191512       0.048435191110     ... done

.    Trial1    0.034847    -7146.39618074840200

Performing  Pulay mixing of Hamiltonian with coefficients:
                        Spin 1               Spin 2
               -0.276605745386      -0.276605746100
               -1.435862779080      -1.435862786597
                0.363478441097       0.363478441447
                1.699622700102       1.699622707336
                0.649367383266       0.649367383915
Lambda-->       0.048435191512       0.048435191110     ... done

.    Trial2    0.403503    -7146.37210386637071

Performing  Pulay mixing of Hamiltonian with coefficients:
                        Spin 1               Spin 2
               -0.276605745386      -0.276605746100
               -1.435862779080      -1.435862786597
                0.363478441097       0.363478441447
                1.699622700102       1.699622707336
                0.649367383266       0.649367383915
Lambda-->       0.048435191512       0.048435191110     ... done

. Quadratic    0.079095    -7146.39642661841663    -7146.39663714897870

--------------------------------------------------------------------------------
  Iter                              Commutator    Free_energy(A=E-TS)     DeltaA
#    6                          0.000161803425   -7146.39642661841663  -1.25E-03

Step                       =       0.079094597038
Energy (E)                 =   -7146.274461043746
Entropy (-TS)              =      -0.121965574676
Free energy (A=E-TS)       =   -7146.396426618417
Est. 0K Energy 0.5*(E+A)   =   -7146.335443831082
Residual Non-orthogonality =       0.000000000000
Residual N_electrons       =      -0.000000000005

Spin          Integrated_Ne            Fermi_level     Delta_Fermi_level
   1       497.000000017715        -0.046061611824              3.56E-05
   2       496.999999982389        -0.046061611824              3.56E-05

                           Spin 1           |                 Spin 2           |
     Orb |    H-eigenvalues     Occupancies |    H-eigenvalues     Occupancies |
       1 |    -3.1536286367    1.0000000000 |    -3.1536286370    1.0000000000 | 
                          ------                             ------
     496 |    -0.0494047905    0.7129456010 |    -0.0494047903    0.7129455909 | 
     497 |    -0.0491493476    0.6985122238 |    -0.0491493474    0.6985122134 | 
                 - Gap at zero temperature - |     - Gap at zero temperature -
     498 |    -0.0484736053    0.6584383551 |    -0.0484736052    0.6584383440 | 
     499 |    -0.0473140490    0.5843869208 |    -0.0473140498    0.5843869697 | 
     500 |    -0.0472996769    0.5834367348 |    -0.0472996767    0.5834367228 | 
                  Finite temp. Fermi level   |      Finite temp. Fermi level  
     501 |    -0.0445093495    0.3959435830 |    -0.0445093493    0.3959435711 | 
     502 |    -0.0419093985    0.2441823433 |    -0.0419093983    0.2441823341 | 
     503 |    -0.0419027019    0.2438461916 |    -0.0419027017    0.2438461824 | 
     504 |    -0.0403260393    0.1735400985 |    -0.0403260391    0.1735400913 | 
     505 |    -0.0403236879    0.1734483469 |    -0.0403236874    0.1734483269 | 
                          ------                             ------
     719 |     0.9693634885    0.0000000000 |     0.9693634889    0.0000000000 | 

                            |  Abs_value |  Threshold | Converged
     Delta_Free_energy/atom |   2.23E-05 |   1.00E-06 |        No
     Delta_Energy/atom      |   1.90E-05 |   1.00E-04 |       Yes
     Delta_Entropy/atom     |   3.24E-06 |   1.00E-04 |       Yes
     Commutator             |   1.62E-04 |   1.00E-05 |        No
     Delta_Fermi_level      |   3.56E-05 |   1.00E-03 |       Yes

  Line search of the free energy minimum:
  Step_type        Step             Free_energy   Predicted_free_energy
.   Initial    0.000000    -7146.39642661841663

Performing  Pulay mixing of Hamiltonian with coefficients:
                        Spin 1               Spin 2
               -0.061006140108      -0.061006149230
                0.784537852120       0.784537762146
               -0.080759157179      -0.080759137185
               -0.783563608545      -0.783563505564
                0.376139762367       0.376139764560
                0.764651291345       0.764651265274
Lambda-->       0.042207301681       0.042207301595     ... done

.    Trial1    0.079095    -7146.39719095643068

Performing  Pulay mixing of Hamiltonian with coefficients:
                        Spin 1               Spin 2
               -0.061006140108      -0.061006149230
                0.784537852120       0.784537762146
               -0.080759157179      -0.080759137186
               -0.783563608545      -0.783563505564
                0.376139762367       0.376139764560
                0.764651291345       0.764651265274
Lambda-->       0.042207301681       0.042207301595     ... done

.    Trial2    0.430849    -7146.36591121410129

Performing  Pulay mixing of Hamiltonian with coefficients:
                        Spin 1               Spin 2
               -0.061006140108      -0.061006149230
                0.784537852120       0.784537762146
               -0.080759157179      -0.080759137186
               -0.783563608545      -0.783563505564
                0.376139762367       0.376139764560
                0.764651291345       0.764651265274
Lambda-->       0.042207301681       0.042207301595     ... done

. Quadratic    0.060663    -7146.39727504130860    -7146.39726869241440

--------------------------------------------------------------------------------
  Iter                              Commutator    Free_energy(A=E-TS)     DeltaA
#    7                          0.000144790533   -7146.39727504130860  -8.48E-04

Step                       =       0.060663102954
Energy (E)                 =   -7146.275221367488
Entropy (-TS)              =      -0.122053673828
Free energy (A=E-TS)       =   -7146.397275041309
Est. 0K Energy 0.5*(E+A)   =   -7146.336248204399
Residual Non-orthogonality =       0.000000000000
Residual N_electrons       =      -0.000000000008

Spin          Integrated_Ne            Fermi_level     Delta_Fermi_level
   1       497.000000045541        -0.046266671021             -2.05E-04
   2       496.999999954630        -0.046266671021             -2.05E-04

                           Spin 1           |                 Spin 2           |
     Orb |    H-eigenvalues     Occupancies |    H-eigenvalues     Occupancies |
       1 |    -3.1534555054    1.0000000000 |    -3.1534555057    1.0000000000 | 
                          ------                             ------
     496 |    -0.0496209061    0.7135609361 |    -0.0496209062    0.7135609424 | 
     497 |    -0.0493581172    0.6987248089 |    -0.0493581164    0.6987247626 | 
                 - Gap at zero temperature - |     - Gap at zero temperature -
     498 |    -0.0486567736    0.6570974067 |    -0.0486567737    0.6570974137 | 
     499 |    -0.0474826072    0.5819725154 |    -0.0474826073    0.5819725229 | 
     500 |    -0.0474766217    0.5815762193 |    -0.0474766218    0.5815762268 | 
                  Finite temp. Fermi level   |      Finite temp. Fermi level  
     501 |    -0.0447762315    0.3999741336 |    -0.0447762316    0.3999741409 | 
     502 |    -0.0421206528    0.2444936021 |    -0.0421206520    0.2444935614 | 
     503 |    -0.0421187426    0.2443976035 |    -0.0421187428    0.2443976092 | 
     504 |    -0.0405544507    0.1744533793 |    -0.0405544508    0.1744533837 | 
     505 |    -0.0405487663    0.1742307192 |    -0.0405487661    0.1742307099 | 
                          ------                             ------
     719 |     0.9681539625    0.0000000000 |     0.9681539625    0.0000000000 | 

                            |  Abs_value |  Threshold | Converged
     Delta_Free_energy/atom |   1.52E-05 |   1.00E-06 |        No
     Delta_Energy/atom      |   1.36E-05 |   1.00E-04 |       Yes
     Delta_Entropy/atom     |   1.57E-06 |   1.00E-04 |       Yes
     Commutator             |   1.45E-04 |   1.00E-05 |        No
     Delta_Fermi_level      |   2.05E-04 |   1.00E-03 |       Yes

  Line search of the free energy minimum:
  Step_type        Step             Free_energy   Predicted_free_energy
.   Initial    0.000000    -7146.39727504130860

Performing  Pulay mixing of Hamiltonian with coefficients:
                        Spin 1               Spin 2
                0.405124423139       0.405124413309
                5.520898531175       5.520898442670
               -0.921088683264      -0.921088658989
               -6.154868084612      -6.154867977417
               -2.050775570265      -2.050775572386
                0.686203435020       0.686203411749
                3.514505948808       3.514505941063
Lambda-->       0.015440733993       0.015440734779     ... done

.    Trial1    0.060663    -7146.40037563336045

Performing  Pulay mixing of Hamiltonian with coefficients:
                        Spin 1               Spin 2
                0.405124423139       0.405124413309
                5.520898531176       5.520898442670
               -0.921088683264      -0.921088658989
               -6.154868084612      -6.154867977417
               -2.050775570266      -2.050775572386
                0.686203435020       0.686203411749
                3.514505948808       3.514505941063
Lambda-->       0.015440733993       0.015440734779     ... done

.    Trial2    0.419458    -7146.36719798204012

Performing  Pulay mixing of Hamiltonian with coefficients:
                        Spin 1               Spin 2
                0.405124423139       0.405124413309
                5.520898531176       5.520898442670
               -0.921088683264      -0.921088658989
               -6.154868084612      -6.154867977416
               -2.050775570266      -2.050775572386
                0.686203435020       0.686203411749
                3.514505948808       3.514505941063
Lambda-->       0.015440733993       0.015440734779     ... done

. Quadratic    0.104990    -7146.39970904358051    -7146.40104822076137

Performing  Pulay mixing of Hamiltonian with coefficients:
                        Spin 1               Spin 2
                0.405124423139       0.405124413309
                5.520898531176       5.520898442670
               -0.921088683264      -0.921088658989
               -6.154868084612      -6.154867977416
               -2.050775570266      -2.050775572386
                0.686203435020       0.686203411749
                3.514505948808       3.514505941063
Lambda-->       0.015440733993       0.015440734779     ... done

.     Cubic    0.069308    -7146.40031972637007    -7146.40042042107871

Performing  Pulay mixing of Hamiltonian with coefficients:
                        Spin 1               Spin 2
                0.405124423139       0.405124413309
                5.520898531176       5.520898442670
               -0.921088683264      -0.921088658989
               -6.154868084612      -6.154867977416
               -2.050775570266      -2.050775572386
                0.686203435020       0.686203411749
                3.514505948808       3.514505941063
Lambda-->       0.015440733993       0.015440734779     ... done

.   Quartic    0.284554    -7146.38720729112356    -7146.40290552707484

Performing  Pulay mixing of Hamiltonian with coefficients:
                        Spin 1               Spin 2
                0.405124423139       0.405124413309
                5.520898531176       5.520898442670
               -0.921088683264      -0.921088658989
               -6.154868084612      -6.154867977416
               -2.050775570266      -2.050775572386
                0.686203435020       0.686203411749
                3.514505948808       3.514505941063
Lambda-->       0.015440733993       0.015440734779     ... done

.  NoMinFnd    0.060663    -7146.40037563335045

--------------------------------------------------------------------------------
  Iter                              Commutator    Free_energy(A=E-TS)     DeltaA
#    8                          0.000053293618   -7146.40037563335045  -3.10E-03

Step                       =       0.060663102954
Energy (E)                 =   -7146.277646702774
Entropy (-TS)              =      -0.122728930550
Free energy (A=E-TS)       =   -7146.400375633350
Est. 0K Energy 0.5*(E+A)   =   -7146.339011168062
Residual Non-orthogonality =       0.000000000000
Residual N_electrons       =       0.000000000026

Spin          Integrated_Ne            Fermi_level     Delta_Fermi_level
   1       497.000000053606        -0.047563681790             -1.30E-03
   2       496.999999945847        -0.047563681790             -1.30E-03

                           Spin 1           |                 Spin 2           |
     Orb |    H-eigenvalues     Occupancies |    H-eigenvalues     Occupancies |
       1 |    -3.1507939820    1.0000000000 |    -3.1507939820    1.0000000000 | 
                          ------                             ------
     496 |    -0.0508814644    0.7115292240 |    -0.0508814636    0.7115291789 | 
     497 |    -0.0506715585    0.6996651602 |    -0.0506715586    0.6996651662 | 
                 - Gap at zero temperature - |     - Gap at zero temperature -
     498 |    -0.0498877509    0.6530373243 |    -0.0498877510    0.6530373307 | 
     499 |    -0.0487515866    0.5801156719 |    -0.0487515867    0.5801156787 | 
     500 |    -0.0487278518    0.5785416602 |    -0.0487278519    0.5785416670 | 
                  Finite temp. Fermi level   |      Finite temp. Fermi level  
     501 |    -0.0459473112    0.3917789104 |    -0.0459473113    0.3917789171 | 
     502 |    -0.0434959867    0.2484518707 |    -0.0434959868    0.2484518760 | 
     503 |    -0.0434842847    0.2478577627 |    -0.0434842839    0.2478577217 | 
     504 |    -0.0419148340    0.1769509075 |    -0.0419148341    0.1769509116 | 
     505 |    -0.0419101832    0.1767666674 |    -0.0419101833    0.1767666714 | 
                          ------                             ------
     719 |     0.9582260341    0.0000000000 |     0.9582260342    0.0000000000 | 

                            |  Abs_value |  Threshold | Converged
     Delta_Free_energy/atom |   5.54E-05 |   1.00E-06 |        No
     Delta_Energy/atom      |   4.33E-05 |   1.00E-04 |       Yes
     Delta_Entropy/atom     |   1.21E-05 |   1.00E-04 |       Yes
     Commutator             |   5.33E-05 |   1.00E-05 |        No
     Delta_Fermi_level      |   1.30E-03 |   1.00E-03 |        No

  Line search of the free energy minimum:
  Step_type        Step             Free_energy   Predicted_free_energy
.   Initial    0.000000    -7146.40037563335045

Performing  Pulay mixing of Hamiltonian with coefficients:
                        Spin 1               Spin 2
                0.083448365713       0.083448358675
                1.329499556566       1.329499486754
               -0.197315228962      -0.197315214904
               -1.488117363509      -1.488117286067
               -0.711980431977      -0.711980429822
               -0.170674022866      -0.170674045826
                1.054079104480       1.054079083528
                1.101060020555       1.101060047662
Lambda-->       0.004882716160       0.004882716405     ... done

.    Trial1    0.060663    -7146.40053550118046

Performing  Pulay mixing of Hamiltonian with coefficients:
                        Spin 1               Spin 2
                0.083448365713       0.083448358675
                1.329499556566       1.329499486755
               -0.197315228962      -0.197315214905
               -1.488117363509      -1.488117286068
               -0.711980431977      -0.711980429822
               -0.170674022866      -0.170674045826
                1.054079104480       1.054079083528
                1.101060020555       1.101060047662
Lambda-->       0.004882716160       0.004882716405     ... done

.    Trial2    0.419458    -7146.38943567242950

Performing  Pulay mixing of Hamiltonian with coefficients:
                        Spin 1               Spin 2
                0.083448365713       0.083448358675
                1.329499556565       1.329499486755
               -0.197315228962      -0.197315214905
               -1.488117363509      -1.488117286068
               -0.711980431976      -0.711980429822
               -0.170674022866      -0.170674045826
                1.054079104480       1.054079083528
                1.101060020555       1.101060047662
Lambda-->       0.004882716160       0.004882716405     ... done

. Quadratic    0.046795    -7146.40054904020326    -7146.40055089408088

--------------------------------------------------------------------------------
  Iter                              Commutator    Free_energy(A=E-TS)     DeltaA
#    9                          0.000031885791   -7146.40054904020326  -1.73E-04

Step                       =       0.046794992202
Energy (E)                 =   -7146.277517801824
Entropy (-TS)              =      -0.123031238380
Free energy (A=E-TS)       =   -7146.400549040203
Est. 0K Energy 0.5*(E+A)   =   -7146.339033421013
Residual Non-orthogonality =       0.000000000000
Residual N_electrons       =      -0.000000000001

Spin          Integrated_Ne            Fermi_level     Delta_Fermi_level
   1       497.000000083134        -0.048130657576             -5.67E-04
   2       496.999999916884        -0.048130657576             -5.67E-04

                           Spin 1           |                 Spin 2           |
     Orb |    H-eigenvalues     Occupancies |    H-eigenvalues     Occupancies |
       1 |    -3.1496656179    1.0000000000 |    -3.1496656179    1.0000000000 | 
                          ------                             ------
     496 |    -0.0514429358    0.7112216874 |    -0.0514429357    0.7112216783 | 
     497 |    -0.0512420497    0.6998661327 |    -0.0512420495    0.6998661234 | 
                 - Gap at zero temperature - |     - Gap at zero temperature -
     498 |    -0.0504307165    0.6515554711 |    -0.0504307163    0.6515554610 | 
     499 |    -0.0493019721    0.5790156299 |    -0.0493019719    0.5790156190 | 
     500 |    -0.0492902387    0.5782371544 |    -0.0492902385    0.5782371436 | 
                  Finite temp. Fermi level   |      Finite temp. Fermi level  
     501 |    -0.0464858113    0.3899340424 |    -0.0464858111    0.3899340318 | 
     502 |    -0.0440873970    0.2496954769 |    -0.0440873968    0.2496954685 | 
     503 |    -0.0440764819    0.2491394377 |    -0.0440764818    0.2491394293 | 
     504 |    -0.0425003913    0.1776885138 |    -0.0425003912    0.1776885072 | 
     505 |    -0.0424943940    0.1774501842 |    -0.0424943939    0.1774501776 | 
                          ------                             ------
     719 |     0.9536799864    0.0000000000 |     0.9536799867    0.0000000000 | 

                            |  Abs_value |  Threshold | Converged
     Delta_Free_energy/atom |   3.10E-06 |   1.00E-06 |        No
     Delta_Energy/atom      |   2.30E-06 |   1.00E-04 |       Yes
     Delta_Entropy/atom     |   5.40E-06 |   1.00E-04 |       Yes
     Commutator             |   3.19E-05 |   1.00E-05 |        No
     Delta_Fermi_level      |   5.67E-04 |   1.00E-03 |       Yes

  Line search of the free energy minimum:
  Step_type        Step             Free_energy   Predicted_free_energy
.   Initial    0.000000    -7146.40054904020326

Performing  Pulay mixing of Hamiltonian with coefficients:
                        Spin 1               Spin 2
               -0.048542331625      -0.048542341204
               -0.527915978016      -0.527916085456
                0.085658457498       0.085658474175
                0.598825922527       0.598826039651
                0.249954390287       0.249954424029
               -0.207486155292      -0.207486168804
               -0.372294408832      -0.372294464567
                0.276540232908       0.276540224306
                0.945259870545       0.945259897871
Lambda-->       0.002255656004       0.002255656007     ... done

.    Trial1    0.046795    -7146.40051391925499

Performing  Pulay mixing of Hamiltonian with coefficients:
                        Spin 1               Spin 2
               -0.048542331625      -0.048542341204
               -0.527915978017      -0.527916085456
                0.085658457498       0.085658474175
                0.598825922528       0.598826039650
                0.249954390287       0.249954424029
               -0.207486155292      -0.207486168804
               -0.372294408833      -0.372294464567
                0.276540232908       0.276540224306
                0.945259870545       0.945259897871
Lambda-->       0.002255656004       0.002255656007     ... done

.    Trial2    0.017874    -7146.40050947164582

Performing  Pulay mixing of Hamiltonian with coefficients:
                        Spin 1               Spin 2
               -0.048542331625      -0.048542341204
               -0.527915978016      -0.527916085456
                0.085658457498       0.085658474175
                0.598825922528       0.598826039650
                0.249954390287       0.249954424029
               -0.207486155292      -0.207486168804
               -0.372294408832      -0.372294464567
                0.276540232908       0.276540224306
                0.945259870545       0.945259897871
Lambda-->       0.002255656004       0.002255656007     ... done

.    Trial3    0.006827    -7146.40048485826992

Performing  Pulay mixing of Hamiltonian with coefficients:
                        Spin 1               Spin 2
               -0.048542331625      -0.048542341204
               -0.527915978017      -0.527916085456
                0.085658457498       0.085658474175
                0.598825922528       0.598826039651
                0.249954390287       0.249954424029
               -0.207486155292      -0.207486168804
               -0.372294408833      -0.372294464567
                0.276540232908       0.276540224306
                0.945259870545       0.945259897871
Lambda-->       0.002255656004       0.002255656007     ... done

.     Cubic    0.035577    -7146.40052249218843    -7146.40060821253155

Performing  Pulay mixing of Hamiltonian with coefficients:
                        Spin 1               Spin 2
               -0.048542331625      -0.048542341204
               -0.527915978017      -0.527916085456
                0.085658457498       0.085658474175
                0.598825922528       0.598826039650
                0.249954390287       0.249954424029
               -0.207486155292      -0.207486168804
               -0.372294408833      -0.372294464567
                0.276540232908       0.276540224306
                0.945259870545       0.945259897871
Lambda-->       0.002255656004       0.002255656007     ... done

.   Quartic    0.028197    -7146.40052101672882    -7146.40053379387882

Performing  Pulay mixing of Hamiltonian with coefficients:
                        Spin 1               Spin 2
               -0.048542331625      -0.048542341204
               -0.527915978016      -0.527916085456
                0.085658457498       0.085658474175
                0.598825922528       0.598826039651
                0.249954390287       0.249954424029
               -0.207486155292      -0.207486168804
               -0.372294408832      -0.372294464567
                0.276540232908       0.276540224306
                0.945259870545       0.945259897871
Lambda-->       0.002255656004       0.002255656007     ... done

.    Trial6    0.000068    -7146.40046354351671

Performing  Pulay mixing of Hamiltonian with coefficients:
                        Spin 1               Spin 2
               -0.048542331625      -0.048542341204
               -0.527915978017      -0.527916085456
                0.085658457498       0.085658474175
                0.598825922529       0.598826039651
                0.249954390287       0.249954424029
               -0.207486155292      -0.207486168804
               -0.372294408833      -0.372294464567
                0.276540232908       0.276540224306
                0.945259870545       0.945259897871
Lambda-->       0.002255656004       0.002255656007     ... done

.  NoMinFnd    0.035577    -7146.40052249216569

--------------------------------------------------------------------------------
  Iter                              Commutator    Free_energy(A=E-TS)     DeltaA
#   10                          0.000032064406   -7146.40052249216569   2.65E-05

Step                       =       0.035576694794
Energy (E)                 =   -7146.277440945673
Entropy (-TS)              =      -0.123081546486
Free energy (A=E-TS)       =   -7146.400522492166
Est. 0K Energy 0.5*(E+A)   =   -7146.338981718920
Residual Non-orthogonality =       0.000000000000
Residual N_electrons       =       0.000000000008

Spin          Integrated_Ne            Fermi_level     Delta_Fermi_level
   1       497.000000011553        -0.048281167542             -1.51E-04
   2       496.999999988290        -0.048281167542             -1.51E-04

                           Spin 1           |                 Spin 2           |
     Orb |    H-eigenvalues     Occupancies |    H-eigenvalues     Occupancies |
       1 |    -3.1494836479    1.0000000000 |    -3.1494836480    1.0000000000 | 
                          ------                             ------
     496 |    -0.0515871566    0.7108700653 |    -0.0515871562    0.7108700433 | 
     497 |    -0.0513943591    0.6999689792 |    -0.0513943596    0.6999690086 | 
                 - Gap at zero temperature - |     - Gap at zero temperature -
     498 |    -0.0505729890    0.6510464000 |    -0.0505729895    0.6510464318 | 
     499 |    -0.0494435129    0.5784205909 |    -0.0494435134    0.5784206251 | 
     500 |    -0.0494326862    0.5777020126 |    -0.0494326867    0.5777020467 | 
                  Finite temp. Fermi level   |      Finite temp. Fermi level  
     501 |    -0.0466432018    0.3903795300 |    -0.0466432014    0.3903795045 | 
     502 |    -0.0442408954    0.2498478597 |    -0.0442408950    0.2498478397 | 
     503 |    -0.0442319695    0.2493929065 |    -0.0442319691    0.2493928865 | 
     504 |    -0.0426524103    0.1777485206 |    -0.0426524099    0.1777485050 | 
     505 |    -0.0426477609    0.1775636846 |    -0.0426477611    0.1775636920 | 
                          ------                             ------
     719 |     0.9524468829    0.0000000000 |     0.9524468832    0.0000000000 | 

                            |  Abs_value |  Threshold | Converged
     Delta_Free_energy/atom |   4.74E-07 |   1.00E-06 |       Yes
     Delta_Energy/atom      |   1.37E-06 |   1.00E-04 |       Yes
     Delta_Entropy/atom     |   8.98E-07 |   1.00E-04 |       Yes
     Commutator             |   3.21E-05 |   1.00E-05 |        No
     Delta_Fermi_level      |   1.51E-04 |   1.00E-03 |       Yes
Finished EDFT density kernel iterations (  10)


Writing density kernel to file "Pd_55.dkn" ... done

Writing Hamiltonian to file "Pd_55.ham" ... done


>>> Density kernel optimised for the current NGWF basis:
     ~~~~~~~~~~~~~~~~~~~~~~~~~~~~~~~~~~~~~~~~~~~~~~~~~~~~~~~~~~~
     Total free energy           =  -7.14640052249217E+03  Eh
     [H,K] commutator            =   3.2064E-05
     ~~~~~~~~~~~~~~~~~~~~~~~~~~~~~~~~~~~~~~~~~~~~~~~~~~~~~~~~~~~


################################################################################
########################### NGWF CG iteration  002 #############################
################################################################################
****** Reciprocal space K.E. preconditioning with k_zero =  3.0000 a0^-1 *******

>>> Checking for convergence of NGWFs:   NOT CONVERGED
  ========================================================================
         NGWF RMS gradient =  1.1290E-04 >  2.0000E-06  | above tolerance
  ========================================================================

>>> Improving NGWFs using line search:
============ Calculation of NGWF S^-1 using Hotelling algorithm ================ 
         Iteration  |  Frobenius norm and Maximum abs value    (of I-S*S_n^-1)   
               1       0.25717465E+00     0.99017613E-02
               2       0.11306589E-02     0.25681181E-04
               3       0.85501692E-07     0.21914133E-08
               4       0.37647294E-12     0.35527137E-13
================================================================================
    Initial Ne1:     496.99628972
    Initial Ne2:     496.99628970
      Final Ne1:     497.00000001
      Final Ne2:     496.99999999
============ Calculation of NGWF S^-1 using Hotelling algorithm ================ 
         Iteration  |  Frobenius norm and Maximum abs value    (of I-S*S_n^-1)   
               1       0.45793178E+00     0.17569308E-01
               2       0.32053430E-02     0.74868497E-04
               3       0.65803997E-06     0.15765618E-07
               4       0.37023702E-12     0.24868996E-13
================================================================================
------------------------------- NGWF line search -------------------------------
RMS gradient                =       0.00011289930652
Trial step length           =               0.389991
Gradient along search dir.  =         -0.28305648579
Functional at step 0        =   -7146.40052249216660
Functional at step 1        =   -7146.49100084991278
Functional predicted        =   -7146.55352591189057
Selected quadratic step     =               1.081080
Conjugate gradients coeff.  =               0.237147
--------------------------- NGWF line search finished --------------------------
                                               
Writing NGWFs to file "Pd_55.tightbox_ngwfs"....  done

>>> Optimising kernel for current NGWFs:

--------------------------- Ensemble-DFT optimisation --------------------------
Running ScaLAPACK on   30 processor(s).

--------------------------------------------------------------------------------
  Iter                              Commutator    Free_energy(A=E-TS)     DeltaA
#    0                          0.000133946502   -7146.55366705626693  -1.53E-01

Step                       =       0.381966011250
Energy (E)                 =   -7146.430585509774
Entropy (-TS)              =      -0.123081546486
Free energy (A=E-TS)       =   -7146.553667056267
Est. 0K Energy 0.5*(E+A)   =   -7146.492126283020
Residual Non-orthogonality =       0.000000000000
Residual N_electrons       =       0.000000000008

Spin          Integrated_Ne            Fermi_level     Delta_Fermi_level
   1       497.000000011553        -0.048281167542              9.00E+99
   2       496.999999988290        -0.048281167542              9.00E+99

                           Spin 1           |                 Spin 2           |
     Orb |    H-eigenvalues     Occupancies |    H-eigenvalues     Occupancies |
       1 |    -3.1494836479    1.0000000000 |    -3.1494836480    1.0000000000 | 
                          ------                             ------
     496 |    -0.0515871566    0.7108700653 |    -0.0515871562    0.7108700433 | 
     497 |    -0.0513943591    0.6999689792 |    -0.0513943596    0.6999690086 | 
                 - Gap at zero temperature - |     - Gap at zero temperature -
     498 |    -0.0505729890    0.6510464000 |    -0.0505729895    0.6510464318 | 
     499 |    -0.0494435129    0.5784205909 |    -0.0494435134    0.5784206251 | 
     500 |    -0.0494326862    0.5777020126 |    -0.0494326867    0.5777020467 | 
                  Finite temp. Fermi level   |      Finite temp. Fermi level  
     501 |    -0.0466432018    0.3903795300 |    -0.0466432014    0.3903795045 | 
     502 |    -0.0442408954    0.2498478597 |    -0.0442408950    0.2498478397 | 
     503 |    -0.0442319695    0.2493929065 |    -0.0442319691    0.2493928865 | 
     504 |    -0.0426524103    0.1777485206 |    -0.0426524099    0.1777485050 | 
     505 |    -0.0426477609    0.1775636846 |    -0.0426477611    0.1775636920 | 
                          ------                             ------
     719 |     0.9524468829    0.0000000000 |     0.9524468832    0.0000000000 | 

                            |  Abs_value |  Threshold | Converged
     Delta_Free_energy/atom |   2.73E-03 |   1.00E-06 |        No
     Delta_Energy/atom      |   2.73E-03 |   1.00E-04 |        No
     Delta_Entropy/atom     |     n.a.   |   1.00E-03 |      n.a.
     Commutator             |   1.34E-04 |   1.00E-05 |        No
     Delta_Fermi_level      |     n.a.   |   1.00E-03 |      n.a.

  Line search of the free energy minimum:
  Step_type        Step             Free_energy   Predicted_free_energy
.   Initial    0.000000    -7146.55366705626693

Performing  Pulay mixing of Hamiltonian with coefficients:
                        Spin 1               Spin 2
                1.000000000000       1.000000000000
Lambda-->       0.136914206863       0.136914206749     ... done

.    Trial1    0.381966    -7146.47944207982619

Performing  Pulay mixing of Hamiltonian with coefficients:
                        Spin 1               Spin 2
                1.000000000000       1.000000000000
Lambda-->       0.136914206863       0.136914206749     ... done

.    Trial2    0.145898    -7146.54239546094050

Performing  Pulay mixing of Hamiltonian with coefficients:
                        Spin 1               Spin 2
                1.000000000000       1.000000000000
Lambda-->       0.136914206863       0.136914206749     ... done

.    Trial3    0.055728    -7146.54796936329512

Performing  Pulay mixing of Hamiltonian with coefficients:
                        Spin 1               Spin 2
                1.000000000000       1.000000000000
Lambda-->       0.136914206863       0.136914206749     ... done

.    Trial4    0.021286    -7146.54753408065972

Performing  Pulay mixing of Hamiltonian with coefficients:
                        Spin 1               Spin 2
                1.000000000000       1.000000000000
Lambda-->       0.136914206863       0.136914206749     ... done

.   Quartic    0.097992    -7146.54657956586925    -7146.55131378394071

Performing  Pulay mixing of Hamiltonian with coefficients:
                        Spin 1               Spin 2
                1.000000000000       1.000000000000
Lambda-->       0.136914206863       0.136914206749     ... done

.    Trial6    0.000213    -7146.54658308244689

Performing  Pulay mixing of Hamiltonian with coefficients:
                        Spin 1               Spin 2
                1.000000000000       1.000000000000
Lambda-->       0.136914206863       0.136914206749     ... done

.  NoMinFnd    0.055728    -7146.54796936329512

--------------------------------------------------------------------------------
  Iter                              Commutator    Free_energy(A=E-TS)     DeltaA
#    1                          0.000104873103   -7146.54796936329512   5.70E-03

Step                       =       0.055728090001
Energy (E)                 =   -7146.424714582287
Entropy (-TS)              =      -0.123254780971
Free energy (A=E-TS)       =   -7146.547969363295
Est. 0K Energy 0.5*(E+A)   =   -7146.486341972792
Residual Non-orthogonality =       0.000000000000
Residual N_electrons       =       0.000000000037

Spin          Integrated_Ne            Fermi_level     Delta_Fermi_level
   1       496.999999991395        -0.047608568433              6.73E-04
   2       497.000000007827        -0.047608568433              6.73E-04

                           Spin 1           |                 Spin 2           |
     Orb |    H-eigenvalues     Occupancies |    H-eigenvalues     Occupancies |
       1 |    -3.1482550046    1.0000000000 |    -3.1482550043    1.0000000000 | 
                          ------                             ------
     496 |    -0.0509334200    0.7119238844 |    -0.0509334197    0.7119238674 | 
     497 |    -0.0507656416    0.7024707142 |    -0.0507656422    0.7024707484 | 
                 - Gap at zero temperature - |     - Gap at zero temperature -
     498 |    -0.0498679959    0.6490411235 |    -0.0498679965    0.6490411608 | 
     499 |    -0.0487749019    0.5786852025 |    -0.0487749025    0.5786852424 | 
     500 |    -0.0487641105    0.5779690865 |    -0.0487641102    0.5779690662 | 
                  Finite temp. Fermi level   |      Finite temp. Fermi level  
     501 |    -0.0458466598    0.3823834179 |    -0.0458466595    0.3823833982 | 
     502 |    -0.0435951348    0.2512191530 |    -0.0435951345    0.2512191373 | 
     503 |    -0.0435873742    0.2508221161 |    -0.0435873739    0.2508221005 | 
     504 |    -0.0419629644    0.1770794967 |    -0.0419629641    0.1770794846 | 
     505 |    -0.0419547749    0.1767549892 |    -0.0419547752    0.1767550029 | 
                          ------                             ------
     719 |     0.9483987083    0.0000000000 |     0.9483987087    0.0000000000 | 

                            |  Abs_value |  Threshold | Converged
     Delta_Free_energy/atom |   1.02E-04 |   1.00E-06 |        No
     Delta_Energy/atom      |   1.05E-04 |   1.00E-04 |        No
     Delta_Entropy/atom     |   3.09E-06 |   1.00E-04 |       Yes
     Commutator             |   1.05E-04 |   1.00E-05 |        No
     Delta_Fermi_level      |   6.73E-04 |   1.00E-03 |       Yes

  Line search of the free energy minimum:
  Step_type        Step             Free_energy   Predicted_free_energy
.   Initial    0.000000    -7146.54796936329512

Performing  Pulay mixing of Hamiltonian with coefficients:
                        Spin 1               Spin 2
                1.000000000000       1.000000000000
Lambda-->       0.071561424374       0.071561424365     ... done

.    Trial1    0.055728    -7146.54836363018330

Performing  Pulay mixing of Hamiltonian with coefficients:
                        Spin 1               Spin 2
                1.000000000000       1.000000000000
Lambda-->       0.071561424374       0.071561424365     ... done

.    Trial2    0.416408    -7146.47005939272003

Performing  Pulay mixing of Hamiltonian with coefficients:
                        Spin 1               Spin 2
                1.000000000000       1.000000000000
Lambda-->       0.071561424374       0.071561424365     ... done

. Quadratic    0.034435    -7146.54860781166099    -7146.54860772433130

--------------------------------------------------------------------------------
  Iter                              Commutator    Free_energy(A=E-TS)     DeltaA
#    2                          0.000092282958   -7146.54860781166099  -6.38E-04

Step                       =       0.034434791091
Energy (E)                 =   -7146.425221010499
Entropy (-TS)              =      -0.123386801164
Free energy (A=E-TS)       =   -7146.548607811661
Est. 0K Energy 0.5*(E+A)   =   -7146.486914411080
Residual Non-orthogonality =       0.000000000000
Residual N_electrons       =      -0.000000000002

Spin          Integrated_Ne            Fermi_level     Delta_Fermi_level
   1       496.999999961714        -0.047409398956              1.99E-04
   2       497.000000038331        -0.047409398956              1.99E-04

                           Spin 1           |                 Spin 2           |
     Orb |    H-eigenvalues     Occupancies |    H-eigenvalues     Occupancies |
       1 |    -3.1482748857    1.0000000000 |    -3.1482748860    1.0000000000 | 
                          ------                             ------
     496 |    -0.0507147016    0.7108316737 |    -0.0507147013    0.7108316563 | 
     497 |    -0.0505856345    0.7035593967 |    -0.0505856351    0.7035594304 | 
                 - Gap at zero temperature - |     - Gap at zero temperature -
     498 |    -0.0496622237    0.6486317495 |    -0.0496622243    0.6486317862 | 
     499 |    -0.0485502846    0.5769959703 |    -0.0485502852    0.5769960096 | 
     500 |    -0.0485453530    0.5766683957 |    -0.0485453536    0.5766684350 | 
                  Finite temp. Fermi level   |      Finite temp. Fermi level  
     501 |    -0.0456810980    0.3845455138 |    -0.0456810977    0.3845454937 | 
     502 |    -0.0433981348    0.2513302161 |    -0.0433981344    0.2513302001 | 
     503 |    -0.0433918592    0.2510090275 |    -0.0433918589    0.2510090115 | 
     504 |    -0.0417962216    0.1783689928 |    -0.0417962213    0.1783689803 | 
     505 |    -0.0417900184    0.1781217466 |    -0.0417900187    0.1781217592 | 
                          ------                             ------
     719 |     0.9471508916    0.0000000000 |     0.9471508920    0.0000000000 | 

                            |  Abs_value |  Threshold | Converged
     Delta_Free_energy/atom |   1.14E-05 |   1.00E-06 |        No
     Delta_Energy/atom      |   9.04E-06 |   1.00E-04 |       Yes
     Delta_Entropy/atom     |   2.36E-06 |   1.00E-04 |       Yes
     Commutator             |   9.23E-05 |   1.00E-05 |        No
     Delta_Fermi_level      |   1.99E-04 |   1.00E-03 |       Yes

  Line search of the free energy minimum:
  Step_type        Step             Free_energy   Predicted_free_energy
.   Initial    0.000000    -7146.54860781166099

Performing  Pulay mixing of Hamiltonian with coefficients:
                        Spin 1               Spin 2
                0.351578808978       0.351578802325
                0.648421191022       0.648421197675
Lambda-->       0.063415294972       0.063415294809     ... done

.    Trial1    0.034435    -7146.54894639669510

Performing  Pulay mixing of Hamiltonian with coefficients:
                        Spin 1               Spin 2
                0.351578808978       0.351578802325
                0.648421191022       0.648421197675
Lambda-->       0.063415294972       0.063415294809     ... done

.    Trial2    0.403248    -7146.53586747884765

Performing  Pulay mixing of Hamiltonian with coefficients:
                        Spin 1               Spin 2
                0.351578808978       0.351578802325
                0.648421191022       0.648421197675
Lambda-->       0.063415294972       0.063415294809     ... done

. Quadratic    0.060986    -7146.54907919467496    -7146.54902558275080

--------------------------------------------------------------------------------
  Iter                              Commutator    Free_energy(A=E-TS)     DeltaA
#    3                          0.000085289855   -7146.54907919467496  -4.71E-04

Step                       =       0.060986109800
Energy (E)                 =   -7146.425552924136
Entropy (-TS)              =      -0.123526270514
Free energy (A=E-TS)       =   -7146.549079194675
Est. 0K Energy 0.5*(E+A)   =   -7146.487316059405
Residual Non-orthogonality =       0.000000000000
Residual N_electrons       =       0.000000000023

Spin          Integrated_Ne            Fermi_level     Delta_Fermi_level
   1       497.000000015102        -0.047096465670              3.13E-04
   2       496.999999984403        -0.047096465670              3.13E-04

                           Spin 1           |                 Spin 2           |
     Orb |    H-eigenvalues     Occupancies |    H-eigenvalues     Occupancies |
       1 |    -3.1481711020    1.0000000000 |    -3.1481711013    1.0000000000 | 
                          ------                             ------
     496 |    -0.0503861554    0.7099576099 |    -0.0503861551    0.7099575923 | 
     497 |    -0.0502965671    0.7049120771 |    -0.0502965677    0.7049121104 | 
                 - Gap at zero temperature - |     - Gap at zero temperature -
     498 |    -0.0493365363    0.6478403574 |    -0.0493365369    0.6478403940 | 
     499 |    -0.0482205189    0.5758776388 |    -0.0482205195    0.5758776779 | 
     500 |    -0.0482057080    0.5748929711 |    -0.0482057086    0.5748930102 | 
                  Finite temp. Fermi level   |      Finite temp. Fermi level  
     501 |    -0.0453687658    0.3845842226 |    -0.0453687654    0.3845842023 | 
     502 |    -0.0430975106    0.2519609982 |    -0.0430975103    0.2519609820 | 
     503 |    -0.0430880447    0.2514758213 |    -0.0430880443    0.2514758052 | 
     504 |    -0.0415088937    0.1793924152 |    -0.0415088934    0.1793924026 | 
     505 |    -0.0414984815    0.1789756954 |    -0.0414984812    0.1789756837 | 
                          ------                             ------
     719 |     0.9456282099    0.0000000000 |     0.9456282103    0.0000000000 | 

                            |  Abs_value |  Threshold | Converged
     Delta_Free_energy/atom |   8.42E-06 |   1.00E-06 |        No
     Delta_Energy/atom      |   5.93E-06 |   1.00E-04 |       Yes
     Delta_Entropy/atom     |   2.49E-06 |   1.00E-04 |       Yes
     Commutator             |   8.53E-05 |   1.00E-05 |        No
     Delta_Fermi_level      |   3.13E-04 |   1.00E-03 |       Yes

  Line search of the free energy minimum:
  Step_type        Step             Free_energy   Predicted_free_energy
.   Initial    0.000000    -7146.54907919467496

Performing  Pulay mixing of Hamiltonian with coefficients:
                        Spin 1               Spin 2
               -0.503805754101      -0.503805752233
                0.438421662633       0.438421669382
                1.065384091469       1.065384082851
Lambda-->       0.053795021143       0.053795021109     ... done

.    Trial1    0.060986    -7146.54961440676379

Performing  Pulay mixing of Hamiltonian with coefficients:
                        Spin 1               Spin 2
               -0.503805754101      -0.503805752233
                0.438421662633       0.438421669382
                1.065384091469       1.065384082851
Lambda-->       0.053795021143       0.053795021109     ... done

.    Trial2    0.419657    -7146.52093561188394

Performing  Pulay mixing of Hamiltonian with coefficients:
                        Spin 1               Spin 2
               -0.503805754101      -0.503805752233
                0.438421662633       0.438421669382
                1.065384091469       1.065384082851
Lambda-->       0.053795021143       0.053795021109     ... done

. Quadratic    0.051245    -7146.54966385688567    -7146.54963446877082

--------------------------------------------------------------------------------
  Iter                              Commutator    Free_energy(A=E-TS)     DeltaA
#    4                          0.000072699040   -7146.54966385688567  -5.85E-04

Step                       =       0.051245442038
Energy (E)                 =   -7146.425990431228
Entropy (-TS)              =      -0.123673425617
Free energy (A=E-TS)       =   -7146.549663856886
Est. 0K Energy 0.5*(E+A)   =   -7146.487827144057
Residual Non-orthogonality =       0.000000000000
Residual N_electrons       =       0.000000000041

Spin          Integrated_Ne            Fermi_level     Delta_Fermi_level
   1       497.000000027315        -0.046660081947              4.36E-04
   2       496.999999971807        -0.046660081947              4.36E-04

                           Spin 1           |                 Spin 2           |
     Orb |    H-eigenvalues     Occupancies |    H-eigenvalues     Occupancies |
       1 |    -3.1478840166    1.0000000000 |    -3.1478840165    1.0000000000 | 
                          ------                             ------
     496 |    -0.0499369970    0.7092412764 |    -0.0499369967    0.7092412554 | 
     497 |    -0.0498834719    0.7062285674 |    -0.0498834724    0.7062285972 | 
                 - Gap at zero temperature - |     - Gap at zero temperature -
     498 |    -0.0488799001    0.6465820319 |    -0.0488799006    0.6465820647 | 
     499 |    -0.0477597075    0.5742533048 |    -0.0477597081    0.5742533400 | 
     500 |    -0.0477561818    0.5740187215 |    -0.0477561823    0.5740187567 | 
                  Finite temp. Fermi level   |      Finite temp. Fermi level  
     501 |    -0.0448969195    0.3823028421 |    -0.0448969191    0.3823028181 | 
     502 |    -0.0426811366    0.2529886301 |    -0.0426811362    0.2529886109 | 
     503 |    -0.0426751163    0.2526791574 |    -0.0426751159    0.2526791382 | 
     504 |    -0.0410781186    0.1796171983 |    -0.0410781183    0.1796171834 | 
     505 |    -0.0410716415    0.1793576258 |    -0.0410716417    0.1793576364 | 
                          ------                             ------
     719 |     0.9436485465    0.0000000000 |     0.9436485469    0.0000000000 | 

                            |  Abs_value |  Threshold | Converged
     Delta_Free_energy/atom |   1.04E-05 |   1.00E-06 |        No
     Delta_Energy/atom      |   7.81E-06 |   1.00E-04 |       Yes
     Delta_Entropy/atom     |   2.63E-06 |   1.00E-04 |       Yes
     Commutator             |   7.27E-05 |   1.00E-05 |        No
     Delta_Fermi_level      |   4.36E-04 |   1.00E-03 |       Yes

  Line search of the free energy minimum:
  Step_type        Step             Free_energy   Predicted_free_energy
.   Initial    0.000000    -7146.54966385688567

Performing  Pulay mixing of Hamiltonian with coefficients:
                        Spin 1               Spin 2
               -0.976767236066      -0.976767239294
               -1.248991622182      -1.248991653757
                1.175360075493       1.175360077562
                2.050398782755       2.050398815490
Lambda-->       0.023095544327       0.023095544253     ... done

.    Trial1    0.051245    -7146.55068032206145

Performing  Pulay mixing of Hamiltonian with coefficients:
                        Spin 1               Spin 2
               -0.976767236066      -0.976767239294
               -1.248991622182      -1.248991653757
                1.175360075493       1.175360077562
                2.050398782755       2.050398815490
Lambda-->       0.023095544327       0.023095544253     ... done

.    Trial2    0.413637    -7146.54228363669881

Performing  Pulay mixing of Hamiltonian with coefficients:
                        Spin 1               Spin 2
               -0.976767236066      -0.976767239294
               -1.248991622182      -1.248991653757
                1.175360075493       1.175360077562
                2.050398782755       2.050398815490
Lambda-->       0.023095544327       0.023095544253     ... done

. Quadratic    0.121013    -7146.55034582133158    -7146.55118639148623

Performing  Pulay mixing of Hamiltonian with coefficients:
                        Spin 1               Spin 2
               -0.976767236066      -0.976767239294
               -1.248991622182      -1.248991653757
                1.175360075493       1.175360077562
                2.050398782755       2.050398815490
Lambda-->       0.023095544327       0.023095544253     ... done

.     Cubic    0.071784    -7146.55064400011179    -7146.55076294290848

Performing  Pulay mixing of Hamiltonian with coefficients:
                        Spin 1               Spin 2
               -0.976767236066      -0.976767239294
               -1.248991622182      -1.248991653757
                1.175360075493       1.175360077562
                2.050398782755       2.050398815490
Lambda-->       0.023095544327       0.023095544253     ... done

.   Quartic    0.296089    -7146.54683412859049    -7146.55225221076307

Performing  Pulay mixing of Hamiltonian with coefficients:
                        Spin 1               Spin 2
               -0.976767236066      -0.976767239294
               -1.248991622182      -1.248991653757
                1.175360075493       1.175360077562
                2.050398782755       2.050398815490
Lambda-->       0.023095544327       0.023095544253     ... done

.  NoMinFnd    0.051245    -7146.55068032203144

--------------------------------------------------------------------------------
  Iter                              Commutator    Free_energy(A=E-TS)     DeltaA
#    5                          0.000046774307   -7146.55068032203144  -1.02E-03

Step                       =       0.051245442038
Energy (E)                 =   -7146.426430449991
Entropy (-TS)              =      -0.124249872061
Free energy (A=E-TS)       =   -7146.550680322031
Est. 0K Energy 0.5*(E+A)   =   -7146.488555386011
Residual Non-orthogonality =       0.000000000000
Residual N_electrons       =      -0.000000000020

Spin          Integrated_Ne            Fermi_level     Delta_Fermi_level
   1       497.000000056562        -0.045320174186              1.34E-03
   2       496.999999943870        -0.045320174186              1.34E-03

                           Spin 1           |                 Spin 2           |
     Orb |    H-eigenvalues     Occupancies |    H-eigenvalues     Occupancies |
       1 |    -3.1474066517    1.0000000000 |    -3.1474066511    1.0000000000 | 
                          ------                             ------
     496 |    -0.0485357782    0.7057888142 |    -0.0485357783    0.7057888221 | 
     497 |    -0.0485273392    0.7053117445 |    -0.0485273390    0.7053117297 | 
                 - Gap at zero temperature - |     - Gap at zero temperature -
     498 |    -0.0474837446    0.6430766252 |    -0.0474837450    0.6430766477 | 
     499 |    -0.0463437364    0.5691852956 |    -0.0463437373    0.5691853546 | 
     500 |    -0.0463352347    0.5686179156 |    -0.0463352343    0.5686178878 | 
                  Finite temp. Fermi level   |      Finite temp. Fermi level  
     501 |    -0.0435322124    0.3807105220 |    -0.0435322124    0.3807105212 | 
     502 |    -0.0414089472    0.2564869424 |    -0.0414089467    0.2564869174 | 
     503 |    -0.0414040316    0.2562319394 |    -0.0414040318    0.2562319488 | 
     504 |    -0.0397907018    0.1817316032 |    -0.0397907016    0.1817315924 | 
     505 |    -0.0397896659    0.1816896859 |    -0.0397896659    0.1816896890 | 
                          ------                             ------
     719 |     0.9358619553    0.0000000000 |     0.9358619556    0.0000000000 | 

                            |  Abs_value |  Threshold | Converged
     Delta_Free_energy/atom |   1.82E-05 |   1.00E-06 |        No
     Delta_Energy/atom      |   7.86E-06 |   1.00E-04 |       Yes
     Delta_Entropy/atom     |   1.03E-05 |   1.00E-04 |       Yes
     Commutator             |   4.68E-05 |   1.00E-05 |        No
     Delta_Fermi_level      |   1.34E-03 |   1.00E-03 |        No

  Line search of the free energy minimum:
  Step_type        Step             Free_energy   Predicted_free_energy
.   Initial    0.000000    -7146.55068032203144

Performing  Pulay mixing of Hamiltonian with coefficients:
                        Spin 1               Spin 2
                0.601121491437       0.601121549739
                4.609191216445       4.609191470616
               -1.382720580680      -1.382720667297
               -6.354584558322      -6.354584897805
                3.526992431121       3.526992544746
Lambda-->       0.018176307891       0.018176307553     ... done

.    Trial1    0.051245    -7146.55062208208528

Performing  Pulay mixing of Hamiltonian with coefficients:
                        Spin 1               Spin 2
                0.601121491437       0.601121549739
                4.609191216444       4.609191470617
               -1.382720580680      -1.382720667297
               -6.354584558322      -6.354584897806
                3.526992431121       3.526992544746
Lambda-->       0.018176307891       0.018176307553     ... done

.    Trial2    0.019574    -7146.55081979295937

Performing  Pulay mixing of Hamiltonian with coefficients:
                        Spin 1               Spin 2
                0.601121491437       0.601121549739
                4.609191216444       4.609191470616
               -1.382720580680      -1.382720667297
               -6.354584558322      -6.354584897805
                3.526992431121       3.526992544746
Lambda-->       0.018176307891       0.018176307553     ... done

. Quadratic    0.023444    -7146.55082442164985    -7146.55082370053424

--------------------------------------------------------------------------------
  Iter                              Commutator    Free_energy(A=E-TS)     DeltaA
#    6                          0.000037568879   -7146.55082442164985  -1.44E-04

Step                       =       0.023444365958
Energy (E)                 =   -7146.426538560656
Entropy (-TS)              =      -0.124285860997
Free energy (A=E-TS)       =   -7146.550824421650
Est. 0K Energy 0.5*(E+A)   =   -7146.488681491153
Residual Non-orthogonality =       0.000000000000
Residual N_electrons       =      -0.000000000004

Spin          Integrated_Ne            Fermi_level     Delta_Fermi_level
   1       496.999999964300        -0.045354940502             -3.48E-05
   2       497.000000035779        -0.045354940502             -3.48E-05

                           Spin 1           |                 Spin 2           |
     Orb |    H-eigenvalues     Occupancies |    H-eigenvalues     Occupancies |
       1 |    -3.1478790442    1.0000000000 |    -3.1478790439    1.0000000000 | 
                          ------                             ------
     496 |    -0.0485447884    0.7043313623 |    -0.0485447885    0.7043313720 | 
     497 |    -0.0485349900    0.7037758063 |    -0.0485349902    0.7037758161 | 
                 - Gap at zero temperature - |     - Gap at zero temperature -
     498 |    -0.0475171747    0.6429931616 |    -0.0475171749    0.6429931756 | 
     499 |    -0.0463769124    0.5690791734 |    -0.0463769126    0.5690791922 | 
     500 |    -0.0463670233    0.5684191513 |    -0.0463670236    0.5684191702 | 
                  Finite temp. Fermi level   |      Finite temp. Fermi level  
     501 |    -0.0435855633    0.3819035621 |    -0.0435855637    0.3819035892 | 
     502 |    -0.0414497530    0.2568004721 |    -0.0414497526    0.2568004531 | 
     503 |    -0.0414450633    0.2565569929 |    -0.0414450639    0.2565570204 | 
     504 |    -0.0398307418    0.1819451003 |    -0.0398307415    0.1819450887 | 
     505 |    -0.0398293683    0.1818894778 |    -0.0398293681    0.1818894700 | 
                          ------                             ------
     719 |     0.9320157761    0.0000000000 |     0.9320157753    0.0000000000 | 

                            |  Abs_value |  Threshold | Converged
     Delta_Free_energy/atom |   2.57E-06 |   1.00E-06 |        No
     Delta_Energy/atom      |   1.93E-06 |   1.00E-04 |       Yes
     Delta_Entropy/atom     |   6.43E-07 |   1.00E-04 |       Yes
     Commutator             |   3.76E-05 |   1.00E-05 |        No
     Delta_Fermi_level      |   3.48E-05 |   1.00E-03 |       Yes

  Line search of the free energy minimum:
  Step_type        Step             Free_energy   Predicted_free_energy
.   Initial    0.000000    -7146.55082442164985

Performing  Pulay mixing of Hamiltonian with coefficients:
                        Spin 1               Spin 2
                1.458809839479       1.458809804578
                4.081807113228       4.081807214207
               -2.138415971929      -2.138415927905
               -6.049029621784      -6.049029700168
                1.095167059507       1.095167150644
                2.551661581499       2.551661458644
Lambda-->       0.008262898472       0.008262898472     ... done

.    Trial1    0.023444    -7146.55090388916324

Performing  Pulay mixing of Hamiltonian with coefficients:
                        Spin 1               Spin 2
                1.458809839479       1.458809804578
                4.081807113228       4.081807214208
               -2.138415971929      -2.138415927906
               -6.049029621783      -6.049029700168
                1.095167059507       1.095167150645
                2.551661581499       2.551661458644
Lambda-->       0.008262898472       0.008262898472     ... done

.    Trial2    0.396455    -7146.53253643495918

Performing  Pulay mixing of Hamiltonian with coefficients:
                        Spin 1               Spin 2
                1.458809839479       1.458809804578
                4.081807113228       4.081807214207
               -2.138415971929      -2.138415927905
               -6.049029621783      -6.049029700168
                1.095167059507       1.095167150644
                2.551661581499       2.551661458644
Lambda-->       0.008262898472       0.008262898472     ... done

. Quadratic    0.024489    -7146.55090930002098    -7146.55090403398208

--------------------------------------------------------------------------------
  Iter                              Commutator    Free_energy(A=E-TS)     DeltaA
#    7                          0.000030335040   -7146.55090930002098  -8.49E-05

Step                       =       0.024488823855
Energy (E)                 =   -7146.426510453162
Entropy (-TS)              =      -0.124398846866
Free energy (A=E-TS)       =   -7146.550909300021
Est. 0K Energy 0.5*(E+A)   =   -7146.488709876592
Residual Non-orthogonality =       0.000000000000
Residual N_electrons       =      -0.000000000008

Spin          Integrated_Ne            Fermi_level     Delta_Fermi_level
   1       497.000000100006        -0.045381846060             -2.69E-05
   2       496.999999900166        -0.045381846060             -2.69E-05

                           Spin 1           |                 Spin 2           |
     Orb |    H-eigenvalues     Occupancies |    H-eigenvalues     Occupancies |
       1 |    -3.1487765471    1.0000000000 |    -3.1487765473    1.0000000000 | 
                          ------                             ------
     496 |    -0.0485282975    0.7018662624 |    -0.0485282972    0.7018662413 | 
     497 |    -0.0485190261    0.7013380744 |    -0.0485190266    0.7013381045 | 
                 - Gap at zero temperature - |     - Gap at zero temperature -
     498 |    -0.0475266700    0.6419048922 |    -0.0475266696    0.6419048690 | 
     499 |    -0.0463986253    0.5687326342 |    -0.0463986249    0.5687326095 | 
     500 |    -0.0463889662    0.5680878325 |    -0.0463889658    0.5680878078 | 
                  Finite temp. Fermi level   |      Finite temp. Fermi level  
     501 |    -0.0436477643    0.3841732882 |    -0.0436477640    0.3841732645 | 
     502 |    -0.0415049635    0.2582732253 |    -0.0415049631    0.2582732061 | 
     503 |    -0.0415003156    0.2580310115 |    -0.0415003161    0.2580310392 | 
     504 |    -0.0398526255    0.1817417923 |    -0.0398526260    0.1817418139 | 
     505 |    -0.0398500773    0.1816386960 |    -0.0398500767    0.1816386736 | 
                          ------                             ------
     719 |     0.9221825944    0.0000000000 |     0.9221825943    0.0000000000 | 

                            |  Abs_value |  Threshold | Converged
     Delta_Free_energy/atom |   1.52E-06 |   1.00E-06 |        No
     Delta_Energy/atom      |   5.02E-07 |   1.00E-04 |       Yes
     Delta_Entropy/atom     |   2.02E-06 |   1.00E-04 |       Yes
     Commutator             |   3.03E-05 |   1.00E-05 |        No
     Delta_Fermi_level      |   2.69E-05 |   1.00E-03 |       Yes

  Line search of the free energy minimum:
  Step_type        Step             Free_energy   Predicted_free_energy
.   Initial    0.000000    -7146.55090930002098

Performing  Pulay mixing of Hamiltonian with coefficients:
                        Spin 1               Spin 2
               -1.303344809057      -1.303344911783
               -3.932120409231      -3.932120914450
                1.956993849378       1.956994006750
                5.748589060100       5.748589727153
               -1.916823896939      -1.916824150751
               -1.605672886613      -1.605672910640
                2.052379092363       2.052379153721
Lambda-->       0.003327623880       0.003327623803     ... done

.    Trial1    0.024489    -7146.55096756913281

Performing  Pulay mixing of Hamiltonian with coefficients:
                        Spin 1               Spin 2
               -1.303344809057      -1.303344911783
               -3.932120409231      -3.932120914449
                1.956993849378       1.956994006749
                5.748589060100       5.748589727151
               -1.916823896939      -1.916824150750
               -1.605672886613      -1.605672910640
                2.052379092363       2.052379153721
Lambda-->       0.003327623880       0.003327623803     ... done

.    Trial2    0.397101    -7146.54645730172342

Performing  Pulay mixing of Hamiltonian with coefficients:
                        Spin 1               Spin 2
               -1.303344809057      -1.303344911783
               -3.932120409231      -3.932120914449
                1.956993849378       1.956994006749
                5.748589060099       5.748589727152
               -1.916823896939      -1.916824150750
               -1.605672886613      -1.605672910640
                2.052379092363       2.052379153721
Lambda-->       0.003327623880       0.003327623803     ... done

. Quadratic    0.044862    -7146.55100846177720    -7146.55098270881354

--------------------------------------------------------------------------------
  Iter                              Commutator    Free_energy(A=E-TS)     DeltaA
#    8                          0.000022465748   -7146.55100846177720  -9.92E-05

Step                       =       0.044862361312
Energy (E)                 =   -7146.426459693354
Entropy (-TS)              =      -0.124548768432
Free energy (A=E-TS)       =   -7146.551008461777
Est. 0K Energy 0.5*(E+A)   =   -7146.488734077566
Residual Non-orthogonality =       0.000000000000
Residual N_electrons       =      -0.000000000008

Spin          Integrated_Ne            Fermi_level     Delta_Fermi_level
   1       497.000000034063        -0.045394486553             -1.26E-05
   2       496.999999966110        -0.045394486553             -1.26E-05

                           Spin 1           |                 Spin 2           |
     Orb |    H-eigenvalues     Occupancies |    H-eigenvalues     Occupancies |
       1 |    -3.1489562544    1.0000000000 |    -3.1489562545    1.0000000000 | 
                          ------                             ------
     496 |    -0.0485473025    0.7022285277 |    -0.0485473024    0.7022285263 | 
     497 |    -0.0485374387    0.7016669684 |    -0.0485374386    0.7016669669 | 
                 - Gap at zero temperature - |     - Gap at zero temperature -
     498 |    -0.0475276878    0.6411775749 |    -0.0475276878    0.6411775734 | 
     499 |    -0.0464012435    0.5680635866 |    -0.0464012435    0.5680635849 | 
     500 |    -0.0463913492    0.5674028392 |    -0.0463913492    0.5674028375 | 
                  Finite temp. Fermi level   |      Finite temp. Fermi level  
     501 |    -0.0436410719    0.3829294252 |    -0.0436410719    0.3829294236 | 
     502 |    -0.0415308656    0.2589651438 |    -0.0415308656    0.2589651425 | 
     503 |    -0.0415261598    0.2587194818 |    -0.0415261598    0.2587194805 | 
     504 |    -0.0398860025    0.1825824412 |    -0.0398860025    0.1825824402 | 
     505 |    -0.0398829960    0.1824603720 |    -0.0398829960    0.1824603710 | 
                          ------                             ------
     719 |     0.9169131107    0.0000000000 |     0.9169131107    0.0000000000 | 

                            |  Abs_value |  Threshold | Converged
     Delta_Free_energy/atom |   1.77E-06 |   1.00E-06 |        No
     Delta_Energy/atom      |   9.06E-07 |   1.00E-04 |       Yes
     Delta_Entropy/atom     |   2.68E-06 |   1.00E-04 |       Yes
     Commutator             |   2.25E-05 |   1.00E-05 |        No
     Delta_Fermi_level      |   1.26E-05 |   1.00E-03 |       Yes

  Line search of the free energy minimum:
  Step_type        Step             Free_energy   Predicted_free_energy
.   Initial    0.000000    -7146.55100846177720

Performing  Pulay mixing of Hamiltonian with coefficients:
                        Spin 1               Spin 2
               -0.126450438572      -0.126450405293
                1.809042226582       1.809042356961
               -0.133461300844      -0.133461348764
               -2.237580600509      -2.237580780692
                1.850214663743       1.850214723188
               -1.397168095269      -1.397168066145
               -0.819793185539      -0.819793232288
                2.055196730408       2.055196753034
Lambda-->       0.000695758466       0.000695758438     ... done

.    Trial1    0.044862    -7146.55108152438697

Performing  Pulay mixing of Hamiltonian with coefficients:
                        Spin 1               Spin 2
               -0.126450438572      -0.126450405293
                1.809042226582       1.809042356960
               -0.133461300844      -0.133461348764
               -2.237580600509      -2.237580780691
                1.850214663743       1.850214723188
               -1.397168095270      -1.397168066146
               -0.819793185539      -0.819793232288
                2.055196730408       2.055196753034
Lambda-->       0.000695758466       0.000695758438     ... done

.    Trial2    0.409692    -7146.54760109529616

Performing  Pulay mixing of Hamiltonian with coefficients:
                        Spin 1               Spin 2
               -0.126450438572      -0.126450405293
                1.809042226582       1.809042356961
               -0.133461300844      -0.133461348764
               -2.237580600509      -2.237580780691
                1.850214663743       1.850214723188
               -1.397168095270      -1.397168066146
               -0.819793185539      -0.819793232288
                2.055196730408       2.055196753034
Lambda-->       0.000695758466       0.000695758438     ... done

. Quadratic    0.052302    -7146.55107517959368    -7146.55108303323232

Performing  Pulay mixing of Hamiltonian with coefficients:
                        Spin 1               Spin 2
               -0.126450438572      -0.126450405293
                1.809042226581       1.809042356961
               -0.133461300843      -0.133461348764
               -2.237580600507      -2.237580780692
                1.850214663743       1.850214723188
               -1.397168095270      -1.397168066146
               -0.819793185538      -0.819793232288
                2.055196730408       2.055196753034
Lambda-->       0.000695758466       0.000695758438     ... done

.     Cubic    0.039201    -7146.55108453841513    -7146.55108299785024

--------------------------------------------------------------------------------
  Iter                              Commutator    Free_energy(A=E-TS)     DeltaA
#    9                          0.000013631730   -7146.55108453841513  -7.61E-05

Step                       =       0.039200859736
Energy (E)                 =   -7146.426469943212
Entropy (-TS)              =      -0.124614595191
Free energy (A=E-TS)       =   -7146.551084538415
Est. 0K Energy 0.5*(E+A)   =   -7146.488777240814
Residual Non-orthogonality =       0.000000000000
Residual N_electrons       =       0.000000000012

Spin          Integrated_Ne            Fermi_level     Delta_Fermi_level
   1       497.000000033656        -0.045632859895             -2.38E-04
   2       496.999999966090        -0.045632859895             -2.38E-04

                           Spin 1           |                 Spin 2           |
     Orb |    H-eigenvalues     Occupancies |    H-eigenvalues     Occupancies |
       1 |    -3.1490750772    1.0000000000 |    -3.1490750772    1.0000000000 | 
                          ------                             ------
     496 |    -0.0488087976    0.7035424927 |    -0.0488087975    0.7035424899 | 
     497 |    -0.0488015513    0.7031310636 |    -0.0488015513    0.7031310609 | 
                 - Gap at zero temperature - |     - Gap at zero temperature -
     498 |    -0.0477711589    0.6414966588 |    -0.0477711589    0.6414966557 | 
     499 |    -0.0466388414    0.5680118095 |    -0.0466388414    0.5680118063 | 
     500 |    -0.0466323329    0.5675771836 |    -0.0466323329    0.5675771803 | 
                  Finite temp. Fermi level   |      Finite temp. Fermi level  
     501 |    -0.0438718049    0.3824382786 |    -0.0438718049    0.3824382755 | 
     502 |    -0.0417649599    0.2587417562 |    -0.0417649599    0.2587417537 | 
     503 |    -0.0417607989    0.2585246498 |    -0.0417607989    0.2585246473 | 
     504 |    -0.0401420185    0.1833000415 |    -0.0401420184    0.1833000396 | 
     505 |    -0.0401367203    0.1830843120 |    -0.0401367202    0.1830843100 | 
                          ------                             ------
     719 |     0.9135683951    0.0000000000 |     0.9135683942    0.0000000000 | 

                            |  Abs_value |  Threshold | Converged
     Delta_Free_energy/atom |   1.36E-06 |   1.00E-06 |        No
     Delta_Energy/atom      |   1.83E-07 |   1.00E-04 |       Yes
     Delta_Entropy/atom     |   1.18E-06 |   1.00E-04 |       Yes
     Commutator             |   1.36E-05 |   1.00E-05 |        No
     Delta_Fermi_level      |   2.38E-04 |   1.00E-03 |       Yes

  Line search of the free energy minimum:
  Step_type        Step             Free_energy   Predicted_free_energy
.   Initial    0.000000    -7146.55108453841513

Performing  Pulay mixing of Hamiltonian with coefficients:
                        Spin 1               Spin 2
                0.128836701650       0.128836731520
                1.553471275856       1.553471434244
               -0.370897851542      -0.370897897722
               -2.065467161970      -2.065467371665
                1.275628584664       1.275628668596
               -0.495400960575      -0.495400957629
               -0.642915297486      -0.642915347695
                0.925008482018       0.925008520036
                0.691736227386       0.691736220316
Lambda-->       0.000275116783       0.000275116772     ... done

.    Trial1    0.039201    -7146.55109687089498

Performing  Pulay mixing of Hamiltonian with coefficients:
                        Spin 1               Spin 2
                0.128836701649       0.128836731520
                1.553471275855       1.553471434243
               -0.370897851541      -0.370897897722
               -2.065467161969      -2.065467371664
                1.275628584663       1.275628668595
               -0.495400960576      -0.495400957629
               -0.642915297486      -0.642915347695
                0.925008482017       0.925008520036
                0.691736227386       0.691736220316
Lambda-->       0.000275116783       0.000275116772     ... done

.    Trial2    0.406193    -7146.55005247002373

Performing  Pulay mixing of Hamiltonian with coefficients:
                        Spin 1               Spin 2
                0.128836701650       0.128836731520
                1.553471275856       1.553471434244
               -0.370897851542      -0.370897897722
               -2.065467161970      -2.065467371665
                1.275628584664       1.275628668596
               -0.495400960575      -0.495400957629
               -0.642915297486      -0.642915347695
                0.925008482018       0.925008520036
                0.691736227386       0.691736220316
Lambda-->       0.000275116783       0.000275116772     ... done

. Quadratic    0.039817    -7146.55109684757826    -7146.55109687384993

Performing  Pulay mixing of Hamiltonian with coefficients:
                        Spin 1               Spin 2
                0.128836701650       0.128836731520
                1.553471275857       1.553471434243
               -0.370897851542      -0.370897897722
               -2.065467161971      -2.065467371664
                1.275628584664       1.275628668595
               -0.495400960575      -0.495400957629
               -0.642915297486      -0.642915347695
                0.925008482018       0.925008520036
                0.691736227386       0.691736220316
Lambda-->       0.000275116783       0.000275116772     ... done

.     Cubic    0.037346    -7146.55109690562313    -7146.55109690099835

--------------------------------------------------------------------------------
  Iter                              Commutator    Free_energy(A=E-TS)     DeltaA
#   10                          0.000011419876   -7146.55109690562313  -1.24E-05

Step                       =       0.037345949713
Energy (E)                 =   -7146.426468083533
Entropy (-TS)              =      -0.124628822127
Free energy (A=E-TS)       =   -7146.551096905623
Est. 0K Energy 0.5*(E+A)   =   -7146.488782494578
Residual Non-orthogonality =       0.000000000000
Residual N_electrons       =      -0.000000000038

Spin          Integrated_Ne            Fermi_level     Delta_Fermi_level
   1       497.000000003584        -0.045662946646             -3.01E-05
   2       496.999999997242        -0.045662946646             -3.01E-05

                           Spin 1           |                 Spin 2           |
     Orb |    H-eigenvalues     Occupancies |    H-eigenvalues     Occupancies |
       1 |    -3.1490729808    1.0000000000 |    -3.1490729809    1.0000000000 | 
                          ------                             ------
     496 |    -0.0488430655    0.7037797428 |    -0.0488430655    0.7037797440 | 
     497 |    -0.0488364829    0.7034061809 |    -0.0488364829    0.7034061821 | 
                 - Gap at zero temperature - |     - Gap at zero temperature -
     498 |    -0.0478024144    0.6415697961 |    -0.0478024144    0.6415697975 | 
     499 |    -0.0466672275    0.5678982536 |    -0.0466672275    0.5678982550 | 
     500 |    -0.0466598405    0.5674049226 |    -0.0466598405    0.5674049240 | 
                  Finite temp. Fermi level   |      Finite temp. Fermi level  
     501 |    -0.0438974621    0.3821536352 |    -0.0438974621    0.3821536365 | 
     502 |    -0.0417955781    0.2587694921 |    -0.0417955781    0.2587694932 | 
     503 |    -0.0417910351    0.2585324438 |    -0.0417910351    0.2585324449 | 
     504 |    -0.0401741236    0.1833822781 |    -0.0401741237    0.1833822789 | 
     505 |    -0.0401704454    0.1832324348 |    -0.0401704454    0.1832324357 | 
                          ------                             ------
     719 |     0.9130384061    0.0000000000 |     0.9130384061    0.0000000000 | 

                            |  Abs_value |  Threshold | Converged
     Delta_Free_energy/atom |   2.21E-07 |   1.00E-06 |       Yes
     Delta_Energy/atom      |   3.32E-08 |   1.00E-04 |       Yes
     Delta_Entropy/atom     |   2.54E-07 |   1.00E-04 |       Yes
     Commutator             |   1.14E-05 |   1.00E-05 |        No
     Delta_Fermi_level      |   3.01E-05 |   1.00E-03 |       Yes
Finished EDFT density kernel iterations (  10)


Writing density kernel to file "Pd_55.dkn" ... done

Writing Hamiltonian to file "Pd_55.ham" ... done


>>> Density kernel optimised for the current NGWF basis:
     ~~~~~~~~~~~~~~~~~~~~~~~~~~~~~~~~~~~~~~~~~~~~~~~~~~~~~~~~~~~
     Total free energy           =  -7.14655109690562E+03  Eh
     [H,K] commutator            =   1.1420E-05
     ~~~~~~~~~~~~~~~~~~~~~~~~~~~~~~~~~~~~~~~~~~~~~~~~~~~~~~~~~~~


################################################################################
########################### NGWF CG iteration  003 #############################
################################################################################
****** Reciprocal space K.E. preconditioning with k_zero =  3.0000 a0^-1 *******

>>> Checking for convergence of NGWFs:   NOT CONVERGED
  ========================================================================
         NGWF RMS gradient =  6.5549E-05 >  2.0000E-06  | above tolerance
  ========================================================================

>>> Improving NGWFs using line search:
============ Calculation of NGWF S^-1 using Hotelling algorithm ================ 
         Iteration  |  Frobenius norm and Maximum abs value    (of I-S*S_n^-1)   
               1       0.39572255E+00     0.11814795E-01
               2       0.22506891E-02     0.85254619E-04
               3       0.31069702E-06     0.87970520E-08
               4       0.37009393E-12     0.35527137E-13
================================================================================
    Initial Ne1:     496.99617173
    Initial Ne2:     496.99617173
      Final Ne1:     497.00000000
      Final Ne2:     497.00000000
============ Calculation of NGWF S^-1 using Hotelling algorithm ================ 
         Iteration  |  Frobenius norm and Maximum abs value    (of I-S*S_n^-1)   
               1       0.39271948E+00     0.11674577E-01
               2       0.19187662E-02     0.79966324E-04
               3       0.21482153E-06     0.72040578E-08
               4       0.37339444E-12     0.42632564E-13
================================================================================
------------------------------- NGWF line search -------------------------------
RMS gradient                =       0.00006554921438
Trial step length           =               0.649316
Gradient along search dir.  =         -0.09927901088
Functional at step 0        =   -7146.55109690562313
Functional at step 1        =   -7146.59930768839513
Functional predicted        =   -7146.61501774682529
Selected quadratic step     =               1.287701
Conjugate gradients coeff.  =               0.337095
--------------------------- NGWF line search finished --------------------------
                                               
Writing NGWFs to file "Pd_55.tightbox_ngwfs"....  done

>>> Optimising kernel for current NGWFs:

--------------------------- Ensemble-DFT optimisation --------------------------
Running ScaLAPACK on   30 processor(s).

--------------------------------------------------------------------------------
  Iter                              Commutator    Free_energy(A=E-TS)     DeltaA
#    0                          0.000108241392   -7146.61505460386888  -6.40E-02

Step                       =       0.381966011250
Energy (E)                 =   -7146.490425781779
Entropy (-TS)              =      -0.124628822127
Free energy (A=E-TS)       =   -7146.615054603869
Est. 0K Energy 0.5*(E+A)   =   -7146.552740192824
Residual Non-orthogonality =       0.000000000000
Residual N_electrons       =      -0.000000000038

Spin          Integrated_Ne            Fermi_level     Delta_Fermi_level
   1       497.000000003584        -0.045662946646              9.00E+99
   2       496.999999997242        -0.045662946646              9.00E+99

                           Spin 1           |                 Spin 2           |
     Orb |    H-eigenvalues     Occupancies |    H-eigenvalues     Occupancies |
       1 |    -3.1490729808    1.0000000000 |    -3.1490729809    1.0000000000 | 
                          ------                             ------
     496 |    -0.0488430655    0.7037797428 |    -0.0488430655    0.7037797440 | 
     497 |    -0.0488364829    0.7034061809 |    -0.0488364829    0.7034061821 | 
                - Gap at zero temperature -
     498 |    -0.0478024144    0.6415697961 |    -0.0478024144    0.6415697975 | 
                                                   - Gap at zero temperature -
     499 |    -0.0466672275    0.5678982536 |    -0.0466672275    0.5678982550 | 
     500 |    -0.0466598405    0.5674049226 |    -0.0466598405    0.5674049240 | 
                  Finite temp. Fermi level   |      Finite temp. Fermi level  
     501 |    -0.0438974621    0.3821536352 |    -0.0438974621    0.3821536365 | 
     502 |    -0.0417955781    0.2587694921 |    -0.0417955781    0.2587694932 | 
     503 |    -0.0417910351    0.2585324438 |    -0.0417910351    0.2585324449 | 
     504 |    -0.0401741236    0.1833822781 |    -0.0401741237    0.1833822789 | 
     505 |    -0.0401704454    0.1832324348 |    -0.0401704454    0.1832324357 | 
                          ------                             ------
     719 |     0.9130384061    0.0000000000 |     0.9130384061    0.0000000000 | 

                            |  Abs_value |  Threshold | Converged
     Delta_Free_energy/atom |   1.14E-03 |   1.00E-06 |        No
     Delta_Energy/atom      |   1.14E-03 |   1.00E-04 |        No
     Delta_Entropy/atom     |     n.a.   |   1.00E-03 |      n.a.
     Commutator             |   1.08E-04 |   1.00E-05 |        No
     Delta_Fermi_level      |     n.a.   |   1.00E-03 |      n.a.

  Line search of the free energy minimum:
  Step_type        Step             Free_energy   Predicted_free_energy
.   Initial    0.000000    -7146.61505460386888

Performing  Pulay mixing of Hamiltonian with coefficients:
                        Spin 1               Spin 2
                1.000000000000       1.000000000000
Lambda-->       0.116840323268       0.116840322704     ... done

.    Trial1    0.381966    -7146.54201660588024

Performing  Pulay mixing of Hamiltonian with coefficients:
                        Spin 1               Spin 2
                1.000000000000       1.000000000000
Lambda-->       0.116840323268       0.116840322704     ... done

.    Trial2    0.145898    -7146.59888904306627

Performing  Pulay mixing of Hamiltonian with coefficients:
                        Spin 1               Spin 2
                1.000000000000       1.000000000000
Lambda-->       0.116840323268       0.116840322704     ... done

.    Trial3    0.055728    -7146.60413951673218

Performing  Pulay mixing of Hamiltonian with coefficients:
                        Spin 1               Spin 2
                1.000000000000       1.000000000000
Lambda-->       0.116840323268       0.116840322704     ... done

.    Trial4    0.021286    -7146.60386496818046

Performing  Pulay mixing of Hamiltonian with coefficients:
                        Spin 1               Spin 2
                1.000000000000       1.000000000000
Lambda-->       0.116840323268       0.116840322704     ... done

.   Quartic    0.102417    -7146.60251242312734    -7146.61085335960979

Performing  Pulay mixing of Hamiltonian with coefficients:
                        Spin 1               Spin 2
                1.000000000000       1.000000000000
Lambda-->       0.116840323268       0.116840322704     ... done

.    Trial6    0.000213    -7146.60308895853541

Performing  Pulay mixing of Hamiltonian with coefficients:
                        Spin 1               Spin 2
                1.000000000000       1.000000000000
Lambda-->       0.116840323268       0.116840322704     ... done

.  NoMinFnd    0.055728    -7146.60413951672490

--------------------------------------------------------------------------------
  Iter                              Commutator    Free_energy(A=E-TS)     DeltaA
#    1                          0.000075563219   -7146.60413951672490   1.09E-02

Step                       =       0.055728090001
Energy (E)                 =   -7146.479300272225
Entropy (-TS)              =      -0.124839244524
Free energy (A=E-TS)       =   -7146.604139516725
Est. 0K Energy 0.5*(E+A)   =   -7146.541719894475
Residual Non-orthogonality =       0.000000000000
Residual N_electrons       =      -0.000000000024

Spin          Integrated_Ne            Fermi_level     Delta_Fermi_level
   1       496.999999940613        -0.045042055203              6.21E-04
   2       497.000000059929        -0.045042055203              6.21E-04

                           Spin 1           |                 Spin 2           |
     Orb |    H-eigenvalues     Occupancies |    H-eigenvalues     Occupancies |
       1 |    -3.1479581042    1.0000000000 |    -3.1479581041    1.0000000000 | 
                          ------                             ------
     496 |    -0.0482428086    0.7049489776 |    -0.0482428088    0.7049489909 | 
     497 |    -0.0482368769    0.7046131427 |    -0.0482368772    0.7046131560 | 
                - Gap at zero temperature -
     498 |    -0.0471470915    0.6394123941 |    -0.0471470918    0.6394124090 | 
                                                   - Gap at zero temperature -
     499 |    -0.0460437685    0.5677267937 |    -0.0460437687    0.5677268095 | 
     500 |    -0.0460387844    0.5673939211 |    -0.0460387846    0.5673939369 | 
                  Finite temp. Fermi level   |      Finite temp. Fermi level  
     501 |    -0.0431391717    0.3733655014 |    -0.0431391719    0.3733655166 | 
     502 |    -0.0412241043    0.2613571525 |    -0.0412241045    0.2613571651 | 
     503 |    -0.0412186728    0.2610719255 |    -0.0412186730    0.2610719381 | 
     504 |    -0.0395257926    0.1822667498 |    -0.0395257929    0.1822667595 | 
     505 |    -0.0395201000    0.1820359852 |    -0.0395201001    0.1820359885 | 
                          ------                             ------
     719 |     0.9084734585    0.0000000000 |     0.9084734578    0.0000000000 | 

                            |  Abs_value |  Threshold | Converged
     Delta_Free_energy/atom |   1.95E-04 |   1.00E-06 |        No
     Delta_Energy/atom      |   1.99E-04 |   1.00E-04 |        No
     Delta_Entropy/atom     |   3.76E-06 |   1.00E-04 |       Yes
     Commutator             |   7.56E-05 |   1.00E-05 |        No
     Delta_Fermi_level      |   6.21E-04 |   1.00E-03 |       Yes

  Line search of the free energy minimum:
  Step_type        Step             Free_energy   Predicted_free_energy
.   Initial    0.000000    -7146.60413951672490

Performing  Pulay mixing of Hamiltonian with coefficients:
                        Spin 1               Spin 2
                1.000000000000       1.000000000000
Lambda-->       0.054694355590       0.054694355007     ... done

.    Trial1    0.055728    -7146.60467615700509

Performing  Pulay mixing of Hamiltonian with coefficients:
                        Spin 1               Spin 2
                1.000000000000       1.000000000000
Lambda-->       0.054694355590       0.054694355007     ... done

.    Trial2    0.416408    -7146.56998393641152

Performing  Pulay mixing of Hamiltonian with coefficients:
                        Spin 1               Spin 2
                1.000000000000       1.000000000000
Lambda-->       0.054694355590       0.054694355007     ... done

. Quadratic    0.046811    -7146.60469923670826    -7146.60469636076414

--------------------------------------------------------------------------------
  Iter                              Commutator    Free_energy(A=E-TS)     DeltaA
#    2                          0.000061629988   -7146.60469923670826  -5.60E-04

Step                       =       0.046811447190
Energy (E)                 =   -7146.479677359933
Entropy (-TS)              =      -0.125021876760
Free energy (A=E-TS)       =   -7146.604699236708
Est. 0K Energy 0.5*(E+A)   =   -7146.542188298321
Residual Non-orthogonality =       0.000000000000
Residual N_electrons       =       0.000000000015

Spin          Integrated_Ne            Fermi_level     Delta_Fermi_level
   1       496.999999956294        -0.044813409802              2.29E-04
   2       497.000000043362        -0.044813409802              2.29E-04

                           Spin 1           |                 Spin 2           |
     Orb |    H-eigenvalues     Occupancies |    H-eigenvalues     Occupancies |
       1 |    -3.1478575143    1.0000000000 |    -3.1478575142    1.0000000000 | 
                          ------                             ------
     496 |    -0.0479945586    0.7038381685 |    -0.0479945591    0.7038381938 | 
     497 |    -0.0479901995    0.7035908489 |    -0.0479902000    0.7035908742 | 
                - Gap at zero temperature -
     498 |    -0.0469137265    0.6391162273 |    -0.0469137269    0.6391162554 | 
                                                   - Gap at zero temperature -
     499 |    -0.0457872297    0.5658631015 |    -0.0457872293    0.5658630719 | 
     500 |    -0.0457811444    0.5654562641 |    -0.0457811440    0.5654562345 | 
                  Finite temp. Fermi level   |      Finite temp. Fermi level  
     501 |    -0.0429635197    0.3767454569 |    -0.0429635202    0.3767454857 | 
     502 |    -0.0410038464    0.2617980055 |    -0.0410038469    0.2617980293 | 
     503 |    -0.0409981326    0.2614976297 |    -0.0409981321    0.2614976066 | 
     504 |    -0.0393332759    0.1837366264 |    -0.0393332764    0.1837366449 | 
     505 |    -0.0393265537    0.1834624440 |    -0.0393265534    0.1834624299 | 
                          ------                             ------
     719 |     0.9069981663    0.0000000000 |     0.9069981658    0.0000000000 | 

                            |  Abs_value |  Threshold | Converged
     Delta_Free_energy/atom |   9.99E-06 |   1.00E-06 |        No
     Delta_Energy/atom      |   6.73E-06 |   1.00E-04 |       Yes
     Delta_Entropy/atom     |   3.26E-06 |   1.00E-04 |       Yes
     Commutator             |   6.16E-05 |   1.00E-05 |        No
     Delta_Fermi_level      |   2.29E-04 |   1.00E-03 |       Yes

  Line search of the free energy minimum:
  Step_type        Step             Free_energy   Predicted_free_energy
.   Initial    0.000000    -7146.60469923670826

Performing  Pulay mixing of Hamiltonian with coefficients:
                        Spin 1               Spin 2
                0.370607157399       0.370607159176
                0.629392842601       0.629392840824
Lambda-->       0.049019809788       0.049019809251     ... done

.    Trial1    0.046811    -7146.60491904482114

Performing  Pulay mixing of Hamiltonian with coefficients:
                        Spin 1               Spin 2
                0.370607157399       0.370607159176
                0.629392842601       0.629392840824
Lambda-->       0.049019809788       0.049019809251     ... done

.    Trial2    0.410897    -7146.59857965341416

Performing  Pulay mixing of Hamiltonian with coefficients:
                        Spin 1               Spin 2
                0.370607157399       0.370607159176
                0.629392842601       0.629392840824
Lambda-->       0.049019809788       0.049019809251     ... done

. Quadratic    0.067043    -7146.60496872908880    -7146.60494106694205

--------------------------------------------------------------------------------
  Iter                              Commutator    Free_energy(A=E-TS)     DeltaA
#    3                          0.000054208064   -7146.60496872908880  -2.69E-04

Step                       =       0.067042899432
Energy (E)                 =   -7146.479823986241
Entropy (-TS)              =      -0.125144742820
Free energy (A=E-TS)       =   -7146.604968729089
Est. 0K Energy 0.5*(E+A)   =   -7146.542396357665
Residual Non-orthogonality =       0.000000000000
Residual N_electrons       =       0.000000000027

Spin          Integrated_Ne            Fermi_level     Delta_Fermi_level
   1       496.999999974934        -0.044515059760              2.98E-04
   2       497.000000024449        -0.044515059760              2.98E-04

                           Spin 1           |                 Spin 2           |
     Orb |    H-eigenvalues     Occupancies |    H-eigenvalues     Occupancies |
       1 |    -3.1475937406    1.0000000000 |    -3.1475937404    1.0000000000 | 
                          ------                             ------
     496 |    -0.0476854211    0.7032259053 |    -0.0476854216    0.7032259362 | 
     497 |    -0.0476761457    0.7026988813 |    -0.0476761453    0.7026988629 | 
                                                   - Gap at zero temperature -
     498 |    -0.0466048723    0.6384566953 |    -0.0466048718    0.6384566639 | 
                - Gap at zero temperature -
     499 |    -0.0454742681    0.5648860864 |    -0.0454742689    0.5648861345 | 
     500 |    -0.0454659957    0.5643327157 |    -0.0454659959    0.5643327313 | 
                  Finite temp. Fermi level   |      Finite temp. Fermi level  
     501 |    -0.0426246529    0.3741601744 |    -0.0426246524    0.3741601363 | 
     502 |    -0.0407260458    0.2628801204 |    -0.0407260453    0.2628800967 | 
     503 |    -0.0407210507    0.2626168167 |    -0.0407210510    0.2626168333 | 
     504 |    -0.0390430524    0.1840685152 |    -0.0390430525    0.1840685183 | 
     505 |    -0.0390350334    0.1837410156 |    -0.0390350336    0.1837410252 | 
                          ------                             ------
     719 |     0.9057959775    0.0000000000 |     0.9057959775    0.0000000000 | 

                            |  Abs_value |  Threshold | Converged
     Delta_Free_energy/atom |   4.81E-06 |   1.00E-06 |        No
     Delta_Energy/atom      |   2.62E-06 |   1.00E-04 |       Yes
     Delta_Entropy/atom     |   2.19E-06 |   1.00E-04 |       Yes
     Commutator             |   5.42E-05 |   1.00E-05 |        No
     Delta_Fermi_level      |   2.98E-04 |   1.00E-03 |       Yes

  Line search of the free energy minimum:
  Step_type        Step             Free_energy   Predicted_free_energy
.   Initial    0.000000    -7146.60496872908880

Performing  Pulay mixing of Hamiltonian with coefficients:
                        Spin 1               Spin 2
               -0.304929038773      -0.304929023641
                0.213441656482       0.213441655603
                1.091487382291       1.091487368038
Lambda-->       0.040757362170       0.040757361886     ... done

.    Trial1    0.067043    -7146.60446488457728

Performing  Pulay mixing of Hamiltonian with coefficients:
                        Spin 1               Spin 2
               -0.304929038773      -0.304929023641
                0.213441656482       0.213441655603
                1.091487382291       1.091487368038
Lambda-->       0.040757362170       0.040757361886     ... done

.    Trial2    0.025608    -7146.60524185010945

Performing  Pulay mixing of Hamiltonian with coefficients:
                        Spin 1               Spin 2
               -0.304929038773      -0.304929023641
                0.213441656482       0.213441655603
                1.091487382291       1.091487368038
Lambda-->       0.040757362170       0.040757361886     ... done

. Quadratic    0.024958    -7146.60524330983753    -7146.60524203578370

--------------------------------------------------------------------------------
  Iter                              Commutator    Free_energy(A=E-TS)     DeltaA
#    4                          0.000044362769   -7146.60524330983753  -2.75E-04

Step                       =       0.024957599065
Energy (E)                 =   -7146.479988108945
Entropy (-TS)              =      -0.125255200900
Free energy (A=E-TS)       =   -7146.605243309838
Est. 0K Energy 0.5*(E+A)   =   -7146.542615709392
Residual Non-orthogonality =       0.000000000000
Residual N_electrons       =      -0.000000000007

Spin          Integrated_Ne            Fermi_level     Delta_Fermi_level
   1       496.999999962517        -0.044298266186              2.17E-04
   2       497.000000037644        -0.044298266186              2.17E-04

                           Spin 1           |                 Spin 2           |
     Orb |    H-eigenvalues     Occupancies |    H-eigenvalues     Occupancies |
       1 |    -3.1473591723    1.0000000000 |    -3.1473591723    1.0000000000 | 
                          ------                             ------
     496 |    -0.0474599668    0.7027338253 |    -0.0474599666    0.7027338116 | 
     497 |    -0.0474563754    0.7025296298 |    -0.0474563758    0.7025296552 | 
                                                   - Gap at zero temperature -
     498 |    -0.0463783778    0.6378471357 |    -0.0463783774    0.6378471102 | 
                - Gap at zero temperature -
     499 |    -0.0452421392    0.5638601312 |    -0.0452421394    0.5638601415 | 
     500 |    -0.0452368543    0.5635064341 |    -0.0452368546    0.5635064530 | 
                  Finite temp. Fermi level   |      Finite temp. Fermi level  
     501 |    -0.0424145338    0.3745855679 |    -0.0424145342    0.3745855930 | 
     502 |    -0.0405254712    0.2637362272 |    -0.0405254710    0.2637362186 | 
     503 |    -0.0405196831    0.2634305016 |    -0.0405196832    0.2634305048 | 
     504 |    -0.0388289617    0.1841789993 |    -0.0388289613    0.1841789835 | 
     505 |    -0.0388223881    0.1839103744 |    -0.0388223881    0.1839103754 | 
                          ------                             ------
     719 |     0.9047035444    0.0000000000 |     0.9047035444    0.0000000000 | 

                            |  Abs_value |  Threshold | Converged
     Delta_Free_energy/atom |   4.90E-06 |   1.00E-06 |        No
     Delta_Energy/atom      |   2.93E-06 |   1.00E-04 |       Yes
     Delta_Entropy/atom     |   1.97E-06 |   1.00E-04 |       Yes
     Commutator             |   4.44E-05 |   1.00E-05 |        No
     Delta_Fermi_level      |   2.17E-04 |   1.00E-03 |       Yes

  Line search of the free energy minimum:
  Step_type        Step             Free_energy   Predicted_free_energy
.   Initial    0.000000    -7146.60524330983753

Performing  Pulay mixing of Hamiltonian with coefficients:
                        Spin 1               Spin 2
               -0.606099951796      -0.606099945913
               -1.729043001243      -1.729042998263
                0.532056633753       0.532056640145
                2.803086319287       2.803086304031
Lambda-->       0.017516999619       0.017516999842     ... done

.    Trial1    0.024958    -7146.60573848737022

Performing  Pulay mixing of Hamiltonian with coefficients:
                        Spin 1               Spin 2
               -0.606099951796      -0.606099945913
               -1.729043001243      -1.729042998263
                0.532056633753       0.532056640145
                2.803086319287       2.803086304031
Lambda-->       0.017516999619       0.017516999842     ... done

.    Trial2    0.397391    -7146.59247799840887

Performing  Pulay mixing of Hamiltonian with coefficients:
                        Spin 1               Spin 2
               -0.606099951796      -0.606099945913
               -1.729043001243      -1.729042998263
                0.532056633753       0.532056640145
                2.803086319287       2.803086304031
Lambda-->       0.017516999619       0.017516999842     ... done

. Quadratic    0.083580    -7146.60544699310321    -7146.60621797666772

Performing  Pulay mixing of Hamiltonian with coefficients:
                        Spin 1               Spin 2
               -0.606099951796      -0.606099945913
               -1.729043001243      -1.729042998263
                0.532056633753       0.532056640145
                2.803086319287       2.803086304031
Lambda-->       0.017516999619       0.017516999842     ... done

.     Cubic    0.044516    -7146.60571562121822    -7146.60585100524622

Performing  Pulay mixing of Hamiltonian with coefficients:
                        Spin 1               Spin 2
               -0.606099951796      -0.606099945913
               -1.729043001243      -1.729042998263
                0.532056633753       0.532056640145
                2.803086319287       2.803086304031
Lambda-->       0.017516999619       0.017516999842     ... done

.   Quartic    0.291702    -7146.59899699545713    -7146.61535745581568

Performing  Pulay mixing of Hamiltonian with coefficients:
                        Spin 1               Spin 2
               -0.606099951796      -0.606099945913
               -1.729043001243      -1.729042998263
                0.532056633753       0.532056640145
                2.803086319287       2.803086304031
Lambda-->       0.017516999619       0.017516999842     ... done

.  NoMinFnd    0.024958    -7146.60573848736658

--------------------------------------------------------------------------------
  Iter                              Commutator    Free_energy(A=E-TS)     DeltaA
#    5                          0.000025066608   -7146.60573848736658  -4.95E-04

Step                       =       0.024957599065
Energy (E)                 =   -7146.479890032990
Entropy (-TS)              =      -0.125848454384
Free energy (A=E-TS)       =   -7146.605738487367
Est. 0K Energy 0.5*(E+A)   =   -7146.542814260178
Residual Non-orthogonality =       0.000000000000
Residual N_electrons       =      -0.000000000006

Spin          Integrated_Ne            Fermi_level     Delta_Fermi_level
   1       496.999999968647        -0.043080514151              1.22E-03
   2       497.000000031496        -0.043080514151              1.22E-03

                           Spin 1           |                 Spin 2           |
     Orb |    H-eigenvalues     Occupancies |    H-eigenvalues     Occupancies |
       1 |    -3.1462252089    1.0000000000 |    -3.1462252096    1.0000000000 | 
                          ------                             ------
     496 |    -0.0461911549    0.6998231847 |    -0.0461911546    0.6998231658 | 
     497 |    -0.0461853846    0.6994932287 |    -0.0461853843    0.6994932098 | 
                                                   - Gap at zero temperature -
     498 |    -0.0451153521    0.6349965008 |    -0.0451153517    0.6349964797 | 
                - Gap at zero temperature -
     499 |    -0.0439505818    0.5589149454 |    -0.0439505824    0.5589149822 | 
     500 |    -0.0439448602    0.5585310787 |    -0.0439448599    0.5585310562 | 
                  Finite temp. Fermi level   |      Finite temp. Fermi level  
     501 |    -0.0411494401    0.3715724883 |    -0.0411494406    0.3715725228 | 
     502 |    -0.0393995355    0.2686162965 |    -0.0393995360    0.2686163253 | 
     503 |    -0.0393932860    0.2682823282 |    -0.0393932856    0.2682823097 | 
     504 |    -0.0376334908    0.1850917628 |    -0.0376334904    0.1850917484 | 
     505 |    -0.0376295772    0.1849311888 |    -0.0376295772    0.1849311883 | 
                          ------                             ------
     719 |     0.8985800247    0.0000000000 |     0.8985800247    0.0000000000 | 

                            |  Abs_value |  Threshold | Converged
     Delta_Free_energy/atom |   8.84E-06 |   1.00E-06 |        No
     Delta_Energy/atom      |   1.75E-06 |   1.00E-04 |       Yes
     Delta_Entropy/atom     |   1.06E-05 |   1.00E-04 |       Yes
     Commutator             |   2.51E-05 |   1.00E-05 |        No
     Delta_Fermi_level      |   1.22E-03 |   1.00E-03 |        No

  Line search of the free energy minimum:
  Step_type        Step             Free_energy   Predicted_free_energy
.   Initial    0.000000    -7146.60573848736658

Performing  Pulay mixing of Hamiltonian with coefficients:
                        Spin 1               Spin 2
               -0.226785605685      -0.226785601749
                0.133752534217       0.133752582092
                0.111206518898       0.111206515193
                0.011699111951       0.011699044062
                0.970127440618       0.970127460402
Lambda-->       0.016203893314       0.016203893531     ... done

.    Trial1    0.024958    -7146.60575250124384

Performing  Pulay mixing of Hamiltonian with coefficients:
                        Spin 1               Spin 2
               -0.226785605685      -0.226785601749
                0.133752534217       0.133752582092
                0.111206518898       0.111206515193
                0.011699111951       0.011699044062
                0.970127440618       0.970127460402
Lambda-->       0.016203893314       0.016203893531     ... done

.    Trial2    0.397391    -7146.59903981381376

Performing  Pulay mixing of Hamiltonian with coefficients:
                        Spin 1               Spin 2
               -0.226785605685      -0.226785601749
                0.133752534217       0.133752582092
                0.111206518898       0.111206515193
                0.011699111951       0.011699044062
                0.970127440618       0.970127460402
Lambda-->       0.016203893314       0.016203893531     ... done

. Quadratic    0.018482    -7146.60574342538166    -7146.60575446250095

Performing  Pulay mixing of Hamiltonian with coefficients:
                        Spin 1               Spin 2
               -0.226785605685      -0.226785601749
                0.133752534217       0.133752582092
                0.111206518898       0.111206515193
                0.011699111951       0.011699044062
                0.970127440618       0.970127460402
Lambda-->       0.016203893314       0.016203893531     ... done

.     Cubic    0.147078    -7146.60512629800178    -7146.60607527102457

Performing  Pulay mixing of Hamiltonian with coefficients:
                        Spin 1               Spin 2
               -0.226785605685      -0.226785601749
                0.133752534217       0.133752582092
                0.111206518898       0.111206515193
                0.011699111951       0.011699044062
                0.970127440618       0.970127460402
Lambda-->       0.016203893314       0.016203893531     ... done

.   Quartic    0.061842    -7146.60572326226702    -7146.60579834000418

Performing  Pulay mixing of Hamiltonian with coefficients:
                        Spin 1               Spin 2
               -0.226785605685      -0.226785601749
                0.133752534217       0.133752582092
                0.111206518898       0.111206515193
                0.011699111951       0.011699044062
                0.970127440618       0.970127460402
Lambda-->       0.016203893314       0.016203893531     ... done

.  NoMinFnd    0.024958    -7146.60575250121474

--------------------------------------------------------------------------------
  Iter                              Commutator    Free_energy(A=E-TS)     DeltaA
#    6                          0.000023907294   -7146.60575250121474  -1.40E-05

Step                       =       0.024957599065
Energy (E)                 =   -7146.479890499874
Entropy (-TS)              =      -0.125862001341
Free energy (A=E-TS)       =   -7146.605752501215
Est. 0K Energy 0.5*(E+A)   =   -7146.542821500545
Residual Non-orthogonality =       0.000000000000
Residual N_electrons       =      -0.000000000000

Spin          Integrated_Ne            Fermi_level     Delta_Fermi_level
   1       496.999999899549        -0.043051245359              2.93E-05
   2       497.000000100455        -0.043051245359              2.93E-05

                           Spin 1           |                 Spin 2           |
     Orb |    H-eigenvalues     Occupancies |    H-eigenvalues     Occupancies |
       1 |    -3.1462249864    1.0000000000 |    -3.1462249863    1.0000000000 | 
                          ------                             ------
     496 |    -0.0461555823    0.6994627134 |    -0.0461555818    0.6994626833 | 
     497 |    -0.0461504150    0.6991670472 |    -0.0461504154    0.6991670679 | 
                - Gap at zero temperature -
     498 |    -0.0450854432    0.6349561302 |    -0.0450854439    0.6349561729 | 
                                                   - Gap at zero temperature -
     499 |    -0.0439203981    0.5588535669 |    -0.0439203982    0.5588535759 | 
     500 |    -0.0439149066    0.5584851280 |    -0.0439149067    0.5584851371 | 
                  Finite temp. Fermi level   |      Finite temp. Fermi level  
     501 |    -0.0411159151    0.3713020888 |    -0.0411159152    0.3713020936 | 
     502 |    -0.0393736135    0.2687952573 |    -0.0393736132    0.2687952415 | 
     503 |    -0.0393674195    0.2684641127 |    -0.0393674201    0.2684641444 | 
     504 |    -0.0376032404    0.1850514778 |    -0.0376032406    0.1850514872 | 
     505 |    -0.0375993945    0.1848937052 |    -0.0375993948    0.1848937156 | 
                          ------                             ------
     719 |     0.8978882368    0.0000000000 |     0.8978882368    0.0000000000 | 

                            |  Abs_value |  Threshold | Converged
     Delta_Free_energy/atom |   2.50E-07 |   1.00E-06 |       Yes
     Delta_Energy/atom      |   8.34E-09 |   1.00E-04 |       Yes
     Delta_Entropy/atom     |   2.42E-07 |   1.00E-04 |       Yes
     Commutator             |   2.39E-05 |   1.00E-05 |        No
     Delta_Fermi_level      |   2.93E-05 |   1.00E-03 |       Yes

  Line search of the free energy minimum:
  Step_type        Step             Free_energy   Predicted_free_energy
.   Initial    0.000000    -7146.60575250121474

Performing  Pulay mixing of Hamiltonian with coefficients:
                        Spin 1               Spin 2
                1.970101768346       1.970101328927
               12.269332245849      12.269330357923
               -1.760290748435      -1.760290383771
              -18.142158092040     -18.142155100074
               -7.341084593437      -7.341083457725
               14.004099419717      14.004097254719
Lambda-->       0.007029892925       0.007029895108     ... done

.    Trial1    0.024958    -7146.60576851524365

Performing  Pulay mixing of Hamiltonian with coefficients:
                        Spin 1               Spin 2
                1.970101768346       1.970101328928
               12.269332245849      12.269330357925
               -1.760290748435      -1.760290383771
              -18.142158092040     -18.142155100077
               -7.341084593437      -7.341083457726
               14.004099419717      14.004097254721
Lambda-->       0.007029892925       0.007029895108     ... done

.    Trial2    0.397391    -7146.59244451180075

Performing  Pulay mixing of Hamiltonian with coefficients:
                        Spin 1               Spin 2
                1.970101768345       1.970101328927
               12.269332245845      12.269330357924
               -1.760290748435      -1.760290383771
              -18.142158092035     -18.142155100075
               -7.341084593435      -7.341083457725
               14.004099419714      14.004097254720
Lambda-->       0.007029892925       0.007029895108     ... done

. Quadratic    0.015980    -7146.60572197310466    -7146.60577590175399

Performing  Pulay mixing of Hamiltonian with coefficients:
                        Spin 1               Spin 2
                1.970101768346       1.970101328927
               12.269332245850      12.269330357924
               -1.760290748436      -1.760290383771
              -18.142158092042     -18.142155100075
               -7.341084593437      -7.341083457725
               14.004099419719      14.004097254720
Lambda-->       0.007029892925       0.007029895108     ... done

.     Cubic    0.208470    -7146.60287726934621    -7146.60950351438805

Performing  Pulay mixing of Hamiltonian with coefficients:
                        Spin 1               Spin 2
                1.970101768346       1.970101328928
               12.269332245850      12.269330357928
               -1.760290748436      -1.760290383772
              -18.142158092041     -18.142155100082
               -7.341084593437      -7.341083457728
               14.004099419718      14.004097254724
Lambda-->       0.007029892925       0.007029895108     ... done

.   Quartic    0.100110    -7146.60546522668301    -7146.60643536004318

Performing  Pulay mixing of Hamiltonian with coefficients:
                        Spin 1               Spin 2
                1.970101768346       1.970101328928
               12.269332245849      12.269330357925
               -1.760290748435      -1.760290383771
              -18.142158092040     -18.142155100076
               -7.341084593437      -7.341083457726
               14.004099419717      14.004097254721
Lambda-->       0.007029892925       0.007029895108     ... done

.  NoMinFnd    0.024958    -7146.60576851523092

--------------------------------------------------------------------------------
  Iter                              Commutator    Free_energy(A=E-TS)     DeltaA
#    7                          0.000024719656   -7146.60576851523092  -1.60E-05

Step                       =       0.024957599065
Energy (E)                 =   -7146.479903521755
Entropy (-TS)              =      -0.125864993437
Free energy (A=E-TS)       =   -7146.605768515231
Est. 0K Energy 0.5*(E+A)   =   -7146.542836018492
Residual Non-orthogonality =       0.000000000000
Residual N_electrons       =       0.000000000039

Spin          Integrated_Ne            Fermi_level     Delta_Fermi_level
   1       496.999999824961        -0.043182297126             -1.31E-04
   2       497.000000174128        -0.043182297126             -1.31E-04

                           Spin 1           |                 Spin 2           |
     Orb |    H-eigenvalues     Occupancies |    H-eigenvalues     Occupancies |
       1 |    -3.1466279441    1.0000000000 |    -3.1466279441    1.0000000000 | 
                          ------                             ------
     496 |    -0.0462352007    0.6965123883 |    -0.0462352016    0.6965124442 | 
     497 |    -0.0462289287    0.6961514984 |    -0.0462289297    0.6961515543 | 
                - Gap at zero temperature -
     498 |    -0.0452125619    0.6347080233 |    -0.0452125620    0.6347080285 | 
                                                   - Gap at zero temperature -
     499 |    -0.0440643792    0.5597207727 |    -0.0440643793    0.5597207783 | 
     500 |    -0.0440580181    0.5592941635 |    -0.0440580182    0.5592941691 | 
                  Finite temp. Fermi level   |      Finite temp. Fermi level  
     501 |    -0.0413079378    0.3751832789 |    -0.0413079379    0.3751832844 | 
     502 |    -0.0395235797    0.2698080598 |    -0.0395235798    0.2698080645 | 
     503 |    -0.0395170885    0.2694602088 |    -0.0395170886    0.2694602135 | 
     504 |    -0.0376996134    0.1836325878 |    -0.0376996135    0.1836325914 | 
     505 |    -0.0376964632    0.1835041136 |    -0.0376964630    0.1835041052 | 
                          ------                             ------
     719 |     0.8876011368    0.0000000000 |     0.8876011388    0.0000000000 | 

                            |  Abs_value |  Threshold | Converged
     Delta_Free_energy/atom |   2.86E-07 |   1.00E-06 |       Yes
     Delta_Energy/atom      |   2.33E-07 |   1.00E-04 |       Yes
     Delta_Entropy/atom     |   5.34E-08 |   1.00E-04 |       Yes
     Commutator             |   2.47E-05 |   1.00E-05 |        No
     Delta_Fermi_level      |   1.31E-04 |   1.00E-03 |       Yes

  Line search of the free energy minimum:
  Step_type        Step             Free_energy   Predicted_free_energy
.   Initial    0.000000    -7146.60576851523092

Performing  Pulay mixing of Hamiltonian with coefficients:
                        Spin 1               Spin 2
               -2.031075049657      -2.031075383453
              -11.568027030083     -11.568029250745
                1.781961114597       1.781961395546
               17.162584490235      17.162587602643
                6.389629194139       6.389630326939
              -13.091771556685     -13.091774028792
                2.356698837454       2.356699337862
Lambda-->       0.002508438811       0.002508439267     ... done

.    Trial1    0.024958    -7146.60579335395505

Performing  Pulay mixing of Hamiltonian with coefficients:
                        Spin 1               Spin 2
               -2.031075049655      -2.031075383457
              -11.568027030076     -11.568029250770
                1.781961114596       1.781961395549
               17.162584490224      17.162587602679
                6.389629194135       6.389630326953
              -13.091771556677     -13.091774028819
                2.356698837453       2.356699337864
Lambda-->       0.002508438811       0.002508439267     ... done

.    Trial2    0.397391    -7146.60268898212325

Performing  Pulay mixing of Hamiltonian with coefficients:
                        Spin 1               Spin 2
               -2.031075049660      -2.031075383457
              -11.568027030102     -11.568029250773
                1.781961114600       1.781961395550
               17.162584490262      17.162587602684
                6.389629194149       6.389630326955
              -13.091771556705     -13.091774028823
                2.356698837455       2.356699337865
Lambda-->       0.002508438811       0.002508439267     ... done

. Quadratic    0.033672    -7146.60581210380678    -7146.60579513716493

--------------------------------------------------------------------------------
  Iter                              Commutator    Free_energy(A=E-TS)     DeltaA
#    8                          0.000020533516   -7146.60581210380678  -4.36E-05

Step                       =       0.033672348063
Energy (E)                 =   -7146.479803471446
Entropy (-TS)              =      -0.126008632361
Free energy (A=E-TS)       =   -7146.605812103807
Est. 0K Energy 0.5*(E+A)   =   -7146.542807787626
Residual Non-orthogonality =       0.000000000000
Residual N_electrons       =       0.000000000000

Spin          Integrated_Ne            Fermi_level     Delta_Fermi_level
   1       496.999999888027        -0.043145877312              3.64E-05
   2       497.000000111970        -0.043145877312              3.64E-05

                           Spin 1           |                 Spin 2           |
     Orb |    H-eigenvalues     Occupancies |    H-eigenvalues     Occupancies |
       1 |    -3.1465328874    1.0000000000 |    -3.1465328871    1.0000000000 | 
                          ------                             ------
     496 |    -0.0462012585    0.6966548831 |    -0.0462012584    0.6966548772 | 
     497 |    -0.0461956067    0.6963297748 |    -0.0461956065    0.6963297689 | 
                                                   - Gap at zero temperature -
     498 |    -0.0451639523    0.6339386146 |    -0.0451639522    0.6339386082 | 
                - Gap at zero temperature -
     499 |    -0.0440160570    0.5589224619 |    -0.0440160569    0.5589224553 | 
     500 |    -0.0440102131    0.5585303887 |    -0.0440102130    0.5585303820 | 
                  Finite temp. Fermi level   |      Finite temp. Fermi level  
     501 |    -0.0412585926    0.3743591350 |    -0.0412585934    0.3743591857 | 
     502 |    -0.0395052946    0.2707813690 |    -0.0395052945    0.2707813640 | 
     503 |    -0.0394987569    0.2704302281 |    -0.0394987568    0.2704302231 | 
     504 |    -0.0376751591    0.1841212056 |    -0.0376751590    0.1841212020 | 
     505 |    -0.0376716348    0.1839771850 |    -0.0376716353    0.1839772058 | 
                          ------                             ------
     719 |     0.8821456696    0.0000000000 |     0.8821456697    0.0000000000 | 

                            |  Abs_value |  Threshold | Converged
     Delta_Free_energy/atom |   7.78E-07 |   1.00E-06 |       Yes
     Delta_Energy/atom      |   1.79E-06 |   1.00E-04 |       Yes
     Delta_Entropy/atom     |   2.56E-06 |   1.00E-04 |       Yes
     Commutator             |   2.05E-05 |   1.00E-05 |        No
     Delta_Fermi_level      |   3.64E-05 |   1.00E-03 |       Yes

  Line search of the free energy minimum:
  Step_type        Step             Free_energy   Predicted_free_energy
.   Initial    0.000000    -7146.60581210380678

Performing  Pulay mixing of Hamiltonian with coefficients:
                        Spin 1               Spin 2
                1.664233918352       1.664232714918
               10.937526337625      10.937519335024
               -1.570470665528      -1.570469590431
              -15.710548747875     -15.710538322146
               -4.672994742783      -4.672990877720
               10.615480647484      10.615473102484
               -3.230318625634      -3.230317527802
                2.967091878360       2.967091165673
Lambda-->       0.000376450863       0.000376450907     ... done

.    Trial1    0.033672    -7146.60589585792241

Performing  Pulay mixing of Hamiltonian with coefficients:
                        Spin 1               Spin 2
                1.664233918350       1.664232714910
               10.937526337614      10.937519334979
               -1.570470665527      -1.570469590424
              -15.710548747860     -15.710538322081
               -4.672994742777      -4.672990877696
               10.615480647472      10.615473102436
               -3.230318625632      -3.230317527794
                2.967091878359       2.967091165669
Lambda-->       0.000376450863       0.000376450907     ... done

.    Trial2    0.402777    -7146.60458153828949

Performing  Pulay mixing of Hamiltonian with coefficients:
                        Spin 1               Spin 2
                1.664233918340       1.664232714905
               10.937526337552      10.937519334944
               -1.570470665517      -1.570469590419
              -15.710548747769     -15.710538322029
               -4.672994742745      -4.672990877678
               10.615480647405      10.615473102398
               -3.230318625620      -3.230317527787
                2.967091878354       2.967091165666
Lambda-->       0.000376450863       0.000376450907     ... done

. Quadratic    0.099658    -7146.60586138808412    -7146.60596123948653

Performing  Pulay mixing of Hamiltonian with coefficients:
                        Spin 1               Spin 2
                1.664233918352       1.664232714904
               10.937526337624      10.937519334940
               -1.570470665528      -1.570469590418
              -15.710548747874     -15.710538322023
               -4.672994742783      -4.672990877676
               10.615480647483      10.615473102393
               -3.230318625634      -3.230317527786
                2.967091878360       2.967091165666
Lambda-->       0.000376450863       0.000376450907     ... done

.     Cubic    0.056231    -7146.60589388596327    -7146.60591090000344

Performing  Pulay mixing of Hamiltonian with coefficients:
                        Spin 1               Spin 2
                1.664233918348       1.664232714904
               10.937526337603      10.937519334942
               -1.570470665525      -1.570469590419
              -15.710548747843     -15.710538322026
               -4.672994742771      -4.672990877677
               10.615480647460      10.615473102396
               -3.230318625630      -3.230317527787
                2.967091878358       2.967091165666
Lambda-->       0.000376450863       0.000376450907     ... done

.   Quartic    0.291477    -7146.60526560273320    -7146.60641959966870

Performing  Pulay mixing of Hamiltonian with coefficients:
                        Spin 1               Spin 2
                1.664233918349       1.664232714914
               10.937526337609      10.937519334997
               -1.570470665526      -1.570469590427
              -15.710548747852     -15.710538322107
               -4.672994742775      -4.672990877706
               10.615480647467      10.615473102455
               -3.230318625631      -3.230317527797
                2.967091878359       2.967091165671
Lambda-->       0.000376450863       0.000376450907     ... done

.  NoMinFnd    0.033672    -7146.60589585790513

--------------------------------------------------------------------------------
  Iter                              Commutator    Free_energy(A=E-TS)     DeltaA
#    9                          0.000008025924   -7146.60589585790513  -8.38E-05

Step                       =       0.033672348063
Energy (E)                 =   -7146.479862402868
Entropy (-TS)              =      -0.126033455061
Free energy (A=E-TS)       =   -7146.605895857905
Est. 0K Energy 0.5*(E+A)   =   -7146.542879130387
Residual Non-orthogonality =       0.000000000000
Residual N_electrons       =      -0.000000000024

Spin          Integrated_Ne            Fermi_level     Delta_Fermi_level
   1       496.999999945548        -0.043467250809             -3.21E-04
   2       497.000000054995        -0.043467250809             -3.21E-04

                           Spin 1           |                 Spin 2           |
     Orb |    H-eigenvalues     Occupancies |    H-eigenvalues     Occupancies |
       1 |    -3.1465915407    1.0000000000 |    -3.1465915405    1.0000000000 | 
                          ------                             ------
     496 |    -0.0465595007    0.6987708429 |    -0.0465595009    0.6987708596 | 
     497 |    -0.0465546110    0.6984907013 |    -0.0465546104    0.6984906672 | 
                - Gap at zero temperature -
     498 |    -0.0454942078    0.6344993056 |    -0.0454942081    0.6344993243 | 
                                                   - Gap at zero temperature -
     499 |    -0.0443440130    0.5593639961 |    -0.0443440133    0.5593640164 | 
     500 |    -0.0443394281    0.5590564660 |    -0.0443394284    0.5590564863 | 
                  Finite temp. Fermi level   |      Finite temp. Fermi level  
     501 |    -0.0415610645    0.3731552486 |    -0.0415610639    0.3731552125 | 
     502 |    -0.0398108390    0.2699316834 |    -0.0398108394    0.2699317009 | 
     503 |    -0.0398046063    0.2695975787 |    -0.0398046066    0.2695975962 | 
     504 |    -0.0380220219    0.1851654253 |    -0.0380220222    0.1851654392 | 
     505 |    -0.0380169853    0.1849587302 |    -0.0380169853    0.1849587308 | 
                          ------                             ------
     719 |     0.8788774007    0.0000000000 |     0.8788774006    0.0000000000 | 

                            |  Abs_value |  Threshold | Converged
     Delta_Free_energy/atom |   1.50E-06 |   1.00E-06 |        No
     Delta_Energy/atom      |   1.05E-06 |   1.00E-04 |       Yes
     Delta_Entropy/atom     |   4.43E-07 |   1.00E-04 |       Yes
     Commutator             |   8.03E-06 |   1.00E-05 |       Yes
     Delta_Fermi_level      |   3.21E-04 |   1.00E-03 |       Yes

  Line search of the free energy minimum:
  Step_type        Step             Free_energy   Predicted_free_energy
.   Initial    0.000000    -7146.60589585790513

Performing  Pulay mixing of Hamiltonian with coefficients:
                        Spin 1               Spin 2
                0.241796146971       0.241795770751
                1.263305401340       1.263303034108
               -0.241819341581      -0.241818987379
               -1.917299910729      -1.917296450320
               -0.551528311692      -0.551527171436
                1.362211200667       1.362208761829
               -0.206258771070      -0.206258237519
               -0.077475384308      -0.077475809120
                1.127068970401       1.127069089085
Lambda-->       0.000091012034       0.000091012043     ... done

.    Trial1    0.033672    -7146.60590248815879

Performing  Pulay mixing of Hamiltonian with coefficients:
                        Spin 1               Spin 2
                0.241796146971       0.241795770750
                1.263305401339       1.263303034102
               -0.241819341581      -0.241818987378
               -1.917299910729      -1.917296450311
               -0.551528311692      -0.551527171433
                1.362211200667       1.362208761823
               -0.206258771070      -0.206258237517
               -0.077475384308      -0.077475809121
                1.127068970401       1.127069089085
Lambda-->       0.000091012034       0.000091012043     ... done

.    Trial2    0.402777    -7146.60540126275282

Performing  Pulay mixing of Hamiltonian with coefficients:
                        Spin 1               Spin 2
                0.241796146972       0.241795770751
                1.263305401345       1.263303034108
               -0.241819341581      -0.241818987379
               -1.917299910737      -1.917296450320
               -0.551528311695      -0.551527171436
                1.362211200673       1.362208761829
               -0.206258771071      -0.206258237519
               -0.077475384307      -0.077475809120
                1.127068970401       1.127069089085
Lambda-->       0.000091012034       0.000091012043     ... done

. Quadratic    0.042340    -7146.60590193327789    -7146.60590277816209

Performing  Pulay mixing of Hamiltonian with coefficients:
                        Spin 1               Spin 2
                0.241796146970       0.241795770749
                1.263305401331       1.263303034095
               -0.241819341579      -0.241818987377
               -1.917299910717      -1.917296450302
               -0.551528311688      -0.551527171430
                1.362211200659       1.362208761816
               -0.206258771067      -0.206258237516
               -0.077475384310      -0.077475809123
                1.127068970402       1.127069089086
Lambda-->       0.000091012034       0.000091012043     ... done

.     Cubic    0.032635    -7146.60590251832764    -7146.60590249462712

--------------------------------------------------------------------------------
  Iter                              Commutator    Free_energy(A=E-TS)     DeltaA
#   10                          0.000005674292   -7146.60590251832764  -6.66E-06

Step                       =       0.032635441088
Energy (E)                 =   -7146.479840336030
Entropy (-TS)              =      -0.126062182270
Free energy (A=E-TS)       =   -7146.605902518328
Est. 0K Energy 0.5*(E+A)   =   -7146.542871427178
Residual Non-orthogonality =       0.000000000000
Residual N_electrons       =       0.000000000028

Spin          Integrated_Ne            Fermi_level     Delta_Fermi_level
   1       497.000000050589        -0.043432484444              3.48E-05
   2       496.999999948755        -0.043432484444              3.48E-05

                           Spin 1           |                 Spin 2           |
     Orb |    H-eigenvalues     Occupancies |    H-eigenvalues     Occupancies |
       1 |    -3.1465104888    1.0000000000 |    -3.1465104888    1.0000000000 | 
                          ------                             ------
     496 |    -0.0465278235    0.6989477555 |    -0.0465278233    0.6989477455 | 
     497 |    -0.0465226461    0.6986512244 |    -0.0465226460    0.6986512144 | 
                                                   - Gap at zero temperature -
     498 |    -0.0454601765    0.6345456922 |    -0.0454601763    0.6345456816 | 
                - Gap at zero temperature -
     499 |    -0.0443044730    0.5590438013 |    -0.0443044728    0.5590437906 | 
     500 |    -0.0442987377    0.5586590401 |    -0.0442987375    0.5586590295 | 
                  Finite temp. Fermi level   |      Finite temp. Fermi level  
     501 |    -0.0415152088    0.3724496783 |    -0.0415152087    0.3724496694 | 
     502 |    -0.0397790675    0.2700923143 |    -0.0397790674    0.2700923075 | 
     503 |    -0.0397726530    0.2697483389 |    -0.0397726528    0.2697483321 | 
     504 |    -0.0379906169    0.1853034730 |    -0.0379906177    0.1853035046 | 
     505 |    -0.0379874347    0.1851727838 |    -0.0379874343    0.1851727668 | 
                          ------                             ------
     719 |     0.8785051555    0.0000000000 |     0.8785051559    0.0000000000 | 

                            |  Abs_value |  Threshold | Converged
     Delta_Free_energy/atom |   1.19E-07 |   1.00E-06 |       Yes
     Delta_Energy/atom      |   3.94E-07 |   1.00E-04 |       Yes
     Delta_Entropy/atom     |   5.13E-07 |   1.00E-04 |       Yes
     Commutator             |   5.67E-06 |   1.00E-05 |       Yes
     Delta_Fermi_level      |   3.48E-05 |   1.00E-03 |       Yes
EDFT occupancies loop converged after   10 iterations.


Writing density kernel to file "Pd_55.dkn" ... done

Writing Hamiltonian to file "Pd_55.ham" ... done


>>> Density kernel optimised for the current NGWF basis:
     ~~~~~~~~~~~~~~~~~~~~~~~~~~~~~~~~~~~~~~~~~~~~~~~~~~~~~~~~~~~
     Total free energy           =  -7.14660590251833E+03  Eh
     [H,K] commutator            =   5.6743E-06
     ~~~~~~~~~~~~~~~~~~~~~~~~~~~~~~~~~~~~~~~~~~~~~~~~~~~~~~~~~~~


################################################################################
########################### NGWF CG iteration  004 #############################
################################################################################
****** Reciprocal space K.E. preconditioning with k_zero =  3.0000 a0^-1 *******

>>> Checking for convergence of NGWFs:   NOT CONVERGED
  ========================================================================
         NGWF RMS gradient =  4.0976E-05 >  2.0000E-06  | above tolerance
  ========================================================================

>>> Improving NGWFs using line search:
============ Calculation of NGWF S^-1 using Hotelling algorithm ================ 
         Iteration  |  Frobenius norm and Maximum abs value    (of I-S*S_n^-1)   
               1       0.54038906E+00     0.16902525E-01
               2       0.32585828E-02     0.14689996E-03
               3       0.57566749E-06     0.22761888E-07
               4       0.37015808E-12     0.35527137E-13
================================================================================
    Initial Ne1:     496.99723351
    Initial Ne2:     496.99723341
      Final Ne1:     497.00000005
      Final Ne2:     496.99999995
============ Calculation of NGWF S^-1 using Hotelling algorithm ================ 
         Iteration  |  Frobenius norm and Maximum abs value    (of I-S*S_n^-1)   
               1       0.21450165E+00     0.66578519E-02
               2       0.50006804E-03     0.24550151E-04
               3       0.14230705E-07     0.65570305E-09
               4       0.37073658E-12     0.28421709E-13
================================================================================
------------------------------- NGWF line search -------------------------------
RMS gradient                =       0.00004097554708
Trial step length           =               0.914399
Gradient along search dir.  =         -0.03401519148
Functional at step 0        =   -7146.60590251832764
Functional at step 1        =   -7146.62586145193200
Functional predicted        =   -7146.62760432912091
Selected quadratic step     =               1.276007
Conjugate gradients coeff.  =               0.390764
--------------------------- NGWF line search finished --------------------------
                                               
Writing NGWFs to file "Pd_55.tightbox_ngwfs"....  done

>>> Optimising kernel for current NGWFs:

--------------------------- Ensemble-DFT optimisation --------------------------
Running ScaLAPACK on   30 processor(s).

--------------------------------------------------------------------------------
  Iter                              Commutator    Free_energy(A=E-TS)     DeltaA
#    0                          0.000046969597   -7146.62760678079667  -2.17E-02

Step                       =       0.381966011250
Energy (E)                 =   -7146.501544598499
Entropy (-TS)              =      -0.126062182270
Free energy (A=E-TS)       =   -7146.627606780797
Est. 0K Energy 0.5*(E+A)   =   -7146.564575689648
Residual Non-orthogonality =       0.000000000000
Residual N_electrons       =       0.000000000028

Spin          Integrated_Ne            Fermi_level     Delta_Fermi_level
   1       497.000000050589        -0.043432484444              9.00E+99
   2       496.999999948755        -0.043432484444              9.00E+99

                           Spin 1           |                 Spin 2           |
     Orb |    H-eigenvalues     Occupancies |    H-eigenvalues     Occupancies |
       1 |    -3.1465104888    1.0000000000 |    -3.1465104888    1.0000000000 | 
                          ------                             ------
     496 |    -0.0465278235    0.6989477555 |    -0.0465278233    0.6989477455 | 
     497 |    -0.0465226461    0.6986512244 |    -0.0465226460    0.6986512144 | 
                 - Gap at zero temperature - |     - Gap at zero temperature -
     498 |    -0.0454601765    0.6345456922 |    -0.0454601763    0.6345456816 | 
     499 |    -0.0443044730    0.5590438013 |    -0.0443044728    0.5590437906 | 
     500 |    -0.0442987377    0.5586590401 |    -0.0442987375    0.5586590295 | 
                  Finite temp. Fermi level   |      Finite temp. Fermi level  
     501 |    -0.0415152088    0.3724496783 |    -0.0415152087    0.3724496694 | 
     502 |    -0.0397790675    0.2700923143 |    -0.0397790674    0.2700923075 | 
     503 |    -0.0397726530    0.2697483389 |    -0.0397726528    0.2697483321 | 
     504 |    -0.0379906169    0.1853034730 |    -0.0379906177    0.1853035046 | 
     505 |    -0.0379874347    0.1851727838 |    -0.0379874343    0.1851727668 | 
                          ------                             ------
     719 |     0.8785051555    0.0000000000 |     0.8785051559    0.0000000000 | 

                            |  Abs_value |  Threshold | Converged
     Delta_Free_energy/atom |   3.88E-04 |   1.00E-06 |        No
     Delta_Energy/atom      |   3.88E-04 |   1.00E-04 |        No
     Delta_Entropy/atom     |     n.a.   |   1.00E-03 |      n.a.
     Commutator             |   4.70E-05 |   1.00E-05 |        No
     Delta_Fermi_level      |     n.a.   |   1.00E-03 |      n.a.

  Line search of the free energy minimum:
  Step_type        Step             Free_energy   Predicted_free_energy
.   Initial    0.000000    -7146.62760678079667

Performing  Pulay mixing of Hamiltonian with coefficients:
                        Spin 1               Spin 2
                1.000000000000       1.000000000000
Lambda-->       0.038693784428       0.038693784178     ... done

.    Trial1    0.381966    -7146.61351088834090

Performing  Pulay mixing of Hamiltonian with coefficients:
                        Spin 1               Spin 2
                1.000000000000       1.000000000000
Lambda-->       0.038693784428       0.038693784178     ... done

.    Trial2    0.145898    -7146.62305389619087

Performing  Pulay mixing of Hamiltonian with coefficients:
                        Spin 1               Spin 2
                1.000000000000       1.000000000000
Lambda-->       0.038693784428       0.038693784178     ... done

.    Trial3    0.055728    -7146.62390870744366

Performing  Pulay mixing of Hamiltonian with coefficients:
                        Spin 1               Spin 2
                1.000000000000       1.000000000000
Lambda-->       0.038693784428       0.038693784178     ... done

.     Cubic    0.223662    -7146.62109076764409    -7146.62370138815277

Performing  Pulay mixing of Hamiltonian with coefficients:
                        Spin 1               Spin 2
                1.000000000000       1.000000000000
Lambda-->       0.038693784428       0.038693784178     ... done

.    Trial5    0.000557    -7146.62368992929987

Performing  Pulay mixing of Hamiltonian with coefficients:
                        Spin 1               Spin 2
                1.000000000000       1.000000000000
Lambda-->       0.038693784428       0.038693784178     ... done

.  NoMinFnd    0.055728    -7146.62390870744366

--------------------------------------------------------------------------------
  Iter                              Commutator    Free_energy(A=E-TS)     DeltaA
#    1                          0.000032679813   -7146.62390870744366   3.70E-03

Step                       =       0.055728090001
Energy (E)                 =   -7146.497734115028
Entropy (-TS)              =      -0.126174592416
Free energy (A=E-TS)       =   -7146.623908707444
Est. 0K Energy 0.5*(E+A)   =   -7146.560821411236
Residual Non-orthogonality =       0.000000000000
Residual N_electrons       =       0.000000000000

Spin          Integrated_Ne            Fermi_level     Delta_Fermi_level
   1       497.000000031710        -0.043144853657              2.88E-04
   2       496.999999968282        -0.043144853657              2.88E-04

                           Spin 1           |                 Spin 2           |
     Orb |    H-eigenvalues     Occupancies |    H-eigenvalues     Occupancies |
       1 |    -3.1460635389    1.0000000000 |    -3.1460635386    1.0000000000 | 
                          ------                             ------
     496 |    -0.0462460391    0.6992824048 |    -0.0462460388    0.6992823913 | 
     497 |    -0.0462407944    0.6989822068 |    -0.0462407942    0.6989821932 | 
                 - Gap at zero temperature - |     - Gap at zero temperature -
     498 |    -0.0451563293    0.6335217795 |    -0.0451563299    0.6335218192 | 
     499 |    -0.0440132422    0.5588023011 |    -0.0440132419    0.5588022819 | 
     500 |    -0.0440087308    0.5584996156 |    -0.0440087305    0.5584995963 | 
                  Finite temp. Fermi level   |      Finite temp. Fermi level  
     501 |    -0.0411724713    0.3689515360 |    -0.0411724710    0.3689515139 | 
     502 |    -0.0395175163    0.2714936513 |    -0.0395175159    0.2714936306 | 
     503 |    -0.0395110256    0.2711444577 |    -0.0395110252    0.2711444370 | 
     504 |    -0.0376887788    0.1847205398 |    -0.0376887801    0.1847205951 | 
     505 |    -0.0376830769    0.1844869878 |    -0.0376830767    0.1844869806 | 
                          ------                             ------
     719 |     0.8744227213    0.0000000000 |     0.8744227219    0.0000000000 | 

                            |  Abs_value |  Threshold | Converged
     Delta_Free_energy/atom |   6.60E-05 |   1.00E-06 |        No
     Delta_Energy/atom      |   6.80E-05 |   1.00E-04 |       Yes
     Delta_Entropy/atom     |   2.01E-06 |   1.00E-04 |       Yes
     Commutator             |   3.27E-05 |   1.00E-05 |        No
     Delta_Fermi_level      |   2.88E-04 |   1.00E-03 |       Yes

  Line search of the free energy minimum:
  Step_type        Step             Free_energy   Predicted_free_energy
.   Initial    0.000000    -7146.62390870744366

Performing  Pulay mixing of Hamiltonian with coefficients:
                        Spin 1               Spin 2
                1.000000000000       1.000000000000
Lambda-->       0.027278026607       0.027278026362     ... done

.    Trial1    0.055728    -7146.62402124122764

Performing  Pulay mixing of Hamiltonian with coefficients:
                        Spin 1               Spin 2
                1.000000000000       1.000000000000
Lambda-->       0.027278026607       0.027278026362     ... done

.    Trial2    0.416408    -7146.61725669816769

Performing  Pulay mixing of Hamiltonian with coefficients:
                        Spin 1               Spin 2
                1.000000000000       1.000000000000
Lambda-->       0.027278026607       0.027278026362     ... done

. Quadratic    0.048102    -7146.62402428712539    -7146.62402414250482

--------------------------------------------------------------------------------
  Iter                              Commutator    Free_energy(A=E-TS)     DeltaA
#    2                          0.000027161548   -7146.62402428712539  -1.16E-04

Step                       =       0.048102198150
Energy (E)                 =   -7146.497763807974
Entropy (-TS)              =      -0.126260479134
Free energy (A=E-TS)       =   -7146.624024287125
Est. 0K Energy 0.5*(E+A)   =   -7146.560894047549
Residual Non-orthogonality =       0.000000000000
Residual N_electrons       =       0.000000000018

Spin          Integrated_Ne            Fermi_level     Delta_Fermi_level
   1       497.000000036079        -0.043027882209              1.17E-04
   2       496.999999963513        -0.043027882209              1.17E-04

                           Spin 1           |                 Spin 2           |
     Orb |    H-eigenvalues     Occupancies |    H-eigenvalues     Occupancies |
       1 |    -3.1460172775    1.0000000000 |    -3.1460172775    1.0000000000 | 
                          ------                             ------
     496 |    -0.0461191487    0.6987145137 |    -0.0461191486    0.6987145077 | 
     497 |    -0.0461148772    0.6984697708 |    -0.0461148771    0.6984697648 | 
                 - Gap at zero temperature - |     - Gap at zero temperature -
     498 |    -0.0450379506    0.6334328679 |    -0.0450379504    0.6334328598 | 
     499 |    -0.0438848688    0.5580372259 |    -0.0438848687    0.5580372156 | 
     500 |    -0.0438785829    0.5576153209 |    -0.0438785827    0.5576153106 | 
                  Finite temp. Fermi level   |      Finite temp. Fermi level  
     501 |    -0.0410789398    0.3704378290 |    -0.0410789396    0.3704378153 | 
     502 |    -0.0394063071    0.2718038886 |    -0.0394063077    0.2718039228 | 
     503 |    -0.0393997244    0.2714494956 |    -0.0393997241    0.2714494820 | 
     504 |    -0.0375816494    0.1851242114 |    -0.0375816500    0.1851242359 | 
     505 |    -0.0375792286    0.1850248608 |    -0.0375792282    0.1850248429 | 
                          ------                             ------
     719 |     0.8730868037    0.0000000000 |     0.8730868040    0.0000000000 | 

                            |  Abs_value |  Threshold | Converged
     Delta_Free_energy/atom |   2.06E-06 |   1.00E-06 |        No
     Delta_Energy/atom      |   5.30E-07 |   1.00E-04 |       Yes
     Delta_Entropy/atom     |   1.53E-06 |   1.00E-04 |       Yes
     Commutator             |   2.72E-05 |   1.00E-05 |        No
     Delta_Fermi_level      |   1.17E-04 |   1.00E-03 |       Yes

  Line search of the free energy minimum:
  Step_type        Step             Free_energy   Predicted_free_energy
.   Initial    0.000000    -7146.62402428712539

Performing  Pulay mixing of Hamiltonian with coefficients:
                        Spin 1               Spin 2
                0.002658424653       0.002658433785
                0.997341575347       0.997341566215
Lambda-->       0.024302975389       0.024302975197     ... done

.    Trial1    0.048102    -7146.62404722144856

Performing  Pulay mixing of Hamiltonian with coefficients:
                        Spin 1               Spin 2
                0.002658424653       0.002658433785
                0.997341575347       0.997341566215
Lambda-->       0.024302975389       0.024302975197     ... done

.    Trial2    0.411695    -7146.61462709826174

Performing  Pulay mixing of Hamiltonian with coefficients:
                        Spin 1               Spin 2
                0.002658424653       0.002658433785
                0.997341575347       0.997341566215
Lambda-->       0.024302975389       0.024302975197     ... done

. Quadratic    0.027771    -7146.62407363303373    -7146.62407371383779

--------------------------------------------------------------------------------
  Iter                              Commutator    Free_energy(A=E-TS)     DeltaA
#    3                          0.000023312308   -7146.62407363303373  -4.93E-05

Step                       =       0.027770777130
Energy (E)                 =   -7146.497782234276
Entropy (-TS)              =      -0.126291398743
Free energy (A=E-TS)       =   -7146.624073633034
Est. 0K Energy 0.5*(E+A)   =   -7146.560927933655
Residual Non-orthogonality =       0.000000000000
Residual N_electrons       =       0.000000000015

Spin          Integrated_Ne            Fermi_level     Delta_Fermi_level
   1       497.000000086842        -0.042946907198              8.10E-05
   2       496.999999912820        -0.042946907198              8.10E-05

                           Spin 1           |                 Spin 2           |
     Orb |    H-eigenvalues     Occupancies |    H-eigenvalues     Occupancies |
       1 |    -3.1459510114    1.0000000000 |    -3.1459510119    1.0000000000 | 
                          ------                             ------
     496 |    -0.0460351274    0.6985399840 |    -0.0460351271    0.6985399638 | 
     497 |    -0.0460291772    0.6981989106 |    -0.0460291768    0.6981988904 | 
                 - Gap at zero temperature - |     - Gap at zero temperature -
     498 |    -0.0449539464    0.6332414503 |    -0.0449539460    0.6332414268 | 
     499 |    -0.0437998338    0.5577647323 |    -0.0437998334    0.5577647058 | 
     500 |    -0.0437950948    0.5574466223 |    -0.0437950953    0.5574466555 | 
                  Finite temp. Fermi level   |      Finite temp. Fermi level  
     501 |    -0.0409826773    0.3694681909 |    -0.0409826769    0.3694681626 | 
     502 |    -0.0393320989    0.2721684965 |    -0.0393320984    0.2721684707 | 
     503 |    -0.0393255159    0.2718137909 |    -0.0393255155    0.2718137651 | 
     504 |    -0.0375017930    0.1851701355 |    -0.0375017934    0.1851701510 | 
     505 |    -0.0374955460    0.1849137876 |    -0.0374955453    0.1849137580 | 
                          ------                             ------
     719 |     0.8724376163    0.0000000000 |     0.8724376168    0.0000000000 | 

                            |  Abs_value |  Threshold | Converged
     Delta_Free_energy/atom |   8.81E-07 |   1.00E-06 |       Yes
     Delta_Energy/atom      |   3.29E-07 |   1.00E-04 |       Yes
     Delta_Entropy/atom     |   5.52E-07 |   1.00E-04 |       Yes
     Commutator             |   2.33E-05 |   1.00E-05 |        No
     Delta_Fermi_level      |   8.10E-05 |   1.00E-03 |       Yes

  Line search of the free energy minimum:
  Step_type        Step             Free_energy   Predicted_free_energy
.   Initial    0.000000    -7146.62407363303373

Performing  Pulay mixing of Hamiltonian with coefficients:
                        Spin 1               Spin 2
               -1.513266315697      -1.513266230245
               -0.062474853273      -0.062474850363
                2.575741168970       2.575741080608
Lambda-->       0.019182058704       0.019182058868     ... done

.    Trial1    0.027771    -7146.62419616158877

Performing  Pulay mixing of Hamiltonian with coefficients:
                        Spin 1               Spin 2
               -1.513266315697      -1.513266230245
               -0.062474853273      -0.062474850363
                2.575741168970       2.575741080608
Lambda-->       0.019182058704       0.019182058868     ... done

.    Trial2    0.399129    -7146.59309386000677

Performing  Pulay mixing of Hamiltonian with coefficients:
                        Spin 1               Spin 2
               -1.513266315697      -1.513266230245
               -0.062474853273      -0.062474850363
                2.575741168970       2.575741080608
Lambda-->       0.019182058704       0.019182058868     ... done

. Quadratic    0.023872    -7146.62419898429380    -7146.62419951851280

--------------------------------------------------------------------------------
  Iter                              Commutator    Free_energy(A=E-TS)     DeltaA
#    4                          0.000017199714   -7146.62419898429380  -1.25E-04

Step                       =       0.023872437090
Energy (E)                 =   -7146.497721625905
Entropy (-TS)              =      -0.126477358361
Free energy (A=E-TS)       =   -7146.624198984294
Est. 0K Energy 0.5*(E+A)   =   -7146.560960305100
Residual Non-orthogonality =       0.000000000000
Residual N_electrons       =       0.000000000030

Spin          Integrated_Ne            Fermi_level     Delta_Fermi_level
   1       497.000000033914        -0.042590613391              3.56E-04
   2       496.999999965372        -0.042590613391              3.56E-04

                           Spin 1           |                 Spin 2           |
     Orb |    H-eigenvalues     Occupancies |    H-eigenvalues     Occupancies |
       1 |    -3.1456713567    1.0000000000 |    -3.1456713570    1.0000000000 | 
                          ------                             ------
     496 |    -0.0456608410    0.6975079586 |    -0.0456608410    0.6975079598 | 
     497 |    -0.0456566774    0.6972688545 |    -0.0456566774    0.6972688558 | 
                 - Gap at zero temperature - |     - Gap at zero temperature -
     498 |    -0.0445854207    0.6324680750 |    -0.0445854207    0.6324680761 | 
     499 |    -0.0434217504    0.5563016916 |    -0.0434217504    0.5563016925 | 
     500 |    -0.0434156031    0.5558887613 |    -0.0434156031    0.5558887621 | 
                  Finite temp. Fermi level   |      Finite temp. Fermi level  
     501 |    -0.0406248016    0.3693679188 |    -0.0406248016    0.3693679188 | 
     502 |    -0.0390033407    0.2736553165 |    -0.0390033407    0.2736553162 | 
     503 |    -0.0389965512    0.2732882367 |    -0.0389965512    0.2732882363 | 
     504 |    -0.0371480396    0.1852744628 |    -0.0371480405    0.1852744987 | 
     505 |    -0.0371457078    0.1851787013 |    -0.0371457077    0.1851786959 | 
                          ------                             ------
     719 |     0.8689673705    0.0000000000 |     0.8689673712    0.0000000000 | 

                            |  Abs_value |  Threshold | Converged
     Delta_Free_energy/atom |   2.24E-06 |   1.00E-06 |        No
     Delta_Energy/atom      |   1.08E-06 |   1.00E-04 |       Yes
     Delta_Entropy/atom     |   3.32E-06 |   1.00E-04 |       Yes
     Commutator             |   1.72E-05 |   1.00E-05 |        No
     Delta_Fermi_level      |   3.56E-04 |   1.00E-03 |       Yes

  Line search of the free energy minimum:
  Step_type        Step             Free_energy   Predicted_free_energy
.   Initial    0.000000    -7146.62419898429380

Performing  Pulay mixing of Hamiltonian with coefficients:
                        Spin 1               Spin 2
               -0.538742032855      -0.538742082559
               -1.481973685346      -1.481973694715
                0.760299092478       0.760299176563
                2.260416625723       2.260416600711
Lambda-->       0.010286470102       0.010286470430     ... done

.    Trial1    0.023872    -7146.62421022704348

Performing  Pulay mixing of Hamiltonian with coefficients:
                        Spin 1               Spin 2
               -0.538742032855      -0.538742082559
               -1.481973685346      -1.481973694715
                0.760299092478       0.760299176563
                2.260416625723       2.260416600711
Lambda-->       0.010286470102       0.010286470430     ... done

.    Trial2    0.396720    -7146.61591051264804

Performing  Pulay mixing of Hamiltonian with coefficients:
                        Spin 1               Spin 2
               -0.538742032855      -0.538742082559
               -1.481973685346      -1.481973694715
                0.760299092478       0.760299176563
                2.260416625723       2.260416600711
Lambda-->       0.010286470102       0.010286470430     ... done

. Quadratic    0.016046    -7146.62419609079552    -7146.62421373683992

Performing  Pulay mixing of Hamiltonian with coefficients:
                        Spin 1               Spin 2
               -0.538742032855      -0.538742082559
               -1.481973685346      -1.481973694715
                0.760299092478       0.760299176563
                2.260416625723       2.260416600711
Lambda-->       0.010286470102       0.010286470430     ... done

.     Cubic    0.168000    -7146.62309364614157    -7146.62493490543875

Performing  Pulay mixing of Hamiltonian with coefficients:
                        Spin 1               Spin 2
               -0.538742032855      -0.538742082559
               -1.481973685346      -1.481973694715
                0.760299092478       0.760299176563
                2.260416625723       2.260416600711
Lambda-->       0.010286470102       0.010286470430     ... done

.   Quartic    0.071368    -7146.62413121764712    -7146.62431195458430

Performing  Pulay mixing of Hamiltonian with coefficients:
                        Spin 1               Spin 2
               -0.538742032855      -0.538742082559
               -1.481973685346      -1.481973694715
                0.760299092478       0.760299176563
                2.260416625723       2.260416600711
Lambda-->       0.010286470102       0.010286470430     ... done

.  NoMinFnd    0.023872    -7146.62421022705985

--------------------------------------------------------------------------------
  Iter                              Commutator    Free_energy(A=E-TS)     DeltaA
#    5                          0.000018250969   -7146.62421022705985  -1.12E-05

Step                       =       0.023872437090
Energy (E)                 =   -7146.497406438259
Entropy (-TS)              =      -0.126803788761
Free energy (A=E-TS)       =   -7146.624210227060
Est. 0K Energy 0.5*(E+A)   =   -7146.560808332659
Residual Non-orthogonality =       0.000000000000
Residual N_electrons       =       0.000000000040

Spin          Integrated_Ne            Fermi_level     Delta_Fermi_level
   1       497.000000018820        -0.041937477500              6.53E-04
   2       496.999999980235        -0.041937477500              6.53E-04

                           Spin 1           |                 Spin 2           |
     Orb |    H-eigenvalues     Occupancies |    H-eigenvalues     Occupancies |
       1 |    -3.1451435653    1.0000000000 |    -3.1451435654    1.0000000000 | 
                          ------                             ------
     496 |    -0.0449766913    0.6957243668 |    -0.0449766909    0.6957243443 | 
     497 |    -0.0449713599    0.6954171657 |    -0.0449713595    0.6954171433 | 
                 - Gap at zero temperature - |     - Gap at zero temperature -
     498 |    -0.0439085109    0.6309629945 |    -0.0439085105    0.6309629709 | 
     499 |    -0.0427313185    0.5537952415 |    -0.0427313191    0.5537952785 | 
     500 |    -0.0427262840    0.5534566888 |    -0.0427262837    0.5534566651 | 
                  Finite temp. Fermi level   |      Finite temp. Fermi level  
     501 |    -0.0399483642    0.3678921639 |    -0.0399483648    0.3678922017 | 
     502 |    -0.0384050213    0.2766302198 |    -0.0384050210    0.2766302047 | 
     503 |    -0.0383979654    0.2762461772 |    -0.0383979661    0.2762462112 | 
     504 |    -0.0364941193    0.1852422446 |    -0.0364941200    0.1852422716 | 
     505 |    -0.0364895005    0.1850526234 |    -0.0364895001    0.1850526094 | 
                          ------                             ------
     719 |     0.8622422154    0.0000000000 |     0.8622422160    0.0000000000 | 

                            |  Abs_value |  Threshold | Converged
     Delta_Free_energy/atom |   2.01E-07 |   1.00E-06 |       Yes
     Delta_Energy/atom      |   5.63E-06 |   1.00E-04 |       Yes
     Delta_Entropy/atom     |   5.83E-06 |   1.00E-04 |       Yes
     Commutator             |   1.83E-05 |   1.00E-05 |        No
     Delta_Fermi_level      |   6.53E-04 |   1.00E-03 |       Yes

  Line search of the free energy minimum:
  Step_type        Step             Free_energy   Predicted_free_energy
.   Initial    0.000000    -7146.62421022705985

Performing  Pulay mixing of Hamiltonian with coefficients:
                        Spin 1               Spin 2
               -0.608486786960      -0.608486846593
                0.856585903523       0.856585907750
                0.324861740222       0.324861831793
               -0.852511905672      -0.852511942150
                1.279551048887       1.279551049199
Lambda-->       0.009488480585       0.009488480884     ... done

.    Trial1    0.023872    -7146.62421396639820

Performing  Pulay mixing of Hamiltonian with coefficients:
                        Spin 1               Spin 2
               -0.608486786960      -0.608486846593
                0.856585903523       0.856585907750
                0.324861740222       0.324861831793
               -0.852511905672      -0.852511942150
                1.279551048887       1.279551049199
Lambda-->       0.009488480585       0.009488480884     ... done

.    Trial2    0.396720    -7146.61667691671300

Performing  Pulay mixing of Hamiltonian with coefficients:
                        Spin 1               Spin 2
               -0.608486786960      -0.608486846593
                0.856585903523       0.856585907750
                0.324861740222       0.324861831793
               -0.852511905672      -0.852511942150
                1.279551048887       1.279551049199
Lambda-->       0.009488480585       0.009488480884     ... done

. Quadratic    0.013461    -7146.62419771622990    -7146.62421953214925

Performing  Pulay mixing of Hamiltonian with coefficients:
                        Spin 1               Spin 2
               -0.608486786960      -0.608486846593
                0.856585903523       0.856585907750
                0.324861740222       0.324861831793
               -0.852511905672      -0.852511942150
                1.279551048887       1.279551049199
Lambda-->       0.009488480585       0.009488480884     ... done

.     Cubic    0.185190    -7146.62289980770493    -7146.62527185527142

Performing  Pulay mixing of Hamiltonian with coefficients:
                        Spin 1               Spin 2
               -0.608486786960      -0.608486846593
                0.856585903523       0.856585907750
                0.324861740222       0.324861831793
               -0.852511905672      -0.852511942150
                1.279551048887       1.279551049199
Lambda-->       0.009488480585       0.009488480884     ... done

.   Quartic    0.080717    -7146.62408714597677    -7146.62436301420257

Performing  Pulay mixing of Hamiltonian with coefficients:
                        Spin 1               Spin 2
               -0.608486786960      -0.608486846593
                0.856585903523       0.856585907750
                0.324861740222       0.324861831793
               -0.852511905672      -0.852511942150
                1.279551048887       1.279551049199
Lambda-->       0.009488480585       0.009488480884     ... done

.  NoMinFnd    0.023872    -7146.62421396638729

--------------------------------------------------------------------------------
  Iter                              Commutator    Free_energy(A=E-TS)     DeltaA
#    6                          0.000017676882   -7146.62421396638729  -3.74E-06

Step                       =       0.023872437090
Energy (E)                 =   -7146.497406706570
Entropy (-TS)              =      -0.126807259809
Free energy (A=E-TS)       =   -7146.624213966387
Est. 0K Energy 0.5*(E+A)   =   -7146.560810336479
Residual Non-orthogonality =       0.000000000000
Residual N_electrons       =       0.000000000008

Spin          Integrated_Ne            Fermi_level     Delta_Fermi_level
   1       497.000000102146        -0.041931015824              6.46E-06
   2       496.999999897674        -0.041931015824              6.46E-06

                           Spin 1           |                 Spin 2           |
     Orb |    H-eigenvalues     Occupancies |    H-eigenvalues     Occupancies |
       1 |    -3.1451614868    1.0000000000 |    -3.1451614868    1.0000000000 | 
                          ------                             ------
     496 |    -0.0449664938    0.6955091233 |    -0.0449664932    0.6955090893 | 
     497 |    -0.0449615333    0.6952231855 |    -0.0449615336    0.6952232030 | 
                 - Gap at zero temperature - |     - Gap at zero temperature -
     498 |    -0.0439016662    0.6309387278 |    -0.0439016656    0.6309386904 | 
     499 |    -0.0427255533    0.5538420743 |    -0.0427255527    0.5538420347 | 
     500 |    -0.0427202384    0.5534846684 |    -0.0427202387    0.5534846888 | 
                  Finite temp. Fermi level   |      Finite temp. Fermi level  
     501 |    -0.0399388439    0.3676986361 |    -0.0399388442    0.3676986553 | 
     502 |    -0.0383999326    0.2767049844 |    -0.0383999320    0.2767049524 | 
     503 |    -0.0383928418    0.2763189797 |    -0.0383928421    0.2763189962 | 
     504 |    -0.0364860180    0.1851749135 |    -0.0364860183    0.1851749260 | 
     505 |    -0.0364823165    0.1850229863 |    -0.0364823158    0.1850229578 | 
                          ------                             ------
     719 |     0.8613753458    0.0000000000 |     0.8613753459    0.0000000000 | 

                            |  Abs_value |  Threshold | Converged
     Delta_Free_energy/atom |   6.68E-08 |   1.00E-06 |       Yes
     Delta_Energy/atom      |   4.79E-09 |   1.00E-04 |       Yes
     Delta_Entropy/atom     |   6.20E-08 |   1.00E-04 |       Yes
     Commutator             |   1.77E-05 |   1.00E-05 |        No
     Delta_Fermi_level      |   6.46E-06 |   1.00E-03 |       Yes

  Line search of the free energy minimum:
  Step_type        Step             Free_energy   Predicted_free_energy
.   Initial    0.000000    -7146.62421396638729

Performing  Pulay mixing of Hamiltonian with coefficients:
                        Spin 1               Spin 2
               -1.923285444084      -1.923285035667
               12.779614047639      12.779612157632
                0.032893304077       0.032893195185
              -17.231471127842     -17.231468771844
               -6.164552089446      -6.164551627890
               13.506801309657      13.506800082583
Lambda-->       0.001863396405       0.001863396060     ... done

.    Trial1    0.023872    -7146.62423596550252

Performing  Pulay mixing of Hamiltonian with coefficients:
                        Spin 1               Spin 2
               -1.923285444084      -1.923285035667
               12.779614047639      12.779612157632
                0.032893304076       0.032893195185
              -17.231471127842     -17.231468771844
               -6.164552089446      -6.164551627890
               13.506801309657      13.506800082583
Lambda-->       0.001863396405       0.001863396060     ... done

.    Trial2    0.396720    -7146.61946664655989

Performing  Pulay mixing of Hamiltonian with coefficients:
                        Spin 1               Spin 2
               -1.923285444084      -1.923285035667
               12.779614047637      12.779612157631
                0.032893304077       0.032893195185
              -17.231471127840     -17.231468771843
               -6.164552089445      -6.164551627890
               13.506801309655      13.506800082583
Lambda-->       0.001863396405       0.001863396060     ... done

. Quadratic    0.025266    -7146.62423845683043    -7146.62423603263869

--------------------------------------------------------------------------------
  Iter                              Commutator    Free_energy(A=E-TS)     DeltaA
#    7                          0.000015406487   -7146.62423845683043  -2.45E-05

Step                       =       0.025266086058
Energy (E)                 =   -7146.497527519224
Entropy (-TS)              =      -0.126710937598
Free energy (A=E-TS)       =   -7146.624238456830
Est. 0K Energy 0.5*(E+A)   =   -7146.560882988028
Residual Non-orthogonality =       0.000000000000
Residual N_electrons       =       0.000000000009

Spin          Integrated_Ne            Fermi_level     Delta_Fermi_level
   1       497.000000161395        -0.042246706247             -3.16E-04
   2       496.999999838389        -0.042246706247             -3.16E-04

                           Spin 1           |                 Spin 2           |
     Orb |    H-eigenvalues     Occupancies |    H-eigenvalues     Occupancies |
       1 |    -3.1456910022    1.0000000000 |    -3.1456910020    1.0000000000 | 
                          ------                             ------
     496 |    -0.0452621163    0.6943514211 |    -0.0452621155    0.6943513745 | 
     497 |    -0.0452565152    0.6940278583 |    -0.0452565153    0.6940278634 | 
                 - Gap at zero temperature - |     - Gap at zero temperature -
     498 |    -0.0442163021    0.6308719061 |    -0.0442163013    0.6308718547 | 
     499 |    -0.0430646841    0.5554176601 |    -0.0430646842    0.5554176656 | 
     500 |    -0.0430593526    0.5550593908 |    -0.0430593527    0.5550593963 | 
                  Finite temp. Fermi level   |      Finite temp. Fermi level  
     501 |    -0.0402933423    0.3701572758 |    -0.0402933415    0.3701572236 | 
     502 |    -0.0387084810    0.2763161916 |    -0.0387084810    0.2763161953 | 
     503 |    -0.0387012908    0.2759251183 |    -0.0387012909    0.2759251220 | 
     504 |    -0.0367805701    0.1843085806 |    -0.0367805701    0.1843085832 | 
     505 |    -0.0367764464    0.1841399426 |    -0.0367764461    0.1841399283 | 
                          ------                             ------
     719 |     0.8499846056    0.0000000000 |     0.8499846050    0.0000000000 | 

                            |  Abs_value |  Threshold | Converged
     Delta_Free_energy/atom |   4.37E-07 |   1.00E-06 |       Yes
     Delta_Energy/atom      |   2.16E-06 |   1.00E-04 |       Yes
     Delta_Entropy/atom     |   1.72E-06 |   1.00E-04 |       Yes
     Commutator             |   1.54E-05 |   1.00E-05 |        No
     Delta_Fermi_level      |   3.16E-04 |   1.00E-03 |       Yes

  Line search of the free energy minimum:
  Step_type        Step             Free_energy   Predicted_free_energy
.   Initial    0.000000    -7146.62423845683043

Performing  Pulay mixing of Hamiltonian with coefficients:
                        Spin 1               Spin 2
                1.236008427112       1.236007114876
               -9.579267093002      -9.579258319976
                0.182285442846       0.182285545752
               12.939523919764      12.939512187863
                4.314454392678       4.314450468753
               -9.971276539709      -9.971267843634
                1.878271450311       1.878270846368
Lambda-->       0.000546920879       0.000546921160     ... done

.    Trial1    0.025266    -7146.62426522738133

Performing  Pulay mixing of Hamiltonian with coefficients:
                        Spin 1               Spin 2
                1.236008427115       1.236007114875
               -9.579267093024      -9.579258319968
                0.182285442846       0.182285545752
               12.939523919794      12.939512187852
                4.314454392688       4.314450468749
               -9.971276539732      -9.971267843627
                1.878271450313       1.878270846367
Lambda-->       0.000546920879       0.000546921160     ... done

.    Trial2    0.397581    -7146.62354498852164

Performing  Pulay mixing of Hamiltonian with coefficients:
                        Spin 1               Spin 2
                1.236008427113       1.236007114876
               -9.579267093011      -9.579258319982
                0.182285442846       0.182285545752
               12.939523919776      12.939512187870
                4.314454392682       4.314450468755
               -9.971276539718      -9.971267843640
                1.878271450312       1.878270846368
Lambda-->       0.000546920879       0.000546921160     ... done

. Quadratic    0.082982    -7146.62427838191797    -7146.62429031299052

--------------------------------------------------------------------------------
  Iter                              Commutator    Free_energy(A=E-TS)     DeltaA
#    8                          0.000008965702   -7146.62427838191797  -3.99E-05

Step                       =       0.082982205327
Energy (E)                 =   -7146.497488891467
Entropy (-TS)              =      -0.126789490439
Free energy (A=E-TS)       =   -7146.624278381918
Est. 0K Energy 0.5*(E+A)   =   -7146.560883636692
Residual Non-orthogonality =       0.000000000000
Residual N_electrons       =       0.000000000012

Spin          Integrated_Ne            Fermi_level     Delta_Fermi_level
   1       497.000000181653        -0.042284195554             -3.75E-05
   2       496.999999818057        -0.042284195554             -3.75E-05

                           Spin 1           |                 Spin 2           |
     Orb |    H-eigenvalues     Occupancies |    H-eigenvalues     Occupancies |
       1 |    -3.1456008343    1.0000000000 |    -3.1456008344    1.0000000000 | 
                          ------                             ------
     496 |    -0.0453218856    0.6956365851 |    -0.0453218854    0.6956365740 | 
     497 |    -0.0453140413    0.6951844553 |    -0.0453140411    0.6951844442 | 
                 - Gap at zero temperature - |     - Gap at zero temperature -
     498 |    -0.0442557306    0.6309947822 |    -0.0442557304    0.6309947701 | 
     499 |    -0.0431034437    0.5555030180 |    -0.0431034435    0.5555030053 | 
     500 |    -0.0430964371    0.5550321864 |    -0.0430964360    0.5550321138 | 
                  Finite temp. Fermi level   |      Finite temp. Fermi level  
     501 |    -0.0403025477    0.3683647090 |    -0.0403025476    0.3683646972 | 
     502 |    -0.0387453975    0.2762850242 |    -0.0387453973    0.2762850142 | 
     503 |    -0.0387377733    0.2758703851 |    -0.0387377731    0.2758703751 | 
     504 |    -0.0368308674    0.1848331279 |    -0.0368308672    0.1848331204 | 
     505 |    -0.0368283828    0.1847312811 |    -0.0368283828    0.1847312820 | 
                          ------                             ------
     719 |     0.8478801263    0.0000000000 |     0.8478801270    0.0000000000 | 

                            |  Abs_value |  Threshold | Converged
     Delta_Free_energy/atom |   7.13E-07 |   1.00E-06 |       Yes
     Delta_Energy/atom      |   6.90E-07 |   1.00E-04 |       Yes
     Delta_Entropy/atom     |   1.40E-06 |   1.00E-04 |       Yes
     Commutator             |   8.97E-06 |   1.00E-05 |       Yes
     Delta_Fermi_level      |   3.75E-05 |   1.00E-03 |       Yes
EDFT occupancies loop converged after    8 iterations.


Writing density kernel to file "Pd_55.dkn" ... done

Writing Hamiltonian to file "Pd_55.ham" ... done


>>> Density kernel optimised for the current NGWF basis:
     ~~~~~~~~~~~~~~~~~~~~~~~~~~~~~~~~~~~~~~~~~~~~~~~~~~~~~~~~~~~
     Total free energy           =  -7.14662427838192E+03  Eh
     [H,K] commutator            =   8.9657E-06
     ~~~~~~~~~~~~~~~~~~~~~~~~~~~~~~~~~~~~~~~~~~~~~~~~~~~~~~~~~~~


################################################################################
########################### NGWF CG iteration  005 #############################
################################################################################
****** Reciprocal space K.E. preconditioning with k_zero =  3.0000 a0^-1 *******

>>> Checking for convergence of NGWFs:   NOT CONVERGED
  ========================================================================
         NGWF RMS gradient =  2.7464E-05 >  2.0000E-06  | above tolerance
  ========================================================================

>>> Improving NGWFs using line search:
============ Calculation of NGWF S^-1 using Hotelling algorithm ================ 
         Iteration  |  Frobenius norm and Maximum abs value    (of I-S*S_n^-1)   
               1       0.39544953E+00     0.11884891E-01
               2       0.14875743E-02     0.41653547E-04
               3       0.12279636E-06     0.29736560E-08
               4       0.36453956E-12     0.28421709E-13
================================================================================
    Initial Ne1:     496.99883752
    Initial Ne2:     496.99883716
      Final Ne1:     497.00000018
      Final Ne2:     496.99999982
============ Calculation of NGWF S^-1 using Hotelling algorithm ================ 
         Iteration  |  Frobenius norm and Maximum abs value    (of I-S*S_n^-1)   
               1       0.13443475E+00     0.40269559E-02
               2       0.16310771E-03     0.47553678E-05
               3       0.14742445E-08     0.32585490E-10
               4       0.36038843E-12     0.35527137E-13
================================================================================
------------------------------- NGWF line search -------------------------------
RMS gradient                =       0.00002746409209
Trial step length           =               1.080175
Gradient along search dir.  =         -0.01775189324
Functional at step 0        =   -7146.62427838191797
Functional at step 1        =   -7146.62893865087608
Functional predicted        =   -7146.63061130498500
Selected quadratic step     =               0.713493
Conjugate gradients coeff.  =               0.000000
--------------------------- NGWF line search finished --------------------------
                                               
Writing NGWFs to file "Pd_55.tightbox_ngwfs"....  done

>>> Optimising kernel for current NGWFs:

--------------------------- Ensemble-DFT optimisation --------------------------
Running ScaLAPACK on   30 processor(s).

--------------------------------------------------------------------------------
  Iter                              Commutator    Free_energy(A=E-TS)     DeltaA
#    0                          0.000012365876   -7146.63061172980815  -6.33E-03

Step                       =       0.381966011250
Energy (E)                 =   -7146.503822239357
Entropy (-TS)              =      -0.126789490439
Free energy (A=E-TS)       =   -7146.630611729808
Est. 0K Energy 0.5*(E+A)   =   -7146.567216984582
Residual Non-orthogonality =       0.000000000000
Residual N_electrons       =       0.000000000012

Spin          Integrated_Ne            Fermi_level     Delta_Fermi_level
   1       497.000000181653        -0.042284195554              9.00E+99
   2       496.999999818057        -0.042284195554              9.00E+99

                           Spin 1           |                 Spin 2           |
     Orb |    H-eigenvalues     Occupancies |    H-eigenvalues     Occupancies |
       1 |    -3.1456008343    1.0000000000 |    -3.1456008344    1.0000000000 | 
                          ------                             ------
     496 |    -0.0453218856    0.6956365851 |    -0.0453218854    0.6956365740 | 
     497 |    -0.0453140413    0.6951844553 |    -0.0453140411    0.6951844442 | 
                 - Gap at zero temperature - |     - Gap at zero temperature -
     498 |    -0.0442557306    0.6309947822 |    -0.0442557304    0.6309947701 | 
     499 |    -0.0431034437    0.5555030180 |    -0.0431034435    0.5555030053 | 
     500 |    -0.0430964371    0.5550321864 |    -0.0430964360    0.5550321138 | 
                  Finite temp. Fermi level   |      Finite temp. Fermi level  
     501 |    -0.0403025477    0.3683647090 |    -0.0403025476    0.3683646972 | 
     502 |    -0.0387453975    0.2762850242 |    -0.0387453973    0.2762850142 | 
     503 |    -0.0387377733    0.2758703851 |    -0.0387377731    0.2758703751 | 
     504 |    -0.0368308674    0.1848331279 |    -0.0368308672    0.1848331204 | 
     505 |    -0.0368283828    0.1847312811 |    -0.0368283828    0.1847312820 | 
                          ------                             ------
     719 |     0.8478801263    0.0000000000 |     0.8478801270    0.0000000000 | 

                            |  Abs_value |  Threshold | Converged
     Delta_Free_energy/atom |   1.13E-04 |   1.00E-06 |        No
     Delta_Energy/atom      |   1.13E-04 |   1.00E-04 |        No
     Delta_Entropy/atom     |     n.a.   |   1.00E-03 |      n.a.
     Commutator             |   1.24E-05 |   1.00E-05 |        No
     Delta_Fermi_level      |     n.a.   |   1.00E-03 |      n.a.

  Line search of the free energy minimum:
  Step_type        Step             Free_energy   Predicted_free_energy
.   Initial    0.000000    -7146.63061172980815

Performing  Pulay mixing of Hamiltonian with coefficients:
                        Spin 1               Spin 2
                1.000000000000       1.000000000000
Lambda-->       0.005913757470       0.005913758061     ... done

.    Trial1    0.381966    -7146.62940873548087

Performing  Pulay mixing of Hamiltonian with coefficients:
                        Spin 1               Spin 2
                1.000000000000       1.000000000000
Lambda-->       0.005913757470       0.005913758061     ... done

.    Trial2    0.145898    -7146.63129423310511

Performing  Pulay mixing of Hamiltonian with coefficients:
                        Spin 1               Spin 2
                1.000000000000       1.000000000000
Lambda-->       0.005913757470       0.005913758061     ... done

. Quadratic    0.143490    -7146.63130371392344    -7146.63129442532500

--------------------------------------------------------------------------------
  Iter                              Commutator    Free_energy(A=E-TS)     DeltaA
#    1                          0.000036958729   -7146.63130371392344  -6.92E-04

Step                       =       0.143490300743
Energy (E)                 =   -7146.504533315152
Entropy (-TS)              =      -0.126770398802
Free energy (A=E-TS)       =   -7146.631303713923
Est. 0K Energy 0.5*(E+A)   =   -7146.567918514538
Residual Non-orthogonality =       0.000000000000
Residual N_electrons       =      -0.000000000030

Spin          Integrated_Ne            Fermi_level     Delta_Fermi_level
   1       497.000000158497        -0.042419430032             -1.35E-04
   2       496.999999842214        -0.042419430032             -1.35E-04

                           Spin 1           |                 Spin 2           |
     Orb |    H-eigenvalues     Occupancies |    H-eigenvalues     Occupancies |
       1 |    -3.1458169050    1.0000000000 |    -3.1458169049    1.0000000000 | 
                          ------                             ------
     496 |    -0.0454630709    0.6959793270 |    -0.0454630707    0.6959793167 | 
     497 |    -0.0454544938    0.6954852560 |    -0.0454544937    0.6954852457 | 
                 - Gap at zero temperature - |     - Gap at zero temperature -
     498 |    -0.0443938100    0.6311750169 |    -0.0443938098    0.6311750051 | 
     499 |    -0.0432154674    0.5539429231 |    -0.0432154663    0.5539428504 | 
     500 |    -0.0432104866    0.5536080008 |    -0.0432104864    0.5536079876 | 
                  Finite temp. Fermi level   |      Finite temp. Fermi level  
     501 |    -0.0404991517    0.3722587183 |    -0.0404991515    0.3722587045 | 
     502 |    -0.0388735412    0.2758993812 |    -0.0388735410    0.2758993687 | 
     503 |    -0.0388671244    0.2755506787 |    -0.0388671250    0.2755507143 | 
     504 |    -0.0369866748    0.1856781035 |    -0.0369866746    0.1856780934 | 
     505 |    -0.0369752867    0.1852099994 |    -0.0369752870    0.1852100119 | 
                          ------                             ------
     719 |     0.8454273309    0.0000000000 |     0.8454273316    0.0000000000 | 

                            |  Abs_value |  Threshold | Converged
     Delta_Free_energy/atom |   1.24E-05 |   1.00E-06 |        No
     Delta_Energy/atom      |   1.27E-05 |   1.00E-04 |       Yes
     Delta_Entropy/atom     |   3.41E-07 |   1.00E-04 |       Yes
     Commutator             |   3.70E-05 |   1.00E-05 |        No
     Delta_Fermi_level      |   1.35E-04 |   1.00E-03 |       Yes

  Line search of the free energy minimum:
  Step_type        Step             Free_energy   Predicted_free_energy
.   Initial    0.000000    -7146.63130371392344

Performing  Pulay mixing of Hamiltonian with coefficients:
                        Spin 1               Spin 2
                1.000000000000       1.000000000000
Lambda-->       0.008757353860       0.008757354174     ... done

.    Trial1    0.143490    -7146.62370901413760

Performing  Pulay mixing of Hamiltonian with coefficients:
                        Spin 1               Spin 2
                1.000000000000       1.000000000000
Lambda-->       0.008757353860       0.008757354174     ... done

.    Trial2    0.054808    -7146.63090430346892

Performing  Pulay mixing of Hamiltonian with coefficients:
                        Spin 1               Spin 2
                1.000000000000       1.000000000000
Lambda-->       0.008757353860       0.008757354174     ... done

. Quadratic    0.020324    -7146.63151261551229    -7146.63151630948141

--------------------------------------------------------------------------------
  Iter                              Commutator    Free_energy(A=E-TS)     DeltaA
#    2                          0.000012277107   -7146.63151261551229  -2.09E-04

Step                       =       0.020324381635
Energy (E)                 =   -7146.504751483555
Entropy (-TS)              =      -0.126761131923
Free energy (A=E-TS)       =   -7146.631512615512
Est. 0K Energy 0.5*(E+A)   =   -7146.568132049533
Residual Non-orthogonality =       0.000000000000
Residual N_electrons       =       0.000000000035

Spin          Integrated_Ne            Fermi_level     Delta_Fermi_level
   1       497.000000166130        -0.042401437193              1.80E-05
   2       496.999999833045        -0.042401437193              1.80E-05

                           Spin 1           |                 Spin 2           |
     Orb |    H-eigenvalues     Occupancies |    H-eigenvalues     Occupancies |
       1 |    -3.1457990560    1.0000000000 |    -3.1457990565    1.0000000000 | 
                          ------                             ------
     496 |    -0.0454377201    0.6955555063 |    -0.0454377199    0.6955554980 | 
     497 |    -0.0454333911    0.6953060024 |    -0.0454333910    0.6953059940 | 
                 - Gap at zero temperature - |     - Gap at zero temperature -
     498 |    -0.0443794802    0.6314070254 |    -0.0443794800    0.6314070158 | 
     499 |    -0.0432077358    0.5546327563 |    -0.0432077356    0.5546327457 | 
     500 |    -0.0432036335    0.5543569940 |    -0.0432036324    0.5543569238 | 
                  Finite temp. Fermi level   |      Finite temp. Fermi level  
     501 |    -0.0404351459    0.3693375220 |    -0.0404351457    0.3693375109 | 
     502 |    -0.0388553378    0.2758879356 |    -0.0388553376    0.2758879256 | 
     503 |    -0.0388486540    0.2755247430 |    -0.0388486539    0.2755247330 | 
     504 |    -0.0369620240    0.1854043203 |    -0.0369620238    0.1854043123 | 
     505 |    -0.0369564459    0.1851751828 |    -0.0369564462    0.1851751963 | 
                          ------                             ------
     719 |     0.8452610991    0.0000000000 |     0.8452611000    0.0000000000 | 

                            |  Abs_value |  Threshold | Converged
     Delta_Free_energy/atom |   3.73E-06 |   1.00E-06 |        No
     Delta_Energy/atom      |   3.90E-06 |   1.00E-04 |       Yes
     Delta_Entropy/atom     |   1.65E-07 |   1.00E-04 |       Yes
     Commutator             |   1.23E-05 |   1.00E-05 |        No
     Delta_Fermi_level      |   1.80E-05 |   1.00E-03 |       Yes

  Line search of the free energy minimum:
  Step_type        Step             Free_energy   Predicted_free_energy
.   Initial    0.000000    -7146.63151261551229

Performing  Pulay mixing of Hamiltonian with coefficients:
                        Spin 1               Spin 2
                0.099279345068       0.099279342741
                0.900720654932       0.900720657259
Lambda-->       0.003258128695       0.003258129001     ... done

.    Trial1    0.020324    -7146.63153147351841

Performing  Pulay mixing of Hamiltonian with coefficients:
                        Spin 1               Spin 2
                0.099279345068       0.099279342741
                0.900720654932       0.900720657259
Lambda-->       0.003258128695       0.003258129001     ... done

.    Trial2    0.394527    -7146.62859989598655

Performing  Pulay mixing of Hamiltonian with coefficients:
                        Spin 1               Spin 2
                0.099279345068       0.099279342741
                0.900720654932       0.900720657259
Lambda-->       0.003258128695       0.003258129001     ... done

. Quadratic    0.031051    -7146.63153500444878    -7146.63153402903208

--------------------------------------------------------------------------------
  Iter                              Commutator    Free_energy(A=E-TS)     DeltaA
#    3                          0.000004740719   -7146.63153500444878  -2.24E-05

Step                       =       0.031051294918
Energy (E)                 =   -7146.504771019311
Entropy (-TS)              =      -0.126763985148
Free energy (A=E-TS)       =   -7146.631535004449
Est. 0K Energy 0.5*(E+A)   =   -7146.568153011880
Residual Non-orthogonality =       0.000000000000
Residual N_electrons       =      -0.000000000011

Spin          Integrated_Ne            Fermi_level     Delta_Fermi_level
   1       497.000000184375        -0.042399291362              2.15E-06
   2       496.999999815873        -0.042399291362              2.15E-06

                           Spin 1           |                 Spin 2           |
     Orb |    H-eigenvalues     Occupancies |    H-eigenvalues     Occupancies |
       1 |    -3.1457445614    1.0000000000 |    -3.1457445616    1.0000000000 | 
                          ------                             ------
     496 |    -0.0454398033    0.6957991408 |    -0.0454398024    0.6957990894 | 
     497 |    -0.0454338203    0.6954544329 |    -0.0454338203    0.6954544329 | 
                 - Gap at zero temperature - |     - Gap at zero temperature -
     498 |    -0.0443766715    0.6313650453 |    -0.0443766715    0.6313650448 | 
     499 |    -0.0432122405    0.5550797430 |    -0.0432122405    0.5550797420 | 
     500 |    -0.0432066834    0.5547062548 |    -0.0432066825    0.5547061940 | 
                  Finite temp. Fermi level   |      Finite temp. Fermi level  
     501 |    -0.0404308969    0.3692042249 |    -0.0404308968    0.3692042230 | 
     502 |    -0.0388544776    0.2759578281 |    -0.0388544775    0.2759578260 | 
     503 |    -0.0388474158    0.2755740447 |    -0.0388474158    0.2755740426 | 
     504 |    -0.0369524269    0.1850982841 |    -0.0369524268    0.1850982821 | 
     505 |    -0.0369483138    0.1849295225 |    -0.0369483138    0.1849295201 | 
                          ------                             ------
     719 |     0.8449660849    0.0000000000 |     0.8449660852    0.0000000000 | 

                            |  Abs_value |  Threshold | Converged
     Delta_Free_energy/atom |   4.00E-07 |   1.00E-06 |       Yes
     Delta_Energy/atom      |   3.49E-07 |   1.00E-04 |       Yes
     Delta_Entropy/atom     |   5.10E-08 |   1.00E-04 |       Yes
     Commutator             |   4.74E-06 |   1.00E-05 |       Yes
     Delta_Fermi_level      |   2.15E-06 |   1.00E-03 |       Yes
EDFT occupancies loop converged after    3 iterations.


Writing density kernel to file "Pd_55.dkn" ... done

Writing Hamiltonian to file "Pd_55.ham" ... done


>>> Density kernel optimised for the current NGWF basis:
     ~~~~~~~~~~~~~~~~~~~~~~~~~~~~~~~~~~~~~~~~~~~~~~~~~~~~~~~~~~~
     Total free energy           =  -7.14663153500445E+03  Eh
     [H,K] commutator            =   4.7407E-06
     ~~~~~~~~~~~~~~~~~~~~~~~~~~~~~~~~~~~~~~~~~~~~~~~~~~~~~~~~~~~


================================================================================
           ---------------- ENERGY COMPONENTS (Eh) ----------------
           | Kinetic                    :     2493.21498662721388 |
           | Pseudopotential (local)    :   -39706.19842560387042 |
           | Pseudo (non-coul chg cor)  :        0.00000000000000
           | Pseudopotential (non-local):      451.70804136988443 |
           | Hartree                    :    18335.76271497656489 |
           | Exchange-correlation       :     -808.70069460773482 |
           | Ewald                      :    12087.70860621862994 |
           | Total                      :    -7146.50477101930846 |
           --------------------------------------------------------
           ------ LOCAL ENERGY COMPONENTS FROM MATRIX TRACES ------
           | Pseudopotential (local)    :   -39706.19842560376128 |
           | Hartree                    :    18335.76271497653943 |
           --------------------------------------------------------
           Integrated density           :      994.00000000024761
           Integrated spin density      :        0.00000036850150
           Integrated |spin density|    :        0.00000036956212
           Local density approx. <S^2>  :        0.00000000053031
           Integrated density tr(KS)    :      994.00000000024784
           Integrated spin tr(KS)       :        0.00000036850150
================================================================================


################################################################################
########################### NGWF CG iteration  006 #############################
################################################################################
****** Reciprocal space K.E. preconditioning with k_zero =  3.0000 a0^-1 *******

>>> Checking for convergence of NGWFs:   NOT CONVERGED
  ========================================================================
         NGWF RMS gradient =  1.4343E-05 >  2.0000E-06  | above tolerance
  ========================================================================

>>> Improving NGWFs using line search:
============ Calculation of NGWF S^-1 using Hotelling algorithm ================ 
         Iteration  |  Frobenius norm and Maximum abs value    (of I-S*S_n^-1)   
               1       0.40304790E+00     0.11914491E-01
               2       0.15867847E-02     0.40925954E-04
               3       0.14793379E-06     0.46828657E-08
               4       0.38159833E-12     0.49737992E-13
================================================================================
    Initial Ne1:     496.99975705
    Initial Ne2:     496.99975668
      Final Ne1:     497.00000018
      Final Ne2:     496.99999982
============ Calculation of NGWF S^-1 using Hotelling algorithm ================ 
         Iteration  |  Frobenius norm and Maximum abs value    (of I-S*S_n^-1)   
               1       0.46026959E+00     0.13522522E-01
               2       0.17462061E-02     0.56093977E-04
               3       0.17587888E-06     0.47869548E-08
               4       0.37729716E-12     0.31974423E-13
================================================================================
------------------------------- NGWF line search -------------------------------
RMS gradient                =       0.00001434270587
Trial step length           =               0.877894
Gradient along search dir.  =         -0.00553450771
Functional at step 0        =   -7146.63153500444878
Functional at step 1        =   -7146.63525812230637
Functional predicted        =   -7146.63673208838190
Selected quadratic step     =               1.878065
Conjugate gradients coeff.  =               0.272729
--------------------------- NGWF line search finished --------------------------
                                               
Writing NGWFs to file "Pd_55.tightbox_ngwfs"....  done

>>> Optimising kernel for current NGWFs:

--------------------------- Ensemble-DFT optimisation --------------------------
Running ScaLAPACK on   30 processor(s).

--------------------------------------------------------------------------------
  Iter                              Commutator    Free_energy(A=E-TS)     DeltaA
#    0                          0.000018082495   -7146.63672983765537  -5.19E-03

Step                       =       0.381966011250
Energy (E)                 =   -7146.509965852518
Entropy (-TS)              =      -0.126763985148
Free energy (A=E-TS)       =   -7146.636729837655
Est. 0K Energy 0.5*(E+A)   =   -7146.573347845087
Residual Non-orthogonality =       0.000000000000
Residual N_electrons       =      -0.000000000011

Spin          Integrated_Ne            Fermi_level     Delta_Fermi_level
   1       497.000000184375        -0.042399291362              9.00E+99
   2       496.999999815873        -0.042399291362              9.00E+99

                           Spin 1           |                 Spin 2           |
     Orb |    H-eigenvalues     Occupancies |    H-eigenvalues     Occupancies |
       1 |    -3.1457445614    1.0000000000 |    -3.1457445616    1.0000000000 | 
                          ------                             ------
     496 |    -0.0454398033    0.6957991408 |    -0.0454398024    0.6957990894 | 
     497 |    -0.0454338203    0.6954544329 |    -0.0454338203    0.6954544329 | 
                                                   - Gap at zero temperature -
     498 |    -0.0443766715    0.6313650453 |    -0.0443766715    0.6313650448 | 
                - Gap at zero temperature -
     499 |    -0.0432122405    0.5550797430 |    -0.0432122405    0.5550797420 | 
     500 |    -0.0432066834    0.5547062548 |    -0.0432066825    0.5547061940 | 
                  Finite temp. Fermi level   |      Finite temp. Fermi level  
     501 |    -0.0404308969    0.3692042249 |    -0.0404308968    0.3692042230 | 
     502 |    -0.0388544776    0.2759578281 |    -0.0388544775    0.2759578260 | 
     503 |    -0.0388474158    0.2755740447 |    -0.0388474158    0.2755740426 | 
     504 |    -0.0369524269    0.1850982841 |    -0.0369524268    0.1850982821 | 
     505 |    -0.0369483138    0.1849295225 |    -0.0369483138    0.1849295201 | 
                          ------                             ------
     719 |     0.8449660849    0.0000000000 |     0.8449660852    0.0000000000 | 

                            |  Abs_value |  Threshold | Converged
     Delta_Free_energy/atom |   9.28E-05 |   1.00E-06 |        No
     Delta_Energy/atom      |   9.28E-05 |   1.00E-04 |       Yes
     Delta_Entropy/atom     |     n.a.   |   1.00E-03 |      n.a.
     Commutator             |   1.81E-05 |   1.00E-05 |        No
     Delta_Fermi_level      |     n.a.   |   1.00E-03 |      n.a.

  Line search of the free energy minimum:
  Step_type        Step             Free_energy   Predicted_free_energy
.   Initial    0.000000    -7146.63672983765537

Performing  Pulay mixing of Hamiltonian with coefficients:
                        Spin 1               Spin 2
                1.000000000000       1.000000000000
Lambda-->       0.053524802095       0.053524803516     ... done

.    Trial1    0.381966    -7146.63448901888660

Performing  Pulay mixing of Hamiltonian with coefficients:
                        Spin 1               Spin 2
                1.000000000000       1.000000000000
Lambda-->       0.053524802095       0.053524803516     ... done

.    Trial2    0.145898    -7146.63542614316702

Performing  Pulay mixing of Hamiltonian with coefficients:
                        Spin 1               Spin 2
                1.000000000000       1.000000000000
Lambda-->       0.053524802095       0.053524803516     ... done

.    Trial3    0.055728    -7146.63551498367815

Performing  Pulay mixing of Hamiltonian with coefficients:
                        Spin 1               Spin 2
                1.000000000000       1.000000000000
Lambda-->       0.053524802095       0.053524803516     ... done

.     Cubic    0.272035    -7146.63505176058061    -7146.63624437224735

Performing  Pulay mixing of Hamiltonian with coefficients:
                        Spin 1               Spin 2
                1.000000000000       1.000000000000
Lambda-->       0.053524802095       0.053524803516     ... done

.   Quartic    0.180488    -7146.63535243812930    -7146.63546878069701

Performing  Pulay mixing of Hamiltonian with coefficients:
                        Spin 1               Spin 2
                1.000000000000       1.000000000000
Lambda-->       0.053524802095       0.053524803516     ... done

.    Trial6    0.000557    -7146.63549547030743

Performing  Pulay mixing of Hamiltonian with coefficients:
                        Spin 1               Spin 2
                1.000000000000       1.000000000000
Lambda-->       0.053524802095       0.053524803516     ... done

.  NoMinFnd    0.055728    -7146.63551498366996

--------------------------------------------------------------------------------
  Iter                              Commutator    Free_energy(A=E-TS)     DeltaA
#    1                          0.000013977614   -7146.63551498366996   1.21E-03

Step                       =       0.055728090001
Energy (E)                 =   -7146.508761488829
Entropy (-TS)              =      -0.126753494842
Free energy (A=E-TS)       =   -7146.635514983670
Est. 0K Energy 0.5*(E+A)   =   -7146.572138236250
Residual Non-orthogonality =       0.000000000000
Residual N_electrons       =      -0.000000000001

Spin          Integrated_Ne            Fermi_level     Delta_Fermi_level
   1       497.000000205203        -0.042469008796             -6.97E-05
   2       496.999999794818        -0.042469008796             -6.97E-05

                           Spin 1           |                 Spin 2           |
     Orb |    H-eigenvalues     Occupancies |    H-eigenvalues     Occupancies |
       1 |    -3.1458920403    1.0000000000 |    -3.1458920398    1.0000000000 | 
                          ------                             ------
     496 |    -0.0455066896    0.6956360527 |    -0.0455066886    0.6956359965 | 
     497 |    -0.0455007691    0.6952948387 |    -0.0455007699    0.6952948851 | 
                                                   - Gap at zero temperature -
     498 |    -0.0444506437    0.6316344763 |    -0.0444506437    0.6316344717 | 
                - Gap at zero temperature -
     499 |    -0.0432810852    0.5550210899 |    -0.0432810852    0.5550210861 | 
     500 |    -0.0432756253    0.5546541217 |    -0.0432756243    0.5546540581 | 
                  Finite temp. Fermi level   |      Finite temp. Fermi level  
     501 |    -0.0405175585    0.3702786881 |    -0.0405175584    0.3702786868 | 
     502 |    -0.0389186042    0.2756539580 |    -0.0389186042    0.2756539580 | 
     503 |    -0.0389116147    0.2752743568 |    -0.0389116147    0.2752743567 | 
     504 |    -0.0370270605    0.1853001558 |    -0.0370270596    0.1853001202 | 
     505 |    -0.0370226323    0.1851183141 |    -0.0370226323    0.1851183151 | 
                          ------                             ------
     719 |     0.8391688367    0.0000000000 |     0.8391688364    0.0000000000 | 

                            |  Abs_value |  Threshold | Converged
     Delta_Free_energy/atom |   2.17E-05 |   1.00E-06 |        No
     Delta_Energy/atom      |   2.15E-05 |   1.00E-04 |       Yes
     Delta_Entropy/atom     |   1.87E-07 |   1.00E-04 |       Yes
     Commutator             |   1.40E-05 |   1.00E-05 |        No
     Delta_Fermi_level      |   6.97E-05 |   1.00E-03 |       Yes

  Line search of the free energy minimum:
  Step_type        Step             Free_energy   Predicted_free_energy
.   Initial    0.000000    -7146.63551498366996

Performing  Pulay mixing of Hamiltonian with coefficients:
                        Spin 1               Spin 2
                1.000000000000       1.000000000000
Lambda-->       0.044613320046       0.044613321205     ... done

.    Trial1    0.055728    -7146.63552536275802

Performing  Pulay mixing of Hamiltonian with coefficients:
                        Spin 1               Spin 2
                1.000000000000       1.000000000000
Lambda-->       0.044613320046       0.044613321205     ... done

.    Trial2    0.416408    -7146.63495932156457

Performing  Pulay mixing of Hamiltonian with coefficients:
                        Spin 1               Spin 2
                1.000000000000       1.000000000000
Lambda-->       0.044613320046       0.044613321205     ... done

. Quadratic    0.049951    -7146.63552549779888    -7146.63552550344957

--------------------------------------------------------------------------------
  Iter                              Commutator    Free_energy(A=E-TS)     DeltaA
#    2                          0.000012656704   -7146.63552549779888  -1.05E-05

Step                       =       0.049951406194
Energy (E)                 =   -7146.508777199129
Entropy (-TS)              =      -0.126748298643
Free energy (A=E-TS)       =   -7146.635525497799
Est. 0K Energy 0.5*(E+A)   =   -7146.572151348464
Residual Non-orthogonality =       0.000000000000
Residual N_electrons       =       0.000000000027

Spin          Integrated_Ne            Fermi_level     Delta_Fermi_level
   1       497.000000219929        -0.042495338681             -2.63E-05
   2       496.999999779447        -0.042495338681             -2.63E-05

                           Spin 1           |                 Spin 2           |
     Orb |    H-eigenvalues     Occupancies |    H-eigenvalues     Occupancies |
       1 |    -3.1459093818    1.0000000000 |    -3.1459093822    1.0000000000 | 
                          ------                             ------
     496 |    -0.0455356443    0.6957872578 |    -0.0455356432    0.6957871967 | 
     497 |    -0.0455300468    0.6954647579 |    -0.0455300466    0.6954647483 | 
                                                   - Gap at zero temperature -
     498 |    -0.0444763457    0.6315947161 |    -0.0444763455    0.6315947068 | 
                - Gap at zero temperature -
     499 |    -0.0433105582    0.5552323137 |    -0.0433105581    0.5552323054 | 
     500 |    -0.0433049294    0.5548540336 |    -0.0433049284    0.5548539651 | 
                  Finite temp. Fermi level   |      Finite temp. Fermi level  
     501 |    -0.0405405987    0.3700699812 |    -0.0405405986    0.3700699766 | 
     502 |    -0.0389456149    0.2756909505 |    -0.0389456148    0.2756909482 | 
     503 |    -0.0389386621    0.2753133131 |    -0.0389386621    0.2753133108 | 
     504 |    -0.0370483320    0.1850924463 |    -0.0370483319    0.1850924460 | 
     505 |    -0.0370446082    0.1849396547 |    -0.0370446081    0.1849396543 | 
                          ------                             ------
     719 |     0.8370300335    0.0000000000 |     0.8370300338    0.0000000000 | 

                            |  Abs_value |  Threshold | Converged
     Delta_Free_energy/atom |   1.88E-07 |   1.00E-06 |       Yes
     Delta_Energy/atom      |   2.81E-07 |   1.00E-04 |       Yes
     Delta_Entropy/atom     |   9.28E-08 |   1.00E-04 |       Yes
     Commutator             |   1.27E-05 |   1.00E-05 |        No
     Delta_Fermi_level      |   2.63E-05 |   1.00E-03 |       Yes

  Line search of the free energy minimum:
  Step_type        Step             Free_energy   Predicted_free_energy
.   Initial    0.000000    -7146.63552549779888

Performing  Pulay mixing of Hamiltonian with coefficients:
                        Spin 1               Spin 2
               -4.746068439062      -4.746068588732
                5.746068439062       5.746068588732
Lambda-->       0.033763960100       0.033763960592     ... done

.    Trial1    0.049951    -7146.63522144198669

Performing  Pulay mixing of Hamiltonian with coefficients:
                        Spin 1               Spin 2
               -4.746068439062      -4.746068588732
                5.746068439062       5.746068588732
Lambda-->       0.033763960100       0.033763960592     ... done

.    Trial2    0.019080    -7146.63550644826319

Performing  Pulay mixing of Hamiltonian with coefficients:
                        Spin 1               Spin 2
               -4.746068439062      -4.746068588732
                5.746068439062       5.746068588732
Lambda-->       0.033763960100       0.033763960592     ... done

. Quadratic    0.006511    -7146.63539704123104    -7146.63553248608059

Performing  Pulay mixing of Hamiltonian with coefficients:
                        Spin 1               Spin 2
               -4.746068439062      -4.746068588732
                5.746068439062       5.746068588732
Lambda-->       0.033763960100       0.033763960592     ... done

.     Cubic    0.034463    -7146.63546273707743    -7146.63571655018222

Performing  Pulay mixing of Hamiltonian with coefficients:
                        Spin 1               Spin 2
               -4.746068439062      -4.746068588732
                5.746068439062       5.746068588732
Lambda-->       0.033763960100       0.033763960592     ... done

.   Quartic    0.025429    -7146.63551209102843    -7146.63554151720564

Performing  Pulay mixing of Hamiltonian with coefficients:
                        Spin 1               Spin 2
               -4.746068439062      -4.746068588732
                5.746068439062       5.746068588732
Lambda-->       0.033763960100       0.033763960592     ... done

.    Trial6    0.000065    -7146.63529025372100

Performing  Pulay mixing of Hamiltonian with coefficients:
                        Spin 1               Spin 2
               -4.746068439062      -4.746068588732
                5.746068439062       5.746068588732
Lambda-->       0.033763960100       0.033763960592     ... done

.  NoMinFnd    0.025429    -7146.63551209102934

--------------------------------------------------------------------------------
  Iter                              Commutator    Free_energy(A=E-TS)     DeltaA
#    3                          0.000017157804   -7146.63551209102934   1.34E-05

Step                       =       0.025428796839
Energy (E)                 =   -7146.508781422174
Entropy (-TS)              =      -0.126730668830
Free energy (A=E-TS)       =   -7146.635512091029
Est. 0K Energy 0.5*(E+A)   =   -7146.572146756602
Residual Non-orthogonality =       0.000000000000
Residual N_electrons       =       0.000000000026

Spin          Integrated_Ne            Fermi_level     Delta_Fermi_level
   1       497.000000184334        -0.042657183558             -1.62E-04
   2       496.999999815063        -0.042657183558             -1.62E-04

                           Spin 1           |                 Spin 2           |
     Orb |    H-eigenvalues     Occupancies |    H-eigenvalues     Occupancies |
       1 |    -3.1461359001    1.0000000000 |    -3.1461358998    1.0000000000 | 
                          ------                             ------
     496 |    -0.0457034059    0.6961279452 |    -0.0457034054    0.6961279142 | 
     497 |    -0.0456953481    0.6956639232 |    -0.0456953485    0.6956639435 | 
                - Gap at zero temperature -
     498 |    -0.0446415347    0.6318064305 |    -0.0446415350    0.6318064535 | 
                                                   - Gap at zero temperature -
     499 |    -0.0434820881    0.5558830405 |    -0.0434820876    0.5558830058 | 
     500 |    -0.0434763333    0.5554964020 |    -0.0434763319    0.5554963073 | 
                  Finite temp. Fermi level   |      Finite temp. Fermi level  
     501 |    -0.0406977664    0.3697733384 |    -0.0406977660    0.3697733073 | 
     502 |    -0.0391028910    0.2754427611 |    -0.0391028914    0.2754427837 | 
     503 |    -0.0390957217    0.2750535892 |    -0.0390957221    0.2750536117 | 
     504 |    -0.0372067103    0.1849502095 |    -0.0372067099    0.1849501906 | 
     505 |    -0.0371987761    0.1846249676 |    -0.0371987762    0.1846249735 | 
                          ------                             ------
     719 |     0.8260032011    0.0000000000 |     0.8260032015    0.0000000000 | 

                            |  Abs_value |  Threshold | Converged
     Delta_Free_energy/atom |   2.39E-07 |   1.00E-06 |       Yes
     Delta_Energy/atom      |   7.54E-08 |   1.00E-04 |       Yes
     Delta_Entropy/atom     |   3.15E-07 |   1.00E-04 |       Yes
     Commutator             |   1.72E-05 |   1.00E-05 |        No
     Delta_Fermi_level      |   1.62E-04 |   1.00E-03 |       Yes

  Line search of the free energy minimum:
  Step_type        Step             Free_energy   Predicted_free_energy
.   Initial    0.000000    -7146.63551209102934

Performing  Pulay mixing of Hamiltonian with coefficients:
                        Spin 1               Spin 2
               -2.490813334164      -2.490813297309
                1.139895945146       1.139895906634
                2.350917389018       2.350917390674
Lambda-->       0.011038782378       0.011038781965     ... done

.    Trial1    0.025429    -7146.63547071750691

Performing  Pulay mixing of Hamiltonian with coefficients:
                        Spin 1               Spin 2
               -2.490813334164      -2.490813297309
                1.139895945146       1.139895906634
                2.350917389018       2.350917390674
Lambda-->       0.011038782378       0.011038781965     ... done

.    Trial2    0.009713    -7146.63540305032893

Performing  Pulay mixing of Hamiltonian with coefficients:
                        Spin 1               Spin 2
               -2.490813334164      -2.490813297309
                1.139895945146       1.139895906634
                2.350917389018       2.350917390674
Lambda-->       0.011038782378       0.011038781965     ... done

.    Trial3    0.003710    -7146.63529967834802

Performing  Pulay mixing of Hamiltonian with coefficients:
                        Spin 1               Spin 2
               -2.490813334164      -2.490813297309
                1.139895945146       1.139895906634
                2.350917389018       2.350917390674
Lambda-->       0.011038782378       0.011038781965     ... done

.     Cubic    0.019576    -7146.63547984435172    -7146.63577742739290

Performing  Pulay mixing of Hamiltonian with coefficients:
                        Spin 1               Spin 2
               -2.490813334164      -2.490813297309
                1.139895945146       1.139895906634
                2.350917389018       2.350917390674
Lambda-->       0.011038782378       0.011038781965     ... done

.   Quartic    0.015981    -7146.63546524987669    -7146.63550861486419

Performing  Pulay mixing of Hamiltonian with coefficients:
                        Spin 1               Spin 2
               -2.490813334164      -2.490813297309
                1.139895945146       1.139895906634
                2.350917389018       2.350917390674
Lambda-->       0.011038782378       0.011038781965     ... done

.    Trial6    0.000037    -7146.63521529851369

Performing  Pulay mixing of Hamiltonian with coefficients:
                        Spin 1               Spin 2
               -2.490813334164      -2.490813297309
                1.139895945146       1.139895906634
                2.350917389018       2.350917390674
Lambda-->       0.011038782378       0.011038781965     ... done

.  NoMinFnd    0.019576    -7146.63547984438628

--------------------------------------------------------------------------------
  Iter                              Commutator    Free_energy(A=E-TS)     DeltaA
#    4                          0.000021021527   -7146.63547984438628   3.22E-05

Step                       =       0.019576279543
Energy (E)                 =   -7146.508765624314
Entropy (-TS)              =      -0.126714220041
Free energy (A=E-TS)       =   -7146.635479844386
Est. 0K Energy 0.5*(E+A)   =   -7146.572122734350
Residual Non-orthogonality =       0.000000000000
Residual N_electrons       =       0.000000000032

Spin          Integrated_Ne            Fermi_level     Delta_Fermi_level
   1       497.000000111497        -0.042950802341             -2.94E-04
   2       496.999999887763        -0.042950802341             -2.94E-04

                           Spin 1           |                 Spin 2           |
     Orb |    H-eigenvalues     Occupancies |    H-eigenvalues     Occupancies |
       1 |    -3.1465232039    1.0000000000 |    -3.1465232037    1.0000000000 | 
                          ------                             ------
     496 |    -0.0460068631    0.6966939630 |    -0.0460068630    0.6966939559 | 
     497 |    -0.0460019544    0.6964116330 |    -0.0460019543    0.6964116265 | 
                                                   - Gap at zero temperature -
     498 |    -0.0449395305    0.6320834593 |    -0.0449395303    0.6320834508 | 
                - Gap at zero temperature -
     499 |    -0.0437894429    0.5568056204 |    -0.0437894428    0.5568056141 | 
     500 |    -0.0437833761    0.5563981930 |    -0.0437833762    0.5563982017 | 
                  Finite temp. Fermi level   |      Finite temp. Fermi level  
     501 |    -0.0410025089    0.3704790158 |    -0.0410025083    0.3704789768 | 
     502 |    -0.0393879701    0.2749792360 |    -0.0393879701    0.2749792401 | 
     503 |    -0.0393814085    0.2746234104 |    -0.0393814089    0.2746234315 | 
     504 |    -0.0374905425    0.1845491014 |    -0.0374905427    0.1845491074 | 
     505 |    -0.0374868964    0.1843998360 |    -0.0374868965    0.1843998411 | 
                          ------                             ------
     719 |     0.8056780092    0.0000000000 |     0.8056780084    0.0000000000 | 

                            |  Abs_value |  Threshold | Converged
     Delta_Free_energy/atom |   5.76E-07 |   1.00E-06 |       Yes
     Delta_Energy/atom      |   2.82E-07 |   1.00E-04 |       Yes
     Delta_Entropy/atom     |   2.94E-07 |   1.00E-04 |       Yes
     Commutator             |   2.10E-05 |   1.00E-05 |        No
     Delta_Fermi_level      |   2.94E-04 |   1.00E-03 |       Yes

  Line search of the free energy minimum:
  Step_type        Step             Free_energy   Predicted_free_energy
.   Initial    0.000000    -7146.63547984438628

Performing  Pulay mixing of Hamiltonian with coefficients:
                        Spin 1               Spin 2
                1.825526255519       1.825526387621
               -2.263219075113      -2.263219186041
                0.159133642518       0.159133620068
                1.278559177075       1.278559178352
Lambda-->       0.001409682324       0.001409682056     ... done

.    Trial1    0.019576    -7146.63551310431285

Performing  Pulay mixing of Hamiltonian with coefficients:
                        Spin 1               Spin 2
                1.825526255519       1.825526387621
               -2.263219075113      -2.263219186041
                0.159133642518       0.159133620068
                1.278559177075       1.278559178352
Lambda-->       0.001409682324       0.001409682056     ... done

.    Trial2    0.394065    -7146.63364793109122

Performing  Pulay mixing of Hamiltonian with coefficients:
                        Spin 1               Spin 2
                1.825526255519       1.825526387622
               -2.263219075113      -2.263219186041
                0.159133642518       0.159133620068
                1.278559177075       1.278559178352
Lambda-->       0.001409682324       0.001409682056     ... done

. Quadratic    0.059905    -7146.63551678737804    -7146.63554067197583

--------------------------------------------------------------------------------
  Iter                              Commutator    Free_energy(A=E-TS)     DeltaA
#    5                          0.000014839746   -7146.63551678737804  -3.69E-05

Step                       =       0.059904517430
Energy (E)                 =   -7146.508754282024
Entropy (-TS)              =      -0.126762505356
Free energy (A=E-TS)       =   -7146.635516787378
Est. 0K Energy 0.5*(E+A)   =   -7146.572135534701
Residual Non-orthogonality =       0.000000000000
Residual N_electrons       =      -0.000000000002

Spin          Integrated_Ne            Fermi_level     Delta_Fermi_level
   1       497.000000192289        -0.042990678706             -3.99E-05
   2       496.999999807749        -0.042990678706             -3.99E-05

                           Spin 1           |                 Spin 2           |
     Orb |    H-eigenvalues     Occupancies |    H-eigenvalues     Occupancies |
       1 |    -3.1466085349    1.0000000000 |    -3.1466085350    1.0000000000 | 
                          ------                             ------
     496 |    -0.0460477855    0.6967541099 |    -0.0460477857    0.6967541183 | 
     497 |    -0.0460411131    0.6963703414 |    -0.0460411123    0.6963702987 | 
                - Gap at zero temperature -
     498 |    -0.0449786425    0.6320350870 |    -0.0449786425    0.6320350928 | 
                                                   - Gap at zero temperature -
     499 |    -0.0438193681    0.5561372913 |    -0.0438193673    0.5561372341 | 
     500 |    -0.0438137611    0.5557606246 |    -0.0438137602    0.5557605673 | 
                  Finite temp. Fermi level   |      Finite temp. Fermi level  
     501 |    -0.0410612054    0.3716742062 |    -0.0410612053    0.3716741997 | 
     502 |    -0.0394255573    0.2748550663 |    -0.0394255571    0.2748550563 | 
     503 |    -0.0394188476    0.2744913137 |    -0.0394188474    0.2744913037 | 
     504 |    -0.0375490194    0.1853120283 |    -0.0375490191    0.1853120169 | 
     505 |    -0.0375433733    0.1850801855 |    -0.0375433731    0.1850801790 | 
                          ------                             ------
     719 |     0.7989444239    0.0000000000 |     0.7989444234    0.0000000000 | 

                            |  Abs_value |  Threshold | Converged
     Delta_Free_energy/atom |   6.60E-07 |   1.00E-06 |       Yes
     Delta_Energy/atom      |   2.03E-07 |   1.00E-04 |       Yes
     Delta_Entropy/atom     |   8.62E-07 |   1.00E-04 |       Yes
     Commutator             |   1.48E-05 |   1.00E-05 |        No
     Delta_Fermi_level      |   3.99E-05 |   1.00E-03 |       Yes

  Line search of the free energy minimum:
  Step_type        Step             Free_energy   Predicted_free_energy
.   Initial    0.000000    -7146.63551678737804

Performing  Pulay mixing of Hamiltonian with coefficients:
                        Spin 1               Spin 2
               -0.021517660449      -0.021517049900
               -0.206090446689      -0.206091102797
                0.194813550975       0.194813528138
                0.486988096489       0.486988318952
                0.545806459674       0.545806305607
Lambda-->       0.001131935813       0.001131935715     ... done

.    Trial1    0.059905    -7146.63552272959896

Performing  Pulay mixing of Hamiltonian with coefficients:
                        Spin 1               Spin 2
               -0.021517660449      -0.021517049900
               -0.206090446689      -0.206091102797
                0.194813550975       0.194813528138
                0.486988096489       0.486988318952
                0.545806459674       0.545806305607
Lambda-->       0.001131935813       0.001131935715     ... done

.    Trial2    0.418989    -7146.63360849915171

Performing  Pulay mixing of Hamiltonian with coefficients:
                        Spin 1               Spin 2
               -0.021517660449      -0.021517049900
               -0.206090446689      -0.206091102797
                0.194813550975       0.194813528138
                0.486988096489       0.486988318952
                0.545806459674       0.545806305607
Lambda-->       0.001131935813       0.001131935715     ... done

. Quadratic    0.033779    -7146.63552927192450    -7146.63553157511797

--------------------------------------------------------------------------------
  Iter                              Commutator    Free_energy(A=E-TS)     DeltaA
#    6                          0.000011423711   -7146.63552927192450  -1.25E-05

Step                       =       0.033779249492
Energy (E)                 =   -7146.508772874708
Entropy (-TS)              =      -0.126756397204
Free energy (A=E-TS)       =   -7146.635529271924
Est. 0K Energy 0.5*(E+A)   =   -7146.572151073316
Residual Non-orthogonality =       0.000000000000
Residual N_electrons       =       0.000000000013

Spin          Integrated_Ne            Fermi_level     Delta_Fermi_level
   1       497.000000157338        -0.042984093473              6.59E-06
   2       496.999999842369        -0.042984093473              6.59E-06

                           Spin 1           |                 Spin 2           |
     Orb |    H-eigenvalues     Occupancies |    H-eigenvalues     Occupancies |
       1 |    -3.1466088332    1.0000000000 |    -3.1466088328    1.0000000000 | 
                          ------                             ------
     496 |    -0.0460388024    0.6966162257 |    -0.0460388014    0.6966161684 | 
     497 |    -0.0460331434    0.6962906783 |    -0.0460331433    0.6962906719 | 
                                                   - Gap at zero temperature -
     498 |    -0.0449729280    0.6320901908 |    -0.0449729279    0.6320901838 | 
                - Gap at zero temperature -
     499 |    -0.0438157422    0.5563360638 |    -0.0438157412    0.5563359970 | 
     500 |    -0.0438101009    0.5559571303 |    -0.0438101008    0.5559571231 | 
                  Finite temp. Fermi level   |      Finite temp. Fermi level  
     501 |    -0.0410393349    0.3707033828 |    -0.0410393348    0.3707033762 | 
     502 |    -0.0394196055    0.2748894230 |    -0.0394196054    0.2748894175 | 
     503 |    -0.0394130272    0.2745327636 |    -0.0394130271    0.2745327581 | 
     504 |    -0.0375392165    0.1851798773 |    -0.0375392164    0.1851798733 | 
     505 |    -0.0375347346    0.1849959221 |    -0.0375347342    0.1849959076 | 
                          ------                             ------
     719 |     0.7987367027    0.0000000000 |     0.7987367031    0.0000000000 | 

                            |  Abs_value |  Threshold | Converged
     Delta_Free_energy/atom |   2.23E-07 |   1.00E-06 |       Yes
     Delta_Energy/atom      |   3.32E-07 |   1.00E-04 |       Yes
     Delta_Entropy/atom     |   1.09E-07 |   1.00E-04 |       Yes
     Commutator             |   1.14E-05 |   1.00E-05 |        No
     Delta_Fermi_level      |   6.59E-06 |   1.00E-03 |       Yes

  Line search of the free energy minimum:
  Step_type        Step             Free_energy   Predicted_free_energy
.   Initial    0.000000    -7146.63552927192450

Performing  Pulay mixing of Hamiltonian with coefficients:
                        Spin 1               Spin 2
               -8.665125458748      -8.665127836645
                9.668516134876       9.668518761307
                0.224429461825       0.224429526051
               -4.026026353172      -4.026027507935
                0.192042832852       0.192042774791
                3.606163382368       3.606164282430
Lambda-->       0.000180136405       0.000180136466     ... done

.    Trial1    0.033779    -7146.63556047537259

Performing  Pulay mixing of Hamiltonian with coefficients:
                        Spin 1               Spin 2
               -8.665125458742      -8.665127836644
                9.668516134868       9.668518761306
                0.224429461825       0.224429526051
               -4.026026353169      -4.026027507935
                0.192042832852       0.192042774791
                3.606163382366       3.606164282430
Lambda-->       0.000180136405       0.000180136466     ... done

.    Trial2    0.402843    -7146.63509717161742

Performing  Pulay mixing of Hamiltonian with coefficients:
                        Spin 1               Spin 2
               -8.665125458742      -8.665127836645
                9.668516134868       9.668518761307
                0.224429461825       0.224429526051
               -4.026026353169      -4.026027507935
                0.192042832852       0.192042774791
                3.606163382366       3.606164282430
Lambda-->       0.000180136405       0.000180136466     ... done

. Quadratic    0.102275    -7146.63555036189246    -7146.63558585374994

Performing  Pulay mixing of Hamiltonian with coefficients:
                        Spin 1               Spin 2
               -8.665125458749      -8.665127836644
                9.668516134876       9.668518761307
                0.224429461825       0.224429526051
               -4.026026353172      -4.026027507935
                0.192042832852       0.192042774791
                3.606163382368       3.606164282430
Lambda-->       0.000180136405       0.000180136466     ... done

.     Cubic    0.059262    -7146.63556073727523    -7146.63556710010198

--------------------------------------------------------------------------------
  Iter                              Commutator    Free_energy(A=E-TS)     DeltaA
#    7                          0.000005201004   -7146.63556073727523  -3.15E-05

Step                       =       0.059261971206
Energy (E)                 =   -7146.508696718478
Entropy (-TS)              =      -0.126864018809
Free energy (A=E-TS)       =   -7146.635560737275
Est. 0K Energy 0.5*(E+A)   =   -7146.572128727877
Residual Non-orthogonality =       0.000000000000
Residual N_electrons       =      -0.000000000012

Spin          Integrated_Ne            Fermi_level     Delta_Fermi_level
   1       497.000000189496        -0.042771873215              2.12E-04
   2       496.999999810777        -0.042771873215              2.12E-04

                           Spin 1           |                 Spin 2           |
     Orb |    H-eigenvalues     Occupancies |    H-eigenvalues     Occupancies |
       1 |    -3.1463231424    1.0000000000 |    -3.1463231423    1.0000000000 | 
                          ------                             ------
     496 |    -0.0458206156    0.6962729812 |    -0.0458206151    0.6962729561 | 
     497 |    -0.0458153222    0.6959682794 |    -0.0458153217    0.6959682543 | 
                                                   - Gap at zero temperature -
     498 |    -0.0447523062    0.6315583737 |    -0.0447523058    0.6315583483 | 
                - Gap at zero temperature -
     499 |    -0.0435906811    0.5554734321 |    -0.0435906807    0.5554734078 | 
     500 |    -0.0435855883    0.5551312162 |    -0.0435855880    0.5551311919 | 
                  Finite temp. Fermi level   |      Finite temp. Fermi level  
     501 |    -0.0408108814    0.3696734878 |    -0.0408108812    0.3696734708 | 
     502 |    -0.0392222887    0.2756985200 |    -0.0392222885    0.2756985084 | 
     503 |    -0.0392156776    0.2753394244 |    -0.0392156774    0.2753394127 | 
     504 |    -0.0373349821    0.1855079938 |    -0.0373349820    0.1855079876 | 
     505 |    -0.0373297829    0.1852943209 |    -0.0373297826    0.1852943095 | 
                          ------                             ------
     719 |     0.7968241544    0.0000000000 |     0.7968241551    0.0000000000 | 

                            |  Abs_value |  Threshold | Converged
     Delta_Free_energy/atom |   5.62E-07 |   1.00E-06 |       Yes
     Delta_Energy/atom      |   1.36E-06 |   1.00E-04 |       Yes
     Delta_Entropy/atom     |   1.92E-06 |   1.00E-04 |       Yes
     Commutator             |   5.20E-06 |   1.00E-05 |       Yes
     Delta_Fermi_level      |   2.12E-04 |   1.00E-03 |       Yes
EDFT occupancies loop converged after    7 iterations.


Writing density kernel to file "Pd_55.dkn" ... done

Writing Hamiltonian to file "Pd_55.ham" ... done


>>> Density kernel optimised for the current NGWF basis:
     ~~~~~~~~~~~~~~~~~~~~~~~~~~~~~~~~~~~~~~~~~~~~~~~~~~~~~~~~~~~
     Total free energy           =  -7.14663556073728E+03  Eh
     [H,K] commutator            =   5.2010E-06
     ~~~~~~~~~~~~~~~~~~~~~~~~~~~~~~~~~~~~~~~~~~~~~~~~~~~~~~~~~~~


################################################################################
########################### NGWF CG iteration  007 #############################
################################################################################
****** Reciprocal space K.E. preconditioning with k_zero =  3.0000 a0^-1 *******

>>> Checking for convergence of NGWFs:   NOT CONVERGED
  ========================================================================
         NGWF RMS gradient =  1.4823E-05 >  2.0000E-06  | above tolerance
  ========================================================================

>>> Improving NGWFs using line search:
============ Calculation of NGWF S^-1 using Hotelling algorithm ================ 
         Iteration  |  Frobenius norm and Maximum abs value    (of I-S*S_n^-1)   
               1       0.10584946E+01     0.30782979E-01
               2       0.88564101E-02     0.33344079E-03
               3       0.48402843E-05     0.16909063E-06
               4       0.16689498E-11     0.71054274E-13
================================================================================
    Initial Ne1:     496.99924772
    Initial Ne2:     496.99924734
      Final Ne1:     497.00000019
      Final Ne2:     496.99999981
============ Calculation of NGWF S^-1 using Hotelling algorithm ================ 
         Iteration  |  Frobenius norm and Maximum abs value    (of I-S*S_n^-1)   
               1       0.33788842E+00     0.98656461E-02
               2       0.11155718E-02     0.48007112E-04
               3       0.81910976E-07     0.34432688E-08
               4       0.37809728E-12     0.35527137E-13
================================================================================
------------------------------- NGWF line search -------------------------------
RMS gradient                =       0.00001482250937
Trial step length           =               1.284033
Gradient along search dir.  =         -0.00383192608
Functional at step 0        =   -7146.63556073727523
Functional at step 1        =   -7146.63861461922988
Functional predicted        =   -7146.63880348427028
Selected quadratic step     =               1.692489
Conjugate gradients coeff.  =               1.068025
--------------------------- NGWF line search finished --------------------------
                                               
Writing NGWFs to file "Pd_55.tightbox_ngwfs"....  done

>>> Optimising kernel for current NGWFs:

--------------------------- Ensemble-DFT optimisation --------------------------
Running ScaLAPACK on   30 processor(s).

--------------------------------------------------------------------------------
  Iter                              Commutator    Free_energy(A=E-TS)     DeltaA
#    0                          0.000010193514   -7146.63880114738640  -3.24E-03

Step                       =       0.381966011250
Energy (E)                 =   -7146.511937128589
Entropy (-TS)              =      -0.126864018809
Free energy (A=E-TS)       =   -7146.638801147386
Est. 0K Energy 0.5*(E+A)   =   -7146.575369137988
Residual Non-orthogonality =       0.000000000000
Residual N_electrons       =      -0.000000000012

Spin          Integrated_Ne            Fermi_level     Delta_Fermi_level
   1       497.000000189496        -0.042771873215              9.00E+99
   2       496.999999810777        -0.042771873215              9.00E+99

                           Spin 1           |                 Spin 2           |
     Orb |    H-eigenvalues     Occupancies |    H-eigenvalues     Occupancies |
       1 |    -3.1463231424    1.0000000000 |    -3.1463231423    1.0000000000 | 
                          ------                             ------
     496 |    -0.0458206156    0.6962729812 |    -0.0458206151    0.6962729561 | 
     497 |    -0.0458153222    0.6959682794 |    -0.0458153217    0.6959682543 | 
                                                   - Gap at zero temperature -
     498 |    -0.0447523062    0.6315583737 |    -0.0447523058    0.6315583483 | 
                - Gap at zero temperature -
     499 |    -0.0435906811    0.5554734321 |    -0.0435906807    0.5554734078 | 
     500 |    -0.0435855883    0.5551312162 |    -0.0435855880    0.5551311919 | 
                  Finite temp. Fermi level   |      Finite temp. Fermi level  
     501 |    -0.0408108814    0.3696734878 |    -0.0408108812    0.3696734708 | 
     502 |    -0.0392222887    0.2756985200 |    -0.0392222885    0.2756985084 | 
     503 |    -0.0392156776    0.2753394244 |    -0.0392156774    0.2753394127 | 
     504 |    -0.0373349821    0.1855079938 |    -0.0373349820    0.1855079876 | 
     505 |    -0.0373297829    0.1852943209 |    -0.0373297826    0.1852943095 | 
                          ------                             ------
     719 |     0.7968241544    0.0000000000 |     0.7968241551    0.0000000000 | 

                            |  Abs_value |  Threshold | Converged
     Delta_Free_energy/atom |   5.79E-05 |   1.00E-06 |        No
     Delta_Energy/atom      |   5.79E-05 |   1.00E-04 |       Yes
     Delta_Entropy/atom     |     n.a.   |   1.00E-03 |      n.a.
     Commutator             |   1.02E-05 |   1.00E-05 |        No
     Delta_Fermi_level      |     n.a.   |   1.00E-03 |      n.a.

  Line search of the free energy minimum:
  Step_type        Step             Free_energy   Predicted_free_energy
.   Initial    0.000000    -7146.63880114738640

Performing  Pulay mixing of Hamiltonian with coefficients:
                        Spin 1               Spin 2
                1.000000000000       1.000000000000
Lambda-->       0.048107103894       0.048107104330     ... done

.    Trial1    0.381966    -7146.63689222026915

Performing  Pulay mixing of Hamiltonian with coefficients:
                        Spin 1               Spin 2
                1.000000000000       1.000000000000
Lambda-->       0.048107103894       0.048107104330     ... done

.    Trial2    0.145898    -7146.63713527985601

Performing  Pulay mixing of Hamiltonian with coefficients:
                        Spin 1               Spin 2
                1.000000000000       1.000000000000
Lambda-->       0.048107103894       0.048107104330     ... done

.    Trial3    0.055728    -7146.63715634799610

Performing  Pulay mixing of Hamiltonian with coefficients:
                        Spin 1               Spin 2
                1.000000000000       1.000000000000
Lambda-->       0.048107103894       0.048107104330     ... done

.     Cubic    0.288027    -7146.63702149611436    -7146.63867095679416

Performing  Pulay mixing of Hamiltonian with coefficients:
                        Spin 1               Spin 2
                1.000000000000       1.000000000000
Lambda-->       0.048107103894       0.048107104330     ... done

.   Quartic    0.210654    -7146.63709566025682    -7146.63734119548917

Performing  Pulay mixing of Hamiltonian with coefficients:
                        Spin 1               Spin 2
                1.000000000000       1.000000000000
Lambda-->       0.048107103894       0.048107104330     ... done

.    Trial6    0.000557    -7146.63714965373401

Performing  Pulay mixing of Hamiltonian with coefficients:
                        Spin 1               Spin 2
                1.000000000000       1.000000000000
Lambda-->       0.048107103894       0.048107104330     ... done

.  NoMinFnd    0.055728    -7146.63715634799610

--------------------------------------------------------------------------------
  Iter                              Commutator    Free_energy(A=E-TS)     DeltaA
#    1                          0.000008261200   -7146.63715634799610   1.64E-03

Step                       =       0.055728090001
Energy (E)                 =   -7146.510294966411
Entropy (-TS)              =      -0.126861381550
Free energy (A=E-TS)       =   -7146.637156347996
Est. 0K Energy 0.5*(E+A)   =   -7146.573725657204
Residual Non-orthogonality =       0.000000000000
Residual N_electrons       =       0.000000000034

Spin          Integrated_Ne            Fermi_level     Delta_Fermi_level
   1       497.000000202018        -0.042787939835             -1.61E-05
   2       496.999999797181        -0.042787939835             -1.61E-05

                           Spin 1           |                 Spin 2           |
     Orb |    H-eigenvalues     Occupancies |    H-eigenvalues     Occupancies |
       1 |    -3.1463818714    1.0000000000 |    -3.1463818713    1.0000000000 | 
                          ------                             ------
     496 |    -0.0458360238    0.6962350910 |    -0.0458360235    0.6962350735 | 
     497 |    -0.0458297745    0.6958753205 |    -0.0458297742    0.6958753030 | 
                                                   - Gap at zero temperature -
     498 |    -0.0447682116    0.6315481654 |    -0.0447682112    0.6315481364 | 
                - Gap at zero temperature -
     499 |    -0.0436040980    0.5552953845 |    -0.0436040973    0.5552953425 | 
     500 |    -0.0435983022    0.5549058908 |    -0.0435983015    0.5549058487 | 
                  Finite temp. Fermi level   |      Finite temp. Fermi level  
     501 |    -0.0408380543    0.3703779815 |    -0.0408380542    0.3703779727 | 
     502 |    -0.0392379420    0.2756760610 |    -0.0392379417    0.2756760410 | 
     503 |    -0.0392310930    0.2753040702 |    -0.0392310926    0.2753040501 | 
     504 |    -0.0373513816    0.1855216780 |    -0.0373513818    0.1855216881 | 
     505 |    -0.0373467293    0.1853304632 |    -0.0373467288    0.1853304440 | 
                          ------                             ------
     719 |     0.7866553758    0.0000000000 |     0.7866553766    0.0000000000 | 

                            |  Abs_value |  Threshold | Converged
     Delta_Free_energy/atom |   2.94E-05 |   1.00E-06 |        No
     Delta_Energy/atom      |   2.93E-05 |   1.00E-04 |       Yes
     Delta_Entropy/atom     |   4.71E-08 |   1.00E-04 |       Yes
     Commutator             |   8.26E-06 |   1.00E-05 |       Yes
     Delta_Fermi_level      |   1.61E-05 |   1.00E-03 |       Yes

  Line search of the free energy minimum:
  Step_type        Step             Free_energy   Predicted_free_energy
.   Initial    0.000000    -7146.63715634799610

Performing  Pulay mixing of Hamiltonian with coefficients:
                        Spin 1               Spin 2
                1.000000000000       1.000000000000
Lambda-->       0.042234014533       0.042234014897     ... done

.    Trial1    0.055728    -7146.63715806752407

Performing  Pulay mixing of Hamiltonian with coefficients:
                        Spin 1               Spin 2
                1.000000000000       1.000000000000
Lambda-->       0.042234014533       0.042234014897     ... done

.    Trial2    0.416408    -7146.63683425333329

Performing  Pulay mixing of Hamiltonian with coefficients:
                        Spin 1               Spin 2
                1.000000000000       1.000000000000
Lambda-->       0.042234014533       0.042234014897     ... done

. Quadratic    0.034782    -7146.63715904910077    -7146.63715904597393

--------------------------------------------------------------------------------
  Iter                              Commutator    Free_energy(A=E-TS)     DeltaA
#    2                          0.000007674282   -7146.63715904910077  -2.70E-06

Step                       =       0.034781950532
Energy (E)                 =   -7146.510297258283
Entropy (-TS)              =      -0.126861790839
Free energy (A=E-TS)       =   -7146.637159049101
Est. 0K Energy 0.5*(E+A)   =   -7146.573728153691
Residual Non-orthogonality =       0.000000000000
Residual N_electrons       =      -0.000000000021

Spin          Integrated_Ne            Fermi_level     Delta_Fermi_level
   1       497.000000282099        -0.042791866050             -3.93E-06
   2       496.999999718385        -0.042791866050             -3.93E-06

                           Spin 1           |                 Spin 2           |
     Orb |    H-eigenvalues     Occupancies |    H-eigenvalues     Occupancies |
       1 |    -3.1463815738    1.0000000000 |    -3.1463815740    1.0000000000 | 
                          ------                             ------
     496 |    -0.0458390468    0.6961831081 |    -0.0458390465    0.6961830901 | 
     497 |    -0.0458336798    0.6958741191 |    -0.0458336796    0.6958741067 | 
                                                   - Gap at zero temperature -
     498 |    -0.0447730255    0.6316043695 |    -0.0447730244    0.6316043026 | 
                - Gap at zero temperature -
     499 |    -0.0436099040    0.5554216968 |    -0.0436099031    0.5554216390 | 
     500 |    -0.0436048250    0.5550803993 |    -0.0436048242    0.5550803444 | 
                  Finite temp. Fermi level   |      Finite temp. Fermi level  
     501 |    -0.0408403126    0.3702721447 |    -0.0408403117    0.3702720904 | 
     502 |    -0.0392417474    0.2756694962 |    -0.0392417476    0.2756695055 | 
     503 |    -0.0392351482    0.2753110701 |    -0.0392351478    0.2753110485 | 
     504 |    -0.0373531014    0.1854309734 |    -0.0373531016    0.1854309828 | 
     505 |    -0.0373481086    0.1852258480 |    -0.0373481088    0.1852258572 | 
                          ------                             ------
     719 |     0.7851295004    0.0000000000 |     0.7851295017    0.0000000000 | 

                            |  Abs_value |  Threshold | Converged
     Delta_Free_energy/atom |   4.82E-08 |   1.00E-06 |       Yes
     Delta_Energy/atom      |   4.09E-08 |   1.00E-04 |       Yes
     Delta_Entropy/atom     |   7.31E-09 |   1.00E-04 |       Yes
     Commutator             |   7.67E-06 |   1.00E-05 |       Yes
     Delta_Fermi_level      |   3.93E-06 |   1.00E-03 |       Yes
EDFT occupancies loop converged after    2 iterations.


Writing density kernel to file "Pd_55.dkn" ... done

Writing Hamiltonian to file "Pd_55.ham" ... done


>>> Density kernel optimised for the current NGWF basis:
     ~~~~~~~~~~~~~~~~~~~~~~~~~~~~~~~~~~~~~~~~~~~~~~~~~~~~~~~~~~~
     Total free energy           =  -7.14663715904910E+03  Eh
     [H,K] commutator            =   7.6743E-06
     ~~~~~~~~~~~~~~~~~~~~~~~~~~~~~~~~~~~~~~~~~~~~~~~~~~~~~~~~~~~


################################################################################
########################### NGWF CG iteration  008 #############################
################################################################################
****** Reciprocal space K.E. preconditioning with k_zero =  3.0000 a0^-1 *******

>>> Checking for convergence of NGWFs:   NOT CONVERGED
  ========================================================================
         NGWF RMS gradient =  1.4618E-05 >  2.0000E-06  | above tolerance
  ========================================================================

>>> Improving NGWFs using line search:
============ Calculation of NGWF S^-1 using Hotelling algorithm ================ 
         Iteration  |  Frobenius norm and Maximum abs value    (of I-S*S_n^-1)   
               1       0.16151519E+01     0.49840579E-01
               2       0.32895628E-01     0.13425459E-02
               3       0.67224077E-04     0.26637968E-05
               4       0.28629578E-09     0.10878409E-10
               5       0.34935675E-12     0.26645353E-13
================================================================================
    Initial Ne1:     496.99904230
    Initial Ne2:     496.99904174
      Final Ne1:     497.00000028
      Final Ne2:     496.99999972
============ Calculation of NGWF S^-1 using Hotelling algorithm ================ 
         Iteration  |  Frobenius norm and Maximum abs value    (of I-S*S_n^-1)   
               1       0.18806080E+00     0.57993677E-02
               2       0.59584013E-03     0.24101278E-04
               3       0.20568328E-07     0.85023544E-09
               4       0.36646549E-12     0.35527137E-13
================================================================================
------------------------------- NGWF line search -------------------------------
RMS gradient                =       0.00001461790377
Trial step length           =               1.474182
Gradient along search dir.  =         -0.00312187554
Functional at step 0        =   -7146.63715904910077
Functional at step 1        =   -7146.63915434297633
Functional predicted        =   -7146.63919021726451
Selected quadratic step     =               1.301249
Conjugate gradients coeff.  =               0.972583
--------------------------- NGWF line search finished --------------------------
                                               
Writing NGWFs to file "Pd_55.tightbox_ngwfs"....  done

>>> Optimising kernel for current NGWFs:

--------------------------- Ensemble-DFT optimisation --------------------------
Running ScaLAPACK on   30 processor(s).

--------------------------------------------------------------------------------
  Iter                              Commutator    Free_energy(A=E-TS)     DeltaA
#    0                          0.000018211817   -7146.63919023246945  -2.03E-03

Step                       =       0.381966011250
Energy (E)                 =   -7146.512328441651
Entropy (-TS)              =      -0.126861790839
Free energy (A=E-TS)       =   -7146.639190232469
Est. 0K Energy 0.5*(E+A)   =   -7146.575759337060
Residual Non-orthogonality =       0.000000000000
Residual N_electrons       =      -0.000000000021

Spin          Integrated_Ne            Fermi_level     Delta_Fermi_level
   1       497.000000282099        -0.042791866050              9.00E+99
   2       496.999999718385        -0.042791866050              9.00E+99

                           Spin 1           |                 Spin 2           |
     Orb |    H-eigenvalues     Occupancies |    H-eigenvalues     Occupancies |
       1 |    -3.1463815738    1.0000000000 |    -3.1463815740    1.0000000000 | 
                          ------                             ------
     496 |    -0.0458390468    0.6961831081 |    -0.0458390465    0.6961830901 | 
     497 |    -0.0458336798    0.6958741191 |    -0.0458336796    0.6958741067 | 
                                                   - Gap at zero temperature -
     498 |    -0.0447730255    0.6316043695 |    -0.0447730244    0.6316043026 | 
                - Gap at zero temperature -
     499 |    -0.0436099040    0.5554216968 |    -0.0436099031    0.5554216390 | 
     500 |    -0.0436048250    0.5550803993 |    -0.0436048242    0.5550803444 | 
                  Finite temp. Fermi level   |      Finite temp. Fermi level  
     501 |    -0.0408403126    0.3702721447 |    -0.0408403117    0.3702720904 | 
     502 |    -0.0392417474    0.2756694962 |    -0.0392417476    0.2756695055 | 
     503 |    -0.0392351482    0.2753110701 |    -0.0392351478    0.2753110485 | 
     504 |    -0.0373531014    0.1854309734 |    -0.0373531016    0.1854309828 | 
     505 |    -0.0373481086    0.1852258480 |    -0.0373481088    0.1852258572 | 
                          ------                             ------
     719 |     0.7851295004    0.0000000000 |     0.7851295017    0.0000000000 | 

                            |  Abs_value |  Threshold | Converged
     Delta_Free_energy/atom |   3.63E-05 |   1.00E-06 |        No
     Delta_Energy/atom      |   3.63E-05 |   1.00E-04 |       Yes
     Delta_Entropy/atom     |     n.a.   |   1.00E-03 |      n.a.
     Commutator             |   1.82E-05 |   1.00E-05 |        No
     Delta_Fermi_level      |     n.a.   |   1.00E-03 |      n.a.

  Line search of the free energy minimum:
  Step_type        Step             Free_energy   Predicted_free_energy
.   Initial    0.000000    -7146.63919023246945

Performing  Pulay mixing of Hamiltonian with coefficients:
                        Spin 1               Spin 2
                1.000000000000       1.000000000000
Lambda-->       0.135330837948       0.135330838180     ... done

.    Trial1    0.381966    -7146.63778424299562

Performing  Pulay mixing of Hamiltonian with coefficients:
                        Spin 1               Spin 2
                1.000000000000       1.000000000000
Lambda-->       0.135330837948       0.135330838180     ... done

.    Trial2    0.145898    -7146.63813789005326

Performing  Pulay mixing of Hamiltonian with coefficients:
                        Spin 1               Spin 2
                1.000000000000       1.000000000000
Lambda-->       0.135330837948       0.135330838180     ... done

.    Trial3    0.055728    -7146.63816460797079

Performing  Pulay mixing of Hamiltonian with coefficients:
                        Spin 1               Spin 2
                1.000000000000       1.000000000000
Lambda-->       0.135330837948       0.135330838180     ... done

.     Cubic    0.283007    -7146.63798256378504    -7146.63901422046729

Performing  Pulay mixing of Hamiltonian with coefficients:
                        Spin 1               Spin 2
                1.000000000000       1.000000000000
Lambda-->       0.135330837948       0.135330838180     ... done

.   Quartic    0.200913    -7146.63809220874646    -7146.63823254705130

Performing  Pulay mixing of Hamiltonian with coefficients:
                        Spin 1               Spin 2
                1.000000000000       1.000000000000
Lambda-->       0.135330837948       0.135330838180     ... done

.    Trial6    0.000557    -7146.63815150612481

Performing  Pulay mixing of Hamiltonian with coefficients:
                        Spin 1               Spin 2
                1.000000000000       1.000000000000
Lambda-->       0.135330837948       0.135330838180     ... done

.  NoMinFnd    0.055728    -7146.63816460796352

--------------------------------------------------------------------------------
  Iter                              Commutator    Free_energy(A=E-TS)     DeltaA
#    1                          0.000016450822   -7146.63816460796352   1.03E-03

Step                       =       0.055728090001
Energy (E)                 =   -7146.511298128003
Entropy (-TS)              =      -0.126866479956
Free energy (A=E-TS)       =   -7146.638164607964
Est. 0K Energy 0.5*(E+A)   =   -7146.574731367983
Residual Non-orthogonality =       0.000000000000
Residual N_electrons       =       0.000000000006

Spin          Integrated_Ne            Fermi_level     Delta_Fermi_level
   1       497.000000356300        -0.042783548131              8.32E-06
   2       496.999999643564        -0.042783548131              8.32E-06

                           Spin 1           |                 Spin 2           |
     Orb |    H-eigenvalues     Occupancies |    H-eigenvalues     Occupancies |
       1 |    -3.1463762043    1.0000000000 |    -3.1463762047    1.0000000000 | 
                          ------                             ------
     496 |    -0.0458333309    0.6963328494 |    -0.0458333308    0.6963328440 | 
     497 |    -0.0458275619    0.6960007977 |    -0.0458275618    0.6960007922 | 
                                                   - Gap at zero temperature -
     498 |    -0.0447640575    0.6315632065 |    -0.0447640560    0.6315631111 | 
                - Gap at zero temperature -
     499 |    -0.0436044937    0.5556170607 |    -0.0436044925    0.5556169814 | 
     500 |    -0.0435988041    0.5552347606 |    -0.0435988029    0.5552346811 | 
                  Finite temp. Fermi level   |      Finite temp. Fermi level  
     501 |    -0.0408300592    0.3701493513 |    -0.0408300585    0.3701493039 | 
     502 |    -0.0392340536    0.2757034082 |    -0.0392340539    0.2757034223 | 
     503 |    -0.0392270392    0.2753224130 |    -0.0392270385    0.2753223784 | 
     504 |    -0.0373413010    0.1852878811 |    -0.0373413013    0.1852878905 | 
     505 |    -0.0373361958    0.1850782606 |    -0.0373361956    0.1850782529 | 
                          ------                             ------
     719 |     0.7726205249    0.0000000000 |     0.7726205261    0.0000000000 | 

                            |  Abs_value |  Threshold | Converged
     Delta_Free_energy/atom |   1.83E-05 |   1.00E-06 |        No
     Delta_Energy/atom      |   1.84E-05 |   1.00E-04 |       Yes
     Delta_Entropy/atom     |   8.37E-08 |   1.00E-04 |       Yes
     Commutator             |   1.65E-05 |   1.00E-05 |        No
     Delta_Fermi_level      |   8.32E-06 |   1.00E-03 |       Yes

  Line search of the free energy minimum:
  Step_type        Step             Free_energy   Predicted_free_energy
.   Initial    0.000000    -7146.63816460796352

Performing  Pulay mixing of Hamiltonian with coefficients:
                        Spin 1               Spin 2
                1.000000000000       1.000000000000
Lambda-->       0.122037856483       0.122037856489     ... done

.    Trial1    0.055728    -7146.63815654440077

Performing  Pulay mixing of Hamiltonian with coefficients:
                        Spin 1               Spin 2
                1.000000000000       1.000000000000
Lambda-->       0.122037856483       0.122037856489     ... done

.    Trial2    0.021286    -7146.63817266751084

Performing  Pulay mixing of Hamiltonian with coefficients:
                        Spin 1               Spin 2
                1.000000000000       1.000000000000
Lambda-->       0.122037856483       0.122037856489     ... done

. Quadratic    0.023103    -7146.63817271772405    -7146.63817271763855

--------------------------------------------------------------------------------
  Iter                              Commutator    Free_energy(A=E-TS)     DeltaA
#    2                          0.000015524375   -7146.63817271772405  -8.11E-06

Step                       =       0.023102582154
Energy (E)                 =   -7146.511304571779
Entropy (-TS)              =      -0.126868145969
Free energy (A=E-TS)       =   -7146.638172717724
Est. 0K Energy 0.5*(E+A)   =   -7146.574738644751
Residual Non-orthogonality =       0.000000000000
Residual N_electrons       =      -0.000000000024

Spin          Integrated_Ne            Fermi_level     Delta_Fermi_level
   1       497.000000245709        -0.042786475423             -2.93E-06
   2       496.999999754847        -0.042786475423             -2.93E-06

                           Spin 1           |                 Spin 2           |
     Orb |    H-eigenvalues     Occupancies |    H-eigenvalues     Occupancies |
       1 |    -3.1463930661    1.0000000000 |    -3.1463930665    1.0000000000 | 
                          ------                             ------
     496 |    -0.0458354930    0.6962888165 |    -0.0458354930    0.6962888212 | 
     497 |    -0.0458304172    0.6959966523 |    -0.0458304173    0.6959966599 | 
                                                   - Gap at zero temperature -
     498 |    -0.0447676093    0.6316027532 |    -0.0447676083    0.6316026870 | 
                - Gap at zero temperature -
     499 |    -0.0436067671    0.5555731329 |    -0.0436067665    0.5555730874 | 
     500 |    -0.0436021878    0.5552654336 |    -0.0436021870    0.5552653794 | 
                  Finite temp. Fermi level   |      Finite temp. Fermi level  
     501 |    -0.0408342740    0.3702310304 |    -0.0408342728    0.3702309593 | 
     502 |    -0.0392361507    0.2756582981 |    -0.0392361510    0.2756583154 | 
     503 |    -0.0392295684    0.2753008034 |    -0.0392295676    0.2753007560 | 
     504 |    -0.0373451732    0.1853266969 |    -0.0373451738    0.1853267205 | 
     505 |    -0.0373395200    0.1850945519 |    -0.0373395207    0.1850945821 | 
                          ------                             ------
     719 |     0.7707880213    0.0000000000 |     0.7707880226    0.0000000000 | 

                            |  Abs_value |  Threshold | Converged
     Delta_Free_energy/atom |   1.45E-07 |   1.00E-06 |       Yes
     Delta_Energy/atom      |   1.15E-07 |   1.00E-04 |       Yes
     Delta_Entropy/atom     |   2.98E-08 |   1.00E-04 |       Yes
     Commutator             |   1.55E-05 |   1.00E-05 |        No
     Delta_Fermi_level      |   2.93E-06 |   1.00E-03 |       Yes

  Line search of the free energy minimum:
  Step_type        Step             Free_energy   Predicted_free_energy
.   Initial    0.000000    -7146.63817271772405

Performing  Pulay mixing of Hamiltonian with coefficients:
                        Spin 1               Spin 2
               -7.844166628267      -7.844166496922
                8.844166628267       8.844166496922
Lambda-->       0.094359918695       0.094359920295     ... done

.    Trial1    0.023103    -7146.63804715601054

Performing  Pulay mixing of Hamiltonian with coefficients:
                        Spin 1               Spin 2
               -7.844166628267      -7.844166496922
                8.844166628267       8.844166496922
Lambda-->       0.094359918695       0.094359920295     ... done

.    Trial2    0.008824    -7146.63811598742268

Performing  Pulay mixing of Hamiltonian with coefficients:
                        Spin 1               Spin 2
               -7.844166628267      -7.844166496922
                8.844166628267       8.844166496922
Lambda-->       0.094359918695       0.094359920295     ... done

.    Trial3    0.003371    -7146.63788624990138

Performing  Pulay mixing of Hamiltonian with coefficients:
                        Spin 1               Spin 2
               -7.844166628267      -7.844166496922
                8.844166628267       8.844166496922
Lambda-->       0.094359918695       0.094359920295     ... done

.     Cubic    0.017213    -7146.63819308948950    -7146.63868993363940

--------------------------------------------------------------------------------
  Iter                              Commutator    Free_energy(A=E-TS)     DeltaA
#    3                          0.000015521947   -7146.63819308948950  -2.04E-05

Step                       =       0.017212837137
Energy (E)                 =   -7146.511310697206
Entropy (-TS)              =      -0.126882392273
Free energy (A=E-TS)       =   -7146.638193089490
Est. 0K Energy 0.5*(E+A)   =   -7146.574751893348
Residual Non-orthogonality =       0.000000000000
Residual N_electrons       =       0.000000000010

Spin          Integrated_Ne            Fermi_level     Delta_Fermi_level
   1       497.000000352531        -0.042803181449             -1.67E-05
   2       496.999999647236        -0.042803181449             -1.67E-05

                           Spin 1           |                 Spin 2           |
     Orb |    H-eigenvalues     Occupancies |    H-eigenvalues     Occupancies |
       1 |    -3.1465001556    1.0000000000 |    -3.1465001558    1.0000000000 | 
                          ------                             ------
     496 |    -0.0458521124    0.6962838344 |    -0.0458521122    0.6962838234 | 
     497 |    -0.0458452032    0.6958860962 |    -0.0458452030    0.6958860850 | 
                                                   - Gap at zero temperature -
     498 |    -0.0447876163    0.6318117290 |    -0.0447876154    0.6318116751 | 
                - Gap at zero temperature -
     499 |    -0.0436245315    0.5556442407 |    -0.0436245308    0.5556441946 | 
     500 |    -0.0436172968    0.5551581152 |    -0.0436172962    0.5551580687 | 
                  Finite temp. Fermi level   |      Finite temp. Fermi level  
     501 |    -0.0408601013    0.3708099313 |    -0.0408600998    0.3708098350 | 
     502 |    -0.0392502485    0.2755166074 |    -0.0392502478    0.2755165671 | 
     503 |    -0.0392427159    0.2751076499 |    -0.0392427151    0.2751076093 | 
     504 |    -0.0373635636    0.1853959086 |    -0.0373635635    0.1853959028 | 
     505 |    -0.0373589421    0.1852060588 |    -0.0373589421    0.1852060580 | 
                          ------                             ------
     719 |     0.7554512034    0.0000000000 |     0.7554512044    0.0000000000 | 

                            |  Abs_value |  Threshold | Converged
     Delta_Free_energy/atom |   3.64E-07 |   1.00E-06 |       Yes
     Delta_Energy/atom      |   1.09E-07 |   1.00E-04 |       Yes
     Delta_Entropy/atom     |   2.54E-07 |   1.00E-04 |       Yes
     Commutator             |   1.55E-05 |   1.00E-05 |        No
     Delta_Fermi_level      |   1.67E-05 |   1.00E-03 |       Yes

  Line search of the free energy minimum:
  Step_type        Step             Free_energy   Predicted_free_energy
.   Initial    0.000000    -7146.63819308948950

Performing  Pulay mixing of Hamiltonian with coefficients:
                        Spin 1               Spin 2
               -6.092471110899      -6.092471399628
                3.122719798665       3.122720044754
                3.969751312234       3.969751354874
Lambda-->       0.004677214776       0.004677214615     ... done

.    Trial1    0.017213    -7146.63820697497977

Performing  Pulay mixing of Hamiltonian with coefficients:
                        Spin 1               Spin 2
               -6.092471110900      -6.092471399628
                3.122719798665       3.122720044755
                3.969751312234       3.969751354874
Lambda-->       0.004677214776       0.004677214615     ... done

.    Trial2    0.392604    -7146.61823714692127

Performing  Pulay mixing of Hamiltonian with coefficients:
                        Spin 1               Spin 2
               -6.092471110899      -6.092471399628
                3.122719798665       3.122720044754
                3.969751312234       3.969751354874
Lambda-->       0.004677214776       0.004677214615     ... done

. Quadratic    0.011539    -7146.63817421385193    -7146.63821140361142

Performing  Pulay mixing of Hamiltonian with coefficients:
                        Spin 1               Spin 2
               -6.092471110899      -6.092471399628
                3.122719798665       3.122720044754
                3.969751312234       3.969751354874
Lambda-->       0.004677214776       0.004677214615     ... done

.     Cubic    0.204134    -7146.63378481048039    -7146.64382887118336

Performing  Pulay mixing of Hamiltonian with coefficients:
                        Spin 1               Spin 2
               -6.092471110899      -6.092471399628
                3.122719798665       3.122720044755
                3.969751312234       3.969751354874
Lambda-->       0.004677214776       0.004677214615     ... done

.   Quartic    0.095110    -7146.63766933624629    -7146.63920038659307

Performing  Pulay mixing of Hamiltonian with coefficients:
                        Spin 1               Spin 2
               -6.092471110899      -6.092471399628
                3.122719798665       3.122720044755
                3.969751312234       3.969751354874
Lambda-->       0.004677214776       0.004677214615     ... done

.  NoMinFnd    0.017213    -7146.63820697497340

--------------------------------------------------------------------------------
  Iter                              Commutator    Free_energy(A=E-TS)     DeltaA
#    4                          0.000018347109   -7146.63820697497340  -1.39E-05

Step                       =       0.017212837137
Energy (E)                 =   -7146.511272176444
Entropy (-TS)              =      -0.126934798516
Free energy (A=E-TS)       =   -7146.638206974973
Est. 0K Energy 0.5*(E+A)   =   -7146.574739575709
Residual Non-orthogonality =       0.000000000000
Residual N_electrons       =       0.000000000012

Spin          Integrated_Ne            Fermi_level     Delta_Fermi_level
   1       497.000000224243        -0.042849568882             -4.64E-05
   2       496.999999775469        -0.042849568882             -4.64E-05

                           Spin 1           |                 Spin 2           |
     Orb |    H-eigenvalues     Occupancies |    H-eigenvalues     Occupancies |
       1 |    -3.1468336465    1.0000000000 |    -3.1468336464    1.0000000000 | 
                          ------                             ------
     496 |    -0.0458968271    0.6961875668 |    -0.0458968267    0.6961875431 | 
     497 |    -0.0458901399    0.6958025424 |    -0.0458901394    0.6958025186 | 
                - Gap at zero temperature -
     498 |    -0.0448433109    0.6324006928 |    -0.0448433114    0.6324007202 | 
                                                   - Gap at zero temperature -
     499 |    -0.0436706936    0.5556290987 |    -0.0436706931    0.5556290644 | 
     500 |    -0.0436644407    0.5552089455 |    -0.0436644402    0.5552089111 | 
                  Finite temp. Fermi level   |      Finite temp. Fermi level  
     501 |    -0.0409262846    0.3720675914 |    -0.0409262839    0.3720675511 | 
     502 |    -0.0392889021    0.2750967320 |    -0.0392889014    0.2750966935 | 
     503 |    -0.0392814603    0.2746930885 |    -0.0392814596    0.2746930500 | 
     504 |    -0.0374122880    0.1854919687 |    -0.0374122881    0.1854919727 | 
     505 |    -0.0374090853    0.1853603325 |    -0.0374090852    0.1853603294 | 
                          ------                             ------
     719 |     0.7004778591    0.0000000000 |     0.7004778592    0.0000000000 | 

                            |  Abs_value |  Threshold | Converged
     Delta_Free_energy/atom |   2.48E-07 |   1.00E-06 |       Yes
     Delta_Energy/atom      |   6.88E-07 |   1.00E-04 |       Yes
     Delta_Entropy/atom     |   9.36E-07 |   1.00E-04 |       Yes
     Commutator             |   1.83E-05 |   1.00E-05 |        No
     Delta_Fermi_level      |   4.64E-05 |   1.00E-03 |       Yes

  Line search of the free energy minimum:
  Step_type        Step             Free_energy   Predicted_free_energy
.   Initial    0.000000    -7146.63820697497340

Performing  Pulay mixing of Hamiltonian with coefficients:
                        Spin 1               Spin 2
                5.800581206322       5.800581524312
               -3.225027078409      -3.225027229061
               -3.547403030242      -3.547403230344
                1.971848902330       1.971848935093
Lambda-->       0.000144724213       0.000144724164     ... done

.    Trial1    0.017213    -7146.63824686234420

Performing  Pulay mixing of Hamiltonian with coefficients:
                        Spin 1               Spin 2
                5.800581206322       5.800581524310
               -3.225027078409      -3.225027229059
               -3.547403030242      -3.547403230343
                1.971848902330       1.971848935092
Lambda-->       0.000144724213       0.000144724164     ... done

.    Trial2    0.392604    -7146.63756460584773

Performing  Pulay mixing of Hamiltonian with coefficients:
                        Spin 1               Spin 2
                5.800581206320       5.800581524313
               -3.225027078409      -3.225027229061
               -3.547403030241      -3.547403230345
                1.971848902329       1.971848935093
Lambda-->       0.000144724213       0.000144724164     ... done

. Quadratic    0.118623    -7146.63820901020426    -7146.63835516953350

Performing  Pulay mixing of Hamiltonian with coefficients:
                        Spin 1               Spin 2
                5.800581206320       5.800581524312
               -3.225027078409      -3.225027229061
               -3.547403030241      -3.547403230344
                1.971848902329       1.971848935093
Lambda-->       0.000144724213       0.000144724164     ... done

.     Cubic    0.056011    -7146.63824514630778    -7146.63828144556192

Performing  Pulay mixing of Hamiltonian with coefficients:
                        Spin 1               Spin 2
                5.800581206322       5.800581524312
               -3.225027078409      -3.225027229061
               -3.547403030242      -3.547403230344
                1.971848902330       1.971848935093
Lambda-->       0.000144724213       0.000144724164     ... done

.   Quartic    0.295900    -7146.63788264878076    -7146.63879104670377

Performing  Pulay mixing of Hamiltonian with coefficients:
                        Spin 1               Spin 2
                5.800581206320       5.800581524312
               -3.225027078409      -3.225027229061
               -3.547403030241      -3.547403230344
                1.971848902329       1.971848935093
Lambda-->       0.000144724213       0.000144724164     ... done

.  NoMinFnd    0.017213    -7146.63824686232056

--------------------------------------------------------------------------------
  Iter                              Commutator    Free_energy(A=E-TS)     DeltaA
#    5                          0.000008338682   -7146.63824686232056  -3.99E-05

Step                       =       0.017212837137
Energy (E)                 =   -7146.511309715404
Entropy (-TS)              =      -0.126937146909
Free energy (A=E-TS)       =   -7146.638246862321
Est. 0K Energy 0.5*(E+A)   =   -7146.574778288863
Residual Non-orthogonality =       0.000000000000
Residual N_electrons       =       0.000000000006

Spin          Integrated_Ne            Fermi_level     Delta_Fermi_level
   1       497.000000256121        -0.042835606141              1.40E-05
   2       496.999999743735        -0.042835606141              1.40E-05

                           Spin 1           |                 Spin 2           |
     Orb |    H-eigenvalues     Occupancies |    H-eigenvalues     Occupancies |
       1 |    -3.1467764352    1.0000000000 |    -3.1467764347    1.0000000000 | 
                          ------                             ------
     496 |    -0.0458850271    0.6963120307 |    -0.0458850262    0.6963119787 | 
     497 |    -0.0458796963    0.6960051957 |    -0.0458796954    0.6960051437 | 
                                                   - Gap at zero temperature -
     498 |    -0.0448260846    0.6321942196 |    -0.0448260846    0.6321942189 | 
                - Gap at zero temperature -
     499 |    -0.0436577856    0.5556999654 |    -0.0436577856    0.5556999647 | 
     500 |    -0.0436529041    0.5553719803 |    -0.0436529041    0.5553719796 | 
                  Finite temp. Fermi level   |      Finite temp. Fermi level  
     501 |    -0.0408955909    0.3710045400 |    -0.0408955900    0.3710044827 | 
     502 |    -0.0392790221    0.2753183359 |    -0.0392790221    0.2753183353 | 
     503 |    -0.0392717556    0.2749239982 |    -0.0392717547    0.2749239493 | 
     504 |    -0.0373934311    0.1852908389 |    -0.0373934310    0.1852908385 | 
     505 |    -0.0373881058    0.1850721867 |    -0.0373881054    0.1850721687 | 
                          ------                             ------
     719 |     0.6957736634    0.0000000000 |     0.6957736637    0.0000000000 | 

                            |  Abs_value |  Threshold | Converged
     Delta_Free_energy/atom |   7.12E-07 |   1.00E-06 |       Yes
     Delta_Energy/atom      |   6.70E-07 |   1.00E-04 |       Yes
     Delta_Entropy/atom     |   4.19E-08 |   1.00E-04 |       Yes
     Commutator             |   8.34E-06 |   1.00E-05 |       Yes
     Delta_Fermi_level      |   1.40E-05 |   1.00E-03 |       Yes
EDFT occupancies loop converged after    5 iterations.


Writing density kernel to file "Pd_55.dkn" ... done

Writing Hamiltonian to file "Pd_55.ham" ... done


>>> Density kernel optimised for the current NGWF basis:
     ~~~~~~~~~~~~~~~~~~~~~~~~~~~~~~~~~~~~~~~~~~~~~~~~~~~~~~~~~~~
     Total free energy           =  -7.14663824686232E+03  Eh
     [H,K] commutator            =   8.3387E-06
     ~~~~~~~~~~~~~~~~~~~~~~~~~~~~~~~~~~~~~~~~~~~~~~~~~~~~~~~~~~~


################################################################################
########################### NGWF CG iteration  009 #############################
################################################################################
****** Reciprocal space K.E. preconditioning with k_zero =  3.0000 a0^-1 *******

>>> Checking for convergence of NGWFs:   NOT CONVERGED
  ========================================================================
         NGWF RMS gradient =  1.2073E-05 >  2.0000E-06  | above tolerance
  ========================================================================

>>> Improving NGWFs using line search:
============ Calculation of NGWF S^-1 using Hotelling algorithm ================ 
         Iteration  |  Frobenius norm and Maximum abs value    (of I-S*S_n^-1)   
               1       0.37803894E+00     0.13543642E-01
               2       0.16794466E-02     0.86031512E-04
               3       0.18537073E-06     0.11307083E-07
               4       0.37668199E-12     0.42632564E-13
================================================================================
    Initial Ne1:     496.99965843
    Initial Ne2:     496.99965792
      Final Ne1:     497.00000026
      Final Ne2:     496.99999974
============ Calculation of NGWF S^-1 using Hotelling algorithm ================ 
         Iteration  |  Frobenius norm and Maximum abs value    (of I-S*S_n^-1)   
               1       0.32657373E-01     0.11743133E-02
               2       0.11357617E-04     0.55009144E-06
               3       0.82887816E-11     0.49915627E-12
================================================================================
------------------------------- NGWF line search -------------------------------
RMS gradient                =       0.00001207327758
Trial step length           =               1.385019
Gradient along search dir.  =         -0.00343055633
Functional at step 0        =   -7146.63824686232056
Functional at step 1        =   -7146.64081100766452
Functional predicted        =   -7146.64082724473974
Selected quadratic step     =               1.504352
Conjugate gradients coeff.  =               0.000000
--------------------------- NGWF line search finished --------------------------
                                               
Writing NGWFs to file "Pd_55.tightbox_ngwfs"....  done

>>> Optimising kernel for current NGWFs:

--------------------------- Ensemble-DFT optimisation --------------------------
Running ScaLAPACK on   30 processor(s).

--------------------------------------------------------------------------------
  Iter                              Commutator    Free_energy(A=E-TS)     DeltaA
#    0                          0.000016430532   -7146.64082726426568  -2.58E-03

Step                       =       0.381966011250
Energy (E)                 =   -7146.513890117350
Entropy (-TS)              =      -0.126937146909
Free energy (A=E-TS)       =   -7146.640827264266
Est. 0K Energy 0.5*(E+A)   =   -7146.577358690807
Residual Non-orthogonality =       0.000000000000
Residual N_electrons       =       0.000000000006

Spin          Integrated_Ne            Fermi_level     Delta_Fermi_level
   1       497.000000256121        -0.042835606141              9.00E+99
   2       496.999999743735        -0.042835606141              9.00E+99

                           Spin 1           |                 Spin 2           |
     Orb |    H-eigenvalues     Occupancies |    H-eigenvalues     Occupancies |
       1 |    -3.1467764352    1.0000000000 |    -3.1467764347    1.0000000000 | 
                          ------                             ------
     496 |    -0.0458850271    0.6963120307 |    -0.0458850262    0.6963119787 | 
     497 |    -0.0458796963    0.6960051957 |    -0.0458796954    0.6960051437 | 
                 - Gap at zero temperature - |     - Gap at zero temperature -
     498 |    -0.0448260846    0.6321942196 |    -0.0448260846    0.6321942189 | 
     499 |    -0.0436577856    0.5556999654 |    -0.0436577856    0.5556999647 | 
     500 |    -0.0436529041    0.5553719803 |    -0.0436529041    0.5553719796 | 
                  Finite temp. Fermi level   |      Finite temp. Fermi level  
     501 |    -0.0408955909    0.3710045400 |    -0.0408955900    0.3710044827 | 
     502 |    -0.0392790221    0.2753183359 |    -0.0392790221    0.2753183353 | 
     503 |    -0.0392717556    0.2749239982 |    -0.0392717547    0.2749239493 | 
     504 |    -0.0373934311    0.1852908389 |    -0.0373934310    0.1852908385 | 
     505 |    -0.0373881058    0.1850721867 |    -0.0373881054    0.1850721687 | 
                          ------                             ------
     719 |     0.6957736634    0.0000000000 |     0.6957736637    0.0000000000 | 

                            |  Abs_value |  Threshold | Converged
     Delta_Free_energy/atom |   4.61E-05 |   1.00E-06 |        No
     Delta_Energy/atom      |   4.61E-05 |   1.00E-04 |       Yes
     Delta_Entropy/atom     |     n.a.   |   1.00E-03 |      n.a.
     Commutator             |   1.64E-05 |   1.00E-05 |        No
     Delta_Fermi_level      |     n.a.   |   1.00E-03 |      n.a.

  Line search of the free energy minimum:
  Step_type        Step             Free_energy   Predicted_free_energy
.   Initial    0.000000    -7146.64082726426568

Performing  Pulay mixing of Hamiltonian with coefficients:
                        Spin 1               Spin 2
                1.000000000000       1.000000000000
Lambda-->       0.004906308730       0.004906308741     ... done

.    Trial1    0.381966    -7146.64028960270207

Performing  Pulay mixing of Hamiltonian with coefficients:
                        Spin 1               Spin 2
                1.000000000000       1.000000000000
Lambda-->       0.004906308730       0.004906308741     ... done

.    Trial2    0.145898    -7146.64062682459371

Performing  Pulay mixing of Hamiltonian with coefficients:
                        Spin 1               Spin 2
                1.000000000000       1.000000000000
Lambda-->       0.004906308730       0.004906308741     ... done

.    Trial3    0.055728    -7146.64063859301405

Performing  Pulay mixing of Hamiltonian with coefficients:
                        Spin 1               Spin 2
                1.000000000000       1.000000000000
Lambda-->       0.004906308730       0.004906308741     ... done

.     Cubic    0.250015    -7146.64053296772545    -7146.64071646221237

Performing  Pulay mixing of Hamiltonian with coefficients:
                        Spin 1               Spin 2
                1.000000000000       1.000000000000
Lambda-->       0.004906308730       0.004906308741     ... done

.   Quartic    0.155191    -7146.64062195089809    -7146.64062741626276

Performing  Pulay mixing of Hamiltonian with coefficients:
                        Spin 1               Spin 2
                1.000000000000       1.000000000000
Lambda-->       0.004906308730       0.004906308741     ... done

.    Trial6    0.000557    -7146.64061413431045

Performing  Pulay mixing of Hamiltonian with coefficients:
                        Spin 1               Spin 2
                1.000000000000       1.000000000000
Lambda-->       0.004906308730       0.004906308741     ... done

.  NoMinFnd    0.055728    -7146.64063859301405

--------------------------------------------------------------------------------
  Iter                              Commutator    Free_energy(A=E-TS)     DeltaA
#    1                          0.000013231016   -7146.64063859301405   1.89E-04

Step                       =       0.055728090001
Energy (E)                 =   -7146.513657329268
Entropy (-TS)              =      -0.126981263728
Free energy (A=E-TS)       =   -7146.640638593014
Est. 0K Energy 0.5*(E+A)   =   -7146.577147961141
Residual Non-orthogonality =       0.000000000000
Residual N_electrons       =       0.000000000018

Spin          Integrated_Ne            Fermi_level     Delta_Fermi_level
   1       497.000000304934        -0.042767995635              6.76E-05
   2       496.999999694648        -0.042767995635              6.76E-05

                           Spin 1           |                 Spin 2           |
     Orb |    H-eigenvalues     Occupancies |    H-eigenvalues     Occupancies |
       1 |    -3.1466462433    1.0000000000 |    -3.1466462429    1.0000000000 | 
                          ------                             ------
     496 |    -0.0458157926    0.6962185737 |    -0.0458157919    0.6962185320 | 
     497 |    -0.0458103517    0.6959053501 |    -0.0458103510    0.6959053085 | 
                 - Gap at zero temperature - |     - Gap at zero temperature -
     498 |    -0.0447528727    0.6318397247 |    -0.0447528723    0.6318396982 | 
     499 |    -0.0435870475    0.5554898282 |    -0.0435870474    0.5554898225 | 
     500 |    -0.0435820153    0.5551516852 |    -0.0435820153    0.5551516797 | 
                  Finite temp. Fermi level   |      Finite temp. Fermi level  
     501 |    -0.0408148000    0.3701679576 |    -0.0408147990    0.3701678900 | 
     502 |    -0.0392205051    0.2758123147 |    -0.0392205044    0.2758122816 | 
     503 |    -0.0392131469    0.2754125621 |    -0.0392131454    0.2754124809 | 
     504 |    -0.0373230940    0.1851788644 |    -0.0373230940    0.1851788617 | 
     505 |    -0.0373178690    0.1849644272 |    -0.0373178685    0.1849644046 | 
                          ------                             ------
     719 |     0.6942144571    0.0000000000 |     0.6942144575    0.0000000000 | 

                            |  Abs_value |  Threshold | Converged
     Delta_Free_energy/atom |   3.37E-06 |   1.00E-06 |        No
     Delta_Energy/atom      |   4.16E-06 |   1.00E-04 |       Yes
     Delta_Entropy/atom     |   7.88E-07 |   1.00E-04 |       Yes
     Commutator             |   1.32E-05 |   1.00E-05 |        No
     Delta_Fermi_level      |   6.76E-05 |   1.00E-03 |       Yes

  Line search of the free energy minimum:
  Step_type        Step             Free_energy   Predicted_free_energy
.   Initial    0.000000    -7146.64063859301405

Performing  Pulay mixing of Hamiltonian with coefficients:
                        Spin 1               Spin 2
                1.000000000000       1.000000000000
Lambda-->       0.004087543058       0.004087543083     ... done

.    Trial1    0.055728    -7146.64065427014793

Performing  Pulay mixing of Hamiltonian with coefficients:
                        Spin 1               Spin 2
                1.000000000000       1.000000000000
Lambda-->       0.004087543058       0.004087543083     ... done

.    Trial2    0.416408    -7146.64047301139544

Performing  Pulay mixing of Hamiltonian with coefficients:
                        Spin 1               Spin 2
                1.000000000000       1.000000000000
Lambda-->       0.004087543058       0.004087543083     ... done

. Quadratic    0.102585    -7146.64065839096475    -7146.64065840315016

--------------------------------------------------------------------------------
  Iter                              Commutator    Free_energy(A=E-TS)     DeltaA
#    2                          0.000011564890   -7146.64065839096475  -1.98E-05

Step                       =       0.102584865863
Energy (E)                 =   -7146.513608228212
Entropy (-TS)              =      -0.127050162763
Free energy (A=E-TS)       =   -7146.640658390965
Est. 0K Energy 0.5*(E+A)   =   -7146.577133309588
Residual Non-orthogonality =       0.000000000000
Residual N_electrons       =      -0.000000000010

Spin          Integrated_Ne            Fermi_level     Delta_Fermi_level
   1       497.000000210180        -0.042706974369              6.10E-05
   2       496.999999790049        -0.042706974369              6.10E-05

                           Spin 1           |                 Spin 2           |
     Orb |    H-eigenvalues     Occupancies |    H-eigenvalues     Occupancies |
       1 |    -3.1465687439    1.0000000000 |    -3.1465687436    1.0000000000 | 
                          ------                             ------
     496 |    -0.0457473626    0.6957920154 |    -0.0457473623    0.6957919984 | 
     497 |    -0.0457420335    0.6954849872 |    -0.0457420332    0.6954849701 | 
                 - Gap at zero temperature - |     - Gap at zero temperature -
[truncated: 18,505,568 more chars]
